# Supplementary material for: Single-cell Atlas of common variable immunodeficiency shows germinal center-associated epigenetic dysregulation in B-cell responses
Source: Nat Commun. 2022 Apr 1;13:1779. doi: 10.1038/s41467-022-29450-x (PMC8975885; doi:10.1038/s41467-022-29450-x)
Supplement: Supplementary file 3 — Supplementary Data 1 [file 41467_2022_29450_MOESM3_ESM.xlsx]

## Sheet: Clinical information
Supplementary Data 1. Clinical information and B cell phenotype of the CVID patients and healthy donors included in the study, as well as vaccination response of CVID-discordant twins.
	CVID1	CVID3	CVID18	CVID23	CVID25	CVID29	CVID33	CVID34	CVID36	CVID37	CVID68	CVID twin	Control twin	C1	C2	C3	C4	C5	C6	C7L	C7	C8	C9	C10	C12	C13
Age	66	34	33	50	34	22	36	66	31	42	57	26	26	19	42	34	52	37	33	37	55	31	28	31	40	41
Sex	female	male	male	male	male	male	male	male	male	male	male	male	male	female	male	male	male	female	female	male	male	male	female	male	male	female
Age of disease onset	30	4	19	21	4	8	31	64	25	40	54	10	NA	NA	NA	NA	NA	NA	NA	NA	NA	NA	NA	NA	NA	NA
Autoimmunity	Yes (vitiligo)	No	Yes (celiac disease)	No	No	No	Yes (diabetes)	Yes (ITP)	No	Yes (ITP)	No	No	NA	NA	NA	NA	NA	NA	NA	NA	NA	NA	NA	NA	NA	NA
Gastrointestinal disease	No	No	Yes	No	No	No	No	Yes	No	No	No	No	NA	NA	NA	NA	NA	NA	NA	NA	NA	NA	NA	NA	NA	NA
Lung disease (bronchiectasis)	Yes	Yes	No	No	Yes	No	No	Yes	Yes	No	No	No	NA	NA	NA	NA	NA	NA	NA	NA	NA	NA	NA	NA	NA	NA
Lymphoadenopathy	Yes	No	Yes	Yes	Yes	No	Yes	Yes	No	Yes	Yes	No	NA	NA	NA	NA	NA	NA	NA	NA	NA	NA	NA	NA	NA	NA
Splenomegaly	Yes	No	Yes	Yes	Yes	No	Yes	Yes	Yes	No	Yes	No	NA	NA	NA	NA	NA	NA	NA	NA	NA	NA	NA	NA	NA	NA
History of hypogammaglobulinemia, IgA deficiency or Immunodeficiency in other family members	No	No	No	No	No	Yes, mother IgA deficiency	No	No	No	No	No	No	Yes, his CVID discordant twin	NA	NA	NA	NA	NA	NA	NA	NA	NA	NA	NA	NA	NA
ITP: immune thrombocytopenia
NA: Not applicable

## Sheet: B cell phenotype
Supplementary Table 1. Clinical information and B cell phenotype of the CVID patients and healthy donors included in the study, as well as vaccination response of CVID-discordant twins.
Percentages of CD19+ cells and B cell subpopulations of CVID patients and healthy donors included in the study. Additionally, Freiburg classification of CVID patients is included.
	CD19+ B cells	Naïve B cells (CD27- IgD+)		Us-mem B cells (CD27+ IgD+)		S-mem B cells (CD27+ IgD-)		Transitional B cells	CD21low B cells	Plasma cells	Freiburg classification
Donor ID	% of PBLs	% of PBL	% of B cells	% of PBL	% of B cells	% of PBL	% of B cells	% of B cells	% of B cells	% of B cells
CVID 1	8.03	5.2929	66	2.5696	32	0.0803	1	0.5	24	0	CVID Ia
CVID 3	5.06	3.74347	73.9	0.7084	14	0.43516	8.6	3.3	1.9	0.3	CVID II
CVID 18	9.84	9.42311	95.8	0.26568	2.7	0.07872	0.8	6	1.3	0	CVID Ib
CVID 23	17.33	16.5829	95.6647	0.500867	2.89017	0.0880835	0.508272	4.63444	1.96764	0.0499401	CVID Ib
CVID 25	7.12	4.75708	66.7547	1.18787	16.6836	0.794326	11.1563	3.72519	3.0678	0.515597	CVID II
CVID 29	3.91	3.25764	86.6	0.36754	9.4	0.06647	1.7	0.8	4.8	0	CVID Ib
CVID 33	3.69	3.39394	91.8	0.25092	6.8	0.01845	0.5	7.7	11.1	0	CVID Ib
CVID 34	0.72	0.650574	90.1	0.03096	4.3	0.01224	1.7	6.7	26.5	0	CVID Ia
CVID 36	7.14	6.26031	87.6	0.79968	11.2	0.0357	0.5	3.3	14	0	CVID Ib
CVID 37	3.61	3.31003	91.5	0.23465	6.5	0.02888	0.8	0.7	34	0	CVID Ia
CVID68	15.9	14.2	89.2	0.5883	3.7	0.1113	0.7	0.6	2.2	0.2	CVID Ib
CVID twin	5.2	4.1	78.0724	0.817043	15.7124	0.0305788	0.588053	1.6239	2.39972	0.380567	CVID Ib
Control twin	4.3	3.2	75.1166	0.355459	8.26649	0.368641	8.57304	0.933812	0.259736	0.125451	NA
C1	5.8	3.7816	65.2	0.754	13	0.9048	15.6	2.6	4.8	4.4	NA
C2	4.9	3.2046	65.4	0.7595	15.5	0.6762	13.8	4.1	4.1	0.9	NA
C3	8.2	6.2566	76.3	0.6396	7.8	1.0332	12.6	1.5	2	0.6	NA
C4	6	3.444	57.4	1.068	17.8	1.158	19.3	2.5	1.1	1.9	NA
C5	8	6.84	85.5	0.144	1.8	0.68	8.5	2.7	3.8	0.9	NA
C6	2.9	1.8589	64.1	0.4379	15.1	0.3857	13.3	1.5	6.5	1.8	NA
C7L	9.6	7.5264	78.4	0.8544	8.9	0.816	8.5	2.9	1.1	0.5	NA
C8	9.4	5.9596	63.4	1.2596	13.4	1.598	17	1.4	2.7	1.3	NA
C9	7.5	4.2975	57.3	0.8475	11.3	1.65	22	1.5	3.1	1.2	NA
C10	9	7.2	80	1.08	12	0.54	6	0.6	4.1	0.5	NA
C11	12.3	7.8228	63.6	1.0701	8.7	2.2632	18.4	2.8	7.9	0.2	NA
C12	6.5	4.5825	70.5	0.2145	3.3	0.9555	14.7	3.8	3.4	0.4	NA
C13	11.7	8.5644	73.2	0.117	1	0.468	4	2.2	3.6	0.4	NA
C7	6.6	4.8576	73.6	0.1452	2.2	1.0362	15.7	6	4.5	1.1	NA
Absolute number (cells/uL) of CD19+ cells and B cell subpopulations of the CVID-discordant twins pair
	CD19+ B cells	Naïve B cells (CD27- IgD+)	Us-mem B cells (CD27+ IgD+)	S-mem B cells (CD27+ IgD-)	Transitional B cells	CD21low B cells	Plasma cells
CVID twin	244.4	190.81	38.4	1.44	3.97	5.86	0.93
Control twin	193.5	145.35	16	16.59	1.81	0.5	0.24

## Sheet: Vaccination response twins
Supplementary Data 1 Table 1. Vaccination response (March 2006) in the CVID-discordant twins. PRE (pre-vaccination values), POST (post-vaccination values).
	Pneumococcal polysaccharides (ug/mL)		Diphtheria toxoid (IU/mL)		Tetanus toxoid (IU/mL)
	PRE	POST	PRE	POST	PRE	POST
CVID twin	1.9	6.2	0.59	1	0.42	0.61
Control twin	3.6	39.7	3.9	4.6	1.17	3.87

## Sheet: Immunoglobulins levels twins
Supplementary Table 1. Clinical information and B cell phenotype of the CVID patients and healthy donors included in the study, as well as vaccination response of CVID-discordant twins.
Immunoglobulins (IgG, IgA and IgM) levels in the CVID twin and the control twin at year of disease onset (2003) and year of immunoglobulin replacement treatment started (2009) in the CVID individual.
Date	2003	2009	2003	2009	2003	2009
Immunoglobulin (mg/dL)	IgG		IgA		IgM
CVID twin	370	217	42.7	31.7	33	19.7
Control twin	637	716	47.6	41.3	76.7	69.3
2003: Year of disease onset in the CVID twin
2009: Year of immunoglobulin replacement therapy started in the CVID twin
