# Supplementary material for: Single-cell Atlas of common variable immunodeficiency shows germinal center-associated epigenetic dysregulation in B-cell responses
Source: Nat Commun. 2022 Apr 1;13:1779. doi: 10.1038/s41467-022-29450-x (PMC8975885; doi:10.1038/s41467-022-29450-x)
Supplement: Supplementary file 4 — Supplementary Data 2 [file 41467_2022_29450_MOESM4_ESM.xlsx]

## Sheet: STATS scBS-seq
Supplementary Data 2. Stats Mapping Hiseq DNA methylation
Sample	Donor	Cell.Population.ID	Donor.and.Cell.Population.ID	Total.Reads	Aligned.Reads	mapping.	Unaligned.Reads	Ambiguously.Aligned.Reads	No.Genomic.Sequence	Duplicate.Reads..removed.	duplication.	Unique.Reads..remaining.	Total.Cs	Methylated.CpGs	Unmethylated.CpGs	Methylated.CpHs	Unmethylated.CpHs	Methylated.CHHs	Unmethylated.CHHs	CpGme	CHGme	CHHme	nRunsMerged	auc	acc	f1	mcc	n	tnr	tpr
LIB1_E6_TATGCCAG_L005	HD	US-mem	HD_US-mem	126439423	61450233	48.6005	58674972	6314208	10	8982641	14.6177	52467592	1371215644	67302838	37613244	5239712	340453432	14025730	906580688	64.1492	1.51571	1.52353	2	0.783497	0.760605	0.82307	0.461093	820242	0.557271	0.873494
LIB2_G6_TACTAGTC_L005	CVID	US-mem	CVID_US-mem	24325287	7224078	29.6978	16103251	997955	3	2297515	31.8036	4926563	131929965	6069732	4542249	594217	33220027	1739498	85764242	57.197	1.7573	1.98791	6	0.831843	0.80686	0.858062	0.579582	154454	0.595126	0.933159
LIB3_A7_ATCACGTT_L005	CVID	S-mem	CVID_S-mem	35877390	7651446	21.3267	26502074	1723864	6	2151817	28.123	5499629	144894051	6729048	5568148	1443420	36198494	3759463	91195478	54.7202	3.83461	3.95921	4	0.832746	0.775693	0.827389	0.52042	156272	0.602924	0.887746
LIB3_C5_ACTTGATG_L005	HD	S-mem	HD_S-mem	49146877	10026053	20.4002	36726218	2394606	0	3075219	30.6723	6950834	184730946	8906432	7298149	1276927	47097380	3444748	116707310	54.9624	2.63968	2.86699	4	0.836016	0.800342	0.853314	0.560834	183879	0.594502	0.92093
LIB3_B4_TCTCGGTT_L005	HD	S-mem	HD_S-mem	15959574	4162563	26.0819	11085034	711974	3	697994	16.7684	3464569	92214799	4172131	3712060	738320	23351429	1885366	58355493	52.9177	3.06487	3.12971	4	0.840024	0.77313	0.819158	0.529028	138582	0.618923	0.883807
LIB1_H6_TTCAGCTC_L005	HD	US-mem	HD_US-mem	8063169	2414487	29.9446	5066332	582347	3	275957	11.4292	2138530	56799555	2674660	2135436	634267	13970937	1571884	35812371	55.6051	4.34275	4.20467	4	0.841883	0.811002	0.857605	0.595476	99407	0.624939	0.92761
LIB1_H8_TCCGTCTT_L005	HD	US-mem	HD_US-mem	14599098	4012078	27.4817	9317030	1269990	0	698952	17.4212	3313126	86920722	4217796	3304267	1048353	21550822	2583946	54215538	56.0723	4.6389	4.54924	4	0.844435	0.81744	0.864446	0.601206	128578	0.630941	0.927633
LIB3_D3_TGAACTGG_L005	HD	S-mem	HD_S-mem	16867862	4431745	26.2733	11710307	725808	2	691124	15.5949	3740621	100294680	4727516	4127850	861727	25540793	2158583	62878211	53.3859	3.26381	3.31902	4	0.845872	0.782561	0.829507	0.54467	156656	0.618996	0.895471
LIB3_E3_ACAGTGGT_L005	HD	S-mem	HD_S-mem	34276240	9261249	27.0194	23539081	1475908	2	2046277	22.095	7214972	194220093	9241361	7767504	1458908	49520229	3758786	122473305	54.3326	2.86177	2.97768	4	0.847383	0.796847	0.845793	0.560518	216944	0.626569	0.902079
LIB3_G4_CAGATCTG_L005	HD	S-mem	HD_S-mem	41878757	6919289	16.5222	33469348	1490120	0	1560477	22.5526	5358812	142816844	6908706	5680576	1095264	36521573	2853001	89757724	54.8777	2.91163	3.08064	4	0.848397	0.800569	0.849965	0.568721	172236	0.616085	0.914273
LIB2_D9_TTGGAGGT_L005	CVID	US-mem	CVID_US-mem	20119011	4949054	24.5989	14349325	820627	5	1449976	29.298	3499078	92955667	4388327	3210288	451891	23525083	1262137	60117941	57.7517	1.88469	2.05626	6	0.850269	0.83068	0.876732	0.623909	119000	0.635386	0.939806
LIB3_A5_TGCATAGT_L005	HD	S-mem	HD_S-mem	17760792	4316472	24.3034	12738816	705503	1	696572	16.1375	3619900	97004979	4474997	4028805	809256	24651232	2052594	60988095	52.6235	3.17848	3.25598	4	0.850371	0.786818	0.829588	0.556549	142097	0.644664	0.887714
LIB2_A6_TCCAGTCG_L005	CVID	US-mem	CVID_US-mem	21006635	5588244	26.6023	14545443	872948	0	1053829	18.858	4534415	120495792	5925771	3594643	2250101	28538625	6036128	74150524	62.2428	7.3082	7.5276	6	0.850507	0.844022	0.890608	0.628875	165131	0.65083	0.934791
LIB3_B2_TAACGCTG_L005	HD	S-mem	HD_S-mem	15589865	2804884	17.9917	11954697	830283	1	463811	16.5358	2341073	61617064	2856458	2458322	372208	15740668	1055202	39134206	53.7456	2.31	2.62557	4	0.852151	0.787313	0.831589	0.553965	101423	0.641946	0.887081
LIB2_F6_TCAGATTC_L005	CVID	US-mem	CVID_US-mem	19669376	5035261	25.5995	13852883	781228	4	1474608	29.2856	3560653	95201175	4612790	3151812	487507	23927456	1362848	61658762	59.4079	1.99676	2.16251	6	0.852238	0.839218	0.885349	0.633092	116425	0.636123	0.944729
LIB3_B6_TGTATGCG_L005	CVID	S-mem	CVID_S-mem	33480742	11017748	32.9077	20949757	1513232	5	2446208	22.2024	8571540	230110389	11301123	8769297	1257143	58875375	3322575	146584876	56.3074	2.09062	2.21642	4	0.8524	0.81821	0.86584	0.599674	262027	0.6317	0.925869
LIB3_E2_TCTGCTGT_L005	HD	S-mem	HD_S-mem	18048623	4613301	25.5604	12586046	849275	1	916325	19.8627	3696976	98350992	4549995	3928240	828431	24791546	2114375	62138405	53.6668	3.23354	3.29071	4	0.852736	0.800842	0.845014	0.580144	138941	0.640983	0.907593
LIB3_H1_TTCCTGCT_L005	HD	S-mem	HD_S-mem	20583757	4397156	21.3623	15283585	903010	6	840400	19.1124	3556756	94525481	4404551	3735441	660179	24006492	1747376	59971442	54.11	2.6764	2.83119	4	0.852818	0.799061	0.845724	0.575594	130593	0.622932	0.915394
LIB1_H7_ACTTGATG_L005	HD	US-mem	HD_US-mem	13484042	3554461	26.3605	8645538	1284039	4	621170	17.4758	2933291	76674512	3801508	2764157	1047377	18762434	2574975	47724061	57.8998	5.28716	5.11933	4	0.854009	0.830454	0.875726	0.620319	120283	0.654667	0.927026
LIB2_F7_GCCAATGT_L005	CVID	US-mem	CVID_US-mem	14573227	3439787	23.6035	10507167	626271	2	1111157	32.3031	2328630	62001103	2982255	2058856	409960	15456223	1118772	39975037	59.1587	2.58386	2.72248	4	0.854563	0.839435	0.884395	0.63634	99143.6	0.646804	0.941468
LIB3_B5_TAGTCTTG_L005	HD	S-mem	HD_S-mem	14962525	3556022	23.7662	10731605	674896	2	637667	17.932	2918355	78083846	3612254	3315325	638523	19841348	1741514	48934882	52.1431	3.11781	3.43654	4	0.854812	0.791503	0.8327	0.567386	111538	0.650775	0.891808
LIB3_C10_TAGTGACT_L005	CVID	S-mem	CVID_S-mem	30048558	5302907	17.6478	23423252	1322395	4	1117775	21.0785	4185132	110763732	5522416	4189157	707654	28318736	1916150	70109619	56.8643	2.43797	2.66037	4	0.85482	0.830695	0.875847	0.624457	143917	0.648157	0.932937
LIB3_G1_TAGCTTGT_L005	HD	S-mem	HD_S-mem	17997143	3127143	17.3758	13958125	911873	2	569518	18.2121	2557625	66820294	3029325	2609760	453890	16843438	1260116	42623765	53.7202	2.62405	2.87148	4	0.855749	0.796012	0.838511	0.574778	111538	0.64654	0.900332
LIB3_D2_GGCTACAG_L005	HD	S-mem	HD_S-mem	22138610	4979838	22.4939	16178612	980155	5	1036539	20.8147	3943299	104675028	5060531	3802425	872475	26389466	2230935	66319196	57.0976	3.20034	3.25446	4	0.856519	0.810412	0.857621	0.588234	144284	0.634109	0.917131
LIB3_H6_TTCAGCTC_L005	CVID	S-mem	CVID_S-mem	23278429	5750826	24.7045	16449802	1077801	0	1110682	19.3134	4640144	123765460	6257826	4611877	1103367	31344299	2805623	77642468	57.5713	3.40045	3.48749	4	0.857959	0.828073	0.875302	0.610989	163975	0.64275	0.927212
LIB3_C3_TTGGAGGT_L005	HD	S-mem	HD_S-mem	22054285	5071915	22.9974	15996743	985619	8	878195	17.3149	4193720	111719673	5425187	4265041	815899	28473055	2111732	70628759	55.9862	2.78569	2.9031	4	0.860267	0.814646	0.859507	0.599285	164340	0.649744	0.91561
LIB3_F9_TGATACGT_L005	CVID	S-mem	CVID_S-mem	21440116	4614807	21.5242	15807945	1017363	1	1085717	23.5268	3529090	93226667	4524919	3452250	999532	23252382	2505670	58491914	56.7234	4.12146	4.10782	4	0.861229	0.820378	0.864728	0.60663	121627	0.663532	0.912291
LIB3_D8_CTTGTACT_L005	CVID	S-mem	CVID_S-mem	30756629	6447925	20.9643	23119398	1189302	4	1438976	22.3169	5008949	133779086	6413341	5231322	1203141	33610685	3045534	84275063	55.0754	3.45593	3.48776	4	0.861312	0.817784	0.862404	0.603097	165178	0.655415	0.914847
LIB3_E7_ACAGTGGT_L005	CVID	S-mem	CVID_S-mem	18154351	4725268	26.0283	12458892	970189	2	743442	15.7333	3981826	106029245	5020444	4298344	367440	27588681	1133792	67620544	53.8744	1.31435	1.64905	4	0.861429	0.807009	0.85021	0.596044	168172	0.64065	0.919551
LIB2_C7_TTAGGCAT_L005	CVID	US-mem	CVID_US-mem	13308629	6194705	46.5465	6562571	551349	4	568241	9.17301	5626464	151794159	7475535	4346043	500427	38160313	1320148	99991693	63.2364	1.29441	1.30305	4	0.861674	0.85267	0.896003	0.655035	268019	0.663211	0.944573
LIB3_B1_TGTACCTT_L005	HD	S-mem	HD_S-mem	12295074	2140153	17.4066	9599013	555908	0	270502	12.6394	1869651	49413856	2317681	2069278	335862	12648277	932000	31110758	52.8312	2.58671	2.90861	4	0.861977	0.803978	0.844598	0.598479	91876.8	0.642694	0.921124
LIB3_C4_TGTGGTTG_L005	HD	S-mem	HD_S-mem	14026659	3222315	22.9728	10183008	621330	6	476250	14.7797	2746065	73379362	3497415	2894397	500410	18736818	1307325	46442997	54.7171	2.60126	2.73783	4	0.862031	0.807786	0.851048	0.593409	118372	0.65007	0.911529
LIB3_H9_TTGACTCT_L005	CVID	S-mem	CVID_S-mem	29055968	8223353	28.3018	19246371	1586242	2	1872086	22.7655	6351267	169165620	7929882	7060244	740525	43650178	2166972	107617819	52.9007	1.6682	1.97384	4	0.86224	0.807	0.847782	0.592845	215325	0.67135	0.897614
LIB3_G10_TAGTCTTG_L005	CVID	S-mem	CVID_S-mem	30042439	6278601	20.8991	22140117	1623721	0	1819517	28.9797	4459084	117953246	6117522	4282824	1179557	29620194	3227250	73525899	58.8204	3.82976	4.20471	4	0.862347	0.846925	0.890939	0.643387	131803	0.670842	0.93311
LIB3_A8_GATCAGCG_L005	CVID	S-mem	CVID_S-mem	35497673	16220264	45.6939	17723066	1554340	3	2084627	12.852	14135637	381022470	20694009	10819871	16756994	81332702	40778400	210640494	65.6663	17.0833	16.2193	4	0.862419	0.850987	0.897928	0.621968	418743	0.685416	0.915029
LIB3_E5_TTGACTCT_L005	HD	S-mem	HD_S-mem	15055657	3893436	25.8603	10525334	636884	3	556895	14.3034	3336541	89328275	4222829	3667425	625758	22825177	1638349	56348737	53.5196	2.66837	2.82537	4	0.86271	0.811789	0.855765	0.601335	143703	0.642725	0.921594
LIB3_H3_TCGAGCGT_L005	HD	S-mem	HD_S-mem	16091755	4131266	25.6732	11220563	739923	3	670747	16.2359	3460519	92402591	4482964	3650615	746163	23458773	1897657	58166419	55.1167	3.08269	3.15939	4	0.86296	0.82002	0.862741	0.612933	141301	0.661754	0.918016
LIB3_F4_TCTCACGG_L005	HD	S-mem	HD_S-mem	15203204	3847849	25.3095	10722495	632859	1	610146	15.8568	3237703	86185485	4234371	3180608	676545	21877325	1733617	54483019	57.1056	2.99968	3.08381	4	0.863043	0.821655	0.86662	0.608239	125609	0.655008	0.918564
LIB3_B10_TTCCTGCT_L005	CVID	S-mem	CVID_S-mem	22857644	3795343	16.6043	18006391	1055905	5	810089	21.3443	2985254	78576750	3794572	3113066	645237	19887875	1703005	49432995	54.933	3.14242	3.33034	4	0.863228	0.817783	0.860962	0.609892	107586	0.654829	0.920256
LIB3_H2_TGACCACT_L005	HD	S-mem	HD_S-mem	23243965	6393685	27.5069	15760570	1089706	4	1252396	19.588	5141289	137741413	6882104	5151261	1848490	34152682	4613247	85093629	57.1918	5.13453	5.14258	4	0.865067	0.827913	0.871457	0.618226	185769	0.676572	0.912885
LIB3_D5_TCCGTCTT_L005	HD	S-mem	HD_S-mem	11014247	2017741	18.3194	8606773	389732	1	190958	9.46395	1826783	48640692	2326428	1977746	390140	12447931	992047	30506400	54.0505	3.03893	3.14951	4	0.865889	0.808018	0.849147	0.603987	101977	0.645349	0.922965
LIB3_D1_TCGAAGTG_L005	HD	S-mem	HD_S-mem	10076297	1938480	19.238	7657427	480390	0	229926	11.8611	1708554	45325394	2101477	1943733	292859	11600107	796516	28590702	51.9498	2.46246	2.71042	4	0.866057	0.803698	0.840875	0.601797	87529.9	0.659082	0.91379
LIB3_H8_TCCGTCTT_L005	CVID	S-mem	CVID_S-mem	20955559	4245990	20.2619	15770361	939208	0	895584	21.0925	3350406	88642635	4502945	3137173	576562	22508333	1549769	56367853	58.9382	2.49757	2.67582	4	0.8666	0.848734	0.891707	0.651747	114684	0.669074	0.939343
LIB2_B6_TGTATGCG_L005	CVID	US-mem	CVID_US-mem	21725352	7623216	35.089	13190381	911752	3	1909026	25.0423	5714190	153240302	7662430	4491009	777622	38296085	2081489	99931667	63.0474	1.99014	2.04041	6	0.867584	0.865977	0.907436	0.674381	191370	0.676005	0.95013
LIB2_E8_TGGTTGTT_L005	CVID	US-mem	CVID_US-mem	10023158	2565537	25.5961	6759462	698158	1	762803	29.7327	1802734	47037348	2357705	1485480	351154	11745996	959547	30137466	61.3477	2.90278	3.08566	4	0.8676	0.849646	0.891919	0.654176	82474	0.67764	0.936886
LIB3_C2_TTAGGCAT_L005	HD	S-mem	HD_S-mem	15422589	3955819	25.6495	10723591	743177	2	624484	15.7865	3331335	89192732	4342456	3565818	622747	22777225	1664239	56220247	54.9103	2.66132	2.8751	4	0.867632	0.826448	0.868263	0.634497	148146	0.648123	0.94132
LIB2_B10_TTCCTGCT_L005	CVID	US-mem	CVID_US-mem	11743425	5578983	47.5073	5669450	494992	0	638531	11.4453	4940452	134017793	6850716	3663185	3267495	30882841	8203977	81149579	65.1587	9.56797	9.18148	4	0.86813	0.861407	0.903254	0.663916	233729	0.693095	0.935685
LIB3_A3_CTTGTACT_L005	HD	S-mem	HD_S-mem	14539888	3128559	21.5171	10817237	594090	2	478045	15.28	2650514	70232459	3386820	2588114	630136	17636553	1602325	44388511	56.6838	3.44965	3.48401	4	0.868244	0.826877	0.869918	0.624364	116290	0.65902	0.927584
LIB2_D10_TACAGGAT_L005	CVID	US-mem	CVID_US-mem	9171133	2096414	22.8588	6634699	440019	1	517364	24.6785	1579050	41977241	2048279	1429153	237250	10585983	658095	27018481	58.9021	2.19204	2.3778	4	0.868342	0.848824	0.890032	0.66186	74563.9	0.670315	0.945717
LIB3_F6_TCAGATTC_L005	CVID	S-mem	CVID_S-mem	31678349	14763621	46.6048	15485075	1429643	10	1107267	7.49997	13656354	372885832	19525113	12778229	1880406	95408476	4725602	238568006	60.443	1.93281	1.94235	4	0.868403	0.850171	0.893562	0.644975	480727	0.684264	0.927123
LIB3_A4_TACTTCGG_L005	HD	S-mem	HD_S-mem	22082939	5037610	22.8122	15916042	1129285	2	1036842	20.582	4000768	106303613	5258313	4133524	857186	27003894	2210775	66839921	55.9881	3.07664	3.20167	4	0.869169	0.827794	0.871322	0.622812	148951	0.661381	0.924987
LIB1_H4_TTCCATTG_L005	HD	Naive	HD_Naive	22265102	5633847	25.3035	15500244	1131011	0	864205	15.3395	4769642	127651968	6343648	4510779	603864	32541144	1691409	81961124	58.443	1.82189	2.02195	4	0.870943	0.856111	0.896082	0.675003	189997	0.679675	0.948946
LIB3_F5_TTCCATTG_L005	HD	S-mem	HD_S-mem	11215190	2327974	20.7573	8443992	443223	1	252847	10.8612	2075127	55373330	2551271	2332112	291552	14243080	815217	35140098	52.2439	2.00591	2.26731	4	0.870994	0.815573	0.853896	0.623086	104925	0.658284	0.92926
LIB3_C9_TCTGCTGT_L005	CVID	S-mem	CVID_S-mem	25262072	5551248	21.9746	18648878	1061946	0	1369138	24.6636	4182110	110879533	5515646	4052681	973744	27939041	2509641	69888780	57.6448	3.36787	3.46643	4	0.871197	0.837902	0.880516	0.63818	134967	0.673095	0.928435
LIB3_H7_ACTTGATG_L005	CVID	S-mem	CVID_S-mem	33392845	7248868	21.7078	24751519	1392456	2	1547214	21.3442	5701654	152266567	7564499	5781185	717726	39132097	2038706	97032354	56.6812	1.80108	2.05782	4	0.87123	0.842857	0.884896	0.648676	192258	0.672615	0.935809
LIB3_G2_TTGGTATG_L005	HD	S-mem	HD_S-mem	29931701	5937639	19.8373	22919707	1074353	2	1457143	24.5408	4480496	119353740	5938884	4344773	956638	30026944	2490466	75596035	57.7507	3.08756	3.18937	4	0.871295	0.841549	0.884682	0.643911	140769	0.663359	0.937577
LIB3_H4_TAAGCGTT_L005	HD	S-mem	HD_S-mem	16950606	4413155	26.0354	11766590	770859	2	777899	17.6268	3635256	97507301	4790457	3799737	836235	24797461	2110811	61172600	55.7666	3.26225	3.33549	4	0.87157	0.833085	0.874331	0.638315	147310	0.671321	0.930026
LIB1_F7_GCCAATGT_L005	HD	US-mem	HD_US-mem	28165485	7018288	24.918	18642840	2504354	3	2647336	37.7205	4370952	112928017	5749626	3551136	1316858	27568801	3290737	71450859	61.8189	4.55886	4.40282	2	0.872034	0.868253	0.908603	0.679295	155871	0.695443	0.944065
LIB2_C6_TCATTGAG_L005	CVID	US-mem	CVID_US-mem	20012369	7298421	36.4696	11868926	845022	0	1635890	22.4143	5662531	152843155	7783148	4493124	1923370	37107794	4775160	96760559	63.3999	4.92778	4.70294	6	0.872244	0.867328	0.90807	0.67714	200475	0.689359	0.945597
LIB3_C8_GGCTACAG_L005	CVID	S-mem	CVID_S-mem	36637581	9475507	25.8628	25780762	1381311	1	1853300	19.5588	7622207	203870134	10405852	7124011	1414284	51845802	3653501	129426684	59.3607	2.65543	2.74534	4	0.873319	0.851788	0.893454	0.657201	246043	0.686327	0.933892
LIB3_A1_ATCACGTT_L005	HD	S-mem	HD_S-mem	18973669	3065057	16.1543	15054856	853755	1	413604	13.4942	2651453	70371835	3355511	2987412	448716	18109747	1259326	44211123	52.9017	2.41785	2.76955	4	0.873372	0.823976	0.863197	0.632545	125543	0.665331	0.930761
LIB3_E1_CGATGTTT_L005	HD	S-mem	HD_S-mem	17602441	1873201	10.6417	14714361	1014877	2	546760	29.1885	1326441	33485222	1671770	1361707	231053	8545148	765293	20910251	55.1107	2.63272	3.53067	4	0.874771	0.838012	0.878271	0.646159	45059.9	0.68409	0.928025
LIB2_G8_TAAGCGTT_L005	CVID	US-mem	CVID_US-mem	10215686	2149574	21.0419	7642001	424111	0	571110	26.5685	1578464	42007963	2090894	1403918	226367	10608492	637798	27040494	59.8285	2.08925	2.30433	4	0.876823	0.862714	0.901693	0.688401	73518.6	0.682325	0.955993
LIB3_F2_TAGTGACT_L005	HD	S-mem	HD_S-mem	12200937	2277159	18.6638	9419781	503997	0	286788	12.5941	1990371	52912770	2608382	2005787	366640	13445393	982110	33504458	56.5298	2.6545	2.8478	4	0.876984	0.837042	0.876334	0.649137	99763.4	0.681911	0.931579
LIB3_G6_TACTAGTC_L005	CVID	S-mem	CVID_S-mem	25291627	4831212	19.102	19616039	844374	2	955232	19.7721	3875980	103612706	5088207	4117352	373992	26778862	1210573	66043720	55.2732	1.37736	1.79999	4	0.878741	0.847133	0.885225	0.668744	146914	0.686765	0.941936
LIB3_C1_TGCGATCT_L005	HD	S-mem	HD_S-mem	9332577	1684802	18.0529	7294107	353666	2	175390	10.4101	1509412	40244464	1927206	1674331	263031	10374769	707927	25297200	53.5107	2.47261	2.72226	4	0.879637	0.831991	0.867295	0.653755	86381	0.685096	0.934726
LIB1_E3_TCGAGCGT_L005	HD	Naive	HD_Naive	16243684	4345550	26.7522	10806301	1091831	2	998116	22.9687	3347434	87351185	4507362	2280725	3298999	18719517	9043588	49500994	66.4011	14.9828	15.4474	4	0.879891	0.871286	0.912214	0.668515	121532	0.735882	0.920504
LIB3_G3_TGGTTGTT_L005	HD	S-mem	HD_S-mem	11890751	2700419	22.7102	8557970	632360	2	321984	11.9235	2378435	63209422	3076181	2614618	370727	16329111	1025688	39793097	54.0553	2.21994	2.51278	4	0.880518	0.832001	0.868436	0.648909	123088	0.68845	0.928555
LIB1_A9_TGTACCTT_L005	HD	US-mem	HD_US-mem	10717471	2775483	25.8968	7106531	835456	1	402694	14.509	2372789	62502044	3228678	2104641	820081	15326021	2015756	39006867	60.5379	5.07913	4.91377	4	0.881932	0.870085	0.906983	0.697715	99828.8	0.717802	0.944061
LIB3_B9_TTCTGTGT_L005	CVID	S-mem	CVID_S-mem	34175808	5432142	15.8947	27811657	932007	2	784159	14.4355	4647983	124416630	6203034	4916472	403771	32482268	1246422	79164663	55.7852	1.22779	1.55006	4	0.883554	0.844658	0.88324	0.661301	193431	0.694095	0.932806
LIB2_E7_ACAGTGGT_L005	CVID	US-mem	CVID_US-mem	10231811	3121457	30.5074	6639739	470613	2	944194	30.2485	2177263	57918508	2846106	1775588	156492	14695695	482018	37962609	61.5814	1.05366	1.2538	4	0.883848	0.872443	0.90885	0.704361	99043.7	0.713371	0.950505
LIB3_G9_TGCATAGT_L005	CVID	S-mem	CVID_S-mem	25505928	5390474	21.1342	19055245	1060209	0	1170388	21.7122	4220086	112508973	5873572	4086672	805519	28769884	2127673	70845653	58.9702	2.72361	2.91569	4	0.884371	0.863548	0.902052	0.682368	141349	0.71159	0.937138
LIB1_C8_GGCTACAG_L005	HD	US-mem	HD_US-mem	5530911	1284520	23.2244	3660624	585767	0	226901	17.6643	1057619	27543347	1435155	930930	338612	6797077	873265	17168308	60.6553	4.74533	4.84029	4	0.885078	0.867291	0.903159	0.699091	55985.7	0.722023	0.942828
LIB2_H7_ACTTGATG_L005	CVID	US-mem	CVID_US-mem	14972204	6085859	40.6477	8259585	626757	3	1012661	16.6396	5073198	137336621	6948890	4050847	545890	34648615	1436686	89705693	63.1732	1.55107	1.57631	4	0.886629	0.878476	0.914804	0.707907	229911	0.72387	0.947646
LIB1_E8_TGGTTGTT_L005	HD	US-mem	HD_US-mem	13859819	2334932	16.8468	10524411	1000476	0	550068	23.5582	1784864	44797862	2285988	1147692	1265543	9982599	3518111	26597929	66.5755	11.2511	11.6819	4	0.886809	0.886183	0.923385	0.702602	64110	0.740582	0.939199
LIB1_F6_TCAGATTC_L005	HD	US-mem	HD_US-mem	10881735	3305461	30.3762	6966461	609813	0	346862	10.4936	2958599	79873895	4192075	3120377	1021445	19993630	2417040	49129328	57.3279	4.86053	4.68906	4	0.89067	0.873504	0.907329	0.713707	138874	0.737612	0.944119
LIB3_H10_TTCCATTG_L005	CVID	S-mem	CVID_S-mem	17048098	3594039	21.0818	12654720	799338	1	679690	18.9116	2914349	77453024	3997675	2707871	408201	19827094	1157484	49354699	59.6174	2.01727	2.29149	4	0.890847	0.872111	0.907875	0.705547	109796	0.724399	0.945407
LIB1_B6_TGTATGCG_L005	HD	US-mem	HD_US-mem	29740096	8225321	27.6573	18754768	2760004	3	3079886	37.444	5145435	132789042	6831094	3951961	1350004	32426334	3402182	84827467	63.3503	3.99689	3.85605	2	0.891324	0.8924	0.926971	0.727723	174388	0.731025	0.95657
LIB1_F3_TGATACGT_L005	HD	Naive	HD_Naive	18205151	5701105	31.3159	11319036	1185010	0	1584076	27.7854	4117029	109946624	5692517	3516054	1065171	27177643	2648155	69847084	61.8176	3.77148	3.65287	4	0.892345	0.884181	0.919025	0.719868	147356	0.737751	0.948438
LIB1_A2_GATCAGCG_L005	HD	Naive	HD_Naive	14823479	3463850	23.3673	10316768	1042861	0	671739	19.3928	2792111	73372118	3792386	2414902	750800	18226289	1924352	46263389	61.0957	3.95635	3.99345	4	0.892365	0.879058	0.913515	0.716326	116382	0.742107	0.943642
LIB2_G10_TAGTCTTG_L005	CVID	US-mem	CVID_US-mem	11131410	2376430	21.3489	8345179	409800	1	605447	25.4772	1770983	47290093	2423926	1418734	240528	11897604	683735	30625566	63.0794	1.98159	2.18381	4	0.895174	0.887143	0.920907	0.72935	82047.7	0.737999	0.95399
LIB2_H6_TTCAGCTC_L005	CVID	US-mem	CVID_US-mem	25310268	6069757	23.9814	18107266	1133243	2	1665382	27.4374	4404375	117257992	6077312	3437322	520769	29524348	1486846	76211395	63.8733	1.73329	1.91362	6	0.896935	0.897977	0.930703	0.740845	142087	0.745783	0.957665
LIB3_F10_TGTGGTTG_L005	CVID	S-mem	CVID_S-mem	22008298	5835162	26.5135	15076679	1096456	1	1118323	19.1652	4716839	126499181	6750676	4081144	2890479	29533917	10169288	73073677	62.3226	8.91452	12.2164	4	0.90059	0.886985	0.921573	0.720184	164260	0.759723	0.938593
LIB3_D9_TTGGAGGT_L005	CVID	S-mem	CVID_S-mem	25858200	5526394	21.3719	19236916	1094889	1	1089707	19.7182	4436687	117346327	6301316	3800932	508316	30078709	1508817	75148237	62.3754	1.66187	1.96827	4	0.901245	0.88625	0.919874	0.726139	158862	0.75757	0.942503
LIB2_A10_TGCGATCT_L005	CVID	US-mem	CVID_US-mem	11819954	2704715	22.8826	8535250	579988	1	452888	16.7444	2251827	59946934	3118609	1813139	259558	15239313	745024	38771291	63.2354	1.67469	1.88536	4	0.901734	0.893415	0.924808	0.746562	114282	0.754942	0.956457
LIB2_C9_TCTGCTGT_L005	CVID	US-mem	CVID_US-mem	14027575	4110472	29.3028	9278231	638872	0	1601329	38.9573	2509143	66623580	3475275	1869222	471464	16540718	1263930	43002971	65.0253	2.77133	2.85525	4	0.902047	0.899131	0.930982	0.74567	102756	0.762783	0.953046
LIB2_H10_TTCCATTG_L005	CVID	US-mem	CVID_US-mem	12580510	3009907	23.9252	8977020	593582	1	923725	30.6895	2086182	55432595	2864711	1635702	360066	13879593	993587	35698936	63.6544	2.52861	2.70787	4	0.902119	0.895682	0.927555	0.743399	90151.8	0.762132	0.951585
LIB2_E5_TACTTCGG_L005	CVID	Naive	CVID_Naive	17818745	4038133	22.6623	12934262	846350	0	1238854	30.6789	2799279	73866684	3772780	2191239	451019	18411660	1287382	47752604	63.259	2.39107	2.62517	4	0.90254	0.893375	0.924838	0.746548	102581	0.753633	0.956958
LIB2_A7_ATCACGTT_L005	CVID	US-mem	CVID_US-mem	16739091	3302201	19.7275	12809742	627148	0	678304	20.541	2623897	69380269	3565234	1925843	381583	17316265	1068608	45122736	64.9278	2.1561	2.31344	6	0.902793	0.899138	0.930905	0.746101	99503.3	0.763858	0.95279
LIB1_C5_TTGGTATG_L005	HD	Naive	HD_Naive	19878895	5096512	25.6378	13647466	1134916	1	937383	18.3926	4159129	110170456	5747412	3468209	1218292	27141108	3004476	69590959	62.366	4.2959	4.13866	4	0.903367	0.892495	0.924429	0.740266	160456	0.766056	0.94741
LIB1_A3_TGTACCTT_L005	HD	Naive	HD_Naive	19584024	6738628	34.4088	11620663	1224732	1	1177649	17.4761	5560979	149203134	7810179	5305850	970989	38000867	2519030	94596219	59.5468	2.49151	2.59386	4	0.904852	0.89654	0.927378	0.751593	208550	0.759328	0.957364
LIB2_H5_TAAGTTCG_L005	CVID	Naive	CVID_Naive	16696106	3468017	20.7714	12474319	753769	1	846941	24.4215	2621076	69302511	3533667	2038857	388135	17287176	1130453	44924223	63.4123	2.19592	2.45459	4	0.905793	0.896822	0.92758	0.750796	104884	0.765644	0.953916
LIB2_H9_TTGACTCT_L005	CVID	US-mem	CVID_US-mem	15791930	3325035	21.0553	11776739	690154	2	961103	28.905	2363932	63044197	3312227	1851619	360067	15848835	1040577	40630872	64.1426	2.22142	2.4971	4	0.906056	0.900496	0.931305	0.75249	103078	0.773263	0.952167
LIB1_F2_TCTCGGTT_L005	HD	Naive	HD_Naive	20486472	5612426	27.3958	13373942	1500104	0	1652693	29.447	3959733	104284793	5416451	3110344	902745	25729741	2395118	66730394	63.5227	3.38964	3.46488	4	0.90619	0.898524	0.929511	0.749959	134214	0.772863	0.950582
LIB2_C3_TCTGCTGT_L005	CVID	Naive	CVID_Naive	8018014	1842827	22.9836	5684066	491121	0	426856	23.1631	1415971	37873344	1935802	1155224	123294	9590014	396574	24672436	62.6265	1.26933	1.58193	2	0.907424	0.891933	0.921932	0.751762	82653.9	0.760657	0.956938
LIB1_A5_TCGAAGTG_L005	HD	Naive	HD_Naive	25545113	6226395	24.3741	17712948	1605770	0	1336306	21.462	4890089	128756961	6763724	4094174	1394178	31840122	3477674	81187089	62.2931	4.195	4.10758	4	0.907857	0.898948	0.92988	0.750338	171407	0.775238	0.94973
LIB1_H3_TTGACTCT_L005	HD	Naive	HD_Naive	20477135	5496778	26.8435	13869758	1110598	1	1061655	19.3141	4435123	118384016	6257060	3693834	1232488	29294452	3074233	74831949	62.8794	4.03738	3.94607	4	0.908003	0.901127	0.931631	0.755285	161538	0.772881	0.953728
LIB1_E2_TGGTTGTT_L005	HD	Naive	HD_Naive	23872106	8118558	34.0086	14226637	1526911	0	1967863	24.2391	6150695	164078981	8653283	5266967	1577452	40898227	3924390	103758662	62.1633	3.71378	3.64439	4	0.908046	0.89987	0.930485	0.753145	205474	0.774291	0.95179
LIB2_D2_CTTGTACT_L005	CVID	Naive	CVID_Naive	22992655	6183655	26.894	15872880	936119	1	1695189	27.414	4488466	120504300	6247626	3717862	635572	30388839	1743669	77770732	62.6926	2.04862	2.1929	4	0.908257	0.900951	0.931184	0.757447	152240	0.766262	0.957794
LIB1_C7_TTAGGCAT_L005	HD	US-mem	HD_US-mem	6913716	1494806	21.6209	4849693	569216	1	203919	13.6418	1290887	33472967	1757844	1107947	196784	8478224	572673	21359495	61.3389	2.2684	2.61111	4	0.908478	0.893313	0.922821	0.754519	63595.7	0.769239	0.954449
LIB1_C6_TCATTGAG_L005	HD	US-mem	HD_US-mem	10186289	2585042	25.3777	6920426	680820	1	448293	17.3418	2136749	56422576	2977649	1730769	457239	14039278	1209289	36008352	63.241	3.15413	3.24924	4	0.90848	0.903112	0.933162	0.758367	82719.9	0.776918	0.953976
LIB2_C10_TAGTGACT_L005	CVID	US-mem	CVID_US-mem	12854909	2278474	17.7245	10042824	533611	0	657122	28.8404	1621352	42907111	2218232	1236434	215538	10762876	626260	27847771	64.2097	1.96329	2.19941	4	0.908762	0.901028	0.931145	0.757386	74414.9	0.774799	0.954078
LIB1_A8_GATCAGCG_L005	HD	US-mem	HD_US-mem	19806963	4908311	24.7807	13437475	1461177	0	809592	16.4943	4098719	107638860	5823139	3624164	1291592	26870642	3155209	66874114	61.6381	4.58626	4.50555	4	0.908963	0.898358	0.929004	0.750475	162191	0.789742	0.943215
LIB2_G3_TGCATAGT_L005	CVID	Naive	CVID_Naive	14886445	3778439	25.3817	10448605	659399	2	1122906	29.7188	2655533	71651348	3772042	2222877	435163	17996201	1174054	46051011	62.9206	2.36099	2.48608	2	0.90926	0.900962	0.93099	0.759099	130366	0.764845	0.959422
LIB1_D5_TGAACTGG_L005	HD	Naive	HD_Naive	22097018	6183704	27.9843	14554425	1358889	0	1363070	22.0429	4820634	127884527	6787017	3955535	1679994	31229963	4084760	80147258	63.1788	5.10482	4.84941	4	0.910216	0.899585	0.930246	0.75151	171363	0.783104	0.946964
LIB2_G7_CAGATCTG_L005	CVID	US-mem	CVID_US-mem	11442952	2806295	24.5242	8069652	567005	0	789077	28.1181	2017218	53711383	2803306	1574212	290188	13458507	860082	34725088	64.0387	2.11066	2.41697	4	0.910338	0.906119	0.935337	0.766545	90332.2	0.778667	0.958066
LIB1_H2_TCCGTCTT_L005	HD	Naive	HD_Naive	18711516	5497448	29.38	12201966	1012100	2	820137	14.9185	4677311	125902897	6647308	4339565	1091397	31733191	2704381	79387055	60.5023	3.32494	3.29435	4	0.910498	0.898796	0.928786	0.756544	187882	0.773272	0.95387
LIB1_E7_ACAGTGGT_L005	HD	US-mem	HD_US-mem	20551189	4333901	21.0883	13728689	2488597	2	1232796	28.4454	3101105	79286212	4242907	2522818	706641	19831374	1903703	50078769	62.7118	3.44065	3.6622	4	0.910506	0.903436	0.933108	0.761408	116218	0.778591	0.954931
LIB1_F8_TCTCGGTT_L005	HD	US-mem	HD_US-mem	10444426	2176542	20.8393	7261341	1006543	0	409885	18.8319	1766657	45174034	2412682	1288621	526204	11016512	1367239	28562776	65.1847	4.55875	4.56812	4	0.910695	0.902142	0.932105	0.758219	75584	0.782943	0.951103
LIB2_D1_TGACCACT_L005	CVID	Naive	CVID_Naive	13671311	2772169	20.2773	10207442	691700	0	793170	28.6119	1978999	51727053	2714312	1497789	412068	12848208	1135674	33119002	64.4408	3.10754	3.31538	4	0.910821	0.901896	0.931875	0.758836	77519.5	0.775157	0.954778
LIB2_G2_TAAGCGTT_L005	CVID	Naive	CVID_Naive	11178186	2302460	20.5978	8203790	671930	6	609766	26.4832	1692694	45160108	2356629	1409772	282516	11348364	780710	28982117	62.5698	2.42902	2.6231	2	0.910966	0.895513	0.924877	0.75657	90345.4	0.773912	0.953456
LIB2_D5_TGAACTGG_L005	CVID	Naive	CVID_Naive	15699554	4423468	28.1758	10636944	639138	4	1027253	23.2228	3396215	91228032	4748085	2978010	352834	23345840	1007532	58795731	61.4552	1.48883	1.68474	4	0.91131	0.900826	0.930388	0.76191	135317	0.7701	0.958663
LIB1_B1_CGATGTTT_L005	HD	Naive	HD_Naive	17779697	5709497	32.1125	10888314	1181886	0	1226136	21.4754	4483361	119724818	6201250	4230314	377664	30891506	1172254	76851830	59.447	1.20778	1.50243	4	0.911496	0.903518	0.932127	0.769797	170704	0.771302	0.962698
LIB1_G2_TAAGCGTT_L005	HD	Naive	HD_Naive	20624398	5054186	24.5059	13795107	1775105	0	1026005	20.3001	4028181	106678289	5645964	3483469	812726	26870736	2150302	67715092	61.8435	2.93578	3.07778	4	0.911599	0.901335	0.930836	0.760653	158030	0.780625	0.953112
LIB2_G5_TCAGGAGG_L005	CVID	Naive	CVID_Naive	12592696	3101338	24.6281	8919588	571770	0	751460	24.2302	2349878	62457267	3223808	1825929	205548	15766542	638022	40797418	63.8411	1.28692	1.5398	4	0.911829	0.903445	0.932342	0.767108	97335	0.771161	0.961303
LIB1_D2_CTTGTACT_L005	HD	Naive	HD_Naive	16250736	4378942	26.9461	10705826	1165967	1	982779	22.4433	3396163	89640804	4723707	2732810	920214	22152259	2314264	56797550	63.35	3.98836	3.91506	4	0.911987	0.900131	0.930302	0.7556	133450	0.782073	0.949598
LIB1_B2_TAGCTTGT_L005	HD	Naive	HD_Naive	21738984	5709011	26.2616	14704498	1325472	3	1072502	18.7861	4636509	123323907	6589426	4146867	1131336	31002965	2823705	77629608	61.3752	3.52065	3.50974	4	0.912305	0.902731	0.932098	0.762382	177770	0.782069	0.953682
LIB2_G9_TGCATAGT_L005	CVID	US-mem	CVID_US-mem	13311806	2393949	17.9837	10391595	526262	0	650497	27.1726	1743452	46323354	2449668	1358864	210358	11734650	618622	29951192	64.3205	1.76105	2.02364	4	0.912493	0.906562	0.935186	0.770397	80542.3	0.782395	0.95842
LIB2_E3_TCGAGCGT_L005	CVID	Naive	CVID_Naive	9837514	2483745	25.2477	6907382	446387	0	849035	34.1837	1634710	43468428	2240774	1232899	284438	10776228	776430	28157659	64.5073	2.57162	2.68344	2	0.912579	0.901659	0.931065	0.762043	80778.2	0.778588	0.954811
LIB2_F9_TGATACGT_L005	CVID	US-mem	CVID_US-mem	12195950	3491378	28.6274	8159171	545400	1	855075	24.491	2636303	71175912	3788724	2244388	369999	18181522	992520	45598759	62.7988	1.99444	2.13027	4	0.912737	0.907953	0.936437	0.772923	117757	0.772971	0.963915
LIB1_C4_TAGTGACT_L005	HD	Naive	HD_Naive	17680172	4795672	27.1246	11806776	1077722	2	903073	18.831	3892599	103696232	5534533	3254104	1094944	25778744	2716194	65317713	62.9737	4.07441	3.99241	4	0.912863	0.902806	0.932336	0.76163	157976	0.782687	0.952942
LIB1_C2_GGCTACAG_L005	HD	Naive	HD_Naive	15807549	4771833	30.1871	10041473	994242	1	972636	20.3829	3799197	101506817	5369522	3235040	812843	25441033	2057114	64591265	62.4032	3.09609	3.08652	4	0.912906	0.903895	0.933183	0.763917	145282	0.779919	0.955594
LIB1_G1_CAGATCTG_L005	HD	Naive	HD_Naive	10727996	3180084	29.6429	6833715	714197	0	613374	19.288	2566710	68543430	3459134	2392424	200745	17605954	637400	44247773	59.1148	1.12736	1.42007	4	0.912946	0.897126	0.925026	0.766458	126719	0.771771	0.960779
LIB1_D9_TTGGAGGT_L005	HD	US-mem	HD_US-mem	3921484	763158	19.4609	2722557	435769	0	163266	21.3935	599892	15423035	868313	439780	427292	3544788	1054568	9088294	66.3801	10.7574	10.3971	2	0.912999	0.896721	0.927328	0.747797	33355	0.810344	0.931698
LIB2_A5_TCGAAGTG_L005	CVID	Naive	CVID_Naive	12543621	2247207	17.9151	9736412	560000	2	427286	19.0141	1819921	47985572	2483946	1411598	183011	12140031	571199	31195787	63.7638	1.48511	1.79809	4	0.913079	0.903103	0.931998	0.766823	83809	0.777821	0.958123
LIB1_F1_GCCAATGT_L005	HD	Naive	HD_Naive	18228737	4539297	24.9019	12489011	1200426	3	942744	20.7685	3596553	95598476	4982028	3293413	477588	24397619	1380799	61067029	60.2026	1.91994	2.21112	4	0.913214	0.900982	0.929539	0.765624	138423	0.783943	0.954304
LIB1_E1_ACAGTGGT_L005	HD	Naive	HD_Naive	13426023	4375979	32.5933	8097512	952532	0	1070898	24.4722	3305081	87667248	4476199	2823106	291638	22375389	900389	56800527	61.3236	1.28662	1.56044	4	0.913256	0.905393	0.933428	0.773931	138825	0.775941	0.9631
LIB2_F2_TCTCGGTT_L005	CVID	Naive	CVID_Naive	13279363	2657232	20.0102	9923884	698244	3	801333	30.1567	1855899	49350913	2601141	1472496	265220	12398276	755336	31858444	63.853	2.09437	2.316	2	0.913306	0.903194	0.932072	0.766218	95649.8	0.780758	0.956421
LIB1_C1_TTAGGCAT_L005	HD	Naive	HD_Naive	15469293	4911952	31.7529	9512578	1044761	2	1148478	23.3813	3763474	100093066	5168017	3219250	268193	25630679	852275	64954652	61.6174	1.03554	1.29511	4	0.91343	0.905981	0.933864	0.77493	154642	0.778121	0.962717
LIB1_B4_TTCCTGCT_L005	HD	Naive	HD_Naive	20978614	4407928	21.0115	15238679	1332007	0	835190	18.9475	3572738	93844134	4960472	3079044	872827	23529859	2245480	59156452	61.7011	3.57677	3.65702	4	0.913656	0.902508	0.931434	0.764195	135272	0.785426	0.952876
LIB2_A3_TGTACCTT_L005	CVID	Naive	CVID_Naive	9456996	1815865	19.2013	7214144	426987	0	305914	16.8467	1509951	39876354	2058342	1193476	230946	10002698	660356	25730536	63.2982	2.25673	2.50221	4	0.913875	0.899894	0.929108	0.761378	71017.9	0.77863	0.954283
LIB1_G8_TAAGCGTT_L005	HD	US-mem	HD_US-mem	12333888	2814826	22.8219	8168182	1350880	0	668959	23.7656	2145867	55058568	2968219	1701903	499883	13737716	1358422	34792425	63.5576	3.51101	3.75765	4	0.913894	0.903974	0.932697	0.766868	87792.6	0.790489	0.952512
LIB2_B5_TAACGCTG_L005	CVID	Naive	CVID_Naive	9675048	1644058	16.9928	7590003	440987	0	315437	19.1865	1328621	34768830	1787580	1015787	168288	8724115	508346	22564714	63.7655	1.89249	2.2032	4	0.913902	0.901349	0.930233	0.765341	61384.6	0.77777	0.957123
LIB3_E9_TCGAGCGT_L005	CVID	S-mem	CVID_S-mem	19631998	3721670	18.9572	15135405	774923	0	556311	14.9479	3165359	83985169	4646083	2812386	834475	21263930	2096749	52331546	62.2927	3.77618	3.85231	4	0.913929	0.89504	0.925735	0.747091	142653	0.790087	0.939947
LIB2_E2_TGGTTGTT_L005	CVID	Naive	CVID_Naive	8127658	1974497	24.2936	5717013	436148	0	658443	33.3474	1316054	34880164	1817501	981943	251470	8615814	695407	22518029	64.9236	2.83593	2.99571	2	0.914119	0.902405	0.931856	0.761774	66848.2	0.784734	0.952053
LIB2_B3_TTCTGTGT_L005	CVID	Naive	CVID_Naive	12629141	2887868	22.8667	9115619	625653	1	570832	19.7666	2317036	61534046	3204811	1893776	336102	15536489	949267	39613601	62.8568	2.1175	2.34024	4	0.914165	0.904959	0.933427	0.771337	96435.2	0.775444	0.961853
LIB2_B1_CGATGTTT_L005	CVID	Naive	CVID_Naive	16364638	3556538	21.7331	12063584	744514	2	775443	21.8033	2781095	73932215	3855663	2235842	420866	18627545	1201030	47591269	63.2957	2.20945	2.46152	4	0.914597	0.905027	0.933723	0.768327	110708	0.78415	0.956209
LIB2_E9_TCGAGCGT_L005	CVID	US-mem	CVID_US-mem	10609478	2100155	19.7951	8063806	445515	2	572598	27.2646	1527557	40284574	2107464	1190309	230769	10099336	703337	25953359	63.9057	2.23395	2.6385	4	0.914602	0.907853	0.935774	0.774803	71613.1	0.788722	0.958082
LIB1_E5_TACTTCGG_L005	HD	Naive	HD_Naive	18232974	4268929	23.4132	13009523	954522	0	663717	15.5476	3605212	95552396	5064912	2959421	950378	23682039	2402042	60493604	63.1194	3.85824	3.81909	4	0.914706	0.902819	0.931858	0.763751	154739	0.787054	0.952108
LIB1_F4_TGTGGTTG_L005	HD	Naive	HD_Naive	17221835	4076607	23.6712	12070574	1074654	0	741287	18.1839	3335320	88452930	4780531	2660764	1143074	21691218	2794222	55383121	64.2433	5.00595	4.80294	4	0.914895	0.903013	0.932467	0.761026	140677	0.793494	0.947834
LIB2_E1_ACAGTGGT_L005	CVID	Naive	CVID_Naive	8586315	2341063	27.265	5876597	368655	0	648573	27.7042	1692490	45747881	2385375	1414726	192956	11599846	548987	29605991	62.7714	1.63622	1.82055	2	0.914941	0.904277	0.932324	0.772682	92833.5	0.776685	0.962156
LIB2_C8_GGCTACAG_L005	CVID	US-mem	CVID_US-mem	9866796	2344200	23.7585	7064199	458392	5	551377	23.5209	1792823	47963245	2532716	1397782	371760	11982173	985223	30693591	64.4375	3.00924	3.11004	4	0.915349	0.909641	0.937737	0.77487	83677.3	0.785168	0.959848
LIB2_C2_GGCTACAG_L005	CVID	Naive	CVID_Naive	7026578	1524494	21.6961	4931510	570573	1	614774	40.3264	909720	23505533	1241933	700663	136547	5884086	428203	15114101	63.9316	2.26798	2.75508	2	0.915733	0.904729	0.933031	0.770726	48133.1	0.780704	0.959044
LIB1_D4_TACAGGAT_L005	HD	Naive	HD_Naive	15468393	3299448	21.3303	11141977	1026963	5	625192	18.9484	2674256	70125546	3754543	2146180	923323	17186986	2288214	43826300	63.6285	5.09833	4.96203	4	0.915851	0.902791	0.931855	0.763384	114798	0.790652	0.950181
LIB1_G6_TACTAGTC_L005	HD	US-mem	HD_US-mem	6954350	2046284	29.4245	4447919	460147	0	295177	14.425	1751107	46772336	2540298	1390347	526259	11503997	1296110	29515325	64.628	4.37446	4.20659	4	0.915901	0.907103	0.935427	0.770886	83616.8	0.795004	0.953198
LIB2_C5_TTGGTATG_L005	CVID	Naive	CVID_Naive	11740247	2671687	22.7567	8454251	614308	1	635124	23.7724	2036563	53902383	2829381	1573335	274466	13556606	789714	34878881	64.2644	1.98442	2.21403	4	0.9161	0.906844	0.934886	0.773944	86385.2	0.78149	0.960754
LIB1_B5_TAACGCTG_L005	HD	Naive	HD_Naive	14407180	3326567	23.0896	10224929	855684	0	557779	16.7674	2768788	73047574	3878844	2325113	725338	18192354	1826246	46099679	62.5221	3.83418	3.81056	4	0.91637	0.903584	0.931986	0.767263	121467	0.793316	0.951049
LIB1_D3_TTGGAGGT_L005	HD	Naive	HD_Naive	11223450	3399273	30.2872	7084962	739215	0	725615	21.3462	2673658	71154234	3772260	2273480	718057	17729805	1765793	44894839	62.3953	3.89236	3.78433	4	0.916476	0.902377	0.930709	0.767491	125244	0.788618	0.95334
LIB2_C1_TTAGGCAT_L005	CVID	Naive	CVID_Naive	7932203	1933578	24.3763	5601954	396671	0	609986	31.547	1323592	35115645	1830720	1022268	226912	8740903	637990	22656852	64.1685	2.53029	2.73876	2	0.916486	0.904851	0.933117	0.770206	69088.9	0.784599	0.95697
LIB2_A2_GATCAGCG_L005	CVID	Naive	CVID_Naive	12829230	2629682	20.4976	9715669	483878	1	478743	18.2054	2150939	57584778	3022573	1761560	337949	14540173	928593	36993930	63.1791	2.27145	2.44866	4	0.916687	0.906556	0.934399	0.774847	92664.9	0.785993	0.959178
LIB2_G4_TAGTCTTG_L005	CVID	Naive	CVID_Naive	10440932	2397587	22.9633	7622975	420370	0	715330	29.8354	1682257	45206036	2374179	1351679	251675	11357120	696026	29175357	63.7217	2.16797	2.33008	2	0.916716	0.905794	0.93382	0.773132	89983.1	0.783088	0.959444
LIB1_G4_TAGTCTTG_L005	HD	Naive	HD_Naive	15145943	4011741	26.4872	10193286	940916	0	718292	17.9047	3293449	87854844	4639336	2759828	795983	21892464	2008506	55758727	62.7008	3.50832	3.47689	4	0.916858	0.905034	0.933299	0.769965	140271	0.789641	0.954557
LIB1_E4_TCCTCAAT_L005	HD	Naive	HD_Naive	13871745	3207746	23.1243	9790688	873311	0	553837	17.2656	2653909	70186730	3736566	2111657	731688	17340646	1843495	44422678	63.8923	4.04866	3.98454	4	0.916886	0.9061	0.934427	0.769974	119424	0.795056	0.952458
LIB1_A1_ATCACGTT_L005	HD	Naive	HD_Naive	16677249	3804366	22.8117	11881098	991784	1	600241	15.7777	3204125	85203909	4412007	3120218	515126	21800194	1428102	53928262	58.5751	2.3084	2.57983	4	0.916933	0.902709	0.929577	0.775408	139426	0.787103	0.958734
LIB2_F8_TCTCGGTT_L005	CVID	US-mem	CVID_US-mem	9514574	2029928	21.3349	7041794	442851	1	419343	20.658	1610585	42710467	2263997	1279378	298706	10731500	807956	27328930	63.8938	2.70807	2.87152	4	0.917057	0.908722	0.936208	0.778194	77685.6	0.786753	0.960971
LIB2_H3_TTGACTCT_L005	CVID	Naive	CVID_Naive	10913865	2687075	24.6207	7622631	604159	0	733859	27.3107	1953216	52268527	2759609	1571118	288974	13150790	805739	33692297	63.7216	2.15014	2.33561	2	0.917164	0.904782	0.933116	0.768943	100167	0.792788	0.952614
LIB1_D1_TGACCACT_L005	HD	Naive	HD_Naive	11741601	2863692	24.3893	7735410	1142499	0	669701	23.3859	2193991	57336392	2938853	1865738	326609	14460764	962154	36782274	61.1676	2.2087	2.54913	4	0.917356	0.903062	0.930233	0.774493	102810	0.788366	0.957489
LIB1_D7_TGACCACT_L005	HD	US-mem	HD_US-mem	6224010	1481473	23.8025	4220530	522007	0	258842	17.4719	1222631	32036897	1745664	929969	418032	7807795	1059933	20075504	65.243	5.08194	5.01496	4	0.917536	0.906211	0.934589	0.768943	59581.8	0.804469	0.94777
LIB2_E10_TCCTCAAT_L005	CVID	US-mem	CVID_US-mem	9975701	1446030	14.4955	8250503	279168	0	316263	21.8711	1129767	29913996	1547434	862520	122360	7549380	367534	19464768	64.2101	1.59494	1.85321	4	0.917912	0.909419	0.936609	0.780212	57202.9	0.792851	0.959395
LIB1_B8_TAGCTTGT_L005	HD	US-mem	HD_US-mem	9671647	1763055	18.2291	7097688	810904	0	293452	16.6445	1469603	37910549	2055591	1154181	401464	9389456	1053736	23856121	64.0417	4.10037	4.2302	4	0.917947	0.90544	0.933142	0.772467	68203.4	0.80622	0.948454
LIB1_D8_CTTGTACT_L005	HD	US-mem	HD_US-mem	9490142	1694160	17.8518	6731052	1064930	0	353912	20.8901	1340248	33909409	1842507	1053142	426839	8324733	1123245	21138943	63.6302	4.87728	5.04553	4	0.917974	0.905684	0.933363	0.772908	61928.6	0.797737	0.952609
LIB2_F5_TCTCACGG_L005	CVID	Naive	CVID_Naive	13130802	3829563	29.1647	8753421	547814	4	709028	18.5146	3120535	84579883	4457358	2731301	314480	21728015	888848	54459881	62.0054	1.4267	1.6059	4	0.918003	0.906765	0.934231	0.776694	133215	0.788761	0.958944
LIB1_H1_ACTTGATG_L005	HD	Naive	HD_Naive	15961165	4636465	29.0484	10509209	815491	0	716202	15.4472	3920263	106088020	5528155	3661524	637867	27006549	1728421	67525504	60.1561	2.3074	2.49577	4	0.918592	0.907277	0.934399	0.779141	173007	0.79017	0.959778
LIB1_G7_CAGATCTG_L005	HD	US-mem	HD_US-mem	3285146	949324	28.8975	2044276	291545	1	88349	9.30652	860975	22600768	1207046	683661	240503	5582812	621797	14264949	63.841	4.13	4.17685	4	0.918729	0.903548	0.930517	0.774237	47100.2	0.80174	0.951106
LIB2_F3_TGATACGT_L005	CVID	Naive	CVID_Naive	9695368	2331063	24.0431	6891515	472790	0	559947	24.0211	1771116	47539803	2519868	1447504	198779	12056055	576854	30740743	63.5148	1.62205	1.84195	2	0.918796	0.908065	0.935334	0.778549	95810	0.791522	0.958772
LIB1_D6_TGGCTCAG_L005	HD	US-mem	HD_US-mem	8432955	2051886	24.3318	5654853	726216	0	320905	15.6395	1730981	45386071	2442401	1394051	459271	11229557	1183729	28677062	63.663	3.92914	3.96416	4	0.918817	0.90721	0.934928	0.774341	79284.2	0.803524	0.951135
LIB2_F1_GCCAATGT_L005	CVID	Naive	CVID_Naive	8213058	1371959	16.7046	6385155	455944	0	273899	19.9641	1098060	29273936	1550467	921578	138573	7436468	417198	18809652	62.72	1.82934	2.16987	2	0.918951	0.905076	0.932079	0.777942	64133.5	0.788237	0.959855
LIB2_F10_TGTGGTTG_L005	CVID	US-mem	CVID_US-mem	13232165	3051285	23.0596	9705293	475582	5	620550	20.3373	2430735	65811148	3530851	2169819	301770	16952010	821131	42035567	61.9375	1.74901	1.91599	4	0.919053	0.910539	0.937178	0.783938	114248	0.796626	0.95989
LIB1_G3_TGCATAGT_L005	HD	Naive	HD_Naive	12387852	3345917	27.0097	8456356	585578	1	585936	17.512	2759981	74075018	3917210	2406059	674032	18543451	1681772	46852494	61.9491	3.50739	3.46512	4	0.919135	0.904889	0.932568	0.772712	130384	0.797459	0.952411
LIB2_D4_TACAGGAT_L005	CVID	Naive	CVID_Naive	9324581	2368131	25.3966	6493032	463418	0	732713	30.9406	1635418	43746787	2297618	1295700	250559	10968151	691978	28242781	63.9414	2.2334	2.39151	2	0.919202	0.907874	0.935269	0.777733	83871.6	0.791284	0.958482
LIB2_H4_TTCCATTG_L005	CVID	Naive	CVID_Naive	7479153	1828937	24.4538	5231647	418568	1	374062	20.4524	1454875	38815791	2035403	1201157	170149	9844987	492728	25071367	62.8879	1.69892	1.92742	2	0.919998	0.904487	0.930934	0.779876	83859.5	0.791764	0.959401
LIB1_B7_CGATGTTT_L005	HD	US-mem	HD_US-mem	8249749	1898011	23.0069	5473366	878372	0	314799	16.5857	1583212	41190726	2246084	1435678	488867	10313994	1235107	25470996	61.0057	4.52535	4.62481	4	0.920172	0.905677	0.932071	0.779728	75867.7	0.803061	0.953839
LIB1_A4_TGCGATCT_L005	HD	Naive	HD_Naive	12207109	3360162	27.5263	8051394	795552	1	600345	17.8665	2759817	73076945	3824924	2420109	318908	18670397	932561	46910046	61.2475	1.67941	1.94923	4	0.920367	0.906949	0.933743	0.780432	130699	0.789447	0.960737
LIB2_H1_ACTTGATG_L005	CVID	Naive	CVID_Naive	11445046	2829074	24.7188	8130401	485571	0	595845	21.0615	2233229	60667123	3230350	1979314	335926	15437847	907574	38776112	62.0069	2.12965	2.28702	2	0.920644	0.908804	0.935493	0.782299	117495	0.796064	0.958997
LIB2_B4_TTCCTGCT_L005	CVID	Naive	CVID_Naive	7933356	2052937	25.8773	5544085	336333	1	529040	25.7699	1523897	40917677	2159240	1189748	235472	10253458	640525	26439234	64.4744	2.24496	2.36533	2	0.92073	0.908372	0.935552	0.77951	82240.5	0.794181	0.95822
LIB1_D10_TACAGGAT_L005	HD	US-mem	HD_US-mem	5419099	951279	17.5542	3858438	609381	1	218787	22.9992	732492	18734990	1020959	563915	352714	4473454	960059	11363889	64.4189	7.30837	7.79019	2	0.920904	0.905492	0.932906	0.772353	39089	0.820218	0.941667
LIB1_A6_TCCAGTCG_L005	HD	US-mem	HD_US-mem	8345315	2446626	29.3174	5154521	744168	0	440844	18.0184	2005782	53640251	2923457	1937509	582387	13492154	1448273	33256471	60.1415	4.13788	4.17313	4	0.921089	0.906567	0.932724	0.780637	96975.6	0.813432	0.949412
LIB2_A4_TGCGATCT_L005	CVID	Naive	CVID_Naive	11750327	2655900	22.6028	8556818	537609	0	774269	29.1528	1881631	50406683	2649740	1484654	211302	12735633	608457	32716897	64.0902	1.63206	1.82581	2	0.921177	0.910431	0.9371	0.784671	98301.9	0.79	0.963146
LIB2_H8_TCCGTCTT_L005	CVID	US-mem	CVID_US-mem	15956071	1228861	7.70153	14489660	237548	2	136981	11.147	1091880	29026843	1519772	839258	87931	7377858	299761	18902263	64.4236	1.17779	1.56109	4	0.921213	0.910193	0.936178	0.787349	62706.8	0.798337	0.961038
LIB2_C4_TAGTGACT_L005	CVID	Naive	CVID_Naive	6964525	1819480	26.125	4743195	401850	0	443552	24.378	1375928	36705777	1905025	1051756	202912	9167431	562334	23816319	64.429	2.16547	2.30667	2	0.921481	0.907507	0.934309	0.780405	76592.5	0.795329	0.958208
LIB1_C10_TAGTGACT_L005	HD	US-mem	HD_US-mem	5100288	803614	15.7562	3700238	596436	0	189175	23.5405	614439	15579243	860275	467867	216288	3794000	570517	9670296	64.7728	5.39333	5.57101	2	0.921907	0.905031	0.931829	0.775437	34339.1	0.818378	0.943955
LIB1_A7_ATCACGTT_L005	HD	US-mem	HD_US-mem	8495538	2044266	24.0628	5390069	1061203	0	329814	16.1336	1714452	44269638	2411481	1511911	508274	11070648	1293257	27474067	61.4642	4.38965	4.49558	4	0.922669	0.908103	0.934074	0.78308	83619.2	0.813354	0.951136
LIB1_B9_TTCTGTGT_L005	HD	US-mem	HD_US-mem	4155384	894576	21.5281	2846617	414191	0	158022	17.6645	736554	19196941	1079747	592791	296163	4693303	736184	11798753	64.5574	5.93577	5.87306	2	0.92477	0.908462	0.934556	0.782221	42630.6	0.823075	0.946004
LIB2_G1_CAGATCTG_L005	CVID	Naive	CVID_Naive	6891614	1506460	21.8593	5128208	256946	0	233971	15.5312	1272489	34546641	1826824	1149328	147304	8872185	419522	22131478	61.3821	1.63317	1.86033	2	0.924947	0.906995	0.931965	0.788334	79236.9	0.799029	0.961233
LIB1_E9_TCGAGCGT_L005	HD	US-mem	HD_US-mem	3417834	729299	21.338	2322827	365708	0	129611	17.772	599688	15543895	862680	486150	241621	3776556	603210	9573678	63.9577	6.0132	5.92725	2	0.925225	0.906685	0.932341	0.781389	34634.9	0.833566	0.939847
LIB2_H2_TCCGTCTT_L005	CVID	Naive	CVID_Naive	7487906	1510146	20.1678	5601756	376004	0	270104	17.886	1240042	33244669	1757193	1056998	179840	8425520	508181	21316937	62.4404	2.08986	2.32842	2	0.925926	0.911409	0.936502	0.792927	75212.9	0.803378	0.961936
LIB2_E4_TCCTCAAT_L005	CVID	Naive	CVID_Naive	6270666	1452881	23.1695	4450243	367541	1	289599	19.9327	1163282	31109752	1634422	938743	191704	7802713	530889	20011281	63.518	2.39797	2.58439	2	0.925943	0.910655	0.93591	0.790752	69895.5	0.805657	0.959469
LIB1_B10_TTCCTGCT_L005	HD	US-mem	HD_US-mem	4538729	1146654	25.2638	2999442	392633	0	185844	16.2075	960810	25558562	1404155	851132	265163	6400201	664447	15973464	62.2606	3.97822	3.99357	2	0.926232	0.909199	0.933829	0.789709	55203.7	0.823937	0.949822
LIB2_F4_TGTGGTTG_L005	CVID	Naive	CVID_Naive	6348447	1501465	23.6509	4628333	218648	1	231932	15.447	1269533	34568292	1821799	1120681	175215	8785955	472366	22192276	61.9137	1.95527	2.08415	2	0.926468	0.908848	0.933427	0.791369	81963.4	0.805008	0.960195
LIB1_A10_TGCGATCT_L005	HD	US-mem	HD_US-mem	5382924	1321104	24.5425	3594968	466852	0	317890	24.0625	1003214	26489961	1467652	885174	298480	6638837	757320	16442498	62.3783	4.30253	4.40307	2	0.927261	0.910357	0.934833	0.791619	56431.4	0.830654	0.947748
LIB1_F9_TGATACGT_L005	HD	US-mem	HD_US-mem	4353640	756511	17.3765	3175162	421967	0	152287	20.1302	604224	15639347	882532	512317	177411	3917145	477237	9672705	63.2708	4.33285	4.70187	2	0.927609	0.910505	0.935355	0.790502	35485.8	0.821203	0.951843
LIB1_F10_TGTGGTTG_L005	HD	US-mem	HD_US-mem	3136750	514540	16.4036	2302565	319645	0	95211	18.5041	419329	10620773	589487	339257	105298	2663905	298852	6623974	63.4714	3.80247	4.31691	2	0.928753	0.911489	0.934774	0.798349	24845.6	0.825315	0.954438
LIB1_C9_TCTGCTGT_L005	HD	US-mem	HD_US-mem	5132890	1172072	22.8345	3468151	492667	0	213073	18.1792	958999	25276158	1425909	823859	285365	6337127	733008	15670890	63.3803	4.30903	4.4685	2	0.929345	0.912156	0.93667	0.793607	55222	0.828328	0.950453
LIB1_H9_TTGACTCT_L005	HD	US-mem	HD_US-mem	4246548	1029614	24.2459	2860521	356411	2	137124	13.318	892490	23748215	1325307	797878	304777	5921918	747426	14650909	62.4207	4.89468	4.85394	2	0.929814	0.911832	0.935298	0.797433	53369.8	0.831599	0.950795
LIB1_G9_TGCATAGT_L005	HD	US-mem	HD_US-mem	5374044	1458637	27.1423	3521216	394191	0	215283	14.7592	1243354	33404143	1870032	1233411	234597	8634986	626385	20804732	60.2567	2.64496	2.92278	2	0.932373	0.914453	0.937263	0.803724	71392.4	0.82809	0.956691
LIB1_E10_TCCTCAAT_L005	HD	US-mem	HD_US-mem	3348517	526573	15.7256	2440690	381254	0	104062	19.7621	422511	10585170	586361	360199	127351	2647676	380932	6482651	61.9465	4.58918	5.55005	2	0.936032	0.915091	0.935536	0.811862	25881.4	0.846583	0.952025
