# Supplementary material for: Single-cell Atlas of common variable immunodeficiency shows germinal center-associated epigenetic dysregulation in B-cell responses
Source: Nat Commun. 2022 Apr 1;13:1779. doi: 10.1038/s41467-022-29450-x (PMC8975885; doi:10.1038/s41467-022-29450-x)
Supplement: Supplementary file 6 — Supplementary Data 4 [file 41467_2022_29450_MOESM6_ESM.xlsx]

## Sheet: naive vs US-mem BCs
Supplementaty Data 4. Differentially methylated regions identified in the transition from naïve BCs to US-mem and S-mem Bcs. The statistical significance of potential DMRs was assessed by a two-dimensional version of the Kolmogorov–Smirnov test to calculate P-values during segmentation and to use it as a termination criterion during recursive segmentations. The output of metilene provides the adj…
start	stop	q.value	mean.methylation.difference	X.CpGs	p..MWU.	p..2D.KS.	mean.HD_NAIVE	mean.HD_US-mem	mean.HD_S-mem	mean.CVID_S-mem	mean.CVID_NAIVE	mean.CVID_US-mem
10637	10673	8.7e-05	0.291428	10	4.6e-14	2.2e-10	0.29143	8.9474e-08	0	1	0.289617	0.00344828
51636	51734	1	0.807895	10	5.5e-14	1	1	0.19211	0.00540541	0.0965517	1	0.0204082
191222	191663	1	0.214887	10	5.2e-07	1.3e-05	0.88857	0.67368	0.963115	0.90625	0.961783	0.851562
629789	630522	1	-0.121579	10	0.0045	0.013	0.36	0.48158	0.39375	0.386364	0.192547	0.312
632120	632406	0.00023	0.292331	10	8.6e-12	5.7e-10	0.50286	0.21053	0.0299145	0.107246	0.169492	0.0825243
634177	634562	1	0.225113	10	1.4e-07	4.7e-06	0.35143	0.12632	0.228137	0.231132	0.359447	0.178571
904194	904358	1	0.163383	10	0.00014	0.0014	0.50286	0.33947	0.47807	0.464706	0.527344	0.298246
913059	913266	0.001	0.192983	12	4.1e-14	2.6e-09	0.58333	0.39035	0.606061	0.471338	0.599138	0.38
913703	914033	1	-0.105639	10	0.014	0.095	0.82857	0.93421	0.804878	0.813008	0.925676	0.928571
915504	915698	0.0094	0.267218	10	4.3e-10	2.4e-08	0.85143	0.58421	0.0829268	0.254658	0.993399	0.53012
920228	920393	1	0.128045	10	0.0028	0.028	0.98857	0.86053	0.973684	0.900585	0.981081	0.938272
921745	922563	0.058	0.252782	10	3.5e-09	1.5e-07	0.86857	0.61579	0.551724	0.6875	0.978056	0.705882
922837	923178	2.8e-06	0.320451	10	1.2e-13	7.2e-12	0.92571	0.60526	0.701299	0.656566	0.971154	0.701299
933847	934302	3.1e-19	0.413071	13	4.1e-14	8e-25	0.43736	0.024291	0.0574949	0.0700809	0.219178	0.0336606
959700	959761	1	-0.103158	10	0.016	0.12	0.26	0.36316	0.661017	0.308411	0.0921659	0.34
971176	971429	1	-0.209173	10	1e-06	2.6e-05	0.21714	0.42632	0.378788	0.270073	0.0986395	0.218935
972020	972221	1	-0.162481	10	0.00015	0.0023	0.80857	0.97105	0.892857	0.830986	0.980392	0.970492
982072	982275	1	0.122707	10	0.0041	0.026	0.65429	0.53158	0.116822	0.214689	0.834254	0.64
994492	994949	1	-0.101955	10	0.017	0.072	0.80857	0.91053	0.919355	0.922652	0.973978	0.978261
1002301	1002886	3.1e-12	0.304962	10	4.3e-14	7.9e-18	0.66286	0.35789	0.0322581	0.0784314	0.713235	0.208163
1004040	1004433	0.2	0.243233	10	1.3e-08	5e-07	0.91429	0.67105	0.739837	0.754386	0.97561	0.797101
1014018	1014138	3e-04	0.290602	10	1.1e-11	7.7e-10	0.91429	0.62368	0.8	0.58	0.968531	0.862069
1014213	1014421	0.48	0.20723	13	3.4e-08	1.2e-06	0.88132	0.67409	0.688679	0.528302	0.935407	0.822222
1021411	1021592	1	-0.166767	10	9.8e-05	0.0015	0.55429	0.72105	0.388489	0.433333	0.850467	0.765823
1034714	1034811	0.0012	-0.258271	12	3.8e-11	3.1e-09	0.22857	0.48684	0.548387	0.541096	0.114706	0.533898
1035802	1036221	0.24	0.241805	10	1.6e-08	6.1e-07	0.96286	0.72105	0.543103	0.544554	0.956522	0.887755
1041223	1041294	7.2e-08	0.301388	13	3.3e-14	1.8e-13	0.35604	0.054656	0.268657	0.171548	0.242009	0.104738
1041402	1041491	1	0.17406	14	1.5e-06	4.6e-05	0.94286	0.7688	0.9	0.512821	0.980469	0.930851
1050779	1050867	0.00045	0.288195	10	1.7e-11	1.1e-09	0.91714	0.62895	0.00316456	0.209607	0.931751	0.653846
1060364	1060506	0.44	0.237068	10	3e-08	1.1e-06	0.40286	0.16579	0.228758	0.101266	0.142857	0.127413
1062656	1062846	7.6e-05	0.283158	10	4.4e-14	1.9e-10	0.32	0.036842	0.219653	0.159794	0.0804598	0.120141
1063299	1063556	1	0.211504	10	7.8e-07	1.6e-05	0.44571	0.23421	0.172249	0.167598	0.194631	0.138655
1067478	1067749	0.083	-0.250451	10	4.9e-09	2.1e-07	0.29429	0.54474	0.567251	0.6	0.0639659	0.365957
1117644	1117924	0.84	-0.231429	10	6.4e-08	2.1e-06	0.66857	0.9	0.831858	0.72093	0.839286	0.889344
1121362	1121868	1	-0.196053	12	2.7e-06	3.7e-06	0.6	0.79605	0.644737	0.62069	0.625	0.86413
1122696	1122875	0.014	0.263233	10	4.7e-14	3.7e-08	0.73429	0.47105	0.4	0.248276	0.892857	0.557522
1122965	1123216	1	0.143759	10	0.00078	0.0036	0.85429	0.71053	0.847458	0.859259	0.983278	0.895425
1130696	1130897	1	0.200827	10	2.7e-06	6.6e-05	0.97714	0.77632	0.597938	0.840708	0.989189	0.844221
1134667	1134913	4.4e-10	-0.370752	10	4.3e-14	1.1e-15	0.53714	0.90789	0.932432	0.937143	0.765306	0.907749
1137780	1138161	1	-0.154436	10	5.8e-14	0.002	0.17714	0.33158	0.326316	0.37931	0.0430622	0.227723
1142601	1142821	1	-0.142406	10	0.00088	0.01	0.76286	0.90526	0.852217	0.888112	0.988889	0.944915
1142858	1143105	0.0032	-0.272331	10	2e-10	8.3e-09	0.51714	0.78947	0.703704	0.710843	0.611842	0.79
1143549	1143875	4.7e-10	0.304311	15	4.7e-14	1.2e-15	0.96571	0.6614	0.837736	0.922222	0.960251	0.851562
1144766	1145112	2.2e-10	-0.260043	21	4.6e-14	5.5e-16	0.42041	0.68045	0.676829	0.658683	0.273973	0.681081
1149722	1150165	1	0.16391	10	0.00013	0.002	0.94286	0.77895	0.708738	0.870968	0.994398	0.878378
1150167	1150436	0.29	-0.240376	10	2e-08	7.4e-07	0.58857	0.82895	0.409524	0.633333	0.765517	0.84739
1162728	1162867	3.8e-05	-0.279386	12	9.1e-13	9.7e-11	0.6	0.87939	0.628571	0.644628	0.842857	0.916364
1163007	1163143	1	0.158988	11	9.8e-05	0.0015	0.77143	0.61244	0.718519	0.559633	0.953237	0.626866
1164128	1164271	1	0.101579	10	0.018	0.1	0.92	0.81842	0.118182	0.319149	0.962025	0.897196
1164935	1165092	0.23	0.242481	10	1.5e-08	5.8e-07	0.97143	0.72895	0.92459	0.940678	0.980344	0.871287
1168935	1169082	1	0.134962	10	0.0016	0.019	0.94286	0.80789	0.45	0.655738	0.97205	0.920188
1169145	1169357	1	-0.138872	10	0.0012	0.014	0.47429	0.61316	0.479675	0.561798	0.455782	0.707483
1170000	1170181	0.00019	0.251278	10	4.3e-09	4.9e-10	0.68286	0.43158	0.206731	0.223529	0.635983	0.414634
1170978	1171319	0.032	0.230827	12	3.5e-09	8.2e-08	0.92381	0.69298	0.263804	0.419355	0.966903	0.783582
1171391	1171766	0.016	0.248257	11	1.2e-09	4e-08	0.65974	0.41148	0.00265957	0.191176	0.828794	0.271429
1172235	1172607	0.037	0.251654	10	4.1e-09	9.5e-08	0.75429	0.50263	0.0578035	0.214724	0.914634	0.408451
1172633	1173082	1	0.155038	10	0.00029	0.0043	0.99714	0.84211	0.6	0.724138	0.994595	0.922414
1173178	1173310	0.084	0.250526	10	4.8e-09	2.1e-07	0.84	0.58947	0.795181	0.792683	0.978495	0.762712
1174224	1174345	1	-0.125489	10	4e-10	0.017	0.17714	0.30263	0.311927	0.140187	0.143357	0.169231
1175922	1176187	1	0.188872	10	1e-05	0.00019	0.82571	0.63684	0.546875	0.683544	0.954918	0.731092
1176837	1177350	1	0.104586	10	0.015	0.11	0.89143	0.78684	0.753333	0.784722	0.946541	0.886463
1179004	1179264	0.15	0.180649	19	5.9e-09	3.9e-07	0.95489	0.77424	0.709804	0.84	0.958748	0.884488
1182125	1182301	1	0.19411	12	6.8e-07	2e-05	0.76429	0.57018	0.215686	0.221374	0.910112	0.602564
1182549	1182749	1	0.132556	10	0.002	0.022	0.84571	0.71316	0.738095	0.706522	0.978261	0.766355
1205474	1205881	1	-0.149398	10	0.00048	0.0031	0.47429	0.62368	0.423841	0.443609	0.502128	0.630901
1214676	1214882	9.9e-06	0.284511	10	9.1e-08	2.5e-11	0.73714	0.45263	0.138554	0.251969	0.9819	0.490196
1215382	1215995	1	0.105263	10	0.014	0.1	0.9	0.79474	0.677778	0.711538	0.945578	0.903361
1216761	1217078	1	0.130129	14	0.00032	0.0051	0.98163	0.8515	0.243243	0.606061	0.994208	0.945098
1232730	1232782	1	-0.121353	10	0.0046	0.045	0.062857	0.18421	0.106122	0.0590909	0.0454545	0.0541516
1236520	1236740	1	0.140301	10	0.001	0.012	0.87714	0.73684	0.582524	0.614583	0.986486	0.905263
1238395	1238663	1	0.127632	16	0.00016	0.0022	0.825	0.69737	0.782152	0.794702	0.873767	0.699647
1240197	1240785	3.3e-16	0.402318	12	4.6e-14	8.3e-22	0.95714	0.55482	0.419847	0.564885	0.983949	0.756303
1241060	1241505	2.8e-10	0.297838	16	4.2e-14	7.1e-16	0.87679	0.57895	0.145	0.214286	0.956432	0.674107
1246110	1246313	1	0.159624	10	0.0091	0.0019	0.48857	0.32895	0.282759	0.24031	0.254902	0.27551
1250696	1251065	2.8e-06	0.319398	10	4.8e-14	7.1e-12	0.74571	0.42632	0.0230769	0.169312	0.919598	0.294964
1259883	1260185	1	0.145789	10	0.00066	0.0078	0.78	0.63421	0.825503	0.721311	0.906667	0.804688
1260437	1260537	0.22	0.24188	10	1.6e-08	5.6e-07	0.89714	0.65526	0.661765	0.662651	0.955357	0.714286
1261055	1261419	0.1	-0.248872	10	3.9e-08	2.7e-07	0.61429	0.86316	0.864516	0.715385	0.640449	0.900901
1285745	1285939	1	0.191955	10	7.3e-06	0.00016	0.93143	0.73947	0.484848	0.60274	0.98324	0.807107
1286511	1286666	1	-0.193759	10	6e-06	0.00013	0.54571	0.73947	0.536842	0.522727	0.590551	0.833333
1290179	1290401	1	-0.187519	10	1.2e-05	0.00021	0.39143	0.57895	0.234234	0.257143	0.273504	0.496454
1292299	1292555	1	0.103835	10	0.015	0.12	0.84857	0.74474	0.564417	0.644628	0.95941	0.891566
1293960	1294019	1	-0.175038	10	4.3e-05	0.00077	0.78286	0.95789	0.964856	0.985915	0.987288	0.921708
1304705	1304932	1	-0.193008	10	6.5e-06	0.00012	0.18857	0.38158	0.571429	0.3125	0.126761	0.272727
1309460	1309696	3.3e-14	0.305817	19	4.2e-14	8.5e-20	0.71579	0.40997	0.435028	0.384615	0.951168	0.243902
1323246	1324264	7e-06	0.297669	10	3e-07	1.8e-11	0.73714	0.43947	0.40796	0.480427	0.830867	0.335244
1325525	1326209	1	0.181554	15	2e-07	4.5e-06	0.7219	0.54035	0.169811	0.353211	0.797235	0.538745
1330660	1331304	8.6e-10	0.276817	18	4.4e-14	2.2e-15	0.95079	0.67398	0.102632	0.33123	0.974474	0.768657
1353457	1353658	1	0.135489	10	4.7e-14	0.0066	0.18286	0.047368	0.078853	0.0636364	0.0759494	0.13468
1357931	1358304	1	-0.151128	10	0.00041	8e-04	0.18571	0.33684	0.241611	0.25	0.0606061	0.216931
1358637	1358840	1	-0.185564	10	1.5e-05	0.00026	0.082857	0.26842	0.0359477	0.0446429	0.0535211	0.0988142
1398256	1398527	1.7e-10	0.362481	10	4.1e-14	4.3e-16	0.59143	0.22895	0.0143266	0.0996016	0.754789	0.144487
1406303	1406436	5.9e-09	0.35406	10	4.6e-14	1.5e-14	0.85143	0.49737	0.426829	0.445378	0.961806	0.307692
1430430	1430637	0.00011	-0.27259	11	0.18	2.7e-10	0.24416	0.51675	0.625	0.465909	0.146018	0.345455
1431467	1432040	0.75	0.213346	12	4.7e-08	1.9e-06	0.86905	0.6557	0.35	0.413223	0.960317	0.865546
1432484	1432669	1.9e-10	-0.178346	10	4.6e-14	4.8e-16	0.074286	0.25263	0.138462	0.171429	0.0470588	0.153005
1432765	1433078	1	0.183333	12	1.6e-07	1.4e-05	0.85	0.66667	0.938776	0.928251	0.954128	0.9
1437954	1438681	1	0.109586	12	0.005	0.051	0.72143	0.61184	0.235714	0.523256	0.911972	0.830688
1439293	1439381	1	0.215113	10	5e-07	1.1e-05	0.79143	0.57632	0.875	0.89375	0.980843	0.835052
1439670	1439756	1	0.12315	19	7.3e-05	0.0015	0.52481	0.40166	0.191304	0.340909	0.391753	0.170868
1439818	1439952	9.5e-06	0.287406	12	2.3e-13	2.4e-11	0.80714	0.51974	0.733333	0.735714	0.983019	0.601562
1440067	1440273	4.3e-06	0.29198	12	1.2e-13	1.1e-11	0.97619	0.68421	0.792208	0.864	0.972973	0.791946
1454175	1454419	3.4e-10	-0.371428	10	4.5e-14	8.6e-16	0.42857	0.8	0.597403	0.612903	0.261364	0.677165
1455368	1455526	1	-0.147143	10	0.00059	0.0075	0.80286	0.95	0.885906	0.897959	0.958042	0.940741
1460830	1460957	0.61	0.211278	10	2.3e-08	1.5e-06	0.74286	0.53158	0.913793	0.864516	0.893333	0.763158
1462332	1462573	1	0.204211	10	1.8e-06	4.1e-05	0.92	0.71579	0.185567	0.611511	0.955128	0.783333
1468692	1468906	0.5	0.235564	10	3.4e-08	1.3e-06	0.91714	0.68158	0.915751	0.873096	0.958005	0.92
1508850	1509133	3.8e-09	0.32901	12	4.5e-14	9.7e-15	0.94524	0.61623	0.661654	0.627451	0.980695	0.706294
1514304	1514536	1.1e-06	-0.250602	10	0.13	2.7e-12	0.12571	0.37632	0.255814	0.345794	0.0962199	0.321429
1587490	1587641	1	-0.144662	10	0.00073	0.0095	0.83429	0.97895	0.969925	0.97	0.972222	0.973941
1597063	1597860	0.0053	-0.199206	18	0.0045	1.3e-08	0.27302	0.47222	0.0352221	0.085595	0.205298	0.29683
1599113	1599331	2.1e-22	-0.364543	19	3.8e-14	5.4e-28	0.4	0.76454	0.85119	0.697917	0.32	0.773519
1701061	1701186	1	0.364035	12	4.1e-14	1	1	0.63596	0	0.158537	0.985656	0.658537
1763980	1764417	1	0.13208	21	7.7e-06	0.00022	0.99048	0.8584	0.959641	0.930962	0.990991	0.912913
1782061	1782226	1	0.171053	10	6.4e-05	0.0011	0.7	0.52895	0.204545	0.25641	0.848958	0.518072
1782393	1782535	1	0.189699	10	9.3e-06	0.00017	0.40286	0.21316	0.111511	0.169643	0.133721	0.131673
1847698	1848161	1	-0.127068	10	0.003	0.019	0.45714	0.58421	0.219124	0.340102	0.479365	0.497608
1892089	1892396	2.8e-16	-0.416541	10	2.3e-05	7.1e-22	0.057143	0.47368	0.459184	0.37037	0.0794118	0.391753
1907314	1907775	0.027	-0.259098	10	1.4e-09	6.9e-08	0.051429	0.31053	0.635359	0.76699	0.00810811	0.152381
1918415	1918672	1	0.125188	10	0.0034	0.031	0.78571	0.66053	0.778547	0.71066	0.856322	0.687179
1926530	1926664	1	0.140301	10	0.001	0.013	0.97714	0.83684	0.352941	0.494949	0.989189	0.889831
1937227	1937706	8.7e-08	0.281203	15	4.3e-14	2.2e-13	0.9619	0.6807	0.650273	0.777778	0.967153	0.813043
1947125	1947537	1	0.131278	10	0.0022	0.016	0.96286	0.83158	0.518072	0.695652	0.959459	0.924623
1948091	1948357	1	-0.209474	10	9.9e-07	2.1e-05	0.78	0.98947	0.347826	0.698795	0.849673	0.974194
1966314	1966492	6.9e-10	0.367218	10	4.2e-14	1.8e-15	0.95143	0.58421	0.7125	0.721739	0.95858	0.8
1968601	1968978	1	-0.171366	12	1.2e-05	0.00026	0.60714	0.77851	0.736842	0.610619	0.793893	0.882653
1969960	1970151	1	-0.11203	10	0.0089	0.068	0.81429	0.92632	0.817073	0.754545	0.940559	0.906615
2005006	2005172	1	-0.227519	10	1.1e-07	3.5e-06	0.75143	0.97895	0.921569	0.943503	0.957295	0.967742
2015265	2015533	3e-08	0.347519	10	4.6e-14	7.5e-14	0.96857	0.62105	0.701754	0.703704	0.977707	0.869565
2022334	2022558	1	-0.113233	10	0.03	0.06	0.56571	0.67895	0.470588	0.560748	0.737805	0.802395
2025585	2025681	1	-0.111504	10	0.0092	0.083	0.55429	0.66579	0.287129	0.228856	0.809091	0.851562
2028054	2028259	1	0.158271	14	1.2e-05	0.00028	0.88571	0.72744	0.893536	0.929577	0.948837	0.846995
2028342	2028423	1	0.104511	13	0.0054	0.055	0.58022	0.47571	0.425532	0.71	0.54902	0.806723
2032888	2033222	2e-08	-0.344286	10	4.5e-14	5e-14	0.60571	0.95	0.567568	0.678571	0.941176	0.871369
2041434	2041591	1	-0.107293	10	0.012	0.11	0.77429	0.88158	0.554945	0.568627	0.958621	0.899225
2051513	2051696	1	0.152005	12	1e-04	0.0017	0.73095	0.57895	0.901734	0.865248	0.908367	0.786517
2072371	2072677	3.4e-09	0.358346	10	4.6e-14	8.6e-15	0.90571	0.54737	0.0824176	0.308943	0.961538	0.606742
2106879	2107117	0.15	-0.245865	10	9.2e-09	3.9e-07	0.68571	0.93158	0.892617	0.744	0.962366	0.942308
2112757	2113072	0.022	0.212481	10	4.6e-14	5.7e-08	0.69143	0.47895	0.0702479	0.210526	0.726087	0.5
2122515	2122742	1	0.192331	10	7e-06	0.00014	0.90286	0.71053	0.541667	0.52459	0.962536	0.898551
2132526	2132686	6.4e-08	-0.343459	10	4.5e-14	1.6e-13	0.18286	0.52632	0.616822	0.377778	0.0984615	0.495798
2146181	2146800	0.036	0.256316	10	1.7e-09	9.1e-08	0.98	0.72368	0.55814	0.693069	0.959459	0.867647
2148891	2149271	2.9e-09	0.304395	13	4e-14	7.4e-15	0.57363	0.26923	0.0819672	0.162264	0.633333	0.188776
2151271	2152039	1	0.106767	13	0.0044	0.047	0.99341	0.88664	0.681818	0.636364	0.993763	0.958333
2174642	2175241	3.5e-08	-0.268333	17	3.1e-12	9e-14	0.22857	0.4969	0.508982	0.5	0.0927644	0.553398
2189888	2190010	0.02	-0.260902	10	1.1e-09	5e-08	0.12857	0.38947	0.247525	0.165919	0.0294985	0.222222
2206002	2206349	1	0.152857	10	0.00036	0.0032	0.90286	0.75	0.643836	0.634146	0.944862	0.926316
2226855	2226975	1	-0.166391	10	1e-04	0.0016	0.32571	0.49211	0.451429	0.233333	0.242857	0.427632
2229890	2230193	1	0.146939	14	4.9e-05	0.00093	0.7898	0.64286	0.461538	0.704	0.937126	0.574586
2231453	2232096	2.5e-23	0.332331	24	4.8e-14	6.3e-29	0.87619	0.54386	0.611307	0.583333	0.97185	0.703704
2232506	2232945	1	0.196391	10	4.5e-06	1e-04	0.95429	0.75789	0.795276	0.69863	0.983784	0.844444
2240439	2240851	0.023	0.250752	10	7.4e-09	5.9e-08	0.84286	0.59211	0.85906	0.823529	0.879386	0.696429
2250571	2250863	0.2	0.243835	10	3.1e-08	5.1e-07	0.88857	0.64474	0.318182	0.273438	0.882206	0.714286
2258825	2259198	1	-0.108421	10	0.011	0.073	0.56	0.66842	0.261111	0.469231	0.60223	0.579646
2275656	2276164	2.8e-11	0.380376	10	4.7e-14	7.1e-17	0.85143	0.47105	0.889328	0.945	0.915942	0.403509
2294441	2294604	1	-0.206692	10	1.4e-06	3.5e-05	0.14857	0.35526	0.493827	0.301887	0.0363036	0.203297
2302020	2302297	1	-0.168872	10	2.6e-05	0.00075	0.69429	0.86316	0.820084	0.910448	0.83125	0.939535
2313280	2313831	2.3e-06	0.283574	13	8.7e-14	5.9e-12	0.92527	0.6417	0.733945	0.787234	0.974118	0.734375
2343736	2343921	0.053	0.254286	10	2.8e-09	1.3e-07	0.95429	0.7	0.766667	0.836735	0.983471	0.803279
2382485	2382794	2.8e-05	0.285564	10	1.5e-11	7.2e-11	0.71714	0.43158	0.189516	0.211957	0.75463	0.583333
2388044	2388190	1	-0.191429	10	7.7e-06	7.6e-05	0.70857	0.9	0.881657	0.91129	0.882353	0.965665
2390810	2390992	1	0.124737	10	0.0036	0.031	0.28	0.15526	0.0441767	0.145729	0.235669	0.0898438
2392430	2392785	1	0.184887	10	1.6e-05	0.00013	0.40857	0.22368	0.0304183	0.0966184	0.362712	0.206897
2411783	2411989	1	0.151504	10	4e-04	0.0049	0.28571	0.13421	0.0827068	0.166667	0.0821429	0.0973783
2415163	2415598	0.00013	0.270614	12	4.4e-12	3.4e-10	0.65	0.37939	0.0421687	0.151408	0.840909	0.163424
2419439	2419644	1	0.126015	10	0.0032	0.034	0.96286	0.83684	0.344828	0.669291	0.967568	0.949153
2430690	2431023	1	0.161028	12	3.8e-05	0.00073	0.84524	0.68421	0.826446	0.823077	0.95873	0.866242
2431626	2432020	1	0.135188	10	0.0016	0.019	0.94571	0.81053	0.795082	0.807143	0.949008	0.9
2432785	2433064	1	-0.11391	10	0.0078	0.072	0.85714	0.97105	0.590909	0.8	0.971347	0.945161
2434027	2434117	1	0.101203	10	0.018	0.14	0.94857	0.84737	0.96281	0.899497	0.991781	0.946721
2434735	2434920	1	0.225564	10	1.4e-07	4.1e-06	0.85714	0.63158	0.651786	0.61	0.934109	0.863946
2434953	2435261	1	0.100602	10	0.019	0.15	0.97429	0.87368	0.542857	0.598039	0.972973	0.923077
2439385	2439618	4.5e-09	0.358045	10	4.5e-14	1.1e-14	0.96857	0.61053	0.0251572	0.135371	0.989189	0.711538
2444801	2445341	0.02	-0.215439	15	7e-10	5.1e-08	0.56	0.77544	0.558442	0.529412	0.75	0.8659
2448330	2448530	0.0026	-0.251817	12	1.2e-10	6.7e-09	0.5881	0.83991	0.812834	0.767296	0.845588	0.946721
2449833	2450153	1	-0.210752	10	8.5e-07	2.3e-05	0.59714	0.80789	0.572727	0.67	0.796748	0.854922
2452033	2452215	1	-0.197118	12	4.5e-07	1.2e-05	0.19762	0.39474	0.0552326	0.10728	0.126543	0.167539
2454259	2454543	1	-0.124962	10	0.0035	0.021	0.81714	0.94211	0.566372	0.636364	0.958333	0.928328
2457097	2457506	1	0.151805	10	0.00039	0.0055	0.92286	0.77105	0.613139	0.685039	0.948649	0.819444
2460038	2460488	1	-0.203759	10	2.7e-07	4.3e-05	0.58571	0.78947	0.328859	0.378641	0.818182	0.795812
2462687	2463248	0.021	-0.201725	17	7.9e-10	5.4e-08	0.60168	0.80341	0.613043	0.657277	0.824903	0.873112
2466308	2466642	1	0.101504	10	0.018	0.14	0.18571	0.084211	0.0507937	0.092511	0.112676	0.0806452
2467903	2468252	1	-0.136992	10	0.0014	0.016	0.13143	0.26842	0.187817	0.142857	0.0553846	0.153527
2469737	2470117	8.8e-05	0.255755	13	4.9e-14	2.2e-10	0.77802	0.52227	0.465517	0.607692	0.87541	0.697842
2472450	2472807	1	0.10594	10	0.013	0.11	0.90857	0.80263	0.622222	0.659574	0.958944	0.845714
2474214	2474795	0.85	0.204164	13	5.7e-08	2.2e-06	0.79121	0.58704	0.402685	0.525926	0.92459	0.690141
2477184	2477461	1	-0.174812	10	4.4e-05	0.00081	0.68571	0.86053	0.693069	0.674699	0.930818	0.840206
2477790	2478410	5.8e-15	0.254835	29	4.4e-14	1.5e-20	0.82562	0.57078	0.623377	0.61465	0.942402	0.733333
2481382	2481809	1	0.103383	10	0.016	0.12	0.84286	0.73947	0.730496	0.761194	0.964158	0.903614
2490597	2490927	1	-0.119173	10	0.0054	0.053	0.85714	0.97632	0.888372	0.859459	0.973294	0.951613
2492240	2492546	2e-04	-0.28218	10	1.7e-11	5.1e-10	0.62571	0.90789	0.311594	0.46729	0.826667	0.905109
2492651	2492983	0.05	-0.216595	14	2.1e-09	1.3e-07	0.73265	0.94925	0.887195	0.858824	0.93617	0.939535
2493275	2493508	0.48	-0.235639	10	3.7e-08	1.2e-06	0.64857	0.88421	0.846154	0.744966	0.916129	0.873077
2496121	2496235	1	-0.133383	10	0.0018	0.02	0.17714	0.31053	0.00949367	0.140351	0.0648649	0.122951
2497424	2497620	1	-0.128647	10	0.0027	0.018	0.83714	0.96579	0.417219	0.714286	0.94306	0.934307
2497753	2498409	9.9e-06	-0.313158	10	4.6e-14	2.5e-11	0.5	0.81316	0.635514	0.675214	0.465116	0.869792
2503757	2503927	1.8e-08	-0.32203	10	9.7e-14	4.6e-14	0.55429	0.87632	0.752475	0.615385	0.907692	0.928571
2505087	2505215	1	0.140526	10	0.001	0.013	0.68	0.53947	0.543689	0.661972	0.866667	0.586207
2506294	2506533	1.8e-07	0.335113	10	4.7e-14	4.6e-13	0.61143	0.27632	0.138182	0.160194	0.687117	0.173729
2523424	2524392	4.9e-22	0.312377	26	4.6e-14	1.2e-27	0.82857	0.51619	0.809322	0.837278	0.964422	0.559809
2527015	2527437	0.017	0.257744	10	1.7e-09	4.4e-08	0.73143	0.47368	0.154167	0.15736	0.917647	0.387255
2528584	2528988	0.45	0.198496	14	4.1e-08	1.1e-06	0.65714	0.45865	0.348837	0.390244	0.799401	0.331754
2535736	2535864	1	0.144662	10	0.00073	0.0091	0.96571	0.82105	0.8	0.728155	0.981081	0.933962
2543209	2543650	1	-0.200827	10	2.7e-06	5.2e-05	0.52286	0.72368	0.302469	0.353383	0.594444	0.662921
2544472	2544820	1	0.182481	10	2e-05	0.00039	0.91143	0.72895	0.51634	0.674419	0.933333	0.855814
2549394	2549655	2.5e-17	0.393117	13	4.6e-14	6.3e-23	0.72308	0.32996	0.0452128	0.136986	0.944	0.241228
2549813	2550057	1	0.103985	10	0.015	0.11	0.81714	0.71316	0.38835	0.257143	0.936759	0.910959
2550141	2550656	5.2e-09	-0.283008	10	0.38	1.3e-14	0.14857	0.43158	0.0859031	0.12	0.0486891	0.416667
2552816	2553364	1	0.160977	10	0.00017	0.0027	0.90571	0.74474	0.184932	0.348624	0.972222	0.900901
2554088	2554330	1	-0.177744	10	3.3e-05	0.00057	0.64857	0.82632	0.860169	0.795455	0.906433	0.874459
2557401	2557593	2e-08	0.345564	10	4.3e-14	5.2e-14	0.77714	0.43158	0.194737	0.269036	0.925532	0.435374
2565081	2565342	0.99	-0.230526	10	7.2e-08	2.5e-06	0.68	0.91053	0.676136	0.732143	0.918919	0.917695
2566162	2566365	1	-0.182782	10	2e-05	0.00038	0.75143	0.93421	0.905983	0.936782	0.945763	0.912088
2593450	2593771	1	-0.121955	10	0.0044	0.045	0.58857	0.71053	0.554348	0.717391	0.943548	0.815287
2593946	2594425	1	-0.129424	15	0.00014	0.00011	0.44952	0.57895	0.459459	0.607143	0.532751	0.596491
2597784	2597980	1	-0.105113	10	0.014	0.11	0.76857	0.87368	0.774436	0.747899	0.958159	0.884
2611920	2612221	1	-0.117218	10	0.0062	0.013	0.74857	0.86579	0.632653	0.88	0.899038	0.917476
2629682	2630082	1	0.201729	10	2.4e-06	5.5e-05	0.88857	0.68684	0.857143	0.829932	0.958944	0.84
2632183	2632600	1	-0.221805	10	2.2e-07	6.8e-06	0.65714	0.87895	0.360294	0.58	0.87218	0.891667
2638844	2639450	1	-0.108083	12	0.0057	0.056	0.79762	0.9057	0.605505	0.571429	0.90991	0.93125
2677390	2677821	2.7e-09	0.31985	10	3.3e-14	6.8e-15	0.35143	0.031579	0.0529412	0.0678733	0.35443	0.0487805
2683059	2683407	1	-0.194436	10	5.6e-06	0.00013	0.33714	0.53158	0.146739	0.206897	0.19171	0.378571
2685125	2685728	1	0.135338	10	3.4e-05	0.015	0.21429	0.078947	0.0283019	0.110778	0.0945122	0.0573566
2692079	2692559	1	0.197403	11	1.3e-06	3.6e-05	0.28831	0.090909	0.0736196	0.0757576	0.132653	0.0858586
2692562	2693081	0.071	0.134812	10	5.1e-14	1.8e-07	0.17429	0.039474	0.0470588	0.105263	0.0485437	0.0553746
2695788	2696365	1.2e-16	0.443158	10	4.3e-14	3.1e-22	0.58	0.13684	0.116751	0.136564	0.546875	0.0967742
2748567	2749057	0.00011	-0.210978	10	0.092	2.8e-10	0.094286	0.30526	0.0652174	0.108108	0.0674487	0.256545
2749437	2750540	1.1e-05	0.183722	20	3.8e-14	2.9e-11	0.42714	0.24342	0.0600601	0.122951	0.365854	0.133234
2750585	2750941	6.2e-13	0.403534	10	4.3e-14	1.6e-18	0.51143	0.10789	0.0524476	0.104247	0.337838	0.0930931
2755597	2756086	4e-04	0.208346	10	4.7e-14	1e-09	0.30571	0.097368	0.0491228	0.0675676	0.191176	0.048433
2759051	2759493	0.0031	0.252255	12	3.6e-14	7.9e-09	0.3619	0.10965	0.0465116	0.0487805	0.182482	0.103226
2767998	2768635	1	0.209323	10	3.8e-07	1.6e-05	0.75143	0.54211	0.573864	0.467105	0.904167	0.625
2788424	2788858	0.00078	0.250896	13	2.3e-11	2e-09	0.79341	0.54251	0.655556	0.679612	0.911315	0.760331
2790534	2790611	1	0.176692	10	3.7e-05	0.00058	0.97143	0.79474	0.984227	0.90625	0.961749	0.942029
2800931	2801357	1	0.15188	10	0.00039	0.0054	0.85714	0.70526	0.857923	0.809524	0.955959	0.852113
2805371	2805723	0.6	-0.199731	14	3.3e-08	1.5e-06	0.56531	0.76504	0.696774	0.747967	0.791045	0.807229
2806173	2806483	1	-0.167744	10	8.9e-05	0.0014	0.70857	0.87632	0.79375	0.809091	0.931174	0.924188
2822342	2822717	1	0.127218	10	0.003	0.03	0.81143	0.68421	0.685567	0.65035	0.884211	0.847682
2847735	2848068	1	0.182331	10	4e-05	0.00037	0.74286	0.56053	0.187919	0.282258	0.825843	0.53271
2848703	2849207	0.0033	0.267594	10	4.1e-10	8.3e-09	0.72286	0.45526	0.353383	0.448598	0.745875	0.337143
2861982	2862174	1	-0.211128	10	8.1e-07	2e-05	0.72571	0.93684	0.954545	0.85034	0.915493	0.954386
2868612	2868846	1	0.158947	10	0.29	0.00012	0.58	0.42105	0.233184	0.20625	0.631387	0.295918
2883052	2883311	1.6e-19	-0.363954	17	0.0058	4e-25	0.50756	0.87152	0.82971	0.886878	0.466102	0.920863
2900701	2901199	1	0.109173	10	0.011	0.095	0.98286	0.87368	0.351145	0.616	0.975676	0.904167
2906221	2906456	1	-0.195038	10	5.2e-06	1e-04	0.66286	0.85789	0.580153	0.557377	0.792453	0.864035
2922145	2922302	1	0.120999	14	0.00082	0.0079	0.60408	0.48308	0.0642857	0.224359	0.643979	0.370558
2935367	2935914	1	0.100827	10	0.018	0.15	0.97714	0.87632	0.395349	0.529412	0.983784	0.92827
2968591	2968783	2.8e-11	0.332851	13	3.9e-14	7.2e-17	0.78022	0.44737	0.790698	0.706897	0.758929	0.373737
2969937	2970100	1	0.172782	10	5.4e-05	0.00074	0.58857	0.41579	0.528689	0.449495	0.658291	0.248677
2972836	2973250	1	0.141416	12	3e-04	0.0039	0.90238	0.76096	0.447368	0.654545	0.981333	0.931818
2974170	2974630	1	0.15	10	2.1e-09	0.002	0.7	0.55	0.510549	0.403226	0.780186	0.619318
3002882	3003221	1	0.113233	10	0.0082	0.075	0.93429	0.82105	0.640449	0.771654	0.963989	0.854167
3012271	3012404	1	0.139549	10	4.4e-14	0.011	0.23429	0.094737	0.464286	0.333333	0.0574713	0.0611511
3029307	3029575	1	-0.118797	10	0.0055	0.051	0.62857	0.74737	0.515152	0.487805	0.825301	0.830303
3033140	3033437	0.99	0.23015	10	7.6e-08	2.5e-06	0.94857	0.71842	0.0824742	0.244186	0.961957	0.856
3038966	3039339	1	0.130075	10	0.0024	0.025	0.91429	0.78421	0.828358	0.836364	0.955272	0.87619
3072038	3072743	0.15	0.228045	10	4.3e-14	3.8e-07	0.48857	0.26053	0.518293	0.322368	0.566524	0.418182
3072750	3072833	1	0.129398	10	0.0025	0.028	0.20571	0.076316	0.612613	0.310811	0.0948509	0.118812
3074131	3074570	1	0.152556	10	0.00037	0.0021	0.56571	0.41316	0.45614	0.34127	0.698324	0.351695
3076208	3076458	1	0.185919	11	5.2e-06	0.00012	0.96104	0.77512	0.812865	0.798742	0.970516	0.870968
3076471	3076946	1	-0.209712	12	8e-08	2.7e-06	0.70476	0.91447	0.571429	0.593407	0.906367	0.942122
3078463	3078728	0.41	-0.174135	10	0.0039	1e-06	0.19429	0.36842	0.113725	0.078125	0.0669145	0.080402
3079314	3079938	9.6e-09	0.353835	10	4e-14	2.4e-14	0.94857	0.59474	0.92228	0.889952	0.964211	0.701613
3094336	3094582	1	0.139398	10	0.0011	0.0064	0.66571	0.52632	0.487179	0.444444	0.720539	0.483092
3095914	3096338	1	0.21624	10	1.8e-09	9.4e-06	0.40571	0.18947	0.182171	0.169811	0.310881	0.22973
3135105	3135331	1	0.122481	10	0.0042	0.032	0.65143	0.52895	0.573034	0.543478	0.652	0.532751
3142062	3142334	1	0.15624	10	4.1e-14	0.0013	0.44571	0.28947	0.228758	0.307692	0.336207	0.225166
3159837	3160229	1	0.124436	10	0.0036	0.038	0.94286	0.81842	0.937824	0.923077	0.95092	0.945455
3161583	3161709	1	0.105414	10	0.014	0.11	0.96857	0.86316	0.970588	0.949495	0.990937	0.908333
3181318	3181741	1	0.217669	10	3.7e-07	1.1e-05	0.75714	0.53947	0.891051	0.857605	0.862676	0.656934
3188231	3188742	4e-19	0.278818	29	4.4e-14	1e-24	0.58916	0.31034	0.637931	0.59058	0.704918	0.159164
3215577	3215753	1.1e-08	-0.276165	10	0.086	2.9e-14	0.16857	0.44474	0.132184	0.18	0.0950704	0.255319
3217379	3217698	0.057	0.252632	10	3.6e-09	1.5e-07	0.9	0.64737	0.576923	0.686747	0.952077	0.846154
3275373	3275630	1	0.174286	10	4.7e-05	0.00061	0.97429	0.8	0.734513	0.788462	0.986486	0.922705
3291253	3291779	0.13	0.246842	10	8.1e-09	3.2e-07	0.96	0.71316	0.585714	0.701299	0.964865	0.861878
3296187	3296483	1	0.142707	10	0.00086	0.011	0.97429	0.83158	0.724638	0.898148	0.985258	0.900452
3319619	3320347	1	0.221053	10	4.6e-08	5.8e-06	0.9	0.67895	0.867816	0.867647	0.957265	0.757426
3347168	3347607	1	0.136917	10	0.0014	0.016	0.93429	0.79737	0.647727	0.782178	0.975089	0.876106
3350365	3350778	1	-0.133233	10	0.0019	0.02	0.44571	0.57895	0.685714	0.506173	0.511765	0.642857
3350845	3351186	1	0.116692	10	2.5e-06	0.03	0.51143	0.39474	0.35	0.310811	0.5	0.33871
3352263	3352844	0.019	-0.259248	10	1.4e-09	5e-08	0.18286	0.44211	0.437158	0.489899	0.103578	0.391459
3361629	3361965	1	-0.111654	10	0.0091	0.076	0.78571	0.89737	0.7	0.723881	0.92278	0.948718
3367315	3367840	1	0.112406	10	0.0086	0.079	0.95714	0.84474	0.831461	0.894737	0.963351	0.912037
3373312	3373485	1	0.153609	10	0.00033	0.0041	0.84571	0.69211	0.123457	0.186747	0.961661	0.812121
3375326	3375961	1	0.14046	10	0.00094	0.011	0.6773	0.53684	0.202899	0.284884	0.851282	0.661157
3376067	3376628	0.00069	0.261905	12	2e-11	1.8e-09	0.92857	0.66667	0.47619	0.561905	0.973105	0.791367
3382079	3382703	1	0.110977	10	4.2e-14	0.035	0.50571	0.39474	0.0878049	0.245399	0.542222	0.338889
3389424	3389727	0.0029	0.273233	10	1.7e-10	7.4e-09	0.89429	0.62105	0.666667	0.802326	0.966667	0.777778
3431458	3431774	1	0.215263	10	4.9e-07	1.2e-05	0.96	0.74474	0.349515	0.603448	0.962162	0.899522
3450703	3451192	1	0.104962	10	0.014	0.12	0.96286	0.85789	0.833333	0.902913	0.984985	0.929515
3453658	3454216	1	0.126901	18	4.4e-14	0.0013	0.25556	0.12865	0.264624	0.174757	0.170683	0.16185
3474223	3474812	1	-0.101504	10	0.024	0.13	0.71429	0.81579	0.218905	0.227273	0.883162	0.752988
3478077	3478237	1	-0.207744	10	1.2e-06	2.9e-05	0.66857	0.87632	0.944915	0.94375	0.934426	0.918455
3478450	3478603	1	-0.10782	10	0.012	0.1	0.83429	0.94211	0.509434	0.783333	0.977346	0.953177
3478693	3479028	7e-07	-0.301817	12	4.5e-14	1.8e-12	0.5381	0.83991	0.321429	0.405941	0.791139	0.910931
3480603	3481057	1	0.12594	12	4.5e-14	0.016	0.42857	0.30263	0.177778	0.253906	0.466667	0.284
3495826	3496258	4.1e-29	0.389044	21	4.5e-14	1.1e-34	0.92789	0.53885	0.227692	0.324042	0.943864	0.574074
3516771	3517083	1	0.122556	12	0.0017	0.021	0.63571	0.51316	0.485981	0.547619	0.782313	0.589928
3530145	3530371	1	0.208271	10	1.1e-06	2.6e-05	0.97143	0.76316	0.955326	0.854922	0.979351	0.905882
3538924	3539373	1	0.202932	10	2.1e-06	5e-05	0.93714	0.73421	0.701923	0.806202	0.961652	0.875
3540274	3540670	1	0.130977	10	0.0022	0.023	0.72571	0.59474	0.604651	0.588235	0.884848	0.714286
3565103	3565296	1	0.15391	10	0.00032	0.0018	0.88286	0.72895	0.473684	0.609091	0.9653	0.917582
3570149	3570374	1	0.158947	10	2e-04	0.0031	0.98	0.82105	0.0756303	0.196078	0.986486	0.823276
3571302	3572500	5.2e-12	-0.360652	12	4.5e-14	1.3e-17	0.54286	0.90351	0.257143	0.351562	0.745902	0.912773
3580115	3580496	0.059	-0.241429	10	1.7e-08	1.5e-07	0.40857	0.65	0.395556	0.438272	0.336842	0.576271
3585109	3585952	0.0082	0.26594	10	8.2e-10	2.1e-08	0.96857	0.70263	0.216814	0.347561	0.968912	0.782353
3598711	3599043	1	0.154637	12	9.7e-08	0.00024	0.59762	0.44298	0.170404	0.189189	0.587786	0.530769
3613223	3613803	0.42	0.236617	10	3.2e-08	1.1e-06	0.99714	0.76053	0.875	0.887324	0.977887	0.957317
3654294	3654590	1	-0.178797	10	3e-05	0.00055	0.76857	0.94737	0.968051	0.945205	0.973684	0.944637
3656728	3657253	1e-23	0.510075	10	4.6e-14	2.7e-29	0.99429	0.48421	0.00260417	0.0436364	0.990991	0.522727
3673297	3673646	7.9e-20	0.403598	14	4.2e-14	2e-25	0.96939	0.56579	0.0111857	0.151786	0.992793	0.612613
3676594	3676857	6e-08	0.343609	10	4.3e-14	1.5e-13	0.98571	0.64211	0.0254777	0.109649	0.97027	0.704
3679033	3679319	5e-13	0.404962	10	4.5e-14	1.3e-18	0.96286	0.55789	0.902857	0.792308	0.992629	0.747368
3684402	3684739	1	-0.204511	12	4.1e-06	5.2e-06	0.49286	0.69737	0.902439	0.847458	0.484375	0.741294
3687688	3688051	1	-0.160376	10	0.00018	0.0026	0.76857	0.92895	0.722222	0.810811	0.931298	0.895522
3689414	3689631	1	0.172331	10	5.7e-05	0.001	0.68286	0.51053	0.275168	0.419048	0.586667	0.509434
3689639	3689986	1	-0.215564	10	1.2e-06	1.4e-05	0.70286	0.91842	0.847134	0.84252	0.898305	0.914062
3695862	3696061	1	0.12218	10	0.0043	0.039	0.41429	0.29211	0.218085	0.205674	0.209677	0.18932
3699356	3699769	0.16	0.208754	14	7.8e-09	4.1e-07	0.90612	0.69737	0.744966	0.82069	0.953431	0.74
3700084	3700436	1	-0.139549	10	0.0011	0.0086	0.76571	0.90526	0.969512	0.957031	0.937956	0.953586
3702902	3703434	1	0.182591	13	1.1e-06	3.5e-05	0.95385	0.77126	0.896359	0.924528	0.975052	0.876238
3707651	3707833	6.8e-09	-0.253268	13	0.0052	1.7e-14	0.12527	0.37854	0.591667	0.357664	0.136891	0.250996
3711820	3711984	1	-0.135714	10	0.0015	0.003	0.81429	0.95	0.803419	0.797872	0.971731	0.932584
3717417	3717855	1	0.148872	10	6.9e-13	0.0032	0.58571	0.43684	0.460432	0.383562	0.447917	0.329193
3718401	3718604	1	0.215038	10	5.1e-07	1.4e-05	0.75714	0.54211	0.521739	0.698925	0.8125	0.776119
3719251	3719626	1	-0.165489	10	0.00011	0.0018	0.73714	0.90263	0.0849421	0.187817	0.934866	0.936275
3723696	3724458	1	0.120075	10	0.026	6.5e-05	0.85429	0.73421	0.747312	0.813953	0.891821	0.833333
3732573	3732824	1	-0.107519	10	0.012	0.099	0.57143	0.67895	0.677419	0.619835	0.768707	0.75
3774917	3775285	1	-0.125113	10	0.0035	0.033	0.54857	0.67368	0.6875	0.560606	0.483871	0.780488
3793515	3793924	1.9e-05	0.308872	10	5.3e-13	4.9e-11	0.94571	0.63684	0.0165746	0.141791	0.966146	0.85
3811382	3811643	8.3e-11	0.347431	12	4.4e-14	2.1e-16	0.7619	0.41447	0.31746	0.495238	0.934426	0.286996
3856135	3856374	3e-06	0.303684	10	2.1e-09	7.7e-12	0.68	0.37632	0.268293	0.296552	0.8	0.363144
3890058	3890435	8.7e-05	0.299323	10	2.7e-12	2.2e-10	0.99143	0.69211	0.926471	0.92973	0.994208	0.983607
3890542	3890766	1	0.211805	10	7.5e-07	2.1e-05	0.98286	0.77105	0.985075	0.989691	0.983425	0.925926
3909787	3910233	0.00011	-0.243809	15	0.0054	2.8e-10	0.15619	0.4	0.00209205	0.0932945	0.0589744	0.110553
3910238	3910652	8.2e-08	0.281303	15	4.5e-14	2.1e-13	0.80762	0.52632	0.0329949	0.244444	0.931624	0.710938
3924158	3924644	6e-07	0.328571	10	6.1e-14	1.5e-12	0.92857	0.6	0.685039	0.65812	0.967391	0.692308
3940093	3940616	1	-0.222556	10	2e-07	5.4e-06	0.71429	0.93684	0.741007	0.84	0.881919	0.940351
3954547	3954933	0.00073	-0.283534	10	9.1e-09	1.9e-09	0.20857	0.49211	0.436782	0.234375	0.0810811	0.296875
3987017	3987447	1	0.211955	10	7.3e-07	2e-05	0.95143	0.73947	0.521739	0.728261	0.962162	0.894737
4000064	4000538	1	0.171729	10	6.9e-07	0.00043	0.50857	0.33684	0.270142	0.442424	0.6125	0.241935
4010991	4011308	1	0.10985	10	0.01	0.085	0.99143	0.88158	0.905594	0.957346	0.982801	0.946565
4062682	4063039	1	0.150526	10	0.00044	0.0061	0.94	0.78947	0.546392	0.658537	0.964865	0.818681
4078622	4079177	1	0.137744	10	0.0013	0.0025	0.81143	0.67368	0.783019	0.512397	0.961538	0.733813
4081979	4082641	1	0.139056	18	1.3e-05	0.00033	0.90952	0.77047	0.860987	0.835391	0.973101	0.85274
4119476	4119937	4.4e-07	0.312105	10	4.4e-14	1.1e-12	0.82	0.50789	0.455696	0.653061	0.932432	0.708333
4162623	4163730	1	0.153437	14	2.2e-05	0.00049	0.96735	0.81391	0.473684	0.848485	0.982625	0.914692
4271156	4271786	1	-0.16203	10	0.00015	0.0024	0.81429	0.97632	0.928934	0.949438	0.956364	0.993485
4275762	4276309	1	-0.140451	10	0.001	0.011	0.55429	0.69474	0.629032	0.738806	0.609524	0.566964
4298022	4298711	1	0.170752	10	6.6e-05	0.0011	0.96286	0.79211	0.786765	0.88806	0.98503	0.907609
4345366	4345704	1	0.172406	10	5.6e-05	0.001	0.81714	0.64474	0.657895	0.865979	0.940767	0.85
4352766	4353432	1	0.160677	10	0.00017	0.0027	0.96857	0.80789	0.785185	0.84127	0.981081	0.884422
4422650	4423027	1.1e-06	0.266439	11	4.3e-14	2.8e-12	0.67792	0.41148	0.433962	0.689076	0.911215	0.401639
4483252	4484012	1	0.147444	10	0.00057	0.0069	0.93429	0.78684	0.383178	0.563025	0.982234	0.909574
4489092	4489749	1	0.126942	12	0.0012	0.014	0.96905	0.84211	0.725	0.852113	0.981982	0.940972
4505651	4506247	1	0.224962	10	1.5e-07	4.7e-06	0.98286	0.75789	0.933921	0.947115	0.981982	0.907285
4570827	4571521	1	0.12782	10	0.0028	0.03	0.98571	0.85789	0.855422	0.904762	0.994595	0.963855
4624816	4625414	1	0.159085	12	4.7e-05	9e-04	0.95952	0.80044	0.571429	0.839416	0.97921	0.891403
4638025	4638526	1	0.112469	12	6.1e-14	0.0058	0.28571	0.17325	0.385638	0.28626	0.155224	0.0771028
4683440	4684313	0.66	0.23391	10	4.6e-08	1.7e-06	0.96286	0.72895	0.648936	0.699248	0.968815	0.823529
4693628	4694151	1	0.161579	10	0.00016	0.0025	0.98	0.81842	0.722628	0.813433	0.975225	0.913333
4711815	4712007	0.22	-0.218734	12	2.2e-08	5.6e-07	0.42381	0.64254	0.900524	0.736111	0.478261	0.743316
4726726	4727003	1	-0.203835	10	1.9e-06	4.9e-05	0.65143	0.85526	0.675497	0.776786	0.886076	0.886878
4735350	4736032	1	0.147744	12	0.00021	0.0019	0.70476	0.55702	0.386598	0.514493	0.788618	0.61
4760265	4760687	1	-0.122556	10	0.0042	0.03	0.81429	0.93684	0.648438	0.741935	0.984064	0.929688
5142567	5143167	2.6e-06	0.307177	11	9.4e-14	6.6e-12	0.98182	0.67464	0.64	0.684211	0.988739	0.821429
5341287	5342072	1	0.222932	10	1.9e-07	5.7e-06	0.95714	0.73421	0.457447	0.672414	0.986486	0.941667
5365517	5366786	1	0.14812	10	0.00054	0.0073	0.84286	0.69474	0.52	0.771739	0.954545	0.84058
5367612	5368190	1	0.156992	10	0.00024	0.0035	0.98857	0.83158	0.913043	0.971631	0.991892	0.965517
5417903	5418430	1	-0.113985	10	0.0077	0.028	0.72286	0.83684	0.564516	0.661765	0.932642	0.935345
5422680	5423123	0.0015	0.279474	10	6.6e-11	3.9e-09	0.94	0.66053	0.782609	0.805556	0.942953	0.721154
5429054	5429470	1	0.204135	10	1.8e-06	4.6e-05	0.98571	0.78158	0.857143	0.75	0.99446	0.961783
5430565	5431183	0.47	0.235038	10	4e-08	1.2e-06	0.97714	0.74211	0.877193	0.94382	0.984962	0.848921
5448238	5449209	1	0.164135	10	0.00013	0.002	0.94571	0.78158	0.642857	0.808989	0.969194	0.936709
5451048	5451655	1	0.169023	10	7.9e-05	0.0013	0.97429	0.80526	0.478261	0.638298	0.983784	0.906404
5457718	5458621	1	-0.146391	10	0.00063	0.0083	0.84571	0.99211	0.591837	0.86747	0.986667	0.964516
5479073	5479541	1	-0.219023	10	3.1e-07	8.9e-06	0.62571	0.84474	0.681034	0.78	0.923529	0.885321
5504033	5504811	1.3e-10	0.320301	14	4.4e-14	3.3e-16	0.91429	0.59398	0.355828	0.602339	0.967901	0.679739
5601484	5601757	1	0.188346	10	1.1e-05	0.00023	0.98571	0.79737	0.745098	0.712121	0.983784	0.957055
5617317	5617623	1	0.198271	10	3.6e-06	3.4e-05	0.51143	0.31316	0.0950413	0.225989	0.475836	0.143541
5646022	5646733	2.1e-05	0.262084	14	4.7e-13	5.5e-11	0.86735	0.60526	0.553333	0.745614	0.931116	0.804878
5692125	5692504	0.69	0.233459	10	4.9e-08	1.7e-06	0.95714	0.72368	0.490196	0.666667	0.978378	0.920732
5713295	5713567	1	-0.222481	10	2e-07	4.1e-06	0.74857	0.97105	0.928571	0.931937	0.962547	0.942953
5719158	5719348	3.8e-06	-0.307669	10	7e-13	9.7e-12	0.60286	0.91053	0.727273	0.643678	0.811111	0.927711
5744464	5745233	4.5e-08	0.30812	10	8.6e-12	1.2e-13	0.90286	0.59474	0.552083	0.65625	0.974138	0.88806
5752831	5753434	0.71	0.233008	10	5.2e-08	1.8e-06	0.95143	0.71842	0.484536	0.787234	0.95509	0.897436
5759272	5759728	0.37	0.18985	10	3.1e-07	9.5e-07	0.77143	0.58158	0.408696	0.644737	0.954338	0.660714
5792518	5793530	1	-0.155865	10	0.00027	0.0034	0.72571	0.88158	0.663636	0.762887	0.966825	0.955285
5796262	5797174	3.2e-12	0.395038	10	5.1e-14	8.1e-18	0.73714	0.34211	0.169154	0.316456	0.905325	0.269939
5831473	5831982	1	0.111278	12	0.0044	0.041	0.65952	0.54825	0.422907	0.407821	0.763838	0.517857
5832505	5832867	1	0.104962	10	4e-14	0.0091	0.26286	0.15789	0.0860656	0.126374	0.0952381	0.0786026
5833582	5833836	1	0.117419	12	0.0027	0.029	0.95952	0.84211	0.860377	0.91866	0.968468	0.866426
5843172	5843675	1.5e-06	0.324737	10	7.4e-14	3.9e-12	0.88	0.55526	0.546512	0.569767	0.952077	0.728395
5846080	5846563	1	0.227143	10	1.1e-07	3.8e-06	0.97714	0.75	0.688312	0.700935	0.983784	0.891026
5847549	5847883	0.64	0.165865	10	3.7e-07	1.6e-06	0.73429	0.56842	0.335821	0.435897	0.792969	0.504348
5857754	5857909	0.21	-0.242932	10	1.4e-08	5.5e-07	0.72286	0.96579	0.964427	0.920792	0.969388	0.947368
5980421	5980848	6.1e-05	-0.254296	14	2.1e-12	1.6e-10	0.32653	0.58083	0.580645	0.460317	0.272206	0.592593
5994319	5994544	0.00064	0.28406	10	3.2e-11	1.6e-09	0.63143	0.34737	0.108333	0.21028	0.888889	0.104712
6025095	6025884	5.6e-22	0.389286	16	3.9e-14	1.4e-27	0.76429	0.375	0.227027	0.262295	0.894349	0.281853
6034231	6034653	1	0.157594	10	0.00023	0.003	0.96286	0.80526	0.516854	0.640449	0.978378	0.878641
6100703	6101115	1	0.127293	10	0.0029	0.00031	0.74571	0.61842	0.516129	0.535714	0.821429	0.642857
6102290	6102565	1	-0.154449	12	0.88	0.0013	0.40476	0.55921	0.120879	0.33871	0.403509	0.340541
6105415	6105923	1	0.16	10	0.00019	0.00014	0.86	0.7	0.370968	0.623932	0.940397	0.715328
6109424	6109740	1	0.106992	10	0.012	0.059	0.78857	0.68158	0.573099	0.559322	0.890909	0.742515
6126985	6127417	1	0.121203	10	0.0046	0.047	0.96857	0.84737	0.833333	0.868421	0.981081	0.939252
6158327	6158782	8.6e-16	-0.369227	14	4e-14	2.2e-21	0.56122	0.93045	0.842857	0.758427	0.744966	0.94704
6160979	6161560	1	-0.15782	10	0.00023	0.002	0.33429	0.49211	0.266409	0.295	0.221088	0.559633
6164423	6164920	1	0.110376	10	0.0099	0.045	0.93143	0.82105	0.38806	0.614583	0.979472	0.875
6165526	6165907	0.01	0.266241	10	5e-10	2.6e-08	0.90571	0.63947	0.438356	0.622222	0.961424	0.767857
6170452	6170815	1	0.162782	10	0.00014	0.0016	0.82857	0.66579	0.443114	0.460317	0.918367	0.75
6171270	6172097	0.061	0.202115	16	2.3e-09	1.5e-07	0.60179	0.39967	0.173021	0.306897	0.626728	0.261324
6177449	6177842	0.044	0.254737	10	2.7e-09	1.1e-07	0.96	0.70526	0.598214	0.597015	0.981081	0.8625
6184313	6184713	1	0.107444	10	0.012	0.1	0.99429	0.88684	0.874016	0.856115	1	0.977578
6204904	6205011	1.8e-05	0.237218	10	5.3e-14	4.6e-11	0.27143	0.034211	0.342466	0.222222	0.128079	0.0290323
6207413	6207553	1	-0.140677	10	0.001	0.011	0.55143	0.69211	0.715385	0.71	0.789474	0.816176
6250308	6250474	1	-0.128421	10	0.0027	0.026	0.64	0.76842	0.522843	0.392638	0.780591	0.746544
6262726	6263122	1	0.140301	10	0.001	0.013	0.97714	0.83684	0.883019	0.903061	0.982353	0.95279
6348833	6349313	1	0.196842	10	4.4e-14	2.1e-05	0.66	0.46316	0.615385	0.578313	0.730216	0.416667
6358206	6358729	0.0048	-0.253383	10	3.2e-09	1.2e-08	0.25714	0.51053	0.75817	0.69	0.159533	0.338462
6391791	6392699	0.0012	0.267669	10	4e-10	3e-09	0.65714	0.38947	0.587349	0.613333	0.655647	0.410959
6415384	6415966	3.3e-11	0.382406	10	4.3e-14	8.4e-17	0.87714	0.49474	0.868056	0.882576	0.930836	0.472868
6421015	6421423	1	0.135038	10	0.0016	0.018	0.37714	0.24211	0.141593	0.216374	0.229508	0.167464
6427479	6427740	1	-0.178421	10	3.1e-05	0.00058	0.74	0.91842	0.344156	0.534884	0.930147	0.90458
6430684	6431288	1	0.174135	10	4.7e-05	8e-04	0.90571	0.73158	0.830303	0.844262	0.973214	0.881119
6437622	6438147	1	-0.167293	10	9.3e-05	0.0013	0.41429	0.58158	0.433735	0.439759	0.354651	0.493243
6445206	6445445	1	-0.164586	10	0.00012	0.002	0.24857	0.41316	0.015625	0.126263	0.0625	0.168067
6449296	6449981	0.11	0.162481	10	5.1e-14	2.8e-07	0.29143	0.12895	0.0729927	0.115044	0.121019	0.0598007
6451777	6451900	1	-0.18609	10	1.4e-05	0.00029	0.74286	0.92895	0.914089	0.950495	0.907473	0.896057
6453414	6453877	1	0.137368	10	0.0013	0.015	0.94	0.80263	0.696429	0.761062	0.958333	0.833333
6460768	6460958	0.63	0.20266	13	6.7e-08	1.6e-06	0.72088	0.51822	0.414286	0.379913	0.849673	0.446701
6466264	6466402	1	-0.114511	10	0.0075	0.068	0.38286	0.49737	0.486631	0.297297	0.312849	0.420213
6475842	6476071	1	0.204962	10	4e-14	3.7e-05	0.56286	0.35789	0.0618557	0.0947867	0.761538	0.210843
6489443	6489866	1	0.205564	10	1.6e-06	3.9e-05	0.93714	0.73158	0.763819	0.718182	0.968872	0.752809
6498222	6498798	1	0.212256	10	4.1e-07	2e-05	0.88857	0.67632	0.710526	0.811881	0.966967	0.788889
6501915	6502563	5.5e-05	0.227736	18	9.7e-13	1.4e-10	0.95873	0.73099	0.5	0.613095	0.969789	0.830709
6507057	6507761	1	-0.140301	10	0.001	0.012	0.72286	0.86316	0.525424	0.62766	0.908676	0.854749
6508988	6509240	1	0.191654	10	7.5e-06	0.00013	0.89429	0.70263	0.79661	0.848276	0.977707	0.965517
6582024	6582346	2.1e-13	-0.408045	10	4e-14	5.3e-19	0.13143	0.53947	0.464286	0.469136	0.027027	0.558442
6587365	6587928	1	-0.132736	13	0.00041	0.0052	0.087912	0.22065	0.185185	0.164948	0.0283019	0.0634921
6599305	6599525	2.1e-26	0.435238	15	4.4e-14	5.4e-32	0.8019	0.36667	0.169279	0.20614	0.911602	0.387622
6738888	6739165	1	-0.18	10	2.6e-05	3e-04	0.62	0.8	0.174528	0.485876	0.583333	0.986301
7020546	7021211	0.1	0.248872	10	6.1e-09	2.6e-07	0.98571	0.73684	0.852459	0.922222	0.981081	0.945736
7041157	7041502	1	0.19797	10	3.7e-06	9e-05	0.97429	0.77632	0.94052	0.953271	0.983784	0.939227
7062781	7062929	1	-0.11218	10	0.0088	0.078	0.84571	0.95789	0.905172	0.855422	0.947883	0.964912
7117449	7118102	0.074	-0.233609	10	2.2e-06	1.9e-07	0.57429	0.80789	0.433628	0.529412	0.820144	0.923729
7121725	7122142	1	0.128947	10	0.0026	1	1	0.87105	0.688	0.857143	0.997297	0.966346
7149515	7150181	1.1e-08	0.207143	30	4.4e-14	2.8e-14	0.59048	0.38333	0.529126	0.515625	0.582441	0.209343
7255454	7255988	0.15	0.245789	10	9.3e-09	3.8e-07	0.98	0.73421	0.458333	0.803571	0.981081	0.904762
7293516	7294057	1	-0.122632	10	0.0042	0.0076	0.78	0.90263	0.633333	0.671053	0.949153	0.944785
7364820	7365510	1	-0.178496	10	3.5e-05	0.00057	0.80571	0.98421	0.9	0.918699	0.985765	0.983221
7389349	7389862	1	0.178421	10	0.00058	0.00056	0.76	0.58158	0.39375	0.581197	0.937853	0.56129
7457960	7458515	9.4e-16	-0.271867	12	0.42	2.4e-21	0.19524	0.46711	0.100313	0.113537	0.14245	0.315217
7463015	7463706	1	0.141416	12	3e-04	0.0045	0.98571	0.8443	0.807453	0.898204	0.970721	0.938389
7470860	7471135	1	0.151729	10	0.00039	0.0052	0.98857	0.83684	0.119048	0.255034	0.962162	0.945607
7538419	7539271	1	0.126015	10	0.0032	0.022	0.96286	0.83684	0.62069	0.779221	0.985258	0.9375
7565903	7566618	0.0018	0.278421	10	7.8e-11	4.7e-09	0.96	0.68158	0.352941	0.541667	0.957865	0.826531
7583139	7583797	0.12	0.247669	10	7.2e-09	3.1e-07	0.93714	0.68947	0.625806	0.7	0.962162	0.722222
7610244	7611123	1	0.132857	10	0.0019	0.021	0.98286	0.85	0.554348	0.777778	0.983784	0.933333
7619758	7621017	1	0.107444	10	0.012	0.1	0.99429	0.88684	0.454545	0.69697	0.994208	0.954774
7641543	7641964	1	0.200376	10	2.8e-06	6.7e-05	0.97143	0.77105	0.450549	0.62037	0.979651	0.899371
7645506	7645847	1	-0.180827	10	2.4e-05	0.00012	0.24286	0.42368	0.302469	0.220472	0.116	0.275641
7651364	7651920	3.2e-08	0.310589	12	4.6e-14	8.2e-14	0.7119	0.40132	0.133333	0.215054	0.785047	0.585106
7653042	7653380	1	0.178045	10	3.2e-05	0.00057	0.98857	0.81053	0.515152	0.84375	0.997297	0.965035
7665151	7665529	1	0.109296	11	0.0074	0.069	0.83896	0.72967	0.704819	0.791946	0.948087	0.876344
7667719	7668282	0.00027	0.218722	10	4.1e-14	7e-10	0.53714	0.31842	0.159341	0.324324	0.434783	0.155738
7672640	7673039	1	0.170977	10	6.5e-05	0.00074	0.56571	0.39474	0.157303	0.22293	0.673575	0.306977
7784589	7784725	1	0.159925	10	4.9e-14	0.0026	0.32571	0.16579	0.754098	0.489583	0.176136	0.109312
7784764	7784863	1	0.156466	10	0.00026	0.0038	0.94857	0.79211	0.984326	0.930435	0.972222	0.924419
7827294	7827415	4e-06	-0.316617	10	1.8e-13	1e-11	0.52286	0.83947	0.907563	0.945355	0.780488	0.979487
8161676	8162172	0.00018	0.294135	10	6.4e-12	4.6e-10	0.92571	0.63158	0.795455	0.889706	0.992042	0.854701
8197838	8198087	3.7e-10	0.339098	12	4.4e-14	9.4e-16	0.87857	0.53947	0.559633	0.633028	0.953125	0.521212
8211857	8212021	1	0.153759	10	0.00033	0.0025	0.51429	0.36053	0.120253	0.295455	0.135714	0.12
8232242	8232597	1	0.169474	10	7.5e-05	0.0013	0.98	0.81053	0.736842	0.836957	0.978378	0.938462
8347892	8348478	1	0.183772	12	2.6e-06	6.8e-05	0.96667	0.78289	0.819095	0.850467	0.969492	0.876712
8348483	8348692	2.1e-07	0.336692	10	4.5e-14	5.3e-13	0.93143	0.59474	0.901288	0.881356	0.963277	0.811111
8366258	8366615	1	0.158271	10	0.00022	0.0032	0.97143	0.81316	0.882812	0.939394	0.994595	0.896907
8496253	8497262	8.1e-20	-0.433083	12	4.6e-14	2.1e-25	0.097619	0.5307	0.714286	0.936364	0.0171233	0.376106
8844203	8844917	1	-0.100301	10	0.019	0.15	0.76286	0.86316	0.461538	0.569231	0.950192	0.935484
8857645	8858895	0.00033	-0.111579	10	4.1e-14	8.5e-10	0.02	0.13158	0.571429	0.25	0.00902935	0.031746
8898642	8898941	1.4e-05	-0.303609	10	1.4e-12	3.6e-11	0.65429	0.95789	0.980831	0.986784	1	0.962825
8908519	8908664	0.0044	0.272707	10	1.9e-10	1.1e-08	0.95429	0.68158	0.940141	0.911111	0.997748	0.776978
8971471	8971844	9.3e-08	0.334135	10	4.4e-14	2.4e-13	0.86571	0.53158	0.819767	0.907143	0.976667	0.443038
9037752	9037883	1	0.207368	10	1.3e-06	3.4e-05	0.96	0.75263	0.224138	0.508475	0.989189	0.871345
9064391	9065134	1	-0.155434	11	0.78	1.5e-05	0.48571	0.64115	0.386935	0.522472	0.543103	0.735465
9195794	9196478	0.0077	0.253158	10	3.3e-09	2e-08	0.64	0.38684	0.35493	0.436823	0.81441	0.423333
9199068	9200056	8.8e-22	0.359715	19	4.3e-14	2.2e-27	0.81955	0.45983	0.312073	0.357542	0.915044	0.456432
9233523	9234201	0.022	0.211278	10	1.2e-05	5.7e-08	0.84286	0.63158	0.802395	0.722973	0.982857	0.820312
9281068	9281302	9.8e-13	0.393534	10	4e-14	2.5e-18	0.85143	0.45789	0.538462	0.594828	0.935275	0.534653
9305526	9305841	1	0.201805	10	2.4e-06	5.9e-05	0.82286	0.62105	0.0491803	0.214286	0.937063	0.725
9315503	9316077	0.053	0.253835	10	3e-09	1.3e-07	0.84857	0.59474	0.0252252	0.0853659	0.957576	0.745283
9319824	9320206	1	0.207218	10	1.3e-06	3.2e-05	0.79143	0.58421	0.101626	0.340782	0.959259	0.703704
9338406	9338783	1	0.164135	10	0.00013	0.002	0.94571	0.78158	0.728395	0.780303	0.981081	0.868571
9362131	9362456	0.0043	-0.272632	10	0.11	1.1e-08	0.18	0.45263	0.68	0.709302	0.0764331	0.309091
9368310	9368709	0.002	-0.266992	10	1.9e-11	5.2e-09	0.35143	0.61842	0.830769	0.926667	0.365297	0.579439
9432385	9433118	1	0.14406	10	0.00076	0.0099	0.99143	0.84737	0.911458	0.944444	0.983784	0.934884
9490756	9491113	5.5e-08	0.343759	10	5e-14	1.4e-13	0.35429	0.010526	0.102564	0.333333	0.154412	0.0776699
9591827	9592036	0.12	-0.247669	10	6.7e-09	3.1e-07	0.66286	0.91053	0.857143	0.752688	0.956044	0.931727
9615415	9615751	1	-0.132782	10	2.7e-09	0.00011	0.45143	0.58421	0.382576	0.398058	0.464183	0.465753
9655735	9656219	3e-35	0.589398	10	4.8e-14	7.6e-41	0.76571	0.17632	0.029703	0.124204	0.826211	0.149502
9687989	9688244	1	0.115883	16	5.7e-14	0.0092	0.15536	0.039474	0.0117188	0.0733696	0.0440367	0.0766129
9688482	9688698	1	0.188421	10	1.1e-05	0.00018	0.92	0.73158	0.804348	0.679612	1	0.893333
9689860	9690003	1	-0.107456	12	4.4e-14	0.043	0.083333	0.19079	0.22093	0.167939	0.0558376	0.0906344
9690229	9690592	1	0.156541	10	0.00025	0.0022	0.98286	0.82632	0.934066	0.874172	0.986486	0.927602
9714339	9714896	0.0063	-0.269774	10	2.9e-10	1.6e-08	0.68286	0.95263	0.426667	0.544444	0.922652	0.9699
9715930	9716231	0.84	-0.203702	13	5.7e-08	2.1e-06	0.34286	0.54656	0.124031	0.284519	0.328767	0.520468
9716950	9717254	1	0.121654	10	0.081	0.041	0.67429	0.55263	0.522581	0.444444	0.838323	0.575758
9721716	9721905	1	0.182481	10	2e-05	0.00034	0.81143	0.62895	0.115556	0.163158	0.899642	0.557047
9724886	9725231	1	-0.101429	10	0.018	0.085	0.64857	0.75	0.378378	0.419355	0.746835	0.821622
9730569	9730983	0.53	0.235789	10	3.6e-08	1.4e-06	0.82	0.58421	0.213483	0.311881	0.948864	0.684564
9747766	9747900	1	-0.169624	10	7.4e-05	0.0013	0.75143	0.92105	0.817757	0.803468	0.904382	0.924138
9871192	9871736	6.3e-09	-0.34406	10	4.4e-14	1.6e-14	0.30857	0.65263	0.909836	0.93299	0.248062	0.672043
10148094	10148406	1	0.181579	10	2.2e-05	1	1	0.81842	1	0.952899	1	0.952381
10151118	10151813	1	0.14188	10	0.00092	0.012	0.99714	0.85526	0.988417	0.968586	0.989189	0.954774
10377403	10377792	0.1	0.247744	10	4.7e-14	2.6e-07	0.57143	0.32368	0.403614	0.507576	0.76259	0.204918
10413418	10413970	1	0.123684	10	0.0039	1	1	0.87632	0.996875	0.986957	1	0.985075
10432750	10433210	1.9e-07	-0.334586	10	5e-14	4.8e-13	0.62857	0.96316	0.75	0.91129	0.83125	0.907534
10634911	10635285	1	0.129699	10	0.0024	0.027	0.94286	0.81316	0.765152	0.728	0.991892	0.885106
10639309	10639395	1	0.177694	12	5.4e-06	0.00012	0.44524	0.26754	0.964706	0.762238	0.336	0.126016
10639411	10639541	7.4e-11	-0.335049	13	4.3e-14	1.9e-16	0.52527	0.86032	0.937743	0.928889	0.705479	0.904594
10649285	10649490	0.0017	-0.279173	10	6.9e-11	4.4e-09	0.69714	0.97632	0.978125	0.969565	0.902778	0.983871
10651399	10651584	1	-0.154135	10	0.00032	0.0046	0.81429	0.96842	0.962585	0.95	0.922807	0.956954
10681943	10682404	1	-0.177669	10	6.2e-09	0.00032	0.58286	0.76053	0.818966	0.783019	0.730233	0.870466
10687607	10688142	1	-0.104662	10	0.014	0.12	0.77429	0.87895	0.820144	0.821918	0.95053	0.940678
10688195	10688556	1	0.213534	10	6.1e-07	1.7e-05	0.97143	0.75789	0.914439	0.867133	0.991848	0.89759
10695337	10695508	0.11	0.224499	12	4.8e-14	2.7e-07	0.45476	0.23026	0.377622	0.387097	0.21831	0.0871369
10704778	10704897	0.067	0.252331	10	3.7e-09	1.7e-07	0.66286	0.41053	0.6	0.486239	0.780105	0.226667
10715572	10715851	1	0.147143	10	0.00059	0.0079	0.69714	0.55	0.366279	0.363636	0.797386	0.745455
10721652	10722068	1	0.198183	12	3.9e-07	1.3e-05	0.87143	0.67325	0.352273	0.589474	0.959596	0.907801
10737251	10737455	1	0.210301	10	9e-07	2.5e-05	0.89714	0.68684	0.347826	0.62963	0.954717	0.810606
10761880	10762135	1	0.114662	10	0.0074	0.069	0.98571	0.87105	0.369748	0.569444	0.989189	0.930876
10804204	10804544	1.4e-09	-0.326692	10	4.4e-14	3.6e-15	0.32857	0.65526	0.356522	0.414894	0.3379	0.703297
10808890	10809252	3.3e-27	-0.528421	10	4.3e-14	8.4e-33	0.14	0.66842	0.833333	0.847059	0.164265	0.905983
10860999	10861413	1	-0.13797	10	0.0013	0.015	0.58571	0.72368	0.782383	0.78	0.851485	0.847953
10872845	10873370	1	0.121203	10	0.0046	0.025	0.96857	0.84737	0.75	0.923077	0.986486	0.960591
10889107	10889325	0.0012	0.23754	14	5.1e-11	3.1e-09	0.67551	0.43797	0.918552	0.805882	0.772308	0.3125
10903928	10904456	1.2e-19	0.464586	10	4.1e-14	3.2e-25	0.95143	0.48684	0.68	0.540984	0.964072	0.761905
10905479	10905996	1	0.13188	10	4.1e-14	0.023	0.13714	0.0052632	0.5625	0.384615	0.0183486	0.00970874
10980343	10980539	1	0.103759	10	0.015	0.13	0.11429	0.010526	0.0567823	0.0401786	0.0465116	0.0225806
11045530	11045785	0.052	-0.253835	10	3e-09	1.3e-07	0.65143	0.90526	0.496124	0.744186	0.834437	0.894942
11053364	11053773	0.00032	0.290827	10	1.1e-11	8.1e-10	0.91714	0.62632	0.206186	0.306122	0.97619	0.762295
11262977	11263358	1	0.154135	10	0.00032	0.0039	0.28571	0.13158	0.292453	0.346939	0.133047	0.145455
11274098	11274487	0.021	0.247744	10	7.1e-09	5.3e-08	0.57143	0.32368	0.0516854	0.0734463	0.663136	0.175532
11294722	11295151	1	-0.17203	10	5.8e-05	0.00047	0.65429	0.82632	0.858896	0.875	0.931034	0.893805
11364080	11364504	0.00044	0.28797	10	4.3e-14	1.1e-09	0.71429	0.42632	0.534091	0.576923	0.904545	0.344086
11416548	11417373	1	0.205639	10	1.6e-06	4e-05	0.97143	0.76579	0.571429	0.705263	0.991098	0.885714
11453990	11454181	1	-0.104436	10	0.015	0.11	0.67714	0.78158	0.811321	0.887931	0.885572	0.921739
11461465	11462466	1	0.193835	10	5.9e-06	0.00013	0.88857	0.69474	0.443182	0.645161	0.955128	0.863158
11480667	11481306	1	-0.126692	10	0.0031	0.031	0.62857	0.75526	0.656566	0.613208	0.877358	0.819444
11501403	11501532	8.2e-12	-0.312312	16	4.2e-14	2.1e-17	0.14821	0.46053	0.715447	0.340909	0.0558376	0.398148
11501655	11501753	2.8e-06	-0.283112	13	9.1e-14	7.2e-12	0.20879	0.4919	0.648352	0.394161	0.178571	0.251185
11501754	11501872	1	-0.174569	17	1e-07	4.4e-06	0.45546	0.63003	0.888889	0.484536	0.488189	0.577869
11519411	11519762	1	0.181504	10	2.2e-05	0.00044	0.96571	0.78421	0.44186	0.634921	0.964865	0.841808
11535020	11535166	1	-0.163835	10	0.00013	0.002	0.79143	0.95526	0.796053	0.788321	0.926316	0.946667
11538399	11539105	1	0.158647	10	0.00021	0.0032	0.94286	0.78421	0.518072	0.821782	0.973333	0.960938
11578025	11578556	1	0.161429	10	0.00016	0.0025	0.91143	0.75	0.77027	0.88172	0.978788	0.919708
11594486	11594823	1	0.101579	10	0.018	0.12	0.32	0.21842	0.132979	0.160839	0.0809524	0.0970464
11611274	11612104	3.8e-10	0.322368	12	2.2e-13	9.7e-16	0.83333	0.51096	0.365385	0.551282	0.965418	0.360465
11620612	11621182	0.011	-0.265188	10	5.8e-10	2.7e-08	0.57429	0.83947	0.447368	0.708861	0.704082	0.81457
11650050	11650409	1	-0.100902	10	0.018	0.092	0.088571	0.18947	0.0546624	0.0711111	0.0870787	0.123077
11653585	11654004	1	-0.207143	10	1.3e-06	3.4e-05	0.74286	0.95	0.961207	0.925714	0.938326	0.953307
11670468	11670909	1	-0.167895	10	8.8e-05	0.0013	0.74	0.90789	0.5	0.677966	0.956349	0.967871
11707731	11708166	2e-06	-0.136767	10	1.8e-10	5.1e-12	0.23429	0.37105	0.188571	0.215385	0.0961538	0.267857
11725448	11725784	1	0.101429	10	0.018	0.14	0.95143	0.85	0.933735	0.869565	0.984894	0.945274
11735888	11736016	1	-0.101429	10	0.018	0.14	0.048571	0.15	0.0262295	0.0223214	0.0467836	0.0598592
11762251	11762467	1	0.181579	10	4.8e-13	0.00024	0.3	0.11842	0.1	0.238636	0.079646	0.0481481
11858245	11858486	1	-0.214491	11	1.5e-07	4.9e-06	0.73766	0.95215	0.791111	0.90411	0.96861	0.962457
11859745	11860036	0.071	0.228045	10	4.3e-14	1.8e-07	0.68857	0.46053	0.273381	0.432624	0.745981	0.438679
11869574	11870574	1	0.183083	10	1.9e-05	0.00038	0.98571	0.80263	0.755906	0.928105	0.995842	0.934066
11898150	11898308	0.00046	-0.212105	10	0.033	1.2e-09	0.08	0.29211	0.0745098	0.0724638	0.0434783	0.150442
11926781	11926986	9.1e-06	0.307444	10	7.3e-13	2.3e-11	0.59429	0.28684	0.0264423	0.0468227	0.535032	0.229508
11979654	11979870	1	0.180226	10	2.5e-05	0.00029	0.48286	0.30263	0.383065	0.272189	0.119617	0.15942
12030121	12030377	1.4e-06	-0.172857	10	0.002	3.5e-12	0.27714	0.45	0.143411	0.242938	0.135338	0.479532
12044151	12044814	9.6e-07	0.327594	10	6.3e-14	2.4e-12	0.98286	0.65526	0.0332481	0.106464	0.994595	0.804598
12046391	12047374	4.3e-07	0.288722	13	5.8e-14	1.1e-12	0.88791	0.59919	0.0462287	0.171429	0.973684	0.557377
12078802	12079149	9.3e-06	0.312857	10	1.5e-12	2.4e-11	0.86286	0.55	0.0142045	0.0909091	0.984375	0.592593
12126174	12126453	1	-0.164211	10	0.00012	0.002	0.72	0.88421	0.823232	0.858025	0.925234	0.886364
12140896	12141336	1	0.116391	10	0.0065	0.063	0.97429	0.85789	0.841463	0.723404	0.991892	0.88601
12142442	12142924	1	-0.110827	10	0.0096	0.037	0.56286	0.67368	0.84153	0.725	0.578755	0.626506
12163004	12163607	1	0.181128	10	2.3e-05	0.00045	0.99429	0.81316	0.0912863	0.284211	0.991684	0.818182
12167943	12168554	1	0.151606	11	2e-04	0.0031	0.58701	0.43541	0.0555556	0.148	0.369369	0.264151
12172103	12172517	3.1e-13	0.407143	10	4.3e-14	8e-19	0.95714	0.55	0.0811518	0.0295203	0.97973	0.584906
12178081	12178679	1.4e-31	0.44613	17	4.5e-14	3.6e-37	0.96471	0.51858	0.407895	0.318408	0.970219	0.475728
12180326	12180736	1	0.172105	10	1.6e-05	0.00087	0.78	0.60789	0.974359	0.890547	0.869822	0.79798
12185719	12186364	1	0.203083	10	2.1e-06	5.3e-05	0.90571	0.70263	0.873684	0.758794	0.969365	0.792899
12194665	12194876	1	0.141203	10	0.00097	0.012	0.98857	0.84737	0.661972	0.693878	0.981081	0.850962
12197862	12198180	1.3e-06	0.207168	15	4.8e-14	3.3e-12	0.4019	0.19474	0.03125	0.104651	0.337349	0.025788
12478246	12478623	0.003	-0.238196	10	4.7e-14	7.7e-09	0.28286	0.52105	0.885057	0.863636	0.00488998	0.252632
12518977	12519237	2.9e-05	0.306541	10	8.4e-13	7.4e-11	0.98286	0.67632	0.0373444	0.112994	0.986486	0.830882
12725781	12726652	1	0.209296	11	2.9e-07	8.2e-06	0.98442	0.77512	0.757576	0.886792	0.990172	0.883178
12769633	12770558	6.3e-05	0.264546	13	5.7e-11	1.6e-10	0.86374	0.59919	0.140244	0.40625	0.963303	0.719424
13398082	13398568	1	0.107895	10	0.012	1	1	0.89211	0.938525	0.961353	0.994595	0.986486
13511666	13512530	0.00037	0.282406	10	4.2e-11	9.4e-10	0.87714	0.59474	0.43617	0.597826	0.964623	0.573034
13514751	13515600	1	0.140075	10	0.0011	0.013	0.97429	0.83421	0.674419	0.747748	0.986486	0.93617
13516173	13516821	2e-08	0.348346	10	4.3e-14	5e-14	0.94571	0.59737	0.512195	0.727273	0.978593	0.849057
13723295	13723893	1	0.227368	10	1.1e-07	3.7e-06	0.98	0.75263	0.961039	0.872727	0.997722	0.861111
13782178	13782528	1	0.168296	12	1.6e-05	0.00036	0.99286	0.82456	0.716535	0.883333	0.995495	0.923077
13809440	13809697	0.71	0.232632	10	5.5e-08	1.8e-06	0.98	0.74737	0.554348	0.530864	0.991892	0.896552
14366898	14367202	1	0.177594	10	3.3e-05	0.00061	0.98286	0.80526	0.893204	0.855932	0.991892	0.957055
14522863	14523705	0.0017	0.279323	10	6.8e-11	4.3e-09	0.97143	0.69211	0.203883	0.337838	0.97027	0.849206
14693547	14694175	0.59	0.234812	10	4.1e-08	1.5e-06	0.97429	0.73947	0.73913	0.92381	0.954907	0.848315
14698136	14698481	9.5e-05	-0.29782	10	3.5e-12	2.4e-10	0.69429	0.99211	0.948936	0.954545	0.944162	0.970968
14735381	14735745	1	0.188221	12	1.5e-06	3.4e-05	0.49524	0.30702	0.412844	0.514851	0.608696	0.166008
14737568	14738358	0.00022	0.21406	10	4e-14	5.7e-10	0.41143	0.19737	0.123596	0.311475	0.176471	0.0542986
14773354	14773703	1	0.114211	10	0.0076	0.071	0.98	0.86579	0.858108	0.852713	0.997297	0.910615
15094769	15095069	8.5e-17	0.378786	14	4.4e-14	2.2e-22	0.94082	0.56203	0.231707	0.478261	0.980695	0.316667
15099300	15099905	1	0.200601	10	7.8e-06	6e-05	0.57429	0.37368	0.298851	0.384615	0.702703	0.272727
15112488	15112742	1	0.129173	10	4.4e-14	0.014	0.30286	0.17368	0.134694	0.0860927	0.0934579	0.153153
15212957	15213910	1	0.147143	10	0.00059	0.0079	0.99714	0.85	0.52381	0.87234	0.992629	0.958115
15271938	15272442	1.3e-05	-0.303158	10	1.5e-12	3.4e-11	0.46	0.76316	0.751534	0.821577	0.369919	0.85623
15345544	15345967	3.5e-15	0.425188	10	4.6e-14	8.8e-21	0.88571	0.46053	0.756303	0.737903	0.980226	0.457627
15362393	15362987	1	-0.210226	10	9e-07	2.5e-05	0.73714	0.94737	0.801587	0.930556	0.927273	0.913876
15383929	15384426	1	0.197218	10	7e-04	4.6e-05	0.63143	0.43421	0.220126	0.330709	0.677903	0.435185
15429720	15429993	1	0.21203	10	7.3e-07	2.1e-05	0.98571	0.77368	0.5	0.674419	0.991892	0.888199
15571972	15572382	1.3e-91	-0.928421	10	4.8e-14	3.4e-97	0.04	0.96842	0.0506329	0.296296	0.0202899	0.945848
15723730	15724131	8.6e-06	-0.31391	10	2.7e-13	2.2e-11	0.65714	0.97105	0.930909	0.960396	0.945122	0.97411
15728810	15729084	1	-0.13594	10	0.0015	0.012	0.81143	0.94737	0.817308	0.824324	0.959044	0.973597
15760397	15760942	1	0.158496	10	0.1	2.6e-05	0.67429	0.51579	0.267606	0.47619	0.804	0.57732
15800234	15800683	0.00097	0.283308	10	3.6e-11	2.5e-09	0.88857	0.60526	0.733871	0.775194	0.96732	0.736264
15836581	15837009	2.7e-51	0.598281	14	3.8e-14	6.9e-57	0.81633	0.21805	0.0702403	0.113082	0.972625	0.125
15947974	15948336	1.4e-05	0.310902	10	4.2e-13	3.5e-11	0.97143	0.66053	0.364583	0.401961	0.989189	0.773109
15949111	15949777	1.5e-26	0.425329	16	5e-14	3.9e-32	0.8875	0.46217	0.0314136	0.0679612	0.961083	0.249267
15951212	15951991	1e-04	0.213083	15	4e-14	2.6e-10	0.76571	0.55263	0.212658	0.143813	0.957721	0.496479
15994546	15994980	1	0.212857	10	6.6e-07	1.9e-05	0.96286	0.75	0.602273	0.677686	0.975976	0.832168
16013673	16014067	1	0.115789	10	0.00016	0.024	0.8	0.68421	0.630137	0.681818	0.912664	0.896552
16016088	16016507	1	0.150896	13	5.8e-05	0.0011	0.96264	0.81174	0.537634	0.664671	0.968815	0.941392
16021753	16022257	1	-0.160526	10	0.00018	0.0025	0.8	0.96053	0.5875	0.672566	0.924242	0.977419
16027898	16028349	0.14	0.245338	10	9.5e-11	3.4e-07	0.87429	0.62895	0.824742	0.847826	0.94052	0.918919
16035508	16036029	0.00038	0.289398	10	1.4e-11	9.6e-10	0.86571	0.57632	0.30303	0.5	0.954887	0.801887
16057709	16058392	1	0.193684	10	6e-06	0.00014	0.92	0.72632	0.484127	0.660714	0.928105	0.901961
16058588	16059468	1	0.17406	10	4.8e-05	6.4e-05	0.87143	0.69737	0.32	0.597222	0.938119	0.75817
16072073	16072984	8.1e-07	0.32203	10	9.7e-14	2.1e-12	0.84571	0.52368	0.590426	0.549296	0.852941	0.586957
16087576	16088236	1	-0.195789	10	4.8e-06	9.5e-05	0.72	0.91579	0.818182	0.797203	0.938017	0.92511
16123663	16124085	1	0.107669	10	0.012	0.1	0.99714	0.88947	0.990909	0.858209	0.992629	0.961538
16144949	16145348	1	-0.140451	15	5.8e-05	0.0012	0.82095	0.9614	0.594017	0.755208	0.949886	0.935927
16167379	16167582	0.11	0.208872	10	0.0025	2.7e-07	0.44571	0.23684	0.295833	0.353591	0.388112	0.16568
16168505	16168946	5.3e-17	0.260752	10	5.8e-14	1.3e-22	0.40286	0.14211	0.0342857	0.0474308	0.0940171	0.0597015
16173279	16173992	9e-13	-0.335714	10	1.3e-05	2.3e-18	0.11429	0.45	0.0758621	0.25969	0.0717949	0.190909
16181741	16182206	1	-0.160677	10	0.00017	0.0027	0.73143	0.89211	0.769231	0.833333	0.940299	0.912844
16207690	16207854	1	0.130977	10	0.0022	0.023	0.72571	0.59474	0.646259	0.616279	0.876623	0.524096
16217805	16218173	0.79	0.223609	10	4.2e-14	2e-06	0.66571	0.44211	0.247273	0.270408	0.648649	0.336066
16498502	16498658	1	-0.115865	10	0.0068	0.062	0.065714	0.18158	0.021875	0.0434783	0.0762712	0.047619
16513534	16513733	6.5e-06	0.315564	10	2.1e-13	1.7e-11	0.39714	0.081579	0.021875	0.152174	0.242152	0.163934
16521131	16521295	1	0.204511	10	1.8e-06	3.4e-05	0.45714	0.25263	0.266234	0.274074	0.427835	0.118227
16534190	16534392	1	-0.135789	10	0.0015	0.017	0.28	0.41579	0.301724	0.208738	0.257951	0.288462
16536064	16536325	1	-0.129786	13	0.00054	0.0072	0.66374	0.79352	0.824324	0.800971	0.833333	0.797203
16544792	16545023	1	-0.137218	10	0.0013	0.015	0.82857	0.96579	0.0490798	0.263158	0.986577	0.972789
16624151	16624393	1	-0.181087	13	0.09	4.1e-05	0.27033	0.45142	0.575658	0.658333	0.330233	0.484321
16644964	16645130	0.18	0.234511	10	4.3e-08	4.6e-07	0.53714	0.30263	0.191667	0.223881	0.37799	0.27907
16647200	16647389	0.031	-0.257594	10	1.8e-09	7.8e-08	0.13714	0.39474	0.173184	0.067757	0.116105	0.248705
16648385	16648522	0.0038	0.269398	10	4.3e-14	9.6e-09	0.54571	0.27632	0.72	0.426667	0.444444	0.298701
16680439	16680554	7.5e-11	0.343296	12	4.3e-14	1.9e-16	0.62619	0.28289	0.781395	0.633136	0.826613	0.177215
16686094	16686146	0.0044	0.271429	10	4e-14	1.1e-08	0.27143	2.3684e-08	0.003125	0.0478261	0.0904762	0.0322581
16691739	16692155	1	0.17391	10	4.8e-05	0.00062	0.70286	0.52895	0.468966	0.566929	0.735294	0.509174
16698252	16699228	2.7e-05	0.27203	10	4.7e-11	6.8e-11	0.74571	0.47368	0.481481	0.433333	0.855072	0.6
16701537	16702088	1	0.111278	12	3.2e-13	0.036	0.57619	0.46491	0.467593	0.422535	0.582353	0.446667
16702400	16703064	1	0.184135	10	1.7e-05	0.00032	0.86571	0.68158	0.580645	0.576577	0.961672	0.788571
16708217	16708561	1	0.132932	10	0.0019	0.011	0.51714	0.38421	0.233831	0.213873	0.544484	0.303867
16715249	16715674	1	0.202757	12	2.1e-07	6.9e-06	0.70714	0.50439	0.11985	0.25	0.86121	0.5625
16727311	16727672	0.0011	0.28218	10	4.3e-11	2.9e-09	0.97429	0.69211	0.0582751	0.158879	0.965021	0.833333
16759116	16759238	1	0.132982	15	0.00014	0.0026	0.24	0.10702	0.384058	0.122093	0.108108	0.122581
16772353	16772869	1	0.176015	10	3.9e-05	4e-04	0.96286	0.78684	0.539877	0.666667	0.989189	0.928205
16871285	16871414	1	-0.146015	10	0.00065	0.0084	0.81714	0.96316	0.922034	0.870968	0.939103	0.89701
16873539	16873740	1	0.104586	10	0.015	0.12	0.19143	0.086842	0.171429	0.146119	0.117647	0.0806452
16874939	16875242	1	-0.175081	14	1.3e-06	4e-05	0.59184	0.76692	0.868657	0.848	0.782443	0.880282
16938947	16939020	0.018	-0.262256	10	9e-10	4.5e-08	0.71143	0.97368	0.949843	0.960699	0.901709	0.951613
17059979	17060670	3.6e-51	0.711353	10	5.6e-14	9.2e-57	0.87714	0.16579	0.0221239	0.044586	0.955326	0.0776699
17097839	17099140	1.3e-43	0.41845	26	5.2e-14	3.2e-49	0.92857	0.51012	0.561129	0.60084	0.97153	0.615819
17207179	17207926	6.2e-11	0.355489	10	3.1e-14	1.6e-16	0.50286	0.14737	0.232	0.326531	0.44	0.103004
17274081	17274498	0.0027	0.275188	10	6e-10	6.9e-09	0.68571	0.41053	0.0883978	0.234375	0.924731	0.30303
17276903	17277280	7.8e-10	0.361353	10	4.4e-14	2e-15	0.87714	0.51579	0.728395	0.777778	0.970696	0.5
17307699	17308272	1	-0.102857	10	0.016	0.12	0.19714	0.3	0.0401338	0.0883721	0.0706714	0.0753138
17314403	17314932	1	0.228571	10	9.3e-08	2.9e-06	0.92857	0.7	0.443038	0.730159	0.96748	0.852459
17335591	17336032	1	0.207368	10	1.3e-06	2.3e-05	0.76	0.55263	0.222222	0.351648	0.817164	0.48227
17356445	17356960	3.9e-11	-0.22391	10	8e-06	1e-16	0.097143	0.32105	0.140562	0.121693	0.0540541	0.234848
17403183	17403790	1	0.149925	10	0.00046	0.0062	0.96571	0.81579	0.214286	0.489796	0.980978	0.905556
17431647	17432002	0.00065	0.284511	10	4.7e-14	1.6e-09	0.33714	0.052632	0.021875	0.0478261	0.0921986	0.0324675
17440407	17441332	1	0.149624	10	0.031	0.00064	0.72857	0.57895	0.968553	0.921933	0.726161	0.477273
17485255	17485538	1	-0.18812	10	1.1e-05	0.00021	0.41714	0.60526	0.327731	0.526882	0.305344	0.54067
17521929	17522416	1	0.190387	14	1.8e-07	5.6e-06	0.67347	0.48308	0.58296	0.718563	0.920354	0.685393
17538367	17539218	0.0033	-0.265188	10	5.8e-10	8.5e-09	0.27429	0.53947	0.949367	0.860215	0.183716	0.517766
17551017	17552044	5.9e-08	0.31322	12	4.4e-14	1.5e-13	0.82857	0.51535	0.395833	0.66443	0.945455	0.647059
17573635	17574324	0.071	0.250301	10	5e-09	1.8e-07	0.93714	0.68684	0.487179	0.675	0.978261	0.885714
17574671	17575104	1	-0.189098	10	1e-05	0.00022	0.67143	0.86053	0.587302	0.673684	0.902778	0.93
17580635	17580892	0.5	-0.215226	12	3.6e-08	1.3e-06	0.60714	0.82237	0.87234	0.819672	0.666667	0.89272
17588147	17588528	1	0.221579	10	2.3e-07	6.9e-06	0.94	0.71842	0.527027	0.594595	0.96131	0.877301
17603323	17603736	1.3e-18	-0.227168	15	0.00013	3.4e-24	0.078095	0.30526	0.0516796	0.104101	0.0298165	0.152091
17613091	17613936	1	0.118346	10	0.0057	0.054	0.96571	0.84737	0.546875	0.692308	0.986486	0.911111
17629635	17630204	1	-0.119624	10	0.0052	0.051	0.75143	0.87105	0.407767	0.64557	0.868932	0.930131
17635979	17636234	1.5e-05	0.286015	10	4.6e-14	3.7e-11	0.72286	0.43684	0.040625	0.0304348	0.933036	0.162393
17640131	17640464	1	0.214361	10	5.5e-07	1.5e-05	0.94857	0.73421	0.0664207	0.13089	0.989189	0.857988
17671355	17672038	1	0.115038	12	0.0032	0.031	0.45714	0.34211	0.188811	0.219178	0.405405	0.255639
17677465	17678054	1	0.163083	10	0.00014	0.0022	0.96571	0.80263	0.659091	0.779661	0.986486	0.874372
17688831	17689152	1	0.157444	10	0.00023	0.0036	0.99429	0.83684	0.694444	0.732143	0.991892	0.915423
17722883	17723594	1	0.16596	11	4.8e-05	3e-06	0.95065	0.78469	0.612245	0.642857	0.992366	0.883495
17758507	17759376	4.9e-06	0.316767	10	1.8e-13	1.2e-11	0.94571	0.62895	0.559322	0.747664	0.978723	0.685039
17776433	17776954	0.066	0.240533	11	3.8e-09	1.7e-07	0.59221	0.35167	0.234043	0.472527	0.814685	0.183168
17825679	17825960	0.00067	0.243394	14	1.7e-11	1.7e-09	0.77347	0.53008	0.867925	0.828571	0.910494	0.754717
17890095	17890506	1	0.139023	10	0.0012	0.0054	0.89429	0.75526	0.776978	0.854701	0.962457	0.917808
17890657	17890940	1	0.221278	10	9.1e-14	6.6e-06	0.60286	0.38158	0.15873	0.222222	0.782895	0.215385
17913459	17914020	0.12	0.247669	10	7.2e-09	3.1e-07	0.93714	0.68947	0.625	0.865385	0.977528	0.834646
18022187	18023018	4.8e-05	0.258324	14	9.6e-13	1.2e-10	0.93878	0.68045	0.65	0.777778	0.984881	0.909836
18077119	18077856	1	-0.182707	10	2e-05	0.00039	0.78571	0.96842	0.824176	0.85	0.980545	0.940972
18130783	18131376	1.4e-06	0.324361	10	7.8e-14	3.6e-12	0.90857	0.58421	0.508197	0.565789	0.982249	0.788732
18143919	18144694	1	0.210752	10	8.5e-07	2.2e-05	0.90286	0.69211	0.5	0.682927	0.97076	0.784483
18160367	18160928	1	0.166616	10	5.9e-09	0.00076	0.57714	0.41053	0.0575758	0.110577	0.709877	0.319277
18174755	18175422	1	0.210902	10	8.3e-07	2.2e-05	0.97143	0.76053	0.875	0.935252	0.989189	0.916667
18190361	18191148	1	0.107895	12	0.018	0.044	0.7	0.59211	0.252174	0.445946	0.926829	0.827338
18209747	18210208	1	0.182782	10	2e-05	0.00013	0.94857	0.76579	0.452381	0.754098	0.979042	0.90625
18243383	18244104	1	0.146165	10	0.00064	0.0084	0.95143	0.80526	0.805556	0.767677	0.977778	0.932515
18282859	18283240	0.012	0.259323	10	1.4e-09	3e-08	0.65143	0.39211	0.146497	0.25	0.877273	0.304813
18291313	18291532	0.0033	0.254511	10	2.7e-09	8.4e-09	0.85714	0.60263	0.638298	0.6	0.993789	0.847826
18291597	18291910	1	-0.13782	10	0.0013	0.0048	0.75429	0.89211	0.834783	0.872881	0.920213	0.919283
18301401	18302268	1	0.193985	10	5.8e-06	0.00012	0.95714	0.76316	0.489362	0.7625	0.973607	0.891156
18303657	18304532	2.2e-05	0.298045	10	3.4e-12	5.6e-11	0.90857	0.61053	0.306452	0.547368	0.968523	0.7
18338035	18338628	1	0.162201	11	7e-05	0.00027	0.96364	0.80144	0.484848	0.730769	0.977887	0.902098
18352579	18352970	0.017	-0.238596	12	2.6e-06	4.4e-08	0.36667	0.60526	0.3	0.438596	0.282927	0.68323
18383627	18384262	1	0.21406	10	5.7e-07	1.6e-05	0.91143	0.69737	0.390244	0.481752	0.962069	0.78
18407015	18407442	0.00032	-0.218045	10	0.0084	8.3e-10	0.27143	0.48947	0.326531	0.427835	0.28013	0.583012
18407535	18407802	1	0.13812	10	0.0013	0.0085	0.88286	0.74474	0.869565	0.889571	0.979253	0.907317
18410519	18410884	1	0.156466	10	0.00026	0.003	0.74857	0.59211	0.702128	0.786325	0.968504	0.769231
18433399	18434000	1	0.104812	10	0.014	0.12	0.99429	0.88947	0.848837	0.93125	1	0.962963
18470769	18471176	0.027	0.135526	12	0.00052	6.9e-08	0.8	0.66447	0.666667	0.785714	0.938406	0.877049
18475863	18476330	2.3e-08	0.333014	11	4.2e-14	5.9e-14	0.85455	0.52153	0.0299401	0.0625	0.941718	0.596774
18481659	18481852	0.19	0.242857	10	1.4e-08	4.8e-07	0.84286	0.6	0.76569	0.789773	0.964516	0.626761
18482435	18482692	1.2e-14	-0.2892	22	4e-14	3e-20	0.67013	0.95933	0.946128	0.9125	0.87027	0.966276
18482763	18482984	1.8e-25	-0.447207	14	4e-14	4.5e-31	0.50204	0.94925	0.972414	0.812641	0.783673	0.952441
18580759	18581128	0.12	-0.191353	10	7.8e-06	3e-07	0.64286	0.83421	0.656716	0.71831	0.978495	0.830882
18601469	18602316	0.058	0.242105	11	3e-09	1.5e-07	0.94545	0.70335	0.686441	0.767857	0.988739	0.87037
18605835	18605988	1	-0.126842	10	0.003	0.032	0.86	0.98684	0.891473	0.964286	0.969388	0.980645
18675757	18676156	5.9e-14	0.378722	10	3.4e-14	1.5e-19	0.49714	0.11842	0.227273	0.285714	0.258065	0.0928793
18684387	18684548	1	0.194511	10	0.00021	1.7e-05	0.39714	0.20263	0.135802	0.2	0.276923	0.149798
18720979	18721736	1	-0.17406	14	0.0088	2.9e-05	0.41429	0.58835	0.16568	0.316583	0.367816	0.76
18721923	18722512	1	0.12782	10	0.0028	0.019	0.78571	0.65789	0.758621	0.757962	0.815385	0.736364
18727951	18728248	1	-0.173233	10	0.00072	0.00024	0.60571	0.77895	0.648148	0.591398	0.850267	0.855556
18778379	18779164	1.2e-21	0.433025	13	4.1e-14	3e-27	0.69011	0.25709	0.168889	0.349206	0.848039	0.167857
18784007	18784246	0.15	0.233609	10	1.1e-09	3.9e-07	0.42571	0.19211	0.27439	0.183333	0.163934	0.06639
18808815	18809752	1	0.195927	12	5.3e-07	1.7e-05	0.92619	0.73026	0.349515	0.469136	0.970509	0.869919
18817951	18818156	1	0.184586	10	1.6e-05	0.00028	0.37143	0.18684	0.418301	0.333333	0.268817	0.142857
18820071	18820398	1	-0.168571	10	8.2e-05	0.0014	0.53143	0.7	0.798354	0.823529	0.797753	0.793103
18826239	18826930	1	0.154436	10	0.00031	0.004	0.92286	0.76842	0.566929	0.747748	0.948276	0.83871
18854655	18854784	0.007	0.269173	10	3.2e-10	1.8e-08	0.94286	0.67368	0.896552	0.87218	0.988473	0.847458
18865191	18865828	1	0.169098	10	7.8e-05	0.0011	0.70857	0.53947	0.327014	0.507812	0.930876	0.466667
18875443	18875720	1	0.134286	10	1.8e-09	0.019	0.63429	0.5	0.0655738	0.148936	0.692857	0.441441
18922291	18922882	1	-0.18188	10	2.1e-05	0.00042	0.76286	0.94474	0.89697	0.826923	0.927007	0.951456
18948919	18949404	2e-08	0.320614	12	9.7e-14	5.2e-14	0.78333	0.46272	0.958763	0.908163	0.952381	0.728571
18951119	18951736	1	0.19203	10	7.2e-06	8e-05	0.26571	0.073684	0.0310345	0.09375	0.118367	0.0225806
18953791	18954552	1	0.144908	11	0.00038	0.0053	0.98701	0.84211	0.984252	0.962963	0.995495	0.981395
19045255	19045736	8.8e-13	0.330326	15	4.3e-14	2.3e-18	0.89524	0.56491	0.0376344	0.171141	0.980496	0.726316
19045915	19046344	1	-0.143609	10	0.00079	0.0088	0.71429	0.85789	0.666667	0.761364	0.930233	0.933628
19070531	19071124	1	-0.173872	12	8.6e-06	2e-04	0.63095	0.80482	0.586957	0.641791	0.9	0.87619
19074481	19074876	0.2	0.243083	10	1.4e-08	5.2e-07	0.94571	0.70263	0.985366	0.901235	0.991826	0.9
19260227	19260640	1	0.132632	10	0.0019	0.022	0.98	0.84737	0.917808	0.920455	0.991892	0.944681
19325775	19326394	5.2e-17	0.336257	18	4.4e-14	1.3e-22	0.83333	0.49708	0.182556	0.30402	0.928678	0.625571
19359425	19360006	1.3e-15	0.36638	14	4.5e-14	3.3e-21	0.8551	0.48872	0.916058	0.819328	0.93985	0.617188
19370463	19371024	0.004	-0.273083	10	1.9e-12	1e-08	0.47429	0.74737	0.966777	0.923077	0.641304	0.884615
19390279	19390776	0.058	-0.21978	13	1.9e-09	1.5e-07	0.62637	0.84615	0.975945	0.899123	0.69708	0.939929
19411497	19412024	0.65	0.233835	10	4.7e-08	1.7e-06	0.92857	0.69474	0.00851064	0.182609	0.982906	0.932692
19449027	19449340	5.7e-07	0.327669	10	6.3e-14	1.5e-12	0.91714	0.58947	0.393939	0.486239	0.984436	0.857143
19476093	19476840	0.04	0.209098	10	0.00011	1e-07	0.74857	0.53947	0.480916	0.548148	0.854478	0.586667
19486299	19486462	3.5e-08	0.340677	10	4.6e-14	8.9e-14	0.64857	0.30789	0	0.0869565	0.775956	0.0914286
19640395	19641048	1	0.174211	10	4.7e-05	8e-04	0.84	0.66579	0.61	0.769231	0.891374	0.833333
19645899	19646602	0.79	-0.23218	10	5.8e-08	2e-06	0.62571	0.85789	0.551913	0.635714	0.853535	0.934483
19650847	19651278	0.1	0.231729	10	4.5e-14	2.6e-07	0.46857	0.23684	0.168317	0.212903	0.306878	0.100503
19664063	19664570	1	0.16609	10	1e-04	0.0013	0.63714	0.47105	0.268156	0.298246	0.744493	0.364198
19671271	19671944	1	-0.21391	10	5.8e-07	9.3e-06	0.75714	0.97105	0.547619	0.776119	0.991736	0.97377
19688533	19689342	1	0.132857	10	0.0019	0.02	0.98286	0.85	0.932039	0.971098	1	0.98
19773049	19773522	1	-0.134662	10	0.0017	0.018	0.69429	0.82895	0.958225	0.967273	0.898678	0.911538
19921923	19922372	1	0.18797	10	1.1e-05	0.00024	0.81429	0.62632	0.547826	0.672566	0.939189	0.782258
19923175	19923804	1	0.198872	10	3.4e-06	8.1e-05	0.68571	0.48684	0.317073	0.626506	0.888298	0.484211
19979389	19980078	1	0.109398	10	0.011	0.067	0.98571	0.87632	0.865079	0.952381	0.989189	0.926724
20079955	20080574	2e-07	-0.228572	10	0.00011	5.1e-13	0.071429	0.3	0.542373	0.622951	0.0308123	0.146199
20164739	20165018	0.00068	0.285263	10	2.7e-11	1.7e-09	0.98	0.69474	0.953782	0.887755	0.958231	0.934959
20194607	20195356	1.2e-17	-0.11173	10	0.89	3.2e-23	0.25143	0.36316	0.0170068	0.0864865	0.219577	0.480469
20223705	20224028	0.048	0.21122	13	4.3e-14	1.2e-07	0.31648	0.10526	0.193182	0.426471	0.123348	0.0679887
20227949	20228472	1	0.101729	10	0.017	0.14	0.98857	0.88684	0.987069	0.978261	0.98913	0.969388
20243079	20243156	1	-0.111729	10	0.009	0.082	0.85143	0.96316	0.971875	0.943478	0.984663	0.977346
20243199	20243324	3.3e-07	-0.333759	10	5.1e-14	8.5e-13	0.60571	0.93947	0.940252	0.978261	0.876712	0.955172
20267797	20268762	0.019	0.258947	10	7.3e-11	4.8e-08	0.88	0.62105	0.862069	0.875	0.973422	0.901961
20322887	20323508	7.6e-10	0.324002	13	4.5e-14	1.9e-15	0.97582	0.65182	0.768473	0.841837	0.972337	0.839572
20339397	20340198	0.43	0.235789	10	3.6e-08	1.1e-06	0.92	0.68421	0.660377	0.826923	0.974194	0.885246
20342591	20343104	1	0.139699	10	0.0011	0.0096	0.50286	0.36316	0.211454	0.299465	0.446494	0.32377
20367517	20367898	1	0.225489	10	1.4e-07	3.6e-06	0.52286	0.29737	0.4625	0.373134	0.350877	0.179487
20380131	20380724	1e-04	-0.297293	10	3.8e-12	2.5e-10	0.63429	0.93158	0.0438596	0.472727	0.897638	0.883249
20385845	20386854	0.19	0.24391	10	4.7e-14	5e-07	0.52286	0.27895	0.0979381	0.2	0.511628	0.167382
20403547	20404558	1	0.165852	12	2.2e-05	0.00046	0.7119	0.54605	0.404412	0.563025	0.908108	0.572464
20404567	20404942	8.4e-10	0.352105	10	5.6e-14	2.1e-15	0.46	0.10789	0.0125	0.0704846	0.288136	0.0766551
20522435	20522746	1	0.12609	10	4.8e-14	3.2e-05	0.19714	0.071053	0.0804598	0.0680628	0.0501931	0.0211268
20554199	20554828	0.0013	0.215037	17	4.4e-14	3.4e-09	0.64538	0.43034	0.457627	0.376068	0.837438	0.47931
20559123	20559364	1	-0.166165	10	1e-04	0.0016	0.82857	0.99474	0.976285	0.964286	0.993266	0.967213
20562571	20563430	1	0.146165	10	0.00064	0.0057	0.95143	0.80526	0.5375	0.630435	0.961538	0.895028
20576155	20576592	1	0.121053	10	0.0047	1	1	0.87895	0.930233	0.878571	0.992629	0.972789
20593407	20594342	1	0.124887	10	0.0035	0.037	0.94857	0.82368	0.581818	0.695652	0.980716	0.932367
20616185	20616876	1	0.182632	10	2e-05	0.00038	0.98	0.79737	0.0921986	0.19797	0.98546	0.876147
20683263	20683768	1	0.122556	10	0.0042	0.043	0.98571	0.86316	0.493976	0.714286	0.997024	0.932203
20717265	20717456	0.1	0.226253	12	7e-09	2.6e-07	0.67143	0.44518	0.650519	0.5125	0.671642	0.458101
20727735	20728444	7.3e-08	0.265325	17	4.6e-14	1.9e-13	0.75294	0.48762	0.257235	0.258197	0.865815	0.697917
20729031	20729664	0.77	-0.211591	12	3.1e-10	2e-06	0.59762	0.80921	0.703125	0.671429	0.913978	0.857143
20932457	20933374	1	0.149098	10	5e-04	0.0068	0.98857	0.83947	0.885714	0.944	0.990991	0.940828
21325501	21325990	8.5e-14	0.346992	14	4.7e-14	2.2e-19	0.87143	0.52444	0.325153	0.442105	0.967914	0.341615
21346319	21346640	1	-0.14218	10	0.00089	0.009	0.26571	0.40789	0.0664207	0.153465	0.129921	0.356828
21388969	21389102	0.012	-0.243546	12	4.6e-10	2.9e-08	0.69286	0.9364	0.861111	0.826923	0.885542	0.896657
21436407	21436602	1	0.162105	10	0.026	0.0021	0.52	0.35789	0.468354	0.374233	0.489011	0.247253
21509959	21510164	1	0.104198	12	0.0077	0.071	0.18095	0.076754	0.250871	0.204255	0.0744986	0.0968661
21520489	21520744	1	-0.153459	10	0.00034	0.0041	0.72286	0.87632	0.216216	0.3875	0.963918	0.946721
21539855	21540090	1	-0.205338	10	1.6e-06	1.5e-05	0.66571	0.87105	0.912664	0.918033	0.913043	0.951111
21552003	21552372	0.45	0.236165	10	3.4e-08	1.1e-06	0.99143	0.75526	0.991477	0.980545	0.995495	0.992647
21558701	21558876	1	-0.141805	10	0.00092	0.0055	0.83714	0.97895	0.957219	0.864407	0.901186	0.931596
21559009	21559178	1	0.165639	10	0.00014	0.0018	0.93143	0.76579	0.813953	0.778761	0.919444	0.803922
21573721	21574188	1	0.126842	10	0.003	0.022	0.44	0.31316	0.149254	0.291925	0.314607	0.269406
21574549	21574700	1	0.143534	10	8e-04	0.01	0.25143	0.10789	0.188172	0.182353	0.101887	0.0853242
21591057	21591388	1	0.121203	10	3.1e-10	0.011	0.66857	0.54737	0.461224	0.395833	0.686411	0.561497
21599003	21599408	1	-0.206241	10	1.4e-06	3.5e-05	0.75429	0.96053	0.32	0.5	0.93722	0.939394
21620847	21621952	7.9e-06	0.267078	14	2e-13	2e-11	0.93061	0.66353	0.533333	0.719008	0.964912	0.854545
21623195	21623940	0.036	0.255714	10	2.3e-09	9.2e-08	0.90571	0.65	0.756303	0.714286	0.961219	0.818966
21629269	21629908	2.2e-05	0.307594	10	7.1e-13	5.7e-11	0.56286	0.25526	0.122807	0.298013	0.536	0.142292
21645351	21646280	1	0.189323	10	1.6e-05	0.00021	0.93143	0.74211	0.357724	0.388889	0.950685	0.79798
21647225	21647940	1	0.146316	10	0.0081	0.00065	0.82	0.67368	0.323944	0.5	0.970464	0.887218
21659723	21660364	1	0.190827	10	8.3e-06	8e-05	0.41714	0.22632	0.216	0.205714	0.297872	0.131474
21783759	21784204	1.6e-09	0.34609	10	4.4e-14	4.2e-15	0.61714	0.27105	0.398268	0.331288	0.573944	0.0940594
21815893	21816264	1	-0.185038	10	1.5e-05	0.00026	0.32286	0.50789	0.689474	0.714286	0.251773	0.479381
21822323	21822716	7.3e-05	0.300602	10	2.2e-12	1.9e-10	0.97429	0.67368	0.769231	0.834532	0.97027	0.846774
21872399	21872770	0.051	-0.171024	13	5.2e-06	1.3e-07	0.70549	0.87652	0.488189	0.674242	0.931193	0.86039
21901425	21902212	1	0.138221	12	4.3e-14	0.0023	0.44524	0.30702	0.363636	0.417391	0.367232	0.245059
21904369	21904492	1	0.191805	10	7.4e-06	1.8e-05	0.86286	0.67105	0.918782	0.849398	0.914179	0.847682
21904551	21905040	1	-0.103634	12	0.008	0.073	0.49286	0.59649	0.625	0.610687	0.754098	0.655367
21905803	21906314	1	-0.191729	10	7.5e-06	0.00015	0.77143	0.96316	0.8625	0.849462	0.937173	0.953237
21930721	21931288	1	0.122782	10	0.0041	0.042	0.98857	0.86579	0.64	0.734694	0.981081	0.934498
21936291	21936624	1	0.144436	10	4.2e-14	0.0085	0.26286	0.11842	0.168889	0.165714	0.112782	0.0740741
22039195	22039600	1	0.122331	10	0.09	0.0069	0.78286	0.66053	0.348432	0.444444	0.844311	0.546053
22042399	22043136	9.9e-34	-0.586767	10	4e-14	2.5e-39	0.33429	0.92105	0.099631	0.317391	0.251412	0.916667
22053899	22054508	6.9e-12	0.378496	10	4.8e-14	1.8e-17	0.79429	0.41579	0.0136612	0.0846154	0.8125	0.0484581
22120477	22121028	1.1e-13	-0.410225	10	4.6e-14	2.9e-19	0.53714	0.94737	0.909375	0.913043	0.813725	0.968254
22154115	22154340	0.48	-0.23609	10	3.5e-08	1.2e-06	0.24286	0.47895	0.137255	0.352941	0.179054	0.435185
22185403	22185826	2e-11	0.372857	10	3.9e-14	5.1e-17	0.62286	0.25	0.116981	0.0684932	0.674242	0.167665
22210223	22210492	1	0.186541	10	1.3e-05	0.00016	0.76286	0.57632	0.633333	0.641791	0.921053	0.741176
22211901	22212368	0.81	0.231203	10	6.6e-08	2.1e-06	0.92857	0.69737	0.814286	0.843137	0.975862	0.895833
22212743	22212924	5.4e-08	-0.340677	10	4.6e-14	1.4e-13	0.15143	0.49211	0.330097	0.412371	0.057554	0.218182
22216305	22216652	1	0.199023	10	3.3e-06	8.1e-05	0.95429	0.75526	0.920635	0.936893	0.994595	0.888199
22232519	22233418	1.1e-05	0.311203	10	4e-13	2.9e-11	0.90857	0.59737	0.54023	0.596491	0.969499	0.727273
22233759	22234248	1	0.154386	12	7.8e-05	0.0012	0.73333	0.57895	0.848485	0.79661	0.90393	0.76378
22236019	22236428	1	-0.100301	10	0.019	0.14	0.66286	0.76316	0.803191	0.83125	0.890411	0.828704
22245299	22245960	0.21	-0.223246	12	1.1e-08	5.2e-07	0.7	0.92325	0.587302	0.671875	0.937198	0.944444
22247863	22248156	0.017	-0.261654	10	9.8e-10	4.3e-08	0.58571	0.84737	0.442857	0.543103	0.815789	0.880952
22252311	22252464	1	0.130902	10	5.7e-14	0.0094	0.19143	0.060526	0.101852	0.10119	0.05	0.0503597
22268471	22268800	1	-0.157519	10	0.00023	0.0035	0.77143	0.92895	0.537313	0.55	0.911111	0.936667
22291959	22292208	1.6e-08	-0.348421	10	4.6e-14	4.1e-14	0.52	0.86842	0.511905	0.723214	0.622951	0.886076
22296851	22297538	5.8e-09	0.27594	12	6.6e-14	1.5e-14	0.32857	0.052632	0.102564	0.230159	0.202381	0.0328283
22339419	22339784	1	0.177669	10	3.3e-05	0.00062	0.91714	0.73947	0.720339	0.756522	0.954397	0.909091
22390865	22391752	1	0.16812	10	8.6e-05	0.00082	0.96286	0.79474	0.54321	0.726496	0.982801	0.909677
22429109	22429254	4.5e-15	0.425714	10	4.4e-14	1.1e-20	0.92571	0.5	0.540146	0.522222	0.983607	0.186667
22553507	22553826	3.8e-06	0.319323	10	1.3e-13	9.7e-12	0.91143	0.59211	0.823529	0.795918	0.974504	0.869565
22564411	22564946	1	0.135038	10	0.0016	0.012	0.57714	0.44211	0.506787	0.5	0.564748	0.375
22565145	22565554	3e-15	-0.363963	14	4.7e-14	7.8e-21	0.53265	0.89662	0.8	0.762791	0.671141	0.943114
22573115	22573618	1	-0.185564	10	1.5e-05	0.00029	0.58286	0.76842	0.806897	0.859873	0.833333	0.7
22575201	22576056	1	-0.15812	10	1.7e-08	0.00031	0.59714	0.75526	0.466667	0.555556	0.852217	0.907173
22592315	22592856	1.6e-06	0.32015	10	8.2e-14	4.1e-12	0.88857	0.56842	0.643836	0.601504	0.955752	0.554545
22593583	22593704	1	0.101955	10	0.017	0.13	0.39143	0.28947	0.335616	0.258427	0.265734	0.177215
22613367	22614012	0.0035	0.239411	12	1.3e-09	9e-09	0.67143	0.43202	0.307692	0.340278	0.801887	0.570312
22618215	22619120	1.5e-08	0.22099	24	4.4e-14	3.9e-14	0.64643	0.42544	0.634686	0.678862	0.784158	0.223844
22634283	22634896	1	-0.132481	10	0.002	0.019	0.78857	0.92105	0.628571	0.673684	0.972028	0.919847
22637695	22638108	1	-0.157669	10	0.00023	0.0035	0.60286	0.76053	0.563218	0.576471	0.909774	0.851852
22643029	22643768	1	-0.159699	10	0.97	5.6e-06	0.37714	0.53684	0.121324	0.133663	0.436364	0.553571
22671523	22672368	1	0.202105	10	2.3e-06	2.9e-05	0.96	0.75789	0.666667	0.854167	0.977723	0.937984
22677199	22677568	0.065	0.221747	13	1.6e-13	1.7e-07	0.73187	0.51012	0.847458	0.760563	0.95339	0.759615
22712463	22713076	1.1e-19	0.377867	16	4.3e-14	2.8e-25	0.93214	0.55428	0.122093	0.127976	0.987673	0.633663
22713971	22714230	1	-0.130451	10	0.0023	0.013	0.81429	0.94474	0.430233	0.571429	0.944444	0.930796
22745867	22746788	1	0.181955	10	2.1e-05	0.00039	0.97143	0.78947	0.776316	0.770115	0.97027	0.88961
22756227	22756452	1	0.113534	10	0.008	0.074	0.97143	0.85789	0.912351	0.915	0.983784	0.919283
22797431	22797972	1	0.193609	10	6.1e-06	0.00013	0.98571	0.79211	0.915493	0.922156	0.997297	0.888889
22810217	22811164	0.0028	0.275639	10	1.2e-10	7.2e-09	0.89143	0.61579	0.130682	0.325758	0.940767	0.752212
22827423	22827966	1	0.138797	10	0.0012	0.014	0.99143	0.85263	0.943878	0.956284	0.994595	0.969072
22884475	22885288	0.37	0.224887	10	2.9e-05	9.3e-07	0.74857	0.52368	0.235955	0.266129	0.953307	0.657407
22900763	22901598	8e-06	-0.314586	10	5e-10	2e-11	0.34857	0.66316	0.269841	0.372881	0.205882	0.826446
22915471	22916352	1.8e-07	-0.221837	23	4.7e-14	4.6e-13	0.40745	0.62929	0.323907	0.192593	0.405882	0.544776
23169131	23169360	2.1e-20	-0.48	10	4.7e-14	5.3e-26	0.02	0.5	0.15493	0.170984	0.0413943	0.521429
23378219	23378704	1	0.221053	10	2.4e-07	1	1	0.77895	0.173913	0.59375	0.986486	0.96648
23434231	23434886	1	0.156917	10	0.00025	0.0034	0.85429	0.69737	0.484211	0.681034	0.852518	0.721088
23436747	23437400	5.6e-32	-0.266398	42	4.7e-14	1.4e-37	0.30816	0.57456	0.747232	0.507168	0.240495	0.563361
23554065	23554338	0.16	0.222995	12	1.1e-08	4e-07	0.51905	0.29605	0.318966	0.275362	0.134146	0.175084
23600859	23601094	0.74	0.232857	10	5.3e-08	1.9e-06	0.98286	0.75	0.982877	0.986111	0.982036	0.937008
23626495	23627288	1.6e-24	-0.40907	16	4.1e-14	4e-30	0.46429	0.87336	0.732143	0.780669	0.380734	0.970027
23627615	23628256	4.6e-11	0.296285	17	4.6e-14	1.2e-16	0.98824	0.69195	0.966457	0.948718	0.996757	0.912162
23777653	23777932	1	-0.173534	10	5e-05	0.00086	0.068571	0.24211	0.27551	0.315068	0.0220751	0.0512821
23801553	23801976	1	0.153233	10	1.5e-12	0.00013	0.67429	0.52105	0.125874	0.25	0.740741	0.482759
23902671	23902732	1	-0.225338	10	1.4e-07	4.3e-06	0.14571	0.37105	0.578947	0.216981	0.1	0.230769
23912529	23913108	1	0.161504	10	0.00016	0.0013	0.24571	0.084211	0.0401606	0.179612	0.021645	0.0364238
23930877	23931984	1.1e-32	-0.581804	10	4.7e-14	2.7e-38	0.39714	0.97895	0.296296	0.844156	0.340807	0.969565
24093647	24094072	1	0.194436	10	5.6e-06	0.00013	0.96286	0.76842	0.542373	0.684932	0.956757	0.866667
24294585	24295358	1	0.196842	10	4.2e-06	9.2e-05	0.96	0.76316	0.75	0.810127	0.990719	0.919463
24321327	24321736	0.0066	0.258947	10	1.5e-09	1.7e-08	0.58	0.32105	0.494624	0.467662	0.480392	0.165
24341491	24342124	1	0.13	10	0.0024	0.026	0.88	0.75	0.466667	0.729508	0.954545	0.858209
24744427	24744558	2.9e-29	0.510401	12	4.2e-14	7.5e-35	0.99286	0.48246	0.27027	0.33871	1	0.157895
24746625	24746940	0.00023	0.23797	10	4.1e-14	5.8e-10	0.31429	0.076316	0	0.0648148	0.159794	0.0107527
24866531	24867084	2.8e-13	0.407444	10	4.5e-14	7.1e-19	0.99429	0.58684	0.0916031	0.23445	1	0.662162
24871455	24872024	0.03	0.22059	13	7.6e-12	7.6e-08	0.66593	0.44534	0.808	0.817391	0.860215	0.553957
24896883	24897230	6.1e-14	-0.330376	10	0.19	1.6e-19	0.048571	0.37895	0.28	0.349593	0.044226	0.385965
24897433	24898018	1	0.14188	10	0.00092	0.012	0.89714	0.75526	0.885542	0.869231	0.966805	0.84
24915957	24916276	1	-0.163759	10	0.023	0.0016	0.12571	0.28947	0.05	0.117391	0.0920635	0.12766
24926791	24927584	4.9e-10	0.326374	13	4e-14	1.2e-15	0.9033	0.57692	0.0196429	0.0931373	0.98472	0.866667
24935129	24935770	1	0.201504	10	1e-09	1.3e-05	0.78571	0.58421	0.129032	0.336	0.980676	0.680851
24954675	24954916	1	0.190772	11	2.9e-06	7.1e-05	0.99221	0.80144	0.342342	0.471154	0.995086	0.985366
24963015	24964540	1.3e-45	0.404796	29	4.4e-14	3.4e-51	0.9665	0.56171	0.0727848	0.154795	0.992629	0.720648
24970077	24970328	1	-0.115714	10	0.0069	0.064	0.83429	0.95	0.806452	0.66087	0.938776	0.95941
24971219	24971580	0.00011	-0.269549	10	1.9e-11	2.9e-10	0.28571	0.55526	0.234783	0.225806	0.255319	0.539823
24993035	24993428	1	0.2	10	3e-06	5.5e-05	0.8	0.6	0.866667	0.762295	0.949458	0.590909
25007565	25007984	9.2e-06	0.287519	10	2.2e-12	2.3e-11	0.90857	0.62105	0.865248	0.765957	0.99284	0.894737
25028651	25028910	9.1e-05	0.246742	12	5.9e-14	2.3e-10	0.59762	0.35088	0.0849673	0.180328	0.434286	0.176724
25040131	25040654	0.41	-0.237744	10	1.1e-08	1e-06	0.68857	0.92632	0.561404	0.772152	0.940594	0.935622
25046315	25047082	3.2e-06	0.293421	12	1e-13	8.2e-12	0.8	0.50658	0.109272	0.223744	0.878151	0.42953
25140085	25140592	1	0.174511	10	4.1e-14	0.00034	0.27714	0.10263	0.003125	0.0304348	0.125	0.0239726
25199087	25199388	0.13	0.242556	10	1.5e-08	3.4e-07	0.60571	0.36316	0.413333	0.714286	0.526946	0.219251
25506891	25507348	0.86	0.229699	10	8e-08	2.2e-06	0.94286	0.71316	0.779528	0.908108	0.984055	0.794643
25529647	25530096	1	-0.142256	10	4.4e-14	0.00014	0.13143	0.27368	0.0533333	0.118557	0.0333333	0.0591133
25554911	25555470	1	-0.145789	10	0.00066	0.008	0.72	0.86579	0.951327	0.899471	0.921296	0.895582
25572669	25573096	1	0.108421	10	0.011	0.096	0.24	0.13158	0.028125	0.0711111	0.0890688	0.064
25573231	25573644	1	-0.159699	10	0.014	0.00063	0.57714	0.73684	0.584906	0.530303	0.82069	0.706522
25618219	25618622	7.1e-13	0.326115	15	5.7e-14	1.8e-18	0.57524	0.24912	0.536585	0.413174	0.518272	0.240469
25808939	25809184	1	-0.127473	13	0.00068	0.0087	0.48791	0.61538	0.817797	0.811224	0.459091	0.591489
25809691	25810068	1	0.115091	14	0.0015	0.016	0.26735	0.15226	0.0598086	0.0888158	0.108504	0.13172
25858695	25859000	1	0.205263	10	1.6e-06	2e-05	0.3	0.094737	0.0122699	0.0962343	0.262136	0.0869565
26047043	26047748	1	-0.119248	10	0.0053	0.045	0.72286	0.84211	0.603306	0.732143	0.811715	0.844358
26145655	26146118	0.53	0.234887	10	4.1e-08	1.3e-06	0.90857	0.67368	0.52	0.701493	0.97551	0.743902
26154883	26155268	4.5e-11	0.382256	10	4.7e-14	1.2e-16	0.70857	0.32632	0.238095	0.492308	0.932927	0.107595
26164999	26166036	1	0.225564	10	1.4e-07	4.3e-06	0.75714	0.53158	0.518868	0.5	0.911439	0.608247
26170591	26171060	3e-06	0.320226	10	1.2e-13	7.8e-12	0.92286	0.60263	0.827381	0.866142	0.95	0.882353
26201265	26201500	9.7e-27	0.456552	14	4.4e-14	2.5e-32	0.97347	0.51692	0.619355	0.596154	0.961382	0.584071
26225027	26225136	1	-0.176617	10	3.7e-05	0.00065	0.16286	0.33947	0.147929	0.111765	0.0865385	0.101796
26280781	26281096	0.00058	0.285865	10	2.4e-11	1.5e-09	0.95429	0.66842	0.782805	0.832335	0.979592	0.708333
26291155	26291334	1	-0.211203	10	8e-07	2.3e-05	0.49143	0.70263	0.987903	0.902564	0.770833	0.871795
26321757	26322232	0.0015	0.203459	10	4.3e-14	3.9e-09	0.47714	0.27368	0.230337	0.283088	0.507576	0.289963
26336959	26337350	1	0.112098	11	0.006	0.039	0.66234	0.55024	0.463014	0.484733	0.748373	0.523605
26360839	26361232	6.8e-05	-0.275626	12	2.1e-11	1.7e-10	0.31429	0.58991	0.689394	0.517483	0.300613	0.568862
26431483	26431628	9.1e-07	0.326015	10	4.5e-14	2.3e-12	0.36286	0.036842	0.146789	0.196262	0.16129	0.0290323
26553715	26554352	1	0.181353	10	2.3e-05	0.00043	0.99714	0.81579	0.544715	0.60396	0.994595	0.931034
26555619	26556012	1	-0.171579	10	6.1e-05	0.00065	0.76	0.93158	0.935294	0.805882	0.965909	0.952381
26637575	26638352	6.9e-33	-0.585564	10	3.7e-14	1.8e-38	0.28286	0.86842	0.693069	0.843023	0.238693	0.902098
26639515	26640090	1	0.104812	10	0.014	0.12	0.99429	0.88947	0.968966	0.960854	0.992278	0.951923
26827273	26827720	1	0.124662	10	4.6e-14	0.027	0.14571	0.021053	0.0330882	0.0528846	0.013468	0.038835
26971411	26972428	1	0.137519	10	0.025	2.7e-05	0.80857	0.67105	0.163793	0.528736	0.866013	0.851351
26992451	26992732	2.2e-09	0.330451	12	4.6e-14	5.5e-15	0.43571	0.10526	0.3875	0.139535	0.293578	0.0294118
27011365	27012174	1	0.144737	10	0.00072	0.0085	0.9	0.75526	0.323529	0.325581	0.954545	0.954128
27114037	27114230	1	0.125038	10	0.0035	0.036	0.91714	0.79211	0.884146	0.820312	0.957704	0.87037
27340723	27341008	3e-10	0.316702	14	4e-14	7.8e-16	0.41633	0.099624	0.0717949	0.0785498	0.190476	0.105505
27355695	27356508	4.8e-11	0.324651	14	4.4e-14	1.2e-16	0.89796	0.57331	0.518072	0.616162	0.971014	0.659864
27356555	27356764	1	0.104586	10	0.015	0.12	0.59143	0.48684	0.12766	0.159624	0.676056	0.383562
27357889	27358410	0.014	0.262857	10	8.2e-10	3.5e-08	0.96286	0.7	0.851064	0.844444	0.99187	0.931507
27360937	27361110	1	-0.119596	16	0.00041	0.0063	0.21429	0.33388	0.168639	0.17971	0.100791	0.315789
27363675	27364000	1	-0.132556	10	0.002	0.022	0.85429	0.98684	0.95283	0.924444	0.964072	0.970968
27383083	27383218	1	0.218346	10	3.4e-07	9.7e-06	0.26571	0.047368	0.13242	0.193069	0.0759076	0.0970874
27522079	27522708	9.4e-05	0.296767	10	4.2e-12	2.4e-10	0.82571	0.52895	0.911565	0.834286	0.95933	0.460177
27572879	27573468	1	-0.20609	10	1.5e-06	3.6e-05	0.62286	0.82895	0.887805	0.914894	0.528736	0.901961
27596899	27597456	0.017	-0.223759	10	3.2e-05	4.5e-08	0.26571	0.48947	0.333333	0.333333	0.0757576	0.352381
27599393	27600276	0.035	-0.162611	11	4.6e-14	8.9e-08	0.031169	0.19378	0.388889	0.424242	0.0453333	0.0655738
27625447	27626248	2.7e-19	0.42995	12	4.6e-14	6.9e-25	0.64048	0.21053	0.0939394	0.1	0.583333	0.186047
27659307	27659600	0.074	0.250451	10	4.9e-09	1.9e-07	0.30571	0.055263	0.028125	0.026087	0.17561	0.0483871
27660295	27660908	0.93	0.209336	12	8.4e-08	2.4e-06	0.62381	0.41447	0.212766	0.238683	0.73224	0.201149
27858461	27859056	0.55	0.230225	10	4e-14	1.4e-06	0.58286	0.35263	0.406114	0.386364	0.701031	0.376033
27870639	27871006	1	0.151955	10	0.00039	0.0055	0.99143	0.83947	0.988679	0.99	0.997297	0.984848
27871971	27872302	1	0.134211	10	0.0017	0.015	0.8	0.66579	0.797235	0.847826	0.921875	0.670213
27885323	27886316	3.2e-13	0.298892	19	4e-14	8.1e-19	0.97895	0.68006	0.842857	0.659864	0.980309	0.898089
28147267	28147932	5.2e-07	-0.330677	10	1.1e-08	1.3e-12	0.31143	0.64211	0.567073	0.79375	0.231481	0.862385
28174979	28175306	1.3e-22	0.42594	14	4e-14	3.2e-28	0.94286	0.51692	0.0922509	0.183246	0.992439	0.68
28235473	28235620	1	-0.203383	10	2e-06	4.3e-06	0.15714	0.36053	0.00320513	0.0877193	0.0804598	0.107692
28504453	28504864	1.5e-09	0.355564	10	4.4e-14	3.7e-15	0.93714	0.58158	0.165323	0.255208	0.972678	0.596154
28516965	28517584	2.1e-06	0.322556	10	9.1e-14	5.3e-12	0.98571	0.66316	0.447059	0.402174	0.982801	0.911111
28532403	28533060	1	-0.209549	10	9.8e-07	2.2e-05	0.74571	0.95526	0.93921	0.958333	0.865385	0.952522
28580025	28580428	1.2e-66	0.801955	10	3.1e-14	3e-72	0.99143	0.18947	0.0227273	0.0869565	0.991071	0.101961
28811279	28811916	4e-04	0.209248	10	4.2e-14	1e-09	0.31714	0.10789	0.205534	0.209184	0.179012	0.0892857
28812967	28813304	0.029	0.213133	15	1.1e-09	7.4e-08	0.9219	0.70877	0.8	0.782609	0.952191	0.90566
28854871	28855320	1	0.204286	10	1.8e-06	4.2e-05	0.95429	0.75	0.715517	0.84375	0.981081	0.894118
28863251	28863388	1	-0.128161	11	0.0017	0.02	0.83117	0.95933	0.881356	0.848315	0.965418	0.944444
28888159	28888552	1	0.19	10	4.4e-14	0.00014	0.54	0.35	0.761905	0.680982	0.619792	0.220588
29125319	29125788	3.1e-09	-0.306284	14	4e-14	7.8e-15	0.62041	0.92669	0.945312	0.902174	0.890411	0.941176
29133763	29134090	1	-0.180226	10	2.5e-05	5e-04	0.51714	0.69737	0.888889	0.837037	0.605263	0.825243
29134365	29134462	0.05	-0.233208	12	2.4e-09	1.3e-07	0.24048	0.47368	0.654412	0.371429	0.24024	0.0785714
29134489	29134754	0.0015	-0.25683	12	4.9e-11	3.9e-09	0.21905	0.47588	0.688596	0.519608	0.112621	0.518519
29135171	29136080	1	-0.143383	10	8e-04	0.01	0.81714	0.96053	0.925134	0.92	0.910345	0.945607
29240753	29241468	4.4e-09	0.338797	10	4.7e-14	1.1e-14	0.89143	0.55263	0.224638	0.378378	0.973054	0.617978
29243783	29244766	1	0.185489	10	1.5e-05	0.00028	0.98286	0.79737	0.641304	0.761538	0.970516	0.92973
29248973	29249914	1	0.199687	12	1.5e-09	9.3e-06	0.72381	0.52412	0.491525	0.628099	0.908654	0.732026
29342463	29343048	1	0.206541	10	1.4e-06	1.8e-05	0.98286	0.77632	0.876923	0.944882	0.991684	0.958678
29344009	29344294	1	0.194211	10	5.7e-06	1e-04	0.66	0.46579	0.596774	0.741573	0.861635	0.55
29390471	29391172	5.8e-13	0.380752	10	4.2e-14	1.5e-18	0.52286	0.14211	0.136752	0.211429	0.578947	0.158537
29452267	29453060	1	0.188283	12	1.4e-06	4.1e-05	0.94048	0.75219	0.642857	0.744526	0.954217	0.871345
29468377	29469128	0.00088	0.257519	12	6e-14	2.2e-09	0.7619	0.50439	0.53125	0.622222	0.93133	0.532258
29498857	29499564	1	0.209925	10	9.4e-07	2.2e-05	0.92571	0.71579	0.465116	0.671642	0.976744	0.909774
29557931	29558728	0.00043	0.286541	10	2.3e-11	1.1e-09	0.96286	0.67632	0.520833	0.796875	0.990991	0.821192
29584833	29585136	0.16	-0.244812	10	1.1e-08	4.1e-07	0.66571	0.91053	0.711111	0.91	0.924242	0.954357
29585235	29585632	1	0.144436	10	0.00074	0.009	0.96286	0.81842	0.692308	0.831579	0.970109	0.894444
29632855	29633592	6.5e-11	0.380677	10	4.6e-14	1.7e-16	0.98857	0.60789	0.567568	0.837209	0.991935	0.811765
29640035	29640688	1	0.176418	11	1.5e-05	0.00032	0.9013	0.72488	0.801205	0.869048	0.966667	0.864407
29676031	29676984	1	0.216842	10	4.1e-07	1.1e-05	0.98	0.76316	0.807692	0.910891	0.988636	0.929204
29707787	29708260	5.5e-06	0.290038	12	1.6e-13	1.4e-11	0.92381	0.63377	0.846154	0.857143	0.981723	0.748466
29755291	29756056	1	0.175188	12	7.3e-06	0.00017	0.96905	0.79386	0.728814	0.802721	0.976471	0.886139
29756999	29757552	2e-09	0.362632	10	4.3e-14	5.1e-15	0.96	0.59737	0.385714	0.613636	0.986188	0.72043
29766997	29767368	6.9e-10	-0.294032	16	0.00065	1.8e-15	0.17143	0.46546	0.458716	0.5125	0.0938967	0.318681
29767387	29767924	1	0.11062	16	0.0011	0.0082	0.50536	0.39474	0.526316	0.536232	0.637097	0.267925
29784091	29784816	1	0.149674	15	1.8e-05	0.00037	0.78476	0.63509	0.598214	0.709091	0.953003	0.759434
29787505	29788092	1	0.155865	10	0.00027	0.00092	0.97429	0.81842	0.469697	0.74359	0.981081	0.905325
29802227	29802484	1	-0.167594	10	9e-05	8.7e-06	0.57714	0.74474	0.535714	0.911765	0.821918	0.900552
29823779	29824520	1	0.200827	10	2.7e-06	6.6e-05	0.97714	0.77632	0.788235	0.742268	0.995086	0.886139
29828447	29828672	2e-05	0.309023	10	5.6e-13	5.1e-11	0.81429	0.50526	0.631579	0.752381	0.941441	0.8125
29828825	29829408	1	0.14203	10	0.00091	0.011	0.96571	0.82368	0.732759	0.805556	0.98374	0.84375
29830171	29830746	1	0.1365	11	0.00082	0.01	0.88052	0.74402	0.533333	0.787611	0.976923	0.858696
29850725	29851616	0.0046	0.272256	10	2e-10	1.2e-08	0.94857	0.67632	0.493333	0.689655	0.973615	0.795918
29889745	29890808	1	0.12782	10	0.0028	0.014	0.98571	0.85789	0.490909	0.795181	0.993243	0.921162
29926257	29927350	1	0.158808	14	1.1e-05	0.00027	0.8449	0.68609	0.266667	0.504854	0.979118	0.86747
29945133	29945598	0.48	-0.234586	10	4.2e-08	1.2e-06	0.42857	0.66316	0.8	0.786517	0.40678	0.8
30034971	30035232	1	0.180677	10	5.8e-13	5.2e-06	0.68857	0.50789	0.444444	0.435185	0.704626	0.546584
30037655	30038488	1	0.228421	10	9.5e-08	3.1e-06	0.96	0.73158	0.140845	0.436508	0.981081	0.854962
30083711	30084782	0.0012	0.239742	14	3.4e-11	3.2e-09	0.75102	0.51128	0.415584	0.592593	0.88535	0.679245
30084873	30085312	1	-0.107519	10	0.012	0.039	0.87143	0.97895	0.873626	0.932331	0.980066	0.943182
30086299	30086522	1	0.105188	10	0.014	0.11	0.16571	0.060526	0.112676	0.107345	0.0555556	0.025974
30099823	30100120	1.2e-05	-0.311955	10	3.6e-13	3.1e-11	0.64857	0.96053	0.797101	0.75	0.912752	0.968153
30272075	30273452	0.0013	0.23899	14	3.9e-11	3.3e-09	0.83673	0.59774	0.588235	0.674797	0.950249	0.76378
30311111	30311892	0.0022	0.277143	10	8.9e-11	5.7e-09	0.87714	0.6	0.212389	0.592593	0.971246	0.686441
30317451	30318096	1	0.216541	10	4.2e-07	1.2e-05	0.94286	0.72632	0.766234	0.868421	0.974359	0.855932
30324843	30325752	1	0.209549	10	9.8e-07	2.7e-05	0.95429	0.74474	0.708738	0.716667	0.983871	0.854167
30359097	30360108	8.9e-21	0.374878	17	4.3e-14	2.3e-26	0.94454	0.56966	0.596026	0.727811	0.97545	0.75641
30362053	30362792	2.2e-07	0.334962	10	5e-14	5.7e-13	0.84286	0.50789	0.492958	0.686275	0.925234	0.784615
30378055	30378722	2.5e-06	0.321654	10	1e-13	6.3e-12	0.97429	0.65263	0.763514	0.888889	0.990476	0.848485
30379343	30379536	1	0.172857	10	5.4e-05	0.00097	0.42286	0.25	0.542636	0.458824	0.106383	0.131086
30379563	30380216	0.0042	0.250063	12	1.5e-10	1.1e-08	0.94524	0.69518	0.75	0.883495	0.971496	0.902098
30398735	30399428	0.041	0.226027	13	1.7e-09	1e-07	0.91429	0.68826	0.361446	0.631148	0.964286	0.867403
30407363	30408076	1	-0.18782	10	1.1e-05	0.00024	0.55429	0.74211	0.758621	0.810526	0.873239	0.842105
30411847	30412420	1	0.105414	10	0.014	0.026	0.86857	0.76316	0.380952	0.586957	0.957143	0.919708
30524919	30525252	1	0.213233	10	6.3e-07	5e-06	0.93429	0.72105	0.530303	0.707865	0.972222	0.895425
30550443	30550966	1	-0.100301	10	0.019	0.047	0.76286	0.86316	0.135135	0.464912	0.959514	0.928
30642583	30642934	1	0.205764	12	1.4e-07	5.1e-06	0.74524	0.53947	0.138462	0.364198	0.908772	0.523077
30657895	30658152	8.2e-07	0.326992	10	4.5e-14	2.1e-12	0.80857	0.48158	0.386667	0.494624	0.956364	0.647619
30658891	30659760	1	-0.152632	10	0.00036	0.0045	0.7	0.85263	0.809524	0.802083	0.926108	0.880208
30663415	30664044	1.4e-08	0.29957	14	4.4e-14	3.6e-14	0.8898	0.59023	0.738693	0.783217	0.950324	0.736486
30689387	30690110	0.00074	0.285188	10	1.9e-12	1.9e-09	0.64571	0.36053	0.0562249	0.225989	0.728814	0.181034
30698799	30699652	1	-0.118496	10	0.0056	0.055	0.86571	0.98421	0.741935	0.840708	0.978328	0.977419
30705039	30705996	1	0.107018	12	0.0062	0.061	0.96667	0.85965	0.541667	0.857143	0.985294	0.920188
30730043	30730420	1	-0.202556	10	2.2e-06	3.4e-05	0.33429	0.53684	0.181287	0.323944	0.236453	0.329114
30745323	30745732	5.5e-26	0.520376	10	4.4e-14	1.4e-31	0.79143	0.27105	0.104839	0.126984	0.966942	0.195918
30746177	30746860	1	0.197306	12	5.9e-08	1.3e-05	0.80476	0.60746	0.193694	0.186047	0.931373	0.776316
30747841	30748252	2.1e-13	0.409173	10	4e-14	5.3e-19	0.98286	0.57368	0.37	0.235294	0.981081	0.742857
30750267	30750510	6.2e-36	0.605113	10	4.7e-14	1.6e-41	0.63143	0.026316	0.00636943	0.092511	0.152672	0.0677419
30763087	30763868	1	-0.125038	10	0.0035	0.035	0.78286	0.90789	0.990446	0.962656	0.950331	0.959732
30805975	30806674	0.16	0.170752	10	6.9e-14	4e-07	0.56286	0.39211	0.10559	0.153846	0.461538	0.125654
30807089	30807276	1	0.118797	10	0.0055	0.048	0.37143	0.25263	0.260606	0.162791	0.269461	0.0990566
30878319	30878712	1	0.159549	10	0.00019	0.0028	0.95429	0.79474	0.862857	0.885135	0.991826	0.958763
30887331	30887636	1	0.211729	10	7.6e-07	6.1e-06	0.94857	0.73684	0.745614	0.810811	0.98103	0.903743
30895263	30895996	1	0.199624	10	3.1e-06	7.6e-05	0.72857	0.52895	0.435115	0.5	0.953704	0.731343
30902039	30903688	7.6e-07	0.203452	22	4e-14	1.9e-12	0.68312	0.47967	0.472656	0.390625	0.911483	0.362126
30903989	30904534	0.00024	-0.289774	10	2.3e-12	6.2e-10	0.56286	0.85263	0.216667	0.323529	0.897638	0.879581
30910071	30910212	1.4e-07	0.338571	10	4.6e-14	3.7e-13	0.88857	0.55	0.3625	0.28169	0.974212	0.672414
31215783	31216318	1	-0.189398	10	9.6e-06	2e-04	0.33429	0.52368	0.363636	0.423423	0.23301	0.346369
31386907	31387496	0.25	0.221115	12	1.5e-08	6.4e-07	0.9119	0.69079	0.46789	0.474576	0.976804	0.904523
31586793	31586936	5.3e-23	0.461905	12	5e-14	1.3e-28	0.9619	0.5	0.853211	0.547368	0.963964	0.448276
31587113	31587248	1	0.190852	12	1.6e-07	2.3e-05	0.6119	0.42105	0.816092	0.5	0.678571	0.292818
31588743	31588864	1.5e-05	-0.310451	10	4.5e-13	3.9e-11	0.13429	0.44474	0.115108	0.115044	0.0524862	0.25974
31589163	31589236	0.048	-0.253233	10	3.3e-09	1.2e-07	0.22571	0.47895	0.5	0.389937	0.120879	0.452991
31592637	31593540	1	0.192823	11	2.3e-06	4.8e-05	0.92727	0.73445	0.48227	0.613445	0.985075	0.924051
31619465	31620160	1	0.117744	15	0.00075	0.01	0.89143	0.77368	0.295	0.423358	0.957746	0.87291
31706139	31707128	1	0.165205	18	2.2e-07	7e-06	0.77778	0.61257	0.252964	0.392157	0.955294	0.562212
31736795	31737096	4.8e-05	0.303383	10	1.4e-12	1.2e-10	0.94286	0.63947	0.101911	0.152381	0.955654	0.798658
31744279	31744608	1	0.204135	10	1.8e-06	3.7e-05	0.78571	0.58158	0.0983051	0.383966	0.959368	0.620482
31745763	31746410	1	0.195263	10	4.5e-14	3.4e-05	0.54	0.34474	0.217391	0.293333	0.47619	0.373016
31746423	31747048	1	0.124687	12	5.3e-05	0.012	0.60714	0.48246	0.747748	0.557143	0.84058	0.475862
31750179	31751028	1	0.155414	10	0.00028	0.002	0.56857	0.41316	0.218085	0.18797	0.423529	0.376744
31781765	31781928	1	-0.147594	10	0.0013	0.002	0.49714	0.64474	0.509259	0.623377	0.710692	0.892857
31815943	31816256	7.1e-07	0.329248	10	4.7e-14	1.8e-12	0.73714	0.40789	0.0755556	0.257353	0.96139	0.54878
31847943	31848490	0.4	0.168496	10	0.0017	1e-06	0.83429	0.66579	0.642586	0.65445	0.975862	0.661765
31935201	31936472	5e-72	0.638561	14	5.4e-14	1.3e-77	0.82653	0.18797	0.00324675	0.0852018	0.933333	0.0822622
32275413	32275592	4.7e-06	-0.265789	14	2.4e-13	1.2e-11	0.15714	0.42293	0.895105	0.608491	0.106095	0.259516
32275759	32275884	9.1e-13	-0.386616	10	4.5e-11	2.3e-18	0.30286	0.68947	0.779412	0.525253	0.392562	0.640625
32308707	32309104	1.8e-20	-0.254436	10	0.62	4.6e-26	0.27714	0.53158	0.0364583	0.195652	0.280769	0.622807
32336627	32336796	1	0.131955	10	3.3e-14	0.023	0.27143	0.13947	0.0566667	0.142857	0.141553	0.103679
32471079	32471416	1	0.159549	10	2.7e-12	0.0023	0.55429	0.39474	0.561404	0.482143	0.757353	0.185185
32627711	32628212	7.6e-09	0.325376	12	4.2e-14	1.9e-14	0.95476	0.62939	0.0487805	0.113402	0.977117	0.81746
32701283	32702088	0.19	-0.243684	10	1.2e-08	4.9e-07	0.68	0.92368	0.765306	0.630952	0.890756	0.954733
32730471	32730704	0.25	-0.241353	10	1.7e-08	6.4e-07	0.74286	0.98421	0.949074	0.966667	0.99505	0.961424
32871511	32872136	1.3e-14	0.403834	10	4.4e-14	3.2e-20	0.64857	0.24474	0.397436	0.238636	0.661017	0.0972222
32884779	32885148	0.002	0.253947	12	4.1e-14	5.2e-09	0.55	0.29605	0.279221	0.237805	0.538462	0.26
32892585	32892904	0.021	0.252331	10	3.7e-09	5.3e-08	0.36286	0.11053	0.262857	0.172727	0.184466	0.174419
32900051	32900672	0.017	0.236591	12	1.4e-09	4.4e-08	0.55238	0.31579	0.597403	0.551724	0.654545	0.113725
32963181	32963512	0.0011	0.280677	10	5.5e-11	2.9e-09	0.48857	0.20789	0.0426065	0.153061	0.515957	0.13806
32992875	32993784	0.0061	-0.249077	11	0.00022	1.5e-08	0.14805	0.39713	0.0769231	0.216814	0.237288	0.389571
33085701	33086100	2.7e-12	0.395865	10	4.6e-14	6.9e-18	0.91429	0.51842	0.319672	0.333333	0.959866	0.44086
33119975	33120212	1	0.143609	10	0.00079	0.01	0.98571	0.84211	0.409836	0.602151	0.95393	0.938326
33151221	33151976	4.6e-28	-0.479121	13	4.5e-14	1.2e-33	0.13626	0.61538	0.891386	0.930876	0.0419948	0.578704
33257685	33258156	1	0.183759	10	4.6e-14	0.00014	0.39429	0.21053	0.617225	0.5125	0.193548	0.189189
33273515	33274424	1	0.118319	11	0.0037	0.04	0.95325	0.83493	0.852071	0.877698	0.977887	0.948187
33307261	33307304	2.9e-06	-0.312481	10	3.3e-13	7.4e-12	0.10857	0.42105	0.805556	0.488889	0.122388	0.331288
33363839	33365040	0.00016	0.28	10	4.5e-14	4e-10	0.68	0.4	0.66129	0.887097	0.860606	0.469027
33429903	33430328	1	0.169549	10	4.5e-14	0.00036	0.31429	0.14474	0.15444	0.216216	0.419271	0.146667
33971155	33971620	1	0.153822	12	8.2e-05	0.0015	0.89286	0.73904	0.677165	0.773585	0.972603	0.831461
34126783	34127188	1e-17	-0.43363	11	4.3e-14	2.6e-23	0.44675	0.88038	0.52809	0.658228	0.235294	0.936
34370807	34371600	1	0.155414	10	0.00028	0.0041	0.96857	0.81316	0.648649	0.907895	0.978378	0.918919
34597503	34598344	7.9e-13	0.356692	10	4.2e-10	2e-18	0.75143	0.39474	0.550802	0.735849	0.962382	0.165899
34825319	34826012	1	0.142242	11	0.00049	0.0067	0.95325	0.811	0.9375	0.934783	0.965517	0.915254
34843615	34844052	1	-0.119624	10	0.0052	0.052	0.85143	0.97105	0.859813	0.916667	0.964169	0.963211
34884947	34885128	1	-0.107519	10	0.012	0.099	0.27143	0.37895	0.227027	0.182353	0.14902	0.239631
34930707	34931580	1	0.157669	10	4.1e-14	0.0016	0.39714	0.23947	0.809756	0.754902	0.602473	0.206522
35430931	35431584	1	0.169699	10	7.3e-05	0.0012	0.98286	0.81316	0.993671	0.964602	0.986486	0.953216
35573739	35574040	1e-06	0.211376	23	1.1e-13	2.7e-12	0.7354	0.52403	0.510204	0.450161	0.834254	0.494382
35576335	35576772	2.1e-06	0.322105	10	9.6e-14	5.2e-12	0.48	0.15789	0.520661	0.55	0.321678	0.120755
35690863	35691416	1	-0.145865	12	0.00019	0.0029	0.56905	0.71491	0.304	0.56391	0.732283	0.722973
35706939	35707328	1	0.157444	10	0.43	0.002	0.59429	0.43684	0.516393	0.5	0.575	0.435185
35770783	35770992	0.2	0.237444	10	2.9e-08	5.2e-07	0.97429	0.73684	0.97561	0.957944	0.989189	0.923077
35810927	35811376	6e-05	0.301729	10	1.8e-12	1.5e-10	0.98857	0.68684	0.889706	0.681034	0.995086	0.828829
36099471	36100172	1.4e-12	-0.340601	14	0.00065	3.5e-18	0.18571	0.52632	0.072	0.162069	0.0984043	0.419355
36150151	36150768	0.016	0.261729	10	9.7e-10	4.1e-08	0.34857	0.086842	0.0188088	0.1	0.108374	0.0430464
36152803	36153224	1	-0.175263	10	4.2e-05	0.00047	0.78	0.95526	0.939716	0.910112	0.90566	0.980132
36321807	36322288	3e-10	0.280451	18	4.7e-14	7.6e-16	0.71905	0.4386	0.536082	0.503311	0.651042	0.389241
36349095	36349732	1	0.184737	10	0.00071	0.00032	0.64	0.45526	0.0880829	0.290123	0.842105	0.448819
36378607	36378984	0.0017	0.241278	10	3.9e-08	4.4e-09	0.72286	0.48158	0.73494	0.663866	0.893004	0.44385
36400847	36401148	0.29	0.23421	10	0.00014	7.3e-07	0.5	0.26579	0.01875	0.0695652	0.505455	0.190909
36401931	36402320	1	-0.211504	10	7.8e-07	6.3e-06	0.75429	0.96579	0.968051	0.915929	0.910638	0.967742
36420951	36421368	1	0.104436	10	1.5e-05	0.062	0.52286	0.41842	0.251101	0.258065	0.561594	0.230263
36516735	36517428	3.1e-15	0.353133	15	4.7e-14	7.9e-21	0.9619	0.60877	0.59542	0.481132	0.976139	0.740157
36585747	36586160	0.002	0.206917	10	5.4e-14	5.1e-09	0.25429	0.047368	0.0632411	0.0853659	0.0384615	0.0291262
36589087	36589532	3e-10	-0.371955	10	4.6e-14	7.6e-16	0.58857	0.96053	0.678571	0.642857	0.828125	0.936709
36595255	36595904	1	0.186165	10	1.4e-05	0.00017	0.49143	0.30526	0.124138	0.347826	0.462687	0.25
36606659	36607228	0.0038	0.250125	12	1.5e-10	9.7e-09	0.97381	0.72368	0.537037	0.609756	0.981982	0.859756
36635695	36636392	1	0.167744	10	8.9e-05	0.0015	0.99143	0.82368	0.848	0.888889	0.997543	0.9375
36703935	36704540	1	0.14797	10	4.4e-14	3.4e-06	0.57429	0.42632	0.388186	0.51087	0.704861	0.37551
36710047	36710300	1	0.171053	12	1.2e-05	5.1e-05	0.5	0.32895	0.693878	0.598485	0.487603	0.258772
36737791	36738000	1	0.146842	10	3.5e-14	0.0055	0.26	0.11316	0.203704	0.353846	0.092233	0.105485
36753351	36753988	1	-0.110677	10	0.0097	0.085	0.83143	0.94211	0.637037	0.767241	0.975089	0.941441
36831931	36832404	1	0.10614	12	0.0066	0.064	0.98333	0.87719	0.85906	0.83908	0.988739	0.946188
36833583	36834632	1	-0.143534	10	0.00082	0.0011	0.74857	0.89211	0.459016	0.670732	0.951807	0.9375
36849851	36850136	1	0.138797	10	0.0012	0.014	0.89143	0.75263	0.823864	0.847222	0.926667	0.825397
36871495	36871948	1	-0.181391	12	3.4e-06	8.3e-05	0.61905	0.80044	0.395973	0.420635	0.849462	0.84
36921755	36922792	1	0.148935	12	4.5e-10	0.00018	0.49762	0.34868	0.146853	0.34965	0.502415	0.21374
36938907	36939480	0.029	0.194511	10	5.5e-06	7.3e-08	0.89714	0.70263	0.34375	0.555556	0.958065	0.875912
36958311	36958808	0.024	0.260226	10	1.2e-09	6.1e-08	0.96286	0.70263	0.575342	0.654206	0.964865	0.81746
36989959	36990348	1	0.162782	10	0.00014	0.0019	0.92857	0.76579	0.633333	0.607143	0.976261	0.922581
37006375	37007004	2.7e-08	-0.347218	10	4.6e-14	6.8e-14	0.56857	0.91579	0.588235	0.752475	0.847826	0.920833
37096271	37096780	1	-0.102331	10	0.017	0.14	0.83714	0.93947	0.87037	0.864286	0.968641	0.941964
37096987	37097796	1	0.13812	10	8.8e-08	6.4e-05	0.48286	0.34474	0.147287	0.404959	0.355263	0.3125
37136687	37138928	0.00071	0.199749	21	1.3e-11	1.8e-09	0.94286	0.74311	0.298507	0.621762	0.981195	0.857143
37475423	37475772	1.7e-06	0.274544	14	7.5e-14	4.2e-12	0.62041	0.34586	0.00892857	0.0590062	0.616541	0.214706
37475783	37476744	3.4e-25	0.3833	19	4.5e-14	8.8e-31	0.5218	0.1385	0.00657895	0.0526316	0.514286	0.0778761
37478047	37478880	3e-68	0.665714	15	4.5e-14	7.6e-74	0.89905	0.23333	0.0222672	0.0914127	0.988914	0.196429
37479955	37480696	5.3e-06	0.306541	10	8.4e-13	1.4e-11	0.78286	0.47632	0.297436	0.319149	0.780488	0.435644
37481659	37481768	0.04	0.256316	10	2.1e-09	1e-07	0.98	0.72368	0.441176	0.585714	0.997297	0.825301
37606655	37607052	1	0.211805	10	7.5e-07	2.1e-05	0.98286	0.77105	0.968912	0.948571	0.990172	0.961783
37639095	37639668	2.7e-05	-0.305789	10	9.5e-13	6.9e-11	0.56	0.86579	0.604167	0.694444	0.685714	0.956311
37673827	37674164	3.2e-10	0.372331	10	4.1e-14	8.1e-16	0.98286	0.61053	0.851852	0.712	0.989189	0.764706
37691311	37691588	1	0.108421	10	0.011	0.098	0.24	0.13158	0.115789	0.206573	0.094697	0.0753425
37723535	37724176	1	0.212707	10	6.7e-07	1.8e-05	0.79429	0.58158	0.617284	0.694118	0.961538	0.606742
37726023	37726448	1	0.121053	10	0.0047	0.02	0.8	0.67895	0.519608	0.643312	0.855634	0.754839
37761483	37761612	1	-0.164348	12	2.6e-05	0.00054	0.47381	0.63816	0.921502	0.816327	0.515873	0.654639
37761695	37761784	0.45	-0.223609	10	1.7e-07	1.2e-06	0.23429	0.45789	0.52381	0.530303	0.122881	0.365854
37793331	37793524	1	0.133673	14	0.00022	0.0032	0.31224	0.17857	0.343348	0.236715	0.0794118	0.145455
37950871	37951672	1	0.140301	10	0.001	0.013	0.97714	0.83684	0.731034	0.784173	0.961853	0.877551
37990567	37990808	3.5e-09	0.348571	10	4.4e-14	8.9e-15	0.64857	0.3	0.0425532	0.272251	0.783333	0.213043
37995867	37996044	6.9e-17	-0.34529	17	4.6e-14	1.8e-22	0.077311	0.4226	0.104962	0.119792	0.0524642	0.25641
37996047	37996116	1	-0.213308	10	6.2e-07	1.8e-05	0.13143	0.34474	0.081761	0.0438596	0.0432432	0.157447
37996163	37996780	3.2e-34	-0.427068	20	4.5e-14	8.1e-40	0.057143	0.48421	0.0962963	0.0985915	0.0329025	0.289474
38030439	38031084	1	0.102632	10	0.016	0.13	0.4	0.29737	0.135338	0.103627	0.276498	0.326693
38133403	38133936	1	0.147143	10	0.00059	0.0049	0.49714	0.35	0.168224	0.273256	0.451327	0.135678
38140131	38140844	0.087	0.25	10	5.2e-09	2.2e-07	0.5	0.25	0.458333	0.494737	0.269231	0.1
38452963	38453296	1.7e-05	-0.299774	10	8.8e-09	4.2e-11	0.50286	0.80263	0.776119	0.859375	0.810127	0.846535
38801235	38802068	1	-0.211278	10	0.00025	1.8e-05	0.55714	0.76842	0.672222	0.72028	0.787234	0.805714
38817575	38817820	1	0.127068	10	0.003	0.031	0.94286	0.81579	0.963235	0.882353	0.958861	0.902857
38858347	38858604	1	0.159624	10	0.00019	0.0029	0.98857	0.82895	0.0923913	0.233129	0.997543	0.968354
39489951	39490428	1.2e-14	-0.336936	16	4.7e-14	3e-20	0.54464	0.88158	0.953162	0.873065	0.839506	0.914634
39490751	39490920	1	-0.115865	10	0.0068	0.058	0.065714	0.18158	0.0551471	0.0896226	0.0376812	0.0598291
39508911	39509232	1	0.204662	10	1.7e-06	2e-05	0.62571	0.42105	0.0967742	0.161616	0.724138	0.222222
39524155	39524784	1	-0.177632	12	5.5e-06	2.8e-05	0.41667	0.5943	0.396226	0.519553	0.301829	0.695364
39525743	39526132	1	-0.135038	10	5.3e-08	0.0051	0.22286	0.35789	0.03125	0.068	0.143498	0.156425
39559535	39559684	5.9e-11	0.378722	10	4.1e-14	1.5e-16	0.89714	0.51842	0.976351	0.871429	0.931818	0.207792
39633095	39633160	3.7e-27	0.539173	10	4.7e-14	9.4e-33	0.96286	0.42368	0.687075	0.752212	0.92053	0.741935
39692743	39692996	1	0.147895	10	0.00055	0.0065	0.24	0.092105	0.0782609	0.155914	0.0588235	0.0649351
39727703	39728548	7.8e-09	0.215977	28	4.2e-14	2e-14	0.55714	0.34117	0.100962	0.186788	0.62439	0.291221
39776467	39776644	3.7e-06	0.267532	11	4.2e-14	9.4e-12	0.35844	0.090909	0.0142045	0.0237154	0.361538	0.0671937
39940091	39941088	9.3e-07	0.300063	12	5.9e-14	2.4e-12	0.82857	0.52851	0.68599	0.780822	0.868132	0.613924
40079859	40080536	1	0.106992	10	0.012	0.11	0.98857	0.88158	0.890244	0.918182	0.994595	0.968586
40132995	40133180	1	-0.188409	12	1.4e-06	2.7e-05	0.41905	0.60746	0.815385	0.747664	0.323077	0.721212
40314723	40315160	1.6e-06	0.320827	10	1.1e-13	4.2e-12	0.79714	0.47632	0.143791	0.289474	0.868545	0.282443
40339027	40339580	2.2e-09	0.333308	10	4.5e-14	5.6e-15	0.78857	0.45526	0.271028	0.422018	0.823383	0.273684
40450835	40451040	1	0.102105	10	0.017	0.14	0.16	0.057895	0.003125	0.00434783	0.0730159	0.0774194
40612551	40612860	0.00044	0.280226	10	5.7e-14	1.1e-09	0.78286	0.50263	0.25	0.476923	0.746377	0.469136
40649119	40649684	8.9e-07	0.254028	14	8.2e-14	2.3e-12	0.55102	0.29699	0.184652	0.2	0.683761	0.274074
40654267	40654444	1	-0.10594	10	0.0036	0.022	0.39143	0.49737	0.686391	0.646154	0.380435	0.46696
40661595	40662348	1	-0.118722	10	0.0055	0.054	0.86286	0.98158	0.886667	0.926829	0.949495	0.964401
40763431	40763912	0.018	-0.256241	10	2.1e-09	4.7e-08	0.65429	0.91053	0.861386	0.91791	0.671378	0.935185
40784695	40785048	1	0.19609	10	4.6e-06	8.5e-05	0.91714	0.72105	0.91018	0.883117	0.97546	0.920455
40809251	40809924	0.00073	0.182181	10	4.3e-14	1.9e-09	0.37429	0.19211	0.0408719	0.0955882	0.569231	0.103571
40815483	40815896	1	0.131955	10	0.0021	0.023	0.97143	0.83947	0.806897	0.885906	0.969863	0.955556
40819323	40819452	1	-0.113459	10	0.008	0.058	0.56286	0.67632	0.72	0.61039	0.757576	0.77037
40825391	40826164	1	0.129135	12	4.4e-14	0.00025	0.46905	0.33991	0.350427	0.457143	0.292308	0.217391
40837447	40837736	1	0.142481	10	0.00087	0.011	0.97143	0.82895	0.740385	0.666667	0.94837	0.885321
40860259	40860704	1	0.146466	10	0.00062	0.0076	0.98857	0.84211	0.983193	0.939698	0.993289	0.952586
40884543	40884716	1	0.112594	12	0.004	0.041	0.42619	0.3136	0.502513	0.449664	0.302703	0.149798
40980511	40980744	1	0.115038	10	0.0072	0.066	0.15714	0.042105	0.0125	0.0652174	0.0618557	0.0291262
41011987	41012912	1.4e-06	-0.320451	10	4.4e-14	3.6e-12	0.57429	0.89474	0.980282	0.97417	0.759804	0.97651
41322491	41323168	1.9e-10	0.33048	13	4e-14	4.9e-16	0.92967	0.59919	0.227586	0.509091	0.953052	0.675325
41372255	41373544	1	0.134887	10	5.6e-14	0.0013	0.60857	0.47368	0.157407	0.323864	0.633205	0.469466
41385543	41386104	1	-0.116767	10	0.0064	0.061	0.85429	0.97105	0.75	0.755319	0.934783	0.927869
41399415	41400576	1	-0.16015	10	0.00018	0.0013	0.47143	0.63158	0.397351	0.539394	0.401015	0.546154
41418351	41419064	1	0.124737	10	0.0036	0.037	0.98	0.85526	0.616822	0.670455	0.991892	0.931429
41423643	41423928	1.4e-09	0.288722	16	4.3e-14	3.6e-15	0.59464	0.30592	0.434555	0.42132	0.751111	0.132791
41495243	41495648	0.053	-0.191278	10	0.00034	1.4e-07	0.27714	0.46842	0.674797	0.534884	0.341297	0.385093
41504303	41504800	1	0.192932	10	5.7e-06	0.00011	0.97714	0.78421	0.891775	0.917127	0.966006	0.935345
41638795	41639852	1e-08	0.300859	14	4.3e-14	2.5e-14	0.97755	0.67669	0.0870968	0.19898	0.985158	0.818182
41699031	41699636	1	0.120865	12	0.002	0.023	0.78095	0.66009	0.0429448	0.162037	0.978142	0.791667
41709323	41710132	2.9e-06	-0.317444	10	4.5e-14	7.5e-12	0.54571	0.86316	0.777778	0.804196	0.730159	0.855769
41751855	41752660	2.1e-14	0.323684	10	4.1e-14	5.4e-20	0.6	0.27632	0.0246154	0.0897436	0.638889	0.171296
41768459	41769284	1.7e-05	0.172331	10	3.8e-14	4.3e-11	0.38286	0.21053	0.388889	0.534884	0.324074	0.0973783
42146115	42146416	1	0.164223	12	2.6e-05	0.00043	0.88571	0.72149	0.832558	0.827815	0.978437	0.882353
42146611	42146852	0.017	0.261429	10	1e-09	4.2e-08	0.41143	0.15	0.319797	0.275	0.151316	0.0938628
42421075	42421632	1	0.218496	10	4.8e-14	4.3e-06	0.53429	0.31579	0.361905	0.623377	0.597345	0.275986
42683475	42683924	1	0.108797	10	0.011	0.096	0.11143	0.0026316	0	0.00793651	0.00946372	0
42784767	42785008	1	-0.131203	10	0.0022	0.019	0.67143	0.80263	0.933054	0.808743	0.796209	0.780083
42943151	42944096	8.6e-27	0.473395	13	5.1e-14	2.2e-32	0.56044	0.087045	0.503497	0.461078	0.506173	0.0651163
42956959	42957692	2.5e-18	0.364051	16	4.7e-14	6.4e-24	0.81964	0.45559	0.00625	0.0695652	0.915521	0.161074
42959819	42960044	0.00018	0.293609	10	7e-12	4.5e-10	0.98571	0.69211	0.159091	0.19863	0.989189	0.933333
43007283	43007436	1	-0.184737	10	1.6e-05	0.00029	0.26	0.44474	0.705357	0.464646	0.0929204	0.230769
43007487	43007720	4.4e-11	-0.310476	15	4.5e-14	1.1e-16	0.28952	0.6	0.568306	0.456647	0.16954	0.438017
43276531	43276868	1	0.144211	10	0.00075	0.0099	0.96	0.81579	0.746269	0.826087	0.961749	0.932584
43299591	43300016	1	0.163759	10	0.00013	0.002	0.97429	0.81053	0.954286	0.866667	0.980344	0.883249
43304891	43305004	1	0.223684	10	1.7e-07	1	1	0.77632	0.954545	0.960474	0.992629	0.971429
43305279	43306344	1	0.189936	13	1.5e-07	1.4e-05	0.84176	0.65182	0.152893	0.305882	0.953552	0.813793
43348807	43348892	1	0.113233	10	0.0082	0.075	0.53429	0.42105	0.491803	0.411765	0.826087	0.443662
43349407	43349592	3e-04	-0.232566	16	6.3e-12	7.6e-10	0.1375	0.37007	0.105882	0.0644258	0.0658784	0.184783
43363347	43363968	1	0.154361	10	0.00031	0.0045	0.98857	0.83421	0.857143	0.830508	0.981081	0.921659
43366403	43367036	4.1e-05	0.231429	10	0.0066	1.1e-10	0.63143	0.4	0.0322581	0.131579	0.795082	0.303846
43558571	43558704	1.4e-05	-0.240601	12	3.8e-11	3.5e-11	0.035714	0.27632	0.409091	0.485294	0.0946602	0.158996
43581711	43582080	1	0.164135	10	0.00013	0.002	0.94571	0.78158	0.779661	0.893617	0.945946	0.906736
43913611	43913872	1	0.128421	10	0.0027	0.029	0.96	0.83158	0.97973	0.938389	0.989189	0.947917
43936751	43937016	1	0.103609	10	0.015	0.11	0.24571	0.14211	0.125	0.12	0.0824742	0.113971
43978179	43978632	0.015	0.263759	10	7.2e-10	3.7e-08	0.97429	0.71053	0.85	0.743802	0.988201	0.891304
43981119	43981428	2e-18	-0.315117	19	5.1e-14	5.1e-24	0.30677	0.62188	0.774359	0.802372	0.146993	0.664122
44001279	44001516	1	0.104962	10	0.014	0.12	0.96286	0.85789	0.492308	0.494845	0.962162	0.907609
44025383	44025848	1	0.123459	10	0.0039	0.039	0.99714	0.87368	0.551724	0.836957	0.997543	0.928177
44139151	44140248	3e-04	0.21385	19	5.7e-12	7.7e-10	0.93684	0.72299	0.370192	0.52381	0.962916	0.836237
44140327	44141024	1	-0.100602	10	0.019	0.033	0.82571	0.92632	0.241176	0.375	0.93254	0.931452
44220483	44220760	1	0.143383	10	0.00081	0.01	0.98286	0.83947	0.526882	0.653846	0.986486	0.968326
44378079	44379076	2.6e-15	0.428947	10	4.2e-14	6.6e-21	0.9	0.47105	0.721854	0.732283	0.971831	0.655172
44498795	44500400	1	0.113534	10	0.0082	0.074	0.97143	0.85789	0.78022	0.746269	0.982625	0.927461
44724127	44724280	5.9e-09	0.356617	10	4.6e-14	1.5e-14	0.91714	0.56053	0.976077	0.875706	0.988732	0.8
44776687	44777624	3.7e-46	0.406391	28	4.6e-14	9.5e-52	0.77857	0.37218	0.0271868	0.121118	0.91067	0.271825
44777639	44777848	1	0.12807	12	0.001	0.014	0.98333	0.85526	0.439394	0.234375	0.988739	0.940678
44786639	44787128	1	0.123459	10	4.5e-14	0.033	0.29714	0.17368	0.100746	0.184466	0.198556	0.0966387
44801147	44802104	2e-21	0.430827	13	5e-14	5.2e-27	0.91868	0.48785	0.0519802	0.148036	0.983491	0.229814
44808227	44808540	1	0.137143	10	0.0014	0.015	0.23714	0.1	0.0754717	0.111675	0.0777778	0.114983
44813131	44813236	1	0.101982	11	0.012	0.11	0.95844	0.85646	0.945455	0.758865	0.965602	0.922705
45106007	45106088	1	-0.108872	10	0.011	0.097	0.85429	0.96316	0.949324	0.916279	0.941504	0.954545
45489527	45489704	5.3e-07	0.331203	10	5.2e-14	1.3e-12	0.52857	0.19737	0	0.0608108	0.652174	0.0719424
45582919	45583056	1.9e-22	0.49812	10	3.6e-14	4.9e-28	0.94286	0.44474	0.009375	0.0521739	0.990937	0.150943
45922751	45923168	3.3e-06	-0.31985	10	1.2e-13	8.5e-12	0.24857	0.56842	0.719424	0.648276	0.0784314	0.49
46406247	46406512	1	0.105865	10	0.32	0.0014	0.57429	0.46842	0.504464	0.506173	0.665323	0.45933
46406675	46406840	1	-0.11	10	0.038	0.047	0.64	0.75	0.455446	0.619469	0.870968	0.860927
46424111	46424748	1	0.102556	10	0.017	0.13	0.96571	0.86316	0.584416	0.676471	0.981081	0.933962
46469807	46470456	1	-0.199499	12	3.3e-07	1.1e-05	0.69524	0.89474	0.808511	0.776923	0.931159	0.904762
46474611	46474820	1.4e-06	-0.28635	13	6.6e-14	3.4e-12	0.19341	0.47976	0.767241	0.617021	0.109551	0.282353
46479923	46480348	1	-0.141579	10	0.00094	0.0066	0.64	0.78158	0.820106	0.797203	0.838889	0.782609
46484671	46485344	1	0.203383	10	2e-06	2.8e-05	0.64286	0.43947	0.404762	0.40404	0.646091	0.342541
46521951	46522812	3.4e-21	0.399678	14	4.9e-14	8.7e-27	0.68163	0.28195	0.0248092	0.0822281	0.846377	0.0957447
46525291	46525524	0.16	0.243158	10	1.3e-08	4e-07	0.58	0.33684	0.357798	0.464286	0.756757	0.229947
46526463	46526888	0.0066	-0.188045	10	0.44	1.7e-08	0.35143	0.53947	0.0796813	0.0847458	0.0718954	0.578947
46542799	46543832	1	0.120865	16	0.084	3.8e-05	0.42679	0.30592	0.158333	0.184818	0.351421	0.207386
47259047	47259236	1	-0.123083	10	0.004	0.041	0.87429	0.99737	0.997159	0.98419	1	0.994135
47313051	47313248	6e-15	0.408346	10	6.9e-09	1.5e-20	0.60571	0.19737	0.0275591	0.0899471	0.517857	0.0159363
47314887	47315092	1	0.188271	10	1.1e-05	0.00014	0.25143	0.063158	0.0364078	0.0443686	0.424779	0.110769
47417303	47417432	1	0.125714	10	0.0033	0.027	0.42571	0.3	0.366492	0.224359	0.247934	0.165217
47520571	47521512	1	0.139774	10	0.0011	0.0085	0.83714	0.69737	0.822581	0.882883	0.971429	0.641304
47533807	47534568	5.1e-20	0.42713	12	4.6e-14	1.3e-25	0.60476	0.17763	0.0980392	0.12069	0.872483	0.0810811
47638407	47639044	1	0.141729	10	0.00093	0.012	0.62857	0.48684	0.394958	0.580645	0.783217	0.532468
47711035	47711492	1	0.175295	14	1.3e-06	3e-05	0.50612	0.33083	0.218579	0.25641	0.528846	0.164087
47723403	47724128	0.36	0.238045	10	2.7e-08	9.1e-07	0.94857	0.71053	0.716814	0.818182	0.97027	0.826772
47766967	47767576	1	0.139398	10	0.0011	0.013	0.96571	0.82632	0.433333	0.728571	0.970501	0.962963
47771703	47772008	0.27	-0.233308	10	0.026	7e-07	0.21143	0.44474	0.125654	0.145695	0.133005	0.180952
47921679	47923368	0.0034	0.230505	14	1.9e-10	8.6e-09	0.89592	0.66541	0.178771	0.410596	0.945498	0.731183
47984543	47984908	1	0.158646	11	4.7e-14	1.8e-05	0.34286	0.18421	0.0703364	0.0769231	0.21875	0.165992
48039839	48040784	3.5e-05	0.278571	12	8.6e-14	8.9e-11	0.8619	0.58333	0.432099	0.613208	0.937337	0.786765
48055867	48056572	1	0.183083	10	1.9e-05	0.00038	0.98571	0.80263	0.898148	0.92562	0.99446	0.960674
48674047	48674464	2.6e-11	0.383008	10	4.5e-14	6.6e-17	0.95143	0.56842	0.937063	0.893333	0.985251	0.875
48677503	48678520	1	0.185464	12	2.1e-06	1.2e-05	0.57143	0.38596	0.0863874	0.223333	0.650964	0.382682
49160251	49161004	1	0.129549	10	0.0025	0.027	0.97429	0.84474	0.466667	0.6625	0.972973	0.919048
49915099	49915464	1	0.167068	10	9.5e-05	0.0016	0.98286	0.81579	0.977358	0.952607	0.98338	0.952381
50990655	50990828	1	-0.126391	10	0.0031	0.034	0.86571	0.99211	0.99375	0.991304	0.996815	0.983871
51768027	51768192	1	-0.103534	10	0.016	0.13	0.88857	0.99211	0.994318	0.980237	0.967742	0.982405
52602907	52603128	1	0.105338	10	0.014	0.083	0.13429	0.028947	0.0457516	0.0956522	0.0164474	0.0129032
52843875	52844180	1	0.175256	11	1.7e-05	0.00033	0.28052	0.10526	0.0323383	0.0629371	0.148936	0.0710526
52920827	52921096	1	0.148195	10	0.00054	1e-04	0.87714	0.72895	0.989583	0.968116	0.944444	0.922222
53296515	53296800	1	-0.136591	12	0.00047	0.0069	0.46429	0.60088	0.704082	0.646465	0.607595	0.811024
53297911	53298332	1	-0.142632	10	0.00086	0.0019	0.56	0.70263	0.884422	0.84106	0.575972	0.84252
53313051	53313844	2.5e-08	-0.343008	10	4.4e-14	6.4e-14	0.58857	0.93158	0.821138	0.791946	0.916667	0.967742
53325595	53325848	1	0.167744	10	1.4e-12	0.00098	0.39143	0.22368	0.0608365	0.165	0.139665	0.108374
53328611	53328812	1.5e-06	-0.323308	10	8.4e-14	3.8e-12	0.17143	0.49474	0.120805	0.221519	0.0452962	0.3
53368631	53368912	1	0.148045	10	0.00054	0.0041	0.70857	0.56053	0.947791	0.911602	0.905325	0.468531
53408675	53409416	1	-0.12159	14	0.00077	0.011	0.84082	0.96241	0.198198	0.404412	0.969027	0.966903
53409847	53410328	1	0.184135	10	0.00017	8.6e-06	0.46571	0.28158	0.0605096	0.15859	0.131387	0.251613
53410651	53411224	1	0.105038	10	0.014	0.12	0.99714	0.89211	0.977273	0.954023	0.997297	0.983193
53412855	53414012	1	0.164436	10	0.00012	0.002	0.98286	0.81842	0.252525	0.549451	0.992629	0.953947
53464523	53464784	0.00019	-0.250591	14	4.3e-12	4.7e-10	0.51633	0.76692	0.808511	0.813665	0.870968	0.925714
53562143	53562800	9.5e-07	0.327444	10	6.2e-14	2.4e-12	0.91429	0.58684	0.172973	0.364486	0.944984	0.696629
53592399	53593240	1	0.102556	10	0.017	0.11	0.86571	0.76316	0.409524	0.628571	0.911032	0.785714
53594167	53594316	1	-0.228571	10	9.3e-08	3.2e-06	0.27143	0.5	0.401709	0.47651	0.235849	0.404959
53679099	53680056	1.4e-05	0.310977	10	4.1e-13	3.5e-11	0.90571	0.59474	0.255474	0.491071	0.966265	0.681818
53683279	53683692	1	0.156992	10	0.00024	0.0037	0.98857	0.83158	0.9375	0.917127	0.997297	0.987805
53685323	53685384	0.0062	-0.269098	10	3.2e-10	1.6e-08	0.49143	0.76053	0.705882	0.857143	0.666667	0.941176
53688275	53688856	1	0.192481	10	6.9e-06	0.00015	0.97143	0.77895	0.617284	0.752137	0.972973	0.914634
53689899	53690292	1	0.143759	10	0.00078	0.01	0.95429	0.81053	0.965665	0.957895	0.986486	0.918239
53697987	53698524	5.8e-08	0.340301	10	4.6e-14	1.5e-13	0.87714	0.53684	0.383838	0.547368	0.961194	0.558442
53710363	53710824	1	0.126466	10	0.0031	0.033	0.96857	0.84211	0.679012	0.730435	0.991892	0.947368
53739623	53740100	0.039	0.242331	10	4.2e-14	9.8e-08	0.50286	0.26053	0.153439	0.183206	0.473118	0.0769231
53862367	53863400	3.4e-08	-0.225496	11	5.4e-05	8.6e-14	0.17403	0.39952	0.135048	0.300493	0.0956072	0.344828
53903191	53903624	1	0.11985	10	0.0051	0.05	0.95143	0.83158	0.843023	0.917241	0.966851	0.954733
54124683	54125260	1	0.116479	12	0.0029	0.031	0.94762	0.83114	0.685484	0.8125	0.983834	0.943231
54139515	54139840	1	0.178496	10	3e-05	0.00058	0.99429	0.81579	0.928994	0.964072	1	0.916667
54140575	54141132	1	-0.112857	10	0.0084	0.077	0.83714	0.95	0.645161	0.685393	0.957895	0.918728
54220279	54220820	1	-0.121429	10	0.0046	0.015	0.22857	0.35	0.888889	0.702899	0.18299	0.192825
54228143	54228300	9.4e-08	0.341203	10	4.5e-14	2.4e-13	0.98857	0.64737	0.768293	0.841584	0.986486	0.760684
54404135	54404680	1.7e-13	0.326692	10	3.8e-14	4.4e-19	0.37143	0.044737	0.127907	0.178082	0.0857143	0.0215517
54463643	54464248	2e-06	0.318797	10	1.4e-13	5.2e-12	0.87143	0.55263	0.722892	0.614458	0.956989	0.737374
54571935	54572640	5.5e-06	0.208797	10	5e-14	1.4e-11	0.31143	0.10263	0.0954545	0.188811	0.170213	0.0795848
54781415	54781708	4.4e-29	0.337943	28	4.5e-14	1.1e-34	0.81633	0.47838	0.953076	0.972519	0.970353	0.724638
54800447	54800728	0.0025	0.241238	13	1.3e-10	6.3e-09	0.54286	0.30162	0.895775	0.790076	0.667526	0.158879
54806983	54807816	0.58	0.235038	10	4e-08	1.5e-06	0.97714	0.74211	0.664234	0.707006	0.986486	0.878788
55038307	55039176	1	0.210451	10	8.8e-07	2e-05	0.96571	0.75526	0.953668	0.958115	0.987624	0.947761
55052395	55052744	4.6e-13	-0.357259	13	4.4e-14	1.2e-18	0.09011	0.44737	0.268293	0.564885	0.0882353	0.166667
56477199	56477464	1	0.127744	10	0.0028	0.02	0.45143	0.32368	0.680272	0.603774	0.370229	0.174107
57599491	57600668	1	0.122256	10	0.0043	0.044	0.94857	0.82632	0.465116	0.775	0.983373	0.952174
58577435	58577536	3.6e-07	0.326466	10	4.3e-14	9.1e-13	0.56857	0.24211	0.778761	0.859813	0.333333	0.0656371
58597979	58598616	1	0.191504	10	7.7e-06	0.00015	0.52571	0.33421	0.296296	0.333333	0.664557	0.140969
58814315	58814568	1	0.187669	10	1.2e-05	0.00014	0.97714	0.78947	0.938095	0.860465	0.990172	0.876238
59147139	59147452	1	0.101203	10	4.5e-14	0.00056	0.24857	0.14737	0.0738007	0.143541	0.263393	0.0642857
59673003	59673968	2.7e-05	0.281391	12	6.4e-13	7e-11	0.98095	0.69956	0.884298	0.748428	0.978062	0.933333
60809543	60810120	1	0.109624	10	0.01	0.093	0.98857	0.87895	0.347826	0.822222	0.994595	0.984772
61052071	61052396	3.2e-18	0.45218	10	4.8e-14	8.3e-24	0.49429	0.042105	0.857143	0.9	0.474747	0.0883002
61459315	61459648	1.7e-07	-0.316541	10	1.9e-13	4.3e-13	0.65714	0.97368	0.5	0.865979	0.920635	0.96904
62194515	62194748	0.0042	-0.268571	10	3.5e-10	1.1e-08	0.23143	0.5	0.434426	0.272059	0.0643939	0.341935
62263135	62263272	8.8e-29	0.471353	10	3.1e-14	2.2e-34	0.53714	0.065789	0.283951	0.314286	0.828283	0.0526316
62325451	62325648	1	0.157143	10	0.00024	0.0035	0.95714	0.8	0.949721	0.910345	0.972299	0.936842
62360279	62360432	0.078	-0.25015	10	5.1e-09	2e-07	0.73143	0.98158	0.965517	0.969565	0.965	0.977419
64471811	64472400	2.4e-14	0.409173	10	4.4e-14	6.1e-20	0.48286	0.073684	0.850746	0.748603	0.491453	0.0293255
64882727	64883352	1	0.180226	10	2.5e-05	5e-04	0.98286	0.80263	0.0857143	0.345238	0.992278	0.874286
65001547	65002492	1	0.174662	10	4e-06	0.00078	0.54571	0.37105	0.141129	0.227273	0.866242	0.25
65018791	65018944	1	-0.14	10	0.0011	1	0.86	1	0.971354	0.978261	0.980831	0.991935
65173143	65173672	1	0.186391	10	1.3e-05	0.00028	0.99429	0.80789	0.965636	0.9625	0.997543	0.954315
67610087	67610864	1	0.163985	10	0.00013	0.002	0.97714	0.81316	0.117904	0.210526	0.997543	0.915254
68046783	68047472	7.7e-56	0.443168	29	3.7e-14	2e-61	0.56749	0.12432	0.296943	0.217703	0.849498	0.102017
68049751	68050344	9.7e-31	0.449436	16	5e-14	2.5e-36	0.56786	0.11842	0.435115	0.300971	0.715084	0.0377358
68051479	68051864	6.6e-29	0.349219	26	6.3e-14	1.7e-34	0.47473	0.12551	0.165138	0.221088	0.544643	0.0938834
68818447	68819080	3.1e-21	-0.430191	13	3.9e-14	7.8e-27	0.29451	0.7247	0.242236	0.369565	0.0967742	0.862637
75124935	75125216	1	0.166165	10	1e-04	0.0017	0.27143	0.10526	0.507463	0.352381	0.0820312	0.0809061
77531831	77532008	1	-0.189323	10	9.7e-06	1e-04	0.76857	0.95789	0.953125	0.973913	0.990868	0.953069
77592335	77592776	1	0.152406	10	0.00037	0.0052	0.99714	0.84474	0.997159	0.992095	1	0.97807
78483927	78484536	1	0.213609	10	4.1e-06	1.5e-05	0.80571	0.59211	0.773585	0.67619	0.942623	0.744318
81108831	81109448	1	0.105414	10	0.014	0.083	0.96857	0.86316	0.815951	0.931677	0.983784	0.962264
85578063	85578544	1	0.12203	10	0.0044	0.021	0.14571	0.023684	0.0413223	0.0307167	0.00623053	0.0372208
85615999	85616128	1	-0.165664	12	2.2e-05	0.00043	0.29048	0.45614	0.75641	0.709091	0.15	0.325792
86155031	86155248	1	0.153152	13	4.5e-05	0.00062	0.37582	0.22267	0.369863	0.356481	0.293629	0.246795
87132663	87132928	2.8e-09	0.312481	10	4.7e-14	7.2e-15	0.39143	0.078947	0.287879	0.303665	0.574561	0.09
87202615	87203040	3.9e-44	-0.562707	10	5e-14	9.9e-50	0.30571	0.86842	0.165468	0.561644	0.0355987	0.909605
87334439	87334848	1	0.200902	10	0.0075	6.5e-06	0.71143	0.51053	0.123377	0.132686	0.699634	0.36194
90591223	90592136	1	0.205764	12	1.4e-07	5e-06	0.9119	0.70614	0.860927	0.876712	0.966427	0.822581
91804655	91805384	9.7e-18	0.400289	13	4.6e-14	2.5e-23	0.99341	0.59312	0.897849	0.840206	0.994264	0.525862
91829855	91830888	1	0.213534	10	0.0069	6.9e-06	0.67143	0.45789	0.491803	0.585714	0.782123	0.416667
93608463	93608960	2.1e-06	0.32188	10	9.9e-14	5.2e-12	0.87714	0.55526	0.025	0.165217	0.981424	0.681818
93615263	93615704	4.2e-29	0.555865	10	4.2e-14	1.1e-34	0.97429	0.41842	0.0373333	0.11236	0.984234	0.299401
93642679	93643096	2.7e-13	0.404812	10	4.2e-14	6.8e-19	0.99429	0.58947	0.0398406	0.149701	0.995086	0.625571
94111383	94111936	0.091	0.249248	10	5.8e-09	2.3e-07	0.95714	0.70789	0.509091	0.694444	0.980226	0.785714
94735071	94735672	1	-0.195414	10	5e-06	5.5e-05	0.59143	0.78684	0.308642	0.5625	0.609589	0.828829
100158495	100158688	1	-0.195639	10	4.9e-06	0.00011	0.78857	0.98421	1	0.93	1	0.990783
100745671	100746608	0.71	0.221463	11	5.7e-08	1.8e-06	0.98701	0.76555	0.393939	0.553571	1	0.973684
100996935	100997600	1	-0.107293	10	0.012	0.1	0.87429	0.98158	0.985795	0.980237	0.983974	0.979412
101246727	101246992	4.9e-86	-0.865824	11	5.6e-14	1.2e-91	0.0025974	0.86842	0.0259067	0.261194	0	0.84186
101308335	101308984	7e-47	0.682256	10	5.7e-14	1.8e-52	0.70857	0.026316	0.5	0.527027	0.921053	0.0420712
101997071	101997320	1	0.111053	10	0.0095	0.082	0.14	0.028947	0.0423729	0.106918	0.0224359	0.0258065
104932399	104932720	1.8e-18	0.461579	10	4.5e-14	4.5e-24	0.98	0.51842	0.101695	0.198718	0.954054	0.641509
106081199	106081568	6.6e-06	-0.307218	10	7.5e-13	1.7e-11	0.40857	0.71579	0.787234	0.675	0.422951	0.646766
106619295	106620000	1	0.160451	10	0.00018	0.0025	0.96571	0.80526	0.701031	0.735043	0.98	0.929204
108960943	108961632	1	0.125865	10	0.0033	0.035	0.99429	0.86842	0.87234	0.777778	0.997748	0.962617
109263895	109264152	0.00059	-0.170526	10	0.25	1.5e-09	0.34	0.51053	0.132701	0.1625	0.11976	0.548872
109306767	109307232	1	-0.143233	10	0.00082	0.0073	0.58571	0.72895	0.88	0.868056	0.689516	0.752252
109398335	109398624	1	0.101654	10	5.1e-14	0.085	0.15429	0.052632	0.123711	0.0753425	0.0225806	0.04811
109424631	109425064	4.3e-10	0.370752	10	4.3e-14	1.1e-15	0.96286	0.59211	0.860825	0.896552	0.988581	0.76
109622615	109623472	1	0.154511	10	0.00031	0.0044	0.95714	0.80263	0.962025	0.964444	0.985251	0.962264
109624743	109625200	0.17	-0.238647	10	2.5e-08	4.4e-07	0.17714	0.41579	0.655462	0.735632	0.117994	0.248555
109643663	109644000	1	0.193609	10	6.1e-06	1e-04	0.68571	0.49211	0.555556	0.587097	0.819277	0.554795
109644391	109644544	1	-0.224436	10	1.6e-07	5.1e-06	0.65714	0.88158	0.95283	0.897959	0.897436	0.899194
109803927	109804312	1	-0.196767	10	4.3e-06	7.2e-05	0.37429	0.57105	0.472868	0.655556	0.382488	0.306818
109815055	109816240	1	-0.179323	10	2.3e-05	0.00034	0.12857	0.30789	0.294118	0.763889	0.0240964	0.0921659
110067279	110067728	1	0.146501	13	1.9e-06	0.00058	0.41978	0.27328	0.473837	0.408935	0.514124	0.312155
110184671	110185504	4.4e-15	0.353326	13	3.9e-14	1.1e-20	0.88571	0.53239	0.50303	0.706806	0.975191	0.607143
110235591	110236272	0.046	0.254662	10	1.1e-08	1.2e-07	0.92571	0.67105	0.0583658	0.104895	0.983607	0.884393
110239727	110240456	1	-0.12812	10	0.0028	0.029	0.77714	0.90526	0.411348	0.697674	0.949416	0.898734
110465231	110466224	1e-05	0.313083	10	3e-13	2.6e-11	0.96571	0.65263	0.324675	0.701923	0.981081	0.866667
110673511	110673976	1.9e-46	0.437895	25	5.6e-14	4.7e-52	0.76	0.32211	0.0361757	0.0896785	0.900322	0.152941
110780791	110781048	1	0.124211	10	0.0037	0.038	0.14	0.015789	0.0683453	0.0507614	0.0238908	0.0290323
111200111	111200912	0.049	0.233521	12	2.3e-09	1.2e-07	0.98571	0.75219	0.866667	0.359551	0.998069	0.852632
111213143	111213744	1.9e-05	0.308947	10	5.7e-13	4.7e-11	0.98	0.67105	0.966667	0.815126	0.992228	0.894737
111508871	111508968	1.7e-10	0.375413	10	4.2e-14	4.4e-16	0.78857	0.41316	0.0416667	0.0947867	0.985294	0.198413
111897191	111897696	3.9e-11	-0.141053	10	0.00032	9.9e-17	0.28	0.42105	0.0932836	0.193237	0.240506	0.391304
111904511	111904824	1	0.218571	10	2.6e-10	3.3e-06	0.56857	0.35	0.27451	0.413793	0.830986	0.265116
111980863	111981480	3.1e-08	0.345489	10	4.5e-14	8e-14	0.84286	0.49737	0.526316	0.709091	0.974522	0.474227
111991991	111992800	1	0.17157	16	3.9e-07	1.4e-05	0.98571	0.81414	0.936759	0.898148	0.990859	0.950192
112325591	112325760	1	-0.130977	10	0.0022	0.024	0.17429	0.30526	0.597222	0.489796	0.0693069	0.0790514
112509655	112509832	1	0.116391	10	0.0065	6e-04	0.47429	0.35789	0.608108	0.509317	0.32636	0.153061
112706263	112706664	1.5e-05	0.299699	10	4.1e-14	3.7e-11	0.56286	0.26316	0.607843	0.572222	0.635514	0.136882
112718999	112719144	1	0.101504	10	0.018	0.13	0.38571	0.28421	0.294686	0.286585	0.267943	0.305263
112722263	112722752	1	-0.118045	10	0.0058	0.048	0.67143	0.78947	0.907895	0.858696	0.821561	0.878505
112742767	112743040	1	0.171028	15	5.2e-08	2.7e-05	0.45524	0.28421	0.370079	0.220779	0.319797	0.147335
112743055	112743288	1.6e-07	0.33812	10	3.7e-14	4e-13	0.38286	0.044737	0.4	0.369565	0.330435	0.0651466
112743359	112743552	1	0.153684	10	0.00033	0.0047	0.18	0.026316	0.0902527	0.0418605	0.107692	0.0483871
112854575	112854752	1	0.152256	10	0.00037	0.0052	0.22857	0.076316	0.134021	0.233333	0.197324	0.100977
113063735	113063864	1	-0.120902	10	0.0047	0.047	0.86857	0.98947	0.990625	0.978261	0.987055	0.990323
113982991	113983792	0.012	0.178346	10	2.6e-13	3e-08	0.52571	0.34737	0.440217	0.497175	0.5	0.193396
114155311	114155960	1.9e-08	0.286842	10	5.4e-14	4.9e-14	0.4	0.11316	0.127148	0.162264	0.274882	0.143333
114780815	114781152	0.07	0.244211	10	1.2e-08	1.8e-07	0.46	0.21579	0.0470085	0.0965909	0.426573	0.105932
115137983	115139000	0.7	0.229173	10	8.6e-08	1.8e-06	0.70286	0.47368	0.62069	0.783784	0.778325	0.281437
115284639	115285512	1	0.123008	10	0.0041	0.042	0.99143	0.86842	0.413043	0.746032	0.983784	0.914573
115388351	115389144	0.002	0.272105	10	2.1e-10	5.1e-09	0.98	0.70789	0.68	0.895161	0.989605	0.87013
115425671	115426552	3.1e-08	-0.246842	10	4.1e-14	7.8e-14	0.44	0.68684	0.255319	0.5	0.436923	0.751938
115478815	115479504	3.3e-17	0.321353	20	4.1e-14	8.3e-23	0.68714	0.36579	0.529644	0.520179	0.697749	0.185484
115829159	115829456	0.07	0.230702	12	3.5e-09	1.8e-07	0.95	0.7193	0.967066	0.948718	0.980769	0.893617
116571471	116571664	1	0.106165	10	0.013	0.11	0.11143	0.0052632	0.003125	0.026087	0.0216049	0.0387097
116672775	116673344	1	-0.140451	10	5.5e-14	0.0031	0.15429	0.29474	0.0726257	0.19802	0.164474	0.30605
117032815	117033344	1.6e-12	-0.394812	10	4.4e-14	4.1e-18	0.36571	0.76053	0.95625	0.969565	0.337607	0.947059
117655895	117656736	7.2e-16	0.358045	15	4.4e-14	1.8e-21	0.46857	0.11053	0.0192308	0.132143	0.323741	0.0422222
117946439	117946856	1	-0.106165	10	0.013	0.11	0.88857	0.99474	0.990625	0.986957	1	0.996774
119449527	119450328	1	0.159398	10	2e-04	0.0029	0.98571	0.82632	0.574468	0.905263	0.987685	0.957746
119676383	119676576	1	-0.103985	10	0.015	0.061	0.88286	0.98684	0.985646	0.983051	0.996865	0.989247
119737119	119737480	0.095	0.229022	10	4.5e-14	2.4e-07	0.53429	0.30526	0.763359	0.693548	0.55	0.382812
119896511	119896656	1	-0.215564	10	4.7e-07	7.5e-06	0.70286	0.91842	0.88835	0.837209	0.956311	0.912879
121006911	121007192	1	-0.16812	10	8.6e-05	0.00044	0.23714	0.40526	0.441767	0.409091	0.133603	0.310606
121010271	121010656	2e-06	-0.312782	10	3.2e-13	5e-12	0.37143	0.68421	0.776786	0.722892	0.371134	0.55615
121021071	121021728	3.7e-28	-0.542256	10	5e-14	9.5e-34	0.031429	0.57368	0.376744	0.416185	0.0239044	0.438356
121051359	121051488	0.011	-0.265714	10	5.4e-10	2.8e-08	0.034286	0.3	0.227273	0.162791	0.0380435	0.130802
125085967	125086240	1.3e-11	-0.331096	14	4.1e-14	3.2e-17	0.44898	0.78008	0.761421	0.785276	0.403846	0.926941
125086639	125086744	1	-0.156316	10	0.00026	0.0038	0.42	0.57632	0.758621	0.47541	0.323232	0.488636
125087095	125087368	0.00044	-0.217627	18	8.9e-12	1.1e-09	0.20635	0.42398	0.485714	0.512195	0.0722496	0.231132
125087431	125087600	0.00051	-0.236992	15	1.2e-11	1.3e-09	0.26476	0.50175	0.878378	0.790698	0.0721311	0.383459
125087815	125087928	0.011	-0.246241	10	8.8e-09	2.9e-08	0.21429	0.46053	0.825581	0.816	0.0635593	0.268817
125118655	125118768	2.6e-06	-0.321654	10	1e-13	6.6e-12	0.52571	0.84737	0.990566	0.978261	0.571429	0.939698
125118935	125119088	2e-09	-0.308754	14	4.1e-14	5e-15	0.56531	0.87406	0.973626	0.926686	0.641304	0.914815
125119311	125119424	0.72	-0.228872	10	8.9e-08	1.8e-06	0.63429	0.86316	0.963115	0.898936	0.852761	0.898618
125180079	125180256	1	-0.124291	13	0.00093	0.013	0.63077	0.75506	0.741279	0.643123	0.747017	0.660668
143666463	143667264	2.8e-79	0.866316	10	2.9e-14	7.1e-85	0.94	0.073684	0.916667	0.930233	0.98494	0.0114286
143717983	143718352	1.4e-07	0.322625	11	4.5e-14	3.7e-13	0.38961	0.066986	0.159664	0.252747	0.0977444	0.0298103
144104159	144104656	1	-0.187325	14	2.2e-07	8.4e-06	0.43673	0.62406	0.346241	0.311526	0.614224	0.568579
144322879	144323264	2.8e-70	-0.648647	10	4.9e-14	7.1e-76	0.017143	0.66579	0.00315956	0.0283843	0.00810811	0.659259
144813711	144813904	2.3e-06	-0.318045	10	1.5e-13	5.8e-12	0.67143	0.98947	0.733333	0.754098	0.743655	0.971014
145168127	145168704	3.8e-28	-0.483401	13	4.6e-14	9.6e-34	0.49231	0.97571	0.395161	0.290909	0.634146	0.977625
145445439	145445856	0.33	-0.219549	10	3e-05	8.5e-07	0.58571	0.80526	0.819355	0.8125	0.792627	0.809524
145453855	145454096	1	0.159474	10	0.00019	0.0028	0.22	0.060526	0.272152	0.130435	0.0824742	0.0879479
145962879	145963264	1	0.110978	10	4.5e-14	0.00027	0.20571	0.094737	0.079602	0.0529101	0.0692641	0.0479452
146044687	146045072	7.8e-08	0.341203	10	4.5e-14	2e-13	0.98857	0.64737	0.186275	0.363636	0.986486	0.642105
147178047	147178240	0.00044	-0.256692	10	0.033	1.1e-09	0.048571	0.30526	0.542169	0.509677	0.00900901	0.0917031	PDIA3P1
148307967	148308512	1	0.107444	10	0.012	0.1	0.99429	0.88684	0.874477	0.882051	0.99734	0.97
148310207	148310688	0.094	0.242632	10	1.4e-08	2.4e-07	0.64	0.39737	0.75	0.53125	0.7607	0.304348
148329487	148329680	1	0.114586	10	0.0074	0.07	0.15143	0.036842	0.0633803	0.16763	0.027027	0.0483871
148379151	148379424	1.8e-16	-0.400689	12	4.5e-14	4.6e-22	0.20238	0.60307	0.710843	0.706897	0.118644	0.685897
149888703	149889360	0.057	-0.232105	10	3.2e-07	1.5e-07	0.06	0.29211	0.0335366	0.0613208	0.0275424	0.102151
149931167	149931504	1	0.151955	10	0.00039	0.0054	0.99143	0.83947	0.928058	0.879433	0.989189	0.949495
150159103	150159360	1	0.208271	10	1.1e-06	2.9e-05	0.97143	0.76316	0.478723	0.475	0.985251	0.914634
151057295	151057920	3.1e-10	0.269925	12	2.4e-11	7.9e-16	0.75238	0.48246	0.214953	0.165563	0.858434	0.3
151131935	151132128	0.0059	-0.268947	10	4e-11	1.5e-08	0.56	0.82895	0.942387	0.9	0.564626	0.792553
151145391	151145696	1	-0.153258	12	8.8e-05	0.0014	0.36429	0.51754	0.727273	0.655462	0.34728	0.407186
151165071	151165536	3.9e-06	0.28421	12	1.4e-05	1e-11	0.68333	0.39912	0.314607	0.284585	0.8	0.406114
151190463	151190848	1.6e-20	0.30609	10	4.8e-14	4e-26	0.37714	0.071053	0.302721	0.319502	0.532738	0.0828221
151280783	151281216	1	0.132632	10	0.0019	0.012	0.48	0.34737	0.549065	0.526132	0.601542	0.157895
151613231	151613808	0.013	0.250677	10	4.7e-09	3.3e-08	0.50857	0.25789	0.360515	0.3625	0.64891	0.167969
151703071	151703424	1	0.152381	12	9.6e-05	0.0013	0.40238	0.25	0.192857	0.451613	0.334483	0.127148
151800783	151801184	1.5e-12	0.393383	10	4e-14	3.8e-18	0.78286	0.38947	0.25	0.327586	0.971774	0.280423
151992431	151992928	0.6	0.205842	13	4.2e-08	1.5e-06	0.47912	0.27328	0.0766962	0.106061	0.431953	0.133758
152623471	152623744	1	0.144592	13	0.00012	0.0018	0.3956	0.25101	0.365591	0.30622	0.393939	0.140351
153345215	153345744	1	0.143882	11	0.018	0.00014	0.7013	0.55742	0.427835	0.487013	0.810345	0.565217
153360463	153360960	1	0.133396	12	0.00064	0.0084	0.99524	0.86184	0.853107	0.86875	0.990991	0.94382
153364959	153365744	1	0.11203	10	0.0089	0.08	0.98571	0.87368	0.842105	0.778761	0.982709	0.955752
153407391	153407968	1	-0.202932	10	2.1e-06	5.2e-05	0.76286	0.96579	0.464789	0.704545	0.931818	0.933099
153428447	153429232	1	0.210338	12	7.3e-08	2.7e-06	0.83095	0.62061	0.372881	0.545455	0.952113	0.780142
153532671	153533136	4.4e-09	0.352857	10	4.5e-14	1.1e-14	0.70286	0.35	0.0335821	0.14433	0.915789	0.185185
153533519	153534016	1	0.186541	10	1.3e-05	0.00016	0.96286	0.77632	0.944	0.94086	0.985632	0.969466
153540623	153541552	1	0.225865	10	3e-07	4.3e-06	0.89429	0.66842	0.770115	0.759615	0.93949	0.902597
153566607	153567248	4e-05	0.281278	10	4.4e-14	1e-10	0.66286	0.38158	0.628159	0.597087	0.708333	0.26257
153635071	153635696	4.7e-31	0.475456	14	3.9e-14	1.2e-36	0.87959	0.40414	0.0425139	0.0750605	0.980634	0.306859
153671967	153672496	0.1	0.232556	10	3.1e-14	2.6e-07	0.24571	0.013158	0.0271084	0.0381356	0.172012	0.00496278
153688847	153689232	0.00011	-0.253158	10	0.044	2.7e-10	0.36	0.61316	0.714286	0.765625	0.327402	0.592593
154193903	154194624	0.0042	0.242994	11	3.2e-07	1.1e-08	0.80519	0.5622	0.65873	0.658768	0.94	0.506726
154503151	154503360	0.45	-0.233158	10	5.1e-08	1.2e-06	0.58	0.81316	0.917293	0.840708	0.748691	0.866667
154837823	154838320	1	0.121326	11	4.3e-14	6e-04	0.41558	0.29426	0.134387	0.175758	0.444759	0.237154
154845407	154846112	1	0.145564	10	0.00067	0.0085	0.57714	0.43158	0.625	0.630769	0.544444	0.448485
154869471	154869776	0.27	-0.241128	10	1.8e-08	7e-07	0.24571	0.48684	0.714286	0.409091	0.169231	0.8
154878911	154879280	0.0013	0.280827	10	5.4e-11	3.4e-09	0.95714	0.67632	0.581395	0.635593	0.986971	0.837398
154935791	154936192	0.12	0.245564	10	9.6e-09	3e-07	0.97714	0.73158	0.0670732	0.142857	0.990066	0.977528
155004207	155004768	3.1e-08	0.345263	10	4.4e-14	7.9e-14	0.54	0.19474	0.0377358	0.0742358	0.171429	0.115672
155010319	155010880	0.00014	-0.287067	10	2e-05	3.5e-10	0.39714	0.68421	0.227979	0.229167	0.709091	0.851852
155022495	155023408	1	0.155414	10	0.00028	0.0042	0.96857	0.81316	0.737705	0.730769	0.978378	0.925
155044207	155044880	0.16	0.235113	10	1.7e-07	4e-07	0.91143	0.67632	0.3625	0.683544	0.979592	0.628931
155062063	155062352	1	0.107444	10	0.012	0.1	0.59429	0.48684	0.0909091	0.17	0.623529	0.481481
155070095	155070352	1	0.181015	12	9.6e-10	9.4e-05	0.70952	0.52851	0.980822	0.98062	0.885106	0.692982
155084159	155084608	1	-0.116316	10	4.2e-14	0.013	0.06	0.17632	0.06	0.0714286	0.0553506	0.0862944
155140719	155141264	1	0.169398	10	4e-14	0.00032	0.54571	0.37632	0.456747	0.51269	0.570997	0.239617
155294575	155294832	0.019	0.238346	12	1.1e-09	4.8e-08	0.43571	0.19737	0.449612	0.264516	0.176871	0.123418
155763775	155764368	1	0.104361	10	0.015	0.12	0.98857	0.88421	0.980114	0.948617	0.995086	0.974359
155857455	155857664	0.012	0.229549	10	5.4e-14	3.1e-08	0.27429	0.044737	0.0376344	0.0882353	0.216216	0.0235294
155945343	155946112	1	0.143534	10	0.3	0.00063	0.45143	0.30789	0.0788382	0.21519	0.407692	0.19774
155961887	155962192	2.6e-08	0.34812	10	4.4e-14	6.7e-14	0.94286	0.59474	0.0521739	0.174905	0.970339	0.670659
155968735	155969632	2.6e-16	0.439398	10	4.6e-14	6.5e-22	0.96571	0.52632	0.842424	0.828767	0.980344	0.651515
155973663	155974720	1	0.110752	10	0.0097	0.06	0.70286	0.59211	0.19375	0.186441	0.755208	0.533019
156124431	156125344	0.006	0.254545	11	4.4e-10	1.5e-08	0.98182	0.72727	0.686747	0.707692	0.978142	0.848315
156155759	156156624	0.025	0.177218	10	4.1e-14	6.3e-08	0.41143	0.23421	0.2	0.228571	0.321168	0.0871212
156216543	156216704	1	0.173835	10	4.9e-05	0.00037	0.36857	0.19474	0.152672	0.165094	0.503067	0.18638
156216735	156216992	1	-0.111053	10	0.0095	0.077	0.66	0.77105	0.744681	0.602941	0.988764	0.924658
156281375	156281760	1	0.160602	10	0.00018	0.0026	0.33429	0.17368	0.0125	0.0353982	0.172566	0.118774
156291503	156291680	1	0.117669	10	0.006	0.057	0.25714	0.13947	0.324201	0.193717	0.114187	0.102649
156355327	156355664	1	0.10985	10	0.01	0.089	0.99143	0.88158	0.915612	0.907104	0.993243	0.96861
156377311	156377552	2e-07	0.315865	10	4.9e-14	5.2e-13	0.63429	0.31842	0.550847	0.558442	0.710963	0.412429
156413151	156413760	1	0.12782	10	0.0028	0.031	0.88571	0.75789	0.878788	0.842857	0.944444	0.937888
156479903	156480800	0.0052	0.248684	12	2e-10	1.3e-08	0.73333	0.48465	0.194805	0.327434	0.895425	0.411043
156480943	156481776	1	-0.156241	10	0.0014	1.9e-05	0.25429	0.41053	0.106312	0.103448	0.178571	0.28125
156493263	156493680	1	0.19594	10	4.7e-06	3.9e-05	0.34857	0.15263	0.059322	0.0810811	0.254545	0.178439
156496959	156497888	7.2e-07	0.281078	12	4.6e-14	1.8e-12	0.75476	0.47368	0.23301	0.3	0.947867	0.692308
156511487	156511984	1	0.154812	10	3e-04	0.0041	0.99429	0.83947	0.308824	0.632653	1	0.963415
156629359	156630256	1	0.114887	10	0.0073	0.066	0.98857	0.87368	0.894118	0.935484	0.993243	0.956522
156675471	156676256	1	0.218647	10	8.9e-08	9.9e-06	0.70286	0.48421	0.669725	0.603448	0.815476	0.696078
156683423	156684368	0.044	0.255188	10	2.5e-09	1.1e-07	0.96571	0.71053	0.0552486	0.256	0.990172	0.848485
156690303	156690816	1	0.189624	10	9.4e-06	0.00017	0.46857	0.27895	0.2	0.206452	0.358491	0.199029
156706863	156707728	1	0.124662	10	0.0036	0.031	0.24571	0.12105	0.133971	0.163842	0.134831	0.062963
156726911	156727584	2.4e-27	0.499931	11	4.7e-14	6.1e-33	0.87792	0.37799	0.0235294	0.0662461	0.975936	0.22695
156840943	156841616	0.26	-0.187439	17	1.1e-08	6.6e-07	0.64538	0.83282	0.598684	0.515982	0.904459	0.88946
156899503	156900288	5.4e-10	0.369474	10	4.4e-14	1.4e-15	0.98	0.61053	0.5625	0.747899	0.968468	0.766234
156910239	156910656	1	0.137895	10	0.0013	0.01	0.78	0.64211	0.4	0.633588	0.927928	0.806202
156913487	156913872	0.0014	0.280677	10	5.5e-11	3.6e-09	0.88857	0.60789	0.404959	0.504673	0.948127	0.747664
156937535	156938080	0.002	0.277293	10	9.3e-11	5.1e-09	0.94571	0.66842	0.5	0.737864	0.950139	0.822222
156939439	156940080	1	0.191654	10	7.5e-06	0.00017	0.99429	0.80263	0.328859	0.592857	0.983784	0.861607
157107471	157107920	1	0.207068	10	1.3e-06	3.4e-05	0.82286	0.61579	0.717949	0.809917	0.897059	0.819048
157163823	157164112	1	0.175865	10	4e-05	0.00072	0.19429	0.018421	0.0314465	0.0393013	0.037594	0.0258065
157174207	157174976	0.096	0.235038	10	4e-08	2.4e-07	0.77714	0.54211	0.365385	0.436975	0.842105	0.64
157195039	157195216	1	-0.122932	10	0.0041	0.041	0.042857	0.16579	0.207627	0.171946	0.0864865	0.113402
157279055	157279648	5.3e-07	-0.330075	10	5.5e-14	1.3e-12	0.58571	0.91579	0.923345	0.909091	0.833333	0.978088
157968447	157969168	1	-0.119023	10	0.0054	0.054	0.72571	0.84474	0.781818	0.816176	0.964602	0.91875
158037727	158038272	0.025	0.194511	10	2.7e-13	6.4e-08	0.49714	0.30263	0.147619	0.164179	0.503704	0.20603
158071279	158071728	1	0.192406	10	7e-06	0.00014	0.93714	0.74474	0.660377	0.705128	0.964072	0.861314
158179919	158180416	6.5e-11	0.377068	10	4.2e-14	1.7e-16	0.54286	0.16579	0.172414	0.367816	0.47549	0.0786517
159076591	159077488	2.1e-17	0.449549	10	4.2e-14	5.3e-23	0.99429	0.54474	0	0.0070922	0.991684	0.297297
159207871	159208688	8.5e-46	0.676842	10	4.6e-14	2.2e-51	0.94	0.26316	0.025641	0.0661157	0.962871	0.059761
159826287	159827248	1.6e-13	0.375125	12	4.5e-14	4.1e-19	0.80714	0.43202	0.277778	0.333333	0.945714	0.416667
160195055	160195600	1	0.176466	10	3.7e-05	0.00064	0.96857	0.79211	0.913386	0.927536	0.973373	0.920188
160629151	160629984	2.7e-71	0.739473	12	3.8e-14	6.8e-77	0.95	0.21053	0.415385	0.6875	0.982922	0.0756972
160716911	160717680	1	0.111579	10	0.0091	0.082	0.98	0.86842	0.932292	0.93865	0.995086	0.962085
161079727	161079888	1	0.125113	10	0.0035	0.018	0.85143	0.72632	0.923664	0.837079	0.947205	0.877698
161083103	161084048	0.3	0.240301	10	2e-08	7.6e-07	0.97714	0.73684	0.791667	0.731183	0.994595	0.86014
161088815	161089472	1	0.106316	10	0.013	0.1	0.78	0.67368	0.913669	0.743243	0.911392	0.857923
161201423	161201840	3.8e-54	0.695078	11	4.6e-14	9.6e-60	0.95584	0.26077	0.944853	0.917098	0.9683	0.147826
161422703	161422944	0.33	-0.236165	10	3.4e-08	8.3e-07	0.60857	0.84474	0.907563	0.804878	0.746032	0.913242
161427199	161428112	1.6e-17	-0.439699	10	2.4e-07	4.1e-23	0.097143	0.53684	0.0458716	0.124031	0.108853	0.253731
161454031	161454208	1	-0.155113	10	0.00029	5.6e-06	0.46857	0.62368	0.834821	0.746988	0.533898	0.703125
161525615	161526192	1	-0.10203	10	0.017	0.11	0.57429	0.67632	0.80117	0.71875	0.568266	0.70082
161980959	161981568	1.4e-18	-0.42609	10	5.5e-14	3.6e-24	0.20286	0.62895	0.232	0.5	0.234463	0.727941
162002975	162003616	2.7e-27	0.445063	15	4.1e-14	7e-33	0.8819	0.43684	0.572464	0.54918	0.967742	0.360947
162371631	162372608	4.2e-15	-0.416992	10	4.3e-14	1.1e-20	0.45143	0.86842	0.317992	0.50303	0.506944	0.905882
162822735	162823008	1	0.10782	10	0.012	0.098	0.16571	0.057895	0.0826446	0.0529412	0.0361011	0.0236486
164712271	164713024	1	0.130895	11	3.8e-14	0.0063	0.41558	0.28469	0.140845	0.304054	0.43299	0.0884718
165317535	165318512	1	0.171579	10	6.1e-05	0.00093	0.94	0.76842	0.611111	0.945455	0.996988	0.801653
165512191	165512992	0.077	0.249173	10	5.8e-09	2e-07	0.92286	0.67368	0.529412	0.785714	0.984802	0.809524
165883775	165884736	1	0.213308	10	6.2e-07	7.1e-06	0.96857	0.75526	0.925	0.930693	0.994595	0.897959
166089327	166090032	1	0.152481	10	0.53	3e-06	0.53143	0.37895	0.474747	0.58156	0.615894	0.327801
166313119	166314496	1	0.10666	14	0.0032	0.036	0.99388	0.88722	0.857143	0.897727	0.986486	0.980707
166840367	166841296	1.8e-15	0.42797	10	4.3e-14	4.6e-21	0.55429	0.12632	0.290323	0.274419	0.5	0.0654912
167103663	167104048	1.9e-05	0.309398	10	5.3e-13	4.7e-11	0.98571	0.67632	0.911111	0.868056	0.991979	0.819444
167431407	167432432	1.9e-05	0.308045	10	6.6e-13	4.9e-11	0.86857	0.56053	0.203209	0.328042	0.954984	0.666667
167438591	167439152	0.00038	0.203609	10	5.7e-14	9.7e-10	0.24571	0.042105	0.0550162	0.0614035	0.150685	0.0873786
167473455	167474128	1	0.159173	10	2e-04	0.0028	0.98286	0.82368	0.715517	0.767857	0.991892	0.966851
168372511	168373136	1	0.176692	10	3.7e-05	0.00068	0.97143	0.79474	0.688889	0.850877	0.963989	0.94702
172449679	172450608	0.023	0.237719	12	5.1e-14	5.9e-08	0.56667	0.32895	0.527607	0.616935	0.740664	0.270142
174165215	174165792	1	0.104812	10	0.014	0.12	0.99429	0.88947	0.0714286	0.269841	1	0.963351
174998735	174998992	1	0.121128	10	5.8e-14	1.4e-05	0.13429	0.013158	0	0.0352423	0.0215827	0.012945
175075743	175076704	4.4e-09	0.137389	11	4.6e-14	1.1e-14	0.37662	0.23923	0.0627306	0.129032	0.370787	0.135338
175153663	175153952	1	0.194586	10	5.5e-06	0.00012	0.23143	0.036842	0.573529	0.473118	0.168724	0.0938511
175193231	175193664	1	0.144962	10	0.00071	0.0062	0.30286	0.15789	0.217778	0.130952	0.134454	0.115512
175757279	175757952	1	0.194211	10	5.7e-06	0.00012	0.66	0.46579	0.0627178	0.144279	0.879808	0.371287
175887631	175887904	1	0.165113	10	0.00011	0.0018	0.89143	0.72632	0.708609	0.706349	0.95092	0.832298
176556079	176556608	1	0.106992	10	0.012	0.078	0.98857	0.88158	0.706897	0.804124	0.989189	0.975369
176876367	176876912	1	0.126003	12	0.0013	0.016	0.95714	0.83114	0.787037	0.820312	0.9819	0.904412
176903967	176904480	5.8e-06	0.222331	10	9.7e-14	1.5e-11	0.48286	0.26053	0.56391	0.586777	0.732456	0.150376
177256991	177257840	1	0.138238	14	0.00013	0.0022	0.96531	0.82707	0.859375	0.9	0.967054	0.93578
178249023	178249888	1	0.112932	10	0.0083	0.076	0.99714	0.88421	0.592593	0.844444	1	0.985915
178487039	178487360	1	0.181729	10	2.2e-05	3e-04	0.46857	0.28684	0.254438	0.315476	0.284314	0.145833
178543919	178544176	7.1e-10	0.360902	10	4.7e-14	1.8e-15	0.77143	0.41053	0.177665	0.327485	0.764012	0.347458
178579167	178579984	0.013	-0.193459	10	0.9	3.2e-08	0.082857	0.27632	0.00653595	0.240964	0.00892857	0.029661
178942431	178943328	0.58	0.139286	12	0.003	1.5e-06	0.76429	0.625	0.459375	0.560976	0.915858	0.757353
178945759	178946304	0.13	0.247293	10	7.6e-09	3.3e-07	0.96571	0.71842	0.955224	0.942478	0.96092	0.878613
180194783	180195024	1	-0.184962	10	1.6e-05	0.00028	0.75714	0.94211	0.953975	0.953846	0.976744	0.964158
180226447	180226992	1	0.155161	11	0.00014	0.0021	0.93506	0.7799	0.898204	0.915663	0.978308	0.764925
180923055	180923744	1	0.129398	10	0.0025	0.026	0.80571	0.67632	0.731183	0.742268	0.977099	0.829457
180928975	180929648	0.0013	-0.275037	10	5.8e-11	3.4e-09	0.68286	0.95789	0.82906	0.858209	0.923404	0.940397
180934959	180935248	1	0.177143	10	3.5e-05	2.7e-05	0.57714	0.4	0.41637	0.47032	0.562791	0.285714
181129471	181130336	0.15	0.245188	10	1e-08	3.7e-07	0.30571	0.060526	0.0740741	0.135484	0.080402	0.0453074
181132367	181132688	0.049	-0.250451	10	4.9e-09	1.3e-07	0.19429	0.44474	0.0369004	0.162679	0.107492	0.253247
181134959	181135856	0.0049	0.26	10	1.2e-09	1.2e-08	0.66	0.4	0.126904	0.246753	0.753316	0.290323
181550959	181551696	1	-0.225038	10	1.5e-07	4.2e-06	0.68286	0.90789	0.452381	0.774648	0.943503	0.928571
182056527	182056704	1	-0.162556	10	0.00015	0.0014	0.47429	0.63684	0.893333	0.781818	0.471616	0.689243
182057327	182057552	1	0.214511	10	4e-14	7.7e-06	0.51714	0.30263	0.457317	0.349112	0.577617	0.356098
182087231	182088352	0.048	0.254962	10	5.9e-09	1.2e-07	0.86286	0.60789	0.420168	0.578947	0.971264	0.773913
182113567	182114880	4.8e-15	0.42594	10	4.5e-14	1.2e-20	0.82857	0.40263	0.282828	0.534091	0.976589	0.176
182700063	182700368	1	0.101429	10	3.9e-14	8e-04	0.25143	0.15	0.549296	0.453782	0.198502	0.108108
182739359	182739920	0.087	0.248571	10	6.3e-09	2.2e-07	0.94857	0.7	0.872093	0.840708	0.981081	0.83815
182840847	182841168	2.1e-21	0.484211	10	4.6e-14	5.4e-27	0.9	0.41579	0.0200669	0.127753	0.996667	0.195946
183234719	183235504	5.6e-09	-0.35609	10	4.4e-14	1.4e-14	0.62286	0.97895	0.721311	0.891892	0.768817	0.933962
183279455	183280448	1.6e-05	0.284524	12	3.7e-13	4e-11	0.99286	0.70833	0.759615	0.758621	0.989605	0.892308
183589295	183590400	1.1e-68	0.777854	11	4.5e-14	2.8e-74	0.97403	0.19617	0.041791	0.126087	0.98627	0.0875912
183603887	183604864	6.7e-11	0.380602	10	4.3e-14	1.7e-16	0.95429	0.57368	0.0571429	0.232	0.994236	0.761905
186511599	186512368	0.51	0.232707	10	4.9e-10	1.3e-06	0.61429	0.38158	0.265432	0.427586	0.728972	0.30137
187703471	187703760	0.27	-0.221115	12	1.5e-08	7e-07	0.75476	0.97588	0.949495	0.90535	0.989324	0.974719
189249455	189250304	0.2	0.243759	10	1.2e-08	5.1e-07	0.95429	0.71053	0.356164	0.648649	0.972973	0.80315
194002527	194002928	1	-0.155865	10	0.00027	0.0039	0.82571	0.98158	0.943723	0.940217	0.995868	0.964516
200872735	200873072	0.032	0.255188	10	2.5e-09	8.3e-08	0.86571	0.61053	0.1	0.254054	0.880399	0.743902
200874255	200875072	3e-07	0.283727	14	4.6e-14	7.7e-13	0.95102	0.66729	0.12963	0.241071	0.978214	0.834395
200988879	200989824	8e-08	-0.339248	10	4.5e-14	2e-13	0.40286	0.74211	0.952703	0.966825	0.377451	0.871921
201013951	201014192	1	0.12406	10	0.0038	0.039	0.97143	0.84737	0.977419	0.955752	0.997297	0.921875
201021839	201022864	4.1e-11	0.355489	10	5.7e-14	1e-16	0.50286	0.14737	0.015674	0.0873362	0.336735	0.115044
201025647	201026512	1	0.130075	10	3.9e-13	4e-05	0.31429	0.18421	0.0304054	0.139535	0.175926	0.107438
201115167	201115360	1	0.221955	10	2.2e-07	2.8e-06	0.51143	0.28947	0.173759	0.175926	0.312883	0.243137
201118623	201119488	0.079	0.226521	11	4.5e-07	2e-07	0.47532	0.2488	0.0619048	0.0666667	0.46087	0.158491
201184687	201185536	1	0.198797	10	3.4e-06	6.5e-06	0.95143	0.75263	0.330097	0.509615	0.966063	0.861446
201260111	201260800	1	0.140763	14	9.9e-05	0.0015	0.5449	0.40414	0.2	0.290323	0.512727	0.401869
201284255	201284768	0.23	0.189333	16	2.2e-08	6e-07	0.64821	0.45888	0.561798	0.554054	0.72987	0.370833
201359311	201360128	0.075	-0.235714	10	3.7e-08	1.9e-07	0.71429	0.95	0.470085	0.608696	0.903509	0.968992
201361263	201361664	1	0.176241	10	0.00018	1.8e-05	0.76571	0.58947	0.643939	0.764151	0.933036	0.833333
201368543	201369712	2.1e-05	0.262782	14	4e-14	5.3e-11	0.75714	0.49436	0.337838	0.483607	0.919861	0.712766
201531471	201532000	1	-0.160752	10	0.17	8.5e-05	0.19714	0.35789	0.871429	0.806452	0.082397	0.175824
201649119	201649264	1	-0.219323	10	3e-07	8.5e-06	0.28857	0.50789	0.558824	0.468468	0.0884956	0.485294
201649519	201649824	1	0.145489	10	0.00068	0.0082	0.34286	0.19737	0.215569	0.149171	0.184615	0.107011
202018367	202018912	2.5e-05	-0.282018	12	5.7e-13	6.3e-11	0.56667	0.84868	0.492424	0.654867	0.784722	0.90146
202130335	202130736	1	-0.171082	13	1.8e-06	0.00013	0.6022	0.77328	0.748691	0.791667	0.915663	0.862348
202154895	202155600	0.0044	0.260629	11	1.1e-12	1.1e-08	0.84675	0.58612	0.326389	0.307018	0.911111	0.773973
202159023	202159648	1.1e-05	0.304962	10	1.1e-12	2.8e-11	0.56286	0.25789	0.00958466	0.061674	0.487654	0.114407
202161215	202161616	1	0.198346	10	3.6e-06	8.4e-05	0.24571	0.047368	0.0988372	0.145078	0.136364	0.0612903
202194431	202194928	1	-0.149098	10	5.6e-08	0.00025	0.21143	0.36053	0.0456026	0.0704846	0.135135	0.162921
202247791	202248624	1	0.104762	12	0.029	0.027	0.4381	0.33333	0.1	0.293878	0.362869	0.255708
202631055	202631952	3.4e-08	-0.346692	10	4.5e-14	8.5e-14	0.50857	0.85526	0.822581	0.835821	0.825243	0.848485
202659551	202660416	2e-08	0.327143	10	4.4e-14	5.2e-14	0.77714	0.45	0.431373	0.460674	0.905109	0.463415
202681359	202681904	1	-0.140526	10	0.001	0.0092	0.82	0.96053	0.869565	0.854167	0.979381	0.955932
202686767	202687520	1	-0.17594	10	3.9e-05	0.00073	0.67143	0.84737	0.554455	0.626263	0.92268	0.907336
202797695	202799024	1	0.168626	11	3.6e-05	0.00066	0.98442	0.81579	0.660377	0.842105	0.990991	0.947059
202819247	202819808	1	0.195564	10	4.9e-06	0.00011	0.97714	0.78158	0.0364964	0.133005	0.994208	0.862857
202845615	202846288	1	-0.190376	10	8.7e-06	0.00016	0.68857	0.87895	0.912844	0.963415	0.966981	0.972441
203036687	203037920	1e-20	0.389073	15	4.2e-14	2.6e-26	0.88381	0.49474	0.531401	0.617021	0.984513	0.335664
203039135	203039456	9.7e-08	0.274436	10	1e-12	2.5e-13	0.44286	0.16842	0.109756	0.148936	0.318681	0.10084
203214767	203215696	0.27	0.204436	10	5.6e-06	6.9e-07	0.92286	0.71842	0.697674	0.865546	0.981595	0.907692
203263247	203263872	1	0.163308	10	0.00014	0.0021	0.96857	0.80526	0.145349	0.293578	0.985258	0.843023
203345279	203345728	1	0.156541	10	0.00025	0.0038	0.98286	0.82632	0.5	0.923077	0.981081	0.938931
203440191	203441072	1e-13	0.410451	10	4.1e-14	2.6e-19	0.86571	0.45526	0.234043	0.535211	0.948012	0.486486
203460495	203461376	1.7e-24	-0.504662	10	4.1e-14	4.4e-30	0.47429	0.97895	0.979381	0.95283	0.455621	0.986395
203465791	203466576	1	0.1581	11	0.00011	0.0018	0.91169	0.75359	0.776699	0.833333	0.982143	0.886598
203487391	203487664	1	0.101128	10	0.018	0.13	0.51429	0.41316	0.168675	0.28866	0.578947	0.354369
203489151	203489728	1	0.177895	10	5e-05	0.00051	0.82	0.64211	0.547619	0.730769	0.987988	0.840336
203513503	203514096	1.4e-06	0.321805	10	1e-13	3.6e-12	0.94286	0.62105	0.783251	0.833333	0.985294	0.683824
203703519	203703984	1	0.228195	10	1.8e-07	3.1e-06	0.95714	0.72895	0.976898	0.941964	0.984234	0.888235
204025855	204026576	8.6e-06	-0.31421	10	4e-11	2.2e-11	0.52	0.83421	0.571429	0.77	0.75817	0.839779
204041567	204042064	1	0.101053	10	0.018	0.14	0.98	0.87895	0.5	0.574074	0.972973	0.964646
204198911	204199584	1	0.209098	10	1.3e-07	4.2e-06	0.84857	0.63947	0.575758	0.610687	0.965517	0.768657
204263311	204263680	1	-0.145639	10	0.00067	0.0081	0.78857	0.93421	0.840426	0.9	0.908397	0.954064
204445951	204446320	1.9e-08	0.349925	10	4.7e-14	4.9e-14	0.66571	0.31579	0.0714286	0.196203	0.80916	0.117155
204507855	204508288	1	0.124361	10	4.6e-14	0.0042	0.50857	0.38421	0.584746	0.559524	0.508251	0.385
204683615	204684320	3.6e-07	0.329323	10	1.9e-13	9.2e-13	0.47143	0.14211	0.418033	0.430894	0.372449	0.0568182
204751183	204751808	1	0.11015	10	0.01	0.088	0.92857	0.81842	0.745455	0.764706	0.976608	0.945122
204830479	204831264	1	0.20782	10	1.2e-06	1e-05	0.96571	0.75789	0.701754	0.659091	0.977901	0.886486
204950335	204950720	1	-0.222256	10	2.1e-07	6.6e-06	0.35143	0.57368	0.0634921	0.240964	0.0814815	0.5
204975295	204976096	1	0.168016	13	7.6e-06	8.6e-05	0.53846	0.37045	0.0954907	0.129825	0.508642	0.348387
205044783	205045536	1	0.19203	10	7.2e-06	5.8e-05	0.36571	0.17368	0.130435	0.15736	0.1	0.0859107
205061439	205062064	1.2e-12	0.359336	12	4.8e-14	3e-18	0.60714	0.24781	0.111888	0.228216	0.709402	0.2
205229823	205230576	2.4e-15	0.363158	10	2.9e-14	6.2e-21	0.5	0.13684	0.1	0.0852273	0.712	0.0590164
205259375	205259952	1	0.201504	10	2.5e-06	6.1e-05	0.98571	0.78421	0.731481	0.830189	0.975676	0.881579
205477775	205478240	1	0.160602	10	0.00018	0.0025	0.93429	0.77368	0.874317	0.925676	0.963077	0.870787
205483599	205484256	1.2e-07	0.338797	10	4.7e-14	3.1e-13	0.89143	0.55263	0.789474	0.910959	0.961905	0.677083
205519119	205520176	1	0.129474	10	0.0025	0.028	0.94	0.81053	0.329897	0.533981	0.975543	0.913043
205523663	205524448	1	0.142481	10	0.0042	0.0013	0.87143	0.72895	0.470199	0.704698	0.976589	0.881443
205528255	205528912	1	0.141353	10	0.00096	0.01	0.95714	0.81579	0.474227	0.538462	0.951952	0.891192
205548287	205548768	1	0.133459	10	0.0018	0.021	0.95714	0.82368	0.858586	0.846626	0.972752	0.932692
205849407	205849888	1	-0.200226	10	2.9e-06	3.9e-05	0.39714	0.59737	0.231003	0.286885	0.391941	0.5
205849903	205850160	1	-0.100107	14	0.0056	0.057	0.13673	0.23684	0.087156	0.160377	0.065678	0.136842
205916703	205917328	1	0.141654	10	0.00093	0.011	0.99429	0.85263	0.885714	0.861446	0.993763	0.961905
205928799	205929280	1	0.163083	10	0.00014	0.0022	0.86571	0.70263	0.833333	0.827778	0.965517	0.815789
205942863	205943376	5.6e-07	-0.330827	10	5.3e-14	1.4e-12	0.14286	0.47368	0.0827586	0.273504	0.0480769	0.223881
206052991	206053856	0.2	0.18881	17	8.8e-09	5e-07	0.86218	0.67337	0.0200364	0.153846	0.959432	0.68
206508111	206508560	1	0.146679	12	0.00017	0.0024	0.30238	0.1557	0.397351	0.411765	0.162264	0.0809249
206559743	206560688	1.5e-22	0.469446	11	5.1e-14	3.7e-28	0.7039	0.23445	0.0576923	0.103448	0.721154	0.0921053
206568319	206568960	1.4e-12	0.352689	13	4.6e-14	3.5e-18	0.98022	0.62753	0.886598	0.771242	0.987526	0.718182
206579999	206581024	1	-0.112331	10	0.018	0.00021	0.37714	0.48947	0.0748299	0.137441	0.376238	0.213953
206683951	206684464	2.8e-07	-0.290225	10	4.5e-14	7e-13	0.55714	0.84737	0.647059	0.606383	0.761905	0.883803
206734255	206734912	0.68	0.232707	10	5.4e-08	1.7e-06	0.91429	0.68158	0.377049	0.526316	0.974719	0.809917
206784703	206785376	1.2e-21	0.433661	13	3.6e-14	3e-27	0.98022	0.54656	0.055	0.283951	0.99031	0.7
206793327	206793856	1	0.199863	11	9.7e-07	2.8e-05	0.95584	0.75598	0.0146699	0.207746	0.994094	0.870968
207410191	207410416	1	-0.180677	10	2.4e-05	0.00046	0.71143	0.89211	0.837838	0.888889	0.926407	0.943775
207496751	207497168	1	0.121353	10	0.0046	0.045	0.23714	0.11579	0.0191693	0.0752212	0.119617	0.0334448
207826607	207827280	8.7e-12	0.379248	10	4.4e-14	2.2e-17	0.83714	0.45789	0.8125	0.828	0.859416	0.238938
207909247	207909712	1	0.145113	10	3.8e-14	0.0092	0.17143	0.026316	0.613636	0.428571	0.104869	0.0709677
207922175	207922880	0.13	0.234586	11	9e-09	3.3e-07	0.88052	0.64593	0.784091	0.833333	0.942177	0.838926
208082863	208083232	0.00011	-0.298045	10	3.4e-12	2.7e-10	0.69143	0.98947	0.963087	0.977477	0.931818	0.974194
208153631	208154368	9.6e-10	-0.225564	10	2.1e-13	2.4e-15	0.34286	0.56842	0.234043	0.3125	0.357447	0.545455
209219935	209220496	4.8e-11	0.376767	10	6.1e-14	1.2e-16	0.80571	0.42895	0.798165	0.806122	0.961538	0.224576
209583967	209584640	7.9e-08	0.258346	10	5.2e-14	2e-13	0.40571	0.14737	0.181818	0.340909	0.577114	0.048433
209888799	209889248	0.15	0.196476	16	6.3e-09	3.8e-07	0.96786	0.77138	0.986301	0.962791	0.985775	0.877005
211328447	211329184	1.3e-27	0.537368	10	4.1e-14	3.3e-33	0.84	0.30263	0.0165746	0.156146	0.980769	0.226852
211478799	211479008	1	0.100226	10	0.019	0.1	0.70286	0.60263	0.920354	0.718182	0.903743	0.62963
211484895	211485584	2.5e-06	0.321203	10	1.1e-13	6.4e-12	0.86857	0.54737	0.696	0.725352	0.957655	0.755814
212413727	212413984	1	0.142105	10	9e-04	0.0097	0.9	0.75789	0.864865	0.93038	0.977346	0.951872
212513903	212514272	1	0.136165	10	0.0015	0.013	0.29143	0.15526	0.216931	0.177305	0.120968	0.132143
212691775	212692192	1	0.137444	10	0.0013	0.015	0.97429	0.83684	0.043956	0.340426	0.994595	0.951923
212979263	212979920	1	0.196917	10	4.2e-06	9.8e-05	0.99429	0.79737	0.015015	0.176211	0.988739	0.884817
213381503	213381856	1	0.100677	10	0.019	0.14	0.60857	0.50789	0.660377	0.710843	0.901099	0.372727
213897711	213898880	2.9e-20	0.457669	10	4.4e-14	7.5e-26	0.99714	0.53947	0.925	0.925373	0.99723	0.518349
214532255	214532704	1	0.229248	10	8.5e-08	2.9e-06	0.93714	0.70789	0.518182	0.680672	0.958904	0.838926
214673135	214673312	0.033	-0.257895	10	1.7e-09	8.4e-08	0.7	0.95789	0.965625	0.947826	0.886905	0.936842
215636207	215636944	1	0.115338	10	0.007	0.067	0.99429	0.87895	0.590909	0.728814	1	0.976636
218378367	218378720	1	0.104586	10	0.015	0.12	0.99143	0.88684	0.955782	0.990909	0.997024	0.97479
219928879	219929184	1	0.219474	10	2.9e-07	4.9e-06	0.68	0.46053	0.717391	0.624242	0.754601	0.350993
220353391	220353824	1	0.178045	10	3.2e-05	5e-04	0.98857	0.81053	0.95873	0.958848	0.987805	0.868313
220778063	220778416	1	0.147143	10	0.00059	0.0077	0.99714	0.85	0.988095	0.89899	0.989189	0.962963
220887247	220887520	1	-0.142632	10	0.00086	0.0068	0.46	0.60263	0.570048	0.595238	0.488055	0.632979
222050271	222050736	1	-0.169624	10	7.4e-05	0.0011	0.75143	0.92105	0.972881	0.923077	0.927126	0.967105
223022207	223022784	1	0.101053	10	0.018	0.15	0.98	0.87895	0.972414	0.915179	0.983784	0.939394
223143407	223144208	0.0012	0.269549	10	3e-10	3.1e-09	0.41429	0.14474	0.0508982	0.108527	0.436202	0.144476
223713055	223713536	1	0.160492	11	4.8e-14	0.00067	0.36623	0.20574	0.0883392	0.140562	0.408971	0.156934
223726031	223727024	0.025	0.196993	10	0.075	6.5e-08	0.52857	0.33158	0.0240385	0.034965	0.670996	0.102473
223748383	223748720	4.7e-08	0.315351	12	4.1e-14	1.2e-13	0.71667	0.40132	0.0496894	0.125954	0.792	0.809524
224851215	224852336	0.0025	0.259323	10	5e-14	6.4e-09	0.75143	0.49211	0.142241	0.278689	0.852761	0.473333
225450399	225450976	1	0.191955	10	7.3e-06	0.00016	0.93143	0.73947	0.95288	0.897059	0.956395	0.895238
225460159	225461312	0.34	0.239474	10	2.2e-08	8.7e-07	0.9	0.66053	0.358696	0.471366	0.968191	0.649635
225763727	225764816	7.5e-08	0.328421	10	1e-12	1.9e-13	0.86	0.53158	0.421965	0.637037	0.985714	0.322581
225813439	225813968	1	0.154586	10	3e-04	0.0045	0.99143	0.83684	0.91195	0.832117	0.989189	0.887805
225997711	225998288	8.4e-19	0.411353	10	4.5e-14	2.1e-24	0.77714	0.36579	0.01222	0.0421348	0.885214	0.315985
226000575	226000944	1	0.182331	10	1.9e-09	7.2e-05	0.44286	0.26053	0.136364	0.333333	0.210526	0.19697
226084031	226084240	0.0047	0.255714	10	2.3e-09	1.2e-08	0.50571	0.25	0.15493	0.214286	0.475073	0.123853
226640351	226640944	1	-0.16391	10	4.3e-08	0.00026	0.45714	0.62105	0.434066	0.633508	0.319865	0.617391
226653279	226653680	1	0.222782	10	1.9e-07	3e-06	0.48857	0.26579	0.0664207	0.095	0.462406	0.175115
226655311	226656000	4.7e-05	0.257594	10	8.8e-12	1.2e-10	0.76286	0.50526	0.7	0.748201	0.92823	0.369942
226690639	226691488	2.7e-11	0.233985	10	4.7e-14	6.8e-17	0.39714	0.16316	0.201681	0.25	0.369458	0.0409556
226722527	226723168	1	0.194737	10	5.4e-06	0.00011	0.9	0.70526	0.920863	0.905759	0.985075	0.784722
226736767	226736976	1	0.217895	10	3.6e-07	7.1e-06	0.86	0.64211	0.78453	0.595588	0.957854	0.795699
226798895	226799408	2.9e-17	0.411529	12	3.8e-14	7.5e-23	0.74048	0.32895	0.0626866	0.0819672	0.915441	0.266968
226881983	226882592	0.0012	0.273308	10	6.8e-08	3e-09	0.82857	0.55526	0.425121	0.539394	0.976959	0.54717
227561231	227561440	1	0.118722	10	0.0055	0.042	0.23714	0.11842	0.224	0.161074	0.116732	0.0885609
227561599	227561824	1	-0.166466	10	1e-04	0.0015	0.79143	0.95789	0.958678	0.961111	0.945701	0.982993
227786799	227787056	1.9e-09	-0.332519	12	4.6e-14	4.8e-15	0.12143	0.45395	0.850242	0.748299	0.0942928	0.435028
227816831	227817264	1	0.218571	10	3.3e-07	9.8e-06	0.96857	0.75	0.779141	0.735484	0.982801	0.826087
227937263	227937728	1	0.180656	11	4.3e-14	2.3e-05	0.56104	0.38038	0.881944	0.756303	0.411765	0.392157
227939503	227939984	1	0.188045	10	1.1e-05	2.6e-05	0.84857	0.66053	0.442623	0.46789	0.898039	0.782051
228038431	228039232	1	0.181516	12	3.4e-06	8.2e-05	0.9381	0.75658	0.81761	0.826347	0.940054	0.917431
228064527	228065328	0.0024	0.227569	15	2.6e-11	6e-09	0.8381	0.61053	0.478723	0.48538	0.938338	0.777251
228101631	228102016	2.1e-05	0.280138	12	7.9e-13	5.5e-11	0.74286	0.46272	0.0261097	0.0471014	0.915441	0.441315
228130751	228130960	0.021	-0.182256	10	1.1e-11	5.3e-08	0.091429	0.27368	0.0568182	0.0962567	0.090625	0.0638298
228141391	228141664	0.94	0.226992	10	4.4e-14	2.4e-06	0.60857	0.38158	0.0620438	0.125	0.666667	0.335443
228144335	228145008	1	-0.147682	12	0.67	3.8e-05	0.32381	0.47149	0.811594	0.843575	0.19685	0.411429
228162367	228163056	0.0043	-0.232223	14	3.2e-10	1.1e-08	0.10612	0.33835	0.097619	0.136508	0.0669371	0.173729
228208687	228209120	1	-0.177218	10	3.5e-05	0.00042	0.68857	0.86579	0.403361	0.44898	0.813953	0.828431
228214191	228214400	1	0.180301	10	2.5e-05	0.00034	0.51714	0.33684	0.315436	0.217054	0.521236	0.213592
228276639	228276816	1	-0.162256	10	0.00015	0.0024	0.41143	0.57368	0.118033	0.162162	0.311594	0.416058
228471375	228471696	1	0.13703	12	0.00045	0.0065	0.65238	0.51535	0.965812	0.871134	0.893401	0.757009
228488175	228488480	1	0.105714	10	0.014	0.085	0.50571	0.4	0.207207	0.283951	0.437276	0.34632
228545471	228546112	0.0011	0.241579	10	1.7e-08	2.9e-09	0.86	0.61842	0.675926	0.802083	0.931707	0.658228
228546879	228547424	2.3e-05	0.306767	10	8.1e-13	6e-11	0.88571	0.57895	0.616667	0.782609	0.968454	0.714286
228552079	228553536	0.00031	-0.256796	13	7.9e-12	7.9e-10	0.59341	0.8502	0.579545	0.688312	0.892655	0.944186
228555583	228555728	0.098	-0.248947	10	6e-09	2.5e-07	0.58	0.82895	0.923077	0.874286	0.834646	0.870079
228557375	228557872	3.2e-05	-0.277867	12	1e-12	8e-11	0.6388	0.91667	0.940625	0.983766	0.891635	0.94958
228754767	228755056	8.9e-05	-0.298346	10	3.2e-12	2.3e-10	0.65429	0.95263	0.985816	0.87234	0.887417	0.981752
229024639	229025296	2e-07	0.336316	10	4.7e-14	5.1e-13	0.96	0.62368	0.850649	0.866197	0.975676	0.882353
229129487	229129920	8e-05	0.290602	10	1.1e-11	2e-10	0.51429	0.22368	0.28481	0.433071	0.178344	0.195035
229396607	229397328	1	0.161579	10	1.1e-07	0.0025	0.58	0.41842	0.102041	0.326923	0.585106	0.376744
229409295	229410096	1	0.144314	16	2e-05	0.00025	0.49464	0.35033	0.427984	0.268817	0.467236	0.154098
230046975	230047600	0.39	-0.238346	10	2.6e-08	9.9e-07	0.71429	0.95263	0.724638	0.852632	0.832685	0.948413
230105343	230106016	4.4e-84	0.813409	12	3.6e-14	1.1e-89	0.91429	0.10088	0.0403023	0.0862069	0.98939	0.0784314
230148703	230149472	1	-0.142556	10	0.00087	0.01	0.79429	0.93684	0.952569	0.927536	0.951128	0.955882
230167199	230167792	0.72	0.232556	10	5.5e-08	1.8e-06	0.94571	0.71316	0.301205	0.440299	0.949008	0.726457
230176543	230177520	0.61	0.234586	10	4.2e-08	1.6e-06	0.97143	0.73684	0.944625	0.926316	0.995708	0.757396
230332767	230333072	0.0085	-0.245238	12	3.5e-10	2.2e-08	0.50476	0.75	0.621622	0.689922	0.729508	0.876712
230353951	230354768	1	0.187218	10	1.2e-05	0.00015	0.97143	0.78421	0.817568	0.913043	0.994595	0.895954
230357375	230357696	1	-0.131504	10	0.0021	0.02	0.83429	0.96579	0.91844	0.911111	0.973597	0.967123
230476495	230476944	1.7e-09	0.353083	10	4.6e-14	4.3e-15	0.80571	0.45263	0.71374	0.779279	0.958101	0.411765
230713855	230714304	1	-0.154887	12	0.099	0.0013	0.2881	0.44298	0.326923	0.345178	0.144487	0.296512
231336575	231337072	1	0.12406	10	0.0038	0.026	0.27143	0.14737	0.109034	0.103306	0.194245	0.185841
232057039	232057728	1	0.117293	10	0.0061	0.06	0.98571	0.86842	0.525	0.746988	0.983784	0.95
232110655	232111072	1	0.157444	10	5e-14	3e-06	0.19429	0.036842	0.171598	0.186567	0.117391	0.0774194
232181919	232182544	1	0.112707	10	0.0085	0.078	0.99429	0.88158	0.924731	0.946667	0.997543	0.948276
232271983	232272384	6.6e-06	0.315714	10	2.1e-13	1.7e-11	0.86571	0.55	0.886792	0.804878	0.978202	0.467153
232805903	232806144	1	0.205564	10	1.6e-06	3.2e-05	0.33714	0.13158	0.0909091	0.12381	0.221154	0.106762
234231359	234231552	1	0.126616	10	0.00023	0.0047	0.53714	0.41053	0.717172	0.676471	0.75	0.411765
234231631	234231840	1	0.130451	10	0.0023	0.026	0.48571	0.35526	0.587786	0.409091	0.753247	0.197581
234356847	234357056	8.7e-09	0.32406	12	4.7e-14	2.2e-14	0.35476	0.030702	0.267606	0.172185	0.177419	0.0591398
234535903	234536784	1	0.104586	10	0.015	0.075	0.99143	0.88684	0.961165	0.978166	0.995842	0.961722
234611679	234612352	4.5e-23	0.440978	10	4.5e-14	1.1e-28	0.48571	0.044737	0.00852273	0.0513834	0.225	0.058651
234775391	234776416	0.11	0.24797	10	6.9e-09	2.9e-07	0.97429	0.72632	0.962963	0.731481	0.992793	0.860465
234866319	234866656	1	0.215338	10	4.9e-07	1.4e-05	0.99429	0.77895	0.590909	0.578947	0.991892	0.948905
234871599	234872368	1	0.218571	10	3.3e-07	1e-05	0.96857	0.75	0.958084	0.92	0.993243	0.888889
234957679	234958048	1	0.203459	10	2e-06	4.8e-05	0.97714	0.77368	0.983108	0.913242	0.986486	0.885714
234970383	234971616	2e-08	0.249219	13	4.3e-14	5.2e-14	0.7978	0.54858	0.510549	0.495146	0.909366	0.273063
234979871	234980720	1	0.129173	10	5.1e-14	3e-06	0.30286	0.17368	0.0260417	0.0471014	0.0765306	0.107744
235062415	235062768	0.2	0.240902	10	1.8e-08	5e-07	0.95143	0.71053	0.974453	0.938967	0.991098	0.890323
235073503	235073808	1	0.200752	10	2.7e-06	6.4e-05	0.94286	0.74211	0.970803	0.865672	0.970501	0.832
235075391	235075744	0.4	0.22797	10	4.7e-14	1e-06	0.55429	0.32632	0.003125	0.0347826	0.567766	0.217391
235090831	235091040	1	-0.166391	10	4.3e-14	0.00012	0.025714	0.19211	0.602564	0.441558	0.0299401	0.0622711
235093231	235093648	1	0.194862	12	6.2e-08	1.9e-05	0.69048	0.49561	0.663717	0.615385	0.901786	0.685393
235636207	235636576	0.41	0.236692	10	3.2e-08	1e-06	0.93143	0.69474	0.652542	0.835165	0.949664	0.804878
235642767	235643136	2.8e-07	0.33188	10	5.2e-14	7.2e-13	0.73714	0.40526	0.362416	0.423313	0.825806	0.299465
235648063	235648608	1	0.159023	10	7.8e-14	3.2e-06	0.31429	0.15526	0.117371	0.119318	0.170213	0.0688406
235845471	235846144	0.011	0.265263	10	5.7e-10	2.7e-08	0.96	0.69474	0.947977	0.931559	0.985232	0.83871
235922783	235923664	1	-0.115539	12	6.5e-05	0.00017	0.73095	0.84649	0.828054	0.877934	0.869048	0.962069
235945903	235947136	1.4e-13	0.32735	16	4.1e-14	3.6e-19	0.95893	0.63158	0.0955882	0.229508	0.878648	0.742515
236159807	236160080	1	0.135338	10	0.012	0.0037	0.51429	0.37895	0.00943396	0.152838	0.606383	0.363636
236175503	236176064	1	0.215789	10	4.6e-07	1	1	0.78421	0.709091	0.777778	0.975676	0.951872
236456319	236456928	1	0.158722	10	0.00021	0.003	0.97714	0.81842	0.190141	0.342593	0.992736	0.923858
236457039	236457904	1	0.11812	10	0.0058	0.039	0.96286	0.84474	0.152439	0.406504	0.989669	0.952941
240492815	240492992	1.9e-12	-0.395489	10	4.1e-14	4.9e-18	0.15714	0.55263	0.323308	0.191358	0.0625	0.535714
240619919	240620192	1	-0.152105	10	0.00038	0.0053	0.84	0.99211	0.935484	0.90625	0.984375	0.954386
240711263	240711696	1	0.177368	10	3.4e-05	6e-04	0.98	0.80263	0.822581	0.922222	0.991892	0.916667
241467135	241467840	1	0.106541	10	0.013	0.11	0.98286	0.87632	0.92	0.895522	1	0.975806
241640623	241641632	2.4e-07	-0.327218	10	1.1e-13	6.1e-13	0.28857	0.61579	0.533569	0.573913	0.215139	0.527778
242056799	242057104	1.4e-17	-0.452632	10	4.7e-14	3.6e-23	0.5	0.95263	0.976589	0.926407	0.884058	0.977401
242057151	242057312	1	-0.165414	10	0.00011	0.0018	0.47143	0.63684	0.818966	0.775	0.675325	0.781022
242211711	242212720	4.1e-11	0.381805	10	4.7e-14	1e-16	0.80286	0.42105	0.248276	0.426357	0.982353	0.190955
243284415	243284912	1	0.198346	10	3.6e-06	8.3e-05	0.94571	0.74737	0.813953	0.810127	0.970238	0.946667
243924367	243925136	1	0.182932	10	1.9e-05	0.00039	0.91714	0.73421	0.734513	0.870968	0.975543	0.916084
244815887	244816528	1	0.204511	10	1.8e-06	1.8e-05	0.75714	0.55263	0.362126	0.398936	0.813299	0.408696
245052159	245052544	5e-09	0.342105	10	4.6e-14	1.3e-14	0.8	0.45789	0.86722	0.864865	0.869128	0.423645
245292239	245292672	4.9e-06	0.317519	10	1.6e-13	1.3e-11	0.98857	0.67105	0.804124	0.938053	0.975676	0.936842
245528239	245528800	1	0.151579	10	4e-04	0.0053	0.82	0.66842	0.673469	0.802326	0.957944	0.952381
245605247	245605792	1	0.166729	12	2e-05	0.00038	0.6119	0.44518	0.65	0.631579	0.769231	0.381526
245688607	245688752	1	0.209474	10	9.9e-07	1.5e-05	0.62	0.41053	0.626984	0.316667	0.592885	0.367876
246520607	246520912	9.5e-05	-0.292782	10	7.9e-12	2.4e-10	0.69143	0.98421	0.955882	0.980198	0.954198	0.975186
246785535	246785856	9.4e-07	0.323083	10	4.4e-14	2.4e-12	0.82571	0.50263	0.747664	0.730061	0.945098	0.466292
247110543	247111040	1	0.214586	10	5.3e-07	6.1e-06	0.35143	0.13684	0.0882353	0.13089	0.291971	0.21727
247333039	247333616	1	0.179248	10	2.8e-05	4e-04	0.73714	0.55789	0.988679	0.965347	0.811765	0.681818
247407231	247408032	1	0.106391	10	5.6e-14	0.11	0.11429	0.0078947	0.0219436	0.0666667	0.0375	0.0410557
247414511	247415648	3.8e-09	0.345865	10	4.4e-14	9.6e-15	0.91429	0.56842	0.610063	0.753333	0.981818	0.609272
247471023	247471232	1	-0.191053	10	8.1e-06	0.00012	0.78	0.97105	0.907834	0.883978	0.946768	0.933798
247518047	247518288	0.00043	-0.253962	13	1.3e-11	1.1e-09	0.27033	0.52429	0.689655	0.586207	0.186207	0.586466
247518335	247518528	1	0.120359	13	4e-14	8.2e-05	0.19121	0.07085	0.605505	0.223776	0.059952	0.121762
247530927	247531200	1	-0.122932	16	0.52	0.0041	0.50536	0.62829	0.678414	0.683486	0.454902	0.551111
247639119	247639456	1	0.146466	10	0.12	0.0054	0.48857	0.34211	0.169492	0.415254	0.219251	0.155779
247639727	247640000	1.9e-10	-0.368195	10	4.2e-14	4.8e-16	0.20286	0.57105	0.390476	0.214286	0.2	0.502674
247994111	247994288	1	-0.109925	10	0.01	0.067	0.87429	0.98421	0.932886	0.874074	0.976821	0.957031
248136959	248137216	1.1e-19	-0.433772	12	4.5e-14	2.8e-25	0.53333	0.96711	0.923954	0.83105	0.737705	0.964578
248172335	248172544	7.9e-09	-0.355188	10	4.5e-14	2e-14	0.63429	0.98947	0.96875	0.967136	0.967532	0.964516
248739791	248740640	1	0.100973	17	0.0021	0.026	0.98487	0.8839	0.825726	0.846154	0.985692	0.917313
248750287	248751152	1	0.135714	10	0.0015	0.013	0.98571	0.85	0.862745	0.85906	0.986486	0.943878
248803471	248803728	1	0.104586	10	0.015	0.12	0.99143	0.88684	0.971875	0.973568	0.989189	0.969163
11543	11839	1.8e-16	0.392418	12	5.1e-14	4.9e-22	0.52619	0.13377	0.658537	0.517241	0.554217	0.136808
210512	211130	1	0.142256	10	0.00089	0.01	0.96857	0.82632	0.423077	0.712329	0.978378	0.937143
263439	263509	1	-0.188647	10	1e-05	0.00019	0.67714	0.86579	0.971631	0.95082	0.903955	0.959016
309174	309891	1	-0.193008	10	6.5e-06	0.00014	0.58857	0.78158	0.125	0.389831	0.91453	0.805755
394332	394522	0.64	0.233609	10	4.8e-08	1.7e-06	0.92571	0.69211	0.879781	0.952756	0.975477	0.757576
420861	421061	4.8e-07	0.330902	10	5.3e-14	1.3e-12	0.99143	0.66053	0.104762	0.137931	0.998825	0.728571
445133	445477	0.14	-0.225877	12	1.6e-08	3.7e-07	0.25	0.47588	0.0264901	0.0623145	0.108824	0.112903
481496	481637	1	-0.221579	10	2.3e-07	6.7e-06	0.76	0.98158	0.972125	0.985849	0.972727	0.996732
558142	558246	1	-0.151579	10	4e-04	0.0051	0.78	0.93158	0.940945	0.903409	0.932862	0.913043
628927	629155	2.8e-05	0.306541	10	8.4e-13	7.5e-11	0.98286	0.67632	0.946043	0.877049	0.995231	0.84466
636481	636631	9.5e-10	-0.245263	15	0.0067	2.6e-15	0.16	0.40526	0.214286	0.288462	0.046729	0.341121
647129	647640	1	0.109624	10	0.01	0.092	0.98857	0.87895	0.537634	0.860215	0.981081	0.931507
716504	717084	1	0.106767	10	0.013	0.11	0.98571	0.87895	0.863309	0.89916	0.989189	0.942584
732510	732799	6.8e-10	-0.144032	16	4.8e-14	1.8e-15	0.071429	0.21546	0.0934307	0.0444444	0.0103421	0.0545113
732965	733046	1	-0.164436	10	0.00012	0.0019	0.21714	0.38158	0.193717	0.114833	0.0738007	0.212435
864352	864735	1	0.118571	10	0.0056	0.054	0.96857	0.85	0.5625	0.68254	0.978378	0.884793
868395	868515	0.14	0.176927	16	4.7e-14	3.8e-07	0.17857	0.0016449	0.0546218	0.186335	0.0429864	0.0228216
869335	869479	6.3e-22	0.471654	10	5.8e-14	1.7e-27	0.47429	0.0026317	0.021875	0.00913242	0.253333	0.0463576
892656	892922	0.0018	0.245691	13	5.9e-11	4.9e-09	0.95824	0.71255	0.893701	0.817352	0.954262	0.7875
909588	909856	1	0.121654	10	0.0045	0.039	0.77429	0.65263	0.294521	0.55	0.922222	0.673913
909897	910066	0.00076	0.28406	10	3.2e-11	2.1e-09	0.73143	0.44737	0.161972	0.497143	0.926724	0.516949
910098	910276	1	0.119617	11	0.0034	0.036	0.63636	0.51675	0.134921	0.280702	0.8	0.59292
931748	932055	6.3e-05	0.265356	13	1.6e-12	1.7e-10	0.92527	0.65992	0.711111	0.878049	0.983302	0.805263
932960	933205	1	-0.199624	10	3.1e-06	7.6e-05	0.77143	0.97105	0.536585	0.681159	0.957692	0.978979
1009132	1009779	0.0014	0.222181	10	4.8e-14	3.9e-09	0.31429	0.092105	0.116564	0.197368	0.309091	0.0487805
1156025	1156807	0.00029	0.232378	16	5.2e-09	7.8e-10	0.77679	0.54441	0.627737	0.719512	0.939759	0.635897
1167736	1167892	1	0.193759	10	6e-06	0.00014	0.95429	0.76053	0.364407	0.62931	0.940541	0.722727
1168023	1168199	2.7e-15	0.429098	10	4e-14	7.3e-21	0.96857	0.53947	0.0607287	0.15	0.917808	0.644737
1282819	1283132	1	-0.207519	10	1.2e-06	2.5e-05	0.77143	0.97895	0.914286	0.848739	0.934211	0.986532
1283187	1283556	1	-0.111053	10	0.0095	0.083	0.86	0.97105	0.902703	0.833333	0.954128	0.970588
1366291	1366946	1.1e-33	0.4241	19	4.7e-14	3.1e-39	0.65263	0.22853	0.304659	0.328125	0.774704	0.168342
1398416	1399210	1	0.133308	10	0.0018	0.021	0.98857	0.85526	0.574257	0.803279	0.962162	0.941423
1448487	1448720	0.95	-0.230451	10	7.3e-08	2.6e-06	0.71429	0.94474	0.773196	0.788618	0.975962	0.964539
1476803	1477017	1	-0.185526	12	2e-06	5.6e-05	0.73333	0.91886	0.957627	0.909091	0.965625	0.930769
1477203	1477369	1	0.126638	21	4.3e-14	8e-06	0.46122	0.33459	0.677778	0.554945	0.219008	0.210031
1497067	1497414	2.7e-09	0.359173	10	4.6e-14	7.3e-15	0.98286	0.62368	0.891753	0.918605	0.97019	0.855856
1503790	1503955	1	-0.179023	10	2.9e-05	0.00054	0.76571	0.94474	0.940959	0.932039	0.964444	0.978417
1561266	1561644	1	0.114354	11	0.0051	0.052	0.96364	0.84928	0.948795	0.952899	0.990177	0.913242
1565152	1565461	1	0.156767	10	0.00025	0.0037	0.98571	0.82895	0.979866	0.995413	1	0.981132
1581682	1582097	1	0.178258	12	5.1e-06	0.00013	0.95238	0.77412	0.754545	0.734266	0.975225	0.935644
1586737	1587000	1	0.148346	10	0.00053	0.007	0.94571	0.79737	0.794737	0.885496	0.989189	0.931707
1592100	1592232	1	0.166165	10	1e-04	0.001	0.17143	0.0052632	0.174129	0.153846	0.0217391	0.0548387
1605068	1605704	2.2e-05	-0.307895	10	6.8e-13	5.8e-11	0.2	0.50789	0.0850277	0.119107	0.0682594	0.304348
1605735	1606156	1	-0.11172	17	0.00066	0.0094	0.46723	0.57895	0.126606	0.197007	0.509434	0.350467
1606231	1606635	0.37	0.232782	10	5.4e-08	1e-06	0.84857	0.61579	0.40107	0.432836	0.935484	0.663594
1611429	1611960	1.1e-18	-0.460752	10	4.1e-14	2.9e-24	0.29714	0.75789	0.3	0.295652	0.128492	0.794326
1705368	1705624	1	-0.135188	10	0.0016	0.018	0.75429	0.88947	0.798283	0.878981	0.961806	0.939655
1706841	1707232	2e-05	0.307594	10	7.1e-13	5.3e-11	0.86286	0.55526	0.0955056	0.201613	0.987461	0.882353
1707970	1708214	1	-0.153534	10	0.00033	0.0017	0.088571	0.24211	0.237762	0.294643	0.0236686	0.0761421
1711154	1711631	5.8e-06	-0.316316	10	1.9e-13	1.6e-11	0.56	0.87632	0.699115	0.833333	0.924731	0.933036
1715385	1715666	0.0045	-0.110451	10	4.3e-14	1.2e-08	0.034286	0.14474	0.615385	0.871429	0.0205279	0.0695652
1745434	1745709	0.0012	0.277368	10	9.2e-11	3.2e-09	0.48	0.20263	0.153061	0.155556	0.574713	0.135135
1769715	1770279	1	0.162594	12	5.9e-11	0.00012	0.64286	0.48026	0.342697	0.4375	0.859813	0.438202
1783755	1784218	1	-0.134286	10	0.0017	0.014	0.66571	0.8	0.857143	0.892308	0.725926	0.880952
1784307	1784470	4.6e-21	-0.427993	13	4.6e-14	1.2e-26	0.52747	0.95547	0.972477	0.934615	0.961538	0.958678
1798238	1798697	3.8e-07	0.272354	13	4.2e-14	1e-12	0.73187	0.45951	0.794393	0.62963	0.912844	0.313953
1811693	1812037	1.3e-15	-0.39411	12	4.5e-14	3.5e-21	0.53571	0.92982	0.846154	0.72327	0.838235	0.942446
1813545	1813745	3.4e-09	-0.29604	15	4.1e-14	9.2e-15	0.20571	0.50175	0.605263	0.506667	0.15	0.484375
1865796	1866320	1	0.178195	10	3.1e-05	0.00052	0.85714	0.67895	0.742424	0.72449	0.971154	0.85567
1891307	1891795	1	0.130376	10	0.0014	0.02	0.95143	0.82105	0.921875	0.848958	0.963592	0.877419
1991157	1991373	1	0.169023	10	7.9e-05	0.001	0.87429	0.70526	0.84466	0.886792	0.96	0.709091
2464007	2464338	1	0.147594	10	0.01	0.0039	0.80286	0.65526	0.873239	0.871429	0.962687	0.9
2516748	2517328	1	0.103459	10	0.016	0.12	0.97714	0.87368	0.666667	0.869565	0.981081	0.913876
2543269	2543376	5.9e-09	-0.356165	10	4.2e-14	1.6e-14	0.58857	0.94474	0.921687	0.927152	0.778947	0.930894
2703997	2704459	1	0.136842	10	0.0014	1	1	0.86316	0.936842	0.918367	0.997333	0.944444
2714340	2714874	1	0.178722	10	3e-05	0.00057	0.99714	0.81842	0.735294	0.726415	0.991892	0.926554
2720892	2721134	1	0.175063	12	7.4e-06	0.00017	0.82857	0.65351	0.422018	0.455882	0.966102	0.825397
2762477	2762952	1	0.133008	10	0.0019	0.021	0.95143	0.81842	0.806897	0.832061	0.964706	0.89441
2835025	2836097	0.00015	-0.287669	10	1.8e-11	4.1e-10	0.62286	0.91053	0.330935	0.62069	0.890411	0.956835
2839297	2840117	2.9e-06	0.303383	10	1.4e-12	7.9e-12	0.94286	0.63947	0.554545	0.742268	0.962441	0.772727
2933641	2933925	2.8e-07	0.334211	10	5e-14	7.6e-13	0.9	0.56579	0.782258	0.87037	0.978261	0.583333
2938423	2938709	1.5e-06	-0.303158	10	1.7e-05	4.1e-12	0.06	0.36316	0.224638	0.29703	0.0428016	0.104478
3034557	3035168	0.011	-0.234066	13	4.5e-10	2.8e-08	0.65055	0.88462	0.346154	0.54	0.902857	0.920732
3042308	3042616	1	-0.160376	10	0.00018	0.0026	0.76857	0.92895	0.740385	0.848739	0.980989	0.952206
3077472	3077808	0.00016	0.294887	10	5.6e-12	4.4e-10	0.96857	0.67368	0.87395	0.890625	0.97733	0.840426
3127110	3127495	5.2e-14	0.372932	12	4.3e-14	1.4e-19	0.80714	0.43421	0.809524	0.568627	0.930693	0.283019
3140683	3141375	1	0.163985	10	0.00013	0.0021	0.97714	0.81316	0.6	0.716981	0.989189	0.899038
3148808	3149378	2.7e-35	-0.270364	12	0.027	7.3e-41	0.13095	0.40132	0.611465	0.891026	0.0225564	0.383085
3181029	3181172	1	-0.16391	16	1.3e-06	4.2e-05	0.63214	0.79605	0.758017	0.712644	0.85159	0.858974
3239336	3239739	1.3e-17	0.451504	10	4.3e-14	3.6e-23	0.88571	0.43421	0.104895	0.284314	0.971347	0.342657
3257641	3258123	1	-0.122857	10	0.0041	1	0.87714	1	0.988839	0.993789	0.900498	0.973077
3277236	3277530	1	-0.137218	10	0.0013	0.016	0.82857	0.96579	0.591837	0.807229	0.992857	0.94697
3290406	3290982	4.1e-13	-0.405113	10	4.7e-14	1.1e-18	0.56857	0.97368	0.953168	0.926471	0.710784	0.945
3303142	3303562	1	-0.109098	10	0.0023	0.075	0.75143	0.86053	0.746835	0.666667	0.900794	0.835556
3304296	3304702	1.4e-06	-0.324887	10	7.6e-14	3.7e-12	0.65143	0.97632	0.544444	0.657534	0.942105	0.976804
3328821	3329420	1	-0.13594	10	0.0015	0.018	0.81143	0.94737	0.791411	0.822222	0.928125	0.914894
3422270	3422961	5.1e-20	-0.47421	10	4.6e-14	1.4e-25	0.36	0.83421	0.778409	0.873239	0.40146	0.888889
3455699	3456472	1	-0.218722	10	3.2e-07	8.8e-06	0.76286	0.98158	0.988258	0.986226	0.830389	0.989648
3535973	3536430	0.037	-0.255564	10	2.4e-09	1e-07	0.56286	0.81842	0.658683	0.851064	0.878261	0.873984
3611105	3611326	1	-0.126165	10	0.0032	0.034	0.86857	0.99474	0.962766	0.918605	0.991354	0.967105
3613277	3613446	1	-0.16188	10	0.00016	0.0024	0.78286	0.94474	0.884848	0.870968	0.98374	0.942029
3656772	3657041	1.3e-17	-0.36928	14	8.5e-12	3.4e-23	0.17959	0.54887	0.219512	0.454545	0.0807018	0.694915
3657273	3657676	1	-0.148699	13	7.4e-05	0.0013	0.65495	0.80364	0.296552	0.544872	0.883249	0.833333
3702993	3703275	1	0.186165	10	1.4e-05	0.00012	0.29143	0.10526	0.0702875	0.0307018	0.10628	0.0746269
3704021	3704098	1	-0.110376	10	0.0099	0.088	0.26857	0.37895	0.825397	0.505747	0.152542	0.207447
3704109	3704191	2.8e-06	-0.318195	10	1.5e-13	7.5e-12	0.20286	0.52105	0.6875	0.660194	0.0813559	0.556701
3728253	3728871	2.9e-15	-0.258797	10	0.46	7.8e-21	0.28857	0.54737	0.0874317	0.349315	0.125436	0.604478
3905198	3905665	1	0.125414	10	0.0034	0.034	0.98857	0.86316	0.671875	0.932692	0.995086	0.974249
3914743	3915977	1	0.10609	10	0.013	0.11	0.97714	0.87105	0.873016	0.932836	0.990172	0.951613
4243656	4244275	1	0.157444	10	0.00023	0.0033	0.99429	0.83684	0.923077	0.942675	0.991892	0.942584
4272285	4272664	1	0.117669	10	0.006	0.00072	0.95714	0.83947	0.779661	0.934066	0.986486	0.967742
4312189	4313183	1	0.15391	10	0.00032	0.0046	0.98286	0.82895	0.74026	0.880435	0.991892	0.898089
4318296	4318393	1	0.202406	10	2.3e-06	5.3e-05	0.99714	0.79474	0.993007	0.986301	0.997297	0.992537
5587575	5588051	0.38	0.23812	10	2.6e-08	1e-06	0.98286	0.74474	0.962366	0.965517	0.992443	0.977273
5673070	5673266	1	0.143383	10	0.00081	0.0096	0.48286	0.33947	0.147541	0.264516	0.211864	0.227273
5707056	5707265	1	0.167519	10	9.1e-05	0.0015	0.98857	0.82105	0.782178	0.860465	0.975676	0.923077
6821114	6821476	0.0092	-0.24609	10	0.31	2.5e-08	0.18286	0.42895	0.0851064	0.314961	0.107807	0.339713
6918571	6919078	0.14	-0.242256	10	1.5e-08	3.8e-07	0.13143	0.37368	0.354839	0.271845	0.0514706	0.120833
7430332	7430941	1	0.217744	10	3.6e-07	3.6e-06	0.59143	0.37368	0.589844	0.575472	0.690236	0.384342
8253119	8253713	2e-11	-0.386391	10	8.3e-14	5.3e-17	0.40571	0.79211	0.101796	0.305344	0.453704	0.870813
8302518	8303090	6.5e-21	0.483383	10	4.2e-14	1.7e-26	0.72286	0.23947	0.142241	0.234568	0.915929	0.17623
8332716	8333061	1	0.12188	10	0.0044	0.043	0.97714	0.85526	0.959707	0.947115	0.986486	0.951111
8425775	8426046	1	0.166391	10	1e-04	0.0016	0.97429	0.80789	0.679245	0.698925	0.991892	0.927083
8456779	8456917	1.7e-09	-0.320359	13	4.6e-14	4.6e-15	0.53187	0.85223	0.973171	0.92069	0.936508	0.954082
8488458	8488802	1.8e-07	0.324812	10	7.4e-14	4.8e-13	0.61429	0.28947	0.0679612	0.0875576	0.62987	0.156682
8535314	8535741	0.013	0.241479	12	4.6e-14	3.6e-08	0.53095	0.28947	0.204651	0.180233	0.489796	0.226277
8536199	8536444	0.026	0.251579	10	4.2e-09	6.9e-08	0.52	0.26842	0.177165	0.223404	0.47651	0.193694
8544090	8544386	4e-23	0.48175	11	4.5e-14	1.1e-28	0.85974	0.37799	0.145729	0.109948	0.848214	0.234973
8545545	8545921	1	0.161203	10	0.00017	0.0022	0.50857	0.34737	0.0576271	0.0650407	0.503067	0.268293
8552043	8552607	1	-0.15782	10	0.00023	0.0031	0.73429	0.89211	0.00390625	0.11413	0.881679	0.900901
8574286	8574874	1	0.122158	17	2e-04	0.00074	0.52773	0.40557	0.151741	0.225806	0.703297	0.275362
8622842	8623306	1	0.175564	10	4.1e-05	0.00074	0.95714	0.78158	0.398305	0.36	0.969274	0.884615
8628535	8629614	1	0.176441	12	6.3e-06	0.00015	0.79048	0.61404	0.0795455	0.222222	0.911043	0.674419
8644877	8645098	2.3e-05	0.307218	10	7.5e-13	6.1e-11	0.89143	0.58421	0.975	0.861702	0.960265	0.841121
9202232	9202353	1	0.136767	10	0.0014	0.016	0.96571	0.82895	0.878788	0.904255	0.991892	0.955357
9380848	9381534	2e-04	0.293609	10	7e-12	5.4e-10	0.98571	0.69211	0.828571	0.925466	0.981081	0.882883
9422295	9422490	1	-0.114511	10	0.0075	0.05	0.58286	0.69737	0.303571	0.237624	0.729412	0.674033
9466388	9466433	1	-0.206391	10	1.4e-06	1.5e-05	0.18571	0.39211	0.235088	0.0940594	0.200669	0.351648
9473651	9473793	2.9e-13	0.406917	10	4.2e-14	7.8e-19	0.45429	0.047368	0.740741	0.729412	0.468354	0.0809061
9547828	9548280	1	-0.167519	10	4.1e-14	3.6e-05	0.011429	0.17895	0.0263158	0.0744186	0.00595238	0.0858209
9697457	9698365	1	0.128421	10	0.027	0.012	0.76	0.63158	0.511628	0.666667	0.949219	0.891156
9753423	9753879	0.019	0.193546	12	1.3e-11	5.1e-08	0.59048	0.39693	0.0251046	0.0726744	0.671233	0.264368
9754035	9754501	1.1e-17	0.338471	18	4.1e-14	2.9e-23	0.7873	0.44883	0.0897704	0.102273	0.967619	0.333333
9754985	9755466	0.019	-0.222127	14	8.2e-10	5.2e-08	0.28163	0.50376	0.36036	0.286713	0.134454	0.227907
9801064	9801260	1	0.167669	10	9e-05	0.0014	0.95714	0.78947	0.768707	0.878378	0.972973	0.925926
9815999	9816505	5.3e-19	-0.465489	10	4.3e-14	1.4e-24	0.43714	0.90263	0.389831	0.583333	0.307692	0.9375
9844234	9844787	3.8e-20	0.463007	10	4.7e-14	1e-25	0.53143	0.068421	0.0135747	0.0737179	0.460714	0.0361446
10006239	10006400	1	0.128947	10	0.0026	0.014	0.8	0.67105	0.972696	0.860902	0.952381	0.610039
10034405	10035567	1	0.220526	10	2.6e-07	7.2e-06	0.96	0.73947	0.858407	0.846154	0.990588	0.931677
10035756	10036403	1	-0.134812	10	0.00026	0.00065	0.32571	0.46053	0.280303	0.333333	0.171779	0.189542
10076724	10077162	1	0.130226	10	0.0023	0.026	0.98286	0.85263	0.946809	0.922581	0.983784	0.94359
10078448	10079090	0.1	0.174887	10	0.87	2.8e-07	0.54857	0.37368	0.348837	0.223684	0.57047	0.342857
10091766	10092273	1	0.146316	10	0.00063	0.0046	0.42	0.27368	0.173469	0.168605	0.314685	0.227437
10123423	10123605	1	0.129699	10	4.5e-14	1.4e-05	0.14286	0.013158	0.00625	0.0304348	0.0209059	0.0451613
10192295	10192607	0.00019	-0.290376	10	2.5e-12	5e-10	0.58857	0.87895	0.88785	0.909091	0.850746	0.891566
10239756	10240143	1	-0.191579	10	7.6e-06	0.00015	0.64	0.83158	0.521368	0.721649	0.877193	0.873874
10278530	10278911	1	0.222556	10	2e-07	6.4e-06	0.88571	0.66316	0.101695	0.143678	0.958333	0.772727
10285534	10286154	1	0.141265	17	1.9e-08	0.00028	0.47563	0.33437	0.425325	0.358407	0.377419	0.272727
10286523	10286907	0.2	-0.214691	13	1.1e-08	5.3e-07	0.63956	0.85425	0.753623	0.859375	0.90678	0.82397
10329412	10329988	0.0012	0.248872	10	1.6e-05	3.2e-09	0.48571	0.23684	0.723404	0.693333	0.523438	0.175966
10343989	10344441	0.03	-0.254887	10	2.6e-09	8.1e-08	0.27143	0.52632	0.906383	0.88764	0.174026	0.424107
10373924	10374408	7.7e-19	-0.425877	12	4.4e-14	2.1e-24	0.21667	0.64254	0.961988	0.92549	0.181818	0.732919
10401153	10401682	5.2e-16	0.400125	12	4.5e-14	1.4e-21	0.95714	0.55702	0.910345	0.849162	0.962302	0.672414
10431810	10432024	0.28	0.230752	10	1.6e-10	7.5e-07	0.42286	0.19211	0.137931	0.206704	0.281081	0.0585774
10432953	10433309	1	0.115963	13	0.002	0.018	0.57143	0.45547	0.273859	0.263158	0.596439	0.372549
10434424	10434900	0.00045	0.282782	10	3.9e-11	1.2e-09	0.84857	0.56579	0.65942	0.684211	0.885196	0.602484
10435161	10435593	1	0.116391	10	4.4e-14	0.032	0.57429	0.45789	0.293103	0.372781	0.581818	0.530435
10498005	10498258	6.1e-15	0.339568	16	4.1e-14	1.6e-20	0.90536	0.56579	0.310345	0.459459	0.979381	0.544715
10534792	10535074	1	0.123609	10	0.0039	0.04	0.96571	0.84211	0.846847	0.760684	0.975676	0.896861
10544118	10544770	1	0.154361	10	0.00031	0.0045	0.98857	0.83421	0.44	0.598639	0.996622	0.919283
[truncated: 18,994 more rows]
[truncated: 18 more columns]

## Sheet: naive vs S-mem BCs
chr	start	stop	q.value	mean.methylation.difference	X.CpGs	p..MWU.	p..2D.KS.	mean.HD_NAIVE	mean.HD_S-mem	mean.HD_US-mem	mean.CVID_S-mem	mean.CVID_NAIVE	mean.CVID_US-mem
1	632120	632406	5.2e-16	0.453661	10	4.6e-14	1.8e-21	0.49429	0.040625	0.11349	0.107246	0.169492	0.0825243
1	866395	866614	2.2e-09	0.375536	10	4.5e-14	7.7e-15	0.99429	0.61875	0.986842	0.908397	0.997297	0.980645
1	866701	867006	0.0017	0.230692	16	1.6e-10	5.9e-09	0.91429	0.68359	0.900648	0.82377	0.983155	0.92145
1	867085	867729	3.5e-08	0.350536	10	4.9e-14	1.2e-13	0.99429	0.64375	0.99115	0.614458	0.997543	0.977401
1	872866	873368	4.2e-11	0.397232	10	4.5e-14	1.4e-16	0.86286	0.46563	0.938525	0.591837	0.97006	0.892045
1	899751	900369	0.0059	0.279464	10	4e-10	2e-08	0.98571	0.70625	0.98374	0.861314	0.989189	0.935374
1	902336	902669	0.00019	0.304464	10	9.6e-12	6.7e-10	0.98571	0.68125	0.957895	0.892045	0.981081	0.96129
1	909943	910010	1	-0.184554	10	3.6e-05	0.00066	0.068571	0.25312	0.0342105	0.121739	0.0027027	0.0387097
1	910049	910109	1e-08	-0.350406	11	4.4e-14	3.6e-14	0.01039	0.3608	0.0311005	0.114625	0.002457	0.0117302
1	910973	911724	3.5e-25	0.364402	23	4.3e-14	1.2e-30	0.93913	0.57473	0.955121	0.738971	0.979905	0.954155
1	913127	913551	2.1e-06	0.333839	10	1.2e-13	7.3e-12	0.90571	0.57188	0.908696	0.678899	0.947552	0.908108
1	913870	914430	1	0.141263	14	0.00018	4.3e-06	0.89796	0.7567	0.950476	0.839024	0.956897	0.952854
1	915018	916140	2.6e-71	0.509137	30	4.1e-14	8.9e-77	0.92476	0.41563	0.912306	0.441096	0.986628	0.840637
1	917575	918162	2.4e-20	0.3664	19	4.6e-14	8.1e-26	0.98647	0.62007	0.968144	0.845588	0.990043	0.962649
1	918707	919393	1.4e-08	0.321978	13	4.5e-14	4.9e-14	0.97582	0.65385	0.959514	0.896714	0.987526	0.960298
1	921677	922563	1.7e-06	0.335	10	1.1e-13	5.9e-12	0.86	0.525	0.761364	0.718182	0.974648	0.706422
1	922613	923071	1	0.103423	12	0.011	0.038	0.95238	0.84896	0.92278	0.834586	0.995495	0.869369
1	926997	927918	1.3e-28	0.392573	22	5e-14	4.4e-34	0.93377	0.54119	0.951189	0.707424	0.961842	0.951334
1	929210	929311	2.2e-13	0.424554	10	4.4e-14	7.5e-19	0.97143	0.54688	0.954545	0.746988	0.983784	0.919028
1	929401	929595	1	0.236518	10	1.2e-07	3.8e-06	0.97714	0.74062	0.936232	0.924138	0.959459	0.912409
1	929692	930158	1e-27	0.416071	19	3.8e-14	3.6e-33	0.96541	0.54934	0.926829	0.735931	0.99431	0.937729
1	930479	931817	2.8e-71	0.459291	37	2.9e-14	9.7e-77	0.95676	0.49747	0.956487	0.684507	0.973054	0.9332
1	932037	932407	6.8e-17	0.386735	14	4.5e-14	2.4e-22	0.92245	0.53571	0.925676	0.693182	0.981818	0.876106
1	933302	933684	1	0.135893	10	0.0024	0.025	0.71714	0.58125	0.903061	0.70297	0.941489	0.835443
1	933689	934302	4.8e-09	0.326992	13	3.8e-14	1.7e-14	0.43516	0.10817	0.0255556	0.0902439	0.240741	0.0398936
1	936060	936209	0.85	0.238661	10	1e-09	3e-06	0.45429	0.21563	0.428571	0.15	0.432099	0.240876
1	937174	937681	0.066	0.238765	12	4.8e-09	2.3e-07	0.98095	0.74219	0.967105	0.847826	0.986486	0.948925
1	938345	938740	1e-24	0.537411	10	4.7e-14	3.5e-30	0.93429	0.39688	0.904153	0.515625	0.953216	0.89
1	939120	939929	2.4e-34	0.418669	22	3.8e-14	8.3e-40	0.86753	0.44886	0.873773	0.450633	0.90117	0.833021
1	944439	945081	7.1e-31	0.447123	18	4.3e-14	2.5e-36	0.97143	0.52431	0.957233	0.719388	0.981982	0.956318
1	959589	959784	6.9e-22	-0.374718	19	3.7e-14	2.4e-27	0.20752	0.58224	0.177062	0.207273	0.0788462	0.221477
1	959820	959890	1	-0.16625	10	2e-04	0.0029	0.04	0.20625	0.0631579	0.0972222	0.0135135	0.0677419
1	964002	964223	1	0.232589	10	1.9e-07	5.9e-06	0.98571	0.75313	0.973684	0.829412	0.994595	0.932258
1	968085	968599	8.4e-08	0.353214	10	4.7e-14	2.9e-13	0.96571	0.6125	0.957627	0.798611	0.978378	0.907063
1	970888	971085	1	-0.11977	14	0.0015	0.019	0.063265	0.18304	0.0545113	0.124601	0.0675676	0.078341
1	971090	971377	8.5e-13	-0.314831	18	4.4e-14	2.9e-18	0.11746	0.43229	0.0938865	0.307692	0.0796325	0.191537
1	971584	972029	2.1e-16	0.328393	20	4e-14	7.3e-22	0.89714	0.56875	0.916824	0.759259	0.968661	0.90099
1	972927	974001	3.3e-35	0.325366	39	0	1.2e-40	0.95678	0.63141	0.95476	0.818182	0.978307	0.960637
1	974025	974580	2e-24	0.441726	15	4.7e-14	6.9e-30	0.97714	0.53542	0.957004	0.812155	0.978663	0.94898
1	974882	975476	5.8e-18	0.377344	16	4.7e-14	2e-23	0.9125	0.53516	0.948052	0.634483	0.957968	0.92663
1	979312	979508	1.7e-05	0.294196	12	5.9e-13	5.8e-11	0.94524	0.65104	0.940133	0.876543	0.977477	0.91989
1	981069	981548	1e-12	0.322584	17	4.6e-14	3.5e-18	0.89244	0.56985	0.953148	0.757282	0.967159	0.931777
1	981708	981934	0.092	0.227129	13	6.8e-09	3.2e-07	0.93626	0.70913	0.961145	0.853659	0.966667	0.941327
1	982072	982275	1.2e-11	0.402768	10	4.5e-14	4.1e-17	0.63714	0.23438	0.631579	0.214689	0.834254	0.64
1	982651	982840	1	0.221964	10	6.8e-07	1.8e-05	0.96571	0.74375	0.952632	0.918367	0.981081	0.948387
1	983713	983900	1.8e-06	0.332857	10	1.4e-13	6.2e-12	0.68286	0.35	0.646259	0.341935	0.840491	0.548673
1	988509	989395	3.4e-06	0.3225	10	5.8e-13	1.2e-11	0.96	0.6375	0.982456	0.86755	0.981982	0.967742
1	993351	993589	0.00048	-0.297678	10	5.5e-09	1.7e-09	0.50857	0.80625	0.873563	0.913043	0.797753	0.810219
1	996892	997364	1.4e-06	0.285969	14	4.5e-14	4.7e-12	0.47347	0.1875	0.334928	0.12459	0.361842	0.322581
1	1001589	1001678	1	-0.130506	12	0.015	0.0051	0.030952	0.16146	0.0109649	0.0226415	0.0225225	0.0322581
1	1002506	1003268	1.1e-31	0.524245	13	4.4e-14	3.7e-37	0.92088	0.39663	0.863636	0.278195	0.986667	0.84
1	1003982	1004425	1.2e-06	0.274732	10	7.9e-10	4.2e-12	0.90286	0.62813	0.857895	0.8	0.978852	0.8375
1	1009276	1009847	8.7e-136	0.908771	17	2.8e-14	3e-141	0.97311	0.064338	0.890323	0.10119	0.960887	0.832
1	1013852	1014130	7.3e-07	0.258613	17	4.6e-14	2.5e-12	0.69244	0.43382	0.426966	0.285185	0.75969	0.509434
1	1014137	1014289	0.0013	0.284554	10	1.9e-10	4.4e-09	0.93143	0.64687	0.901818	0.584071	0.960526	0.905405
1	1014399	1014696	1	0.188265	14	0.0025	1.9e-05	0.63469	0.44643	0.841463	0.477778	0.792308	0.782609
1	1015130	1015455	1	0.181101	12	9e-06	0.00017	0.95714	0.77604	0.967033	0.917476	0.981777	0.978082
1	1021591	1022061	1.4e-29	0.503846	13	4.2e-14	4.7e-35	0.75385	0.25	0.617021	0.367089	0.914179	0.619048
1	1024172	1024852	4.1e-12	0.408661	10	4.6e-14	1.4e-17	0.97429	0.56563	0.986842	0.840336	0.991892	0.977419
1	1024988	1025269	1	0.115446	10	0.0098	0.086	0.96857	0.85313	0.957895	0.907317	0.97027	0.980645
1	1025299	1025737	9.1e-14	0.428482	10	4.2e-14	3.1e-19	0.96286	0.53438	0.955263	0.826087	0.991892	0.93871
1	1026546	1027436	0.00012	0.206047	22	4.6e-14	4e-10	0.46883	0.26278	0.490132	0.204482	0.403883	0.390756
1	1027923	1028443	6.9e-69	0.535268	26	5.7e-14	2.4e-74	0.95714	0.42188	0.957247	0.582633	0.983984	0.940633
1	1028515	1028727	3.4e-09	0.31773	14	4e-14	1.2e-14	0.99184	0.67411	0.977444	0.850877	0.988417	0.960829
1	1034386	1034639	1	-0.129812	18	4e-14	0.00021	0.1254	0.25521	0.132622	0.14878	0.126126	0.102612
1	1034714	1034811	1.7e-05	-0.294196	12	5.9e-13	5.9e-11	0.22143	0.51562	0.446429	0.541096	0.114706	0.533898
1	1034856	1035342	1	0.186786	10	2.9e-05	0.00046	0.87429	0.6875	0.939068	0.861111	0.981884	0.911628
1	1035802	1036226	5.5e-14	0.425893	10	4.6e-14	1.9e-19	0.95714	0.53125	0.875	0.620968	0.960494	0.894273
1	1036944	1037922	3.3e-58	0.487831	27	5.5e-14	1.2e-63	0.96931	0.48148	0.968719	0.522634	0.985986	0.956469
1	1037995	1039088	4.2e-09	0.309566	14	2.2e-12	1.4e-14	0.76939	0.45982	0.838532	0.48	0.957661	0.809013
1	1041263	1041324	1	-0.111384	12	0.0063	0.061	0.27143	0.38281	0.0984127	0.138655	0.17551	0.171717
1	1041423	1041529	1	0.141443	12	0.00053	0.0073	0.93571	0.79427	0.935754	0.5625	0.974943	0.93617
1	1047389	1047588	1	0.167232	10	0.00018	0.0027	0.98286	0.81563	0.968421	0.929648	0.972973	0.996774
1	1049844	1050332	1.3e-60	0.5155	25	3.7e-14	4.6e-66	0.968	0.4525	0.974671	0.701299	0.982328	0.947696
1	1050407	1050525	0.62	0.241696	10	6.4e-08	2.1e-06	0.98857	0.74687	0.978947	0.915789	0.972973	0.993548
1	1050535	1050684	8.7e-11	0.3925	10	4.6e-14	3e-16	0.98	0.5875	0.97166	0.916667	0.991684	0.975186
1	1050706	1050998	1e-168	0.934241	20	4.2e-14	3.6e-174	0.95143	0.017188	0.910781	0.175439	0.949081	0.853147
1	1051014	1051242	1.3e-22	0.458036	13	5.1e-14	4.4e-28	0.88352	0.42548	0.952675	0.681034	0.971698	0.965426
1	1051305	1051412	1	0.217768	10	1.1e-06	2.5e-05	0.97714	0.75938	0.986842	0.90566	0.983784	0.958065
1	1051513	1051746	6.9e-15	0.404762	12	4.3e-14	2.4e-20	0.9881	0.58333	0.960526	0.867188	0.995495	0.975806
1	1053152	1053614	6.4e-36	0.477183	18	3.9e-14	2.2e-41	0.98413	0.50694	0.962575	0.747312	0.985775	0.95098
1	1054626	1054843	0.0055	0.279732	10	3.9e-10	1.9e-08	0.98286	0.70312	0.968421	0.855172	0.983784	0.970874
1	1055305	1055603	1	0.117054	10	0.0088	0.076	0.95143	0.83437	0.944737	0.909091	0.962162	0.94822
1	1057994	1058284	3.3e-23	0.433095	15	4.7e-14	1.1e-28	0.62476	0.19167	0.626087	0.109756	0.703704	0.459459
1	1060551	1060803	0.0049	-0.257515	12	0.15	1.7e-08	0.13571	0.39323	0.0997067	0.126904	0.0869565	0.0691824
1	1063299	1063556	1	0.144643	10	2.1e-12	0.012	0.45714	0.3125	0.175439	0.167598	0.194631	0.138655
1	1064569	1064791	0.00045	0.215268	10	3.9e-14	1.6e-09	0.23714	0.021875	0.1125	0.0347826	0.0594595	0.110497
1	1066196	1067054	1.3e-31	0.399806	23	4.9e-14	4.5e-37	0.86584	0.46603	0.930988	0.569444	0.969231	0.888307
1	1067496	1067749	2e-12	-0.311607	18	4.2e-14	7e-18	0.2127	0.52431	0.537037	0.561905	0.0597345	0.344037
1	1067778	1067919	1	-0.105195	11	0.014	0.025	0.39481	0.5	0.516854	0.207407	0.254237	0.375887
1	1069799	1069874	1	-0.233393	10	1.8e-07	5.4e-06	0.42286	0.65625	0.504854	0.580247	0.376147	0.409836
1	1069881	1071084	5.9e-10	0.228448	29	4.5e-14	2e-15	0.55172	0.32328	0.403183	0.275934	0.537143	0.404092
1	1071788	1071925	1	0.145982	10	0.0011	0.011	0.94286	0.79688	0.973684	0.988166	0.991892	0.957516
1	1072024	1072089	0.037	0.264732	10	3.1e-09	1.3e-07	0.94286	0.67812	0.932551	0.909774	0.97377	0.940426
1	1072226	1072498	3.4e-17	0.383869	15	4.4e-14	1.2e-22	0.92762	0.54375	0.969751	0.728261	0.979284	0.929047
1	1072985	1073262	2.3e-20	0.497768	10	4e-14	8e-26	0.95714	0.45937	0.94382	0.674699	0.978378	0.93609
1	1073635	1073878	1.1e-23	0.527946	10	4.5e-14	3.8e-29	0.96857	0.44063	0.936842	0.615385	0.978378	0.929032
1	1073935	1074807	6.3e-40	0.397291	29	4.3e-14	2.2e-45	0.92315	0.52586	0.947321	0.71066	0.970874	0.905041
1	1074893	1075258	9.3e-05	0.309196	10	4.6e-12	3.2e-10	0.96857	0.65938	0.957219	0.944882	0.97027	0.946667
1	1085710	1085975	1	0.116429	10	0.0092	0.082	0.99143	0.875	0.966507	0.963158	0.985258	0.956012
1	1092905	1093526	2e-37	0.589881	12	4.2e-14	7e-43	0.98571	0.39583	0.976834	0.789474	0.998069	0.9202
1	1108295	1108604	1.8e-12	0.330301	16	4.2e-14	6.4e-18	0.91429	0.58398	0.890335	0.6	0.94484	0.84456
1	1108667	1108884	1	0.113661	10	0.011	0.095	0.95429	0.84062	0.910145	0.911392	0.986264	0.927203
1	1123100	1123395	1	0.164375	10	0.00023	0.0034	0.88	0.71562	0.940334	0.86755	0.956873	0.905063
1	1123603	1124025	1	0.101875	10	0.023	0.17	0.98	0.87813	0.960526	0.971154	0.991892	0.980645
1	1124312	1124620	2.1e-07	0.34875	10	4.7e-14	7.4e-13	0.98	0.63125	0.968421	0.88806	0.991892	0.980645
1	1125198	1125479	0.018	0.264643	10	3.2e-09	6.2e-08	0.97714	0.7125	0.984211	0.913333	0.978378	0.974194
1	1126434	1126652	1	0.1925	10	1.7e-05	0.00031	0.98	0.7875	0.992105	0.964072	0.991892	0.990323
1	1126705	1127290	8e-129	0.720089	26	2.9e-14	2.8e-134	0.98571	0.26563	0.956947	0.258621	0.978764	0.941176
1	1127368	1127612	1	0.181518	10	4.9e-05	8e-04	0.99714	0.81563	0.989474	0.977401	0.989189	0.980645
1	1128875	1129509	1.2e-22	0.392014	18	4.3e-14	4.3e-28	0.96667	0.57465	0.935578	0.855072	0.980273	0.946565
1	1130519	1130897	6.8e-26	0.439174	16	4.2e-14	2.4e-31	0.98214	0.54297	0.960905	0.864198	0.989865	0.906494
1	1134648	1134913	0.011	-0.272946	10	1e-09	3.7e-08	0.61143	0.88438	0.946512	0.950226	0.860465	0.912913
1	1138721	1139002	1	0.178929	10	6.2e-05	0.0011	0.99143	0.8125	0.976316	0.931937	0.991892	0.977419
1	1140592	1140865	1.7e-06	0.329375	10	2.1e-13	5.9e-12	0.92	0.59062	0.954054	0.752809	0.970899	0.90378
1	1142035	1142590	5.6e-69	0.602277	20	4.7e-14	1.9e-74	0.77571	0.17344	0.946903	0.0812808	0.959144	0.860082
1	1143030	1143218	1	-0.170536	10	0.00051	0.0021	0.38571	0.55625	0.371429	0.619718	0.165517	0.515152
1	1143731	1143875	1	0.162054	10	0.00029	0.0037	0.97143	0.80937	0.881356	0.985816	0.966361	0.909091
1	1144728	1144839	2.5e-09	-0.374375	10	4.1e-14	8.6e-15	0.16	0.53438	0.267241	0.541667	0.0858726	0.267281
1	1145895	1146665	2.9e-37	0.430978	23	4.2e-14	1e-42	0.98261	0.55163	0.960829	0.728625	0.974148	0.922525
1	1147217	1147571	0.036	0.265446	10	2.9e-09	1.3e-07	0.96857	0.70312	0.957895	0.912752	0.986486	0.964516
1	1147714	1147999	1	0.110179	10	0.014	0.11	0.99143	0.88125	0.971053	0.942708	0.994595	0.977419
1	1148867	1149387	2.4e-28	0.419878	19	4.8e-14	8.4e-34	0.97744	0.55757	0.97166	0.748718	0.988417	0.974592
1	1149648	1150165	3.4e-09	0.328846	13	4.6e-14	1.2e-14	0.95385	0.625	0.966581	0.879781	0.994059	0.897233
1	1152431	1152759	1	0.110982	10	0.013	0.11	0.98286	0.87187	0.968421	0.907767	0.986486	0.960784
1	1152815	1153292	4.3e-11	0.350481	13	4.2e-14	1.5e-16	0.95385	0.60337	0.949084	0.801205	0.968815	0.935897
1	1158495	1158700	4.5e-26	-0.503943	12	3.9e-14	1.6e-31	0.097619	0.60156	0.16	0.531469	0.0751295	0.207668
1	1161798	1161966	4.9e-15	0.442053	10	4.7e-14	1.7e-20	0.95143	0.50938	0.968338	0.833333	0.989189	0.983444
1	1162011	1162460	0.047	0.241146	12	3.4e-09	1.6e-07	0.98333	0.74219	0.973684	0.896175	0.981982	0.946237
1	1162920	1163102	1	0.126099	13	0.0013	0.016	0.65495	0.52885	0.623077	0.490385	0.882979	0.523316
1	1164943	1165092	1	0.118036	10	0.0083	0.074	0.97429	0.85625	0.850806	0.934272	0.978378	0.864583
1	1165369	1165626	1	0.196429	10	1.1e-05	0.00022	0.97143	0.775	0.973684	0.913793	0.972973	0.945161
1	1165695	1166006	1.4e-21	0.510179	10	4.5e-14	4.8e-27	0.99143	0.48125	0.95664	0.753086	0.986486	0.95189
1	1166031	1166262	1.4e-06	0.335446	10	1e-13	4.9e-12	0.88857	0.55312	0.927869	0.56701	0.956954	0.865546
1	1167292	1167756	7.6e-44	0.47358	22	3.9e-14	2.6e-49	0.96364	0.49006	0.947305	0.673228	0.981572	0.931751
1	1168941	1169096	9.6e-15	0.439464	10	4.2e-14	3.3e-20	0.94571	0.50625	0.900312	0.626016	0.962428	0.913043
1	1169919	1170126	2.2e-13	0.420714	10	4.5e-14	7.6e-19	0.74571	0.325	0.673469	0.213018	0.914894	0.666667
1	1170794	1171751	4.7e-95	0.613324	26	4.3e-14	1.6e-100	0.82967	0.21635	0.596591	0.273486	0.948749	0.547486
1	1174199	1174314	1	-0.222768	10	6.2e-07	1.7e-05	0.14286	0.36562	0.186851	0.123967	0.133758	0.149466
1	1174451	1174581	6.7e-07	-0.326055	11	6e-14	2.3e-12	0.56883	0.89489	0.889535	0.906863	0.606557	0.849206
1	1175662	1176378	1.5e-25	0.341586	26	4.5e-14	5.3e-31	0.79231	0.45072	0.890625	0.569892	0.956811	0.857798
1	1176861	1177472	5.6e-10	0.337912	13	4.1e-14	1.9e-15	0.93407	0.59615	0.931122	0.789474	0.956835	0.92233
1	1177973	1178221	1.3e-07	0.351518	10	4.7e-14	4.4e-13	0.91714	0.56563	0.957895	0.714286	0.989101	0.922581
1	1179007	1179275	8.7e-23	0.373973	20	4.2e-14	3e-28	0.94429	0.57031	0.883117	0.807107	0.962963	0.9
1	1179673	1180329	3.5e-09	0.215595	30	4.6e-14	1.2e-14	0.84476	0.62917	0.914779	0.775862	0.957014	0.884817
1	1181488	1181899	1.9e-10	0.320417	15	4.5e-14	6.6e-16	0.96	0.63958	0.94	0.931579	0.981982	0.958333
1	1181924	1182301	5.7e-30	0.418929	20	5e-14	2e-35	0.83143	0.4125	0.867925	0.394737	0.948214	0.860215
1	1182549	1182749	0.00057	0.296429	10	3.3e-11	2e-09	0.87143	0.575	0.886076	0.706522	0.978261	0.766355
1	1184028	1184302	4.4e-14	0.432143	10	4.4e-14	1.5e-19	0.95714	0.525	0.957895	0.769231	0.989189	0.96129
1	1184739	1185316	6.7e-49	0.533365	19	3.3e-14	2.3e-54	0.71429	0.18092	0.908411	0.328221	0.926	0.830664
1	1186914	1187097	1.6e-13	0.426071	10	4.8e-14	5.4e-19	0.98857	0.5625	0.95664	0.731707	0.997921	0.942177
1	1196410	1196733	1e-06	0.338839	10	7.5e-14	3.5e-12	0.98571	0.64687	0.965789	0.827815	0.994595	0.964516
1	1197758	1197861	0.11	0.254018	10	1.3e-08	3.8e-07	0.95714	0.70312	0.965789	0.897959	0.991892	0.96129
1	1197881	1198255	6.9e-18	0.473482	10	4.1e-14	2.4e-23	0.98286	0.50938	0.926316	0.824742	0.989189	0.967638
1	1199570	1199777	3.8e-08	0.358929	10	4.5e-14	1.3e-13	0.97143	0.6125	0.921053	0.866071	0.986486	0.944625
1	1199804	1200144	1	0.209732	10	2.7e-06	6.1e-05	0.96286	0.75313	0.965699	0.932203	0.981081	0.960265
1	1200518	1200884	1	0.101084	14	0.0074	0.064	0.39796	0.29688	0.400673	0.184332	0.243137	0.34252
1	1202948	1203281	5.4e-07	0.30261	13	5.5e-14	1.9e-12	0.95165	0.64904	0.947368	0.802139	0.966736	0.920596
1	1204456	1205241	4.8e-08	0.315591	13	4.4e-14	1.7e-13	0.96703	0.65144	0.963563	0.850267	0.991684	0.955335
1	1206923	1207235	1	0.111161	10	4.6e-14	0.11	0.11429	0.003125	0.0631579	0.0782609	0.0557185	0.0548387
1	1207236	1207506	1.3e-11	0.403125	10	4.3e-14	4.4e-17	0.5	0.096875	0.363636	0.144796	0.443478	0.303226
1	1207872	1208100	4.7e-05	0.299107	11	4.4e-14	1.6e-10	0.68831	0.3892	0.816092	0.446154	0.596774	0.795181
1	1209413	1209978	2.2e-07	0.271875	16	5.8e-14	7.6e-13	0.85	0.57812	0.957075	0.62249	0.987698	0.941884
1	1212085	1212666	0.0065	0.271875	10	1.2e-09	2.2e-08	0.8	0.52812	0.765182	0.496774	0.850467	0.711628
1	1214085	1214281	7.3e-07	0.306547	12	3.8e-14	2.5e-12	0.36905	0.0625	0.236	0.136719	0.162996	0.190283
1	1214676	1214867	1.4e-18	0.475268	10	3.9e-14	4.9e-24	0.79714	0.32188	0.769231	0.307692	0.986301	0.581395
1	1214941	1215773	0.022	0.245908	12	1.7e-09	7.5e-08	0.57143	0.32552	0.664557	0.244361	0.542453	0.545946
1	1216322	1216741	2.1e-05	0.272194	14	6.1e-13	7.2e-11	0.97755	0.70536	0.948864	0.877551	0.990347	0.928571
1	1219469	1219635	1.5e-22	0.519286	10	4e-14	5.2e-28	0.99429	0.475	0.956938	0.909091	0.997543	0.985337
1	1232598	1232659	0.36	-0.244018	10	4.7e-08	1.2e-06	0.10286	0.34687	0.116216	0.167421	0.0594595	0.1
1	1232664	1232770	1	-0.13592	13	0.17	0.0033	0.03956	0.17548	0.0618102	0.0487805	0.039501	0.0568475
1	1235226	1235438	1	0.105268	10	0.018	0.15	0.97714	0.87187	0.968421	0.93722	0.989189	0.954839
1	1235522	1236043	3.9e-21	0.483523	11	4.5e-14	1.4e-26	0.96364	0.48011	0.961722	0.722222	0.990172	0.956012
1	1236355	1236631	9.5e-10	0.335371	13	4.1e-14	3.3e-15	0.83297	0.4976	0.83727	0.589404	0.981481	0.883459
1	1237104	1237428	0.034	0.264821	10	4.1e-08	1.2e-07	0.70857	0.44375	0.606061	0.404255	0.916201	0.453333
1	1237526	1237752	1	0.171161	10	0.00013	0.002	0.47429	0.30312	0.280612	0.185567	0.271523	0.252874
1	1237866	1238039	1	0.103869	12	0.011	0.097	0.11429	0.010417	0.0350877	0.0905797	0.036036	0.061828
1	1238229	1238416	1	0.105357	11	5e-14	0.11	0.17922	0.073864	0.0362694	0.198347	0.0508475	0.0883281
1	1238695	1238832	0.057	0.255357	10	1.1e-08	2e-07	0.94286	0.6875	0.935574	0.825175	0.989101	0.963636
1	1238863	1239486	4.2e-31	0.407021	22	4.3e-14	1.4e-36	0.93117	0.52415	0.939904	0.688811	0.97125	0.921212
1	1239861	1239999	2.1e-06	0.334018	10	1.2e-13	7.3e-12	0.93714	0.60313	0.919753	0.664179	0.929619	0.874477
1	1240108	1240899	2.7e-36	0.523393	15	4.6e-14	9.5e-42	0.88381	0.36042	0.8	0.594444	0.977865	0.738693
1	1240917	1241264	0.00014	0.306429	10	7.1e-12	5e-10	0.73143	0.425	0.669291	0.323308	0.950893	0.598361
1	1241293	1241851	1.2e-83	0.743248	16	4.5e-14	4.2e-89	0.90536	0.16211	0.833333	0.229236	0.9606	0.838284
1	1241874	1242484	4.1e-29	0.320378	34	4.4e-14	1.4e-34	0.97479	0.65441	0.978328	0.84186	0.982512	0.957306
1	1242780	1243191	2.5e-53	0.555545	19	3.6e-14	8.6e-59	0.98647	0.43092	0.964474	0.711268	0.977027	0.943548
1	1243408	1243519	8.9e-20	0.492232	10	4.6e-14	3.1e-25	0.98286	0.49063	0.973684	0.785714	0.997297	0.967742
1	1244097	1244367	9e-16	0.413467	12	4.4e-14	3.1e-21	0.97857	0.5651	0.945175	0.894118	0.990991	0.927419
1	1247011	1247072	1	-0.100893	10	0.024	0.18	0.042857	0.14375	0.0236842	0.0720721	0.027027	0.0322581
1	1247577	1247769	1	0.185937	12	5.2e-06	0.00012	0.93333	0.7474	0.960739	0.932292	0.964646	0.943343
1	1247876	1248510	0.32	0.22686	12	2.7e-08	1.1e-06	0.96905	0.74219	0.980263	0.923077	0.975225	0.978495
1	1260211	1260514	3.4e-16	0.368333	15	4.5e-14	1.2e-21	0.76	0.39167	0.75625	0.354839	0.862245	0.609195
1	1260962	1261419	1	-0.189286	10	2.3e-05	0.00027	0.58571	0.775	0.935393	0.71519	0.689655	0.900826
1	1270714	1271307	1.9e-12	0.410714	10	4.6e-14	6.7e-18	0.98571	0.575	0.971053	0.77193	0.986486	0.970968
1	1272641	1272935	4.9e-33	0.497202	15	3.7e-14	1.7e-38	0.80762	0.31042	0.815029	0.235075	0.875294	0.727969
1	1274489	1274709	1	-0.133661	10	0.0028	0.013	0.22571	0.35938	0.146179	0.230337	0.141221	0.159184
1	1280966	1281260	0.04	0.264643	10	3.2e-09	1.4e-07	0.97714	0.7125	0.978947	0.906977	0.997297	0.967742
1	1281488	1281895	8.3e-19	0.42603	13	4.1e-14	2.9e-24	0.94286	0.51683	0.961538	0.798319	0.981289	0.912718
1	1282128	1282567	0.019	0.270803	10	3.9e-08	6.4e-08	0.81143	0.54063	0.876923	0.707317	0.908	0.806283
1	1285530	1285939	9.6e-27	0.445312	16	4.2e-14	3.3e-32	0.9375	0.49219	0.91841	0.62963	0.981034	0.861257
1	1285950	1286116	1	0.171205	12	2.7e-05	2e-04	0.84048	0.66927	0.91796	0.846154	0.969466	0.952381
1	1287925	1288109	3.2e-06	0.304167	12	1.3e-13	1.1e-11	0.95	0.64583	0.96468	0.780899	0.984234	0.945652
1	1290002	1290088	1	0.110714	10	0.013	0.11	0.98571	0.875	0.986702	0.923469	0.991892	0.986755
1	1290197	1290443	1	0.141161	10	0.0016	0.0023	0.39429	0.25312	0.409091	0.191257	0.272727	0.357143
1	1290490	1291376	9e-45	0.381582	35	4.8e-14	3.1e-50	0.95837	0.57679	0.95122	0.753316	0.989715	0.898925
1	1291757	1291882	5e-07	0.311756	12	4.3e-14	1.7e-12	0.61905	0.30729	0.370079	0.282723	0.51634	0.474359
1	1292061	1292236	1	0.128051	12	0.0017	0.019	0.1619	0.033854	0.0606061	0.0627306	0.0642674	0.0315186
1	1292299	1292555	3.1e-07	0.342857	10	4.2e-14	1.1e-12	0.84286	0.5	0.874459	0.644628	0.95941	0.891566
1	1293955	1294005	0.018	-0.270804	10	1.4e-09	6.2e-08	0.68857	0.95937	0.97019	0.981221	0.987288	0.914286
1	1295075	1295449	0.005	0.280804	10	3.3e-10	1.7e-08	0.97143	0.69063	0.973684	0.889706	0.989189	0.987097
1	1298155	1298329	1	0.102679	10	0.022	0.055	0.97143	0.86875	0.973684	0.905941	0.983784	0.957516
1	1298666	1299023	2.9e-15	0.355301	16	4.8e-14	1e-20	0.93929	0.58398	0.951261	0.807229	0.976351	0.929487
1	1299075	1299366	6e-27	0.493475	13	4.3e-14	2.1e-32	0.96703	0.47356	0.961538	0.738806	0.975052	0.972705
1	1299532	1299795	6.7e-08	0.349821	10	4.9e-14	2.3e-13	0.96857	0.61875	0.973684	0.830189	0.986486	0.987097
1	1299886	1300409	1.7e-26	0.553571	10	4.7e-14	5.7e-32	0.92857	0.375	0.934132	0.483871	0.964865	0.898785
1	1304129	1304371	1	0.1875	10	2.7e-05	0.00051	0.9	0.7125	0.920118	0.823129	0.973913	0.900383
1	1304821	1305059	7.3e-14	-0.429911	10	4.5e-14	2.5e-19	0.085714	0.51562	0.120805	0.29771	0.0621622	0.180212
1	1309511	1309643	1	0.219018	10	9.5e-07	2.5e-05	0.69714	0.47813	0.232877	0.490196	0.968	0.2
1	1310044	1310801	7.6e-06	0.287912	13	2.4e-13	2.6e-11	0.98022	0.69231	0.967611	0.875	0.991684	0.970149
1	1310921	1311159	0.0092	0.276071	10	6.5e-10	3.2e-08	0.98857	0.7125	0.981579	0.911765	0.994595	0.964516
1	1312073	1312290	0.028	0.261518	10	4.4e-09	9.5e-08	0.97714	0.71563	0.979757	0.890173	0.985447	0.975186
1	1325617	1326607	7e-36	0.462124	19	4.4e-14	2.4e-41	0.86015	0.39803	0.840726	0.458874	0.955403	0.793367
1	1328329	1328601	1.4e-25	0.48283	13	4.2e-14	5e-31	0.97802	0.49519	0.979757	0.823077	0.989605	0.970223
1	1330425	1331477	2.2e-135	0.696675	29	2.9e-14	7.6e-141	0.85616	0.15948	0.870968	0.253759	0.951165	0.7921
1	1331482	1331706	1	0.131494	11	0.002	0.022	0.96104	0.82955	0.964115	0.927461	0.968059	0.935294
1	1337711	1338023	5.6e-36	0.558929	13	4.4e-14	2e-41	0.98681	0.42788	0.953441	0.704545	0.995842	0.947631
1	1344760	1345089	2.7e-14	0.434554	10	4.2e-14	9.5e-20	0.93143	0.49688	0.954545	0.796296	0.980344	0.928783
1	1348032	1348267	1	0.179196	10	6.1e-05	0.00072	0.78857	0.60938	0.874016	0.650602	0.838028	0.786957
1	1351410	1351554	0.0049	-0.225	10	0.0014	1.7e-08	0.5	0.725	0.248677	0.758621	0.50165	0.202454
1	1356926	1357246	7.9e-12	0.354876	13	4.4e-14	2.7e-17	0.88132	0.52644	0.920588	0.573333	0.977131	0.853242
1	1357257	1357421	0.01	0.275089	10	7.5e-10	3.6e-08	0.76571	0.49062	0.917051	0.547945	0.940239	0.819149
1	1358328	1358511	1	-0.104286	10	1	0.0052	0.045714	0.15	0.05	0.0776256	0.0378378	0.0488599
1	1358908	1359538	1.7e-10	0.316007	14	4.1e-14	6e-16	0.58163	0.26563	0.323529	0.203046	0.7	0.259459
1	1360156	1360708	1	0.111071	10	0.013	0.064	0.84857	0.7375	0.927126	0.837662	0.970492	0.885417
1	1363985	1364529	7.9e-12	0.345855	14	4.5e-14	2.7e-17	0.97755	0.6317	0.986765	0.959799	0.972932	0.983636
1	1374185	1374368	6.6e-12	0.403393	10	4.1e-14	2.3e-17	0.69714	0.29375	0.765306	0.291139	0.888298	0.753012
1	1396840	1396998	1	-0.127232	10	0.0044	0.044	0.85714	0.98438	0.918182	0.952174	0.954128	0.958159
1	1398018	1398402	6.8e-61	0.723884	12	3.8e-14	2.4e-66	0.77857	0.054688	0.441341	0.159664	0.968571	0.391144
1	1400325	1400854	1.8e-22	0.479554	10	4.9e-14	6.3e-28	0.75143	0.27188	0.424242	0.203125	0.795848	0.371134
1	1401869	1402314	1	0.107321	10	0.016	0.098	0.98857	0.88125	0.986842	0.925287	0.994595	0.987097
1	1419868	1420042	7.8e-23	-0.41702	16	6.1e-10	2.7e-28	0.073214	0.49023	0.0512334	0.284404	0.0905923	0.0931264
1	1420389	1420530	1	-0.138781	23	2.5e-06	7.9e-05	0.074534	0.21332	0.0633075	0.0756972	0.0400972	0.103858
1	1420659	1422123	4.4e-34	0.342988	34	4e-14	1.5e-39	0.96891	0.62592	0.958199	0.786127	0.977654	0.946002
1	1422331	1422783	6e-39	0.508823	17	3.7e-14	2.1e-44	0.96471	0.45588	0.97084	0.757009	0.980769	0.953744
1	1422792	1423630	0.0011	0.247385	14	5.7e-11	3.7e-09	0.93265	0.68527	0.929273	0.681529	0.972006	0.895442
1	1425764	1426181	5.5e-17	0.403846	13	4.5e-14	1.9e-22	0.69231	0.28846	0.579618	0.253394	0.826855	0.528302
1	1430430	1430845	2e-10	-0.265476	21	2.5e-10	7.1e-16	0.32381	0.58929	0.489362	0.560847	0.214634	0.429952
1	1430848	1431191	1	0.187619	15	2.8e-08	9.6e-06	0.42095	0.23333	0.352941	0.181818	0.219653	0.331081
1	1431237	1432140	6.4e-20	0.420663	14	4.4e-14	2.2e-25	0.89388	0.47321	0.836634	0.456376	0.96087	0.861111
1	1432484	1432789	5.1e-05	-0.244754	16	4.3e-12	1.7e-10	0.23571	0.48047	0.2	0.352941	0.124378	0.290984
1	1437338	1437774	7.7e-22	0.397742	17	4.5e-14	2.6e-27	0.97311	0.57537	0.943366	0.697581	0.987281	0.952083
1	1438165	1438885	4e-18	0.397576	14	4e-14	1.4e-23	0.83061	0.43304	0.853448	0.614286	0.945498	0.890365
1	1439126	1439262	1	0.108393	10	0.015	0.13	0.97714	0.86875	0.961749	0.930233	0.991892	0.978339
1	1439689	1439737	1	0.163482	10	0.0028	0.0037	0.52286	0.35938	0.179245	0.347826	0.428571	0.192308
1	1439818	1440671	9.6e-33	0.27385	52	6.2e-14	3.3e-38	0.88022	0.60637	0.824716	0.755357	0.972353	0.784615
1	1442793	1443185	4.8e-16	0.454196	10	4.1e-14	1.7e-21	0.98857	0.53438	0.98452	0.867769	0.993243	0.977186
1	1453724	1454085	1	0.177679	10	7e-05	0.0011	0.97143	0.79375	0.983827	0.923977	0.96732	0.98227
1	1455413	1455675	1	0.191815	12	2.6e-06	6.4e-05	0.92619	0.73438	0.94708	0.895197	0.95966	0.950119
1	1462143	1463130	8.2e-58	0.461667	30	4.8e-14	2.9e-63	0.75333	0.29167	0.908219	0.472381	0.935758	0.814925
1	1468798	1468922	1	0.109554	10	0.014	0.0021	0.93143	0.82188	0.889734	0.902299	0.967302	0.959391
1	1476074	1476495	1	-0.139107	10	7e-12	1.6e-05	0.11714	0.25625	0.150943	0.449393	0.152062	0.211268
1	1508928	1509133	6.5e-17	0.463125	10	4.8e-14	2.3e-22	0.96	0.49688	0.833333	0.535714	0.983784	0.670732
1	1533571	1533930	1.2e-11	0.403482	10	4.5e-14	4.3e-17	0.96286	0.55937	0.96945	0.758065	0.981785	0.915842
1	1538461	1538658	3.4e-15	0.444821	10	4.7e-14	1.2e-20	0.98857	0.54375	0.981579	0.811966	1	0.964516
1	1540850	1541047	9.9e-13	-0.288776	21	4.1e-14	3.4e-18	0.31837	0.60714	0.23348	0.628159	0.223124	0.252232
1	1543576	1543787	1.7e-43	0.519841	18	4.6e-14	6e-49	0.99206	0.47222	0.97807	0.604938	0.993994	0.946237
1	1553994	1554164	1	0.217232	10	1.2e-06	2.8e-05	0.98286	0.76562	0.963158	0.836478	0.989189	0.964516
1	1554511	1554836	0.032	0.266429	10	2.5e-09	1.1e-07	0.99143	0.725	0.976316	0.859649	0.994595	0.951613
1	1589637	1589995	7.4e-30	0.515247	13	3.5e-14	2.5e-35	0.99121	0.47596	0.98783	0.811594	0.993763	0.972705
1	1590791	1591137	1	0.113304	10	0.011	0.095	0.99143	0.87813	0.984127	0.97	1	0.987097
1	1591602	1591969	9.1e-17	0.461518	10	4.1e-14	3.1e-22	0.97714	0.51562	0.983254	0.871287	0.992629	0.98827
1	1593912	1594393	9.1e-06	0.325	10	4e-13	3.1e-11	0.9	0.575	0.962466	0.8	0.949102	0.935593
1	1596982	1597280	5.5e-15	0.42289	11	4e-14	1.9e-20	0.51948	0.096591	0.752809	0.126582	0.684564	0.644928
1	1597854	1598272	1.5e-08	0.328795	12	4.5e-14	5.1e-14	0.82619	0.4974	0.967005	0.601307	0.970223	0.938312
1	1599113	1599362	2.1e-07	-0.291518	14	1.6e-06	7.4e-13	0.3	0.59152	0.678414	0.62753	0.231678	0.573892
1	1600570	1600701	1	-0.176161	10	8.1e-05	0.0011	0.14571	0.32188	0.0857988	0.136364	0.0828025	0.0748299
1	1603484	1604188	3.9e-34	0.545742	13	4.8e-14	1.3e-39	0.97363	0.42788	0.950931	0.756098	0.981132	0.944206
1	1604252	1604753	1.9e-06	0.335179	10	1.1e-13	6.6e-12	0.99143	0.65625	0.990431	0.869159	0.992629	0.991202
1	1604891	1605333	7.4e-08	0.354464	10	4.6e-14	2.5e-13	0.98571	0.63125	0.971053	0.851351	0.988304	0.987097
1	1605395	1605939	1	0.213571	10	1.8e-06	2.3e-05	0.98857	0.775	0.981908	0.842391	0.994863	0.981855
1	1606010	1606598	2.5e-17	0.395982	14	4.5e-14	8.6e-23	0.94286	0.54688	0.973646	0.736559	0.985484	0.974775
1	1616603	1616751	1.8e-10	-0.389196	10	4.3e-14	6.3e-16	0.35143	0.74062	0.691275	0.632911	0.219298	0.627451
1	1625005	1625252	9.9e-13	0.382217	12	4.3e-14	3.4e-18	0.97857	0.59635	0.967105	0.845161	0.972973	0.965054
1	1627401	1627682	3.9e-43	0.450744	24	4.5e-14	1.3e-48	0.95595	0.50521	0.938776	0.408333	0.98536	0.939259
1	1627719	1628021	1.9e-08	0.320536	13	4.5e-14	6.4e-14	0.99121	0.67067	0.967611	0.804124	0.995842	0.975186
1	1628685	1629045	0.00018	0.293125	10	5.4e-11	6.3e-10	0.64	0.34687	0.539936	0.239264	0.613014	0.48583
1	1631252	1631308	1	-0.211429	10	2.2e-06	5.2e-05	0.088571	0.3	0.0453333	0.0817308	0.0486486	0.100324
1	1671723	1672063	1	0.185982	10	3.2e-05	0.00057	0.98286	0.79688	0.981579	0.947674	0.994595	0.987097
1	1674827	1674920	1	0.156786	10	0.00045	0.0061	0.99429	0.8375	0.965517	0.963855	0.986486	0.979933
1	1675038	1675545	1.2e-150	0.902585	19	2.2e-14	4.2e-156	0.98647	0.083882	0.928889	0.217054	0.99896	0.847079
1	1677433	1677634	1.4e-57	0.676511	13	5e-14	4.7e-63	0.75824	0.081731	0.209091	0.104089	0.930769	0.23741
1	1679007	1679258	7.9e-18	0.401275	14	4.8e-14	2.7e-23	0.83878	0.4375	0.963265	0.472727	0.985849	0.913043
1	1696889	1697287	2e-11	0.399286	10	4.3e-14	6.9e-17	0.97429	0.575	0.952381	0.831776	0.991892	0.941368
1	1697839	1698061	8.8e-18	0.471339	10	4.8e-14	3e-23	0.90571	0.43438	0.913043	0.52	0.967509	0.910569
1	1737651	1737807	1	0.139375	10	0.0018	0.021	0.98	0.84062	0.967254	0.956731	0.995495	0.955631
1	1738083	1738358	2.4e-72	0.831494	11	4.3e-14	8.2e-78	0.97922	0.14773	0.965587	0.175532	0.995842	0.98263
1	1756721	1757070	5.2e-22	0.410547	16	4.2e-14	1.8e-27	0.975	0.56445	0.963816	0.825726	0.989865	0.971774
1	1776556	1777112	9.2e-72	0.864821	10	5e-14	3.2e-77	0.90857	0.04375	0.246377	0.0265487	0.977444	0.0735294
1	1781381	1782516	3.5e-28	0.258181	49	0	1.2e-33	0.61341	0.35523	0.624896	0.287247	0.671292	0.550696
1	1797874	1798319	4.7e-23	0.522589	10	4.2e-14	1.6e-28	0.92571	0.40313	0.971731	0.601626	0.933993	0.869159
1	1828307	1829517	3.4e-198	0.987372	21	6.3e-14	1.2e-203	0.99184	0.0044644	0.974545	0.00884956	0.996324	0.949109
1	1871037	1871435	2.1e-09	0.375625	10	4.2e-14	7.4e-15	0.96	0.58437	0.963158	0.8125	0.981081	0.974194
1	1892089	1892625	2.1e-23	-0.432976	15	4.1e-11	7.2e-29	0.12952	0.5625	0.435185	0.47619	0.0707763	0.403226
1	1894690	1895011	0.015	0.213482	10	4.5e-12	5.3e-08	0.52286	0.30938	0.611765	0.245033	0.707602	0.375691
1	1897036	1898101	1.4e-28	0.343227	29	4.7e-14	4.9e-34	0.92512	0.5819	0.971233	0.838462	0.983299	0.947154
1	1899917	1900202	1e-06	-0.33875	10	7.6e-14	3.5e-12	0.08	0.41875	0.0655738	0.230769	0.04	0.0610687
1	1901592	1902068	1	-0.151867	11	0.67	0.0051	0.31688	0.46875	0.663366	0.530769	0.192661	0.621795
1	1905758	1905945	1	0.12375	10	0.0056	0.053	0.98	0.85625	0.972826	0.943299	0.994595	0.970696
1	1907236	1907781	1.5e-23	-0.484152	12	5e-14	5e-29	0.080952	0.5651	0.152778	0.762963	0.00746269	0.175439
1	1913313	1913692	3.8e-12	0.409911	10	4.5e-14	1.3e-17	0.99429	0.58437	0.991886	0.927007	0.997921	0.987593
1	1915547	1916067	1	0.1925	10	1.7e-05	0.00032	0.98	0.7875	0.981579	0.922652	0.997297	0.974194
1	1916968	1917165	0.0011	0.291964	10	6.4e-11	3.8e-09	0.98571	0.69375	0.971053	0.892086	0.994595	0.983871
1	1920102	1920777	1	0.190804	10	2e-05	2e-04	0.93143	0.74062	0.951613	0.791367	0.964706	0.959596
1	1921164	1921563	1	0.127143	10	0.0044	0.045	0.97714	0.85	0.973684	0.924242	0.981081	0.964516
1	1921626	1922494	1.6e-16	0.420833	12	4.4e-14	5.5e-22	0.98333	0.5625	0.980263	0.768707	0.981982	0.97043
1	1922647	1923398	1.1e-23	0.389521	19	5e-14	3.8e-29	0.95038	0.56086	0.963788	0.805031	0.98293	0.941379
1	1923432	1923640	0.087	0.254732	10	1.2e-08	3e-07	0.88286	0.62813	0.895522	0.827586	0.970874	0.905213
1	1923744	1923925	1	0.140536	10	0.0017	0.011	0.83429	0.69375	0.902439	0.883117	0.992395	0.924528
1	1924648	1924889	0.019	0.26625	10	2.6e-09	6.5e-08	0.66	0.39375	0.836653	0.33913	0.746193	0.772727
1	1925226	1925430	1	0.181071	10	5.1e-05	0.00084	0.96857	0.7875	0.965517	0.872483	0.957983	0.953737
1	1925629	1925969	3.8e-16	0.400961	13	4.2e-14	1.3e-21	0.95385	0.55288	0.969636	0.833333	0.956067	0.975
1	1926238	1926581	4e-16	0.363337	16	4.4e-14	1.4e-21	0.97857	0.61523	0.955298	0.805687	0.993243	0.963115
1	1926597	1926797	1.1e-31	0.549554	12	4.9e-14	3.7e-37	0.97143	0.42188	0.912698	0.409091	0.977477	0.888525
1	1926846	1927098	1.6e-11	0.321205	16	4.2e-14	5.4e-17	0.96964	0.64844	0.939966	0.802885	0.986486	0.952273
1	1929505	1930128	2.5e-17	0.352877	18	4.6e-14	8.7e-23	0.93968	0.58681	0.953453	0.876238	0.974318	0.93666
1	1937227	1937808	1.1e-18	0.36255	18	4.1e-14	3.8e-24	0.94762	0.58507	0.864322	0.753247	0.968102	0.824138
1	1939378	1939723	1	0.111264	13	0.0045	0.047	0.96703	0.85577	0.975709	0.915709	0.989605	0.957816
1	1940035	1940356	2.2e-06	0.333929	10	1.2e-13	7.5e-12	0.97143	0.6375	0.960526	0.815068	0.981081	0.954839
1	1942256	1942473	0.1	0.256339	10	9.7e-09	3.6e-07	0.96571	0.70937	0.978947	0.881657	0.980663	0.987097
1	1942574	1943101	4.6e-66	0.526717	26	4.7e-14	1.6e-71	0.97143	0.44471	0.953204	0.702586	0.981289	0.969773
1	1944291	1944422	1	-0.133661	10	0.0028	0.03	0.025714	0.15937	0.0657895	0.0807175	0.0540541	0.0709677
1	1946390	1946793	1	0.222159	11	1.8e-07	5.8e-06	0.96364	0.74148	0.959135	0.893617	0.985037	0.97006
1	1946877	1947247	2.3e-06	0.327679	10	2.7e-13	8e-12	0.97143	0.64375	0.960422	0.773196	0.964865	0.966997
1	1947781	1948295	2.8e-31	0.506505	14	5e-14	9.8e-37	0.93061	0.42411	0.972179	0.780142	0.973312	0.965885
1	1955693	1956703	1.1e-24	0.368912	22	4.9e-14	4e-30	0.97403	0.60511	0.967665	0.821782	0.981572	0.95
1	1956712	1956891	1	0.160982	10	0.00032	0.0029	0.98286	0.82188	0.984211	0.939891	0.986486	0.964516
1	1956969	1957385	8.2e-14	0.378846	13	4.4e-14	2.8e-19	0.98462	0.60577	0.98583	0.874016	0.991684	0.980149
1	1959324	1959770	0.012	0.226071	15	5.7e-10	4e-08	0.98857	0.7625	0.94	0.915966	0.987387	0.972222
1	1960766	1961429	1	0.141741	12	0.00051	0.0071	0.90476	0.76302	0.903323	0.893443	0.962963	0.894495
1	1963670	1963927	6.7e-22	0.513036	10	4.3e-14	2.3e-27	0.99429	0.48125	0.986842	0.913043	0.995495	0.994624
1	1964117	1964662	4.3e-12	0.337202	15	4e-14	1.5e-17	0.98095	0.64375	0.980263	0.896104	0.994932	0.979839
1	1964939	1965097	1	0.104018	10	0.02	0.16	0.95714	0.85313	0.960212	0.926316	0.994505	0.956667
1	1965127	1965772	1.9e-15	0.380995	14	4.4e-14	6.5e-21	0.91224	0.53125	0.935335	0.825243	0.985047	0.894915
1	1965867	1966143	0.35	0.246696	10	3.4e-08	1.2e-06	0.96857	0.72188	0.96206	0.929487	0.975676	0.928826
1	1966411	1966602	5.6e-36	0.577083	12	5.1e-14	1.9e-41	0.81667	0.23958	0.459016	0.261628	0.941748	0.565789
1	1967126	1967419	1	-0.19	10	2.1e-05	0.00019	0.36	0.55	0.511111	0.460317	0.306859	0.367816
1	1969477	1969961	2.3e-09	0.309107	15	4.7e-14	7.8e-15	0.96952	0.66042	0.926829	0.841121	0.969369	0.928977
1	1969979	1970375	1	0.150206	13	0.00013	0.0014	0.85934	0.70913	0.951168	0.768293	0.931204	0.903846
1	1970384	1970621	1	0.140446	10	0.0017	0.013	0.96857	0.82812	0.965789	0.955	0.975676	0.951613
1	1972964	1973140	6.7e-08	0.355536	10	4.7e-14	2.3e-13	0.97429	0.61875	0.929752	0.870229	0.964865	0.878173
1	1973477	1973967	3.9e-12	0.360989	13	4.4e-14	1.4e-17	0.91868	0.55769	0.912892	0.72093	0.950959	0.831633
1	1974135	1974419	0.12	0.255268	10	1.1e-08	4.3e-07	0.97714	0.72188	0.971053	0.867021	0.986486	0.964516
1	1977376	1977997	3.9e-05	0.288467	12	1.4e-12	1.3e-10	0.89524	0.60677	0.946292	0.816327	0.970109	0.948276
1	1984598	1984980	1e-13	0.428214	10	4e-14	3.6e-19	0.96571	0.5375	0.963158	0.787671	0.983784	0.964401
1	1985431	1985599	1.9e-05	0.320357	10	8e-13	6.5e-11	0.98286	0.6625	0.989474	0.822222	0.967568	0.974194
1	1986279	1986968	3.6e-25	0.372321	22	4.1e-14	1.2e-30	0.93766	0.56534	0.967033	0.723757	0.970663	0.941896
1	2010612	2011561	1.2e-06	0.244375	10	2.9e-11	4.2e-12	0.76	0.51562	0.88145	0.668639	0.9447	0.858621
1	2013563	2014061	5.2e-05	0.313036	10	2.5e-12	1.8e-10	0.99429	0.68125	0.986807	0.964539	0.986486	0.967742
1	2015532	2015908	1.8e-05	0.32	10	8.5e-13	6.2e-11	0.92	0.6	0.970501	0.682692	0.984802	0.950382
1	2019907	2020027	1	-0.203393	10	0.0012	5.1e-05	0.10286	0.30625	0.0546075	0.168539	0.0487805	0.140221
1	2021737	2022219	1	0.224821	10	4.9e-07	1.2e-05	0.86857	0.64375	0.882353	0.816667	0.934866	0.857988
1	2022557	2023043	7.2e-18	0.402679	14	4.3e-14	2.5e-23	0.94286	0.54018	0.970646	0.698276	0.973523	0.974555
1	2023182	2023564	3.4e-24	0.534732	10	4.9e-14	1.2e-29	0.96286	0.42812	0.951351	0.678571	0.97027	0.955479
1	2023638	2023934	1	0.156518	10	0.00046	0.0062	0.99714	0.84062	0.986842	0.947644	0.981081	0.987097
1	2025295	2025757	7.7e-08	0.231399	24	4.3e-14	2.7e-13	0.64286	0.41146	0.856209	0.273563	0.882075	0.886686
1	2025788	2025900	1	-0.180907	13	3.9e-06	9.9e-05	0.23736	0.41827	0.413043	0.172566	0.143357	0.432836
1	2027403	2027944	6.1e-11	0.395357	10	4.3e-14	2.1e-16	0.98286	0.5875	0.966942	0.78626	0.951351	0.946619
1	2028054	2028177	1	0.196518	10	1.1e-05	8.8e-05	0.93714	0.74062	0.897541	0.959732	0.951567	0.875862
1	2028462	2029093	0.034	0.249286	10	3.3e-09	1.2e-07	0.87429	0.625	0.929936	0.807407	0.953737	0.91358
1	2031097	2031674	0.016	0.271696	10	1.2e-09	5.5e-08	0.96857	0.69688	0.938547	0.744966	0.981081	0.928839
1	2031775	2032983	1.1e-45	0.396212	33	4.8e-14	3.8e-51	0.91515	0.51894	0.939592	0.721939	0.960504	0.915878
1	2033221	2033671	0.00097	0.240357	15	4.4e-11	3.4e-09	0.90286	0.6625	0.952475	0.819742	0.982283	0.933824
1	2038953	2039237	1.7e-20	0.499821	10	4.6e-14	5.9e-26	0.96857	0.46875	0.973684	0.721519	0.991892	0.951613
1	2039289	2039785	0.081	0.258929	10	6.9e-09	2.8e-07	0.97143	0.7125	0.978947	0.846939	0.994595	0.983871
1	2041265	2041520	0.0022	0.262574	12	1.2e-10	7.5e-09	0.8381	0.57552	0.936275	0.702381	0.951613	0.925466
1	2041567	2042423	6.9e-23	0.458929	13	4.4e-14	2.4e-28	0.92527	0.46635	0.947808	0.587209	0.971175	0.927419
1	2043122	2043295	0.019	-0.269821	10	1.6e-09	6.4e-08	0.51143	0.78125	0.904192	0.833333	0.869159	0.852941
1	2043498	2043723	1	0.222232	10	6.6e-07	9.5e-06	0.96286	0.74062	0.962466	0.905882	0.956757	0.956229
1	2047822	2048543	4.5e-21	0.391964	17	4.7e-14	1.6e-26	0.9563	0.56434	0.93299	0.69163	0.958533	0.902494
1	2049455	2049745	1	-0.107321	10	0.016	0.13	0.011429	0.11875	0.0131579	0.0805687	0.0432432	0.0225806
1	2051593	2051724	1	-0.130714	10	0.0034	0.01	0.79429	0.925	0.875	0.909091	0.950704	0.838384
1	2052636	2053334	1e-41	0.524422	17	4.8e-14	3.6e-47	0.97479	0.45037	0.971188	0.733945	0.982801	0.961252
1	2053883	2054388	1e-04	0.308125	10	5.4e-12	3.6e-10	0.98	0.67188	0.953125	0.780488	0.965608	0.939103
1	2060267	2060607	1	0.143344	11	0.00077	0.01	0.95584	0.8125	0.95933	0.909502	0.982801	0.953079
1	2067423	2067607	1	0.155655	12	0.00014	0.0022	0.97857	0.82292	0.960526	0.948936	0.966216	0.97832
1	2068234	2068781	1	0.213571	10	1.8e-06	4.3e-05	0.98857	0.775	0.986842	0.948718	0.989189	0.967742
1	2072270	2072730	1.7e-60	0.658333	15	5.1e-14	6e-66	0.93333	0.275	0.853881	0.450617	0.966543	0.745455
1	2079704	2079986	1	0.173393	10	1e-04	0.0011	0.91714	0.74375	0.973366	0.875	0.969152	0.945619
1	2093584	2093804	0.11	0.255	10	1.2e-08	3.9e-07	0.98	0.725	0.968421	0.883436	0.994595	0.964516
1	2094784	2095763	8.1e-17	0.270208	30	4.2e-14	2.8e-22	0.87333	0.60313	0.954262	0.759637	0.96158	0.93565
1	2106604	2106838	1	0.127411	10	0.0044	0.043	0.97429	0.84688	0.978947	0.874317	0.986486	0.974194
1	2107013	2107182	1	-0.188393	10	2.5e-05	0.00041	0.74286	0.93125	0.949602	0.910526	0.983471	0.956081
1	2107600	2108025	1e-29	0.465681	16	4.1e-14	3.6e-35	0.99107	0.52539	0.959866	0.70122	0.989865	0.947589
1	2108595	2108939	5.9e-19	0.427335	13	4.4e-14	2e-24	0.9033	0.47596	0.932976	0.7	0.940397	0.844037
1	2112879	2113158	3.3e-32	0.601786	10	4.5e-14	1.1e-37	0.81429	0.2125	0.803279	0.318182	0.953586	0.73913
1	2113191	2113410	1	0.218125	10	1.1e-06	2.6e-05	0.64	0.42188	0.883871	0.640351	0.852941	0.810458
1	2115288	2115407	0.037	0.265179	10	3e-09	1.3e-07	0.97143	0.70625	0.92328	0.743243	0.981081	0.989933
1	2122020	2122218	0.0043	0.281875	10	2.8e-10	1.5e-08	0.96	0.67812	0.893151	0.874172	0.986486	0.976096
1	2122467	2122669	1.4e-09	0.378214	10	4.2e-14	4.8e-15	0.96571	0.5875	0.90625	0.603175	0.975477	0.935673
1	2122875	2123100	1	0.187054	10	2.8e-05	0.00052	0.97143	0.78438	0.9683	0.910714	0.985507	0.970464
1	2123341	2123696	3.9e-16	0.326295	20	4.2e-14	1.4e-21	0.90286	0.57656	0.952446	0.690058	0.967797	0.951362
1	2126172	2126768	9.3e-30	0.452153	17	4.5e-14	3.2e-35	0.96134	0.50919	0.95114	0.755725	0.970684	0.919255
1	2132484	2132777	2.4e-16	-0.36529	16	4.2e-14	8.2e-22	0.14643	0.51172	0.198444	0.255319	0.0856611	0.303249
1	2133735	2133953	0.0052	0.277679	10	7.3e-11	1.8e-08	0.47143	0.19375	0.327189	0.174129	0.509804	0.336957
1	2137385	2137925	4.3e-16	0.374167	15	4.6e-14	1.5e-21	0.92	0.54583	0.957895	0.791667	0.950884	0.96129
1	2146181	2146877	8.4e-13	0.4175	10	4.1e-14	2.9e-18	0.98	0.5625	0.901141	0.733871	0.960688	0.892216
1	2148919	2149422	8.7e-25	0.466552	13	4.2e-14	3e-30	0.69011	0.22356	0.468293	0.252101	0.828996	0.42487
1	2150935	2151276	2.3e-15	0.368095	15	4.5e-14	7.9e-21	0.98476	0.61667	0.967626	0.715385	0.996396	0.970183
1	2151320	2152039	7.1e-18	0.452435	11	4.5e-14	2.5e-23	0.99221	0.53977	0.960784	0.672131	0.992629	0.972603
1	2153095	2153390	7.1e-09	0.368839	10	4.2e-14	2.4e-14	0.96571	0.59688	0.963158	0.895652	0.981081	0.967742
1	2160063	2160485	0.14	0.242938	11	1.2e-08	4.8e-07	0.98442	0.74148	0.987755	0.945545	0.997921	0.995037
1	2166431	2166690	1.1e-14	0.402455	12	4.7e-14	3.9e-20	0.95714	0.55469	0.947005	0.863309	0.968468	0.94186
1	2174642	2175064	4.8e-11	-0.29752	18	0.019	1.6e-16	0.19206	0.48958	0.448	0.478261	0.0770713	0.472222
1	2179594	2179823	1.3e-16	0.459732	10	4.4e-14	4.4e-22	0.96286	0.50313	0.941953	0.79661	0.989189	0.947712
1	2180600	2180838	1.9e-07	0.34875	10	4.7e-14	6.7e-13	0.98	0.63125	0.986842	0.875	0.991892	0.967742
1	2181097	2181453	1	0.187232	10	2.8e-05	0.00046	0.90286	0.71562	0.94709	0.929825	0.973837	0.970395
1	2189816	2190006	6.4e-07	-0.281667	15	5.3e-14	2.2e-12	0.093333	0.375	0.21447	0.195195	0.0288288	0.127778
1	2191654	2191868	1	0.133125	10	0.0029	0.029	0.98	0.84688	0.976316	0.964467	0.989189	0.967742
1	2196512	2197300	6.7e-08	0.313942	13	4.5e-14	2.3e-13	0.98462	0.67067	0.983806	0.860759	0.987526	0.972705
1	2198732	2199056	1	0.21375	10	1.7e-06	2.5e-05	0.92	0.70625	0.897196	0.903448	0.964968	0.833333
1	2200736	2201266	4.2e-18	0.436235	12	4.2e-14	1.4e-23	0.90238	0.46615	0.96	0.651163	0.96	0.932203
1	2201798	2202432	1.3e-28	0.505082	13	5e-14	4.5e-34	0.97143	0.46635	0.967521	0.815385	0.987889	0.97032
1	2204207	2204350	1	-0.143214	10	0.0014	0.015	0.79429	0.9375	0.93125	0.950249	0.954373	0.918803
1	2206002	2206292	1.9e-17	0.467411	10	4.6e-14	6.4e-23	0.91429	0.44688	0.827068	0.367647	0.927083	0.865979
1	2206628	2207302	4.9e-21	0.445536	13	4.5e-14	1.7e-26	0.99121	0.54567	0.977316	0.85	0.987387	0.981567
1	2207505	2207736	8e-20	0.434959	13	4.4e-14	2.8e-25	0.97582	0.54087	0.963563	0.784483	0.989605	0.955335
1	2207781	2207909	1	0.134464	10	0.0026	0.028	0.96571	0.83125	0.968421	0.921212	0.978378	0.977419
1	2208039	2208466	0.34	0.246696	10	3.4e-08	1.2e-06	0.96857	0.72188	0.934211	0.835366	0.983784	0.957929
1	2208679	2209148	3.3e-15	0.444821	10	4.7e-14	1.1e-20	0.98857	0.54375	0.955263	0.742268	0.994595	0.941368
1	2209523	2210852	1e-36	0.34445	36	4.9e-14	3.4e-42	0.97222	0.62777	0.964912	0.850895	0.984985	0.958781
1	2211883	2212142	1	0.115699	12	0.0046	0.047	0.9881	0.8724	0.984649	0.973094	0.986486	0.983871
1	2213264	2213534	1	-0.133408	12	0.0011	0.01	0.5619	0.69531	0.684466	0.743017	0.753731	0.568421
1	2213551	2213893	0.13	0.203348	16	8.5e-09	4.5e-07	0.97679	0.77344	0.965404	0.922481	0.989865	0.971429
1	2214404	2215183	4.9e-11	0.271631	22	4.2e-14	1.7e-16	0.96623	0.6946	0.9689	0.815047	0.980344	0.961877
1	2215675	2216091	1	0.12967	13	0.00094	0.012	0.97582	0.84615	0.965587	0.934066	0.968815	0.952854
1	2216181	2216860	0.0055	0.28	10	3.7e-10	1.9e-08	0.98	0.7	0.957895	0.916667	0.975676	0.951613
1	2224103	2224676	1	0.212589	10	2e-06	2.9e-05	0.96571	0.75313	0.963158	0.908537	0.97027	0.980645
1	2224954	2225795	1	0.200089	10	7.6e-06	0.00016	0.96571	0.76562	0.988615	0.962617	0.990347	0.988479
1	2226905	2227022	0.99	-0.234286	10	1.6e-07	3.4e-06	0.26571	0.5	0.266667	0.276316	0.167808	0.302439
1	2230107	2230420	5.9e-15	0.40506	12	4.6e-14	2.1e-20	0.95714	0.55208	0.923304	0.802632	0.975225	0.861111
1	2230623	2231067	3e-33	0.487333	16	3.7e-14	1e-38	0.92679	0.43945	0.898104	0.519737	0.943775	0.912037
1	2231183	2231492	1.4e-22	0.474033	12	4.6e-14	4.7e-28	0.55476	0.080729	0.452703	0.105469	0.695238	0.6
1	2231521	2232033	3.6e-14	0.318656	19	4.1e-14	1.2e-19	0.89925	0.58059	0.774038	0.766234	0.974441	0.695035
1	2232506	2233031	4.1e-06	0.329286	10	1.7e-13	1.4e-11	0.95429	0.625	0.923954	0.696629	0.987526	0.807692
1	2235384	2235871	2.1e-10	0.356324	12	4.2e-14	7.2e-16	0.8381	0.48177	0.789062	0.727273	0.949495	0.663793
1	2235967	2236656	2.6e-49	0.510757	21	4.6e-14	9e-55	0.96463	0.45387	0.949474	0.602564	0.998698	0.848485
1	2237246	2237505	1	-0.213839	10	1.7e-06	3.5e-05	0.61429	0.82812	0.744526	0.793893	0.68	0.666667
1	2237789	2237975	0.00027	0.277009	12	1.1e-11	9.3e-10	0.9619	0.6849	0.954217	0.736111	0.981941	0.936455
1	2240727	2240893	1	0.106518	10	0.017	0.14	0.89714	0.79063	0.901288	0.886364	0.927928	0.890756
1	2245881	2246096	2.4e-22	0.513571	10	4.2e-14	8.2e-28	0.88857	0.375	0.97619	0.336134	0.996711	0.855204
1	2247559	2248081	8.4e-31	0.434821	19	4.9e-14	2.9e-36	0.97594	0.54112	0.955357	0.71223	0.964438	0.935484
1	2249494	2249857	1	0.110714	10	0.013	0.11	0.98571	0.875	1	0.974874	0.994595	0.980645
1	2250571	2251040	1.4e-41	0.472662	21	3.9e-14	4.8e-47	0.92653	0.45387	0.913607	0.336898	0.916547	0.86802
1	2251899	2252096	4.4e-12	0.408393	10	4.4e-14	1.5e-17	0.97714	0.56875	0.963158	0.825243	0.986486	0.977419
1	2258825	2259411	4.6e-09	0.311416	14	3.6e-10	1.6e-14	0.55918	0.24777	0.701818	0.392265	0.580858	0.54
1	2260168	2260286	0.0039	0.282589	10	2.6e-10	1.4e-08	0.98571	0.70312	0.957386	0.939891	0.983784	0.988889
1	2275426	2275763	1	0.138957	19	1.8e-05	4e-04	0.90376	0.7648	0.787736	0.932584	0.933665	0.644444
1	2279073	2279299	0.006	-0.27375	10	9e-10	2.1e-08	0.32	0.59375	0.141593	0.52518	0.217949	0.231156
1	2279361	2280031	7e-23	-0.470461	12	4.9e-14	2.4e-28	0.24048	0.71094	0.291139	0.727891	0.0879121	0.261484
1	2289493	2289764	1	0.190625	10	2e-05	0.00038	0.9	0.70937	0.947945	0.895105	0.958904	0.974359
1	2294417	2294555	2.3e-11	-0.315714	10	0.98	8e-17	0.13429	0.45	0.176471	0.492537	0.0358306	0.116129
1	2294579	2295119	2e-19	-0.483214	10	4e-14	7e-25	0.35429	0.8375	0.809045	0.883117	0.157407	0.766304
1	2299740	2300174	4.3e-18	0.42314	12	4.1e-14	1.5e-23	0.84762	0.42448	0.79085	0.488	0.956395	0.738806
1	2311214	2311546	2.3e-07	0.34375	10	5.9e-14	7.9e-13	0.8	0.45625	0.846395	0.472868	0.875	0.801619
1	2312292	2312481	1	0.176786	10	7.6e-05	0.0012	0.41429	0.2375	0.544828	0.21875	0.301205	0.548611
1	2312742	2313080	0.0016	-0.212755	14	3.2e-07	5.7e-09	0.12653	0.33929	0.114206	0.291498	0.102881	0.187675
1	2313177	2313878	0.00016	0.244141	16	3.4e-11	5.4e-10	0.875	0.63086	0.794118	0.8	0.96945	0.74359
1	2313981	2314241	1	0.17619	12	1.8e-06	0.00031	0.67619	0.5	0.725	0.540146	0.735537	0.666667
1	2315632	2316024	1	-0.159375	14	0.18	0.00031	0.12857	0.28795	0.0959821	0.12892	0.0596708	0.12987
1	2316163	2316537	1	0.136161	10	0.0023	0.025	0.91429	0.77812	0.926154	0.888112	0.957447	0.926357
1	2316730	2317515	2.1e-12	0.340179	15	3.9e-14	7.4e-18	0.97143	0.63125	0.963158	0.822222	0.983784	0.963441
1	2318550	2318922	0.00059	0.26147	13	2.5e-11	2.1e-09	0.98022	0.71875	0.968958	0.919831	0.971861	0.958678
1	2319085	2319375	1	0.142054	10	0.0015	0.011	0.65143	0.50938	0.911765	0.529762	0.731818	0.865922
1	2319554	2319900	1	0.193036	10	1.6e-05	0.00031	0.97429	0.78125	0.968421	0.911602	0.994595	0.977419
1	2320765	2321077	6e-28	0.565714	10	4.7e-14	2.1e-33	0.96571	0.4	0.957386	0.645161	0.959459	0.870307
1	2321320	2321515	1.1e-07	0.322991	12	4.7e-14	3.9e-13	0.97143	0.64844	0.934066	0.867021	0.986486	0.948649
1	2322373	2322483	1.1e-13	-0.375481	13	4.4e-14	3.6e-19	0.18462	0.5601	0.0712401	0.22093	0.115282	0.0613333
1	2323465	2323773	0.035	0.253815	11	2.6e-09	1.2e-07	0.98961	0.7358	0.978469	0.903061	0.972973	0.950147
1	2323798	2324067	1	0.21	10	2.6e-06	6.2e-05	0.96	0.75	0.971053	0.919355	0.994595	0.977419
1	2324109	2324453	5.6e-10	0.351414	12	4.4e-14	1.9e-15	0.97381	0.6224	0.969298	0.925287	0.984234	0.975806
1	2324589	2324964	1	0.174286	10	9.6e-05	0.0016	0.97429	0.8	0.960526	0.979899	0.994595	0.94822
1	2325958	2326255	1	0.136384	12	0.00083	0.011	0.9619	0.82552	0.989035	0.918455	0.990868	0.962366
1	2326802	2326950	1	0.220446	10	8.1e-07	2.1e-05	0.94857	0.72813	0.95935	0.840659	0.970501	0.938776
1	2327597	2327720	1	0.117232	10	0.0087	0.057	0.98286	0.86562	0.992105	0.935323	0.989189	0.987097
1	2327869	2328187	8.8e-05	0.220982	20	2.7e-12	3e-10	0.99286	0.77187	0.977454	0.932476	0.998649	0.958882
1	2329266	2329992	1.6e-22	0.372232	20	3.9e-14	5.4e-28	0.96286	0.59063	0.968421	0.830389	0.967568	0.967742
1	2330194	2330462	1	0.145089	10	0.0012	0.014	0.98571	0.84062	0.992105	0.916256	0.981081	0.974194
1	2330747	2330988	5e-07	0.342232	10	6.6e-14	1.7e-12	0.98286	0.64063	0.992823	0.941558	0.992629	0.991202
1	2331312	2331630	1	0.182679	10	4.4e-05	0.00077	0.95143	0.76875	0.973684	0.865285	0.975676	0.967742
1	2332029	2332458	2.4e-20	0.424171	14	4.5e-14	8.3e-26	0.97551	0.55134	0.964948	0.815476	0.976834	0.934726
1	2332704	2333468	0.0011	0.175031	29	3e-11	3.8e-09	0.96059	0.78556	0.965392	0.915921	0.977633	0.969492
1	2333750	2334348	9.6e-23	0.393403	18	4.7e-14	3.3e-28	0.98889	0.59549	0.976608	0.873096	0.990991	0.971326
1	2334478	2334656	1	0.155536	10	5e-04	0.0044	0.97429	0.81875	0.981579	0.956989	0.989189	0.964516
1	2334922	2335200	2.5e-34	0.528508	14	4.2e-14	8.6e-40	0.98163	0.45313	0.960452	0.786667	0.984556	0.951613
1	2335344	2335616	4.5e-12	0.375074	12	4.4e-14	1.6e-17	0.97143	0.59635	0.951754	0.858156	0.972973	0.95664
1	2335771	2335943	1	0.195089	10	1.3e-05	0.00025	0.98571	0.79063	0.973684	0.933333	0.978378	0.964516
1	2336296	2336837	1.6e-34	0.468552	18	3.7e-14	5.6e-40	0.90952	0.44097	0.920875	0.532407	0.956113	0.872807
1	2336966	2337108	1	0.215446	10	1.4e-06	3.5e-05	0.96857	0.75313	0.981579	0.904494	0.997297	0.987097
1	2337494	2337785	0.00026	0.302232	10	1.4e-11	8.9e-10	0.94286	0.64062	0.962466	0.789773	0.975676	0.92459
1	2338041	2338420	0.93	0.238036	10	1e-07	3.2e-06	0.99429	0.75625	0.986813	0.950739	0.995495	0.983651
1	2338595	2339005	1e-07	0.352679	10	4.6e-14	3.6e-13	0.97143	0.61875	0.974227	0.935484	0.987715	0.956204
1	2340596	2340796	1	0.192768	10	1.6e-05	0.00031	0.97714	0.78438	0.976316	0.9	0.986486	0.990323
1	2343373	2343567	1	0.188467	12	3.8e-06	5.9e-05	0.9619	0.77344	0.956916	0.873016	0.968397	0.94051
1	2343610	2343871	1.5e-16	0.45875	10	4e-14	5.2e-22	0.94	0.48125	0.89899	0.662651	0.958702	0.777778
1	2343890	2344266	1.1e-08	0.336012	12	4.7e-14	3.7e-14	0.97143	0.63542	0.961165	0.858757	0.988739	0.918089
1	2344337	2344541	1	0.150223	12	0.00023	0.0024	0.98095	0.83073	0.971491	0.927419	0.977477	0.959677
1	2345156	2345407	1	0.111364	11	0.009	0.082	0.96364	0.85227	0.976077	0.946188	0.97284	0.97654
1	2345426	2345939	1.5e-21	0.374906	19	5e-14	5.1e-27	0.98346	0.60855	0.968144	0.837209	0.985775	0.96944
1	2346938	2347389	1.1e-07	0.352946	10	4.5e-14	3.7e-13	0.96857	0.61562	0.963158	0.81746	0.981081	0.967742
1	2347401	2347707	2.9e-07	0.345089	10	5.6e-14	1e-12	0.98571	0.64062	0.973684	0.881988	0.997297	0.974194
1	2353050	2353327	1	0.195089	10	1.3e-05	0.00015	0.98571	0.79063	0.971292	0.960452	0.985258	0.994135
1	2353381	2353773	5.2e-33	0.608125	10	4.7e-14	1.8e-38	0.98	0.37188	0.930818	0.732673	0.967568	0.907258
1	2355568	2355744	1	0.139375	10	0.0018	0.02	0.98	0.84062	0.971053	0.914141	0.991892	0.993548
1	2359018	2359648	5.3e-07	0.324513	11	4.2e-12	1.8e-12	0.84156	0.51705	0.920415	0.59375	0.929577	0.851562
1	2373284	2373674	1.7e-11	0.399018	10	4.3e-14	5.8e-17	0.97714	0.57812	0.971053	0.852459	0.997297	0.980645
1	2375234	2375624	2.3e-18	0.421772	13	4.6e-14	7.9e-24	0.96264	0.54087	0.97955	0.8	0.987234	0.976982
1	2377815	2378121	0.0026	0.285536	10	1.7e-10	9.2e-09	0.95429	0.66875	0.952632	0.894737	0.989189	0.961039
1	2379357	2380357	1.1e-136	0.72996	27	4.9e-14	4e-142	0.91746	0.1875	0.918958	0.216157	0.972505	0.893574
1	2381370	2381756	1.7e-06	0.328839	10	2.3e-13	5.9e-12	0.82571	0.49688	0.705882	0.606061	0.906114	0.639485
1	2382551	2383022	0.00024	0.267239	13	9.2e-12	8.4e-10	0.61099	0.34375	0.686567	0.24	0.596774	0.676136
1	2387640	2388106	3.3e-06	0.330536	10	1.8e-13	1.1e-11	0.97429	0.64375	0.977778	0.84375	0.994595	0.963636
1	2390108	2390851	0.00025	0.263599	13	1.7e-11	8.6e-10	0.85495	0.59135	0.640394	0.670103	0.943363	0.534884
1	2392649	2393104	1.5e-25	0.461224	14	4.9e-14	5.3e-31	0.8898	0.42857	0.90223	0.432432	0.97265	0.902386
1	2405281	2405726	1	0.125804	10	0.0049	0.048	0.99143	0.86562	0.986842	0.946602	0.994595	1
1	2406195	2406499	1	0.103393	10	0.021	0.16	0.99714	0.89375	0.984211	0.950673	0.994595	0.990323
1	2411725	2411989	1	0.152381	12	8.4e-14	0.0017	0.40238	0.25	0.24937	0.271186	0.268362	0.223642
1	2413701	2414219	2.7e-54	0.532781	21	7.1e-14	9.4e-60	0.65034	0.11756	0.453061	0.181425	0.790698	0.380137
1	2415118	2415598	2.2e-39	0.525725	16	3.1e-14	7.6e-45	0.62143	0.095703	0.259574	0.136752	0.833333	0.166667
1	2418136	2418512	2.9e-06	0.278365	13	6.7e-10	1e-11	0.8	0.52163	0.911917	0.529101	0.91573	0.896679
1	2418757	2419145	1	0.119196	14	0.0016	0.019	0.87143	0.75223	0.954545	0.860656	0.966597	0.958042
1	2419464	2420286	2.7e-43	0.470414	22	4.3e-14	9.4e-49	0.95195	0.48153	0.923274	0.745387	0.968059	0.936097
1	2426402	2426580	1.4e-17	0.470357	10	4.6e-14	4.9e-23	0.98286	0.5125	0.965789	0.852174	0.967568	0.977419
1	2426642	2427121	1.9e-06	0.267522	16	7.9e-14	6.5e-12	0.95893	0.69141	0.951667	0.901575	0.986486	0.952183
1	2427214	2427401	0.017	0.270714	10	1.4e-09	5.7e-08	0.94571	0.675	0.973684	0.801325	0.950549	0.941935
1	2427969	2428377	2e-04	0.278943	12	8e-12	6.8e-10	0.96905	0.6901	0.971491	0.830986	0.981982	0.962366
1	2428918	2429495	1	0.153214	10	0.00061	0.008	0.96571	0.8125	0.972308	0.911917	0.991667	0.940741
1	2430560	2430868	1	0.122857	10	0.006	0.053	0.92286	0.8	0.955128	0.876344	0.97136	0.923077
1	2431564	2432089	4e-05	0.268559	14	1.2e-12	1.4e-10	0.9449	0.67634	0.91784	0.811224	0.96008	0.913043
1	2432321	2432758	2.1e-26	0.472258	14	3.9e-14	7.4e-32	0.93878	0.46652	0.945489	0.730159	0.96139	0.942396
1	2432775	2433435	6.9e-08	0.267758	18	4.5e-14	2.4e-13	0.90317	0.63542	0.978947	0.878289	0.974965	0.959677
1	2433614	2434052	4.4e-07	0.293048	14	5.3e-14	1.5e-12	0.89796	0.60491	0.955587	0.757991	0.989313	0.970149
1	2435260	2435657	2.3e-17	0.429167	12	4e-14	8e-23	0.95	0.52083	0.932367	0.753846	0.972973	0.952978
1	2437690	2438605	6.2e-53	0.436204	31	4.6e-14	2.1e-58	0.94931	0.5131	0.94896	0.77972	0.969203	0.933655
1	2438897	2439368	5.8e-08	0.355268	10	4.5e-14	2e-13	0.97714	0.62187	0.965789	0.753623	0.989189	0.967742
1	2439385	2439618	1.7e-85	0.940446	10	5.4e-14	6e-91	0.96857	0.028125	0.780822	0.135371	0.989189	0.711538
1	2439818	2440705	1	0.10029	37	1.6e-05	0.00028	0.92124	0.82095	0.949502	0.800591	0.95045	0.91456
1	2440722	2441230	5.2e-15	0.376913	14	4.2e-14	1.8e-20	0.97959	0.60268	0.973684	0.695312	0.984556	0.958237
1	2441384	2442061	1.8e-22	0.391419	18	5.1e-14	6.3e-28	0.91746	0.52604	0.93323	0.726744	0.961059	0.92057
1	2442278	2442934	8.9e-19	0.441964	12	4.3e-14	3.1e-24	0.95238	0.51042	0.926136	0.683168	0.983051	0.913858
1	2444147	2444363	1	-0.179727	17	1.6e-07	4.5e-06	0.1916	0.37132	0.0862423	0.151899	0.0395257	0.122353
1	2445261	2445772	0.0011	0.265699	12	7.3e-11	3.9e-09	0.80476	0.53906	0.937824	0.606452	0.917763	0.915309
1	2445931	2446086	7.4e-13	0.418036	10	4.3e-14	2.6e-18	0.97429	0.55625	0.972222	0.76	0.97027	0.957746
1	2448598	2449406	2.8e-26	0.379058	22	4.3e-14	9.8e-32	0.94156	0.5625	0.958002	0.806452	0.980392	0.961877
1	2450152	2450417	3e-14	0.39814	12	4e-14	1.1e-19	0.94762	0.54948	0.956621	0.731092	0.972973	0.958457
1	2452113	2452289	1	0.114018	10	4e-14	0.0018	0.41714	0.30313	0.459459	0.217172	0.282209	0.5
1	2452949	2453196	2.6e-10	0.354241	12	4.1e-14	9.1e-16	0.8881	0.53385	0.964912	0.755556	0.933824	0.921833
1	2453255	2453810	1	0.209077	12	3e-07	9.2e-06	0.96429	0.75521	0.962637	0.908629	0.977477	0.940379
1	2453905	2454325	1.2e-17	0.415591	13	4.1e-14	4.2e-23	0.95165	0.53606	0.952965	0.666667	0.970894	0.931122
1	2454414	2455356	7.6e-17	0.275924	29	4.2e-14	2.6e-22	0.94187	0.66595	0.957195	0.82134	0.986207	0.962838
1	2455384	2456130	2.2e-59	0.453069	32	3.8e-14	7.5e-65	0.64643	0.19336	0.843338	0.212521	0.814141	0.705882
1	2456195	2456585	8.9e-20	0.305456	27	4.3e-14	3.1e-25	0.92698	0.62153	0.941055	0.759615	0.962025	0.954416
1	2457079	2457562	1.6e-10	0.332015	14	4.4e-14	5.7e-16	0.93469	0.60268	0.908879	0.752941	0.959459	0.877976
1	2457625	2458126	2.1e-24	0.439583	15	4.3e-14	7.3e-30	0.86667	0.42708	0.932021	0.440217	0.96036	0.917808
1	2458155	2458492	1	0.158929	10	0.00038	0.0052	0.97143	0.8125	0.973475	0.923913	0.994595	0.973422
1	2458778	2459210	1.3e-45	0.529762	18	3.9e-14	4.5e-51	0.90476	0.375	0.94	0.333333	0.976744	0.928251
1	2460025	2460488	1	0.166815	12	4.9e-11	0.00055	0.60952	0.44271	0.89781	0.409091	0.847716	0.81982
1	2460966	2461634	2.5e-08	0.28041	17	4.1e-14	8.7e-14	0.91092	0.63051	0.945896	0.768889	0.956672	0.923645
1	2463498	2463653	1	-0.125089	10	0.0051	0.05	0.43429	0.55937	0.55	0.414013	0.5625	0.535714
1	2464682	2465575	1.5e-05	0.242312	18	3.9e-13	5.4e-11	0.89683	0.65451	0.947368	0.810127	0.938318	0.944568
1	2466227	2466585	1	0.104167	12	0.011	0.094	0.16667	0.0625	0.0973684	0.106618	0.110818	0.0990991
1	2467821	2468054	3.9e-05	-0.314375	10	2e-12	1.3e-10	0.22	0.53438	0.164444	0.274286	0.124161	0.241525
1	2468547	2469359	1	0.182917	15	4.6e-14	1.7e-05	0.56	0.37708	0.769231	0.255605	0.621053	0.724138
1	2469786	2470200	9.3e-07	0.338661	10	7.8e-14	3.2e-12	0.85429	0.51562	0.77027	0.628866	0.915625	0.734848
1	2471530	2471935	0.19	0.214286	14	1.4e-08	6.5e-07	0.92857	0.71429	0.920596	0.80829	0.945783	0.901493
1	2471976	2472260	0.0035	0.283393	10	2.3e-10	1.2e-08	0.77714	0.49375	0.911661	0.7	0.901478	0.883333
1	2472617	2473010	1.7e-24	0.442738	15	4.2e-14	6e-30	0.9219	0.47917	0.952915	0.614173	0.979779	0.881818
1	2473127	2473721	2.4e-15	0.312713	21	4e-14	8.2e-21	0.96599	0.65327	0.970706	0.817881	0.974194	0.932998
1	2473812	2474258	0.03	0.205777	17	8.2e-11	1e-07	0.51092	0.30515	0.569231	0.28777	0.546875	0.573604
1	2474288	2474845	5.2e-11	0.396161	10	4.1e-14	1.8e-16	0.87429	0.47813	0.822695	0.589474	0.951049	0.744
1	2475055	2475670	1.3e-28	0.488393	14	5e-14	4.6e-34	0.95714	0.46875	0.946869	0.776978	0.994208	0.959036
1	2475864	2476322	5.2e-06	0.270774	15	1.6e-13	1.8e-11	0.95619	0.68542	0.954386	0.906383	0.989189	0.948164
1	2476701	2477078	3.2e-14	0.397619	12	4.1e-14	1.1e-19	0.89762	0.5	0.899015	0.71028	0.953771	0.891986
1	2477794	2478048	1	0.230893	10	2.4e-07	5.4e-06	0.83714	0.60625	0.724138	0.645161	0.954545	0.75
1	2478098	2478354	1e-08	0.364911	10	4.4e-14	3.6e-14	0.87429	0.50938	0.739884	0.581967	0.958457	0.73913
1	2478395	2478574	1	0.165242	14	1.2e-05	0.00028	0.97551	0.81027	0.94382	0.90404	0.969112	0.947531
1	2478671	2479326	6.4e-34	0.465675	18	4.7e-14	2.2e-39	0.95873	0.49306	0.945783	0.734463	0.961948	0.92607
1	2479327	2479565	0.0013	0.290804	10	7.7e-11	4.3e-09	0.93143	0.64062	0.927765	0.748148	0.965885	0.906149
1	2480082	2481003	4.2e-33	0.393107	25	4.8e-14	1.4e-38	0.96686	0.57375	0.958196	0.8125	0.980249	0.951149
1	2481012	2482066	0.014	0.170261	26	7.9e-10	4.7e-08	0.85055	0.68029	0.921446	0.797059	0.965044	0.941071
1	2482072	2483504	2.2e-50	0.397049	36	3.3e-14	7.6e-56	0.95	0.55295	0.934837	0.715789	0.969219	0.914634
1	2483759	2484152	3.7e-50	0.734464	10	3.3e-14	1.3e-55	0.96571	0.23125	0.981982	0.33913	0.982801	0.985737
1	2484522	2485090	9.5e-26	0.54875	10	4.3e-14	3.3e-31	0.98	0.43125	0.96817	0.62963	0.986486	0.947712
1	2485738	2486069	1	0.200357	10	7.3e-06	0.00016	0.96286	0.7625	0.968421	0.926702	0.991892	0.967742
1	2486251	2486751	2.4e-11	0.382468	11	4.2e-14	8.5e-17	0.95065	0.56818	0.973684	0.795276	0.982801	0.964809
1	2489928	2490402	1	0.104286	10	0.02	0.15	0.95429	0.85	0.978947	0.896552	0.994595	0.945161
1	2490701	2491153	0.0027	0.242219	14	1.4e-10	9.4e-09	0.91633	0.67411	0.962406	0.83913	0.979381	0.960829
1	2491379	2491644	0.23	0.250089	10	2.2e-08	8e-07	0.96571	0.71562	0.955263	0.907514	0.972973	0.951299
1	2491785	2492248	1.8e-14	0.329365	18	4.5e-14	6.3e-20	0.96825	0.63889	0.970588	0.836735	0.949848	0.933092
1	2492256	2492645	2.8e-08	0.289196	10	1.1e-12	9.5e-14	0.64857	0.35938	0.925373	0.484127	0.755319	0.913043
1	2494552	2494873	3.7e-08	0.319271	12	3.1e-13	1.3e-13	0.81667	0.4974	0.949324	0.762376	0.855172	0.948276
1	2495429	2495961	1	-0.16896	17	8.2e-07	1.4e-05	0.41008	0.57904	0.239362	0.569182	0.280285	0.324859
1	2496130	2496273	1	0.173214	10	3.9e-14	0.0019	0.18571	0.0125	0.243986	0.153509	0.0648649	0.127049
1	2496572	2496775	5.1e-06	0.323304	10	5.1e-13	1.8e-11	0.45143	0.12812	0.419355	0.203704	0.377907	0.27907
1	2496993	2497163	1	0.195446	10	1.2e-05	0.00021	0.84857	0.65312	0.929936	0.821918	0.941606	0.893805
1	2497235	2497717	1.1e-36	0.42271	23	3.8e-14	3.9e-42	0.76646	0.34375	0.93207	0.503247	0.894161	0.876448
1	2498703	2498904	1	0.137054	10	0.0022	0.024	0.97143	0.83437	0.969863	0.959799	0.975676	0.960854
1	2498943	2499141	1	0.125893	10	0.0048	0.035	0.95714	0.83125	0.957333	0.967033	0.978378	0.968966
1	2499177	2499714	9.5e-09	0.364286	10	4.5e-14	3.3e-14	0.91429	0.55	0.813397	0.695238	0.95356	0.779141
1	2500373	2500586	0.0065	0.268482	10	4.6e-14	2.3e-08	0.70286	0.43438	0.592593	0.463687	0.793103	0.537688
1	2501255	2501697	0.27	0.248393	10	2.7e-08	9.2e-07	0.91714	0.66875	0.949468	0.867089	0.956395	0.96
1	2501786	2502162	4.3e-15	0.443393	10	4.2e-14	1.5e-20	0.93714	0.49375	0.935484	0.723404	0.963687	0.942857
1	2502606	2502906	1.5e-11	0.355495	13	4.2e-14	5.1e-17	0.95165	0.59615	0.961538	0.840491	0.972973	0.942643
1	2503304	2503712	1.5e-12	0.31245	18	4.2e-14	5.3e-18	0.79683	0.48438	0.886598	0.542169	0.937634	0.813665
1	2504011	2504154	0.0028	0.271672	11	1.8e-10	9.8e-09	0.58701	0.31534	0.460526	0.224599	0.854369	0.584416
1	2504208	2504461	0.0026	0.242092	14	1.4e-10	9e-09	0.89388	0.65179	0.941176	0.865169	0.957647	0.952267
1	2504580	2504848	1.4e-18	0.409184	14	4.6e-14	4.8e-24	0.9449	0.53571	0.935361	0.827586	0.949807	0.890476
1	2504871	2505099	0.016	0.223571	15	8.9e-10	5.5e-08	0.8819	0.65833	0.938247	0.86911	0.97006	0.887097
1	2505624	2505803	9e-15	0.440179	10	4.8e-14	3.1e-20	0.97143	0.53125	0.887574	0.676471	0.978378	0.878378
1	2506091	2506713	1.2e-36	0.410036	25	4.7e-14	4e-42	0.78629	0.37625	0.642458	0.369193	0.88959	0.578014
1	2506867	2507246	1.2e-05	0.323393	10	5e-13	4e-11	0.91714	0.59375	0.947222	0.818182	0.958217	0.927536
1	2523399	2523721	6.5e-08	0.337411	10	8.6e-14	2.2e-13	0.93429	0.59688	0.782946	0.690141	0.976	0.76699
1	2524073	2524688	0.14	0.251071	10	6.3e-10	4.9e-07	0.78857	0.5375	0.884758	0.803419	0.973958	0.882629
1	2525098	2525644	2.2e-23	0.45783	13	4.5e-14	7.6e-29	0.80879	0.35096	0.775068	0.420792	0.892031	0.753799
1	2528584	2528984	4e-06	0.288187	13	2.4e-13	1.4e-11	0.72088	0.43269	0.465686	0.446809	0.888889	0.383333
1	2534835	2535400	1e-06	0.28514	14	4.4e-14	3.5e-12	0.64898	0.36384	0.859459	0.376404	0.798246	0.831081
1	2535764	2536175	1.6e-13	0.426161	10	4.3e-14	5.4e-19	0.95429	0.52812	0.916667	0.730769	0.975676	0.923423
1	2537319	2538067	3.8e-35	0.439201	21	4.5e-14	1.3e-40	0.96599	0.52679	0.973485	0.764398	0.989704	0.945141
1	2539977	2540407	1	0.17081	13	1.3e-05	0.00029	0.94725	0.77644	0.969574	0.857143	0.987013	0.9725
1	2541784	2542127	1.4e-15	0.411384	12	4.5e-14	4.9e-21	0.94524	0.53385	0.963218	0.708333	0.97931	0.907781
1	2542256	2543171	3.7e-07	0.267857	17	4.7e-14	1.3e-12	0.96639	0.69853	0.964396	0.888889	0.977742	0.973435
1	2543777	2543896	0.0046	0.28125	10	5.3e-14	1.6e-08	0.4	0.11875	0.192513	0.144796	0.377622	0.238095
1	2544340	2544964	1.4e-23	0.362256	22	4.8e-14	4.9e-29	0.93896	0.5767	0.913817	0.723404	0.963245	0.926746
1	2544990	2545310	1.3e-27	0.564911	10	4.3e-14	4.5e-33	0.97429	0.40937	0.957865	0.457143	0.975676	0.912088
1	2549387	2549670	5.7e-51	0.604762	15	4.3e-14	2e-56	0.70476	0.1	0.204651	0.124629	0.935018	0.230159
1	2549884	2550353	2.1e-18	0.473036	10	4.7e-14	7.3e-24	0.85429	0.38125	0.928826	0.156997	0.985714	0.946429
1	2550631	2551141	1	0.145833	12	0.00012	0.0031	0.83333	0.6875	0.95641	0.745283	0.899522	0.928793
1	2552808	2553364	6.7e-23	0.519732	10	3.9e-14	2.3e-28	0.92286	0.40313	0.908297	0.445312	0.974596	0.91129
1	2557401	2558158	2.6e-34	0.4222	22	4.5e-14	9e-40	0.87532	0.45313	0.838969	0.481818	0.961433	0.818533
1	2558779	2559110	1	0.175804	10	8.4e-05	0.0013	0.99143	0.81563	0.989474	0.929825	0.983784	0.948387
1	2559765	2559902	1	0.120179	10	0.0072	0.066	0.95143	0.83125	0.93617	0.938776	0.989189	0.969283
1	2559940	2560251	1	0.124286	10	0.0054	0.052	0.97429	0.85	0.976316	0.960591	0.983784	0.970968
1	2564470	2565005	2.3e-06	0.305431	12	3.6e-13	7.9e-12	0.88095	0.57552	0.916877	0.795031	0.951031	0.889937
1	2565274	2565665	0.13	0.253839	10	1.3e-08	4.4e-07	0.92571	0.67188	0.977324	0.876923	0.982843	0.982709
1	2566364	2566783	2.5e-23	0.482589	12	4.6e-14	8.5e-29	0.93571	0.45312	0.960526	0.784483	0.97254	0.948925
1	2567040	2567670	8e-11	0.30541	17	4.5e-14	2.8e-16	0.95798	0.65257	0.967391	0.902655	0.988871	0.961759
1	2568339	2568669	1.8e-42	0.673214	10	4.6e-14	6.2e-48	0.78571	0.1125	0.917098	0.159341	0.947183	0.792683
1	2570294	2570586	0.027	-0.245387	12	1.8e-09	9.5e-08	0.72857	0.97396	0.9325	0.959239	0.909396	0.890909
1	2575919	2576471	7.7e-19	0.371113	17	4e-14	2.7e-24	0.72773	0.35662	0.580769	0.394619	0.938865	0.540698
1	2576995	2577758	1.3e-65	0.619593	18	3.2e-14	4.4e-71	0.79841	0.17882	0.276451	0.170732	0.967033	0.326733
1	2577832	2578019	1	0.195	10	1.3e-05	0.00024	0.22	0.025	0.0578947	0.0826087	0.0407524	0.103226
1	2578739	2579520	2.6e-18	0.465982	10	4.3e-14	9.2e-24	0.76286	0.29688	0.726852	0.22293	0.991853	0.585635
1	2582170	2582859	0.1	0.257054	10	8.8e-09	3.5e-07	0.99143	0.73438	0.987531	0.94898	0.995086	0.981308
1	2583040	2584130	5.6e-34	0.423133	22	5e-14	1.9e-39	0.97143	0.5483	0.972414	0.529032	0.988943	0.931973
1	2587667	2587994	1	0.146786	10	0.001	0.01	0.83429	0.6875	0.921875	0.751724	0.966418	0.913043
1	2591578	2591979	1	0.233393	10	1.8e-07	5.3e-06	0.97714	0.74375	0.986842	0.937888	0.997297	0.964516
1	2595014	2595335	6.7e-20	0.493839	10	4.6e-14	2.3e-25	0.96571	0.47187	0.963158	0.787611	0.981081	0.970968
1	2595602	2595881	7e-16	0.385268	14	4.2e-14	2.4e-21	0.91429	0.52902	0.929019	0.757225	0.960986	0.924675
1	2596037	2596635	1e-25	0.367702	23	4.6e-14	3.5e-31	0.9764	0.6087	0.948276	0.798013	0.981199	0.942172
1	2596804	2597152	6.7e-16	0.432411	10	4.4e-14	2.3e-21	0.85429	0.42188	0.916667	0.611511	0.961078	0.880478
1	2597950	2598123	5.8e-12	0.4075	10	4.4e-14	2e-17	0.92	0.5125	0.909408	0.743802	0.972452	0.901478
1	2601988	2602510	6.9e-20	0.452381	12	4.4e-14	2.4e-25	0.95238	0.5	0.961276	0.788991	0.97973	0.938235
1	2603288	2603762	9.7e-19	0.460633	11	4.4e-14	3.4e-24	0.93506	0.47443	0.944162	0.627273	0.972973	0.900322
1	2603923	2604090	0.1	0.256875	10	9e-09	3.5e-07	0.96	0.70312	0.973684	0.915493	0.978378	0.954693
1	2604118	2604389	1.1e-05	0.321696	10	6.5e-13	3.9e-11	0.96857	0.64687	0.952507	0.822695	0.997297	0.95114
1	2604418	2604700	3.1e-07	0.346429	10	5.2e-14	1.1e-12	0.97143	0.625	0.944149	0.846154	0.986486	0.970395
1	2605256	2605504	2.7e-09	0.371161	10	4.6e-14	9.2e-15	0.77429	0.40313	0.923588	0.5	0.898833	0.893443
1	2607053	2607235	5.3e-08	0.327083	12	4.3e-14	1.8e-13	0.98333	0.65625	0.969298	0.946746	0.984234	0.94086
1	2609505	2609691	1	0.13	10	0.0036	0.037	0.98	0.85	0.994737	0.908654	0.991892	0.970968
1	2611920	2612221	1	0.195179	10	1.3e-05	6.3e-05	0.75143	0.55625	0.95098	0.88	0.899038	0.917476
1	2612230	2612961	4.8e-21	0.504821	10	4.5e-14	1.7e-26	0.94857	0.44375	0.954301	0.759036	0.965217	0.934028
1	2613172	2613690	0.002	0.287589	10	1.2e-10	6.8e-09	0.96571	0.67812	0.947945	0.89899	0.97027	0.957895
1	2621711	2622000	0.0033	0.282857	10	2.5e-10	1.1e-08	0.98286	0.7	0.989474	0.974194	1	0.958065
1	2628506	2628674	1	-0.123839	10	0.0056	0.054	0.054286	0.17813	0.0315789	0.0672646	0.0432432	0.0225806
1	2629682	2630082	1	0.147946	10	0.00093	0.011	0.88857	0.74062	0.853774	0.829932	0.958944	0.84
1	2631822	2632289	7.9e-15	0.437678	10	4.6e-14	2.7e-20	0.83143	0.39375	0.96131	0.602041	0.940199	0.953846
1	2632314	2632687	1	0.152589	10	3e-08	0.0071	0.60571	0.45313	0.903704	0.683544	0.742857	0.842932
1	2633909	2634691	2.9e-18	0.406569	14	4e-14	1e-23	0.94898	0.54241	0.967245	0.712	0.980695	0.944039
1	2635183	2635684	1.4e-20	0.500625	10	4.6e-14	4.8e-26	0.96	0.45938	0.943343	0.896104	0.950147	0.922179
1	2638615	2639343	2.1e-15	0.38023	14	4.4e-14	7.2e-21	0.92041	0.54018	0.959432	0.730263	0.953488	0.94695
1	2642039	2642457	1	0.172143	10	0.00012	0.0012	0.69714	0.525	0.6875	0.553672	0.779661	0.6
1	2644408	2644764	4.2e-07	0.315848	12	5.1e-14	1.5e-12	0.96429	0.64844	0.969298	0.826087	0.972973	0.946237
1	2645579	2646034	3.3e-06	0.331607	10	1.6e-13	1.1e-11	0.96286	0.63125	0.962963	0.790909	0.981081	0.964516
1	2650524	2651465	1.9e-22	0.431569	14	4.6e-14	6.7e-28	0.49184	0.060268	0.526667	0.126667	0.704225	0.457746
1	2652619	2653102	1	0.203869	12	4.9e-14	1.8e-05	0.29762	0.09375	0.233735	0.143396	0.230576	0.252941
1	2653461	2654502	1	0.111568	23	4.7e-14	0.0029	0.15776	0.046196	0.176879	0.0863724	0.151586	0.133803
1	2654539	2654855	1	0.225	10	4.3e-14	1.3e-05	0.3	0.075	0.297398	0.123894	0.289199	0.247059
1	2655526	2656022	1	0.146556	14	4.7e-14	0.00099	0.22245	0.075893	0.219368	0.10828	0.19596	0.179612
1	2671677	2672169	0.19	0.175625	10	5.1e-14	6.5e-07	0.26	0.084375	0.282468	0.090566	0.355634	0.24918
1	2672211	2672817	5.3e-10	0.382589	10	4.5e-14	1.8e-15	0.48571	0.10313	0.413043	0.0857143	0.428571	0.455696
1	2672840	2673658	0.057	0.145116	17	4.3e-14	2e-07	0.33445	0.18934	0.243802	0.137725	0.308108	0.332031
1	2675143	2675659	1	0.127232	12	0.0018	0.021	0.39286	0.26562	0.343137	0.249123	0.365248	0.267442
1	2677390	2677821	5.7e-05	0.287857	10	3.5e-14	2e-10	0.36286	0.075	0.0302267	0.0678733	0.35443	0.0487805
1	2681230	2682204	2.2e-13	0.338728	16	5.2e-14	7.6e-19	0.49107	0.15234	0.269388	0.0857143	0.385135	0.163205
1	2682569	2683078	1	0.180357	12	4.7e-14	0.00015	0.24286	0.0625	0.0833333	0.0668896	0.0837696	0.0694864
1	2683479	2684091	4.2e-06	0.287637	13	3.2e-14	1.4e-11	0.47033	0.18269	0.22807	0.144928	0.485507	0.334495
1	2685346	2685942	0.019	0.269286	10	5e-14	6.5e-08	0.29429	0.025	0.0664894	0.0661765	0.0980392	0.0876623
1	2686608	2687172	1	0.140179	10	4.9e-14	0.00068	0.27143	0.13125	0.15122	0.0804196	0.229167	0.12381
1	2687305	2687774	6.9e-05	0.274725	13	4.1e-14	2.4e-10	0.42857	0.15385	0.264706	0.146853	0.353591	0.186047
1	2688424	2688866	1.9e-09	0.358928	11	9.6e-13	6.4e-15	0.62597	0.26705	0.339844	0.188285	0.522523	0.225296
1	2689889	2690483	1	0.207589	10	3.9e-14	7.8e-05	0.28571	0.078125	0.0904872	0.0729167	0.182203	0.0771429
1	2691681	2692232	0.0037	0.266071	10	4.8e-14	1.3e-08	0.42857	0.1625	0.118421	0.0762332	0.232877	0.138298
1	2693032	2693580	0.019	0.258604	11	4.5e-14	6.4e-08	0.33247	0.073864	0.032882	0.0774648	0.0603015	0.0394432
1	2695654	2696372	2.5e-13	0.388542	12	4.6e-14	8.6e-19	0.55	0.16146	0.101911	0.125926	0.46988	0.0976864
1	2698855	2699501	0.094	0.212225	13	5.8e-14	3.3e-07	0.50549	0.29327	0.337838	0.0891089	0.365517	0.240506
1	2749437	2750702	1.8e-13	0.263028	22	4.3e-14	6.3e-19	0.40649	0.14347	0.118571	0.120795	0.380342	0.135802
1	2750780	2751376	2.9e-17	0.361975	17	4e-14	1e-22	0.58992	0.22794	0.201018	0.182768	0.356061	0.186104
1	2752043	2752350	1	0.171161	10	3.2e-14	0.0018	0.27429	0.10313	0.352941	0.0972222	0.0336134	0.278846
1	2755549	2756086	2e-06	0.252551	14	4.7e-14	7.1e-12	0.37755	0.125	0.064588	0.0795848	0.237179	0.0657895
1	2757645	2758087	0.0073	0.262987	11	1.1e-08	2.5e-08	0.55844	0.29545	0.343434	0.141304	0.521127	0.180488
1	2758651	2759694	8.6e-16	0.291518	22	4.9e-14	3e-21	0.42078	0.12926	0.173291	0.114068	0.303116	0.185185
1	2766922	2767457	1	0.115714	10	4.1e-14	0.073	0.26571	0.15	0.0747331	0.102564	0.0873016	0.068
1	2767943	2768358	1	0.162946	10	2e-04	0.0021	0.72857	0.56563	0.677852	0.485507	0.917391	0.706349
1	2771490	2771835	1	0.121696	10	4.8e-14	0.061	0.16857	0.046875	0.0605263	0.0350877	0.12381	0.0645161
1	2773104	2773329	1	0.105089	10	4.6e-14	0.15	0.14571	0.040625	0.0447368	0.0484581	0.0342466	0.0387097
1	2785182	2785665	3.3e-05	0.316518	10	1.5e-12	1.2e-10	0.95714	0.64062	0.944904	0.862069	0.959459	0.926471
1	2786146	2786482	2.4e-17	0.428943	12	4.3e-14	8.4e-23	0.95238	0.52344	0.917143	0.788991	0.94964	0.912409
1	2788007	2788714	7.1e-11	0.39375	10	4.4e-14	2.5e-16	0.9	0.50625	0.883333	0.728571	0.938567	0.884615
1	2788857	2789159	1	0.190982	10	4.2e-14	0.00012	0.46286	0.27188	0.193878	0.143836	0.495614	0.20625
1	2789510	2789596	1	-0.122619	12	0.0026	0.029	0.002381	0.125	0.0307018	0.0377358	0.00675676	0.0215054
1	2789659	2789846	4.6e-07	-0.225856	24	4.8e-14	1.6e-12	0.020238	0.24609	0.0328947	0.0783939	0.0247748	0.0295699
1	2789848	2789926	2.7e-09	-0.374375	10	4.1e-14	9.3e-15	0.06	0.43438	0.0447368	0.121212	0.0567568	0.083871
1	2789929	2790029	1	-0.102574	17	0.0028	0.033	0.035294	0.13787	0.0294118	0.0369393	0.0174881	0.0227704
1	2790035	2790088	1	-0.209107	10	2.9e-06	6.7e-05	0.097143	0.30625	0.05	0.0772727	0.0513514	0.0612903
1	2790092	2790548	1.1e-07	-0.179535	38	4.6e-14	3.7e-13	0.1782	0.35773	0.123633	0.217742	0.143417	0.0675537
1	2796215	2796762	3e-06	0.332143	10	1.5e-13	1e-11	0.95714	0.625	0.97995	0.897727	0.982234	0.986395
1	2797029	2797636	3.1e-08	0.327232	12	5.4e-09	1.1e-13	0.59286	0.26563	0.62987	0.343558	0.587571	0.503067
1	2801811	2803065	6e-14	0.275143	25	4.5e-14	2.1e-19	0.86514	0.59	0.853067	0.755043	0.939759	0.857664
1	2803631	2803825	9.8e-10	0.379554	10	4.3e-14	3.4e-15	0.95143	0.57188	0.949333	0.720588	0.967568	0.942761
1	2803830	2804136	1	0.158393	10	0.00039	0.0054	0.97714	0.81875	0.957672	0.906077	0.986486	0.940789
1	2804139	2804543	3.6e-11	0.364435	12	4.1e-14	1.2e-16	0.97381	0.60938	0.950588	0.905325	0.975962	0.932353
1	2804582	2805172	1.7e-06	0.276667	15	7.8e-14	5.8e-12	0.89333	0.61667	0.934457	0.861702	0.959847	0.914607
1	2808979	2809105	1	0.221429	10	7.2e-07	1.8e-05	0.97143	0.75	0.968421	0.89759	0.97027	0.922581
1	2810519	2811890	3.1e-40	0.428179	25	3.8e-14	1.1e-45	0.93943	0.51125	0.943128	0.692661	0.969037	0.905449
1	2814425	2814707	7.3e-08	0.337589	10	8.7e-14	2.5e-13	0.96571	0.62813	0.947368	0.834586	0.997297	0.980519
1	2814778	2815013	2e-05	0.293006	12	7.2e-13	7e-11	0.98571	0.69271	0.969298	0.909091	0.993243	0.991935
1	2815584	2815874	1.9e-13	0.389435	12	4.3e-14	6.7e-19	0.95714	0.56771	0.95672	0.789062	0.968468	0.953353
1	2821907	2822084	1	-0.150089	10	0.00078	0.0078	0.13429	0.28437	0.132143	0.109827	0.0553746	0.161017
1	2822277	2822813	1	0.208259	12	3.3e-07	7.9e-06	0.77857	0.57031	0.823755	0.608696	0.87234	0.822581
1	2825744	2826340	5.7e-13	0.345714	15	4.1e-14	2e-18	0.97905	0.63333	0.972039	0.82439	0.994932	0.979839
1	2826580	2826957	1.4e-15	0.428084	11	4.5e-14	4.9e-21	0.97922	0.55114	0.964115	0.811594	0.980344	0.964602
1	2827043	2827580	1.4e-44	0.695982	10	4.1e-14	4.9e-50	0.94286	0.24688	0.942771	0.468468	0.986264	0.923372
1	2828874	2829267	2.3e-19	0.447842	12	4.4e-14	7.9e-25	0.94524	0.4974	0.962637	0.736364	0.975225	0.96477
1	2829317	2830064	6.9e-58	0.71808	12	5.6e-14	2.4e-63	0.92381	0.20573	0.956767	0.218978	0.979127	0.933148
1	2831591	2832140	4e-21	0.446223	13	4.3e-14	1.4e-26	0.95824	0.51202	0.95112	0.693182	0.987526	0.944162
1	2832261	2832690	0.0037	0.282857	10	2.5e-10	1.3e-08	0.98286	0.7	0.965426	0.918699	0.978378	0.969595
1	2833871	2834171	4.7e-12	0.408482	10	4.1e-14	1.6e-17	0.94286	0.53438	0.933155	0.855856	0.991597	0.929766
1	2837095	2837599	1	0.183036	11	1.7e-05	0.00035	0.98701	0.80398	0.981633	0.968586	0.987526	0.971576
1	2847857	2848524	2.3e-25	0.410317	18	4.5e-14	8e-31	0.88254	0.47222	0.935167	0.639241	0.96558	0.910663
1	2851947	2852919	1.5e-29	0.417232	20	3.7e-14	5e-35	0.98286	0.56563	0.991189	0.848684	0.993025	0.977419
1	2853673	2854146	0.004	0.25811	12	2.5e-10	1.4e-08	0.96905	0.71094	0.975877	0.848315	0.984234	0.951613
1	2857467	2857802	1	0.182054	10	4.6e-05	0.00076	0.99143	0.80937	0.973684	0.901099	0.986486	0.980645
1	2859666	2860230	3.4e-05	0.289807	12	7.2e-13	1.2e-10	0.96429	0.67448	0.977733	0.868421	0.995842	0.98263
1	2860936	2861324	4.1e-25	0.497917	12	4.8e-14	1.4e-30	0.96667	0.46875	0.973684	0.764706	0.986486	0.948925
1	2861445	2861830	0.15	0.253661	10	1.4e-08	5.2e-07	0.99429	0.74062	0.973262	0.921053	0.967568	0.962585
1	2861889	2862166	1	-0.139529	11	0.0011	0.00069	0.76104	0.90057	0.936675	0.836364	0.903226	0.9375
1	2862289	2862600	0.98	0.201403	14	9.6e-08	3.4e-06	0.94694	0.74554	0.979323	0.934343	0.971831	0.961187
1	2862657	2863059	4.3e-11	0.397232	10	4.3e-14	1.5e-16	0.96286	0.56563	0.973684	0.884615	0.981081	0.96732
1	2863294	2863647	0.00059	0.292321	10	6.1e-11	2e-09	0.84857	0.55625	0.891775	0.69403	0.876133	0.813559
1	2864782	2865921	1.8e-23	0.306221	31	3.7e-14	6.2e-29	0.95945	0.65323	0.933751	0.838636	0.976085	0.946619
1	2867143	2867794	5.4e-10	0.295221	17	4e-14	1.9e-15	0.92941	0.63419	0.925764	0.757396	0.97026	0.878187
1	2868204	2868407	1	0.118839	10	0.0078	0.037	0.96571	0.84688	0.973684	0.905882	0.986486	0.993548
1	2868575	2868758	0.41	0.239464	10	8.4e-08	1.4e-06	0.84571	0.60625	0.889401	0.580645	0.938356	0.739796
1	2869461	2869720	1.7e-06	0.335	10	5e-14	6e-12	0.86	0.525	0.892966	0.644068	0.947368	0.902041
1	2869734	2870043	1	0.128929	10	0.0039	0.04	0.99143	0.8625	0.952632	0.907104	0.991892	0.980392
1	2870071	2870697	1.1e-07	0.336688	11	4.5e-14	3.9e-13	0.98442	0.64773	0.95933	0.854701	0.965602	0.970414
1	2870816	2871856	9.3e-21	0.502143	10	4.6e-14	3.2e-26	0.97714	0.475	0.958242	0.669565	0.990991	0.96748
1	2872068	2872868	1	0.170625	10	0.00013	0.0013	0.98	0.80937	0.96882	0.894118	0.986486	0.968839
1	2876138	2876236	0.047	-0.262054	10	4.5e-09	1.6e-07	0.72857	0.99062	0.966197	0.97807	0.949239	0.956522
1	2876549	2876970	9.8e-05	0.309196	10	4.6e-12	3.4e-10	0.96857	0.65938	0.965789	0.873333	0.991892	0.948387
1	2878547	2878891	8.8e-10	0.335852	13	4.3e-14	3.1e-15	0.95604	0.62019	0.963563	0.861244	0.97921	0.940447
1	2879065	2879360	3.5e-23	0.525357	10	4.9e-14	1.2e-28	0.96286	0.4375	0.952632	0.551724	0.975676	0.964516
1	2879462	2879701	7.6e-07	0.340982	10	6.7e-14	2.6e-12	0.96286	0.62187	0.955263	0.768421	0.981081	0.967742
1	2880345	2880944	2.7e-15	0.425974	11	4.7e-14	9.2e-21	0.97143	0.54545	0.962719	0.773438	0.984234	0.978437
1	2881917	2882670	0.035	0.212165	16	1.9e-09	1.2e-07	0.96607	0.75391	0.946755	0.923954	0.974662	0.96603
1	2883058	2883205	0.12	-0.216518	14	9.8e-09	4e-07	0.5	0.71652	0.881002	0.890052	0.385417	0.919403
1	2883404	2883629	2.9e-06	0.331875	10	1.6e-13	9.9e-12	0.96	0.62813	0.978947	0.873016	0.964865	0.96129
1	2884603	2884929	1	0.232054	10	2.1e-07	6.1e-06	0.99143	0.75938	0.984085	0.943503	1	0.990323
1	2888654	2889033	1	-0.173586	12	2.1e-05	0.00037	0.07381	0.2474	0.0802005	0.0853659	0.0194175	0.0725076
1	2889330	2889744	1.1e-21	0.45103	13	4.7e-14	3.8e-27	0.95824	0.50721	0.953819	0.646259	0.976492	0.925926
1	2890163	2890615	7.8e-11	0.345261	13	3.5e-14	2.7e-16	0.95824	0.61298	0.920716	0.85124	0.985447	0.901515
1	2890915	2891526	1.9e-29	0.463504	16	5e-14	6.4e-35	0.95179	0.48828	0.954128	0.757764	0.986418	0.931707
1	2899745	2900124	1e-05	0.324375	10	4.3e-13	3.5e-11	0.94	0.61562	0.957895	0.847328	0.964865	0.96129
1	2900671	2901162	1.9e-26	0.554732	10	4.8e-14	6.4e-32	0.98286	0.42812	0.92219	0.596639	0.972973	0.897959
1	2901230	2901569	1e-16	0.46125	10	4.6e-14	3.6e-22	0.98	0.51875	0.938547	0.80292	0.972973	0.909091
1	2902388	2903040	9.5e-46	0.546481	17	4.4e-14	3.3e-51	0.97479	0.42831	0.936759	0.715976	0.969793	0.890052
1	2903675	2903958	2.2e-07	0.345089	10	5.7e-14	7.6e-13	0.98571	0.64063	0.967105	0.839744	0.995495	0.96496
1	2905245	2905931	5.6e-22	0.387946	18	3.8e-14	2e-27	0.97302	0.58507	0.952593	0.836449	0.972973	0.932836
1	2906270	2906815	0.00083	0.221379	18	3e-11	2.9e-09	0.93492	0.71354	0.970793	0.92638	0.97181	0.953528
1	2906871	2907219	2.5e-05	0.3175	10	1.2e-12	8.6e-11	0.98	0.6625	0.960526	0.89172	0.986486	0.954839
1	2908383	2909248	1e-53	0.497656	24	4.4e-14	3.5e-59	0.98333	0.48568	0.953846	0.684932	0.980856	0.967568
1	2909287	2909789	1	0.162628	14	1.7e-05	0.00024	0.97959	0.81696	0.971751	0.895288	0.992278	0.967366
1	2909843	2910456	1.6e-19	0.490178	10	4.6e-14	5.4e-25	0.97143	0.48125	0.979442	0.784431	0.981982	0.967509
1	2912711	2913022	0.002	-0.278661	10	0.00095	6.8e-09	0.30571	0.58437	0.210227	0.36	0.285714	0.144654
1	2913605	2914312	2.3e-12	0.412589	10	4.7e-14	7.9e-18	0.96571	0.55313	0.952507	0.837209	0.972973	0.970588
1	2914784	2915410	1	0.209077	12	3e-07	9.5e-06	0.96429	0.75521	0.971429	0.906667	0.986486	0.97043
1	2916687	2916984	1	0.169018	10	0.00016	0.0024	0.99714	0.82812	0.981579	0.938144	0.997297	0.964516
1	2917734	2918035	0.0075	0.276339	10	6.3e-10	2.6e-08	0.98571	0.70937	0.96206	0.820312	0.986486	0.97491
1	2920345	2921040	0.00083	0.216212	19	2.5e-11	2.9e-09	0.97444	0.75822	0.958449	0.908197	0.987198	0.962649
1	2922075	2922455	2.8e-36	0.478919	18	3.8e-14	9.8e-42	0.59524	0.11632	0.486111	0.220812	0.726962	0.394191
1	2922760	2923254	4.4e-23	0.446684	14	4e-14	1.5e-28	0.83061	0.38393	0.956803	0.651899	0.959494	0.928977
1	2923631	2923989	4.7e-14	0.367985	14	4.4e-14	1.6e-19	0.97959	0.61161	0.960526	0.76087	0.967181	0.9447
1	2924411	2925097	3.4e-12	0.309821	18	4.6e-14	1.2e-17	0.97302	0.66319	0.975146	0.801802	0.992492	0.962366
1	2925165	2925704	1.1e-30	0.472098	16	4.4e-14	3.9e-36	0.96429	0.49219	0.948161	0.664062	0.971284	0.955882
1	2925814	2926884	1.4e-13	0.340569	16	4.6e-14	4.9e-19	0.97143	0.63086	0.955556	0.802139	0.98871	0.966736
1	2927412	2927787	4.2e-05	0.277266	13	1.5e-12	1.5e-10	0.76044	0.48317	0.887955	0.490066	0.937799	0.891228
1	2927864	2928220	6.6e-07	0.341696	10	6.4e-14	2.3e-12	0.98857	0.64687	0.984581	0.934426	0.977477	0.978261
1	2928341	2928574	1	0.145089	10	0.0012	0.014	0.98571	0.84062	0.968421	0.940299	0.975676	0.964516
1	2931908	2932231	1	0.179464	11	2.5e-05	0.00047	0.99481	0.81534	0.980861	0.972727	0.980344	0.970674
1	2932248	2932814	2.9e-08	0.360714	10	4.4e-14	1e-13	0.98571	0.625	0.960526	0.859259	0.983784	0.983871
1	2934804	2936069	3.9e-40	0.427893	25	5e-14	1.4e-45	0.96914	0.54125	0.945616	0.667797	0.987027	0.940146
1	2948175	2948448	1	0.197143	10	1e-05	2e-04	0.99714	0.8	0.984211	0.931217	0.991892	0.987097
1	2949997	2950507	1.5e-23	0.370281	21	4e-14	5.3e-29	0.81224	0.44196	0.954774	0.554622	0.904587	0.894212
1	2952195	2952777	5.1e-07	0.32776	11	5.8e-14	1.8e-12	0.95844	0.63068	0.980769	0.846626	0.980344	0.982301
1	2959501	2960128	3.2e-18	0.37001	17	4.4e-14	1.1e-23	0.97479	0.60478	0.948225	0.837607	0.980085	0.986538
1	2962247	2963008	2.7e-43	0.532668	17	4.3e-14	9.2e-49	0.98487	0.45221	0.971919	0.688889	0.987281	0.957447
1	2966746	2967119	3.1e-13	0.422678	10	4.6e-14	1.1e-18	0.99143	0.56875	0.976316	0.884615	0.997297	0.990323
1	2968926	2969693	5.9e-11	0.358557	12	4.5e-14	2.1e-16	0.89762	0.53906	0.938889	0.681529	0.945055	0.91844
1	2970766	2971284	8.5e-10	0.349256	12	4e-14	2.9e-15	0.96905	0.61979	0.971491	0.803468	0.975225	0.983871
1	2971572	2972269	1	0.188874	13	1.4e-06	3.7e-05	0.93407	0.74519	0.950104	0.885321	0.95155	0.908616
1	2972582	2973060	5.3e-12	0.349038	13	4.4e-14	1.8e-17	0.89231	0.54327	0.916031	0.659091	0.962541	0.915068
1	2974841	2975149	4.5e-08	0.357946	10	4.2e-14	1.6e-13	0.94857	0.59062	0.973913	0.684211	0.954054	0.894161
1	2975173	2975583	3.2e-23	0.525357	10	3.8e-14	1.1e-28	0.96286	0.4375	0.950311	0.630952	0.978378	0.902724
1	2975611	2975786	1	0.107589	10	0.016	0.13	0.98571	0.87813	0.981579	0.92381	0.981081	0.977346
1	2978067	2979182	1.4e-11	0.288839	20	4.2e-14	4.9e-17	0.83571	0.54688	0.897482	0.69863	0.918033	0.849885
1	2979508	2979926	0.00019	0.304554	10	9.5e-12	6.6e-10	0.95143	0.64687	0.960526	0.84	0.962162	0.96129
1	2982218	2982668	1.3e-16	0.378571	15	4.2e-14	4.5e-22	0.89524	0.51667	0.957627	0.736264	0.97006	0.919571
1	2984172	2984499	7.4e-14	0.428928	10	4.4e-14	2.5e-19	0.99143	0.5625	0.963158	0.856	0.978378	0.964401
1	2986750	2987491	0.0088	0.275536	10	7e-10	3e-08	0.99429	0.71875	0.96817	0.918129	0.983784	0.956811
1	2999651	3000753	2.6e-22	0.439987	14	4.1e-14	9.1e-28	0.97347	0.53348	0.974733	0.760204	0.985163	0.967153
1	3003476	3003804	1	-0.160179	10	1.3e-05	5.2e-05	0.20857	0.36875	0.349398	0.351724	0.132812	0.427027
1	3003953	3004171	5.1e-12	-0.322054	10	0.045	1.8e-17	0.16857	0.49063	0.127389	0.532609	0.135231	0.163158
1	3004948	3006005	2.1e-48	0.544841	18	4.9e-14	7.1e-54	0.94762	0.40278	0.933837	0.612903	0.975976	0.927171
1	3012341	3012491	3.1e-05	-0.316071	10	1.6e-12	1.1e-10	0.071429	0.3875	0.0174564	0.166667	0.0564516	0.0442478
1	3013060	3013496	0.83	0.218527	12	8.4e-08	2.9e-06	0.91905	0.70052	0.922581	0.870968	0.958333	0.903766
1	3014898	3015393	2.7e-06	0.293613	13	1.1e-13	9.4e-12	0.94505	0.65144	0.965587	0.887006	0.976987	0.952854
1	3015509	3016262	8.9e-18	0.416758	13	4.3e-14	3.1e-23	0.96484	0.54808	0.977597	0.748092	0.983368	0.929471
1	3017577	3017933	5.8e-15	0.405283	12	4e-14	2e-20	0.95476	0.54948	0.935593	0.7	0.975113	0.931034
1	3018170	3018798	4e-34	0.467063	18	3.9e-14	1.4e-39	0.98095	0.51389	0.963415	0.75	0.983483	0.93617
1	3019025	3019525	1.5e-10	0.356622	12	4.5e-14	5.3e-16	0.97381	0.61719	0.967105	0.882022	0.990991	0.962366
1	3019833	3020204	1	0.128929	10	0.0039	0.039	0.99143	0.8625	0.965699	0.95	0.994595	0.983819
1	3020240	3020714	1	0.183482	16	2e-07	4.8e-06	0.98036	0.79688	0.974619	0.931452	0.976351	0.967391
1	3021714	3021995	1.2e-06	0.337857	10	8.4e-14	4.2e-12	0.96286	0.625	0.970976	0.905109	0.967568	0.960656
1	3022824	3023106	1	0.144554	10	0.0012	0.015	0.99143	0.84688	0.984211	0.954338	0.986486	0.974194
1	3026668	3027661	2.6e-21	0.44794	13	4.7e-14	8.9e-27	0.99121	0.54327	0.975143	0.816794	0.978764	0.958637
1	3029218	3029518	1	0.107143	11	0.12	0.035	0.58442	0.47727	0.809859	0.456522	0.716667	0.722222
1	3031226	3031561	0.12	0.255268	10	1.1e-08	4.3e-07	0.87714	0.62187	0.948127	0.816327	0.976261	0.920578
1	3032568	3032791	7e-12	0.371875	12	4.6e-14	2.4e-17	0.95	0.57813	0.946988	0.726415	0.942857	0.893805
1	3037051	3037446	2e-08	0.320192	13	4.1e-14	6.9e-14	0.96923	0.64904	0.97166	0.931579	0.987526	0.977556
1	3037486	3037794	6.3e-32	0.529533	13	3.7e-14	2.2e-37	0.96703	0.4375	0.933333	0.788889	0.974304	0.898678
1	3054133	3054660	2.7e-18	0.476875	10	4.2e-14	9.4e-24	0.98	0.50313	0.947368	0.807692	0.978378	0.964516
1	3058114	3059026	9.6e-13	0.416696	10	4.7e-14	3.3e-18	0.98857	0.57188	0.975518	0.884892	0.996139	0.990632
1	3060341	3061297	2.8e-36	0.581771	12	5.2e-14	9.6e-42	0.93333	0.35156	0.959906	0.496183	0.962121	0.909677
1	3061360	3061941	5.9e-15	0.441071	10	4.5e-14	2e-20	0.92857	0.4875	0.929448	0.586667	0.956757	0.911504
1	3064835	3065276	1.1e-20	0.479221	11	4.1e-14	3.9e-26	0.97922	0.5	0.973684	0.718447	0.972973	0.967742
1	3065651	3066028	9.2e-20	0.4925	10	4.6e-14	3.2e-25	0.98	0.4875	0.95107	0.6375	0.978378	0.934783
1	3067632	3067766	1	-0.141518	10	0.0015	0.018	0.042857	0.18438	0.0526316	0.121739	0.0135135	0.0935484
1	3070998	3071063	1	-0.210446	10	2.5e-06	5.9e-05	0.011429	0.22187	0.0157895	0.0818182	0.0297297	0.0290323
1	3071064	3071209	1	-0.11635	16	4.6e-14	0.0056	0.053571	0.16992	0.0328947	0.0847458	0.0523649	0.0483871
1	3072705	3072996	1.5e-11	-0.312342	17	4.4e-14	5.2e-17	0.17479	0.48713	0.0541872	0.167539	0.0989583	0.119843
1	3073689	3073753	1	-0.166161	10	2e-04	0.003	0.0057143	0.17188	0.0105263	0.00913242	0.00540541	0.0322581
1	3074260	3074655	9.4e-05	0.307143	10	6.3e-12	3.3e-10	0.85714	0.55	0.831169	0.657143	0.940625	0.814516
1	3076255	3076547	1	0.154554	10	0.00054	0.0058	0.85143	0.69688	0.893103	0.718519	0.959044	0.926108
1	3077072	3078153	1.9e-30	0.456565	17	3.9e-14	6.7e-36	0.97311	0.51654	0.965686	0.672727	0.975567	0.9389
1	3079039	3079169	1	-0.180536	10	5.3e-05	0.00072	0.12571	0.30625	0.0786517	0.220339	0.0846395	0.150735
1	3079229	3079847	1	0.214435	12	1.5e-07	4.7e-06	0.90714	0.69271	0.769912	0.857143	0.956044	0.672131
1	3081381	3082165	1.6e-20	0.34233	22	4.6e-14	5.7e-26	0.95455	0.61222	0.967509	0.820598	0.982695	0.926094
1	3082898	3083180	0.0011	0.292232	10	6.2e-11	3.7e-09	0.98286	0.69063	0.960526	0.907143	0.972973	0.964052
1	3085056	3085665	2.8e-28	0.503709	13	4.5e-14	9.6e-34	0.96044	0.45673	0.965092	0.695652	0.977131	0.936224
1	3090601	3091003	1.1e-16	0.460982	10	4.5e-14	3.8e-22	0.98286	0.52187	0.976316	0.75	0.994595	0.951613
1	3092712	3093311	1.1e-08	0.36625	10	4.6e-14	3.9e-14	0.96	0.59375	0.946524	0.789474	0.978378	0.921233
1	3095518	3095951	1	0.218393	10	1e-06	2.6e-05	0.93714	0.71875	0.977419	0.869281	0.984026	0.964286
1	3097304	3097640	1	0.10875	10	0.015	0.072	0.94	0.83125	0.964968	0.93125	0.985207	0.952569
1	3097865	3098869	1e-31	0.426473	20	4.7e-14	3.6e-37	0.88429	0.45781	0.933913	0.473171	0.948438	0.887931
1	3099111	3099423	4.7e-12	0.407857	10	4.6e-14	1.6e-17	0.98286	0.575	0.971053	0.810811	0.986486	0.925806
1	3099766	3100293	5.9e-23	0.431131	15	4.3e-14	2e-28	0.97905	0.54792	0.958882	0.77931	0.989865	0.949597
1	3101628	3102146	2.2e-11	0.400714	10	4.7e-14	7.8e-17	0.92571	0.525	0.923077	0.623853	0.975062	0.863436
1	3103009	3103416	9.3e-05	0.306161	10	4.2e-12	3.2e-10	0.83429	0.52812	0.938224	0.537815	0.913462	0.827778
1	3104380	3104755	1	0.168831	11	7.4e-05	0.0013	0.98701	0.81818	0.971223	0.919048	0.982801	0.979104
1	3104772	3105338	1.2e-17	0.470893	10	4.1e-14	4.3e-23	0.97714	0.50625	0.950954	0.769231	0.978378	0.925795
1	3106262	3106741	1	0.201607	10	6.4e-06	0.00014	0.98286	0.78125	0.960526	0.906977	0.994595	0.97411
1	3110139	3110802	2.6e-42	0.679643	10	5e-14	9.1e-48	0.91714	0.2375	0.893878	0.314465	0.95122	0.859873
1	3110906	3111239	1.4e-09	0.346652	12	4.3e-14	4.9e-15	0.96905	0.6224	0.967033	0.77907	0.997748	0.940379
1	3112598	3112809	0.56	0.2425	10	5.7e-08	2e-06	0.98	0.7375	0.976316	0.905028	0.983784	0.964516
1	3120151	3120392	4.4e-06	-0.300446	12	2.2e-13	1.5e-11	0.45476	0.75521	0.316832	0.734848	0.358696	0.257143
1	3120427	3120857	1	0.133456	17	9.8e-05	0.0017	0.92941	0.79596	0.950943	0.885057	0.976661	0.956627
1	3123249	3123734	1.3e-16	0.46	10	4e-14	4.5e-22	0.96	0.5	0.960526	0.851852	0.983784	0.951299
1	3124043	3125002	1.8e-18	0.372006	17	4.2e-14	6.1e-24	0.97311	0.6011	0.972136	0.809756	0.974563	0.979087
1	3126592	3127068	6.1e-10	0.333173	13	4e-14	2.1e-15	0.98462	0.65144	0.97561	0.92	0.989605	0.9725
1	3128638	3129519	1.2e-34	0.393441	26	3.8e-14	4.1e-40	0.95714	0.5637	0.954207	0.750903	0.97861	0.951482
1	3130014	3130546	8.3e-15	0.40372	12	4.5e-14	2.9e-20	0.97143	0.56771	0.971491	0.801724	0.970721	0.956873
1	3135716	3135850	0.022	0.269554	10	1.6e-09	7.5e-08	0.99143	0.72188	0.968421	0.938462	0.997297	0.993548
1	3136625	3137271	3.3e-17	0.465714	10	4.1e-14	1.1e-22	0.96571	0.5	0.944591	0.716814	0.962162	0.957096
1	3141990	3142137	1	0.190804	10	2e-05	0.00023	0.63143	0.44062	0.677419	0.533784	0.716895	0.638889
1	3143927	3144329	4.7e-22	0.45419	13	4.5e-14	1.6e-27	0.97582	0.52163	0.945344	0.740964	0.97921	0.967742
1	3144446	3144989	1	0.183661	10	4e-05	0.00071	0.97429	0.79063	0.962865	0.897436	0.986486	0.973244
1	3145027	3145577	7.1e-40	0.546071	15	3.7e-14	2.5e-45	0.90857	0.3625	0.880208	0.496403	0.922027	0.853333
1	3151126	3151630	3.3e-08	0.354196	10	4.6e-14	1.1e-13	0.98857	0.63438	0.960526	0.769231	0.981081	0.980456
1	3163321	3163595	0.0078	0.276875	10	5.8e-10	2.7e-08	0.98	0.70312	0.965789	0.910256	0.991892	0.967742
1	3172215	3172631	1	0.156412	11	0.00024	0.0034	0.84675	0.69034	0.935943	0.832117	0.929487	0.913242
1	3173398	3173585	0.053	0.239286	12	4.5e-09	1.8e-07	0.94762	0.70833	0.957187	0.818182	0.974886	0.926923
1	3178608	3179026	1	0.14125	10	0.0016	0.017	0.86	0.71875	0.946328	0.850394	0.950311	0.891386
1	3182064	3182303	9.3e-11	-0.359152	12	4e-14	3.2e-16	0.080952	0.4401	0.0606061	0.222222	0.060241	0.131034
1	3184410	3184584	1	-0.103214	10	0.021	0.066	0.43429	0.5375	0.218182	0.390805	0.333333	0.299401
1	3186575	3186759	1	0.132857	10	0.0029	0.031	0.98286	0.85	0.978892	0.905473	0.989189	0.970297
1	3186929	3187850	2.2e-41	0.442373	24	4.1e-14	7.7e-47	0.9619	0.51953	0.944238	0.638132	0.964203	0.901254
1	3187913	3188407	0.56	0.242589	10	5.7e-08	1.9e-06	0.94571	0.70312	0.925197	0.902256	0.972727	0.894737
1	3188770	3189157	0.00031	-0.205268	10	6e-06	1.1e-09	0.12286	0.32813	0.0887372	0.209459	0.0865052	0.044
1	3190079	3190317	1.8e-24	0.491741	12	4.9e-14	6.4e-30	0.92143	0.42969	0.938503	0.630252	0.9375	0.921429
1	3190325	3190501	1	0.188036	10	2.6e-05	0.00048	0.99429	0.80625	0.986842	0.963158	0.981081	0.987097
1	3193480	3194033	3.9e-08	0.358661	10	4.4e-14	1.3e-13	0.97429	0.61562	0.961538	0.84252	0.960591	0.931138
1	3194183	3194611	1.1e-08	0.32239	13	4.5e-14	3.9e-14	0.97143	0.64904	0.969636	0.891026	0.989605	0.975186
1	3194794	3195016	6.6e-13	0.383705	12	4.6e-14	2.3e-18	0.99048	0.60677	0.991228	0.865079	0.990991	0.989247
1	3195581	3196321	3.8e-16	0.416964	12	4.4e-14	1.3e-21	0.96905	0.55208	0.967797	0.721429	0.983108	0.956989
1	3199719	3200273	1.7e-15	0.395467	13	4.5e-14	5.8e-21	0.98681	0.59135	0.973684	0.846626	0.993763	0.962779
1	3201740	3201896	1	0.138571	10	0.0019	0.022	0.98857	0.85	0.973684	0.939227	0.991892	0.977419
1	3201920	3202932	2.2e-27	0.40375	20	4.4e-14	7.6e-33	0.86	0.45625	0.934454	0.761589	0.934281	0.914798
1	3204963	3205213	1	0.196875	10	1.1e-05	1	1	0.80312	0.985646	0.956284	0.985258	0.98827
1	3207161	3207464	4e-04	-0.272098	12	2.5e-11	1.4e-09	0.31905	0.59115	0.707547	0.521277	0.10274	0.573333
1	3209822	3210509	1	0.169271	12	3.3e-05	1	1	0.83073	0.977427	0.961111	1	0.993421
1	3212774	3213468	2.1e-08	0.360982	10	4.5e-14	7.2e-14	0.98286	0.62188	0.978745	0.866667	0.994802	0.990074
1	3213544	3213919	2.4e-10	0.387857	10	4.6e-14	8.4e-16	0.96286	0.575	0.957895	0.776923	0.991892	0.967742
1	3215406	3215706	1	-0.202768	10	5.7e-06	6.1e-05	0.26286	0.46563	0.489362	0.307692	0.165975	0.358696
1	3217342	3217669	8.2e-15	0.44	10	4e-14	2.8e-20	0.94	0.5	0.88587	0.715909	0.964912	0.893805
1	3217779	3218046	1	-0.154018	10	0.00057	0.0042	0.34286	0.49688	0.672956	0.323529	0.137931	0.583691
1	3218418	3218785	0.0015	0.275243	11	4.6e-11	5.1e-09	0.94286	0.66761	0.970326	0.790323	0.987245	0.935484
1	3219415	3219631	0.088	0.257857	10	7.9e-09	3.1e-07	0.98286	0.725	0.981579	0.980645	0.997297	0.980645
1	3219842	3220053	1e-16	0.460714	10	4.1e-14	3.6e-22	0.98571	0.525	0.978947	0.848485	0.983784	0.948387
1	3229243	3229844	3.3e-10	0.38625	10	4.2e-14	1.1e-15	0.98	0.59375	0.948949	0.898649	0.995086	0.9
1	3233418	3234034	1	0.150268	10	0.00077	0.0097	0.99714	0.84688	0.990602	0.975	0.990347	0.990783
1	3234592	3235010	1.9e-08	0.332738	12	4.7e-14	6.6e-14	0.97857	0.64583	0.97807	0.878453	0.990991	0.956989
1	3235373	3236424	2.5e-22	0.326065	26	4.2e-14	8.5e-28	0.94505	0.61899	0.95082	0.782857	0.969957	0.94186
1	3236539	3236883	2.4e-18	0.475	10	4.2e-14	8.3e-24	0.9	0.425	0.899687	0.479675	0.922297	0.852941
1	3237005	3237623	0.00031	0.286039	11	1.9e-11	1.1e-09	0.7974	0.51136	0.938667	0.744681	0.964497	0.925
1	3242655	3242900	1	0.112768	10	0.012	0.072	0.99714	0.88438	0.975771	0.933333	0.995495	0.980609
1	3247663	3247947	1	-0.107978	31	3.7e-14	0.00042	0.011982	0.11996	0.016129	0.0502152	0.0191805	0.0156087
1	3247961	3248053	4.6e-16	-0.452946	10	4e-14	1.6e-21	0.031429	0.48438	0.0236842	0.235294	0.0486486	0.0741935
1	3248866	3249386	4.8e-09	0.340179	12	4.7e-14	1.7e-14	0.95476	0.61458	0.953975	0.870968	0.965197	0.92823
1	3250339	3250947	4.8e-16	0.390934	13	4.3e-14	1.7e-21	0.88132	0.49038	0.918567	0.765217	0.948827	0.85446
1	3251456	3251999	8.7e-29	0.507211	13	3.9e-14	3e-34	0.92308	0.41587	0.960526	0.705882	0.984163	0.962871
1	3265606	3265977	1	0.134152	12	0.001	0.0088	0.98571	0.85156	0.975771	0.953782	0.995495	0.95935
1	3275318	3275949	1.3e-37	0.442208	22	4.9e-14	4.5e-43	0.96494	0.52273	0.94046	0.790598	0.982801	0.947826
1	3276912	3277102	4.3e-07	0.344107	10	5.8e-14	1.5e-12	0.96286	0.61875	0.942935	0.822695	0.986486	0.925
1	3278972	3279168	2e-04	0.304286	10	9.9e-12	6.9e-10	0.95429	0.65	0.947222	0.808511	0.978378	0.901818
1	3280568	3281252	7.5e-17	0.408173	13	4.4e-14	2.6e-22	0.95385	0.54567	0.961538	0.846154	0.991649	0.970223
1	3281348	3281941	4.6e-05	0.314375	10	2e-12	1.6e-10	0.98	0.66563	0.980861	0.93617	0.997543	0.991202
1	3282139	3283562	1e-55	0.415451	36	3.5e-14	3.6e-61	0.96667	0.55122	0.967347	0.722071	0.978397	0.943001
1	3283571	3283827	0.22	0.249911	10	2.2e-08	7.6e-07	0.93429	0.68437	0.956522	0.875969	0.988131	0.881443
1	3283905	3284038	1	-0.208482	10	3.1e-06	5.2e-05	0.55714	0.76562	0.7	0.547009	0.554688	0.704348
1	3284286	3285009	1	0.139002	22	3.7e-07	5e-05	0.8961	0.7571	0.973924	0.873494	0.981506	0.952381
1	3285031	3285548	2.4e-40	0.610565	12	4.2e-14	8.5e-46	0.95952	0.34896	0.971223	0.493333	0.993243	0.885246
1	3289454	3289818	9e-13	0.417054	10	4.7e-14	3.1e-18	0.95143	0.53438	0.970899	0.881188	0.986486	0.970492
1	3289825	3290145	0.012	0.267768	10	2.1e-09	4.3e-08	0.97714	0.70937	0.98153	0.957143	0.997297	0.983871
1	3290257	3290625	6.8e-18	0.452435	11	4.5e-14	2.4e-23	0.99221	0.53977	0.973558	0.883333	0.980344	0.961194
1	3290735	3290899	3.2e-08	0.359911	10	4.3e-14	1.1e-13	0.99429	0.63438	0.981481	0.894118	0.997297	0.97377
1	3291097	3291980	8.5e-27	0.400223	20	4.6e-14	2.9e-32	0.96429	0.56406	0.919614	0.746835	0.975676	0.917695
1	3293938	3294594	3.1e-06	0.326339	10	3.2e-13	1.1e-11	0.98571	0.65938	0.965699	0.873874	0.983784	0.980392
1	3294745	3295189	2.8e-24	0.489286	12	5.1e-14	9.8e-30	0.94762	0.45833	0.959911	0.72	0.988479	0.968481
1	3296167	3296840	4e-26	0.395759	20	3.6e-14	1.4e-31	0.92857	0.53281	0.932927	0.852632	0.982143	0.918447
1	3298947	3299421	2.4e-08	0.308099	14	4.4e-14	8.3e-14	0.97551	0.66741	0.94605	0.782609	0.982625	0.963824
1	3299441	3300235	1.7e-20	0.411726	15	4.5e-14	5.8e-26	0.96381	0.55208	0.956977	0.790055	0.976275	0.96875
1	3303816	3304460	0.24	0.249643	10	2.3e-08	8.3e-07	0.93714	0.6875	0.954545	0.891026	0.960843	0.915541
1	3305970	3307646	9.5e-176	0.823446	27	5.6e-14	3.3e-181	0.98201	0.15856	0.913758	0.148325	0.987988	0.908805
1	3308615	3308903	0.084	0.258393	10	7.4e-09	2.9e-07	0.97714	0.71875	0.973684	0.932331	0.975676	0.977419
1	3310490	3310982	5.7e-09	0.369107	10	4.6e-14	2e-14	0.96286	0.59375	0.980263	0.868687	0.985748	0.967742
1	3311241	3311908	3.8e-28	0.454967	16	4.8e-14	1.3e-33	0.98036	0.52539	0.970588	0.773438	0.990461	0.967742
1	3312131	3312402	1	0.104241	12	0.011	0.095	0.97143	0.86719	0.964912	0.920755	0.968468	0.946237
1	3314070	3314373	1	0.140446	10	0.0017	0.013	0.96857	0.82812	0.969188	0.954023	0.980822	0.96679
1	3320576	3321014	1	-0.125625	10	0.0049	0.048	0.04	0.16562	0.0327869	0.0693069	0.0108108	0.029316
1	3323223	3323428	4.5e-14	-0.36301	14	0.0017	1.6e-19	0.18163	0.54464	0.151125	0.359281	0.0986667	0.175497
1	3323546	3323781	0.11	-0.186979	12	4.7e-09	3.9e-07	0.13333	0.32031	0.0453401	0.162562	0.0460358	0.0966767
1	3324034	3324539	1	0.167857	14	8.8e-06	0.00021	0.97143	0.80357	0.979127	0.886525	0.976789	0.973995
1	3325788	3326251	4.7e-74	0.879196	10	4.8e-14	1.6e-79	0.98857	0.10938	0.97265	0.355072	0.982143	0.972912
1	3326785	3327307	0.0016	0.255082	13	7.6e-11	5.7e-09	0.97143	0.71635	0.967611	0.712871	0.983368	0.9475
1	3327685	3328383	4.5e-12	0.390016	11	4.4e-14	1.5e-17	0.96104	0.57102	0.949029	0.766667	0.985258	0.928144
1	3329244	3329784	3.2e-06	0.331875	10	1.6e-13	1.1e-11	0.96	0.62813	0.961382	0.81761	0.975052	0.94697
1	3329836	3330767	0.0015	0.265253	12	7.9e-11	5.3e-09	0.97619	0.71094	0.978618	0.856383	0.994932	0.971602
1	3330772	3331131	1.3e-08	0.365536	10	6.2e-14	4.3e-14	0.83429	0.46875	0.941406	0.406977	0.93007	0.814159
1	3331612	3331842	1	0.216696	10	1.2e-06	3.2e-05	0.98857	0.77187	0.971053	0.894737	0.975676	0.977419
1	3332930	3333523	1.9e-71	0.862054	10	4.3e-14	6.5e-77	0.97143	0.10938	0.890476	0.138462	0.981081	0.856115
1	3335013	3335265	1.7e-09	0.376875	10	4.1e-14	5.8e-15	0.98	0.60313	0.964674	0.876623	0.967568	0.950877
1	3338526	3339122	0.55	0.213942	13	2.7e-08	1.9e-06	0.69231	0.47837	0.785124	0.607407	0.873832	0.791444
1	3339215	3339571	5.5e-10	0.345238	12	4.7e-14	1.9e-15	0.92857	0.58333	0.94015	0.77931	0.972152	0.934483
1	3346400	3346793	1.5e-07	0.321429	12	4.5e-14	5.3e-13	0.9881	0.66667	0.975877	0.910526	0.995495	0.973118
1	3347164	3347607	1.2e-11	0.385146	11	4.7e-14	4.3e-17	0.92208	0.53693	0.921875	0.8	0.977987	0.891051
1	3347886	3348119	1	0.103929	10	0.02	3.5e-05	0.79143	0.6875	0.933131	0.868421	0.97318	0.946154
1	3348149	3348580	2e-22	0.457005	13	4.9e-14	6.8e-28	0.97143	0.51442	0.947236	0.718519	0.981289	0.951768
1	3348900	3349297	0.066	0.238839	12	4.8e-09	2.3e-07	0.95238	0.71354	0.971805	0.835	0.980695	0.958525
1	3352124	3352408	6.6e-11	-0.377054	10	7.1e-14	2.3e-16	0.18857	0.56563	0.261538	0.371134	0.0740741	0.227273
1	3352966	3353371	1.1e-07	0.299554	14	4.5e-14	3.7e-13	0.68571	0.38616	0.80303	0.474453	0.838095	0.734177
1	3354668	3355041	1	0.229018	10	3e-07	8.7e-06	0.95714	0.72813	0.960526	0.911765	0.978378	0.96129
1	3355100	3355567	1	0.224286	10	5.2e-07	1.4e-05	0.97429	0.75	0.981579	0.932642	0.997297	0.987097
1	3355730	3356128	0.014	0.265179	10	3e-09	5e-08	0.97143	0.70625	0.976316	0.881579	0.989189	0.967742
1	3356902	3357288	8e-05	0.284375	12	3.2e-12	2.8e-10	0.96667	0.68229	0.975877	0.857143	0.993103	0.954301
1	3357554	3357698	1	-0.179643	10	5.8e-05	4e-04	0.48286	0.6625	0.631068	0.723077	0.363636	0.67
1	3360510	3360777	1	0.132589	10	0.003	0.032	0.98571	0.85313	0.978947	0.976959	0.981081	0.970968
1	3361298	3361763	1.8e-20	0.440591	13	4.6e-14	6.3e-26	0.96703	0.52644	0.971602	0.824074	0.975052	0.9825
1	3361964	3362342	3.7e-11	0.396518	10	4.1e-14	1.3e-16	0.93714	0.54063	0.950139	0.784615	0.970845	0.964912
1	3362379	3362923	0.0017	0.202211	21	5.4e-11	6e-09	0.97007	0.76786	0.973684	0.912621	0.975547	0.973886
1	3363927	3364207	3.5e-06	0.303646	12	1.4e-13	1.2e-11	0.98333	0.67969	0.97193	0.907767	0.989189	0.976293
1	3364254	3364528	1	0.194375	10	1.4e-05	0.00027	0.96	0.76562	0.965517	0.893443	0.977346	0.982301
1	3368185	3368319	1	0.185714	10	3.2e-05	0.00059	0.98571	0.8	0.97861	0.965116	0.975676	0.986486
1	3373305	3373751	4.1e-71	0.634586	19	3.8e-14	1.4e-76	0.89774	0.26316	0.906412	0.260417	0.967492	0.891648
1	3375492	3376307	4.4e-05	0.249777	16	1.6e-12	1.5e-10	0.71071	0.46094	0.662722	0.353712	0.887821	0.698795
1	3376359	3376846	2.2e-16	0.457053	10	4.4e-14	7.6e-22	0.89143	0.43438	0.917012	0.625	0.973529	0.871951
1	3378437	3378634	1	0.18	10	5.6e-05	9e-04	0.98	0.8	0.976127	0.962366	0.991826	0.954248
1	3382230	3383605	1.7e-35	0.374754	29	3.7e-14	5.9e-41	0.88768	0.51293	0.941955	0.698551	0.977294	0.902778
1	3389386	3389710	1.4e-11	0.400803	10	4.4e-14	4.7e-17	0.89143	0.49063	0.893281	0.7875	0.975976	0.834951
1	3394663	3395479	3.9e-13	0.402516	11	4.7e-14	1.4e-18	0.97922	0.5767	0.969369	0.846667	0.990307	0.961259
1	3396543	3396717	4.3e-17	0.464375	10	4.3e-14	1.5e-22	0.98	0.51563	0.976064	0.804878	0.981081	0.963576
1	3400277	3401517	6.2e-13	0.38378	12	4.1e-14	2.1e-18	0.9619	0.57813	0.968858	0.802632	0.987074	0.961648
1	3403188	3403458	0.00026	0.296161	10	2.1e-11	9.1e-10	0.87429	0.57813	0.929936	0.794118	0.920578	0.874016
1	3404302	3404713	1.9e-15	0.380995	14	4.4e-14	6.6e-21	0.98367	0.60268	0.958569	0.881657	0.996139	0.928074
1	3405701	3406133	1e-18	0.373845	17	4.2e-14	3.6e-24	0.97311	0.59926	0.96124	0.850427	0.987281	0.940952
1	3421040	3421369	3.1e-22	0.510714	10	4.3e-14	1.1e-27	0.98571	0.475	0.978947	0.622951	0.997297	0.970968
1	3423502	3423647	1	-0.185804	10	3.2e-05	0.00048	0.14857	0.33437	0.109453	0.213793	0.0526316	0.170833
1	3429501	3429710	3.2e-10	0.385982	10	4.3e-14	1.1e-15	0.98286	0.59688	0.971053	0.746032	0.994595	0.941935
1	3429884	3430525	2.6e-11	0.310137	17	4.1e-14	9.1e-17	0.96639	0.65625	0.961821	0.876777	0.986486	0.949367
1	3430653	3430887	1	0.132679	10	0.003	0.032	0.95143	0.81875	0.965608	0.948718	0.972973	0.976271
1	3430973	3431085	0.014	0.272946	10	1e-09	4.7e-08	0.98857	0.71562	0.986842	0.882353	0.991892	0.983766
1	3431103	3431774	5.6e-53	0.527764	21	5.4e-14	1.9e-58	0.95782	0.43006	0.924731	0.585714	0.972973	0.918812
1	3432598	3433234	5.8e-29	0.475119	15	4.6e-14	2e-34	0.95429	0.47917	0.957143	0.678082	0.969369	0.93722
1	3435804	3435941	0.00045	0.298482	10	2.4e-11	1.5e-09	0.98286	0.68437	0.981579	0.92517	0.986486	0.977419
1	3436421	3436742	1	0.202679	10	5.7e-06	0.00012	0.97143	0.76875	0.971053	0.962366	0.986486	0.977419
1	3436998	3437317	1.5e-09	0.376875	10	4.1e-14	5.2e-15	0.98	0.60313	0.976253	0.814286	0.986486	0.915858
1	3441145	3441453	2.5e-16	0.436851	11	4.1e-14	8.5e-22	0.97662	0.53977	0.961969	0.763441	0.970522	0.959885
1	3442121	3442835	2e-28	0.420583	19	4.4e-14	6.8e-34	0.96992	0.54934	0.961095	0.817204	0.990043	0.968921
1	3443104	3443626	1.4e-29	0.533482	12	3.8e-14	4.9e-35	0.97619	0.44271	0.990548	0.814286	0.982625	0.960373
1	3452152	3452543	1.2e-20	0.500089	10	4.3e-14	4.1e-26	0.96571	0.46563	0.963592	0.763441	0.963145	0.924471
1	3452591	3453038	1	0.186012	12	1.8e-05	1e-04	0.57143	0.38542	0.731225	0.313433	0.634615	0.665254
1	3456561	3456969	3.3e-11	0.381006	11	4.1e-14	1.1e-16	0.96623	0.58523	0.980861	0.858491	0.990172	0.950147
1	3457738	3458177	2.7e-10	0.386607	10	4.6e-14	9.2e-16	0.84286	0.45625	0.813953	0.613333	0.853659	0.838509
1	3460105	3460331	1e-23	0.529375	10	4e-14	3.5e-29	0.92	0.39063	0.960317	0.612245	0.964602	0.95114
1	3462422	3462826	0.00016	0.305179	10	8.6e-12	5.5e-10	0.91143	0.60625	0.909408	0.819048	0.933908	0.841667
1	3463651	3463993	1.2e-07	0.29	15	4.6e-14	4.2e-13	0.97333	0.68333	0.973684	0.90411	0.990991	0.969892
1	3465256	3465566	1	0.2175	10	1.1e-06	2.9e-05	0.98	0.7625	0.975877	0.865248	0.986486	0.95935
1	3465655	3465905	0.0061	0.272946	10	1e-09	2.1e-08	0.68857	0.41563	0.891892	0.326733	0.708487	0.779817
1	3467663	3468149	4.3e-07	0.253242	19	4.7e-14	1.5e-12	0.96541	0.71217	0.977839	0.938053	0.980085	0.928693
1	3468297	3468749	3.8e-48	0.494034	22	4.6e-14	1.3e-53	0.92727	0.43324	0.94311	0.483871	0.981527	0.849379
1	3469090	3469350	1	0.118407	13	0.0025	0.029	0.99341	0.875	0.979757	0.961268	0.991684	0.960298
1	3469523	3470325	2.6e-30	0.421607	20	4.6e-14	9e-36	0.95286	0.53125	0.968127	0.741117	0.97973	0.935961
1	3470779	3471167	6.4e-14	0.411526	11	4.3e-14	2.2e-19	0.97403	0.5625	0.973684	0.894309	0.997543	0.967742
1	3471267	3471881	6.1e-13	0.315972	18	4.3e-14	2.1e-18	0.72222	0.40625	0.825737	0.490099	0.920601	0.777385
1	3472050	3472668	4.4e-23	0.357792	22	3.9e-14	1.5e-28	0.88052	0.52273	0.934097	0.559387	0.939093	0.924866
1	3472689	3473032	1.5e-23	0.484896	12	3.8e-14	5e-29	0.96667	0.48177	0.971491	0.614583	0.968468	0.938172
1	3473044	3473253	0.00015	0.280432	12	6.2e-12	5.3e-10	0.98095	0.70052	0.980263	0.897143	0.97973	0.973118
1	3474628	3474994	3.7e-14	0.412825	11	3.9e-14	1.3e-19	0.92987	0.51705	0.969388	0.520661	0.984127	0.918495
1	3477538	3477851	6.5e-06	0.299405	12	2.6e-13	2.3e-11	0.77857	0.47917	0.934177	0.535354	0.95114	0.914826
1	3478402	3478694	1.1e-31	0.451984	18	3.8e-14	3.9e-37	0.88254	0.43056	0.952381	0.746575	0.97079	0.940075
1	3480640	3481022	1	0.208839	10	4.1e-14	2.2e-05	0.40571	0.19688	0.16129	0.20398	0.357143	0.187192
1	3482419	3482712	1	0.119643	10	4e-14	0.00056	0.35714	0.2375	0.281481	0.2	0.22293	0.335329
1	3482753	3483252	6.3e-14	0.364732	14	4.7e-14	2.2e-19	0.72857	0.36384	0.763819	0.438679	0.868195	0.633466
1	3483276	3483913	4.1e-06	0.193963	21	3.1e-10	1.4e-11	0.89932	0.70536	0.922697	0.791667	0.921779	0.881857
1	3483932	3484136	0.00011	0.259409	13	4.2e-14	3.9e-10	0.30989	0.050481	0.158273	0.0430108	0.104839	0.109091
1	3492022	3492240	3.7e-07	0.316443	12	5.2e-14	1.3e-12	0.98571	0.66927	0.98895	0.880952	0.981982	0.984436
1	3494055	3494661	3.3e-18	0.290593	28	4.2e-14	1.1e-23	0.98367	0.69308	0.978383	0.893246	0.986486	0.963134
1	3494669	3495714	8.3e-37	0.411929	25	3.9e-14	2.9e-42	0.97943	0.5675	0.950053	0.856631	0.991351	0.934297
1	3495956	3496332	1.5e-59	0.654226	15	5.7e-14	5.3e-65	0.91048	0.25625	0.807453	0.227092	0.9375	0.571429
1	3496667	3496956	1	0.121577	12	0.0029	0.032	0.98095	0.85938	0.975877	0.901639	0.977477	0.959677
1	3497381	3497670	6.7e-13	0.384003	12	4.6e-14	2.3e-18	0.95952	0.57552	0.957965	0.84472	0.954955	0.879121
1	3497724	3498370	3e-13	0.318948	18	4.5e-14	1e-18	0.96825	0.64931	0.976331	0.898601	0.966967	0.92029
1	3499011	3499563	2.1e-14	0.399777	12	4.2e-14	7.2e-20	0.98571	0.58594	0.980263	0.781955	0.988739	0.956989
1	3499843	3500378	1.7e-22	0.427024	15	4.5e-14	5.9e-28	0.95619	0.52917	0.975439	0.79602	0.962162	0.924731
1	3503006	3503286	6.7e-18	0.47375	10	4.6e-14	2.3e-23	0.98	0.50625	0.960526	0.826087	0.986486	0.964516
1	3503555	3504161	2.7e-12	0.411786	10	4.7e-14	9.4e-18	0.97429	0.5625	0.985646	0.8875	0.992629	0.967742
1	3506064	3506247	1	0.104732	10	0.019	0.15	0.98286	0.87813	0.984211	0.959276	0.989189	0.96129
1	3506467	3507823	6.3e-29	0.423731	19	4.4e-14	2.2e-34	0.97143	0.5477	0.980549	0.799213	0.981199	0.959327
1	3508908	3509099	0.042	0.264107	10	3.4e-09	1.5e-07	0.98286	0.71875	0.965789	0.893082	0.981081	0.974194
1	3509309	3509841	8.8e-10	0.380536	10	4.2e-14	3e-15	0.97429	0.59375	0.968421	0.761006	0.983784	0.967742
1	3510004	3510593	4.7e-43	0.544531	16	4e-14	1.6e-48	0.8375	0.29297	0.90287	0.402439	0.972277	0.865753
1	3510631	3510837	1	0.166696	10	0.00019	0.002	0.98857	0.82188	0.984211	0.948276	0.986486	0.974194
1	3510842	3511164	3.2e-22	0.439668	14	4.4e-14	1.1e-27	0.95306	0.51339	0.96123	0.664336	0.981081	0.931894
1	3512274	3512661	7e-08	0.355268	10	4.5e-14	2.4e-13	0.97714	0.62187	0.981579	0.84507	0.997297	0.980645
1	3520723	3521508	3.9e-38	0.502521	17	4.3e-14	1.3e-43	0.91429	0.41176	0.934186	0.563725	0.969492	0.93379
1	3522298	3522838	2.5e-27	0.558928	10	4.5e-14	8.8e-33	0.97143	0.4125	0.944568	0.695652	0.97973	0.937853
1	3523631	3523935	1.4e-07	0.351339	10	4.8e-14	4.8e-13	0.98571	0.63438	0.981579	0.940299	0.983784	0.987097
1	3526740	3527085	1	0.179464	10	5.9e-05	0.001	0.98571	0.80625	0.971053	0.917949	0.994595	0.980645
1	3527280	3527949	4.2e-14	0.345592	16	4.6e-14	1.5e-19	0.98036	0.63477	0.975329	0.861925	0.994932	0.975806
1	3529155	3529499	1	0.151964	10	0.00067	0.0077	0.94571	0.79375	0.957895	0.880829	0.986486	0.945161
1	3533181	3533450	0.00012	0.307321	10	6.2e-12	4e-10	0.98857	0.68125	0.984211	0.940299	0.986486	0.990323
1	3535181	3535949	1.3e-33	0.439687	20	4.9e-14	4.5e-39	0.91	0.47031	0.953566	0.729412	0.974665	0.893145
1	3536653	3536965	1	0.107857	10	0.016	0.13	0.98286	0.875	0.981579	0.952607	0.991892	0.974194
1	3537016	3537559	6.6e-06	0.3	12	2.3e-13	2.3e-11	0.96667	0.66667	0.973684	0.842105	0.990347	0.976959
1	3537580	3538117	1	0.107054	10	0.017	0.11	0.89143	0.78438	0.974432	0.824176	0.916427	0.937063
1	3538924	3539405	3.9e-07	0.31503	12	5.4e-14	1.3e-12	0.94524	0.63021	0.93617	0.842424	0.966102	0.896341
1	3541627	3541929	1.1e-10	0.392321	10	4.7e-14	3.7e-16	0.94857	0.55625	0.957895	0.887097	0.959459	0.958065
1	3542167	3543079	1.4e-33	0.411918	23	4.6e-14	4.9e-39	0.95404	0.54212	0.943305	0.75576	0.975699	0.927987
1	3543419	3543597	2e-13	0.424821	10	4.6e-14	7e-19	0.96857	0.54375	0.976316	0.834532	0.978378	0.964516
1	3543696	3543943	1	0.199256	12	1e-06	2.9e-05	0.98571	0.78646	0.986842	0.931707	0.990991	0.962366
1	3544165	3544828	1e-06	0.2375	21	5.8e-14	3.5e-12	0.99048	0.75298	0.964912	0.938144	0.988417	0.969278
1	3547009	3547354	1.9e-20	0.376786	18	4.3e-14	6.5e-26	0.98095	0.60417	0.982456	0.854305	0.989489	0.969479
1	3547426	3547647	2.4e-25	0.519237	11	4.4e-14	8.2e-31	0.79481	0.27557	0.901361	0.335366	0.897351	0.794979
1	3547747	3547960	1	0.118839	10	0.0078	0.025	0.96571	0.84688	0.957895	0.89726	0.991892	0.964516
1	3548438	3548984	3e-07	0.34625	10	5.9e-14	1.1e-12	0.94	0.59375	0.944976	0.823529	0.985258	0.941349
1	3550017	3550315	0.00035	0.300268	10	1.8e-11	1.2e-09	0.99714	0.69688	0.973684	0.899281	0.997297	0.983871
1	3553308	3553766	1.3e-31	0.464443	17	4.1e-14	4.4e-37	0.9479	0.48346	0.967492	0.779874	0.976153	0.975332
1	3560952	3561338	6.4e-05	0.312054	10	2.9e-12	2.2e-10	0.97143	0.65938	0.95	0.855263	0.994595	0.970968
1	3561733	3562290	0.2	0.251339	10	1.9e-08	7e-07	0.98571	0.73438	0.97148	0.864078	0.992793	0.96882
1	3563279	3563555	1.5e-17	0.469821	10	4e-14	5.2e-23	0.98857	0.51875	0.981579	0.826446	0.994595	0.96129
1	3563584	3563929	0.00092	0.280114	11	6.4e-11	3.2e-09	0.98182	0.7017	0.978469	0.847826	0.990172	0.982405
1	3565118	3565545	1.3e-25	0.458546	14	4.3e-14	4.4e-31	0.70408	0.24554	0.741463	0.243781	0.848138	0.693989
1	3565769	3566284	3.3e-10	0.308371	16	4.1e-14	1.1e-15	0.96071	0.65234	0.949917	0.793814	0.983108	0.947589
1	3566668	3567408	1.3e-13	0.299277	21	4.2e-14	4.4e-19	0.98231	0.68304	0.9599	0.900901	0.992278	0.932412
1	3570149	3570374	6.6e-66	0.833125	10	5.5e-14	2.3e-71	0.98	0.14688	0.921053	0.196078	0.986486	0.823276
1	3571302	3572500	0.21	0.214807	12	1.4e-07	7.4e-07	0.59762	0.38281	0.938679	0.351562	0.745902	0.912773
1	3573197	3574253	3.5e-23	0.338071	25	4.2e-14	1.2e-28	0.98057	0.6425	0.963158	0.833846	0.985946	0.971613
1	3577656	3577982	9.8e-07	0.288712	14	6.3e-14	3.4e-12	0.92041	0.6317	0.843621	0.945455	0.960784	0.897959
1	3578708	3578969	1	0.140268	10	0.0017	0.019	0.93714	0.79688	0.930233	0.853503	0.95549	0.884462
1	3578973	3579220	1	0.204732	10	4.6e-06	1e-04	0.98286	0.77812	0.961722	0.934343	0.995086	0.970588
1	3580115	3580496	1	-0.109911	10	0.014	0.076	0.40571	0.51562	0.763889	0.438272	0.336842	0.576271
1	3585035	3586113	5e-58	0.562902	20	5.9e-14	1.7e-63	0.94571	0.38281	0.919913	0.42616	0.972756	0.875346
1	3588650	3589326	5e-13	0.384821	12	4.3e-14	1.7e-18	0.97857	0.59375	0.962054	0.926174	0.993243	0.957265
1	3589424	3590058	6.6e-14	0.394568	12	4.4e-14	2.3e-19	0.98571	0.59115	0.97166	0.915254	0.993763	0.957816
1	3590541	3590978	1.3e-16	0.356985	17	4.7e-14	4.4e-22	0.97647	0.61949	0.968944	0.928994	0.987281	0.96124
1	3591672	3591844	1	0.213304	10	1.8e-06	4.5e-05	0.99143	0.77812	0.973684	0.954802	0.997297	0.964516
1	3591860	3592181	0.15	0.253661	10	1.4e-08	5.2e-07	0.99429	0.74062	0.971053	0.81746	0.989189	0.977419
1	3592280	3593202	2.1e-42	0.435893	25	4.9e-14	7.1e-48	0.93714	0.50125	0.952077	0.699647	0.972618	0.959049
1	3593325	3593419	1	0.217857	10	5.6e-09	2.8e-05	0.54286	0.325	0.20202	0.386364	0.398438	0.112299
1	3594809	3595002	1	0.153929	10	0.00057	0.0075	0.99143	0.8375	0.971053	0.979275	0.994595	0.987097
1	3595358	3595500	2.7e-09	0.374286	10	4.1e-14	9.5e-15	0.97429	0.6	0.968421	0.905512	0.975676	0.954839
1	3598629	3599016	1.2e-08	0.283036	17	4.2e-14	4.2e-14	0.54958	0.26654	0.490323	0.141994	0.582781	0.449438
1	3599355	3599692	0.55	0.22128	12	5.8e-08	1.9e-06	0.8619	0.64062	0.929348	0.619469	0.914089	0.881919
1	3601176	3601737	4.4e-18	0.391548	15	4e-14	1.5e-23	0.97905	0.5875	0.964789	0.909774	0.992793	0.962963
1	3601806	3602054	1	0.143338	13	0.00025	0.0024	0.95824	0.8149	0.957082	0.980519	0.991031	0.978022
1	3602074	3602449	0.0012	0.284286	10	6.3e-14	4.3e-09	0.83429	0.55	0.881188	0.834532	0.964052	0.859438
1	3602827	3603078	1	0.197143	10	1e-05	0.00021	0.99714	0.8	0.968421	0.854015	0.994595	0.96129
1	3603302	3603722	1.3e-07	0.310165	13	4.7e-14	4.5e-13	0.97363	0.66346	0.961538	0.851852	0.985447	0.970223
1	3604032	3604345	1	0.102143	10	0.022	0.17	0.97714	0.875	0.971053	0.958525	0.991892	0.980645
1	3604411	3604666	1	0.157857	10	0.00041	0.0035	0.98286	0.825	0.95	0.930636	0.997297	0.970874
1	3607212	3607522	1	0.153393	10	6e-04	0.0074	0.89714	0.74375	0.980978	0.893855	0.966443	0.962199
1	3609327	3609495	0.0027	0.282232	10	3e-11	9.3e-09	0.62286	0.34063	0.297468	0.25	0.555556	0.302083
1	3613751	3614101	1	0.134286	10	4.1e-07	0.011	0.53429	0.4	0.156977	0.134921	0.514754	0.160256
1	3617031	3617360	4.8e-11	0.396161	10	4.1e-14	1.7e-16	0.97429	0.57812	0.963158	0.885057	1	0.990323
1	3617463	3617905	0.059	0.26125	10	5e-09	2.1e-07	0.98	0.71875	0.987854	0.911111	0.995842	0.990074
1	3617911	3618399	5.7e-22	0.437628	14	4.9e-14	2e-27	0.95102	0.51339	0.96332	0.722222	0.980695	0.946078
1	3640450	3640709	1.4e-18	0.383594	16	4.6e-14	4.8e-24	0.95	0.56641	0.971901	0.691275	0.967684	0.969199
1	3651220	3651356	1	-0.108929	14	0.0039	0.042	0.042857	0.15179	0.0338346	0.0511182	0.0366795	0.0529954
1	3654279	3654538	1	-0.215	10	1.6e-06	3.8e-05	0.76	0.975	0.964384	0.942731	0.973684	0.955017
1	3655902	3657521	2e-258	0.88947	34	8.3e-14	6.9e-264	0.9437	0.054228	0.784024	0.0730769	0.993151	0.802632
1	3664209	3665075	1.1e-123	0.80183	20	1.7e-14	3.7e-129	0.89714	0.095313	0.890736	0.146512	0.970588	0.802326
1	3666723	3667488	7.2e-104	0.704302	22	3.5e-14	2.5e-109	0.72987	0.025568	0.89313	0.0639175	0.858537	0.841549
1	3668859	3669207	3.1e-42	-0.476318	21	4.1e-14	1.1e-47	0.19184	0.66815	0.0734463	0.505208	0.124402	0.122867
1	3671489	3672109	6e-43	0.440964	25	4.9e-14	2.1e-48	0.94971	0.50875	0.94682	0.565957	0.981982	0.929155
1	3672801	3673267	7e-31	0.454622	17	4.7e-14	2.4e-36	0.8958	0.44118	0.937876	0.39011	0.976407	0.895939
1	3673291	3673860	5.4e-176	0.932015	21	2.1e-14	1.9e-181	0.96327	0.03125	0.785276	0.150106	0.983226	0.637584
1	3673874	3674617	1e-85	0.587706	26	7.3e-14	3.5e-91	0.74396	0.15625	0.831579	0.215356	0.86629	0.688889
1	3676541	3676891	4.6e-102	0.901442	13	5.6e-14	1.6e-107	0.92308	0.021635	0.753555	0.110345	0.958042	0.606965
1	3678612	3679014	0.0016	0.206071	10	1.1e-10	5.4e-09	0.56857	0.3625	0.535971	0.342857	0.605178	0.489796
1	3680658	3681335	2e-63	0.557508	22	4.7e-14	6.9e-69	0.91688	0.35938	0.955163	0.368243	0.963542	0.883333
1	3684121	3684237	1	-0.164658	12	5.4e-05	0.00099	0.061905	0.22656	0.0405063	0.0541667	0.0816327	0.0584795
1	3684248	3684743	2.7e-23	-0.339249	24	4.7e-14	9.4e-29	0.3131	0.65234	0.455172	0.680556	0.225455	0.369025
1	3686250	3686743	0.44	0.244375	10	4.5e-08	1.5e-06	0.96	0.71562	0.952632	0.859155	0.967568	0.92233
1	3688119	3688738	2.9e-51	0.52933	20	4.3e-14	1e-56	0.73714	0.20781	0.897527	0.227666	0.90249	0.75841
1	3688750	3688993	0.0029	0.284464	10	1.9e-10	1e-08	0.96571	0.68125	0.967742	0.802469	0.964865	0.945763
1	3689182	3689590	8.8e-06	0.28695	13	4.2e-14	3e-11	0.65714	0.37019	0.694444	0.464	0.705426	0.621053
1	3692627	3692834	6.1e-17	0.463661	10	4.5e-14	2.1e-22	0.95429	0.49062	0.911504	0.698795	0.986486	0.901961
1	3698716	3698909	0.00043	0.297768	10	2.7e-11	1.5e-09	0.95714	0.65938	0.939314	0.89441	0.955801	0.939597
1	3699356	3699714	7.7e-12	0.405089	10	4.5e-14	2.7e-17	0.94571	0.54063	0.9	0.792079	0.948387	0.767442
1	3699933	3700317	0.13	-0.253304	10	1.4e-08	4.4e-07	0.56857	0.82188	0.855072	0.87234	0.85567	0.839196
1	3702780	3703125	1	0.169464	10	0.00015	0.0023	0.92571	0.75625	0.932692	0.833333	0.972973	0.92
1	3703508	3703896	0.00025	0.295089	10	2.5e-08	8.8e-10	0.78571	0.49063	0.896739	0.590062	0.936073	0.857143
1	3703933	3704129	1	-0.172589	10	0.00011	0.0018	0.074286	0.24688	0.2	0.0590909	0.0648649	0.0994152
1	3704497	3704685	4.4e-06	0.329464	10	2.1e-13	1.5e-11	0.88571	0.55625	0.936963	0.6875	0.964179	0.904412
1	3705115	3705376	7.1e-06	0.326607	10	3.1e-13	2.5e-11	0.98286	0.65625	0.960526	0.858108	0.983784	0.977419
1	3707593	3707833	8.1e-36	-0.453259	20	8.9e-09	2.8e-41	0.10143	0.55469	0.136076	0.396135	0.108108	0.246193
1	3709147	3709364	1	-0.100179	10	1.4e-06	0.16	0.068571	0.16875	0.0473684	0.0954545	0.0459459	0.0709677
1	3710733	3711083	2.8e-16	0.456607	10	4.5e-14	9.7e-22	0.96286	0.50625	0.967105	0.788462	0.979899	0.917051
1	3711226	3711821	4.8e-11	0.349588	13	4.7e-14	1.7e-16	0.91209	0.5625	0.928899	0.77305	0.958159	0.929012
1	3711834	3712050	1	0.166696	10	0.00019	0.0011	0.88857	0.72188	0.977401	0.875	0.96732	0.933852
1	3712360	3713371	1.3e-27	0.438288	17	3.6e-14	4.4e-33	0.93277	0.49449	0.943878	0.729885	0.965024	0.896552
1	3713438	3713700	0.016	0.270893	10	1.3e-09	5.6e-08	0.97714	0.70625	0.963158	0.896104	0.989189	0.948387
1	3713959	3714587	4.4e-10	0.384464	10	4.3e-14	1.5e-15	0.96571	0.58125	0.963158	0.859259	0.994595	0.970968
1	3714611	3714904	1	0.152411	10	0.00065	0.0082	0.97429	0.82188	0.965789	0.903382	0.994595	0.967742
1	3715050	3715529	1	0.138125	10	0.002	0.022	0.96	0.82188	0.981579	0.910798	0.967568	0.932258
1	3718310	3718639	1.7e-15	0.333383	18	4.7e-14	6e-21	0.64762	0.31424	0.552716	0.402299	0.681115	0.56
1	3718815	3720238	1.2e-118	0.550106	42	0	4.2e-124	0.64014	0.09003	0.856155	0.144828	0.853625	0.776265
1	3720306	3720690	0.85	0.233304	10	9.5e-08	2.9e-06	0.81143	0.57813	0.910299	0.63253	0.872131	0.923077
1	3722441	3723338	1.9e-14	0.436607	10	4e-14	6.6e-20	0.94286	0.50625	0.939759	0.742857	0.97027	0.888446
1	3723444	3723707	5.3e-13	0.419911	10	4.4e-14	1.8e-18	0.95429	0.53438	0.946809	0.881356	0.975676	0.961938
1	3727987	3728185	1	0.13	10	0.0036	0.037	0.98	0.85	0.964384	0.871658	0.981081	0.953901
1	3730028	3730364	4.8e-16	0.346481	17	4.6e-14	1.7e-21	0.77479	0.42831	0.78389	0.522613	0.857426	0.755344
1	3732794	3733067	0.0072	-0.169292	28	0.073	2.5e-08	0.32959	0.49888	0.190852	0.299304	0.259504	0.192012
1	3734800	3735021	1	0.108661	10	0.015	0.12	0.97429	0.86562	0.981579	0.902062	0.986486	0.996774
1	3736078	3736513	1	0.139107	10	0.0019	0.021	0.98286	0.84375	0.978469	0.921182	0.985258	0.991202
1	3746349	3746563	2.2e-10	0.350595	12	4.1e-14	7.5e-16	0.62143	0.27083	0.692683	0.185629	0.838542	0.631285
1	3752797	3753218	1	0.206786	10	3.7e-06	8.1e-05	0.99429	0.7875	0.992105	0.954545	0.991892	0.977419
1	3753732	3754135	5.2e-10	0.380536	10	4.2e-14	1.8e-15	0.97429	0.59375	0.960526	0.834783	0.989189	0.951613
1	3754187	3754805	0.0053	0.279732	10	3.9e-10	1.8e-08	0.98286	0.70312	0.976316	0.9	0.994595	0.983819
1	3755542	3755892	5.4e-08	0.356607	10	4.5e-14	1.9e-13	0.96286	0.60625	0.967611	0.813953	0.983368	0.955335
1	3762258	3762721	1	0.103214	10	0.021	0.12	0.96571	0.8625	0.963158	0.786127	0.989189	0.967742
1	3763163	3763407	1.7e-10	0.389643	10	4.4e-14	6.1e-16	0.97714	0.5875	0.967123	0.72549	0.975676	0.94306
1	3770574	3771143	1.9e-12	0.412053	10	4.5e-14	6.7e-18	0.97143	0.55938	0.976316	0.939394	0.983784	0.96129
1	3773178	3773456	1	-0.177589	10	7.1e-05	0.00099	0.19429	0.37188	0.151261	0.269737	0.0547445	0.181818
1	3774476	3774849	1.5e-15	0.411086	12	4.3e-14	5.3e-21	0.97619	0.5651	0.949561	0.771084	0.95881	0.951351
1	3775273	3775479	1	-0.178393	10	3.5e-11	0.0011	0.10286	0.28125	0.0905923	0.140541	0.0646067	0.168582
1	3775814	3776052	7.1e-05	0.264222	14	4.2e-14	2.5e-10	0.39592	0.1317	0.161458	0.118211	0.272059	0.150273
1	3778587	3779062	0.0052	0.280536	10	3.4e-10	1.8e-08	0.97429	0.69375	0.973684	0.846154	0.981081	0.980645
1	3783959	3784161	0.079	0.25875	10	7e-09	2.7e-07	0.94	0.68125	0.929712	0.815789	0.972973	0.903101
1	3787329	3787949	1.2e-175	0.908482	22	4.1e-14	4e-181	0.96104	0.052557	0.977433	0.11215	0.986181	0.900585
1	3788166	3788664	1	0.116696	10	0.009	0.081	0.98857	0.87187	0.968421	0.926316	0.991892	0.980645
1	3793381	3794087	3.3e-29	0.5725	10	3.7e-14	1.1e-34	0.96	0.3875	0.925234	0.497925	0.977941	0.933566
1	3810703	3811499	1	0.219107	10	9.4e-07	2.2e-05	0.76286	0.54375	0.752632	0.830189	0.955446	0.6875
1	3856182	3856374	4.1e-19	0.469643	10	4.1e-14	1.4e-24	0.65714	0.1875	0.144366	0.0945946	0.723485	0.193103
1	3858126	3858526	1e-14	-0.369834	14	4.6e-11	3.6e-20	0.30204	0.67188	0.372315	0.568075	0.230769	0.371831
1	3870001	3870230	0.00035	0.299554	10	2e-11	1.2e-09	0.77143	0.47187	0.959893	0.854167	0.939914	0.942953
1	3880729	3881241	2.3e-21	-0.417798	15	4.2e-14	8.1e-27	0.43429	0.85208	0.695652	0.914286	0.447552	0.811429
1	3910238	3910691	4.9e-63	0.614098	19	6.3e-14	1.7e-68	0.71278	0.098684	0.66443	0.237624	0.920981	0.717241
1	3911364	3912217	6.1e-17	0.347669	18	3.9e-14	2.1e-22	0.71746	0.36979	0.866667	0.373737	0.856742	0.823188
1	3917671	3918139	9.6e-17	0.461518	10	4.1e-14	3.3e-22	0.97714	0.51562	0.969136	0.747573	0.994595	0.929752
1	3919337	3920063	3.1e-13	0.422768	10	4.1e-14	1.1e-18	0.95714	0.53438	0.967552	0.791667	0.972973	0.976
1	3924158	3924638	2.5e-08	0.359821	10	4.6e-14	8.5e-14	0.92857	0.56875	0.854701	0.712963	0.969789	0.745283
1	3927652	3928727	0.027	0.243824	12	2.3e-09	9.3e-08	0.87143	0.6276	0.964835	0.891892	0.958333	0.950276
1	3931656	3932069	0.091	0.254732	10	8e-09	3.1e-07	0.98286	0.72812	0.96798	0.929412	0.975871	0.961538
1	3932423	3932799	1	0.218839	10	9.7e-07	2.5e-05	0.96571	0.74687	0.984649	0.908602	0.972973	0.975741
1	3939706	3940540	1	0.162124	19	5.7e-07	1.8e-05	0.90226	0.74013	0.976501	0.928358	0.946889	0.963087
1	3944836	3945545	1.4e-05	0.234722	18	1.6e-12	4.8e-11	0.81111	0.57639	0.926562	0.825455	0.936575	0.915612
1	3946252	3946809	8.5e-15	0.375128	14	4.4e-14	2.9e-20	0.95102	0.57589	0.958491	0.751553	0.957143	0.925408
1	3957539	3958090	8.5e-08	0.354196	10	4.6e-14	2.9e-13	0.98857	0.63438	0.969178	0.920245	0.990172	0.935
1	3977286	3977684	2.9e-15	0.445625	10	4.3e-14	1e-20	0.98	0.53438	0.973684	0.824074	0.982801	0.973607
1	3978362	3978750	2.2e-11	0.367262	12	4.2e-14	7.4e-17	0.97143	0.60417	0.98022	0.866197	0.975225	0.964865
1	3986838	3987496	3.8e-18	0.392321	15	4.1e-14	1.3e-23	0.94857	0.55625	0.939241	0.736486	0.971171	0.929889
1	3992718	3993400	7e-08	0.355268	10	4.5e-14	2.4e-13	0.97714	0.62187	0.978892	0.897436	0.991892	0.967742
1	3995348	3995702	6.1e-05	0.28631	12	2.3e-12	2.1e-10	0.97381	0.6875	0.961798	0.88	0.984234	0.973988
1	4011102	4011527	3.1e-06	0.33	10	1.9e-13	1.1e-11	0.98	0.65	0.944915	0.933333	0.967568	0.892857
1	4018548	4018817	1	0.175974	11	3.6e-05	0.00068	0.97143	0.79545	0.995192	0.955556	0.997543	1
1	4020152	4020704	0.00022	0.302679	10	1.3e-11	7.8e-10	0.97143	0.66875	0.971053	0.892405	0.986486	0.974194
1	4032058	4033169	2.9e-08	0.360714	10	4.4e-14	9.9e-14	0.98571	0.625	0.977273	0.842105	0.976636	0.987842
1	4058215	4058776	2.4e-83	0.693452	18	4.1e-14	8.3e-89	0.88095	0.1875	0.943262	0.175	0.97786	0.912766
1	4058799	4059436	1.9e-07	0.315699	12	5.4e-14	6.5e-13	0.4381	0.1224	0.435065	0.139013	0.446352	0.358885
1	4062754	4063097	2.3e-12	0.412679	10	4.2e-14	7.8e-18	0.93143	0.51875	0.93985	0.697674	0.964865	0.827411
1	4063366	4063788	1	0.231607	10	2.2e-07	6.6e-06	0.96286	0.73125	0.927673	0.916667	0.951351	0.925581
1	4073828	4074273	1	0.144107	10	0.0013	0.0085	0.96286	0.81875	0.925651	0.895161	0.990476	0.922652
1	4075592	4076555	6e-20	0.472403	11	4.3e-14	2.1e-25	0.96104	0.48864	0.955335	0.736264	0.977887	0.95114
1	4077668	4078385	0.24	0.18313	19	1.6e-08	8.3e-07	0.83609	0.65296	0.890873	0.669065	0.917098	0.8753
1	4078412	4078691	1	0.114375	10	0.01	0.015	0.68	0.56563	0.767544	0.46281	0.819277	0.808219
1	4119501	4120376	1.4e-12	0.364011	13	4.2e-14	4.9e-18	0.68132	0.31731	0.627451	0.362069	0.912698	0.708738
1	4122495	4123197	0.00033	0.300089	10	1.9e-11	1.2e-09	0.96571	0.66563	0.919463	0.926667	0.975676	0.886792
1	4126901	4127467	1.2e-12	0.415446	10	4.6e-14	4.1e-18	0.96857	0.55312	0.968326	0.845528	0.981982	0.959302
1	4128939	4129380	0.012	0.274286	10	8.4e-10	4.1e-08	0.97429	0.7	0.981579	0.900763	0.986486	0.974194
1	4129480	4129974	3.9e-13	0.415714	10	4.2e-14	1.4e-18	0.96571	0.55	0.978947	0.8	0.975676	0.970968
1	4133499	4133746	9.3e-06	0.297842	12	3.3e-13	3.2e-11	0.9619	0.66406	0.958333	0.887701	0.988739	0.962366
1	4153808	4154426	1.3e-08	0.364643	10	4.6e-14	4.5e-14	0.97714	0.6125	0.976064	0.858824	0.989189	0.97973
1	4156103	4157158	0.00018	0.208279	22	4.7e-12	6.2e-10	0.79351	0.58523	0.890625	0.764463	0.944954	0.880342
1	4171264	4171844	5.6e-07	0.273605	16	5.2e-14	1.9e-12	0.93571	0.66211	0.942222	0.886878	0.975836	0.949495
1	4221776	4222675	3.8e-14	0.433125	10	4.6e-14	1.3e-19	0.98	0.54688	0.977153	0.895425	0.996396	0.965293
1	4222696	4223467	1	0.163036	10	0.00026	0.0038	0.99429	0.83125	0.973306	0.939394	0.988871	0.926254
1	4230662	4231894	1.3e-14	0.419075	11	4.1e-14	4.4e-20	0.98442	0.56534	0.981884	0.894737	0.998198	0.976959
1	4267527	4268127	0.0039	0.201161	10	4.5e-14	1.3e-08	0.55429	0.35313	0.862275	0.351562	0.577114	0.864407
1	4297229	4297834	3e-07	0.346696	10	5.2e-14	1e-12	0.96857	0.62187	0.973684	0.907692	0.989189	0.967742
1	4298213	4298753	2.9e-09	0.356875	10	2e-13	1e-14	0.86	0.50313	0.910448	0.864865	0.974359	0.88024
1	4301140	4301680	7.8e-10	0.364042	11	4.1e-14	2.7e-15	0.93506	0.57102	0.954667	0.824818	0.979381	0.918919
1	4309835	4310463	1.5e-18	0.436235	12	4e-14	5.3e-24	0.65238	0.21615	0.801047	0.242718	0.797753	0.680556
1	4310588	4311269	5.3e-10	0.376607	10	4.6e-14	1.8e-15	0.98286	0.60625	0.986807	0.873239	0.991892	0.964516
1	4318903	4319457	4.2e-13	0.419375	10	4.4e-14	1.5e-18	0.86	0.44063	0.922118	0.642857	0.959375	0.909091
1	4322174	4322919	1.6e-07	0.350268	10	4.8e-14	5.5e-13	0.89714	0.54688	0.860215	0.597826	0.975275	0.822222
1	4328790	4329690	1.7e-08	0.289286	16	4.1e-14	5.9e-14	0.85179	0.5625	0.956452	0.867521	0.979452	0.951271
1	4331816	4332002	1	0.116964	10	0.0089	0.08	0.98571	0.86875	0.948925	0.909524	0.978378	0.976271
1	4337837	4338419	1.2e-15	0.448482	10	4.1e-14	4.1e-21	0.98286	0.53438	0.966361	0.8	0.986486	0.93361
1	4339427	4340316	4.4e-26	0.546339	10	4.7e-14	1.5e-31	0.90571	0.35938	0.890323	0.6	0.959233	0.689076
1	4342269	4342897	7.9e-10	0.335989	13	4.3e-14	2.7e-15	0.98022	0.64423	0.98783	0.916667	1	0.965261
1	4345493	4346663	1.8e-51	0.655151	13	4.4e-14	6.4e-57	0.96044	0.30529	0.930591	0.413793	0.97463	0.939068
1	4353431	4354263	0.063	0.255268	10	1.1e-08	2.2e-07	0.97714	0.72188	0.966597	0.804124	0.996139	0.956772
1	4356588	4356931	1.4e-20	0.458482	12	4.4e-14	4.7e-26	0.94286	0.48438	0.946667	0.752066	0.957207	0.881029
1	4361908	4362362	1.6e-06	0.330268	10	1.4e-13	5.5e-12	0.97714	0.64688	0.973684	0.934641	0.983784	0.964516
1	4362764	4362970	4.4e-05	0.310179	10	2.4e-12	1.5e-10	0.99143	0.68125	0.957333	0.897436	0.964865	0.950331
1	4453934	4455045	1.2e-32	0.535371	13	4.3e-14	4.2e-38	0.95604	0.42067	0.947867	0.656934	0.983333	0.915625
1	4461910	4462214	1	0.200357	10	7.3e-06	0.00016	0.96286	0.7625	0.984043	0.897959	0.983784	0.972509
1	4480663	4481137	5.1e-05	0.313571	10	2.3e-12	1.8e-10	0.98857	0.675	0.975845	0.963415	0.990172	0.987842
1	4483024	4484012	8.5e-29	0.506044	13	4.7e-14	3e-34	0.90989	0.40385	0.890966	0.591837	0.978903	0.909091
1	4486606	4486939	5.4e-07	0.343036	10	5.9e-14	1.9e-12	0.97429	0.63125	0.957831	0.850877	0.980556	0.913043
1	4487177	4488385	1e-13	0.317659	18	4.6e-14	3.6e-19	0.85238	0.53472	0.92931	0.652027	0.95	0.90724
1	4494273	4495070	8e-08	0.337053	10	4.5e-14	2.8e-13	0.47143	0.13438	0.646552	0.333333	0.357143	0.503704
1	4504422	4505009	1.3e-33	0.614375	10	4.7e-14	4.3e-39	0.98	0.36563	0.981172	0.42623	0.987526	0.978378
1	4514818	4515506	5e-18	0.379185	16	4.1e-14	1.7e-23	0.95536	0.57617	0.971619	0.833333	0.993174	0.987342
1	4515722	4516108	1.1e-05	0.314911	10	1.6e-12	3.7e-11	0.97429	0.65938	0.981777	0.875	0.99093	0.994152
1	4517420	4518170	2.1e-09	0.375714	10	4.6e-14	7.3e-15	0.92571	0.55	0.948617	0.84	0.969274	0.908108
1	4593600	4594719	8.4e-32	0.479464	16	3.9e-14	2.9e-37	0.94821	0.46875	0.967972	0.718919	0.956452	0.90676
1	4595926	4596800	5.6e-23	0.417857	16	4.3e-14	1.9e-28	0.98036	0.5625	0.971993	0.865217	0.966216	0.971774
1	4599984	4600174	1	0.192589	10	1.6e-05	0.00011	0.94571	0.75313	0.939314	0.851064	0.975207	0.973856
1	4600624	4601132	1	0.151875	10	0.00068	0.0086	0.98	0.82812	0.973684	0.935644	0.97027	0.970968
1	4601144	4602245	1.6e-06	0.285395	14	7.1e-14	5.5e-12	0.97959	0.6942	0.975329	0.87156	0.984797	0.979633
1	4611246	4611826	2.9e-15	0.379145	14	4.5e-14	1e-20	0.97959	0.60045	0.958412	0.782895	0.988417	0.981176
1	4612197	4612761	0.014	0.272768	10	1e-09	4.7e-08	0.95714	0.68437	0.984444	0.887574	0.988739	0.97191
1	4614577	4615231	4.9e-29	0.509066	13	4.9e-14	1.7e-34	0.98022	0.47115	0.954442	0.681481	0.97921	0.924638
1	4616828	4617100	1	0.182515	12	7.7e-06	0.00017	0.91429	0.73177	0.964602	0.857143	0.947743	0.958449
1	4617166	4617960	3.2e-09	0.297098	16	4e-14	1.1e-14	0.97679	0.67969	0.9801	0.903766	0.986486	0.967413
1	4623441	4623815	0.012	0.273482	10	9.4e-10	4.2e-08	0.98286	0.70937	0.976316	0.85	0.978378	0.974194
1	4624816	4625664	1.3e-17	0.346194	19	4.6e-14	4.3e-23	0.95639	0.6102	0.946691	0.859649	0.980392	0.917772
1	4630398	4631070	1e-28	0.571071	10	3.9e-14	3.5e-34	0.90857	0.3375	0.964497	0.406593	0.984655	0.893443
1	4631255	4632353	6.6e-38	0.551786	14	5e-14	2.3e-43	0.97143	0.41964	0.947257	0.590476	0.988176	0.907303
1	4634160	4634432	1	0.218304	10	1e-06	2.6e-05	0.97143	0.75313	0.978378	0.909722	0.986486	0.955631
1	4637858	4638089	1	-0.181799	13	3.5e-06	9.2e-05	0.42637	0.60817	0.24359	0.730769	0.240385	0.192893
1	4653179	4653848	0.061	-0.174577	19	4e-14	2.1e-07	0.090226	0.2648	0.0551181	0.139706	0.0732087	0.0719697
1	4654078	4654143	1	-0.174286	10	9.6e-05	0.0016	0.025714	0.2	0.00263158	0.059633	0.0216216	0.0483871
1	4654259	4654445	1	-0.16335	21	1.2e-07	5.5e-06	0.012245	0.1756	0.0275689	0.0413043	0.014157	0.0199693
1	4654696	4654764	1	-0.112004	18	0.00077	0.011	0.0095238	0.12153	0.0307018	0.0374065	0.021021	0.0179211
1	4658455	4658587	0.056	-0.261339	10	5e-09	1.9e-07	0.054286	0.31562	0.0684211	0.201878	0.0756757	0.0580645
1	4658968	4660012	0.00083	0.214911	10	4.6e-14	2.9e-09	0.37429	0.15938	0.144404	0.167665	0.260536	0.168103
1	4662682	4663357	3.6e-17	0.464375	10	4.2e-14	1.3e-22	0.98	0.51563	0.962963	0.858407	0.972973	0.890351
1	4664041	4665058	4.4e-17	0.351042	18	4.5e-14	1.5e-22	0.97778	0.62674	0.979259	0.92735	0.977477	0.977819
1	4665628	4666062	1.1e-11	0.402768	10	4.6e-14	3.9e-17	0.93714	0.53438	0.984655	0.801653	0.986772	0.956522
1	4666113	4666517	1	0.129464	10	0.0038	0.038	0.98571	0.85625	0.984211	0.922156	0.991892	0.974194
1	4666528	4666645	1.6e-06	0.335446	10	1e-13	5.5e-12	0.98857	0.65312	0.978947	0.869919	0.997297	0.987097
1	4675376	4675943	3.1e-08	0.360268	10	4.4e-14	1.1e-13	0.95714	0.59688	0.972603	0.869565	0.981081	0.955326
1	4681342	4682010	5.1e-33	0.61	10	4.5e-14	1.8e-38	0.96	0.35	0.883562	0.5625	0.991892	0.886179
1	4687495	4688130	2.4e-12	0.363874	13	4.2e-14	8.2e-18	0.96484	0.60096	0.960499	0.83432	0.975052	0.957333
1	4690812	4691415	1.2e-16	0.405769	13	4.6e-14	4.3e-22	0.95385	0.54808	0.938824	0.730539	0.962578	0.921687
1	4692906	4693758	6.8e-15	0.366518	14	4.4e-14	2.4e-20	0.82857	0.46205	0.880531	0.496241	0.935933	0.823529
1	4693812	4694237	0.27	0.24875	10	2.6e-08	9.2e-07	0.98	0.73125	0.956811	0.890625	0.975676	0.954545
1	4694483	4696135	2.2e-41	0.410555	28	4e-14	7.8e-47	0.95408	0.54353	0.97486	0.78979	0.979304	0.960094
1	4696731	4697710	1	0.191161	10	2e-05	0.00037	0.99429	0.80312	0.994737	0.935065	0.986486	0.977419
1	4698902	4699317	0.00071	0.289375	10	9.5e-11	2.5e-09	0.98	0.69063	0.968254	0.862745	0.978378	0.957237
1	4700358	4700849	0.13	0.245714	10	1.9e-06	4.4e-07	0.84571	0.6	0.917404	0.710526	0.958333	0.939163
1	4701075	4701273	1	0.103839	10	0.02	0.15	0.72571	0.62187	0.965625	0.807407	0.875	0.928
1	4705535	4706209	1.3e-07	0.351161	10	4.8e-14	4.6e-13	0.95429	0.60313	0.899543	0.847222	0.988914	0.768293
1	4707990	4708789	5.6e-13	0.301071	20	4.8e-14	1.9e-18	0.98857	0.6875	0.976157	0.911197	0.989189	0.972174
1	4710473	4710707	1	-0.113393	10	0.0098	0.052	0.84286	0.95625	0.975845	0.953368	0.958333	0.955882
1	4710995	4711232	1	-0.135446	10	0.0024	0.027	0.011429	0.14688	0.0184211	0.0633484	0.00540541	0.0258065
1	4711468	4711633	1	-0.104258	13	0.0078	0.075	0.035165	0.13942	0.0161943	0.0434783	0.016632	0.0297767
1	4711700	4711987	1e-17	-0.369531	16	4.4e-14	3.5e-23	0.275	0.64453	0.35867	0.368	0.159892	0.337209
1	4712819	4713161	6.9e-11	0.394554	10	4.5e-14	2.4e-16	0.99143	0.59688	0.965789	0.859259	0.986486	0.983871
1	4722435	4723059	1	0.189732	10	2.2e-05	0.00037	0.94286	0.75313	0.962667	0.797688	0.972678	0.938983
1	4725746	4726770	0.00053	0.25287	14	2.1e-11	1.8e-09	0.96939	0.71652	0.97318	0.924051	0.985944	0.9689
1	4727002	4727126	1	0.111607	10	0.013	0.052	0.94286	0.83125	0.962865	0.945355	0.975543	0.976271
1	4727192	4727578	8.1e-12	0.372247	12	4.1e-14	2.8e-17	0.97381	0.60156	0.953744	0.786982	0.977477	0.955923
1	4727705	4728213	1	0.165625	12	4.9e-05	0.00082	0.9	0.73438	0.949254	0.813472	0.957143	0.890196
1	4728316	4728626	0.15	0.245893	10	4.3e-09	5e-07	0.77714	0.53125	0.895522	0.616822	0.912088	0.810945
1	4729253	4729664	1	0.179533	13	4.6e-06	2.4e-05	0.75165	0.57212	0.874539	0.727778	0.855114	0.73913
1	4730424	4731119	1.3e-11	0.403393	10	4.4e-14	4.6e-17	0.99714	0.59375	0.975207	0.919463	0.98	0.966292
1	4735169	4735880	0.0066	0.251116	12	7.4e-10	2.3e-08	0.82143	0.57031	0.907407	0.691358	0.954397	0.895238
1	4739074	4739444	1	0.161086	12	7.8e-05	0.0014	0.97619	0.8151	0.964194	0.93617	0.991649	0.912773
1	4741026	4741849	3e-11	0.364658	12	4.7e-14	1e-16	0.97143	0.60677	0.943144	0.846154	0.993243	0.930556
1	4744930	4746433	4.3e-38	0.465848	20	4.7e-14	1.5e-43	0.76429	0.29844	0.897959	0.346429	0.950276	0.868263
1	4757005	4757448	3.3e-12	0.410089	10	4.3e-14	1.1e-17	0.92571	0.51562	0.942085	0.728972	0.985337	0.898477
1	4759804	4760500	0.14	0.150446	10	0.00076	4.8e-07	0.92857	0.77812	0.969945	0.921687	0.976923	0.912409
1	4769684	4770108	5.3e-09	0.369732	10	4e-14	1.8e-14	0.92286	0.55312	0.938667	0.779817	0.960829	0.937743
1	4771568	4771943	0.021	0.25763	11	1.5e-09	7.1e-08	0.7974	0.53977	0.80303	0.804878	0.948905	0.671875
1	4772589	4772897	8.2e-08	0.312843	13	4.5e-14	2.8e-13	0.94505	0.63221	0.952381	0.840909	0.983299	0.854962
1	4773319	4774135	3.7e-22	0.439031	14	3.9e-14	1.3e-27	0.98367	0.54464	0.989455	0.809091	0.994595	0.971983
1	4776174	4776868	1.3e-07	0.351875	10	4.7e-14	4.4e-13	0.98	0.62813	0.980263	0.896104	0.986486	0.943548
1	4869665	4870111	5.6e-16	0.452679	10	4.6e-14	1.9e-21	0.97143	0.51875	0.973134	0.755319	0.991892	0.941704
1	5244961	5245561	3e-09	0.373304	10	4.3e-14	1e-14	0.95143	0.57812	0.96	0.8	0.980392	0.940199
1	5265433	5265893	1	0.179133	11	3.1e-05	0.00034	0.8155	0.63636	0.949622	0.81457	0.964286	0.939068
1	5267128	5267987	0.2	0.193101	11	4.9e-14	7e-07	0.48571	0.29261	0.202632	0.178988	0.551887	0.13468
1	5268362	5269013	4.3e-23	0.462706	13	4.9e-14	1.5e-28	0.93626	0.47356	0.946237	0.532609	0.976744	0.942073
1	5274593	5275462	6.9e-23	0.461195	13	5e-14	2.4e-28	0.97802	0.51683	0.944134	0.820144	0.985692	0.977778
1	5287407	5288076	0.00038	0.279196	10	4.8e-14	1.3e-09	0.68857	0.40938	0.739884	0.56383	0.838384	0.638889
1	5331104	5331817	1.2e-12	0.415536	10	4.3e-14	4.3e-18	0.93429	0.51875	0.946844	0.784091	0.983229	0.932292
1	5341185	5342054	6.2e-21	0.504018	10	4.5e-14	2.1e-26	0.95714	0.45313	0.907216	0.672727	0.986486	0.952381
1	5343068	5343843	5.6e-29	0.491135	14	3.9e-14	1.9e-34	0.97551	0.48438	0.97723	0.747368	0.986139	0.976415
1	5382471	5383162	2.5e-08	0.361518	10	4.5e-14	8.7e-14	0.97714	0.61562	0.980263	0.961783	0.988739	0.965054
1	5411592	5412557	9.1e-24	0.530804	10	5e-14	3.1e-29	0.97143	0.44062	0.972414	0.655738	0.986486	0.979042
1	5415086	5415902	1e-08	0.36625	10	4.3e-14	3.6e-14	0.96	0.59375	0.938298	0.828571	0.986555	0.913649
1	5427343	5427990	5.8e-12	0.395893	10	4.6e-14	2e-17	0.97714	0.58125	0.967647	0.704545	0.989189	0.968504
1	5450661	5451263	1.5e-15	0.381824	14	4.5e-14	5.2e-21	0.95102	0.5692	0.938416	0.763636	0.974903	0.884774
1	5451775	5452342	1.7e-08	0.282857	10	2.5e-10	5.9e-14	0.88286	0.6	0.960317	0.846939	0.985	0.980769
1	5454820	5455194	4.9e-18	0.418956	13	4.4e-14	1.7e-23	0.96703	0.54808	0.957965	0.791411	0.983368	0.955432
1	5456225	5456799	1e-04	0.289448	11	5e-14	3.6e-10	0.85195	0.5625	0.960591	0.761905	0.900641	0.904025
1	5484778	5485151	1	0.155179	10	0.00052	0.0061	0.91143	0.75625	0.951807	0.922078	0.976119	0.924107
1	5503606	5504557	1e-13	0.367994	13	4.3e-14	3.6e-19	0.61319	0.24519	0.381625	0.352941	0.68272	0.283333
1	5504622	5505474	0.00047	0.284903	11	2.3e-11	1.6e-09	0.96104	0.67614	0.94707	0.813131	0.967492	0.944712
1	5506105	5506655	1.2e-09	0.370178	10	4.3e-14	4e-15	0.95143	0.58125	0.956731	0.753247	0.97973	0.917219
1	5508382	5509197	9.6e-18	0.448945	11	4.5e-14	3.3e-23	0.87792	0.42898	0.936	0.593333	0.956989	0.904412
1	5510986	5511538	0.011	0.251786	12	6.7e-10	3.6e-08	0.89762	0.64583	0.961071	0.785185	0.956298	0.918644
1	5524740	5525096	8.2e-16	0.450625	10	4.1e-14	2.8e-21	0.96	0.50938	0.931373	0.744186	0.964706	0.906883
1	5526360	5526982	2.4e-06	0.305655	12	1.1e-13	8.3e-12	0.9619	0.65625	0.957611	0.87	0.982625	0.953883
1	5565654	5566352	3.5e-05	0.315	10	3.8e-12	1.2e-10	0.84	0.525	0.952381	0.769231	0.945559	0.932203
1	5593520	5594433	1.3e-07	0.351071	10	4.7e-14	4.4e-13	0.98857	0.6375	0.975877	0.879195	0.977477	0.978495
1	5598321	5599010	1e-11	0.370164	12	4.1e-14	3.6e-17	0.85714	0.48698	0.917012	0.708738	0.963585	0.825112
1	5601789	5601905	2e-15	0.447411	10	4.1e-14	6.8e-21	0.99429	0.54688	0.949735	0.692982	0.989189	0.96
1	5616599	5617007	4.4e-08	0.358125	10	4.4e-14	1.5e-13	0.98	0.62187	0.983957	0.913462	0.981081	0.976271
1	5617164	5617768	4.7e-10	0.321492	14	4.5e-14	1.6e-15	0.54694	0.22545	0.116531	0.229249	0.548295	0.131343
1	5618533	5619292	8.9e-09	0.366696	10	4.1e-14	3.1e-14	0.98857	0.62187	0.971671	0.942029	0.983784	0.969466
1	5634769	5635950	5.4e-13	0.370261	13	3.9e-14	1.9e-18	0.8967	0.52644	0.934498	0.763359	0.974194	0.964072
1	5637879	5638675	0.52	0.242232	10	5.9e-08	1.8e-06	0.98286	0.74062	0.964286	0.907563	0.997543	0.973783
1	5638994	5639797	3.1e-41	0.642776	11	4.6e-14	1.1e-46	0.99221	0.34943	0.898305	0.807692	0.995086	0.837209
1	5643536	5643861	7.3e-08	0.353482	10	4.5e-14	2.5e-13	0.96286	0.60938	0.962162	0.777778	0.975543	0.945205
1	5644681	5645409	2.4e-23	0.464629	13	4.8e-14	8.4e-29	0.96703	0.5024	0.981053	0.807692	0.977827	0.95664
1	5645974	5646537	5.1e-14	0.408839	10	4.4e-14	1.8e-19	0.90571	0.49688	0.861842	0.757895	0.965517	0.846847
1	5649678	5650296	1.2e-21	0.510982	10	4.6e-14	4.1e-27	0.98286	0.47188	0.965426	0.819149	0.989189	0.937086
1	5658568	5659120	1.1e-13	0.427946	10	4.3e-14	3.8e-19	0.96857	0.54063	0.963061	0.753086	0.994595	0.964169
1	5661562	5661852	1	0.144554	10	0.0012	0.014	0.99143	0.84688	0.976316	0.930481	0.989189	0.996774
1	5667362	5667735	0.00036	0.299821	10	2e-11	1.3e-09	0.96857	0.66875	0.976127	0.882812	0.978378	0.970779
1	5668304	5669038	8.6e-24	0.529018	10	4.7e-14	3e-29	0.85714	0.32813	0.752137	0.45	0.92446	0.696203
1	5683050	5683373	5.8e-07	0.341607	10	6.6e-14	2e-12	0.92286	0.58125	0.938224	0.84375	0.980556	0.941176
1	5692025	5693125	1.4e-47	0.480823	23	3.7e-14	5e-53	0.97267	0.49185	0.949296	0.83871	0.984724	0.946296
1	5707296	5707898	0.006	0.279375	10	4.1e-10	2.1e-08	0.92	0.64062	0.960212	0.874172	0.974212	0.966667
1	5709096	5709875	0.00028	0.301607	10	1.5e-11	9.7e-10	0.98286	0.68125	0.992	0.955882	0.994595	0.986622
1	5711154	5711864	2.1e-10	0.388571	10	4.4e-14	7.4e-16	0.98857	0.6	0.978437	0.875	0.993243	0.960432
1	5712651	5713431	3.7e-06	0.330179	10	1.9e-13	1.3e-11	0.91143	0.58125	0.93609	0.798077	1	0.865116
1	5716226	5717302	8.9e-18	0.38412	14	4.5e-14	3.1e-23	0.78367	0.39955	0.910931	0.372093	0.911854	0.867257
1	5719219	5719376	1	-0.143214	10	0.0014	0.014	0.49429	0.6375	0.939929	0.588889	0.621622	0.889423
1	5719392	5720345	2.2e-41	0.495395	19	4.7e-14	7.6e-47	0.92632	0.43092	0.945347	0.697842	0.973186	0.942574
1	5724305	5725305	9e-16	0.37125	15	4.2e-14	3.1e-21	0.97333	0.60208	0.976628	0.87234	0.988176	0.970149
1	5725326	5725484	1	0.115893	10	0.0095	0.083	0.99714	0.88125	0.978947	0.955307	0.991892	0.990291
1	5725850	5726500	3.3e-12	0.362157	13	4.4e-14	1.1e-17	0.93187	0.56971	0.969574	0.821192	0.986928	0.977556
1	5727819	5728367	3.8e-38	0.649553	10	4.1e-14	1.3e-43	0.97143	0.32188	0.86875	0.536082	0.989189	0.867257
1	5728488	5729245	1.8e-06	0.335446	10	1e-13	6.3e-12	0.98857	0.65312	0.986842	0.829545	1	0.970968
1	5733722	5734894	5.1e-19	0.365972	18	4.4e-14	1.8e-24	0.96667	0.60069	0.948276	0.730159	0.975676	0.923246
1	5735038	5735575	1.7e-11	0.402143	10	4e-14	5.8e-17	0.97714	0.575	0.972452	0.822222	0.986486	0.968858
1	5742967	5743184	0.0031	0.284464	10	1.9e-10	1.1e-08	0.96571	0.68125	0.944	0.858025	0.950954	0.963333
1	5743574	5744028	3.1e-06	0.332054	10	1.5e-13	1.1e-11	0.99143	0.65938	0.962766	0.811594	0.994595	0.976667
1	5744431	5745325	3.7e-28	0.386972	22	5.2e-14	1.3e-33	0.85714	0.47017	0.826613	0.518248	0.953052	0.860465
1	5746624	5746920	1	-0.210357	10	9.3e-05	2.6e-05	0.17714	0.3875	0.0432692	0.198795	0.0958904	0.0611111
1	5748601	5749067	0.13	0.243506	11	8.2e-09	4.4e-07	0.94805	0.70455	0.978469	0.842424	0.992629	0.967742
1	5749073	5749401	9.3e-13	0.417232	10	4.6e-14	3.2e-18	0.98286	0.56563	0.965147	0.705882	0.975676	0.986207
1	5752573	5753021	5.7e-20	0.494643	10	4.1e-14	2e-25	0.95714	0.4625	0.921933	0.704545	0.958904	0.904192
1	5754124	5754559	5.4e-10	0.383125	10	4.7e-14	1.9e-15	0.98	0.59688	0.954106	0.821429	0.986486	0.966887
1	5755980	5756371	1.8e-18	0.479464	10	4.5e-14	6.1e-24	0.98571	0.50625	0.963061	0.752941	0.997297	0.980392
1	5756451	5756898	1	0.195625	10	1.2e-05	0.00025	0.98	0.78438	0.981579	0.965517	0.967568	0.987097
1	5758125	5758460	1.2e-12	0.415714	10	4.2e-14	4e-18	0.96571	0.55	0.951289	0.744898	0.981081	0.923695
1	5759095	5759438	1	-0.150179	10	0.00078	0.00013	0.36857	0.51875	0.354839	0.554348	0.2	0.415094
1	5770212	5770927	2.3e-12	0.359409	13	4.5e-14	7.9e-18	0.90989	0.55048	0.978131	0.732919	0.93621	0.980583
1	5780636	5781479	1.7e-11	0.38125	11	5.1e-14	5.9e-17	0.96364	0.58239	0.937107	0.806452	0.980247	0.947791
1	5786877	5787863	2.7e-21	0.465327	12	4e-14	9.3e-27	0.98095	0.51562	0.972816	0.76087	0.974903	0.94621
1	5792518	5793530	1	0.233393	10	6.8e-07	4.8e-06	0.77714	0.54375	0.942779	0.762887	0.966825	0.955285
1	5800810	5802090	3.2e-16	0.401442	13	4.7e-14	1.1e-21	0.92308	0.52163	0.949153	0.798507	0.973109	0.934426
1	5808281	5809038	0.29	0.248214	10	2.8e-08	1e-06	0.98571	0.7375	0.970899	0.945455	0.989189	0.973684
1	5816545	5817052	7.2e-18	0.402806	14	4.6e-14	2.5e-23	0.89388	0.49107	0.975472	0.8	0.959698	0.976798
1	5830620	5831012	1	-0.129911	10	0.85	0.014	0.18571	0.31563	0.0757576	0.149171	0.109589	0.0904977
1	5833518	5833756	0.00021	0.299107	10	2.2e-11	7.2e-10	0.94286	0.64375	0.911565	0.87013	0.962162	0.845455
1	5833962	5834211	0.001	0.26808	12	5e-11	3.6e-09	0.97381	0.70573	0.964912	0.901554	0.972973	0.97035
1	5834217	5834815	1.1e-16	0.368136	16	4.6e-14	3.9e-22	0.94821	0.58008	0.955592	0.804598	0.966216	0.96728
1	5834932	5835429	5.7e-25	0.388616	20	4.7e-14	2e-30	0.97143	0.58281	0.953425	0.80226	0.96206	0.941288
1	5840357	5840673	1e-04	0.308929	10	4.8e-12	3.5e-10	0.97143	0.6625	0.957386	0.866667	0.986486	0.951311
1	5840886	5841482	9.9e-15	0.408117	11	4.6e-14	3.4e-20	0.82857	0.42045	0.924933	0.590909	0.933131	0.893993
1	5842937	5844755	6.9e-44	0.367857	37	4.1e-14	2.4e-49	0.90502	0.53716	0.850877	0.644592	0.939655	0.805243
1	5844785	5845299	1	0.138046	18	3.4e-05	0.00064	0.99048	0.85243	0.979532	0.924242	0.993994	0.976661
1	5849192	5849791	7.2e-18	0.472768	10	4.5e-14	2.5e-23	0.95714	0.48438	0.941718	0.54321	0.97027	0.93722
1	5850237	5850872	2e-13	0.425089	10	4.7e-14	6.8e-19	0.96571	0.54063	0.985685	0.876812	0.991684	0.98731
1	5850882	5851348	1	0.114911	10	0.01	0.057	0.97429	0.85938	0.977733	0.923423	0.977131	0.967742
1	5854897	5855422	1	0.187128	12	4.5e-06	1e-04	0.97619	0.78906	0.97807	0.933333	0.988739	0.965054
1	5855436	5855876	1	0.166696	10	0.00019	0.0029	0.98857	0.82188	0.984211	0.944751	0.986486	0.96129
1	5856799	5857132	4.3e-08	0.358125	10	4.4e-14	1.5e-13	0.98	0.62187	0.944099	0.844444	0.989189	0.978723
1	5857737	5857887	0.24	-0.245089	10	4.1e-08	8.2e-07	0.71429	0.95937	0.973404	0.911215	0.969849	0.945205
1	5859178	5859455	1	0.210446	10	2.5e-06	5.8e-05	0.98857	0.77812	0.963158	0.900498	0.975676	0.974194
1	5865257	5865576	3.6e-17	0.465982	10	4.3e-14	1.3e-22	0.96286	0.49688	0.955263	0.730159	0.967568	0.916129
1	5884486	5885102	4.6e-18	0.340714	20	4.3e-14	1.6e-23	0.96571	0.625	0.965789	0.828794	0.983784	0.951613
1	5980560	5981153	1.4e-07	-0.288036	15	4.6e-14	4.7e-13	0.27238	0.56042	0.439394	0.649123	0.101744	0.363636
1	5994319	5994736	7.1e-14	0.354048	15	4.5e-14	2.4e-19	0.57905	0.225	0.309963	0.161491	0.753846	0.174603
1	5995012	5995220	1	0.137768	10	0.0021	0.02	0.79714	0.65938	0.848684	0.588235	0.942085	0.790698
1	6003091	6003256	1	0.236518	10	1.2e-07	3.7e-06	0.97714	0.74062	0.963158	0.801527	0.981081	0.951456
1	6011077	6011574	0.00021	0.268132	13	7.8e-12	7.2e-10	0.96044	0.69231	0.975709	0.782828	0.966736	0.942928
1	6025194	6025884	1.2e-30	0.453676	17	3.8e-14	4.1e-36	0.72941	0.27574	0.210728	0.204947	0.883784	0.255061
1	6034255	6034696	6.9e-21	0.461682	12	4.2e-14	2.4e-26	0.96429	0.5026	0.904	0.608696	0.975225	0.890152
1	6041036	6041334	1.2e-09	-0.334478	13	4.5e-14	4.1e-15	0.51648	0.85096	0.717647	0.830097	0.759036	0.776224
1	6045442	6045763	1	0.174821	10	9.2e-05	0.0015	0.96857	0.79375	0.957895	0.920188	0.989189	0.977419
1	6058394	6058974	1.1e-20	-0.385977	17	4.5e-14	3.9e-26	0.21513	0.6011	0.312849	0.565891	0.0642202	0.24406
1	6087478	6087806	1e-08	0.333631	12	4.7e-14	3.6e-14	0.96905	0.63542	0.958242	0.913907	0.990991	0.96748
1	6092545	6093286	6e-05	0.275687	13	2e-12	2.1e-10	0.98242	0.70673	0.973684	0.930233	0.970894	0.98263
1	6096769	6097187	1	0.104732	10	0.019	0.15	0.98286	0.87813	0.973684	0.927602	0.989189	0.980645
1	6101294	6101990	1	0.176071	15	1.4e-06	4e-05	0.65524	0.47917	0.786008	0.553191	0.910653	0.641791
1	6103802	6104591	1.8e-22	0.414007	16	4e-14	6.3e-28	0.95893	0.54492	0.957166	0.884793	0.967905	0.953252
1	6105308	6105985	4.9e-21	0.412436	14	4.9e-14	1.7e-26	0.76735	0.35491	0.826255	0.519126	0.929775	0.720207
1	6109314	6109671	0.00087	0.286875	10	1.4e-10	3e-09	0.64	0.35313	0.511494	0.246032	0.681275	0.425
1	6109975	6110103	0.075	0.247321	11	6.4e-09	2.6e-07	0.84675	0.59943	0.929688	0.689394	0.898907	0.945017
1	6110622	6111050	1	0.105536	10	0.018	0.11	0.97429	0.86875	0.984211	0.969072	0.991892	0.977419
1	6111057	6111482	1	0.163571	10	0.00025	0.0037	0.98857	0.825	0.997368	0.966667	1	0.993548
1	6112489	6113063	2.8e-09	0.374286	10	4.1e-14	9.6e-15	0.97429	0.6	0.95935	0.855072	0.97027	0.972028
1	6121361	6121816	0.75	0.239911	10	7.9e-08	2.6e-06	0.97429	0.73438	0.955263	0.859551	0.991892	0.951613
1	6124587	6124860	0.0081	0.277143	10	5.6e-10	2.8e-08	0.97714	0.7	0.980861	0.83908	0.982801	0.973607
1	6126796	6127573	0.0071	0.266071	10	2.6e-09	2.5e-08	0.92857	0.6625	0.946117	0.769953	0.97619	0.954741
1	6128120	6128461	1	0.20119	12	8.1e-07	1.7e-05	0.82619	0.625	0.878698	0.794444	0.945559	0.865169
1	6129351	6130188	5.6e-39	0.578846	13	4.9e-14	1.9e-44	0.95385	0.375	0.940952	0.551724	0.971171	0.92823
1	6130257	6131015	2.8e-13	0.337946	16	4.1e-14	9.8e-19	0.97857	0.64062	0.958609	0.876068	0.983108	0.932377
1	6134832	6135193	4.7e-09	0.371161	10	4.6e-14	1.6e-14	0.97429	0.60313	0.957895	0.776978	0.983784	0.970968
1	6136177	6136977	5.1e-34	0.45343	19	5e-14	1.8e-39	0.98797	0.53454	0.979224	0.795139	0.991465	0.976231
1	6136989	6138640	1	0.10757	23	0.31	5.4e-06	0.73665	0.62908	0.888175	0.822454	0.756039	0.823789
1	6143019	6143835	1.6e-18	0.439955	12	4.5e-14	5.6e-24	0.97381	0.53385	0.989035	0.773006	0.986486	0.983871
1	6144069	6144380	1.3e-12	0.415446	10	4.6e-14	4.4e-18	0.96857	0.55312	0.960106	0.696552	0.991892	0.946844
1	6144767	6145958	1.9e-15	0.31352	21	4.6e-14	6.7e-21	0.98912	0.6756	0.968811	0.873711	0.992993	0.973684
1	6146262	6146436	1	0.141964	10	0.0015	0.017	0.98571	0.84375	0.971053	0.916256	0.986486	0.990323
1	6147006	6147532	1	0.207738	12	3.5e-07	1.1e-05	0.97857	0.77083	0.973684	0.837209	0.986486	0.97043
1	6149017	6149272	1	-0.171016	13	0.78	0.00026	0.054945	0.22596	0.0461216	0.137931	0.0445434	0.0477387
1	6154335	6154686	0.0013	0.256662	13	5.8e-11	4.4e-09	0.98022	0.72356	0.981781	0.889952	0.987526	0.967742
1	6154815	6155295	5.7e-05	0.214464	10	0.12	2e-10	0.54571	0.33125	0.686567	0.354497	0.682353	0.48227
1	6155539	6155958	6.1e-19	0.412436	14	4e-14	2.1e-24	0.98163	0.5692	0.970874	0.764706	0.974903	0.935561
1	6157071	6157936	1.9e-22	0.414174	16	4e-14	6.5e-28	0.95714	0.54297	0.953795	0.682171	0.984797	0.94898
1	6162299	6162723	2.1e-11	0.39875	10	4.1e-14	7.2e-17	0.98	0.58125	0.946429	0.745763	0.9801	0.879032
1	6164191	6164737	1.2e-11	0.402232	10	4.7e-14	4.2e-17	0.94286	0.54063	0.946429	0.692308	0.986532	0.945137
1	6165082	6167231	1.6e-106	0.484621	49	0	5.4e-112	0.92595	0.44133	0.919817	0.613636	0.971719	0.877419
1	6167322	6167661	1	0.123036	10	0.0059	0.056	0.95429	0.83125	0.963889	0.875	0.973761	0.947917
1	6167678	6167980	7.2e-13	0.418304	10	4.1e-14	2.5e-18	0.97143	0.55312	0.949799	0.863636	0.992141	0.959677
1	6168603	6169183	2.7e-25	0.478241	13	3.9e-14	9.2e-31	0.97582	0.49758	0.97166	0.90625	0.985447	0.960199
1	6169371	6170191	9.5e-28	0.387784	22	3.8e-14	3.3e-33	0.95455	0.56676	0.954272	0.781746	0.96683	0.940184
1	6170456	6170834	2.7e-15	0.443214	10	4.4e-14	9.4e-21	0.80571	0.3625	0.789474	0.388489	0.903226	0.677686
1	6170982	6171393	1	0.184732	10	4.1e-14	0.00055	0.36286	0.17813	0.195402	0.149485	0.180412	0.158974
1	6171791	6172428	1.3e-20	0.405059	15	4.2e-14	4.5e-26	0.85714	0.45208	0.884521	0.555046	0.944828	0.851515
1	6172467	6173004	1.7e-21	0.465625	12	4e-14	6e-27	0.95	0.48438	0.930295	0.672414	0.964115	0.914498
1	6176781	6178257	4.4e-41	0.402155	29	3.9e-14	1.5e-46	0.95172	0.54957	0.938515	0.694981	0.980392	0.895928
1	6204951	6205044	0.0015	-0.288661	10	0.11	5.4e-09	0.24571	0.53438	0.0368421	0.208333	0.133005	0.0258065
1	6208552	6208668	4.8e-09	-0.36125	10	5.3e-08	1.7e-14	0.12	0.48125	0.00680272	0.286765	0.0734824	0.0977444
1	6209574	6210134	0.079	0.249464	10	2.4e-08	2.7e-07	0.60571	0.35625	0.608553	0.346821	0.61875	0.570248
1	6212126	6212517	1.9e-09	0.329808	13	4.6e-14	6.7e-15	0.89231	0.5625	0.931765	0.676829	0.978202	0.896552
1	6212975	6213576	1.6e-06	0.303497	12	1.5e-13	5.4e-12	0.87381	0.57031	0.889952	0.725888	0.898058	0.894578
1	6218462	6219140	3.7e-06	0.290316	13	1.7e-13	1.3e-11	0.98022	0.6899	0.967546	0.889423	0.991684	0.977556
1	6219417	6219785	1	0.153214	10	0.00061	0.0079	0.96571	0.8125	0.980815	0.946524	0.968059	0.979472
1	6234758	6235137	1.2e-48	0.648884	12	4e-14	4.1e-54	0.82857	0.17969	0.823077	0.114428	0.988764	0.787162
1	6243396	6243668	1	-0.154821	10	0.00053	0.0068	0.051429	0.20625	0.0513514	0.0681818	0.0405405	0.0686275
1	6248637	6248965	0.23	0.247143	10	3.2e-08	7.9e-07	0.89714	0.65	0.902724	0.773913	0.948553	0.925532
1	6250404	6251341	8.7e-11	0.296825	18	4.6e-14	3e-16	0.90794	0.61111	0.938988	0.701923	0.966565	0.931166
1	6251804	6253257	1.3e-62	0.495631	28	4.2e-14	4.6e-68	0.96327	0.46763	0.962376	0.664093	0.964946	0.940594
1	6258739	6259121	6.9e-11	0.376055	11	4.7e-14	2.4e-16	0.86753	0.49148	0.827778	0.765625	0.962857	0.795918
1	6264747	6265438	1.7e-28	0.375818	24	4.4e-14	6e-34	0.97738	0.60156	0.970395	0.858657	0.98536	0.97043
1	6268903	6269238	7.4e-11	0.394286	10	4.6e-14	2.6e-16	0.99429	0.6	0.965789	0.821782	0.991892	0.990323
1	6272856	6273361	1	0.133393	10	0.0028	0.03	0.97714	0.84375	0.986842	0.891753	0.994595	0.967742
1	6285095	6285628	1	0.151875	10	0.00068	0.0086	0.98	0.82812	0.965789	0.959184	0.967568	0.974194
1	6288720	6288994	1	0.160179	10	0.00034	0.0048	0.99143	0.83125	0.968421	0.868421	0.991892	0.96129
1	6290344	6290968	1.2e-94	0.903274	12	3.1e-14	4.2e-100	0.97619	0.072917	0.986755	0.14218	0.990991	0.953425
1	6291420	6291743	1	0.151339	10	0.00071	0.0055	0.98571	0.83437	0.971053	0.926316	0.997297	0.987097
1	6343830	6344305	1	0.130804	10	0.0034	0.036	0.97143	0.84062	0.967213	0.920188	0.975676	0.944056
1	6348266	6348834	1.7e-06	-0.333036	10	1.4e-13	6e-12	0.085714	0.41875	0.078125	0.245763	0.0653951	0.104027
1	6358209	6358729	2e-10	-0.385536	10	4.6e-14	7e-16	0.24571	0.63125	0.317647	0.662921	0.148	0.316667
1	6359597	6360198	0.014	0.213839	10	1.3e-09	4.8e-08	0.38571	0.17188	0.246154	0.0718563	0.119403	0.346535
1	6382152	6382318	1	0.138036	10	0.002	0.022	0.99429	0.85625	0.978947	0.985	0.997297	0.96129
1	6400252	6400639	1	0.205	10	4.5e-06	9.4e-05	0.98	0.775	0.976064	0.939227	0.994595	0.980132
1	6404481	6404702	1.4e-15	0.392768	10	4.5e-14	4.8e-21	0.67714	0.28437	0.781759	0.175355	0.430894	0.645283
1	6416072	6416683	1	0.16808	12	3.8e-05	0.00073	0.95714	0.78906	0.970588	0.892019	0.986486	0.944606
1	6416855	6417830	5e-13	0.345536	15	4.3e-14	1.7e-18	0.98095	0.63542	0.990115	0.899563	0.991554	0.989919
1	6418844	6418927	1	-0.179107	10	6.1e-05	0.001	0.077143	0.25625	0.0578947	0.0633484	0.0378378	0.0903226
1	6421048	6421786	1	0.171339	10	0.00013	0.0015	0.60571	0.43438	0.209581	0.337423	0.759777	0.281609
1	6425946	6426782	1	0.108214	10	0.015	0.13	0.94571	0.8375	0.952507	0.883721	0.95389	0.947712
1	6426794	6427984	3e-23	0.320217	28	5e-14	1e-28	0.85816	0.53795	0.947368	0.660066	0.957303	0.925
1	6429721	6430265	0.067	0.258036	10	7.7e-09	2.3e-07	0.61429	0.35625	0.512438	0.23125	0.630058	0.433862
1	6432546	6432949	5.2e-29	0.576875	10	3.7e-14	1.8e-34	0.88	0.30313	0.849315	0.322581	0.94902	0.717949
1	6433936	6434322	1.2e-10	0.391696	10	4.3e-14	4.2e-16	0.98857	0.59688	0.971084	0.929032	0.997543	0.967456
1	6435886	6436924	1.8e-26	0.443248	16	4.6e-14	6.4e-32	0.98036	0.53711	0.986003	0.841463	0.979133	0.980916
1	6440920	6440984	1	-0.107589	10	0.016	0.13	0.014286	0.12187	0.0631579	0.0391304	0.0027027	0.0516129
1	6441001	6441131	1	-0.206786	10	3.7e-06	8.5e-05	0.20571	0.4125	0.270531	0.335443	0.123418	0.214286
1	6441804	6442366	0.0061	0.27875	10	4.4e-10	2.1e-08	0.96	0.68125	0.951289	0.818182	0.985258	0.922481
1	6443526	6444366	1.1e-45	0.436839	27	3.8e-14	3.8e-51	0.95767	0.52083	0.961652	0.643357	0.981982	0.9388
1	6444704	6445216	2.9e-15	0.399628	12	4.5e-14	1e-20	0.79286	0.39323	0.899614	0.386207	0.894737	0.898551
1	6445570	6446691	7.9e-23	0.404149	17	4.7e-14	2.7e-28	0.92437	0.52022	0.947876	0.643357	0.978533	0.920424
1	6449211	6449722	1	0.141295	12	4.3e-14	5.7e-06	0.24286	0.10156	0.0975057	0.0919118	0.105263	0.0737705
1	6451537	6451778	6.6e-06	0.277679	14	2.4e-13	2.3e-11	0.94286	0.66518	0.941704	0.73057	0.937743	0.901449
1	6453427	6454049	6.1e-09	0.313138	14	4.3e-14	2.1e-14	0.82653	0.51339	0.809756	0.542254	0.944573	0.698113
1	6454078	6454196	0.0012	-0.291607	10	6.8e-11	4.1e-09	0.077143	0.36875	0.0710526	0.0909091	0.0648649	0.0776699
1	6454720	6454843	1	-0.102198	13	4.1e-14	0.063	0.013187	0.11538	0.0263158	0.0468227	0.012474	0.0620347
1	6454998	6455042	1	-0.160536	10	0.00033	0.0046	0.045714	0.20625	0.0131579	0.0904977	0.0189189	0.0193548
1	6456232	6456425	0.086	-0.248304	10	2.8e-08	3e-07	0.24857	0.49688	0.0976744	0.452261	0.141079	0.111702
1	6456586	6457202	6.8e-11	0.393839	10	4.7e-14	2.3e-16	0.96571	0.57188	0.919283	0.75	0.975676	0.875
1	6460892	6461061	1	0.14	10	0.0017	0.02	0.94	0.8	0.899582	0.780488	0.972299	0.886792
1	6461893	6462283	0.18	0.252143	10	1.7e-08	6.4e-07	0.97714	0.725	0.965789	0.862069	0.972973	0.919355
1	6464673	6465441	1.5e-07	0.319717	12	4.7e-14	5.1e-13	0.89524	0.57552	0.888889	0.468966	0.963054	0.843066
1	6466463	6466655	8e-05	0.310536	10	3.7e-12	2.8e-10	0.95429	0.64375	0.945205	0.764228	0.956403	0.950249
1	6467727	6468047	5.7e-05	0.312321	10	2.8e-12	2e-10	0.96857	0.65625	0.965789	0.891892	0.986486	0.96129
1	6468377	6468568	1	0.136161	10	0.0023	0.0011	0.91429	0.77812	0.946667	0.888889	0.927711	0.945205
1	6470816	6470960	1	0.185179	10	3.4e-05	0.00059	0.99143	0.80625	0.94723	0.890805	0.978378	0.957377
1	6471623	6471707	0.0099	0.275179	10	7.4e-10	3.4e-08	0.93143	0.65625	0.937838	0.669065	0.965517	0.963899
1	6472191	6472540	4.7e-10	0.383661	10	4.4e-14	1.6e-15	0.97429	0.59062	0.973545	0.77451	0.986486	0.967638
1	6474093	6475534	9e-57	0.383333	42	6e-14	3.1e-62	0.82381	0.44048	0.909647	0.422764	0.911614	0.891323
1	6479536	6480014	1.4e-14	0.411526	11	4.3e-14	4.8e-20	0.97403	0.5625	0.975824	0.782313	0.986486	0.983871
1	6480882	6481399	3.1e-11	0.398482	10	4.3e-14	1.1e-16	0.98286	0.58437	0.989474	0.903226	0.989189	0.974194
1	6489106	6489866	1.3e-07	0.272689	17	4.7e-14	4.6e-13	0.93445	0.66176	0.905138	0.737113	0.978682	0.862245
1	6496461	6496692	1	-0.164732	10	0.00023	0.002	0.15714	0.32188	0.113725	0.273292	0.0353357	0.0873362
1	6498027	6498367	1	0.130357	10	0.0035	0.034	0.74286	0.6125	0.75	0.625	0.887324	0.791667
1	6499988	6500529	1.2e-14	0.402381	12	4.2e-14	4.1e-20	0.98571	0.58333	0.980263	0.900763	0.988739	0.983871
1	6501325	6503035	1.9e-82	0.437861	47	4.3e-14	6.7e-88	0.96778	0.52992	0.937067	0.708423	0.98104	0.928218
1	6503698	6504138	1.9e-09	0.374732	10	4.5e-14	6.7e-15	0.90286	0.52813	0.952128	0.657895	0.936242	0.924342
1	6506220	6506420	1	0.191429	10	1.8e-05	0.00035	0.99143	0.8	0.976316	0.899441	0.986486	0.996774
1	6507833	6508922	1e-38	0.438509	23	5.1e-14	3.5e-44	0.96025	0.52174	0.959108	0.70412	0.987074	0.938583
1	6508988	6509240	0.11	0.242768	10	5.6e-08	3.9e-07	0.87714	0.63438	0.900498	0.848276	0.977707	0.965517
1	6512239	6512589	1	0.105536	10	0.018	0.14	0.97429	0.86875	0.970976	0.919048	0.983784	0.951299
1	6513528	6514281	1.1e-09	0.379464	10	4.2e-14	3.8e-15	0.98571	0.60625	0.986842	0.906977	0.991892	0.980645
1	6518427	6518929	1	0.138571	10	0.0019	0.022	0.98857	0.85	0.992823	0.975124	0.995086	0.994135
1	6555022	6555356	5.5e-60	0.788304	10	5e-14	1.9e-65	0.99143	0.20312	0.973294	0.218579	1	0.97318
1	6570799	6571640	3.7e-17	0.408448	13	4.6e-14	1.3e-22	0.92527	0.51683	0.958963	0.789474	0.969977	0.96748
1	6573148	6573419	1	0.16125	10	0.00031	0.0044	0.98	0.81875	0.982927	0.95122	0.995086	0.978528
1	6573897	6574616	1	0.197679	10	9.7e-06	2e-04	0.99143	0.79375	0.985646	0.961722	1	0.973607
1	6574785	6575159	6.9e-30	0.481488	15	4.3e-14	2.4e-35	0.97524	0.49375	0.97193	0.734597	0.987387	0.974082
1	6575988	6576552	1.4e-08	0.364107	10	4.4e-14	4.7e-14	0.98286	0.61875	0.981579	0.842975	0.991892	0.990323
1	6576824	6577331	1	0.180357	12	9.8e-06	0.00012	0.90952	0.72917	0.969298	0.90411	0.971963	0.965054
1	6581069	6582346	2.9e-07	-0.28125	12	0.21	1e-12	0.25	0.53125	0.391667	0.536145	0.0792079	0.31383
1	6587171	6587690	0.51	-0.214137	12	1.5e-07	1.8e-06	0.061905	0.27604	0.10355	0.179894	0.0193237	0.0498339
1	6588481	6588817	1	0.140714	10	0.0016	0.018	0.86571	0.725	0.948882	0.855422	0.959119	0.915423
1	6599292	6599577	6.5e-45	0.52128	18	3.8e-14	2.3e-50	0.82857	0.30729	0.407713	0.27758	0.916667	0.446429
1	6615603	6615815	1	-0.119732	10	4.4e-14	0.03	0.077143	0.19688	0.0355731	0.0732984	0.0207715	0.125
1	6615837	6616129	1	0.147679	10	0.00095	0.012	0.99143	0.84375	0.992228	0.888158	0.994667	0.987382
1	6626442	6627085	4.3e-18	0.358532	18	4.4e-14	1.5e-23	0.99048	0.63194	0.981538	0.894737	0.987988	0.986301
1	6715638	6715762	1	0.217768	10	1.1e-06	2.4e-05	0.97714	0.75938	0.960212	0.922652	0.981081	0.943894
1	6723202	6723577	1	0.194554	10	1.3e-05	0.00026	0.99143	0.79688	0.986842	0.973545	0.991892	0.986971
1	6745059	6745662	9.8e-77	0.761352	14	5.6e-14	3.4e-82	0.99796	0.23661	0.947368	0.225	0.992278	0.938389
1	6768167	6768848	8.3e-74	0.872946	10	3.5e-14	2.9e-79	0.98857	0.11563	0.979675	0.156977	0.997921	0.987437
1	6770938	6771803	8.6e-70	0.701071	15	4.7e-14	3e-75	0.7219	0.020834	0.352113	0.135965	0.941748	0.206061
1	6777080	6777391	8e-70	0.754762	12	3.8e-14	2.8e-75	0.75476	6.25e-08	0.666667	0.0756972	0.741279	0.645022
1	6907147	6907538	0.0074	0.275268	10	7.3e-10	2.6e-08	0.89714	0.62187	0.95	0.730061	0.975177	0.980952
1	6910976	6911739	2.2e-26	0.554196	10	4.7e-14	7.5e-32	0.98857	0.43438	0.978947	0.84058	0.978378	0.970968
1	6918948	6919704	1.6e-06	0.335982	10	9.8e-14	5.7e-12	0.98286	0.64687	0.919786	0.811881	0.997297	0.930556
1	6922926	6923770	1.7e-29	0.53125	12	4.3e-14	5.9e-35	0.91667	0.38542	0.923077	0.559322	0.966667	0.903553
1	6925462	6926201	2.6e-16	0.452678	10	4.3e-14	9e-22	0.97143	0.51875	0.961749	0.802198	0.98	0.964029
1	6929775	6930209	1	0.188571	10	2.4e-05	0.00046	0.98857	0.8	0.986842	0.9875	0.986486	0.987097
1	6931102	6931678	1.4e-83	0.930804	10	4.8e-14	4.8e-89	0.97143	0.040625	0.0521739	0.0228311	0.971671	0.0641711
1	6938314	6938902	1e-12	0.416429	10	4.5e-14	3.6e-18	0.99143	0.575	0.963068	0.826923	0.991892	0.94717
1	6940837	6941350	1	0.157589	10	0.00042	0.0058	0.98571	0.82812	0.981579	0.960396	0.997297	0.987097
1	6953357	6953789	1.7e-06	0.335714	10	1e-13	6e-12	0.98571	0.65	0.978947	0.916667	0.994595	0.987097
1	6954192	6954678	4.5e-25	0.542768	10	4.4e-14	1.6e-30	0.97714	0.43438	0.968023	0.835821	0.983784	0.950943
1	6956883	6958060	4.7e-20	0.395703	16	4.3e-14	1.6e-25	0.9875	0.5918	0.971642	0.840278	0.983784	0.964637
1	6959338	6959804	1	0.201948	11	2.1e-06	5.3e-05	0.9974	0.79545	0.986842	0.929293	0.996139	0.990783
1	6961550	6961886	1	0.133839	10	0.044	0.016	0.70571	0.57188	0.79902	0.715385	0.835443	0.772152
1	6963729	6963804	1	-0.182857	10	4.3e-05	0.00038	0.11714	0.3	0.0878187	0.17801	0.0442478	0.0719178
1	6965611	6966205	1	0.334375	10	1.2e-13	1	1	0.66563	0.987868	0.857143	0.991554	0.980349
1	6974669	6975252	0.00017	0.305	10	8.8e-12	5.8e-10	0.98	0.675	0.986784	0.842105	0.995495	0.991935
1	6984812	6985248	2.1e-17	0.413118	13	4e-14	7.1e-23	0.97802	0.5649	0.977827	0.858209	0.989605	0.927978
1	6985842	6986428	9.7e-24	0.529464	10	4.7e-14	3.4e-29	0.98571	0.45625	0.981781	0.823529	0.991684	0.980149
1	7007773	7008148	6.2e-09	0.369643	10	4.5e-14	2.1e-14	0.95714	0.5875	0.934375	0.745902	0.975676	0.940928
1	7009039	7010970	1.8e-79	0.490203	36	4.6e-14	6.3e-85	0.95635	0.46615	0.951684	0.663043	0.974138	0.922405
1	7011491	7012637	8.9e-41	0.45836	22	4.8e-14	3.1e-46	0.98961	0.53125	0.96637	0.843602	0.986987	0.987358
1	7043913	7044314	1	0.21625	10	1.3e-06	3.1e-05	0.96	0.74375	0.965789	0.899441	0.986486	0.980645
1	7050184	7050506	1	0.157679	10	0.00042	0.0024	0.95143	0.79375	0.96496	0.923077	0.989189	0.969595
1	7051437	7052046	5.5e-05	0.312946	10	2.6e-12	1.9e-10	0.92857	0.61562	0.963115	0.747664	0.975052	0.965789
1	7052077	7052502	2.8e-23	0.48192	12	4.3e-14	9.6e-29	0.94286	0.46094	0.945087	0.701299	0.972973	0.938053
1	7052547	7052876	2.8e-13	0.373077	13	4.1e-14	9.8e-19	0.96923	0.59615	0.965235	0.827869	0.955696	0.951407
1	7053391	7054302	1.5e-20	0.457887	12	4.4e-14	5.3e-26	0.92143	0.46354	0.945596	0.739583	0.96962	0.949324
1	7054637	7055034	1	0.213571	10	1.8e-06	3.9e-05	0.98857	0.775	0.966767	0.95858	0.989189	0.943182
1	7055519	7056153	1.3e-11	0.369196	12	4.2e-14	4.3e-17	0.97857	0.60938	0.986784	0.819672	0.991684	0.953623
1	7069967	7070133	1	-0.144464	15	7.5e-05	0.0014	0.074286	0.21875	0.0427699	0.0984127	0.0287356	0.0308789
1	7112585	7113314	1.8e-18	0.39494	15	4.5e-14	6.3e-24	0.94286	0.54792	0.941667	0.757396	0.980952	0.949008
1	7121832	7122413	8.9e-22	0.510982	10	3.8e-14	3.1e-27	0.98286	0.47188	0.973244	0.775701	0.994595	0.944724
1	7122973	7123511	2.9e-32	0.552604	12	4.3e-14	1e-37	0.96667	0.41406	0.974522	0.639535	0.985447	0.980556
1	7124886	7125531	1.5e-21	0.509911	10	4.3e-14	5.4e-27	0.99429	0.48438	0.975962	0.809524	0.987715	0.98827
1	7153697	7154953	6e-33	0.486719	16	5e-14	2.1e-38	0.975	0.48828	0.968696	0.781457	0.993641	0.959276
1	7155109	7155384	1	0.171429	10	0.00012	0.002	0.97143	0.8	0.984211	0.901478	0.975676	0.983871
1	7175689	7176556	0.0017	0.288571	10	1.1e-10	6e-09	0.98857	0.7	0.984127	0.92	0.983784	0.990323
1	7198066	7198872	3.8e-26	0.549553	10	3.6e-14	1.3e-31	0.97143	0.42188	0.951807	0.72807	0.980114	0.935115
1	7199021	7199543	1	0.168661	20	9.3e-08	4e-06	0.63429	0.46563	0.710638	0.60989	0.888462	0.672316
1	7230788	7231281	7.2e-06	0.326339	10	3.2e-13	2.5e-11	0.98571	0.65938	0.960106	0.821918	0.983784	0.966667
1	7252929	7253789	6.3e-05	0.31125	10	2.7e-12	2.2e-10	0.98	0.66875	0.978417	0.929032	0.992629	0.982405
1	7253928	7254525	1	0.157711	11	0.00021	0.003	0.98442	0.8267	0.97449	0.930876	0.980344	0.973422
1	7255454	7256019	5.8e-26	0.549018	10	3.8e-14	2e-31	0.97714	0.42813	0.939516	0.816667	0.982801	0.909722
1	7256515	7257316	1.5e-05	0.321964	10	6.3e-13	5e-11	0.96571	0.64375	0.984556	0.934066	0.988417	0.983173
1	7293810	7294366	1.6e-09	0.37625	10	4.4e-14	5.7e-15	0.82	0.44375	0.925532	0.581633	0.89404	0.912088
1	7348571	7349514	1	0.152158	12	0.00019	0.0031	0.9881	0.83594	0.986802	0.940439	0.990011	0.991283
1	7351883	7352444	0.0024	0.285982	10	1.6e-10	8.3e-09	0.98286	0.69688	0.945378	0.906542	0.995086	0.923077
1	7363480	7364230	2.3e-29	0.553571	11	3.8e-14	8.1e-35	0.97403	0.42045	0.962319	0.818182	0.986486	0.913534
1	7389386	7389946	1.2e-08	0.365446	10	5e-14	4.1e-14	0.76857	0.40313	0.693252	0.54955	0.929293	0.538961
1	7406311	7407108	3.5e-47	0.539286	18	3.9e-14	1.2e-52	0.96984	0.43056	0.961057	0.716981	0.99431	0.976027
1	7410270	7410894	2.9e-11	0.366146	12	4.7e-14	9.9e-17	0.98333	0.61719	0.975955	0.915888	0.98862	0.959002
1	7421502	7422874	4.5e-30	0.442014	18	3.7e-14	1.6e-35	0.98889	0.54688	0.973684	0.908333	0.995946	0.975806
1	7432203	7432749	1	0.126339	10	0.0047	0.043	0.88571	0.75938	0.945848	0.914773	0.977011	0.93578
1	7437232	7437784	4.2e-12	0.409464	10	4.4e-14	1.5e-17	0.96571	0.55625	0.984085	0.863636	0.989189	0.967213
1	7439014	7439466	5.6e-05	0.266582	14	1.7e-12	1.9e-10	0.9898	0.72321	0.969858	0.877395	0.996396	0.937639
1	7440120	7440423	5e-11	0.396429	10	4.1e-14	1.7e-16	0.97143	0.575	0.976316	0.934959	0.989189	0.970968
1	7441559	7441875	3.1e-18	0.477143	10	4.5e-14	1.1e-23	0.97714	0.5	0.978947	0.831579	0.983784	0.980583
1	7444342	7445965	2e-62	0.628466	17	5.7e-14	7e-68	0.96303	0.33456	0.972061	0.757062	0.988249	0.975073
1	7447634	7448086	0.58	0.240179	10	7.7e-08	2e-06	0.97143	0.73125	0.981579	0.898551	0.989189	0.990291
1	7449358	7450130	2.6e-19	0.447321	12	4.4e-14	9e-25	0.97857	0.53125	0.992481	0.864286	0.994208	0.976959
1	7452711	7453510	6e-40	0.585027	13	4.5e-14	2.1e-45	0.96484	0.37981	0.946636	0.693694	0.984881	0.958188
1	7455756	7456083	1	0.236607	10	1.2e-07	3.5e-06	0.94286	0.70625	0.973475	0.929825	0.978142	0.960656
1	7456395	7456882	2.2e-15	0.446428	10	4.2e-14	7.7e-21	0.97143	0.525	0.950139	0.84252	0.991892	0.949091
1	7457342	7457905	1.7e-15	0.369167	15	4.2e-14	5.7e-21	0.77333	0.40417	0.6875	0.631579	0.884328	0.733333
1	7458143	7459213	0.00053	0.253777	13	9.4e-11	1.8e-09	0.85714	0.60337	0.970588	0.801724	0.960821	0.968958
1	7459523	7460147	1.9e-18	0.479018	10	4.4e-14	6.4e-24	0.95714	0.47813	0.965699	0.763636	0.975543	0.957655
1	7462875	7463176	1.3e-16	0.41994	12	4e-14	4.6e-22	0.90952	0.48958	0.873016	0.768	0.946731	0.879195
1	7468366	7468916	3.4e-19	0.486786	10	4.6e-14	1.2e-24	0.97429	0.4875	0.951977	0.621359	0.983784	0.935484
1	7469136	7469706	8.4e-27	0.558125	10	3.9e-14	2.9e-32	0.98	0.42188	0.959459	0.815385	0.989189	0.96831
1	7469877	7470288	8.4e-08	0.324479	12	4.3e-14	2.9e-13	0.98333	0.65885	0.957245	0.878049	0.97973	0.959248
1	7470860	7471135	2.5e-52	0.747946	10	5.5e-14	8.7e-58	0.98857	0.24063	0.936306	0.255034	0.962162	0.945607
1	7472107	7472482	2.6e-15	0.446161	10	4.7e-14	9e-21	0.97429	0.52812	0.963158	0.880597	0.986486	0.977419
1	7472771	7473736	1.1e-06	0.338125	10	8e-14	3.8e-12	0.96	0.62187	0.947368	0.82	0.978378	0.948387
1	7473765	7475437	3.6e-11	0.238547	29	4.7e-14	1.2e-16	0.98424	0.74569	0.979825	0.923695	0.988288	0.972043
1	7478964	7479631	1.2e-75	0.709431	16	4.8e-14	4.3e-81	0.95357	0.24414	0.916435	0.298429	0.985714	0.882114
1	7483234	7483631	0.26	0.182321	10	4.7e-14	8.9e-07	0.48857	0.30625	0.638554	0.312	0.682927	0.652174
1	7483807	7484445	2.7e-15	0.376403	14	4.4e-14	9.4e-21	0.8898	0.51339	0.915301	0.666667	0.977974	0.914286
1	7485274	7486057	3.8e-05	0.315179	10	1.8e-12	1.3e-10	0.97143	0.65625	0.973404	0.887218	0.994595	0.963576
1	7497162	7497601	1	0.159911	10	0.00035	0.0048	0.99429	0.83437	0.986842	0.974619	0.991892	0.980645
1	7499690	7500354	1	0.159018	10	0.00037	0.0032	0.93714	0.77812	0.960212	0.910053	0.96997	0.946128
1	7503976	7504769	1.4e-26	0.490453	13	4.4e-14	4.8e-32	0.97363	0.48317	0.965306	0.825503	0.964657	0.939241
1	7505374	7505753	1	0.129286	10	0.0038	0.039	0.95429	0.825	0.973684	0.912821	0.981081	0.980645
1	7505923	7506657	0.00012	0.281994	12	4.8e-12	4.1e-10	0.96429	0.68229	0.959267	0.837662	0.936842	0.944304
1	7514852	7515643	3.9e-10	0.339629	13	4.2e-14	1.3e-15	0.96703	0.6274	0.958606	0.852349	0.981289	0.942857
1	7526679	7527482	2.1e-17	0.468036	10	4.7e-14	7.1e-23	0.97429	0.50625	0.96875	0.731707	0.992629	0.961424
1	7527659	7528152	3.4e-06	0.303646	12	1.4e-13	1.2e-11	0.98333	0.67969	0.984649	0.929032	0.984234	0.973118
1	7529974	7530854	2e-23	0.448916	14	4.3e-14	6.9e-29	0.97347	0.52455	0.955823	0.833333	0.987281	0.928962
1	7531004	7531659	2.3e-05	0.292336	12	8.1e-13	7.9e-11	0.99286	0.70052	0.986842	0.936047	0.994208	0.986175
1	7532076	7532553	8.1e-14	0.429464	10	4.2e-14	2.8e-19	0.98571	0.55625	0.983254	0.915094	0.982801	0.985337
1	7532560	7533199	4.3e-05	0.288467	12	1.6e-12	1.5e-10	0.97857	0.6901	0.989011	0.913669	0.990991	0.978495
1	7533768	7534248	0.00012	0.296607	10	3.5e-07	4e-10	0.70286	0.40625	0.435115	0.395833	0.850679	0.335766
1	7534690	7535484	3.2e-25	0.432031	16	4.4e-14	1.1e-30	0.9125	0.48047	0.906542	0.661871	0.952278	0.870722
1	7536793	7537190	5.4e-26	0.550357	10	4.2e-14	1.9e-31	0.96286	0.4125	0.95599	0.739583	0.987715	0.937695
1	7537201	7537659	2.5e-05	0.291741	12	9e-13	8.6e-11	0.97143	0.67969	0.962222	0.813433	0.990991	0.943978
1	7540031	7540709	2.8e-16	0.451607	10	4.6e-14	9.8e-22	0.88286	0.43125	0.965753	0.610169	0.951456	0.930876
1	7550311	7551689	2e-17	0.385595	15	4.3e-14	6.8e-23	0.93143	0.54583	0.946488	0.738739	0.97351	0.935698
1	7558662	7559168	1	0.118407	13	0.0025	0.028	0.99341	0.875	0.964851	0.901141	0.992793	0.978308
1	7559517	7559917	1	0.110234	13	0.0051	0.032	0.97802	0.86779	0.983806	0.936364	0.989605	0.972705
1	7561068	7561733	0.0012	0.2375	15	7.5e-11	4.1e-09	0.8	0.5625	0.865707	0.706186	0.908416	0.939286
1	7561853	7562397	8e-19	0.482053	10	4.4e-14	2.8e-24	0.99143	0.50938	0.981203	0.858974	0.992278	0.981567
1	7565177	7565734	1.5e-09	0.377679	10	4.3e-14	5.3e-15	0.97143	0.59375	0.960114	0.852941	0.981081	0.942029
1	7578581	7579342	1.6e-14	0.386058	13	4.2e-14	5.4e-20	0.98462	0.59856	0.975709	0.895706	0.985447	0.98263
1	7582399	7584168	2.4e-35	0.412798	24	4.3e-14	8.2e-41	0.94405	0.53125	0.923417	0.739316	0.967342	0.905622
1	7585013	7586259	5.3e-23	0.343787	24	4.4e-14	1.8e-28	0.98571	0.64193	0.968202	0.90113	0.986486	0.987903
1	7586367	7587116	1.1e-18	0.384821	16	4.4e-14	3.7e-24	0.97857	0.59375	0.947368	0.780952	0.989865	0.969838
1	7587451	7589500	1.4e-57	0.440314	33	5.2e-14	4.7e-63	0.98009	0.53977	0.967081	0.809756	0.987101	0.96885
1	7592422	7593154	8.3e-16	0.451339	10	4.6e-14	2.9e-21	0.98571	0.53438	0.962264	0.877049	0.994595	0.962457
1	7594577	7595062	5.5e-15	0.441964	10	4e-14	1.9e-20	0.98571	0.54375	0.994723	0.888112	1	0.993548
1	7595307	7596613	1.8e-40	0.549048	15	4e-14	6.1e-46	0.96571	0.41667	0.961282	0.782828	0.980926	0.964286
1	7608792	7609378	0.029	0.267232	10	2.2e-09	1e-07	0.68286	0.41563	0.634921	0.365854	0.875	0.461957
1	7609869	7611103	4.6e-35	0.552541	13	4.2e-14	1.6e-40	0.97802	0.42548	0.935252	0.768116	0.982625	0.937063
1	7611157	7611810	0.049	0.262143	10	4.5e-09	1.7e-07	0.93714	0.675	0.928839	0.784615	0.968391	0.871658
1	7611900	7613539	4.3e-47	0.459643	25	4.4e-14	1.5e-52	0.97714	0.5175	0.983051	0.726087	0.984985	0.944681
1	7613662	7614308	0.05	0.223852	14	3.1e-09	1.7e-07	0.96939	0.74554	0.975439	0.935743	0.987387	0.961207
1	7614598	7615275	2e-10	0.342995	13	4e-14	6.8e-16	0.98242	0.63942	0.970721	0.927835	0.992079	0.974286
1	7630764	7631677	1.6e-19	0.490179	10	4.4e-14	5.5e-25	0.97143	0.48125	0.933333	0.732759	0.97561	0.907317
1	7632788	7633836	1.3e-14	0.299269	22	4.3e-14	4.6e-20	0.8987	0.59943	0.888889	0.730769	0.956	0.888403
1	7634091	7634403	1.5e-09	0.376875	10	4.1e-14	5.1e-15	0.98	0.60313	0.976316	0.88125	0.994595	0.970968
1	7634459	7634906	4.1e-06	0.242857	10	6.1e-11	1.4e-11	0.54286	0.3	0.320513	0.245763	0.743363	0.215116
1	7635733	7636565	3.3e-19	0.414477	14	4.7e-14	1.1e-24	0.98367	0.5692	0.981855	0.913043	0.996139	0.9475
1	7637124	7637415	7.2e-19	0.483393	10	4e-14	2.5e-24	0.97714	0.49375	0.962865	0.741007	0.975676	0.944079
1	7639997	7640432	7.3e-08	0.313324	13	4.7e-14	2.5e-13	0.99121	0.67788	0.959514	0.89899	0.97921	0.962779
1	7640576	7640880	3.9e-09	0.371964	10	4.3e-14	1.3e-14	0.96571	0.59375	0.963158	0.919118	0.989189	0.977419
1	7641543	7642160	1.1e-28	0.506319	13	5e-14	3.9e-34	0.95824	0.45192	0.884726	0.59542	0.973626	0.895928
1	7642179	7642854	0.0043	0.211922	17	6.2e-10	1.5e-08	0.97479	0.76287	0.968944	0.863971	0.980922	0.961759
1	7644781	7645414	7.4e-19	0.480089	10	4.4e-14	2.6e-24	0.84571	0.36563	0.914798	0.487179	0.942149	0.874074
1	7645468	7645858	1	-0.124519	13	0.0015	0.00015	0.35385	0.47837	0.331461	0.304636	0.177122	0.327778
1	7651051	7652490	1.2e-72	0.558179	25	3.4e-14	4.1e-78	0.69943	0.14125	0.728448	0.155902	0.805405	0.640187
1	7662638	7663143	4.6e-06	0.328393	10	2.4e-13	1.6e-11	0.99714	0.66875	0.963158	0.93125	0.991892	0.980645
1	7665168	7665529	9.2e-10	0.348065	12	7.4e-14	3.2e-15	0.84286	0.49479	0.813333	0.761905	0.942249	0.870968
1	7667645	7668275	1	0.154018	12	4.3e-14	0.0014	0.35714	0.20313	0.142308	0.192308	0.242857	0.0849057
1	7668969	7669523	7.4e-08	0.339464	10	4.7e-14	2.6e-13	0.84571	0.50625	0.817734	0.646154	0.927184	0.672414
1	7670626	7671159	3.5e-14	0.433482	10	4.3e-14	1.2e-19	0.94286	0.50938	0.953552	0.711712	0.98916	0.920415
1	7671172	7672222	3.3e-15	0.319196	20	4.7e-14	1.1e-20	0.97857	0.65938	0.962629	0.837302	0.997426	0.971993
1	7672662	7674576	1.2e-24	0.287054	30	5e-14	4.2e-30	0.77143	0.48438	0.78141	0.548936	0.910695	0.756127
1	7677216	7677753	1.8e-18	0.479464	10	4.5e-14	6.4e-24	0.98571	0.50625	0.969892	0.736842	0.991684	0.956647
1	7678187	7679107	3.3e-21	0.41744	15	4.7e-14	1.1e-26	0.96952	0.55208	0.955674	0.777108	0.978378	0.970588
1	7681341	7682510	7.3e-18	0.365599	17	4.7e-14	2.5e-23	0.9042	0.5386	0.916031	0.683417	0.970684	0.878935
1	7683533	7683773	1	0.180682	11	2.2e-05	0.00043	0.98182	0.80114	0.978469	0.94686	1	0.973607
1	7685417	7686057	6.9e-21	0.502946	10	4.2e-14	2.4e-26	0.96857	0.46563	0.940092	0.707071	0.977131	0.89404
1	7686127	7686673	0.057	0.261786	10	4.7e-09	2e-07	0.97429	0.7125	0.954762	0.86	0.993243	0.945687
1	7687304	7687934	1.6e-36	0.562569	13	4.1e-14	5.4e-42	0.97363	0.41106	0.968944	0.666667	0.975052	0.95288
1	7690118	7690826	5.2e-15	0.405878	12	4.2e-14	1.8e-20	0.97619	0.57031	0.971805	0.862319	0.984556	0.974654
1	7705335	7705398	1	-0.104286	10	0.02	0.15	0.045714	0.15	0.0289474	0.0909091	0.0378378	0.0612903
1	7727994	7728437	1	0.138467	12	0.00069	0.0093	0.99524	0.85677	0.984649	0.942857	0.997748	0.983871
1	7784487	7784564	1	-0.140536	10	0.0017	0.019	0.065714	0.20625	0.0289474	0.0929204	0.0297297	0.0387097
1	7784565	7784740	2.3e-14	-0.433304	10	4.3e-14	7.9e-20	0.18857	0.62187	0.0536913	0.328125	0.15015	0.101064
1	7784834	7784904	1	-0.174375	10	9.5e-05	0.0015	0.76	0.93437	0.863014	0.873874	0.918699	0.849711
1	7827250	7827415	5e-09	-0.315051	14	4.3e-14	1.7e-14	0.55102	0.86607	0.904918	0.949091	0.870588	0.957547
1	7863401	7863963	8e-07	0.339911	10	5.3e-14	2.8e-12	0.97429	0.63438	0.964583	0.9	0.983368	0.983696
1	7875449	7876544	6.6e-11	0.390446	10	4.2e-14	2.3e-16	0.96857	0.57813	0.976019	0.795918	0.995086	0.97929
1	7940802	7941782	4.6e-82	0.845387	12	4.7e-14	1.6e-87	0.95476	0.10938	0.114286	0.144172	0.98358	0.142029
1	7993535	7994219	2.1e-33	0.607053	10	3.9e-14	7.1e-39	0.89143	0.28438	0.928105	0.263158	0.962963	0.872727
1	8026777	8026944	7.1e-09	-0.336682	12	4.2e-14	2.4e-14	0.11905	0.45573	0.056338	0.196721	0.0548303	0.0776699
1	8164455	8164801	1	0.159554	10	0.00036	0.005	0.93143	0.77187	0.980344	0.932292	0.982196	0.959752
1	8165537	8166149	2.9e-08	0.360536	10	4.4e-14	1e-13	0.95429	0.59375	0.961098	0.876812	0.987526	0.943787
1	8187427	8187849	8.9e-14	0.428393	10	4.4e-14	3.1e-19	0.99714	0.56875	0.975871	0.931034	0.997297	0.993311
1	8197858	8198579	2e-18	0.360516	18	4.6e-14	6.8e-24	0.89524	0.53472	0.884615	0.748603	0.977685	0.804245
1	8202624	8203339	2.9e-08	0.360446	10	4.5e-14	1e-13	0.98857	0.62813	0.979695	0.917197	0.995495	0.940594
1	8210365	8210687	2.9e-15	0.445625	10	4.3e-14	9.9e-21	0.98	0.53438	0.968447	0.826531	0.987715	0.938838
1	8221000	8221893	4.3e-05	0.313839	10	2.2e-12	1.5e-10	0.98571	0.67188	0.981781	0.933333	0.987526	0.985112
1	8270624	8271330	2.5e-25	0.499628	12	3.7e-14	8.8e-31	0.97619	0.47656	0.969163	0.830357	0.984234	0.967302
1	8271634	8272171	0.015	0.272411	10	1.1e-09	5.2e-08	0.99429	0.72188	0.992823	0.916201	0.995086	0.994135
1	8276337	8276752	1.2e-72	0.668907	17	4.7e-14	4.3e-78	0.96303	0.29412	0.948347	0.469697	0.991948	0.92011
1	8291227	8291653	0.0034	0.283393	10	2.3e-10	1.2e-08	0.97714	0.69375	0.992982	0.972222	0.992048	0.984946
1	8314892	8315233	1	-0.15901	11	0.41	0.00045	0.24156	0.40057	0.079646	0.252101	0.0945946	0.0811688
1	8318742	8319008	1	-0.175089	10	4.1e-05	0.00011	0.23429	0.40937	0.347107	0.291925	0.134529	0.319588
1	8323858	8324338	3.6e-11	0.395357	10	4.3e-14	1.2e-16	0.88286	0.4875	0.964029	0.761468	0.940439	0.964497
1	8324354	8324599	1	0.17381	15	1.9e-06	5.6e-05	0.99048	0.81667	0.97138	0.883636	0.97973	0.959746
1	8324619	8324876	1	0.126116	12	0.002	0.023	0.9881	0.86198	0.975877	0.945525	0.984234	0.965054
1	8328694	8329131	1	0.132054	10	0.0031	0.031	0.99143	0.85938	0.981579	0.971564	0.989189	0.987097
1	8329430	8329793	7.5e-08	0.339205	11	4.6e-14	2.6e-13	0.92727	0.58807	0.960688	0.79562	0.990025	0.969325
1	8329909	8330231	0.0014	0.280268	10	9.1e-11	4.9e-09	0.87714	0.59688	0.953168	0.809524	0.966967	0.932862
1	8339601	8339997	0.063	0.260714	10	5.4e-09	2.2e-07	0.98571	0.725	0.981579	0.899471	0.991892	0.967742
1	8343094	8343482	1	0.110714	12	0.0066	0.064	0.98571	0.875	0.967105	0.958491	0.990991	0.967742
1	8343718	8343968	0.002	0.263318	12	1.1e-10	6.8e-09	0.96905	0.70573	0.980263	0.858586	0.972973	0.986559
1	8345218	8346065	0.00051	0.19705	23	2.2e-11	1.8e-09	0.98509	0.78804	0.986243	0.949029	0.992432	0.984273
1	8346158	8347245	5.4e-49	0.547222	18	3.3e-14	1.9e-54	0.97778	0.43056	0.958277	0.801205	0.97973	0.959253
1	8350589	8351053	3.8e-15	0.443303	10	4.3e-14	1.3e-20	0.97143	0.52813	0.953202	0.767442	0.983254	0.935385
1	8359113	8359510	1.8e-17	0.469107	10	4.3e-14	6.2e-23	0.96286	0.49375	0.941989	0.807692	0.964865	0.931034
1	8366325	8366860	1	0.171696	10	0.00012	0.0019	0.96857	0.79688	0.95339	0.936842	0.994595	0.889571
1	8842111	8842756	4.9e-06	0.328929	10	2.3e-13	1.7e-11	0.99143	0.6625	0.981203	0.94709	0.988417	0.986175
1	8898837	8898974	5.7e-06	-0.327232	10	2.9e-13	2e-11	0.65714	0.98438	0.976945	0.982379	0.993976	0.969828
1	8899327	8899782	3.9e-14	0.432054	10	4.6e-14	1.4e-19	0.99143	0.55937	0.995506	0.942529	0.993763	0.980198
1	8962530	8963195	8.3e-10	0.372143	10	4.3e-14	2.9e-15	0.59714	0.225	0.559809	0.245455	0.894737	0.523364
1	8988807	8989207	9.7e-11	0.391964	10	4.2e-14	3.3e-16	0.98571	0.59375	0.955947	0.865248	0.986486	0.878378
1	9007430	9007891	0.00011	0.293482	10	5.1e-11	3.6e-10	0.60286	0.30938	0.831683	0.196787	0.623003	0.768786
1	9007894	9008258	5.4e-58	0.784911	10	4.6e-14	1.9e-63	0.79429	0.0093751	0.694444	0.133028	0.944444	0.851064
1	9008373	9009195	0.0011	0.271915	11	6.5e-13	3.8e-09	0.85714	0.58523	0.919614	0.621145	0.993988	0.852814
1	9009623	9010273	9e-58	0.621987	16	4.5e-14	3.1e-63	0.65714	0.035156	0.585366	0.131579	0.878641	0.479592
1	9010576	9011252	1	-0.148363	12	0.76	0.0021	0.3881	0.53646	0.121951	0.545872	0.33209	0.138211
1	9014813	9015075	1	0.172589	10	0.00011	0.0012	0.92571	0.75313	0.951567	0.878788	0.944805	0.908772
1	9031797	9032315	1	0.127143	10	0.0044	0.044	0.97714	0.85	0.968421	0.916256	0.986486	0.967742
1	9037708	9037976	4.6e-47	0.605293	14	4.7e-14	1.6e-52	0.92449	0.3192	0.904225	0.508772	0.991837	0.893382
1	9070172	9070523	3.2e-29	0.501305	13	3.1e-14	1.1e-34	0.72967	0.22837	0.75	0.296296	0.918803	0.534247
1	9111829	9112206	1.3e-09	0.376875	10	4.1e-14	4.6e-15	0.98	0.60313	0.965426	0.816	0.997297	0.9699
1	9119327	9120017	5.1e-32	0.506888	14	4.4e-14	1.8e-37	0.71224	0.20536	0.525424	0.163793	0.89434	0.479401
1	9121402	9122092	2e-41	0.506052	18	4.3e-14	6.9e-47	0.95397	0.44792	0.971168	0.666667	0.993367	0.963602
1	9128242	9128473	0.0056	-0.28	10	3.7e-10	1.9e-08	0.12	0.4	0.0921053	0.167513	0.0291545	0.0709677
1	9130420	9130779	5.7e-87	0.867634	12	5e-14	2e-92	0.9119	0.044271	0.193548	0.107914	0.995495	0.115044
1	9137132	9137495	0.015	0.239423	13	1e-09	5.3e-08	0.98462	0.74519	0.98583	0.946721	0.995842	0.992556
1	9145280	9145677	9.3e-33	0.594553	10	4.4e-14	3.2e-38	0.99143	0.39688	0.95393	0.846154	0.997297	0.964413
1	9163467	9164550	1.9e-99	0.832678	15	6.3e-14	6.7e-105	0.85143	0.01875	0.668874	0.109661	0.989822	0.396825
1	9166503	9166800	1	0.144821	10	0.0012	0.014	0.98857	0.84375	0.963158	0.924324	1	0.974194
1	9183507	9183716	4.1e-06	-0.290316	13	2.1e-06	1.4e-11	0.32747	0.61779	0.209459	0.379032	0.188406	0.411523
1	9183942	9184747	1	0.107143	10	0.017	0.13	0.95714	0.85	0.957105	0.91875	0.983562	0.973244
1	9192557	9193176	3.6e-09	0.369732	10	4.5e-14	1.3e-14	0.92286	0.55313	0.911243	0.9	0.964602	0.842857
1	9198418	9198586	0.00064	-0.26875	12	0.014	2.2e-09	0.11667	0.38542	0.088	0.129707	0.0636792	0.146707
1	9199156	9199516	1.6e-41	0.666607	10	4.4e-14	5.7e-47	0.82286	0.15625	0.625	0.252809	0.94332	0.533333
1	9199855	9200990	2e-26	0.401005	16	4.2e-14	6.8e-32	0.76429	0.36328	0.559211	0.232143	0.962406	0.51875
1	9233296	9233714	1	0.169574	13	1.5e-05	0.00033	0.96044	0.79087	0.944444	0.783251	0.985447	0.908046
1	9275427	9275944	5.7e-60	0.679018	14	4.6e-14	2e-65	0.75714	0.078125	0.764045	0.0857143	0.906061	0.612022
1	9281020	9281510	5.8e-18	0.383809	15	4.1e-14	2e-23	0.81714	0.43333	0.701357	0.607955	0.938931	0.699422
1	9283491	9284009	3.5e-19	0.428915	13	4.5e-14	1.2e-24	0.98901	0.5601	0.983051	0.880503	0.990347	0.976744
1	9292383	9292456	0.25	-0.249464	10	2.4e-08	8.6e-07	0.094286	0.34375	0.0315789	0.191781	0.0243243	0.0903226
1	9294054	9295243	1	0.199375	10	4.7e-08	3.7e-05	0.64	0.44063	0.579882	0.488189	0.642424	0.522293
1	9305532	9305859	4.3e-48	0.718839	10	3.9e-14	1.5e-53	0.86571	0.14688	0.794286	0.224242	0.937063	0.732026
1	9315300	9316433	1.7e-147	0.704003	31	4.9e-14	6e-153	0.85622	0.15222	0.846639	0.140704	0.961585	0.85
1	9318291	9318669	1	0.136964	10	0.0022	0.017	0.90571	0.76875	0.955307	0.87218	0.964497	0.949091
1	9319824	9320443	1.5e-36	0.494275	17	3.9e-14	5.1e-42	0.78655	0.29228	0.866279	0.400778	0.944304	0.790123
1	9322919	9323100	1	0.102411	10	0.022	0.17	0.97429	0.87187	0.956284	0.935644	0.962162	0.944828
1	9324304	9324514	1	0.106607	10	0.017	0.089	0.96286	0.85625	0.978947	0.938967	0.994595	0.977419
1	9326249	9326858	1	0.170942	11	6e-05	0.00066	0.99481	0.82386	0.978469	0.932292	0.995086	0.979472
1	9326898	9327324	8.2e-12	0.372247	12	4.1e-14	2.8e-17	0.97381	0.60156	0.982222	0.792	0.959459	0.949153
1	9337183	9337722	0.0015	0.289107	10	9.8e-11	5.2e-09	0.98286	0.69375	0.965789	0.929577	0.978378	0.980583
1	9337849	9338795	3e-19	0.341369	21	4.5e-14	1.1e-24	0.9619	0.62054	0.931186	0.832753	0.983269	0.939331
1	9344066	9344826	8.6e-05	0.254226	15	3.2e-12	3e-10	0.91048	0.65625	0.971631	0.874419	0.964912	0.935698
1	9346215	9346833	1.7e-11	0.383604	11	4.3e-14	5.8e-17	0.87792	0.49432	0.936364	0.757895	0.977987	0.891566
1	9349310	9349507	1	0.107589	10	0.016	0.11	0.98571	0.87813	0.976316	0.937799	1	0.996774
1	9358188	9358629	1	0.132589	10	0.003	0.031	0.98571	0.85313	0.981579	0.949309	0.983784	0.964516
1	9361990	9362557	1.7e-39	-0.484962	19	4.1e-14	5.9e-45	0.1203	0.60526	0.109375	0.666667	0.0440457	0.145833
1	9362563	9362905	1	-0.210536	10	2.5e-06	5.4e-05	0.045714	0.25625	0.0131579	0.0892857	0.0162162	0.0645161
1	9363759	9364197	1	0.1425	10	0.0014	0.016	0.98	0.8375	0.989446	0.979381	0.991892	0.990323
1	9368314	9368747	3.6e-13	-0.420089	10	4.2e-14	1.2e-18	0.31429	0.73438	0.730159	0.911111	0.263158	0.530612
1	9386138	9386707	8.8e-43	0.478912	21	4.9e-14	3e-48	0.90748	0.42857	0.94686	0.5	0.952872	0.919588
1	9386717	9387432	1	0.177541	13	5.9e-06	8.2e-05	0.97802	0.80048	0.971751	0.947368	0.992278	0.965358
1	9392610	9393855	3.8e-29	0.460714	16	4.8e-14	1.3e-34	0.96071	0.5	0.97439	0.78125	0.992258	0.972477
1	9399705	9400796	1.7e-59	-0.555145	21	4.8e-14	5.9e-65	0.032653	0.5878	0.0358974	0.5	0.00872818	0.0896445
1	9412466	9413117	1.1e-35	0.619107	10	4.8e-14	3.7e-41	0.66286	0.04375	0.149068	0.0542986	0.702326	0.174699
1	9416334	9417822	7e-79	0.481298	37	4.1e-14	2.4e-84	0.96525	0.48395	0.970633	0.573171	0.977633	0.954457
1	9428177	9428548	2.1e-39	0.598661	12	4.1e-14	7.1e-45	0.86429	0.26563	0.969349	0.220859	0.997118	0.940828
1	9432509	9433231	0.13	0.255	10	1.2e-08	4.4e-07	0.98	0.725	0.948328	0.915789	0.987715	0.930612
1	9454195	9454771	9.1e-59	0.606985	17	5.5e-14	3.2e-64	0.97647	0.36949	0.973561	0.455224	0.993538	0.975
1	9457362	9458002	1.3e-19	0.490893	10	4e-14	4.5e-25	0.99714	0.50625	0.989474	0.94	0.983784	0.983871
1	9471790	9472070	4.4e-06	0.329018	10	2.2e-13	1.5e-11	0.95714	0.62813	0.968421	0.810976	0.989189	0.948387
1	9475216	9475662	8.5e-19	0.41408	13	4.4e-14	3e-24	0.76264	0.34856	0.921965	0.614379	0.93254	0.860902
1	9483169	9483453	1.4e-10	0.373377	11	4e-14	4.8e-16	0.98701	0.61364	0.978313	0.923729	0.997543	0.978979
1	9506476	9506779	1.8e-18	0.477411	10	4.7e-14	6.1e-24	0.97429	0.49688	0.968421	0.692308	0.991892	0.977419
1	9515193	9515512	1	0.200268	10	7.4e-06	0.00016	0.99714	0.79688	0.993311	0.973958	0.997297	0.991935
1	9520032	9520436	0.0016	0.288661	10	1.1e-10	5.5e-09	0.95429	0.66563	0.984211	0.897638	0.989041	0.980645
1	9590033	9590685	1.5e-17	0.445617	11	4.1e-14	5.3e-23	0.88312	0.4375	0.816176	0.481203	0.971609	0.638655
1	9592855	9593283	1	0.159464	10	0.00036	0.005	0.66571	0.50625	0.813084	0.593023	0.845411	0.776316
1	9595688	9596029	1	0.209196	10	2.9e-06	6.4e-05	0.96857	0.75938	0.957895	0.912821	0.983784	0.983871
1	9602051	9602345	4.8e-20	0.395257	16	4.4e-14	1.7e-25	0.90893	0.51367	0.943428	0.816239	0.985915	0.906832
1	9617680	9618392	1.3e-18	0.480536	10	4.3e-14	4.6e-24	0.97429	0.49375	0.961798	0.784483	0.981982	0.97093
1	9618453	9618744	1	0.135179	10	0.0025	0.026	0.99143	0.85625	0.986842	0.988235	0.997297	1
1	9619007	9619438	1	0.231607	10	2.2e-07	6.4e-06	0.96286	0.73125	0.957895	0.858268	0.978378	0.980583
1	9627821	9628013	0.0021	0.285982	10	1.6e-10	7.2e-09	0.88286	0.59688	0.696629	0.586777	0.987013	0.846154
1	9628026	9628833	8.8e-05	0.228571	14	7.1e-06	3.1e-10	0.65714	0.42857	0.137255	0.141667	0.733459	0.303303
1	9630803	9631570	1	0.224643	10	5e-07	5.7e-06	0.63714	0.4125	0.482759	0.384615	0.690037	0.411765
1	9655844	9656495	2.3e-86	0.865625	12	3.8e-14	8.1e-92	0.93333	0.067708	0.108108	0.116541	0.961194	0.203791
1	9656625	9657688	6.3e-39	0.501103	17	4e-14	2.2e-44	0.75294	0.25184	0.861765	0.238938	0.912109	0.758929
1	9662780	9663217	1.6e-23	0.465659	13	4.8e-14	5.5e-29	0.87912	0.41346	0.912752	0.770115	0.952055	0.959752
1	9664014	9665018	3.3e-11	0.398214	10	4.6e-14	1.1e-16	0.98571	0.5875	0.983051	0.829268	0.988417	0.974654
1	9673669	9674100	1	0.197946	10	8.7e-06	0.00017	0.98857	0.79063	0.949861	0.911917	0.986486	0.974453
1	9681538	9682124	3.2e-07	0.32987	11	5.3e-14	1.1e-12	0.96623	0.63636	0.965699	0.918919	0.988739	0.942149
1	9687989	9688335	1	0.132305	22	6.6e-14	0.00031	0.14935	0.017045	0.0379747	0.0756972	0.0326975	0.0771558
1	9688482	9688742	0.00015	0.278571	12	8.6e-12	5.3e-10	0.94524	0.66667	0.802083	0.589147	0.997531	0.878049
1	9688781	9689110	4.2e-38	0.637589	10	5.8e-14	1.4e-43	0.66571	0.028125	0.182927	0.0588235	0.678261	0.146341
1	9689899	9690009	0.028	-0.267321	10	0.00024	9.6e-08	0.15143	0.41875	0.23588	0.247573	0.0824742	0.126531
1	9690142	9690450	1	0.213304	10	1.8e-06	4e-05	0.89143	0.67812	0.912568	0.783784	0.965217	0.890173
1	9715779	9715938	7.2e-44	0.586607	14	4.8e-14	2.5e-49	0.88571	0.29911	0.91704	0.450893	0.987526	0.928315
1	9716719	9717101	1	0.132224	11	0.0019	0.00032	0.86234	0.73011	0.920962	0.803797	0.952681	0.883333
1	9719088	9719435	5.6e-35	0.623214	10	5.2e-14	1.9e-40	0.98571	0.3625	0.923913	0.337931	0.991892	0.96679
1	9721309	9721953	1.2e-66	0.486875	30	5.4e-14	4.3e-72	0.84	0.35313	0.889401	0.333333	0.936102	0.805142
1	9727084	9727292	1	0.129196	10	0.0038	0.039	0.98857	0.85938	0.968421	0.939891	0.994595	0.983871
1	9728458	9728699	1	0.45	10	4e-14	1	1	0.55	0.971275	0.631206	0.985586	0.944828
1	9730569	9730983	9.6e-43	0.515278	18	4e-14	3.3e-48	0.85556	0.34028	0.668539	0.311881	0.948864	0.684564
1	9732690	9733429	1.9e-29	0.494388	14	4e-14	6.6e-35	0.94082	0.44643	0.977143	0.704225	0.97166	0.969048
1	9735660	9735908	2e-52	0.747678	10	4.7e-14	6.8e-58	0.99143	0.24375	0.986842	0.581395	1	0.980583
1	9786749	9787231	4.7e-05	0.298929	10	4.6e-14	1.6e-10	0.61143	0.3125	0.850575	0.411765	0.722892	0.79021
1	9824807	9825459	1	-0.166607	10	3.2e-08	0.0028	0.17714	0.34375	0.188841	0.287879	0.122977	0.239496
1	9835636	9836218	2.4e-07	0.318899	12	5.1e-14	8.2e-13	0.95952	0.64062	0.973684	0.919118	0.984234	0.962366
1	9841916	9842929	3.5e-10	0.29916	17	4.3e-14	1.2e-15	0.88739	0.58824	0.951456	0.780749	0.97491	0.956159
1	9849446	9849929	0.21	-0.247589	10	0.026	7.3e-07	0.074286	0.32188	0.08	0.340206	0.0303797	0.0893372
1	9860863	9861881	0.088	0.219898	14	5.8e-09	3.1e-07	0.98776	0.76786	0.973592	0.95203	0.992793	0.972043
1	9863667	9864774	3.2e-82	0.594857	25	4.3e-14	1.1e-87	0.97486	0.38	0.970149	0.379679	0.988785	0.952996
1	9867095	9867583	1	0.148482	10	0.00089	0.0078	0.58286	0.43438	0.40604	0.429412	0.577075	0.396761
1	9871012	9871686	1.1e-35	-0.551992	13	4.2e-14	3.7e-41	0.1956	0.7476	0.568	0.876712	0.0898551	0.533019
1	9904888	9905571	2.9e-15	0.445089	10	4.6e-14	1e-20	0.98571	0.54063	0.944	0.753247	0.977477	0.950276
1	9998009	9998091	1	-0.165714	10	0.00021	0.0031	0.034286	0.2	0.0421053	0.0723982	0.027027	0.0483871
1	9998132	9998476	0.00076	-0.216339	10	1.3e-06	2.6e-09	0.47429	0.69063	0.529954	0.636905	0.653488	0.467836
1	10023151	10023499	1	0.113036	10	0.011	0.099	0.99429	0.88125	0.986842	0.979798	0.994595	0.983871
1	10378227	10378755	0.0034	0.282321	10	2.7e-10	1.2e-08	0.98857	0.70625	0.960145	0.809859	0.997297	0.939189
1	10450909	10451534	0.79	-0.139107	10	5e-05	2.7e-06	0.51714	0.65625	0.743902	0.885542	0.373563	0.556452
1	10473204	10473633	2.2e-59	0.642321	15	5.3e-14	7.5e-65	0.94857	0.30625	0.690391	0.18239	0.949091	0.640798
1	10530430	10530617	1.2e-79	-0.904643	10	4.7e-14	4e-85	0.082857	0.9875	0.155172	0.938272	0.0438871	0.15873
1	10553127	10553505	1	-0.203036	10	5.5e-06	0.00012	0.76571	0.96875	0.921933	0.978261	0.92823	0.967391
1	10555780	10556120	4.1e-63	0.667024	15	4.4e-14	1.4e-68	0.99619	0.32917	0.985481	0.369565	0.990991	0.970387
1	10634841	10635059	2.9e-10	0.386875	10	4.4e-14	1e-15	0.94	0.55312	0.88961	0.666667	0.994595	0.886076
1	10638515	10638614	1	-0.17061	12	4e-14	0.00027	0.014286	0.1849	0.0307018	0.153558	0.0315315	0.0456989
1	10638618	10638668	1	-0.104732	10	0.019	0.15	0.017143	0.12187	0.0236842	0.109091	0.0243243	0.0548387
1	10638671	10638804	0.19	-0.251607	10	1.8e-08	6.7e-07	0.017143	0.26875	0.0210526	0.192982	0.0243243	0.0225806
1	10639031	10639190	3e-34	-0.398964	25	4.6e-14	1e-39	0.042286	0.44125	0.0272232	0.251534	0.0335508	0.0244716
1	10639319	10639444	5.6e-06	-0.30067	12	2.1e-13	1.9e-11	0.54048	0.84115	0.618705	0.859316	0.628378	0.53681
1	10649329	10649630	0.019	-0.238668	13	1.1e-09	6.4e-08	0.72527	0.96394	0.963563	0.949664	0.911032	0.985112
1	10650789	10650933	1	0.202946	10	5.6e-06	0.00011	0.96857	0.76562	0.984211	0.841772	0.997297	0.967742
1	10652719	10653114	1	0.203929	10	5e-06	0.00011	0.99143	0.7875	0.986842	0.930851	0.994595	0.974194
1	10653508	10653738	2.8e-06	0.331071	10	1.7e-13	9.7e-12	0.96857	0.6375	0.971053	0.751678	0.978378	0.93871
1	10667594	10667942	1	0.199107	10	8.4e-06	0.00016	0.94286	0.74375	0.971053	0.943005	0.980926	0.970968
1	10669309	10669843	2.5e-40	0.502678	18	4.5e-14	8.8e-46	0.97143	0.46875	0.960469	0.757353	0.990991	0.949458
1	10669868	10670302	1	0.13625	10	0.0023	0.025	0.98	0.84375	0.968421	0.943396	0.972973	0.967742
1	10670853	10671414	7e-15	-0.389217	13	0.00081	2.4e-20	0.074725	0.46394	0.0782609	0.34	0.01983	0.162025
1	10671539	10672102	4.9e-05	0.267219	14	1.5e-12	1.7e-10	0.95918	0.69196	0.95207	0.874439	0.979167	0.970326
1	10677081	10677714	1	0.106101	18	0.0014	0.019	0.97937	0.87326	0.969298	0.905612	0.989489	0.969534
1	10679465	10680233	0.00088	0.269048	12	8.4e-10	3.1e-09	0.68571	0.41667	0.79096	0.615385	0.857868	0.828125
1	10685633	10686126	0.00028	0.301071	10	1.6e-11	9.7e-10	0.98857	0.6875	0.968215	0.915385	0.995086	0.953271
1	10686506	10686821	7.6e-26	0.503943	12	4.6e-14	2.6e-31	0.98571	0.48177	0.97556	0.565657	0.993763	0.972081
1	10697110	10697598	9.9e-23	0.521161	10	5e-14	3.4e-28	0.97429	0.45312	0.973494	0.813333	0.990172	0.95549
1	10701204	10701590	8.2e-12	0.358242	13	4.3e-14	2.8e-17	0.97363	0.61538	0.97686	0.868421	0.986486	0.958848
1	10703441	10704402	1	0.160996	19	6.8e-07	2.5e-05	0.96692	0.80592	0.980769	0.938424	0.992629	0.973094
1	10704665	10704751	0.00023	0.30125	10	1.6e-11	8e-10	0.82	0.51875	0.782895	0.495798	0.953901	0.764706
1	10704922	10705129	1	0.147768	10	0.00094	0.01	0.95714	0.80937	0.972973	0.951351	0.977401	0.959732
1	10714221	10714541	1	0.155	10	0.00052	0.0046	0.98	0.825	0.980861	0.946341	0.995086	0.979472
1	10714990	10715323	1	0.147411	10	0.00076	0.0096	0.99429	0.84687	0.984211	0.950739	0.978378	0.977419
1	10715593	10716179	0.17	0.195903	17	1.1e-08	5.9e-07	0.59664	0.40074	0.751244	0.318996	0.715909	0.638889
1	10717003	10717917	8.4e-29	0.433631	18	4.2e-14	2.9e-34	0.98571	0.55208	0.975989	0.829016	0.98713	0.957935
1	10719212	10719610	5.4e-09	0.369821	10	4.2e-14	1.9e-14	0.98857	0.61875	0.981579	0.863014	0.983784	0.990323
1	10720321	10720745	0.3	0.248036	10	2.9e-08	1e-06	0.95429	0.70625	0.973684	0.950311	0.991892	0.954839
1	10722131	10722471	0.0055	0.279732	10	3.9e-10	1.9e-08	0.98286	0.70312	0.960526	0.886228	0.993243	0.981081
[truncated: 63,620 more rows]
[truncated: 19 more columns]
