# Supplementary material for: Single-cell Atlas of common variable immunodeficiency shows germinal center-associated epigenetic dysregulation in B-cell responses
Source: Nat Commun. 2022 Apr 1;13:1779. doi: 10.1038/s41467-022-29450-x (PMC8975885; doi:10.1038/s41467-022-29450-x)
Supplement: Supplementary file 7 — Supplementary Data 5 [file 41467_2022_29450_MOESM7_ESM.xlsx]

## Sheet: Hoja1
Supplementary Data 5. CVID.no-demeth DMRs
Chromosome	start	end
chr1	1299886	1300409
chr6	73522431	73523280
chr6	89281871	89282264
chr6	106114735	106115808
chr6	106145695	106146248
chr6	107668855	107669232
chr6	107731559	107732000
chr6	107917031	107917688
chr6	122747647	122748288
chr1	11768164	11768575
chr6	123448087	123449136
chr6	129329247	129330016
chr6	130260751	130261600
chr6	148519983	148520192
chr6	149031551	149032624
chr6	149474879	149475552
chr6	150633231	150634240
chr6	155176191	155176864
chr6	155180687	155182048
chr6	156564735	156565424
chr6	157465503	157465984
chr6	159077199	159077936
chr6	159094223	159094448
chr6	159127503	159128288
chr6	159836943	159837584
chr6	161379487	161380576
chr6	162153279	162154256
chr6	162856127	162857200
chr6	162880911	162882768
chr1	12004558	12006544
chr6	165883807	165884512
chr6	166687967	166688384
chr6	166688399	166688752
chr6	166907455	166908048
chr6	167046767	167047312
chr6	167131231	167131504
chr6	167377567	167378032
chr6	167396991	167397472
chr1	12078360	12079049
chr6	168452831	168453232
chr6	169263167	169264256
chr6	169395199	169396800
chr6	169860079	169860784
chr6	170067167	170067632
chr6	170073935	170075344
chr6	170081359	170081968
chr6	170082463	170083296
chr6	170088511	170089008
chr1	12203428	12205185
chr6	170450735	170451456
chr7	57608	58907
chr1	1330425	1331477
chr7	81992	82281
chr7	129027	129612
chr7	321229	321904
chr1	12769848	12770581
chr1	13369225	13369625
chr7	406830	407620
chr7	412012	412911
chr7	537788	538191
chr7	542717	544053
chr7	597816	598089
chr7	774699	775014
chr7	920608	920774
chr7	949772	950729
chr7	956660	957336
chr1	13712805	13713760
chr7	1102995	1104220
chr7	1144704	1145328
chr7	1183694	1184351
chr7	1365480	1366924
chr7	1377252	1377634
chr7	1441855	1442152
chr7	1446724	1447039
chr7	1533543	1534478
chr7	1544335	1544610
chr7	1568749	1569543
chr7	1706369	1706926
chr7	1715392	1717110
chr7	1726435	1726748
chr7	1733326	1734210
chr1	14778696	14779553
chr7	1747673	1748144
chr7	2055870	2056364
chr7	2100620	2100951
chr7	2166091	2166411
chr7	2255388	2256046
chr7	2258715	2259825
chr7	2318961	2319707
chr1	14823887	14825019
chr7	2457954	2458621
chr7	2566561	2567625
chr1	14853195	14854125
chr1	14881489	14882504
chr7	2687304	2687909
chr7	2708908	2709511
chr7	2824535	2824938
chr7	3956485	3957539
chr7	4688674	4689475
chr7	4747627	4748625
chr7	4817623	4818233
chr7	5285191	5285425
chr7	5541073	5542719
chr1	15008798	15009494
chr7	6576101	6577024
chr7	6602207	6602556
chr7	6621014	6621326
chr7	6634830	6635905
chr7	6926266	6926700
chr7	25968899	25969318
chr7	28570241	28570536
chr7	30979255	30980340
chr7	31095863	31097164
chr1	15186527	15187490
chr7	34457439	34457984
chr7	36057699	36058420
chr7	42028499	42029784
chr7	42522143	42522888
chr7	42690415	42691448
chr7	43304035	43304740
chr7	43750631	43751360
chr7	43813791	43815224
chr7	43992623	43993404
chr7	44066163	44068116
chr7	44240419	44240916
chr7	44243543	44244760
chr7	44249311	44249996
chr7	44274051	44274468
chr7	44565511	44565944
chr7	44601719	44601976
chr1	15438434	15439074
chr7	45151035	45152080
chr7	45258727	45259828
chr7	45585607	45587904
chr1	15453802	15454098
chr1	1398018	1398402
chr7	50632415	50633156
chr7	51108175	51109020
chr7	51209567	51211440
chr7	51585087	51586284
chr7	55155327	55155860
chr7	55182279	55182808
chr7	55514743	55516068
chr7	55517039	55517728
chr7	55524735	55525208
chr7	55535939	55538748
chr7	55548015	55549376
chr7	56491511	56493220
chr7	57217731	57219080
chr7	68279951	68281120
chr7	69109959	69110920
chr7	74051679	74052336
chr7	74092071	74092752
chr7	74211615	74212096
chr7	74212439	74213712
chr7	74257887	74258928
chr7	74264855	74265880
chr7	74274015	74274880
chr7	74317919	74318304
chr7	74462623	74463200
chr7	74466591	74468104
chr1	15999102	15999648
chr7	74475431	74476040
chr7	74573359	74574256
chr7	75661759	75662776
chr7	75906271	75906664
chr7	76048751	76049520
chr7	76188703	76189328
chr7	76286047	76286976
chr1	16021064	16025377
chr7	76377479	76378048
chr7	76388783	76389856
chr1	16035508	16036125
chr7	86949399	86950712
chr1	1422792	1423630
chr7	98213735	98214304
chr7	98406239	98407216
chr1	16063589	16064132
chr7	99036215	99036640
chr7	99980143	99981136
chr7	100468663	100469248
chr7	100473087	100473664
chr7	100642143	100643016
chr7	100761367	100762336
chr7	101283263	101283632
chr7	101440103	101440760
chr7	101504343	101504736
chr7	101548935	101549352
chr7	101619007	101619552
chr7	101981439	101981952
chr7	102125119	102125560
chr7	102211567	102212616
chr7	102283519	102284416
chr1	16144279	16145227
chr1	1438165	1438885
chr7	108203607	108204696
chr7	128841119	128842064
chr7	128855495	128856480
chr1	16212108	16212846
chr7	130152439	130153040
chr7	130293807	130294624
chr7	130901367	130901856
chr7	131122615	131122880
chr7	131643279	131644072
chr7	132434743	132436672
chr7	135171567	135172368
chr7	135186719	135187280
chr1	16408668	16409194
chr7	142770927	142772304
chr1	16451408	16452515
chr7	148435519	148436256
chr7	148500447	148502256
chr1	16544601	16545242
chr7	149797535	149798704
chr7	149799711	149800304
chr7	149805615	149806400
chr7	149812767	149813648
chr7	149826159	149827840
chr7	150399471	150399984
chr7	151060735	151061424
chr7	151077935	151078720
chr7	151193663	151194576
chr7	151272927	151273728
chr7	151433295	151434064
chr7	151472255	151473360
chr7	151712239	151713008
chr7	151727327	151728416
chr7	151794991	151795824
chr7	151796959	151797376
chr7	151884735	151885392
chr7	151901327	151902032
chr7	152574991	152575792
chr7	152686847	152687392
chr7	155143551	155144128
chr7	155191279	155191648
chr1	16715117	16716141
chr7	155263055	155263424
chr7	155316687	155317584
chr7	155388879	155389616
chr7	155399039	155399728
chr1	16727216	16727674
chr7	155568911	155570016
chr7	155590015	155590816
chr7	155829951	155830560
chr7	155835599	155836208
chr7	155849183	155850448
chr7	155907103	155907776
chr7	156082303	156082592
chr7	156253215	156253632
chr7	156463503	156464096
chr7	157357567	157358336
chr1	16770332	16771880
chr7	157430975	157431472
chr7	157437279	157438368
chr7	157474879	157476960
chr7	157483759	157484144
chr7	157551055	157552368
chr7	157658575	157658960
chr7	157972223	157973200
chr7	157990799	157991696
chr7	158712175	158713056
chr7	158975679	158975984
chr8	206846	207255
chr8	272124	272698
chr8	361121	361713
chr1	16952035	16952972
chr8	811166	811678
chr8	1096357	1097914
chr8	1481634	1482269
chr8	1797859	1798781
chr8	1865259	1865756
chr8	2010975	2011980
chr8	2021027	2022218
chr8	2485111	2485529
chr8	2557407	2557731
chr8	2653557	2654936
chr8	6770985	6771720
chr8	6777335	6778288
chr8	6940047	6940911
chr1	17126927	17127324
chr8	8641498	8642005
chr8	10563003	10564142
chr8	10948979	10949581
chr8	10966454	10966954
chr8	10979164	10979799
chr8	11038942	11039443
chr8	11389488	11390411
chr8	11392712	11393309
chr8	11439470	11440722
chr8	11443043	11444063
chr8	11783038	11784016
chr8	11861151	11861858
chr8	12013807	12014226
chr8	18846435	18847072
chr1	17274041	17275210
chr8	21675863	21676722
chr1	17309439	17310872
chr8	21707115	21708348
chr8	22059315	22059708
chr8	22368011	22368432
chr8	22405379	22406186
chr8	22574803	22575240
chr8	23283443	23284236
chr8	23337805	23338416
chr1	17519915	17520938
chr8	27886651	27887332
chr8	28348935	28349336
chr8	29529019	29529400
chr8	38559651	38560464
chr8	38633587	38634276
chr8	40061007	40062456
chr1	17595209	17595880
chr8	41623119	41623556
chr8	41713663	41714280
chr8	42217163	42217764
chr8	42305747	42306888
chr8	42638175	42638692
chr8	42753287	42754176
chr8	47899595	47900628
chr8	48671271	48671620
chr8	51396119	51396648
chr8	53502031	53503364
chr8	53529343	53529528
chr8	55924523	55924944
chr8	66513715	66514112
chr1	17697999	17698828
chr8	69662951	69663704
chr8	73077127	73077696
chr1	17885779	17887306
chr8	98358039	98359120
chr1	18150295	18151088
chr8	100907095	100907824
chr8	101127311	101128088
chr1	18159959	18161208
chr8	111981863	111982616
chr8	124527719	124528464
chr8	124728831	124729000
chr8	125385903	125386336
chr8	125637175	125638288
chr8	128109071	128109792
chr8	132407119	132408728
chr8	133437375	133438264
chr8	133645367	133646296
chr1	18729579	18730736
chr8	138659311	138660048
chr1	18734975	18735596
chr8	139600799	139601568
chr8	139661071	139662528
chr8	139677055	139678992
chr1	18778067	18779050
chr8	140358495	140358912
chr8	140588511	140589632
chr8	141120799	141121072
chr8	141178399	141178784
chr8	141318111	141318688
chr1	18852129	18852994
chr8	141351423	141352784
chr1	18865059	18865588
chr8	141450879	141451200
chr8	141478383	141480800
chr8	141488639	141489952
chr8	141699119	141700368
chr8	141737135	141737888
chr8	141741167	141742432
chr8	141763391	141764080
chr1	18964887	18966236
chr8	141906623	141908768
chr8	141914047	141914864
chr1	19010525	19012036
chr8	141999839	142000720
chr8	142025039	142025552
chr1	19014151	19014624
chr8	142133743	142134400
chr1	19045103	19045828
chr8	142209647	142210160
chr8	142353663	142354608
chr8	142374447	142374944
chr8	142429807	142430256
chr8	142442031	142442896
chr8	142522767	142524544
chr8	142667071	142667664
chr8	142768367	142769072
chr8	142771151	142771760
chr8	142785823	142786384
chr8	142788015	142789328
chr8	142790271	142790864
chr8	142793903	142794960
chr8	143212351	143213024
chr1	19486303	19487008
chr8	143379503	143379984
chr8	143380831	143381472
chr8	143382159	143383520
chr8	143390543	143391776
chr8	143392559	143394512
chr1	19653963	19654274
chr8	143711695	143712672
chr8	143719903	143720944
chr8	143873327	143873632
chr8	143929135	143929440
chr1	19922739	19924008
chr8	144270255	144272000
chr1	19955135	19955996
chr8	144395023	144395488
chr8	144510943	144511552
chr1	20077631	20078284
chr1	20126287	20126948
chr8	144790207	144791312
chr9	6722754	6723331
chr9	7314154	7315421
chr9	13534958	13536044
chr9	13986297	13986909
chr9	13987043	13987548
chr1	20171051	20172008
chr9	32722559	32724288
chr9	33402651	33403432
chr9	33453735	33454776
chr9	33617555	33618140
chr9	34573483	34574620
chr9	34574975	34575984
chr9	34926667	34927704
chr9	35095511	35095928
chr9	35649823	35650512
chr9	36823447	36824748
chr1	20466083	20467180
chr9	36864827	36865400
chr9	36878847	36879820
chr9	37402163	37402816
chr9	38197367	38198116
chr9	38345775	38347912
chr9	38412999	38413608
chr9	38993179	38993936
chr9	42971419	42972260
chr9	61983919	61984296
chr9	76577143	76577960
chr9	78149967	78150520
chr9	78357575	78358032
chr9	82495599	82496704
chr9	84044783	84045904
chr9	84795111	84795752
chr9	84897071	84897912
chr9	87556591	87557768
chr9	87853119	87853768
chr1	20710519	20710996
chr9	89371743	89372488
chr9	89375007	89375424
chr9	89383031	89383528
chr9	89442983	89443432
chr9	89463527	89463928
chr9	90095751	90096544
chr9	90433103	90433632
chr9	90964455	90965152
chr9	91071239	91072264
chr9	93003607	93004080
chr9	93108023	93108448
chr9	93197711	93198264
chr1	21289107	21289604
chr1	21302771	21303304
chr9	93912047	93912784
chr9	94561519	94562184
chr1	1675038	1675545
chr9	95574839	95575520
chr9	95757471	95758384
chr1	21367871	21368424
chr9	96874359	96875232
chr9	98039775	98040512
chr9	98201271	98201656
chr9	98380207	98380576
chr9	98395743	98397256
chr9	98409271	98410560
chr9	98536687	98537072
chr9	98604863	98605664
chr1	21534299	21535230
chr9	109383343	109383752
chr9	109455543	109456184
chr1	21568759	21570256
chr9	113632903	113633520
chr9	113676591	113677512
chr9	114078127	114078544
chr9	114330895	114332296
chr9	114340287	114340880
chr9	114367519	114368432
chr1	21586617	21587016
chr9	116957871	116958584
chr9	118490007	118491072
chr9	120924703	120925464
chr1	21599643	21600436
chr9	121582543	121583816
chr9	121589135	121589848
chr9	121645455	121646800
chr9	121675031	121675856
chr9	121684191	121684888
chr9	121748287	121749352
chr9	122199719	122200080
chr9	122360479	122361320
chr9	123350879	123351616
chr9	123354463	123355264
chr9	123366375	123366512
chr9	123475311	123475736
chr9	124479839	124480720
chr9	124818199	124819080
chr9	125409279	125409832
chr9	125969935	125970624
chr9	126091199	126092432
chr9	126094847	126095912
chr9	126563351	126565168
chr9	126641527	126643392
chr9	126777495	126778200
chr9	126907791	126908072
chr9	127555303	127555808
chr9	127971727	127972448
chr9	127984287	127984720
chr9	128124751	128125664
chr9	128190367	128190704
chr9	128253007	128253392
chr9	128255095	128255600
chr9	128655671	128656072
chr9	128927255	128928064
chr9	129027103	129027680
chr9	129184343	129184960
chr9	129229175	129230304
chr9	129246351	129246696
chr9	129261239	129262240
chr9	129284479	129285232
chr9	129503287	129503672
chr9	129513775	129514720
chr9	129579815	129580624
chr9	129671071	129671936
chr9	129711695	129712144
chr9	129761055	129762224
chr9	130117679	130118432
chr9	130211815	130212880
chr9	130301591	130303488
chr9	130307295	130307560
chr9	130319775	130320616
chr9	130357679	130358672
chr9	130368495	130368912
chr9	130422983	130423576
chr9	130927375	130928656
chr9	131621335	131622336
chr1	21958681	21959936
chr9	131642607	131643248
chr9	131666983	131668120
chr9	131675335	131676504
chr9	131776311	131776960
chr9	132185679	132186608
chr9	132200463	132200896
chr9	132210551	132211328
chr9	132218047	132218472
chr1	22118481	22119756
chr9	132854799	132855272
chr9	132873119	132873720
chr9	132994999	132995600
chr9	133115487	133116248
chr9	133170567	133171240
chr9	133357135	133357584
chr9	133394415	133395072
chr1	22136701	22138148
chr9	133406463	133406744
chr9	133437599	133437944
chr9	133514687	133515448
chr9	133570967	133572792
chr9	133634663	133635416
chr9	133659863	133660976
chr9	133709535	133710056
chr9	133727455	133728048
chr9	133823599	133824680
chr9	133900943	133901600
chr9	133928215	133928736
chr9	133945983	133947472
chr9	133968679	133968920
chr9	133969951	133971056
chr9	133971503	133972320
chr9	133973103	133973520
chr9	133989375	133989904
chr9	133989935	133991056
chr9	134291151	134291792
chr9	134369695	134370192
chr9	134374367	134375200
chr1	22636391	22637444
chr9	134427279	134429136
chr9	134486367	134486832
chr9	134545535	134546000
chr9	134618335	134619744
chr9	134689167	134689760
chr9	134706687	134707616
chr9	134777887	134778416
chr9	134857887	134858880
chr9	134937247	134938384
chr9	135018271	135018848
chr9	135052335	135053792
chr9	135182255	135182800
chr9	135356303	135357200
chr9	135398959	135400176
chr9	135504463	135504944
chr9	135525151	135525520
chr9	135527663	135528320
chr9	135566383	135566864
chr9	135608255	135608864
chr9	135671967	135672736
chr9	135696063	135697504
chr9	135717647	135718320
chr9	135718559	135719824
chr9	135753423	135754448
chr9	135774783	135775232
chr9	135908399	135909024
chr9	136012751	136013184
chr9	136057247	136058544
chr9	136226127	136226512
chr9	136254271	136256656
chr9	136281647	136282400
chr9	136288527	136289136
chr9	136297551	136298192
chr1	23600055	23600684
chr9	136608687	136609120
chr9	136670607	136671728
chr1	23648413	23649188
chr9	136761151	136761696
chr9	136767039	136767552
chr9	136882143	136882480
chr9	136964319	136964560
chr1	23719339	23720732
chr9	136969631	136970512
chr9	136970575	136971552
chr9	136972207	136973360
chr9	137025615	137026336
chr9	137038687	137039168
chr9	137050271	137050976
chr9	137252351	137252896
chr9	137383135	137383776
chr9	137425151	137425728
chr1	24108673	24109144
chr9	137459727	137460352
chr9	137589247	137589616
chr9	137611903	137612480
chr9	137695279	137695680
chr9	137705871	137706288
chr9	137737951	137738848
chr9	137762527	137762992
chr9	137816543	137817488
chr9	137865727	137866832
chr9	137969103	137970000
chr1	24154699	24155576
chr9	138045935	138046320
chr9	138072159	138073328
chr9	138100271	138100848
chr9	138125919	138126464
chr9	138177471	138178672
chr10	79125	81577
chr10	87900	88603
chr10	282805	284358
chr10	367811	368494
chr10	371393	371883
chr10	513393	513607
chr10	541902	542736
chr10	559240	560075
chr10	775539	775755
chr10	777104	777603
chr10	943142	944453
chr10	949208	949702
chr10	954977	955531
chr10	1036128	1036807
chr10	1186646	1187166
chr10	1526277	1526789
chr10	1559324	1559693
chr10	1625585	1626126
chr10	1642995	1643935
chr10	1648322	1649465
chr1	24899935	24901880
chr10	3208265	3209415
chr10	4013604	4014189
chr10	4033204	4033928
chr10	5502119	5502478
chr10	5506510	5507642
chr10	5582986	5583644
chr10	5626045	5626944
chr10	5659608	5660257
chr1	24935231	24936064
chr1	24946655	24947284
chr10	7130281	7130859
chr10	11237266	11237839
chr10	11246837	11247452
chr10	11447746	11448405
chr10	11719719	11720681
chr10	11886770	11887542
chr10	11901530	11902041
chr10	12323279	12324019
chr10	12484663	12485634
chr10	13233592	13234216
chr10	13271369	13272261
chr10	13770044	13770598
chr1	25046055	25047082
chr10	23157509	23158076
chr10	23363013	23364228
chr10	24571799	24572588
chr10	26551219	26551516
chr10	28378577	28379416
chr10	30359521	30360888
chr10	30646955	30647496
chr10	42873831	42874220
chr10	42884067	42885340
chr10	42940979	42941552
chr10	42962111	42962544
chr10	42974087	42975048
chr10	42988191	42990304
chr10	43037375	43038088
chr10	43197847	43198328
chr10	43204271	43205128
chr10	43208175	43208792
chr10	43225367	43226212
chr10	43352679	43353196
chr10	43846451	43847020
chr10	43939475	43940596
chr10	44574511	44575864
chr10	44880603	44881760
chr1	25743337	25744566
chr10	46551015	46552496
chr10	47306535	47307072
chr10	48552139	48553148
chr10	49176943	49177616
chr10	49179815	49180552
chr10	49595751	49596768
chr10	49710539	49711644
chr10	49749831	49750464
chr10	50682039	50683040
chr10	52965119	52965996
chr10	54009991	54010824
chr10	55813739	55814620
chr10	58856911	58857456
chr10	60910979	60911612
chr10	61961415	61962220
chr10	64576727	64577664
chr10	69228303	69229056
chr10	69334527	69334896
chr10	69517135	69517800
chr10	69716447	69717360
chr10	69817735	69818312
chr10	69874751	69875728
chr10	69882791	69884384
chr10	70107391	70107712
chr10	70171055	70172024
chr10	70540567	70541000
chr10	70676615	70677448
chr10	70907735	70908368
chr10	70928023	70928848
chr10	70965615	70966320
chr10	70977623	70978032
chr10	71039839	71041536
chr10	71064703	71065488
chr10	71131231	71132728
chr10	71235055	71235904
chr10	71243199	71244344
chr10	71254239	71254808
chr10	71609575	71610592
chr10	71627319	71628240
chr10	72059231	72060272
chr10	72298279	72298832
chr10	72340999	72341536
chr10	73111015	73111320
chr10	73931767	73932616
chr10	73978095	73978336
chr10	75011863	75012832
chr10	76035943	76036768
chr10	77493223	77494520
chr10	77531447	77532328
chr10	77801471	77802120
chr10	78045175	78045792
chr10	78178759	78179864
chr10	78180335	78180976
chr10	78266815	78267912
chr10	78328079	78329200
chr10	79027167	79027552
chr10	79057463	79058568
chr10	79107783	79108928
chr10	79243911	79244592
chr10	79254159	79254880
chr10	79254911	79256008
chr10	79611023	79612760
chr10	84200391	84201424
chr10	84214543	84215768
chr10	85448895	85450072
chr10	86103279	86104960
chr1	26991399	26992452
chr10	86286407	86287768
chr10	86298527	86299112
chr10	86694047	86696192
chr10	86960343	86960776
chr10	92742687	92743664
chr10	96448199	96448664
chr10	99296751	99297896
chr10	99555623	99556840
chr10	99599687	99600800
chr1	27617691	27618836
chr10	100779119	100779672
chr10	100807463	100807800
chr10	100876783	100877320
chr10	101189095	101190128
chr10	102066223	102066600
chr1	27668627	27669234
chr10	102412543	102413336
chr1	27857639	27858700
chr10	102650719	102652288
chr10	103564151	103565448
chr1	27883911	27884744
chr10	103777223	103777888
chr10	104040751	104041944
chr1	27947547	27948218
chr10	109663215	109663912
chr10	112210023	112211680
chr10	112214047	112215968
chr10	114336991	114337736
chr10	116694735	116695536
chr10	116730887	116731456
chr10	116771351	116772200
chr10	116779383	116780032
chr10	116785111	116785624
chr10	116815447	116816520
chr10	117197495	117198384
chr10	117221119	117221536
chr10	117608287	117609416
chr10	117672503	117673440
chr10	117762415	117763184
chr10	118566447	118567304
chr10	119309071	119309776
chr10	119496271	119496808
chr10	119567551	119568144
chr10	121409799	121411136
chr10	121919607	121919968
chr10	122132431	122133320
chr10	122172071	122172944
chr10	122285679	122286304
chr10	122301351	122301992
chr10	122500231	122501200
chr10	122577207	122577864
chr10	122591631	122592512
chr10	122729711	122730792
chr10	123680903	123681536
chr10	124099591	124100360
chr10	124325175	124325784
chr10	124530447	124530824
chr10	124587463	124587952
chr10	124732647	124733712
chr10	125025599	125026024
chr10	125423455	125424016
chr10	126560479	126561808
chr10	127353143	127353936
chr10	127444359	127445304
chr10	127538703	127539000
chr10	128095727	128096464
chr10	128278519	128278848
chr10	128366551	128367240
chr10	128692943	128694144
chr10	129676103	129676392
chr10	129889159	129889648
chr10	130215527	130216272
chr10	130372623	130373672
chr10	130688487	130689584
chr10	130724975	130725856
chr1	29933355	29934444
chr10	130960399	130960888
chr10	131409199	131410040
chr1	30012795	30013920
chr1	30037505	30038584
chr10	131730047	131730520
chr1	30094439	30096834
chr10	131833815	131834584
chr10	131846047	131846640
chr10	131928991	131929352
chr10	131972463	131973240
chr10	132206255	132206656
chr10	132256679	132257992
chr10	132266015	132266952
chr10	132293303	132293952
chr10	132430983	132431824
chr1	30642439	30642820
chr10	132475887	132476728
chr1	30688913	30689928
chr10	132570919	132571256
chr1	30697175	30698384
chr1	30765071	30765590
chr10	132881679	132882528
chr10	132923303	132923720
chr10	132929663	132930544
chr10	132939783	132940808
chr1	30849977	30850432
chr1	30869851	30871028
chr1	30881599	30882108
chr10	133225455	133225968
chr10	133247135	133247664
chr10	133618863	133619360
chr11	285620	286391
chr11	363916	364973
chr11	437430	437729
chr1	31439359	31441036
chr11	492619	493089
chr11	534339	534632
chr11	549049	549913
chr1	31441523	31442394
chr11	552139	552909
chr11	630442	630977
chr11	659810	660165
chr11	696697	697054
chr11	765142	765604
chr11	795146	795622
chr11	804171	804429
chr11	856993	857234
chr11	865750	865931
chr11	991817	992514
chr1	31699051	31699912
chr11	1222879	1223108
chr11	1402888	1403163
chr11	1425155	1425870
chr11	1485705	1486355
chr11	1605875	1606352
chr11	1619486	1619869
chr11	1632224	1632742
chr1	31744239	31745412
chr11	1690303	1691508
chr11	1828647	1830110
chr11	1831570	1832096
chr1	2010612	2011561
chr11	1835416	1835966
chr11	1845418	1845909
chr11	1851311	1851869
chr11	1855029	1855814
chr11	1880488	1881244
chr11	1916525	1918201
chr11	1921324	1921842
chr11	1924309	1924612
chr11	1953101	1953600
chr11	1978878	1979434
chr11	2008720	2009254
chr11	2035694	2036503
chr11	2085187	2085903
chr11	2201681	2202452
chr11	2217200	2217461
chr11	2316720	2317806
chr11	2362156	2363223
chr11	2401467	2401929
chr11	2409519	2409863
chr11	2413543	2414066
chr11	2421138	2421349
chr11	2424663	2425076
chr11	2440392	2441752
chr11	2459169	2461171
chr11	2569516	2569914
chr11	2802431	2803520
chr11	3036193	3036781
chr11	3049330	3050448
chr11	3063358	3064129
chr11	3109414	3110386
chr11	3146282	3146540
chr11	3197348	3198537
chr1	32772995	32774284
chr11	5342943	5343512
chr11	6632494	6632729
chr11	7519832	7520377
chr11	7671872	7673313
chr11	8342919	8343990
chr1	32933379	32933592
chr11	8687650	8688186
chr11	8772727	8773681
chr1	32980301	32980636
chr11	10657122	10658402
chr11	11297482	11298862
chr11	12162084	12162369
chr11	12366111	12366619
chr11	17533515	17534316
chr11	17606139	17606868
chr11	17760425	17761028
chr11	18770327	18770916
chr11	18775407	18776020
chr1	33295303	33295820
chr11	36149679	36150612
chr11	43004395	43005144
chr11	44004995	44006052
chr11	44301507	44302208
chr11	44531223	44532376
chr11	44569623	44570896
chr11	44602139	44603152
chr11	44603787	44604668
chr11	44612671	44613680
chr11	44616803	44617324
chr11	44628103	44628888
chr11	44634671	44635124
chr11	44694239	44694748
chr11	44861403	44861960
chr11	44935931	44936584
chr1	33822359	33823160
chr11	45560367	45560764
chr11	46266371	46267216
chr11	46299183	46300116
chr11	46369127	46369704
chr1	34597503	34598344
chr11	47339215	47339820
chr1	34739571	34740296
chr1	34761951	34763764
chr11	57910439	57911248
chr11	58066563	58067248
chr11	60771931	60772232
chr11	60827031	60829224
chr11	60933135	60933592
chr11	60988399	60989368
chr11	61538159	61538796
chr11	61610751	61611528
chr11	61611559	61612524
chr11	61620479	61621392
chr11	61627463	61627992
chr11	61728375	61728992
chr11	61755783	61756688
chr11	61879779	61880204
chr11	62245107	62246232
chr11	62513899	62514852
chr11	62856971	62858064
chr11	63009111	63009872
chr11	63201895	63202844
chr11	63961295	63962224
chr11	64023015	64023892
chr11	64032279	64033364
chr11	64041843	64043580
chr11	64044495	64045272
chr11	64073799	64074456
chr11	64085807	64086800
chr11	64100239	64101248
chr1	36401303	36401932
chr11	64125199	64125700
chr11	64140087	64141356
chr11	64142935	64143824
chr11	64148903	64149172
chr11	64385395	64385944
chr11	64566743	64567300
chr1	36703975	36704516
chr11	64596595	64597736
chr11	64675111	64676400
chr11	64837443	64837712
chr11	64839551	64839992
chr11	64900183	64900536
chr11	64990935	64991748
chr11	65391263	65391808
chr11	65588623	65589264
chr11	65956435	65957220
chr11	66687583	66689232
chr1	37380511	37381032
chr11	67020587	67021268
chr11	67046447	67047048
chr11	67076591	67076904
chr11	67078223	67078896
chr11	67380543	67381376
chr11	67421511	67421976
chr11	67434143	67435040
chr11	67435047	67436288
chr11	67438159	67439712
chr11	67444455	67445080
chr11	67492991	67493248
chr11	67557831	67558864
chr11	68365215	68365600
chr1	37615699	37616912
chr11	68416663	68417760
chr11	69088991	69089536
chr11	69122687	69122936
chr11	69123495	69123976
chr11	69155519	69156152
chr11	69210295	69210944
chr11	69291855	69292568
chr11	69434231	69435000
chr11	69572663	69573312
chr1	37990559	37990860
chr11	69760551	69761360
chr11	69910047	69911336
chr11	69965495	69966664
chr11	70135991	70136760
chr11	70159807	70160768
chr11	70177375	70177568
chr11	70233599	70234032
chr1	38172911	38174100
chr11	70424359	70425632
chr11	70433919	70434840
chr11	70490167	70490696
chr11	70521703	70521984
chr11	70524175	70525072
chr11	70577351	70578048
chr11	70578919	70579616
chr11	70582879	70583568
chr11	70623375	70625192
chr11	70860383	70861040
chr1	38569135	38569976
chr11	71113887	71114408
chr11	71203775	71205400
chr11	71365887	71366592
chr11	71489359	71489936
chr11	71540071	71541000
chr11	71543103	71543632
chr11	71710295	71711184
chr11	72592239	72593960
chr11	72630663	72631720
chr11	72665127	72666344
chr11	73324999	73326024
chr11	73367519	73367992
chr11	75503311	75504240
chr11	75536359	75537496
chr11	76165599	76166928
chr11	76169575	76169864
chr11	76291575	76292992
chr11	78670471	78671312
chr11	78889911	78890336
chr11	83681199	83682376
chr11	97745935	97746136
chr11	110327919	110328936
chr11	112583015	112583816
chr11	114987239	114987792
chr11	115078335	115079328
chr11	115584367	115585872
chr11	116147887	116148360
chr11	116198839	116199560
chr11	116562991	116563528
chr11	116601503	116603064
chr11	116725511	116726152
chr11	117300415	117301184
chr1	40313315	40314212
chr11	117746431	117747120
chr11	117828983	117829872
chr11	118837887	118838824
chr11	118840959	118841952
chr11	118898799	118899032
chr11	119051503	119052264
chr11	119349919	119350672
chr11	119485127	119485464
chr11	119489119	119490728
chr11	119532719	119533776
chr11	119623407	119624240
chr11	119651407	119651880
chr11	119782287	119782896
chr11	119803007	119805192
chr11	120026775	120027848
chr11	120321631	120322008
chr11	120903895	120904640
chr11	122717775	122718240
chr1	2112879	2113158
chr11	125438479	125439336
chr11	126188391	126189664
chr11	126433175	126434840
chr11	126443951	126444488
chr11	126586479	126587528
chr11	127381863	127382400
chr11	128758127	128758832
chr11	130146207	130146840
chr1	41329795	41331624
chr11	130415511	130416048
chr11	130520039	130520640
chr11	130697503	130698336
chr11	131590551	131591760
chr11	133038975	133039960
chr11	133895679	133896856
chr11	133898655	133899264
chr11	133998855	133999496
chr1	41411935	41413624
chr11	134444287	134445376
chr11	134472735	134474048
chr11	134485439	134487584
chr11	134516127	134516912
chr11	134558591	134560336
chr11	134561039	134561600
chr11	134664559	134665712
chr11	134678079	134679184
chr11	134683423	134684048
chr11	134735855	134737216
chr12	129157	130281
chr12	175965	178245
chr12	180927	181531
chr1	41468679	41469708
chr12	195339	196073
chr12	202194	202854
chr12	557692	559381
chr12	561753	562390
chr12	1547284	1547513
chr12	1592858	1593300
chr1	41487215	41488380
chr1	41491863	41492556
chr12	1882212	1882938
chr12	2108765	2109380
chr12	2186741	2187679
chr12	2386461	2387825
chr12	2400184	2401029
chr12	2453170	2453610
chr12	2519637	2521388
chr12	2550222	2550821
chr12	3148438	3149232
chr1	41623739	41624200
chr12	3214605	3215264
chr12	3227272	3227893
chr12	3229225	3230096
chr1	41626275	41627364
chr12	3238318	3239561
chr12	4152941	4153644
chr12	4422537	4424013
chr1	41698727	41699920
chr12	4779522	4780806
chr12	5465387	5466578
chr1	41740991	41741624
chr12	6322464	6323159
chr12	6329648	6330791
chr12	6372533	6373260
chr1	42137615	42138516
chr12	7693306	7693901
chr12	9361498	9362179
chr12	9642577	9643207
chr12	12006744	12007600
chr12	12335584	12336094
chr12	14257775	14258601
chr12	19482639	19483332
chr12	22115749	22116704
chr12	24198945	24199344
chr12	25452105	25453450
chr12	31100759	31101148
chr12	31749363	31750200
chr12	33520883	33521468
chr12	34263811	34264160
chr1	42952287	42953064
chr12	47743611	47744296
chr12	47746531	47747476
chr12	48618619	48619544
chr12	48824175	48824488
chr12	49043911	49044232
chr12	49544287	49544884
chr12	49891243	49892880
chr12	50072327	50073968
chr12	51188343	51189120
chr12	51823683	51824312
chr12	51837635	51839564
chr12	51980447	51981144
chr12	52027287	52028116
chr12	52168203	52168848
chr12	52182055	52182860
chr12	52185631	52186820
chr12	52202039	52202992
chr1	43532075	43532836
chr12	52327487	52328140
chr12	52365019	52365456
chr12	52437527	52438620
chr12	52574975	52575704
chr12	52735255	52736120
chr12	53065563	53066336
chr12	53333611	53334412
chr12	53421051	53421248
chr12	53421939	53422136
chr1	43554247	43555152
chr12	55560683	55561536
chr12	57183379	57183904
chr12	57208167	57208756
chr12	64679063	64679924
chr12	71839015	71839440
chr12	73572263	73573040
chr1	43611591	43612592
chr12	92208175	92208400
chr12	94257111	94258184
chr12	94560663	94561760
chr12	98746087	98746616
chr12	104153375	104154480
chr12	108287863	108288648
chr12	108541263	108541952
chr12	108766687	108767344
chr12	109642399	109643000
chr12	110009151	110010128
chr12	110448879	110449472
chr12	110827095	110827888
chr12	111203407	111204912
chr12	111389575	111390144
chr12	113371103	113372136
chr1	44140199	44141020
chr12	113531871	113533512
chr12	113685615	113686168
chr12	116458639	116459552
chr12	117119503	117120888
chr12	117836199	117836936
chr12	119681407	119681992
chr12	120111463	120112120
chr12	121276983	121277776
chr12	121856687	121857368
chr12	122028215	122029424
chr12	122029487	122030384
chr12	122166375	122167376
chr12	122224975	122225264
chr12	122999495	123000368
chr12	123811447	123812344
chr12	124271975	124272768
chr12	124277159	124277664
chr12	124482023	124482808
chr12	124546087	124546568
chr12	124617223	124617672
chr12	124655767	124656112
chr12	124684895	124685440
chr12	124905495	124906312
chr1	46304627	46305676
chr12	125114455	125114984
chr12	128144295	128145000
chr12	128796799	128797816
chr12	128798831	128799440
chr12	130444271	130444912
chr12	130813535	130814704
chr12	130870687	130870968
chr12	130879127	130880200
chr12	131024031	131024584
chr12	131112791	131114056
chr1	46548903	46549968
chr12	131139247	131139584
chr12	131228199	131228992
chr12	131251479	131252488
chr1	46806059	46807096
chr12	131471399	131472008
chr12	131586407	131587184
chr12	131611119	131611976
chr12	131853143	131853696
chr12	132351431	132352248
chr12	132359943	132360416
chr12	132389759	132390256
chr12	132391679	132392096
chr12	132398015	132398496
chr12	132415303	132415624
chr12	132481783	132482408
chr12	132491895	132493040
chr1	47820439	47821120
chr12	132589983	132590384
chr1	47822815	47824384
chr12	132759959	132760576
chr1	47912711	47913316
chr12	133225583	133227592
chr13	18894467	18895364
chr13	19171657	19172972
chr13	20282543	20283474
chr13	21930133	21931032
chr13	22961971	22962948
chr13	24010561	24011508
chr13	24280661	24281096
chr1	48213351	48214016
chr13	25737621	25738268
chr13	26706289	26707660
chr1	48677719	48678520
chr13	28122099	28122632
chr1	48760543	48761192
chr13	29506207	29506816
chr13	29624731	29625560
chr13	29924347	29925260
chr13	30140909	30141952
chr13	30796079	30797480
chr13	30978987	30979544
chr13	31201959	31202590
chr13	31883019	31883320
chr13	48830983	48831512
chr13	49305671	49306096
chr13	51781439	51782036
chr13	51922827	51923564
chr13	51945283	51945980
chr13	51996079	51996836
chr1	51303383	51303952
chr13	90267919	90268448
chr13	95601687	95602472
chr13	97261751	97262376
chr13	98267215	98267760
chr13	98441511	98441792
chr13	98480935	98481600
chr13	98543719	98544296
chr13	99227775	99228448
chr13	99900143	99900864
chr13	100588911	100589136
chr13	106472079	106472456
chr13	110136783	110137504
chr13	110770727	110771496
chr13	110954847	110955440
chr13	111372463	111373192
chr13	111510703	111511240
chr13	111896887	111897664
chr13	112335255	112336312
chr13	112488199	112488592
chr13	112624975	112625424
chr13	112716111	112716560
chr13	112742431	112742696
chr13	112801583	112802208
chr13	112859607	112859872
chr13	113345983	113346232
chr13	113417639	113418720
chr13	113423935	113424320
chr13	113583983	113584288
chr13	113656975	113657584
chr13	113808167	113809016
chr1	53528631	53529424
chr13	114024591	114024904
chr13	114024927	114025632
chr13	114047599	114048024
chr13	114053103	114053632
chr13	114058247	114058632
chr13	114066231	114067200
chr13	114099191	114099464
chr1	53533379	53534376
chr13	114114583	114114928
chr14	20490501	20491392
chr14	22794125	22794852
chr14	23128121	23128624
chr14	23409131	23410348
chr14	23556919	23557216
chr14	24069517	24071414
chr14	24123493	24124444
chr14	24279403	24280612
chr14	32865967	32866892
chr14	39114967	39115644
chr14	40204103	40205296
chr1	53692807	53693768
chr14	49930031	49931064
chr14	49992423	49993176
chr14	50083743	50084276
chr1	53715135	53715796
chr14	61080591	61081392
chr14	63749251	63749840
chr14	63938191	63939076
chr14	64726151	64727048
chr14	64727999	64728896
chr14	64748191	64748872
chr14	66529903	66530860
chr1	54141143	54142200
chr14	68824471	68825136
chr14	68897047	68898976
chr14	69037127	69038296
chr14	69923103	69924040
chr14	70871903	70872656
chr14	72593455	72594360
chr1	54230623	54231196
chr14	74459031	74459992
chr14	75439943	75440384
chr14	75539583	75540392
chr14	76434367	76435312
chr14	76490855	76491400
chr14	88599679	88600904
chr14	89304719	89305296
chr14	89307479	89308176
chr14	90535927	90536848
chr14	90811479	90812128
chr14	91369719	91369952
chr14	92107999	92108728
chr14	92316871	92317816
chr14	92519799	92520400
chr14	93105119	93105944
chr14	93898575	93899352
chr14	93927447	93928264
chr14	93955831	93956848
chr14	93959719	93960032
chr14	94004295	94005416
chr14	94345527	94347136
chr14	94390271	94390936
chr14	94472935	94475056
chr14	94489623	94490080
chr14	94516399	94517504
chr14	94886295	94887400
chr14	95038775	95040232
chr14	95043503	95044240
chr14	95479943	95481040
chr14	95645335	95646224
chr14	95667583	95668552
chr14	95962335	95963024
chr14	96026503	96027488
chr14	96096631	96097504
chr14	96170679	96171528
chr14	96185543	96186752
chr14	96194167	96194720
chr14	96218935	96220384
chr14	96583463	96584144
chr14	96634583	96635128
chr14	96698839	96699376
chr14	96727767	96728568
chr14	97176895	97177448
chr14	99041503	99042552
chr14	99525135	99525600
chr1	2258825	2259411
chr14	99530623	99531992
chr14	99578711	99580736
chr14	99631839	99633008
chr14	99754159	99754952
chr14	99757127	99759016
chr14	99929543	99930680
chr14	100158263	100158784
chr1	57367607	57368580
chr14	100653351	100653728
chr14	100657607	100659288
chr14	101073151	101073328
chr14	101191775	101192912
chr1	60777915	60778548
chr14	101535991	101537752
chr14	101556815	101557224
chr14	101621823	101622744
chr14	101736887	101738072
chr14	101947375	101947640
chr14	102272223	102272984
chr14	102572399	102573552
chr14	102763903	102764752
chr14	102768111	102768720
chr14	102784287	102784896
chr14	102825455	102826296
chr14	102916215	102916960
chr14	102941607	102942352
chr14	103094671	103094952
chr14	103311887	103312272
chr14	103542263	103542632
chr14	103695455	103696040
chr14	103888095	103888544
chr14	103893855	103895104
chr14	104102423	104103176
chr14	104119503	104120096
chr14	104141591	104144160
chr14	104150663	104151224
chr14	104186511	104186800
chr14	104205199	104206392
chr14	104254383	104254960
chr14	104284287	104284920
chr14	104293567	104294024
chr14	104385847	104386624
chr14	104387343	104387864
chr14	104555919	104556560
chr14	104591895	104593424
chr14	104688567	104688992
chr14	104725039	104725888
chr14	104726807	104727344
chr14	104741727	104742224
chr14	104746159	104746576
chr14	104881519	104882584
chr14	105047783	105048304
chr14	105067511	105068000
chr14	105154415	105154992
chr14	105330575	105331024
chr14	105458743	105460376
chr14	105488255	105488640
chr14	105591807	105592224
chr14	105629447	105629904
chr14	105645799	105648256
chr14	105648639	105649616
chr14	105712319	105713296
chr14	105747319	105747808
chr14	106691295	106692328
chr15	20281081	20282040
chr15	20346935	20348028
chr15	24638863	24639568
chr15	24688847	24690228
chr15	25198447	25200024
chr15	25251459	25252248
chr15	25845025	25845792
chr15	25939151	25940124
chr15	26689499	26689880
chr15	26875705	26876712
chr15	27043009	27043948
chr15	27095463	27096068
chr15	27848371	27849346
chr15	27967331	27968376
chr15	29072543	29073076
chr15	29090251	29090982
chr15	29140639	29142640
chr1	91199815	91200264
chr15	31230151	31230572
chr15	31302563	31303804
chr15	34365279	34366180
chr1	93608447	93609072
chr15	40272695	40272984
chr15	40451855	40453132
chr15	40891103	40892072
chr15	41150951	41151280
chr15	41859407	41860156
chr15	41860523	41861112
chr15	41888523	41889192
chr15	41904231	41905036
chr15	42091631	42092872
chr15	42106895	42107900
chr15	42133735	42134364
chr15	43734935	43735848
chr15	50259115	50259948
chr15	51076975	51077380
chr15	52100439	52101136
chr15	52243799	52244240
chr15	53183195	53183688
chr15	61049751	61050304
chr15	62253447	62254520
chr15	62940871	62941500
chr15	63029511	63030016
chr15	63213807	63214416
chr15	63479087	63480132
chr15	63591907	63592572
chr15	64144311	64145088
chr15	64864827	64866028
chr15	65334447	65335312
chr15	65336027	65337044
chr15	65337091	65337764
chr15	65400999	65401952
chr15	65409199	65410156
chr15	66060043	66061576
chr15	66077183	66078724
chr15	66802391	66803364
chr15	66943003	66944216
chr15	68341055	68341912
chr15	68347999	68348784
chr15	68600559	68601296
chr15	68672887	68673960
chr15	68729527	68730480
chr15	69057823	69059064
chr15	69573911	69575248
chr15	69834519	69835592
chr15	70196519	70196968
chr15	70278375	70279048
chr15	70810647	70811416
chr15	73379063	73380064
chr15	74191935	74192992
chr15	74193463	74194152
chr15	74213383	74214136
chr15	74242191	74244352
chr15	74255607	74256368
chr15	74284823	74285584
chr15	74386023	74387328
chr15	74426543	74428768
chr15	74808095	74809904
chr15	75230015	75231056
chr15	75236783	75237736
chr15	75657279	75658464
chr15	77545175	77546224
chr15	77615871	77616544
chr15	77658535	77659744
chr15	77667239	77667808
chr15	77740223	77742392
chr15	77761935	77763056
chr15	77774095	77775688
chr15	77797599	77798368
chr15	77806399	77807192
chr15	77836415	77837720
chr15	77895863	77896512
chr15	77908103	77910112
chr15	77974431	77975240
chr15	78000111	78001080
chr15	78876503	78877416
chr15	78951503	78952336
chr15	79015367	79016528
chr15	79072911	79073584
chr15	80018223	80018800
chr15	80202591	80204024
chr15	80429407	80430320
chr15	80452447	80453120
chr15	80899647	80900360
chr15	81315503	81316160
chr1	110184215	110185720
chr15	82654935	82657088
chr15	84730975	84731680
chr1	110237647	110238672
chr15	84735903	84736856
chr15	85253255	85254032
chr1	110243951	110244560
chr15	88183023	88184240
chr15	88219039	88220880
chr15	88648567	88649424
chr15	88920439	88921552
chr1	110479455	110480864
chr15	89761047	89761600
chr15	90158047	90158512
chr15	90886183	90887000
chr15	93043943	93044576
chr15	93424151	93424816
chr15	97903207	97904104
chr15	98616119	98616864
chr15	98693007	98693848
chr15	99132391	99132736
chr15	99502815	99504104
chr15	99796695	99797200
chr1	113191471	113192080
chr15	100169727	100170552
chr15	100190775	100191848
chr15	100713815	100714640
chr1	113992911	113993840
chr15	100768071	100769408
chr15	100786439	100787200
chr15	100891975	100892560
chr15	101062655	101063144
chr15	101446511	101447728
chr15	101675951	101676248
chr16	234114	234336
chr16	285312	286015
chr16	423562	424117
chr16	450207	450977
chr16	495259	495712
chr16	607987	608514
chr16	647733	648593
chr16	677919	678688
chr16	683508	683709
chr16	735981	736953
chr16	798712	799519
chr16	820257	820592
chr16	828600	829073
chr16	895747	896264
chr16	1039710	1040188
chr16	1119890	1120760
chr16	1167689	1167866
chr16	1171842	1172019
chr16	1296679	1297979
chr16	1325720	1326660
chr16	1620238	1620690
chr16	1714250	1714683
chr16	2038310	2038759
chr16	2087062	2087410
chr16	2149822	2151872
chr16	2152830	2153359
chr16	2224363	2224662
chr16	2234414	2234842
chr16	2607587	2608083
chr16	2671139	2671927
chr16	2710162	2710460
chr16	2734716	2735290
chr1	145707647	145708496
chr16	4326931	4327439
chr16	4790736	4791362
chr16	4899437	4900852
chr16	4953040	4953650
chr16	5061583	5062385
chr16	8440655	8441671
chr16	8618715	8620076
chr16	8860467	8860998
chr16	8886436	8886917
chr16	9148177	9149171
chr16	10600315	10601248
chr16	10774911	10775541
chr1	147811487	147812576
chr16	11099688	11100607
chr16	11248103	11248526
chr16	11314658	11315345
chr16	11356629	11357242
chr16	11386229	11386871
chr16	11655527	11655901
chr16	11677903	11678472
chr16	11962567	11963336
chr16	12543204	12543630
chr16	12802372	12803242
chr16	14405854	14406697
chr16	15741579	15741996
chr16	15897981	15898551
chr16	16100948	16101360
chr16	16141219	16141683
chr16	17251309	17251998
chr16	17414807	17415286
chr16	20901895	20902364
chr16	21188213	21188754
chr16	21507789	21508100
chr16	21511681	21512356
chr16	21513549	21513824
chr16	21514075	21514712
chr16	27066485	27067224
chr16	27084145	27085520
chr16	27450909	27451678
chr1	151195135	151196256
chr16	28036395	28037316
chr16	28052537	28053516
chr16	28317395	28317932
chr16	28500083	28500554
chr16	28522781	28523174
chr16	29689627	29689912
chr16	29731247	29732534
chr16	30005671	30006148
chr16	30025431	30026364
chr16	30459491	30460276
chr16	30474087	30474352
chr16	30661035	30661504
chr16	30663331	30664252
chr16	30769539	30769868
chr16	30873555	30874436
chr16	30992335	30993358
chr16	31414497	31415464
chr16	31960355	31960838
chr16	31994231	31994800
chr1	153532575	153533136
chr16	46909859	46910752
chr16	48116275	48117240
chr16	49010415	49011324
chr16	49012691	49013300
chr16	49483055	49483548
chr16	49557291	49558156
chr16	49620479	49621148
chr16	50539267	50539856
chr1	153731999	153732592
chr16	55459075	55460184
chr16	56286467	56287328
chr16	56336879	56338120
chr16	56869239	56870520
chr16	56951003	56951452
chr16	56973127	56973600
chr16	57003947	57004976
chr16	57399263	57400288
chr16	57411279	57412600
chr16	57538183	57538520
chr16	57665607	57666900
chr16	57761399	57763680
chr1	154491759	154492480
chr16	58246407	58247104
chr16	66322415	66323356
chr16	66508675	66509216
chr16	67061887	67062560
chr1	154807295	154807760
chr16	67192943	67193480
chr16	67245295	67246000
chr16	67278407	67278776
chr16	67672399	67673296
chr16	67928383	67928936
chr16	67984175	67984680
chr16	67985447	67985816
chr16	68368551	68369168
chr16	68373183	68373744
chr16	69328727	69329584
chr16	70347751	70347968
chr1	155043727	155044880
chr16	71841703	71842408
chr16	74855391	74855888
chr16	75245055	75245496
chr16	78778303	78778840
chr16	79307167	79307544
chr16	81212607	81213632
chr16	81431647	81431936
chr16	81822335	81822880
chr16	81866167	81867920
chr16	83743839	83744608
chr16	84004343	84004896
chr1	155961791	155962496
chr16	84506031	84506432
chr16	84514287	84514768
chr16	84606015	84607232
chr16	85057119	85058072
chr1	156479903	156480800
chr16	85296559	85297200
chr16	85321879	85322264
chr16	85368847	85370448
chr16	85383639	85384856
chr16	85393999	85394328
chr16	85422871	85424288
chr16	85424855	85425432
chr16	85436831	85437312
chr16	85437407	85437824
chr16	85484615	85485240
chr16	85504431	85505280
chr16	85549431	85550160
chr16	85599855	85600464
chr16	85735823	85736384
chr16	86033127	86033816
chr16	86063871	86064568
chr16	86347911	86348520
chr16	86382495	86383016
chr16	86611247	86611592
chr16	86664935	86665768
chr16	86682759	86684216
chr16	86700599	86701264
chr16	86824519	86824960
chr16	87140703	87141096
chr16	87214047	87215088
chr1	156909375	156910560
chr16	87572175	87573224
chr16	87619847	87620368
chr16	87698199	87698784
chr16	87713151	87714024
chr16	87825247	87825776
chr16	87855975	87856960
chr16	87880407	87881376
chr16	87911255	87912248
chr16	88156927	88159048
chr16	88168423	88169192
chr1	157105711	157106592
chr16	88262999	88263328
chr16	88358039	88358432
chr16	88431279	88431456
chr16	88505399	88506000
chr16	88640847	88641856
chr16	88767455	88768416
chr16	88841783	88842168
chr16	88984983	88985968
chr16	89007343	89008632
chr16	89061919	89064416
chr16	89154495	89155536
chr16	89162031	89162376
chr16	89320527	89321008
chr16	89563711	89565488
chr1	2379357	2380357
chr1	160130111	160130480
chr16	89616607	89617272
chr16	89629679	89630592
chr16	89767671	89767992
chr16	89931207	89931824
chr16	89994855	89995896
chr17	231637	232289
chr17	238304	239197
chr17	811269	811727
chr17	903911	904586
chr17	1061051	1061329
chr17	1123375	1123529
chr1	162009679	162010448
chr17	1723182	1723805
chr17	1943129	1943664
chr17	1951922	1952477
chr17	1967316	1967772
chr17	2070095	2070735
chr17	2070791	2071664
chr17	2828077	2828454
chr17	2910810	2911091
chr1	165316303	165316704
chr17	3013028	3013378
chr17	3379488	3380796
chr17	3750662	3751572
chr17	4211173	4211659
chr17	4364413	4364871
chr17	4393058	4394256
chr17	4518391	4519240
chr17	4534887	4536062
chr17	4536351	4537854
chr17	4573601	4574014
chr17	5698071	5698736
chr17	5921861	5922735
chr17	6064482	6065532
chr17	6119125	6120234
chr17	6164132	6165134
chr17	6240824	6241720
chr1	169104911	169105552
chr17	6473463	6473837
chr17	6523758	6524684
chr17	7094149	7094763
chr17	7159360	7159856
chr17	7428771	7429335
chr17	7584712	7585148
chr17	7655526	7655784
chr1	173861935	173863168
chr17	8068890	8070000
chr17	8246623	8246862
chr17	8314449	8315191
chr17	8755786	8756425
chr17	8915574	8916814
chr17	9226921	9227284
chr17	9289500	9290078
chr17	9725697	9726862
chr17	9935205	9936496
chr17	10039818	10040786
chr17	10064181	10064395
chr17	10330630	10331550
chr17	10786270	10786811
chr17	11769212	11769914
chr17	12568011	12569163
chr1	177936127	177937376
chr17	16216178	16216422
chr17	16837215	16838576
chr17	16915647	16916132
chr17	16989775	16990048
chr1	178942863	178943504
chr17	17500983	17501340
chr1	179365023	179365360
chr17	18160687	18161618
chr17	18182573	18182814
chr17	18220527	18221428
chr17	18331841	18332268
chr17	19707617	19708560
chr17	19720089	19721592
chr17	20156997	20157212
chr17	21098595	21098908
chr17	27241711	27242128
chr17	27471511	27472660
chr17	27475255	27475802
chr17	27495471	27497164
chr17	27578843	27579468
chr17	27665545	27667452
chr17	28249771	28250360
chr17	28500327	28501546
chr1	181134959	181135616
chr17	28724387	28725624
chr17	28749505	28749868
chr17	28977381	28978202
chr17	29111855	29112152
chr17	30715291	30715472
chr17	30718959	30719764
chr17	31404311	31405028
chr17	31425457	31426130
chr17	31427497	31428444
chr17	31525439	31526344
chr17	32275267	32275848
chr17	33521359	33522878
chr1	182086159	182088192
chr17	34664427	34665472
chr17	34755855	34756760
chr17	34771695	34772728
chr17	34783599	34784656
chr17	34909179	34909972
chr17	35976007	35976328
chr17	35977039	35977784
chr17	36481919	36482444
chr1	183286687	183287424
chr17	36899475	36900596
chr17	36901307	36901708
chr1	183345743	183346384
chr17	38738079	38738440
chr17	38920827	38922248
chr17	39143707	39144568
chr17	39213767	39214696
chr17	39236103	39236824
chr1	184684783	184685536
chr17	40095703	40096060
chr17	40096503	40097040
chr17	40366815	40367268
chr17	41148991	41149704
chr17	41487015	41487284
chr17	41497559	41498308
[truncated: 1,747 more rows]
