# Supplementary material for: Single-cell Atlas of common variable immunodeficiency shows germinal center-associated epigenetic dysregulation in B-cell responses
Source: Nat Commun. 2022 Apr 1;13:1779. doi: 10.1038/s41467-022-29450-x (PMC8975885; doi:10.1038/s41467-022-29450-x)
Supplement: Supplementary file 8 — Supplementary Data 6 [file 41467_2022_29450_MOESM8_ESM.xlsx]

## Sheet: SS2_DEGs_Naïve BCs_CVIDvsCtrl_t
Supplementary Data 6. Gene expression analysis (CVID twin vs Control twin) of the different B cell compartments (naïve, US-mem and S-mem B cells) using SS2 data. Two-sided limma moderated t-test with Benjamini-Horchberg correction for multiple testing.
Gene	logFC	P.Value	adj.P.Val	AveExpr_cluster	AveExpr_rest	percentExpr_cluster	percentExpr_rest
GLTSCR2	0.579585	2.53622e-07	0.00437625	1.04469	0.465101	0.55665	0.344828
RPS2	0.664507	1.50042e-06	0.0129449	2.95926	2.29475	0.91133	0.821839
GBP4	0.317184	2.90301e-05	0.166971	0.450213	0.133029	0.310345	0.097701
BANK1	0.347505	5.64332e-05	0.243439	0.545141	0.197636	0.320197	0.155172
CYTIP	0.403425	0.000172043	0.59372	0.894823	0.491398	0.482759	0.264368
CCL22	0.110534	0.000359722	0.694036	0.114744	0.00421	0.128079	0.011494
HELLS	0.135158	0.000383719	0.694036	0.156295	0.021137	0.133005	0.028736
FNBP1	0.413585	0.000478537	0.694036	1.28173	0.868143	0.655172	0.534483
MED12	0.177082	0.000510095	0.694036	0.220644	0.043562	0.17734	0.063218
MS4A1	0.426328	0.000534064	0.694036	1.10982	0.683493	0.53202	0.396552
ADK	0.131887	0.000537116	0.694036	0.163291	0.031404	0.137931	0.04023
ARL6IP5	0.298063	0.00075374	0.694036	0.515267	0.217203	0.270936	0.114943
HSP90B1	0.400688	0.000772203	0.694036	0.998094	0.597407	0.512315	0.321839
SNX8	0.311338	0.000820472	0.694036	0.59943	0.288092	0.330049	0.16092
CSNK1E	0.183926	0.000917389	0.694036	0.233057	0.049131	0.157635	0.063218
GHITM	0.275363	0.000923052	0.694036	0.449507	0.174144	0.246305	0.132184
RP11-37B2.1	0.125289	0.000931271	0.694036	0.138	0.012711	0.103448	0.017241
HDLBP	0.148399	0.000953707	0.694036	0.173985	0.025586	0.128079	0.028736
PRKCSH	0.117	0.00113739	0.694036	0.154736	0.037736	0.167488	0.051724
HLA-DMA	0.398426	0.00118331	0.694036	0.979408	0.580982	0.438424	0.287356
EBI3	0.106661	0.00138143	0.694036	0.107007	0.000346	0.068966	0.005747
HSF1	0.154246	0.00138165	0.694036	0.209826	0.05558	0.137931	0.045977
MRPS34	0.107435	0.00151993	0.694036	0.120365	0.012931	0.083744	0.017241
MIR155HG	0.126416	0.00157681	0.694036	0.149216	0.022799	0.108374	0.017241
ZSCAN16-AS1	0.0563604	0.00176036	0.694036	0.061734	0.005374	0.078818	0.017241
GTF2E2	0.120413	0.00179936	0.694036	0.135782	0.015369	0.093596	0.017241
DDOST	0.242254	0.00180541	0.694036	0.402576	0.160322	0.221675	0.091954
AIMP1	0.16863	0.00180668	0.694036	0.245548	0.076918	0.192118	0.086207
PPP1R16B	0.247522	0.00184024	0.694036	0.459768	0.212245	0.295567	0.149425
VPS41	0.132219	0.00187515	0.694036	0.160242	0.028023	0.137931	0.022989
LDHB	0.30069	0.00198454	0.694036	0.536181	0.235491	0.246305	0.126437
HSPA5	0.266262	0.00198509	0.694036	0.43557	0.169308	0.216749	0.097701
ANKRD36C	0.235065	0.00208308	0.694036	0.460721	0.225656	0.310345	0.195402
HLA-DPA1	0.465989	0.00210816	0.694036	1.52371	1.05773	0.610837	0.448276
SMNDC1	0.152543	0.00213775	0.694036	0.234633	0.08209	0.211823	0.086207
ANAPC16	0.236589	0.00230386	0.694036	0.474006	0.237418	0.325123	0.183908
GADD45GIP1	0.14379	0.00230531	0.694036	0.185727	0.041937	0.157635	0.057471
PDCD2	0.139717	0.00230567	0.694036	0.167024	0.027307	0.108374	0.034483
ENO1	0.349409	0.00230973	0.694036	0.820914	0.471505	0.403941	0.224138
COPS6	0.149288	0.00238244	0.694036	0.196716	0.047427	0.133005	0.04023
MT-ND1	0.302393	0.00245103	0.694036	3.74676	3.44437	0.995074	0.954023
C11orf57	-0.143695	0.00247441	0.694036	0.044713	0.188408	0.073892	0.126437
NUP98	0.259585	0.0025319	0.694036	0.54009	0.280505	0.359606	0.172414
MBD5	0.0969809	0.00254014	0.694036	0.118865	0.021884	0.133005	0.04023
LTA4H	0.149925	0.00256891	0.694036	0.198577	0.048652	0.137931	0.034483
RRM2B	0.190011	0.00265718	0.694036	0.331375	0.141364	0.236453	0.143678
TUBA4A	0.33014	0.00274161	0.694036	0.68371	0.35357	0.315271	0.178161
RASA2	-0.177652	0.00277448	0.694036	0.128267	0.30592	0.147783	0.212644
RRP12	0.0694251	0.00283256	0.694036	0.079597	0.010172	0.078818	0.017241
GSTO1	0.129122	0.00287902	0.694036	0.163198	0.034075	0.118227	0.028736
IPO5	0.155238	0.0030652	0.694036	0.217033	0.061795	0.142857	0.04023
NFKB1	-0.274982	0.0030836	0.694036	0.339097	0.614079	0.275862	0.356322
CAMLG	0.179888	0.00309847	0.694036	0.277789	0.097901	0.187192	0.086207
WDFY4	0.25376	0.00315702	0.694036	0.506285	0.252524	0.344828	0.183908
NFKBIE	0.209719	0.00332302	0.694036	0.320135	0.110415	0.157635	0.08046
DUSP2	0.122429	0.00339582	0.694036	0.134807	0.012377	0.073892	0.005747
ARHGAP4	0.185268	0.0034683	0.694036	0.297269	0.112001	0.221675	0.08046
MT-ND5	0.355171	0.00373882	0.694036	3.50224	3.14707	0.955665	0.936782
SSBP2	0.119935	0.00374986	0.694036	0.132811	0.012876	0.108374	0.022989
WHSC1L1	0.262981	0.00381813	0.694036	0.613979	0.350998	0.359606	0.224138
ABL2	0.120358	0.00398131	0.694036	0.147147	0.026789	0.108374	0.034483
SF3B1	0.366452	0.00407609	0.694036	1.2694	0.902946	0.625616	0.408046
CD38	0.11343	0.00409196	0.694036	0.119456	0.006026	0.073892	0.005747
PSMA3	0.230803	0.00430667	0.694036	0.475993	0.24519	0.300493	0.195402
DNPH1	0.0734665	0.00444604	0.694036	0.081044	0.007578	0.068966	0.005747
UHRF2	0.140057	0.00459778	0.694036	0.19729	0.057233	0.162562	0.086207
AHNAK	0.0785596	0.00471509	0.694036	0.07856	0	0.054187	0
ZNF484	0.0934336	0.00482974	0.694036	0.098565	0.005131	0.059113	0.017241
WWP2	0.145118	0.00497766	0.694036	0.204384	0.059266	0.137931	0.057471
PHF7	0.106136	0.00508697	0.694036	0.119349	0.013213	0.078818	0.017241
LSM2	0.117983	0.00514044	0.694036	0.158445	0.040462	0.123153	0.022989
RELB	0.198425	0.00519955	0.694036	0.330888	0.132463	0.192118	0.074713
LCP1	0.231725	0.00524578	0.694036	0.466931	0.235206	0.26601	0.16092
HTATSF1	0.0867056	0.00532429	0.694036	0.096601	0.009895	0.073892	0.017241
VPS33B	0.12091	0.00550563	0.694036	0.145963	0.025053	0.103448	0.028736
JAZF1	0.0299568	0.00550859	0.694036	0.032075	0.002118	0.073892	0.011494
PRKCE	0.18208	0.00556039	0.694036	0.34385	0.16177	0.270936	0.143678
MT-CO1	0.312985	0.00558437	0.694036	4.88561	4.57263	0.985222	0.982759
STAT2	0.16763	0.0056064	0.694036	0.262388	0.094758	0.172414	0.068966
RBAK	-0.122002	0.00579139	0.694036	0.026359	0.148361	0.029557	0.074713
TTI1	-0.107192	0.00583553	0.694036	0.02825	0.135442	0.039409	0.08046
ERBB2IP	0.177999	0.00592813	0.694036	0.33501	0.157011	0.270936	0.143678
HLA-F	0.29797	0.00595122	0.694036	0.859726	0.561755	0.581281	0.448276
CD82	0.252318	0.00596204	0.694036	0.574701	0.322383	0.339901	0.252874
SERF2	0.214719	0.00607566	0.694036	0.554923	0.340204	0.423645	0.293103
PATL2	0.0934514	0.00608557	0.694036	0.099744	0.006292	0.064039	0.011494
RABGGTB	0.19312	0.00608757	0.694036	0.350675	0.157555	0.241379	0.132184
DDIT3	0.114505	0.00613413	0.694036	0.166015	0.05151	0.147783	0.034483
METAP2	0.202282	0.00613778	0.694036	0.398838	0.196556	0.295567	0.166667
BNIP2	0.21719	0.00625184	0.694036	0.442836	0.225646	0.29064	0.172414
PIK3CG	-0.0970792	0.00635119	0.694036	0.016634	0.113713	0.019704	0.068966
ICAM1	0.0616331	0.00652367	0.694036	0.063567	0.001933	0.064039	0.011494
H2AFX	0.0655328	0.00656924	0.694036	0.067322	0.001789	0.059113	0.011494
GUK1	0.258605	0.00666486	0.694036	0.557956	0.299351	0.305419	0.16092
GGA2	0.313693	0.00676632	0.694036	0.893595	0.579902	0.482759	0.316092
BCL6	0.147852	0.00680102	0.694036	0.24821	0.100358	0.187192	0.091954
RP11-495P10.1	0.0482042	0.00692761	0.694036	0.048718	0.000514	0.064039	0.005747
UTY	0.201307	0.00707856	0.694036	0.425344	0.224037	0.270936	0.16092
PRELID1	0.127765	0.00722995	0.694036	0.242295	0.11453	0.221675	0.12069
SNRNP48	0.122193	0.0073949	0.694036	0.16588	0.043687	0.1133	0.045977
ZNF526	0.076182	0.00750118	0.694036	0.080267	0.004085	0.049261	0.011494
DYNLT1	0.160749	0.00760869	0.694036	0.252474	0.091724	0.137931	0.074713
EIF3B	0.162905	0.0077771	0.694036	0.269707	0.106802	0.17734	0.074713
C1orf174	0.10565	0.00777983	0.694036	0.146344	0.040694	0.133005	0.045977
TAGAP	0.289961	0.00782824	0.694036	0.753903	0.463942	0.374384	0.264368
RMND1	0.0712262	0.00791852	0.694036	0.071226	0	0.064039	0
VRK3	-0.105056	0.00793749	0.694036	0.025398	0.130454	0.034483	0.074713
PACS1	0.161621	0.00797352	0.694036	0.252622	0.091001	0.17734	0.08046
ST6GALNAC4	0.24491	0.00798011	0.694036	0.565309	0.320399	0.315271	0.166667
SSR4	0.25728	0.00803119	0.694036	0.702879	0.445599	0.399015	0.293103
TIMM17B	0.19971	0.00806953	0.694036	0.372345	0.172634	0.211823	0.097701
RPL22	0.233583	0.0084659	0.694036	1.07816	0.844575	0.763547	0.632184
TUBGCP6	0.147847	0.00847413	0.694036	0.220535	0.072688	0.147783	0.057471
SEP15	0.270918	0.0084768	0.694036	0.728177	0.457259	0.399015	0.247126
SMIM12	0.180889	0.00848054	0.694036	0.297073	0.116184	0.162562	0.074713
RPS19	-0.291091	0.00862445	0.694036	3.33033	3.62142	0.940887	0.971264
TRAF4	0.161683	0.00863457	0.694036	0.381059	0.219376	0.334975	0.212644
SLC2A5	0.122935	0.00867067	0.694036	0.186613	0.063679	0.162562	0.068966
CLTC	0.194059	0.00887286	0.694036	0.37049	0.176431	0.226601	0.12069
FBXO9	0.0954778	0.00891195	0.694036	0.142505	0.047027	0.128079	0.063218
EIF5A	0.258775	0.00902601	0.694036	0.985651	0.726876	0.62069	0.488506
RNF145	0.16976	0.00907084	0.694036	0.380977	0.211218	0.408867	0.229885
SNX13	0.149219	0.00907977	0.694036	0.258662	0.109443	0.182266	0.097701
MT-ND2	0.263258	0.00909046	0.694036	3.46448	3.20122	0.975369	0.971264
CYBA	0.194231	0.00918374	0.694036	0.518998	0.324768	0.428571	0.270115
HERPUD2	0.135069	0.009184	0.694036	0.211879	0.07681	0.157635	0.086207
MT-CO2	0.25454	0.00919667	0.694036	3.97119	3.71665	1	0.988506
MTHFD1L	0.0709899	0.00935938	0.694036	0.088527	0.017537	0.08867	0.028736
CCL3L3	0.0542554	0.0093752	0.694036	0.054255	0	0.054187	0
INO80	0.134596	0.00941373	0.694036	0.180253	0.045657	0.123153	0.034483
MAP3K8	-0.200535	0.00942331	0.694036	0.213127	0.413662	0.211823	0.247126
CPNE5	0.0963284	0.00946216	0.694036	0.115785	0.019457	0.1133	0.011494
ZNF280C	0.0431965	0.00950908	0.694036	0.046499	0.003302	0.059113	0.011494
AARS	0.0694477	0.00952861	0.694036	0.07739	0.007942	0.064039	0.005747
AFF1	-0.175156	0.00954398	0.694036	0.168364	0.34352	0.147783	0.241379
TMEM192	0.107228	0.00963738	0.694036	0.147934	0.040706	0.123153	0.051724
GAPDH	0.244106	0.00979744	0.694036	0.54841	0.304304	0.29064	0.178161
SYNE2	0.214201	0.00983317	0.694036	0.467298	0.253097	0.275862	0.155172
TANK	0.250406	0.00996015	0.694036	0.63682	0.386414	0.37931	0.252874
MKI67	0.0579431	0.010018	0.694036	0.057943	0	0.049261	0
NDUFV2-AS1	0.101392	0.0100708	0.694036	0.147608	0.046217	0.1133	0.034483
FXR1	0.154202	0.0100959	0.694036	0.293758	0.139556	0.246305	0.143678
DDB1	0.180481	0.0102339	0.694036	0.306716	0.126236	0.182266	0.086207
STX6	0.0687919	0.0102376	0.694036	0.076929	0.008137	0.083744	0.022989
SPNS1	0.141729	0.0103404	0.694036	0.210839	0.06911	0.133005	0.051724
SLC23A2	0.109577	0.0103418	0.694036	0.146529	0.036952	0.103448	0.04023
NEDD8	0.0943792	0.0103498	0.694036	0.153184	0.058805	0.17734	0.074713
FKBP3	0.102513	0.010435	0.694036	0.14155	0.039037	0.118227	0.051724
BMF	0.104775	0.0105039	0.694036	0.139716	0.034942	0.108374	0.051724
PREX1	-0.108756	0.0105562	0.694036	0.027428	0.136184	0.034483	0.068966
RRAGA	0.13823	0.0105627	0.694036	0.200271	0.062042	0.103448	0.04023
DCTD	0.133493	0.0105807	0.694036	0.192861	0.059368	0.128079	0.04023
PSMB5	0.0994113	0.0106341	0.694036	0.115404	0.015993	0.064039	0.005747
UCHL3	0.083229	0.0106862	0.694036	0.103686	0.020457	0.093596	0.022989
RPL29	0.320777	0.0107933	0.694036	2.08039	1.75962	0.842365	0.752874
TMSB4X	0.32159	0.0108366	0.694036	2.77538	2.45379	0.921182	0.867816
FKBP8	0.0860659	0.0108399	0.694036	0.124355	0.038289	0.142857	0.034483
SLAMF1	0.109698	0.0108628	0.694036	0.154038	0.04434	0.108374	0.028736
POLR2G	0.189563	0.0108755	0.694036	0.341131	0.151568	0.197044	0.103448
C5orf28	-0.118758	0.0108981	0.694036	0.022438	0.141196	0.024631	0.063218
RPL39	-0.226367	0.0109352	0.694036	1.50763	1.734	0.916256	0.942529
ZNF146	0.168099	0.0109557	0.694036	0.276613	0.108514	0.172414	0.063218
BRD8	0.115068	0.0110999	0.694036	0.153948	0.03888	0.118227	0.04023
ALDH5A1	0.0487268	0.0111951	0.694036	0.048727	0	0.044335	0
CCDC88C	0.164136	0.0113117	0.694036	0.298483	0.134347	0.197044	0.109195
USP37	0.0906823	0.0114103	0.694036	0.126844	0.036161	0.123153	0.028736
ERCC8	0.0651282	0.0116854	0.694036	0.065598	0.00047	0.039409	0.005747
COMMD4	0.0561257	0.0117302	0.694036	0.064368	0.008242	0.059113	0.017241
RUBCN	0.233903	0.011761	0.694036	0.658716	0.424813	0.428571	0.281609
EIF5	0.298644	0.0119424	0.694036	1.08584	0.787198	0.536946	0.431034
KRTCAP2	0.0411403	0.0119445	0.694036	0.044022	0.002882	0.059113	0.022989
DAPP1	0.215299	0.0119674	0.694036	0.509763	0.294464	0.310345	0.212644
FAS	0.101817	0.012037	0.694036	0.13017	0.028353	0.08867	0.022989
MRRF	0.114785	0.0120691	0.694036	0.170357	0.055571	0.152709	0.045977
IRF1	0.270499	0.0120705	0.694036	0.732679	0.46218	0.369458	0.270115
CLPTM1	0.195446	0.0121193	0.694036	0.374615	0.179169	0.251232	0.12069
RAC2	0.129812	0.0122015	0.694036	0.209017	0.079205	0.157635	0.063218
CBFB	0.129208	0.0123873	0.694036	0.223589	0.094381	0.182266	0.074713
ANXA7	-0.217713	0.0124366	0.694036	0.317653	0.535367	0.305419	0.287356
SLC35B2	0.0963013	0.012455	0.694036	0.106982	0.010681	0.059113	0.011494
ITGA4	0.155298	0.0125374	0.694036	0.24365	0.088352	0.133005	0.086207
BCL3	0.151082	0.0125554	0.694036	0.315744	0.164662	0.295567	0.172414
SREBF1	0.11281	0.0126468	0.694036	0.146047	0.033236	0.08867	0.017241
ZNF160	0.12972	0.0128722	0.694036	0.199348	0.069628	0.142857	0.074713
COPA	0.244643	0.0129156	0.694036	0.679722	0.435079	0.399015	0.258621
FAM222B	0.0934669	0.0129623	0.694036	0.124285	0.030818	0.118227	0.034483
MRPL23	0.0410154	0.0132016	0.694036	0.049678	0.008663	0.103448	0.022989
NFKBIA	0.405528	0.0132123	0.694036	2.26438	1.85885	0.758621	0.666667
NUFIP1	0.0624396	0.0132131	0.694036	0.068037	0.005598	0.054187	0.005747
ZNF609	0.0382482	0.0132187	0.694036	0.039393	0.001145	0.054187	0.017241
UCHL1	0.0545794	0.0132242	0.694036	0.054579	0	0.044335	0
SLC30A6	0.0564852	0.0132379	0.694036	0.067852	0.011367	0.073892	0.017241
RPS6KA1	0.0957508	0.0132445	0.694036	0.112014	0.016264	0.059113	0.017241
HM13	0.137362	0.0132903	0.694036	0.230537	0.093176	0.157635	0.074713
PES1	0.0942045	0.0133574	0.694036	0.125162	0.030957	0.08867	0.034483
MRPL51	0.092685	0.0134628	0.694036	0.116841	0.024156	0.093596	0.028736
SPATS2	0.0506183	0.013484	0.694036	0.050618	0	0.059113	0
DIP2A	0.0927001	0.0135319	0.694036	0.129079	0.036379	0.118227	0.051724
TMEM94	0.0274047	0.013658	0.694036	0.027905	0.0005	0.049261	0.005747
DDX52	-0.130828	0.013749	0.694036	0.085787	0.216615	0.093596	0.132184
APOOL	0.0838758	0.0138823	0.694036	0.114651	0.030775	0.098522	0.034483
RPL17	0.0575603	0.0139057	0.694036	0.069699	0.012139	0.08867	0.034483
CFAP97	0.124997	0.0139952	0.694036	0.189271	0.064274	0.152709	0.08046
WIPI1	-0.0478093	0.0140379	0.694036	0.002713	0.050522	0.004926	0.04023
MRPL39	0.121652	0.0140489	0.694036	0.179539	0.057887	0.123153	0.045977
CBR4	0.0766178	0.0140578	0.694036	0.09201	0.015392	0.073892	0.022989
PUM3	0.152518	0.014068	0.694036	0.319621	0.167103	0.261084	0.155172
MLX	0.0934613	0.0142	0.694036	0.116467	0.023005	0.073892	0.028736
FAHD2A	0.0772971	0.0142471	0.694036	0.081396	0.004099	0.054187	0.011494
MRPL34	0.12668	0.0142903	0.694036	0.203168	0.076488	0.142857	0.04023
NUDT16L1	0.121958	0.0143096	0.694036	0.173482	0.051524	0.1133	0.028736
C2orf68	0.128113	0.0145029	0.694036	0.205043	0.07693	0.162562	0.086207
ZNF581	0.127194	0.0145509	0.694036	0.182601	0.055407	0.103448	0.028736
TSC2	0.0740714	0.0145935	0.694036	0.0803	0.006229	0.068966	0.011494
PTP4A1	0.195235	0.0146572	0.694036	0.44021	0.244975	0.270936	0.166667
NFATC2	0.0868909	0.014665	0.694036	0.110194	0.023303	0.1133	0.017241
NECAP2	0.17503	0.0148511	0.694036	0.322958	0.147928	0.187192	0.08046
PPIL2	0.0902898	0.0148882	0.694036	0.131262	0.040973	0.1133	0.045977
DCK	0.12433	0.0149999	0.694036	0.211519	0.087189	0.167488	0.08046
TMEM254	-0.0334995	0.0150066	0.694036	0.000313	0.033812	0.004926	0.04023
SLC35E2B	0.0777292	0.0150211	0.694036	0.082128	0.004399	0.083744	0.011494
ANKRD27	0.0911412	0.0151277	0.694036	0.108535	0.017393	0.078818	0.022989
ZER1	0.0747255	0.0151383	0.694036	0.094487	0.019761	0.083744	0.017241
FCMR	0.226943	0.0151787	0.694036	0.626198	0.399255	0.433498	0.258621
PRDX5	0.220184	0.0152365	0.694036	0.538403	0.318219	0.295567	0.189655
XAB2	0.124902	0.0153221	0.694036	0.212186	0.087284	0.187192	0.091954
ADNP2	-0.0694932	0.015373	0.694036	0.012749	0.082242	0.039409	0.063218
MPLKIP	0.07832	0.0154626	0.694036	0.10398	0.02566	0.078818	0.022989
MUC20	0.0484471	0.0155229	0.694036	0.051003	0.002555	0.049261	0.005747
ARHGEF1	0.202133	0.0155921	0.694036	0.475768	0.273634	0.305419	0.201149
IGHV4-39	-0.102871	0.0156535	0.694036	0.035275	0.138145	0.039409	0.074713
RMDN1	0.124375	0.0157907	0.694036	0.193477	0.069102	0.128079	0.08046
POLR2I	0.0999107	0.0160761	0.694036	0.158254	0.058343	0.162562	0.068966
NME1	0.0375789	0.0161669	0.694036	0.045169	0.00759	0.083744	0.011494
IKZF3	0.19815	0.0162166	0.694036	0.483008	0.284858	0.334975	0.247126
UBE2I	0.168973	0.0162193	0.694036	0.420202	0.251228	0.320197	0.183908
EEF1E1	0.0260389	0.0162632	0.694036	0.028031	0.001992	0.059113	0.017241
GTF2E1	0.0767914	0.0164369	0.694036	0.089228	0.012437	0.054187	0.011494
ATP5J	0.130909	0.0164908	0.694036	0.281699	0.15079	0.246305	0.149425
CHD1L	0.137406	0.0165307	0.694036	0.224254	0.086848	0.152709	0.045977
WHAMM	0.209184	0.0165373	0.694036	0.531283	0.3221	0.369458	0.252874
SPTSSA	0.0780106	0.0165392	0.694036	0.081167	0.003156	0.059113	0.011494
DNTTIP1	0.120852	0.016634	0.694036	0.147145	0.026293	0.073892	0.022989
TNPO3	0.128452	0.0167813	0.694036	0.209557	0.081105	0.157635	0.086207
KLF6	0.260525	0.0169929	0.694036	0.801382	0.540857	0.423645	0.327586
CAMK2D	0.195908	0.0170266	0.694036	0.487081	0.291173	0.344828	0.212644
FAM103A1	-0.0700161	0.0171179	0.694036	0.044698	0.114714	0.093596	0.143678
MATR3	-0.0694232	0.0172076	0.694036	0.026526	0.095949	0.039409	0.08046
MZT2A	0.0869083	0.0173953	0.694036	0.115177	0.028269	0.128079	0.028736
CD86	0.0431286	0.0174075	0.694036	0.043129	0	0.044335	0
IRF8	0.263728	0.0174988	0.694036	0.848516	0.584788	0.458128	0.310345
C1orf132	0.0518862	0.0176833	0.694036	0.066094	0.014208	0.08867	0.034483
PPP1R3D	0.0555001	0.0177327	0.694036	0.0555	0	0.044335	0
ZDHHC4	0.101035	0.0177912	0.694036	0.143	0.041965	0.098522	0.028736
H6PD	0.121396	0.0178082	0.694036	0.174182	0.052786	0.123153	0.04023
SLC35F2	-0.135163	0.0178489	0.694036	0.100719	0.235881	0.128079	0.143678
MIR4435-2HG	0.035668	0.017858	0.694036	0.036789	0.001121	0.049261	0.005747
SCAPER	0.132092	0.017896	0.694036	0.229074	0.096982	0.152709	0.086207
PSMD8	0.167164	0.0179867	0.694036	0.329249	0.162086	0.206897	0.097701
IGHG1	0.100644	0.0180643	0.694036	0.161251	0.060607	0.20197	0.097701
MEAF6	0.125806	0.0180933	0.694036	0.189662	0.063856	0.108374	0.04023
CALM3	0.126522	0.018103	0.694036	0.215487	0.088965	0.182266	0.068966
ATF1	0.060923	0.0181089	0.694036	0.072623	0.0117	0.073892	0.011494
RPP30	-0.126246	0.0181539	0.694036	0.09404	0.220287	0.083744	0.137931
DNAJA3	0.103544	0.0183392	0.694036	0.141348	0.037804	0.083744	0.022989
ANKRD49	-0.145933	0.0183927	0.694036	0.160321	0.306255	0.182266	0.235632
ZNF200	0.0627504	0.0184721	0.694036	0.06275	0	0.034483	0
KMO	0.0490337	0.0184831	0.694036	0.049034	0	0.044335	0
OGFRL1	-0.109163	0.018719	0.694036	0.066411	0.175574	0.078818	0.12069
NDUFC1	-0.135845	0.0188755	0.694036	0.16433	0.300174	0.211823	0.241379
HYLS1	0.0960194	0.0190054	0.694036	0.114571	0.018551	0.068966	0.005747
LARS2	0.0645666	0.0190487	0.694036	0.066441	0.001875	0.059113	0.011494
OR52N4	0.040969	0.0191011	0.694036	0.045122	0.004153	0.064039	0.011494
HOOK3	0.14551	0.0191973	0.694036	0.309853	0.164343	0.231527	0.143678
PI4KB	0.142295	0.019213	0.694036	0.234676	0.092381	0.162562	0.063218
DNAJB14	0.203441	0.0192337	0.694036	0.5395	0.336059	0.384236	0.235632
CTDSP2	0.0981812	0.0192553	0.694036	0.133204	0.035023	0.103448	0.028736
ASPHD2	-0.0635032	0.0194074	0.694036	0.013094	0.076598	0.024631	0.057471
PSMC2	0.145663	0.0194304	0.694036	0.234148	0.088486	0.137931	0.063218
SACM1L	0.0757338	0.0195796	0.694036	0.106451	0.030717	0.118227	0.022989
SPEF2	-0.0631722	0.0197151	0.694036	0.001881	0.065053	0.009852	0.028736
TRAF6	-0.104722	0.0197604	0.694036	0.055784	0.160506	0.049261	0.109195
CTB-119C2.1	0.0430301	0.0198423	0.694036	0.048556	0.005526	0.044335	0.028736
ALKBH3	0.11984	0.0198466	0.694036	0.147879	0.028039	0.103448	0.017241
LRRC57	0.0765046	0.0199011	0.694036	0.098471	0.021966	0.078818	0.022989
PAXIP1-AS2	-0.0582627	0.0200997	0.694036	0.00859	0.066853	0.024631	0.045977
SLAMF7	0.0420962	0.0201107	0.694036	0.042795	0.000698	0.049261	0.005747
RAB5B	0.0737053	0.0202475	0.694036	0.102034	0.028328	0.093596	0.034483
ATL3	0.0639704	0.020294	0.694036	0.076796	0.012826	0.078818	0.022989
POMC	-0.0409889	0.0202965	0.694036	0.000743	0.041732	0.004926	0.028736
SAMM50	0.0889079	0.0204471	0.694036	0.118261	0.029353	0.08867	0.022989
GOLGA5	-0.0680872	0.0204747	0.694036	0.019168	0.087256	0.034483	0.074713
ADD1	0.177978	0.0206452	0.694036	0.380431	0.202453	0.236453	0.114943
TMEM183A	0.100617	0.0207753	0.694036	0.172978	0.072361	0.147783	0.068966
ACAA1	0.0907683	0.0210283	0.694036	0.117876	0.027108	0.068966	0.028736
KCTD9	0.0641057	0.0210846	0.694036	0.078384	0.014278	0.103448	0.011494
RP11-498M5.2	0.0262791	0.0211409	0.694036	0.026279	0	0.039409	0
TMEM248	0.114379	0.0211787	0.694036	0.188055	0.073675	0.133005	0.057471
CBL	0.122701	0.0212208	0.694036	0.187762	0.065061	0.133005	0.051724
AGK	0.139397	0.021524	0.694036	0.236737	0.097341	0.157635	0.063218
MFSD8	0.0599806	0.0215691	0.694036	0.07076	0.010779	0.073892	0.022989
UBA6	0.153203	0.0215743	0.694036	0.342134	0.18893	0.270936	0.178161
C5orf45	0.0652615	0.0216164	0.694036	0.07695	0.011688	0.064039	0.017241
NLRC5	0.166784	0.0218066	0.694036	0.339394	0.172609	0.216749	0.12069
RPL27A	0.238583	0.021814	0.694036	3.01226	2.77367	0.955665	0.91954
NPEPPS	0.164901	0.0218362	0.694036	0.426372	0.261471	0.403941	0.247126
H2AFZ	0.181553	0.0218756	0.694036	0.432111	0.250557	0.241379	0.155172
ZNF652	0.092877	0.0219147	0.694036	0.136214	0.043337	0.103448	0.051724
CCNL2	0.19578	0.0219717	0.694036	0.482052	0.286272	0.275862	0.189655
RIN3	0.160511	0.0222556	0.694036	0.314885	0.154374	0.20197	0.097701
MINK1	-0.0525987	0.0222596	0.694036	0.012437	0.065036	0.039409	0.057471
PSMA2	-0.0366993	0.0224146	0.694036	0.006574	0.043273	0.014778	0.04023
TOP2B	0.199328	0.0224577	0.694036	0.515661	0.316333	0.344828	0.201149
SDR39U1	0.0491588	0.0225271	0.694036	0.060057	0.010898	0.08867	0.017241
HLA-A	0.344928	0.0225437	0.694036	2.66962	2.32469	0.881773	0.793103
ATP6V0A2	0.103869	0.0226479	0.694036	0.171848	0.067979	0.142857	0.091954
CRTC3	0.107698	0.0226754	0.694036	0.179466	0.071768	0.137931	0.063218
TCF7	0.0341694	0.022714	0.694036	0.041312	0.007143	0.064039	0.011494
GGCX	0.0955633	0.0227267	0.694036	0.123276	0.027713	0.083744	0.017241
CIITA	0.0953282	0.0227448	0.694036	0.142432	0.047104	0.133005	0.051724
INTS2	-0.0746999	0.0229501	0.694036	0.024485	0.099185	0.049261	0.074713
NPLOC4	0.122458	0.0232187	0.694036	0.214183	0.091725	0.162562	0.086207
TRAF2	0.148172	0.0232724	0.694036	0.239781	0.091609	0.123153	0.057471
ZNF611	0.0936484	0.0234446	0.694036	0.12875	0.035101	0.098522	0.04023
ZNF736	0.125704	0.0235636	0.694036	0.204756	0.079051	0.118227	0.068966
ATP6V1E1	0.135001	0.0235858	0.694036	0.241933	0.106932	0.152709	0.08046
COPG1	0.11586	0.0237078	0.694036	0.180201	0.064341	0.1133	0.034483
TEX10	0.0744787	0.0238165	0.694036	0.115769	0.041291	0.128079	0.057471
NSUN5	0.107004	0.0238742	0.694036	0.163097	0.056094	0.108374	0.034483
LGALS9	0.120457	0.0240299	0.694036	0.225737	0.10528	0.167488	0.086207
TAF9	0.130053	0.0241896	0.694036	0.234659	0.104606	0.162562	0.057471
DNAJB2	0.0636224	0.0242545	0.694036	0.076044	0.012422	0.068966	0.022989
TLR10	0.0441191	0.02428	0.694036	0.044119	0	0.044335	0
CALM1	-0.270101	0.0244776	0.694036	0.826228	1.09633	0.453202	0.528736
GSDMD	0.0496813	0.024504	0.694036	0.051393	0.001712	0.044335	0.005747
WDR91	0.0875981	0.0246422	0.694036	0.117429	0.029831	0.08867	0.045977
RALGPS2	0.147273	0.0247765	0.694036	0.329042	0.181769	0.275862	0.137931
ZNF263	0.0640799	0.0250096	0.694036	0.065888	0.001808	0.039409	0.005747
RP11-468E2.4	0.055551	0.0251399	0.694036	0.060168	0.004617	0.044335	0.011494
MICU2	0.0984725	0.0251407	0.694036	0.179455	0.080982	0.167488	0.074713
C4orf3	0.175903	0.0252832	0.694036	0.466153	0.29025	0.325123	0.206897
PDCD5	0.0693139	0.0253062	0.694036	0.100181	0.030867	0.1133	0.022989
SCAMP2	0.132156	0.0253633	0.694036	0.226713	0.094556	0.147783	0.057471
MRPL24	0.0541609	0.0254703	0.694036	0.061764	0.007604	0.054187	0.011494
UBAP2	0.0921341	0.0256472	0.694036	0.131275	0.039141	0.108374	0.045977
TXN2	0.109812	0.0256779	0.694036	0.156493	0.046681	0.08867	0.034483
COL17A1	0.0219695	0.0258398	0.694036	0.021969	0	0.049261	0
MAP1LC3A	0.036597	0.0259961	0.694036	0.036597	0	0.034483	0
AAMP	0.111863	0.0260544	0.694036	0.179926	0.068063	0.137931	0.057471
JTB	0.226913	0.0260573	0.694036	0.630705	0.403793	0.325123	0.206897
PLRG1	0.121894	0.0261116	0.694036	0.199315	0.077422	0.133005	0.045977
ZFP90	0.0541478	0.0261954	0.694036	0.06696	0.012812	0.068966	0.028736
PPIF	0.0944324	0.0262022	0.694036	0.129864	0.035431	0.078818	0.028736
EBF1	0.176297	0.0262177	0.694036	0.489556	0.313259	0.35468	0.258621
SRSF9	0.0897793	0.0262199	0.694036	0.158959	0.06918	0.172414	0.068966
CFAP45	0.078254	0.0263096	0.694036	0.121069	0.042815	0.098522	0.045977
C5orf56	0.0852511	0.0263172	0.694036	0.114633	0.029381	0.083744	0.045977
EXOSC5	0.0537095	0.0264477	0.694036	0.055879	0.002169	0.034483	0.011494
EIF4A3	0.131256	0.0265221	0.694036	0.225326	0.09407	0.128079	0.063218
BTN3A1	0.0895152	0.0266268	0.694036	0.11664	0.027125	0.078818	0.022989
HIF1A	0.275145	0.0267499	0.694036	1.20465	0.929504	0.64532	0.534483
ABHD10	0.0863387	0.0268289	0.694036	0.11587	0.029531	0.073892	0.028736
CLSTN1	0.0935095	0.0269934	0.694036	0.136167	0.042657	0.128079	0.034483
STK17A	0.224665	0.0270445	0.694036	0.783715	0.55905	0.536946	0.390805
STARD3	0.104233	0.0271355	0.694036	0.160169	0.055937	0.093596	0.045977
IGLL5	0.0523523	0.0271564	0.694036	0.063777	0.011425	0.064039	0.011494
ALG3	0.114082	0.0274578	0.694036	0.15089	0.036808	0.068966	0.017241
FKBP15	0.0709687	0.0274667	0.694036	0.089836	0.018867	0.064039	0.017241
RPP25L	0.0189	0.027494	0.694036	0.0189	0	0.029557	0
MED26	0.0408373	0.0274976	0.694036	0.043998	0.003161	0.044335	0.011494
MAPK13	-0.0956322	0.0275655	0.694036	0.049447	0.145079	0.044335	0.097701
STARD4	-0.0837427	0.0277081	0.694036	0.023963	0.107706	0.034483	0.063218
ARHGAP17	0.117191	0.0277173	0.694036	0.227308	0.110117	0.197044	0.103448
CHI3L2	0.0804313	0.02783	0.694036	0.0957	0.015269	0.054187	0.011494
PNRC1	0.196688	0.0278815	0.694036	0.578447	0.381758	0.384236	0.241379
SEPT1	0.0967649	0.0279644	0.694036	0.182838	0.086073	0.211823	0.091954
SMN2	-0.0249862	0.02806	0.694036	0.008203	0.03319	0.034483	0.063218
CRLS1	0.0659726	0.0280601	0.694036	0.080666	0.014693	0.073892	0.017241
LCMT1	0.0829199	0.0282022	0.694036	0.102729	0.019809	0.068966	0.011494
ZNF783	0.0822901	0.028214	0.694036	0.10165	0.01936	0.054187	0.022989
MPP6	-0.122096	0.0282168	0.694036	0.096315	0.218411	0.108374	0.155172
KIAA0232	-0.0854515	0.0282843	0.694036	0.035134	0.120586	0.049261	0.063218
HIST1H1C	0.112688	0.0283266	0.694036	0.220359	0.107671	0.172414	0.109195
PPP4C	0.187038	0.0283277	0.694036	0.421623	0.234586	0.211823	0.137931
SEPHS2	0.10736	0.0283549	0.694036	0.164435	0.057075	0.08867	0.034483
ATF2	0.110129	0.0283617	0.694036	0.18015	0.070021	0.133005	0.068966
IFI35	-0.0883752	0.0283655	0.694036	0.024936	0.113311	0.029557	0.051724
FTL	0.355301	0.0284439	0.694036	2.55787	2.20257	0.807882	0.729885
PARP2	0.0400803	0.0284676	0.694036	0.048157	0.008077	0.054187	0.011494
FKBP1A	0.142403	0.028509	0.694036	0.297382	0.154979	0.211823	0.103448
TRIM27	0.108132	0.0286316	0.694036	0.162127	0.053996	0.098522	0.051724
LSM7	-0.178159	0.0289937	0.694036	0.344305	0.522464	0.295567	0.304598
VHL	0.115362	0.0290845	0.694036	0.216269	0.100906	0.167488	0.074713
RGPD5	0.00412709	0.0292884	0.694036	0.004733	0.000606	0.044335	0.005747
EFTUD2	0.164185	0.0293655	0.694036	0.357275	0.193091	0.206897	0.143678
SYNE1	-0.140023	0.029454	0.694036	0.114806	0.254829	0.098522	0.126437
TNFAIP8	0.152051	0.0294617	0.694036	0.319035	0.166984	0.197044	0.097701
AKAP10	-0.126795	0.0296114	0.694036	0.136639	0.263434	0.128079	0.183908
UBE2L3	0.158693	0.0296155	0.694036	0.379246	0.220552	0.275862	0.143678
EIF6	-0.106765	0.0296351	0.694036	0.100851	0.207616	0.123153	0.149425
CD70	0.0718946	0.0296958	0.694036	0.08803	0.016135	0.054187	0.011494
DDI2	-0.145152	0.0297389	0.694036	0.158056	0.303208	0.162562	0.166667
RPUSD2	0.0601657	0.0298035	0.694036	0.06223	0.002065	0.034483	0.011494
DNPEP	0.112215	0.0298913	0.694036	0.1826	0.070385	0.1133	0.04023
NUP107	0.14802	0.0299463	0.694036	0.286492	0.138472	0.182266	0.097701
GBP1	0.0582067	0.0302313	0.694036	0.06028	0.002074	0.039409	0.005747
FAM129A	0.0278148	0.0302901	0.694036	0.028357	0.000542	0.039409	0.005747
CHSY1	-0.0769199	0.0303219	0.694036	0.048148	0.125068	0.059113	0.114943
HLA-E	0.32968	0.030503	0.694036	1.79213	1.46245	0.719212	0.678161
PPFIA1	0.094698	0.0305242	0.694036	0.147262	0.052564	0.1133	0.051724
ABCB10	-0.0636336	0.0305871	0.694036	0.013137	0.076771	0.024631	0.045977
HIC2	-0.053187	0.0306863	0.694036	0	0.053187	0	0.022989
ARFGAP1	-0.0726096	0.0309067	0.694036	0.022616	0.095226	0.024631	0.057471
STIM2	0.132769	0.0309155	0.694036	0.307925	0.175156	0.246305	0.137931
POLR1C	0.0932348	0.0311166	0.694036	0.147008	0.053774	0.108374	0.051724
MCUR1	0.0268723	0.0311332	0.694036	0.028584	0.001712	0.044335	0.005747
CAPN2	0.073075	0.0311754	0.694036	0.095047	0.021972	0.068966	0.028736
LRWD1	0.0346229	0.0312047	0.694036	0.034623	0	0.034483	0
NUTM2B-AS1	0.119236	0.0312236	0.694036	0.24945	0.130215	0.216749	0.137931
ATM	-0.183651	0.0313159	0.694036	0.336481	0.520132	0.310345	0.287356
IGKC	0.285683	0.0313197	0.694036	1.39331	1.10762	0.655172	0.511494
DUSP5	0.0629178	0.0315474	0.694036	0.0685	0.005583	0.049261	0.005747
ARHGAP25	0.234994	0.0316874	0.694036	0.759097	0.524104	0.413793	0.304598
GDI2	-0.17758	0.0316944	0.694036	0.265369	0.442949	0.20197	0.275862
ROCK2	0.0673117	0.0318705	0.694036	0.095639	0.028328	0.093596	0.04023
ZMIZ1	0.038006	0.0319954	0.694036	0.038006	0	0.044335	0
USB1	0.0365637	0.0319956	0.694036	0.036886	0.000322	0.044335	0.005747
DIAPH1	0.1227	0.0321115	0.694036	0.211084	0.088383	0.128079	0.057471
GOLGA8A	0.0717821	0.0322867	0.694036	0.120535	0.048753	0.167488	0.063218
PRELID3B	-0.167043	0.032447	0.694036	0.263614	0.430656	0.211823	0.241379
CCL4L2	0.0388817	0.0324678	0.694036	0.039169	0.000287	0.034483	0.005747
FSD1L	0.036099	0.0325208	0.694036	0.036099	0	0.034483	0
TIMM8A	-0.0793719	0.0326037	0.694036	0.025274	0.104646	0.029557	0.051724
FBXW2	0.0983641	0.0328172	0.694036	0.168551	0.070187	0.147783	0.08046
CHCHD5	0.072354	0.0328856	0.694036	0.097141	0.024787	0.083744	0.017241
RAB28	0.0505309	0.0329145	0.694036	0.06955	0.019019	0.08867	0.034483
ASUN	0.0607615	0.0329212	0.694036	0.074166	0.013405	0.059113	0.017241
FANCA	0.039099	0.033059	0.694036	0.039099	0	0.029557	0
NSMAF	0.0853672	0.0331664	0.694036	0.139668	0.054301	0.123153	0.063218
APBB3	0.0712317	0.0332822	0.694036	0.077016	0.005785	0.054187	0.005747
TSPAN33	0.249726	0.0334099	0.694036	0.769027	0.519301	0.389163	0.275862
HSPA4	0.150531	0.0334337	0.694036	0.373302	0.22277	0.285714	0.172414
TBCD	-0.0591152	0.0335391	0.694036	0.014268	0.073383	0.024631	0.051724
CHP1	0.111061	0.0335866	0.694036	0.207392	0.09633	0.172414	0.08046
DPH2	0.0621902	0.033593	0.694036	0.06353	0.00134	0.034483	0.005747
TGDS	0.069043	0.0336753	0.694036	0.088736	0.019693	0.054187	0.022989
H2AFV	0.135435	0.0336985	0.694036	0.265733	0.130298	0.167488	0.103448
GCFC2	0.1031	0.0338253	0.694036	0.158887	0.055787	0.108374	0.063218
GPATCH4	0.0675415	0.0339336	0.694036	0.100843	0.033301	0.093596	0.034483
TDRD7	-0.0836155	0.0339555	0.694036	0.035308	0.118924	0.029557	0.074713
CENPB	-0.0208298	0.0339977	0.694036	0.001025	0.021855	0.009852	0.028736
WASL	0.0862989	0.0340107	0.694036	0.139887	0.053588	0.133005	0.063218
NKTR	0.228339	0.0340304	0.694036	0.831005	0.602666	0.507389	0.362069
THEM4	0.0433748	0.0340425	0.694036	0.043375	0	0.044335	0
C1orf112	0.06033	0.0341942	0.694036	0.067565	0.007235	0.054187	0.005747
IGKV3D-20	0.00386097	0.0344416	0.694036	0.003861	0	0.029557	0
FZD3	0.0547624	0.0345611	0.694036	0.061273	0.006511	0.049261	0.011494
NOP14	0.0627606	0.0345761	0.694036	0.090692	0.027932	0.08867	0.028736
MRPS6	0.0504942	0.0346587	0.694036	0.063233	0.012739	0.068966	0.011494
LRGUK	0.0233643	0.0348043	0.694036	0.025243	0.001879	0.039409	0.005747
HNRNPAB	0.0730753	0.0348135	0.694036	0.111943	0.038868	0.08867	0.051724
DDAH1	0.0249074	0.0348586	0.694036	0.024907	0	0.029557	0
RCC1	0.0750488	0.0348617	0.694036	0.137134	0.062085	0.157635	0.063218
SMIM20	-0.0825165	0.0348717	0.694036	0.043843	0.12636	0.054187	0.08046
ROR1	0.0439967	0.0348791	0.694036	0.04583	0.001834	0.034483	0.011494
ZNF677	0.0579045	0.0350768	0.694036	0.070177	0.012272	0.064039	0.011494
TAF4B	0.0987096	0.0351226	0.694036	0.143491	0.044781	0.103448	0.034483
TXNIP	-0.344865	0.0351595	0.694036	2.55476	2.89963	0.837438	0.83908
SETD6	0.0522648	0.0351698	0.694036	0.052856	0.000591	0.034483	0.005747
RASGEF1B	0.133277	0.0353637	0.694036	0.293412	0.160135	0.216749	0.149425
BRAP	0.128903	0.0355102	0.694036	0.226587	0.097684	0.142857	0.051724
TMEM222	-0.113013	0.0355922	0.694036	0.072841	0.185854	0.054187	0.103448
DNTTIP2	0.183218	0.0356006	0.694036	0.477264	0.294046	0.285714	0.172414
FMR1	0.112479	0.0358394	0.694036	0.208775	0.096296	0.157635	0.097701
SRGN	0.142333	0.0358709	0.694036	0.320504	0.178171	0.197044	0.12069
TRANK1	0.130893	0.0360425	0.694036	0.268072	0.137179	0.20197	0.103448
ZNF582	0.0579587	0.0362689	0.694036	0.060121	0.002163	0.044335	0.005747
SNX16	0.0368168	0.0363218	0.694036	0.036817	0	0.039409	0
AXIN2	0.0439988	0.0366496	0.694036	0.043999	0	0.039409	0
NDUFB11	0.1537	0.0366507	0.694036	0.349101	0.195401	0.221675	0.114943
GUSB	0.0991964	0.0366998	0.694036	0.148513	0.049317	0.08867	0.04023
CTDSP1	0.0685141	0.0367615	0.694036	0.090077	0.021563	0.073892	0.022989
NDUFA12	0.108259	0.0369365	0.694036	0.203674	0.095415	0.162562	0.068966
DSN1	0.0716095	0.0370291	0.694036	0.086192	0.014582	0.049261	0.011494
ATL2	-0.0824512	0.0370295	0.694036	0.048312	0.130764	0.059113	0.114943
STMN1	0.0929027	0.0371185	0.694036	0.125187	0.032284	0.073892	0.017241
N4BP2L2	0.186566	0.0371722	0.694036	0.633919	0.447354	0.418719	0.298851
ZNF512	-0.0350055	0.0371905	0.694036	0.002295	0.0373	0.009852	0.028736
ZDHHC14	0.0212524	0.0372141	0.694036	0.021252	0	0.029557	0
CTB-41I6.1	0.0305587	0.037216	0.694036	0.030559	0	0.029557	0
NANP	0.0492689	0.037306	0.694036	0.049269	0	0.039409	0
MVB12A	0.0344308	0.0373411	0.694036	0.036919	0.002488	0.049261	0.005747
SIAH2	0.0759122	0.0375133	0.694036	0.094703	0.018791	0.059113	0.022989
NSMCE1	0.0792743	0.0376042	0.694036	0.087028	0.007754	0.059113	0.005747
GLRX	0.0512433	0.0376288	0.694036	0.061047	0.009804	0.054187	0.011494
IKBKE	0.0499674	0.0378037	0.694036	0.055738	0.00577	0.039409	0.011494
LARP1B	0.040068	0.0378132	0.694036	0.048748	0.00868	0.073892	0.011494
FBXO8	0.0408275	0.0381488	0.694036	0.040827	0	0.039409	0
FAM212A	0.0605171	0.0381576	0.694036	0.062949	0.002432	0.034483	0.005747
LRRC75A	0.181932	0.0382074	0.694036	0.752808	0.570876	0.576355	0.45977
BBS4	0.0751563	0.0383724	0.694036	0.092248	0.017092	0.064039	0.017241
HLA-C	0.277483	0.0385338	0.694036	2.96683	2.68934	0.891626	0.913793
TRMT13	-0.110339	0.0386108	0.694036	0.063655	0.173994	0.073892	0.091954
TMEM127	-0.0762243	0.0386491	0.694036	0.024501	0.100725	0.054187	0.051724
WDSUB1	0.0837126	0.0386952	0.694036	0.136986	0.053274	0.098522	0.057471
DCP2	0.127034	0.0387512	0.694036	0.272495	0.145461	0.206897	0.126437
UQCC2	0.0354037	0.0388044	0.694036	0.037477	0.002074	0.049261	0.005747
GSK3B	0.0669828	0.0389384	0.694036	0.0907	0.023717	0.08867	0.028736
C20orf27	0.0407106	0.0389445	0.694036	0.040711	0	0.029557	0
HDGF	0.0739714	0.0389619	0.694036	0.104184	0.030213	0.083744	0.034483
POLR2J2	0.0188857	0.0389796	0.694036	0.024121	0.005235	0.064039	0.017241
PKD1	-0.0604425	0.0389899	0.694036	0.033529	0.093971	0.064039	0.097701
GNB4	0.0871092	0.0390087	0.694036	0.141272	0.054163	0.118227	0.057471
MARCH2	-0.0139213	0.0390146	0.694036	0.000888	0.01481	0.004926	0.04023
SLX4	-0.050418	0.0390952	0.694036	0	0.050418	0	0.028736
C7orf73	-0.0981373	0.0391027	0.694036	0.072061	0.170199	0.068966	0.109195
SH3GLB1	0.149118	0.0391316	0.694036	0.369925	0.220807	0.26601	0.201149
WEE1	0.0551812	0.0392329	0.694036	0.059983	0.004801	0.044335	0.005747
RP11-372K14.2	0.0754192	0.0392583	0.694036	0.116351	0.040931	0.08867	0.04023
EAF2	0.0185393	0.0393504	0.694036	0.018539	0	0.029557	0
PHEX	-0.0292608	0.0393613	0.694036	0.001011	0.030272	0.004926	0.028736
PVT1	0.0554536	0.0393698	0.694036	0.070332	0.014879	0.059113	0.022989
DUSP11	0.107158	0.0395059	0.694036	0.203298	0.09614	0.147783	0.086207
TRIM8	-0.0756327	0.0395262	0.694036	0.039286	0.114919	0.049261	0.08046
EIF3D	0.232814	0.0395297	0.694036	0.734605	0.501791	0.374384	0.241379
CHMP3	0.10051	0.0395894	0.694036	0.173378	0.072868	0.128079	0.08046
IGLV2-14	-0.0870492	0.039624	0.694036	0.030051	0.1171	0.024631	0.057471
PTPN14	0.0186028	0.0396547	0.694036	0.018603	0	0.029557	0
MARK3	0.107085	0.0396683	0.694036	0.211402	0.104317	0.182266	0.12069
TLE1	0.127443	0.0396713	0.694036	0.250289	0.122846	0.172414	0.109195
PAIP1	-0.0815566	0.0396958	0.694036	0.061125	0.142681	0.098522	0.12069
JUND	0.153817	0.039739	0.694036	0.489648	0.335831	0.46798	0.350575
TBCA	0.0631233	0.03979	0.694036	0.09449	0.031367	0.093596	0.045977
CYTH2	0.0594934	0.039837	0.694036	0.067039	0.007546	0.054187	0.011494
C3orf62	0.0400216	0.0399015	0.694036	0.042088	0.002067	0.059113	0.011494
PLEKHO1	0.161611	0.0400216	0.694036	0.386964	0.225352	0.246305	0.143678
TRAF1	0.0484658	0.0402164	0.694036	0.053197	0.004731	0.044335	0.005747
TRAPPC2	0.0795438	0.0402521	0.694036	0.119373	0.039829	0.108374	0.034483
ABHD3	0.0671429	0.0402987	0.694036	0.087786	0.020643	0.064039	0.017241
DCAF4	0.0529542	0.0403101	0.694036	0.057447	0.004493	0.044335	0.005747
HILPDA	0.025761	0.0403801	0.694036	0.028901	0.00314	0.044335	0.005747
RP11-584P21.2	-0.0641455	0.0403887	0.694036	0.017439	0.081585	0.024631	0.051724
MARCKSL1	0.0976029	0.0403961	0.694036	0.154991	0.057389	0.093596	0.028736
TRA2A	0.15133	0.0404502	0.694036	0.526632	0.375303	0.512315	0.37931
ASH2L	0.098953	0.0406033	0.694036	0.157626	0.058673	0.093596	0.04023
TMA7	0.0671225	0.0406508	0.694036	0.124638	0.057515	0.221675	0.114943
POM121	0.0961659	0.040855	0.694036	0.199919	0.103753	0.20197	0.137931
TMEM44-AS1	0.0323486	0.040877	0.694036	0.032349	0	0.034483	0
FAM160A2	-0.0747798	0.0408775	0.694036	0.012086	0.086866	0.014778	0.051724
SPATA2	0.0606078	0.0409381	0.694036	0.068284	0.007677	0.039409	0.005747
TMEM41A	-0.0748254	0.040953	0.694036	0.034709	0.109535	0.049261	0.068966
SART3	0.122914	0.0412512	0.694036	0.233628	0.110714	0.142857	0.074713
DHRS12	-0.0622222	0.0412872	0.694036	0.028617	0.090839	0.034483	0.063218
FBXO48	0.0251835	0.0413251	0.694036	0.025183	0	0.034483	0
ZNF331	-0.187614	0.0414375	0.694036	0.266741	0.454355	0.137931	0.218391
TTC28	0.0304213	0.0414879	0.694036	0.030767	0.000346	0.024631	0.005747
P2RY14	-0.0354062	0.0415775	0.694036	0	0.035406	0	0.022989
PET100	0.0248738	0.0416213	0.694036	0.031543	0.006669	0.078818	0.045977
GRASP	-0.11231	0.0416627	0.694036	0.144766	0.257076	0.133005	0.229885
RYR2	-0.0380447	0.041853	0.694036	0.005883	0.043928	0.009852	0.04023
REXO2	0.0497274	0.0420915	0.694036	0.06532	0.015592	0.064039	0.017241
AC058791.1	0.0512235	0.0421907	0.694036	0.06276	0.011537	0.078818	0.011494
SLC25A39	0.0771084	0.0422049	0.694036	0.107666	0.030557	0.068966	0.034483
B4GALT5	0.0585684	0.0424144	0.694036	0.058568	0	0.049261	0
SYNRG	0.153974	0.0425266	0.694036	0.387978	0.234003	0.300493	0.149425
TMEM106B	-0.079249	0.0426468	0.694036	0.037187	0.116435	0.029557	0.074713
TNS3	0.0208314	0.0426978	0.694036	0.022905	0.002074	0.034483	0.005747
C1RL-AS1	0.0372722	0.0427194	0.694036	0.037272	0	0.029557	0
PTMA	0.239492	0.042873	0.694036	3.16722	2.92772	0.935961	0.913793
HECTD4	0.124682	0.0428754	0.694036	0.266796	0.142113	0.182266	0.109195
ACAA2	-0.0741603	0.0429284	0.694036	0.039657	0.113817	0.039409	0.08046
LIN7C	0.05678	0.0429491	0.694036	0.076118	0.019338	0.078818	0.011494
DOK1	0.035628	0.0429589	0.694036	0.035628	0	0.029557	0
R3HDM1	-0.0725315	0.042965	0.694036	0.046775	0.119306	0.059113	0.08046
CAMSAP1	-0.0670779	0.0430294	0.694036	0.013189	0.080267	0.024631	0.034483
TNFSF8	-0.0530487	0.0431808	0.694036	0.010052	0.063101	0.014778	0.04023
OSGIN2	-0.0941605	0.0432738	0.694036	0.055152	0.149312	0.049261	0.086207
RBM15B	-0.0996141	0.0432783	0.694036	0.069966	0.16958	0.054187	0.091954
H1FX	0.0671655	0.0433431	0.694036	0.105782	0.038617	0.118227	0.04023
CD52	0.208573	0.0433813	0.694036	0.93672	0.728147	0.600985	0.442529
SIDT1-AS1	0.0564111	0.0434454	0.694036	0.077891	0.021479	0.078818	0.017241
NAT1	-0.054176	0.043452	0.694036	0.011353	0.065529	0.019704	0.034483
RP11-54C4.3	-0.0354602	0.0435019	0.694036	0.000488	0.035948	0.004926	0.022989
COMTD1	0.0316149	0.0435019	0.694036	0.031615	0	0.029557	0
JMJD4	0.0615327	0.0436464	0.694036	0.063877	0.002344	0.034483	0.011494
RP11-815J21.4	0.0258079	0.0436493	0.694036	0.025808	0	0.024631	0
PCNP	0.188014	0.0436817	0.694036	0.583884	0.39587	0.384236	0.229885
WDR18	-0.0848308	0.0437041	0.694036	0.035429	0.12026	0.034483	0.051724
LRRK1	0.0547228	0.0437314	0.694036	0.076991	0.022268	0.078818	0.034483
LSP1	0.125406	0.0438986	0.694036	0.257674	0.132268	0.167488	0.086207
FAM3C	0.100276	0.0441192	0.694036	0.220841	0.120565	0.206897	0.109195
PKIG	0.174339	0.0441194	0.694036	0.388586	0.214246	0.216749	0.126437
CIRBP	0.242202	0.0441228	0.694036	1.17325	0.931052	0.610837	0.471264
PHF1	0.142556	0.0441336	0.694036	0.31201	0.169454	0.216749	0.12069
DENND4A	0.195657	0.0441887	0.694036	0.623973	0.428316	0.374384	0.264368
CTNNBL1	0.1173	0.0441977	0.694036	0.210502	0.093202	0.152709	0.109195
HMGN3	0.0700541	0.044323	0.694036	0.103525	0.033471	0.08867	0.034483
APOBEC3C	0.13212	0.0444111	0.694036	0.288066	0.155946	0.187192	0.103448
COPS2	0.112811	0.0444424	0.694036	0.206838	0.094028	0.152709	0.114943
PSMC4	-0.13816	0.0444517	0.694036	0.174878	0.313039	0.128079	0.149425
RP11-16E12.2	0.0172761	0.044472	0.694036	0.017276	0	0.029557	0
USP3	0.162559	0.0445404	0.694036	0.553146	0.390587	0.458128	0.298851
HLA-G	0.0519256	0.0447732	0.694036	0.202718	0.150792	0.586207	0.465517
ARPC3	0.231734	0.0448077	0.694036	1.02217	0.790436	0.551724	0.431034
CHID1	0.0443947	0.044864	0.694036	0.047465	0.003071	0.039409	0.011494
MAP3K7	0.115577	0.0448654	0.694036	0.20989	0.094314	0.142857	0.063218
MYL12A	0.153268	0.0448802	0.694036	0.481773	0.328504	0.349754	0.264368
AGAP4	0.0266445	0.0449268	0.694036	0.031241	0.004596	0.039409	0.011494
FAM98C	0.0511506	0.044988	0.694036	0.051151	0	0.044335	0
CSRP1	0.0231892	0.045272	0.694036	0.023189	0	0.029557	0
LRCH3	0.0858251	0.0452748	0.694036	0.152888	0.067063	0.137931	0.063218
MMAA	-0.0487718	0.0453089	0.694036	0.012337	0.061109	0.024631	0.045977
JCHAIN	0.083194	0.0453292	0.694036	0.134053	0.050859	0.108374	0.063218
RSPRY1	0.102934	0.0454601	0.694036	0.188593	0.085658	0.128079	0.074713
KIAA0319L	0.0990742	0.0455904	0.694036	0.159781	0.060707	0.093596	0.057471
HNRNPA1	0.270051	0.0456316	0.694036	1.82451	1.55445	0.773399	0.666667
ZNF721	0.124603	0.0457278	0.694036	0.24488	0.120277	0.187192	0.074713
BRK1	0.153225	0.0457812	0.694036	0.359286	0.206062	0.211823	0.109195
MRPS28	-0.0233704	0.045845	0.694036	0.003031	0.026402	0.014778	0.04023
GPR160	-0.0351421	0.0459334	0.694036	0.005561	0.040703	0.009852	0.04023
MT-CYB	0.247669	0.0459793	0.694036	4.40466	4.15699	0.975369	0.977011
ZNF44	-0.0797292	0.0462977	0.694036	0.036113	0.115842	0.039409	0.097701
TNFRSF18	-0.0503155	0.0463261	0.694036	0.003707	0.054022	0.014778	0.028736
CCDC107	0.0226851	0.0463901	0.694036	0.030712	0.008027	0.059113	0.022989
SLC33A1	0.080427	0.0464005	0.694036	0.128095	0.047668	0.118227	0.04023
RP11-203B9.4	-0.0383898	0.0464833	0.694036	0.009435	0.047825	0.029557	0.045977
ZFYVE19	0.0427118	0.0466387	0.694036	0.042712	0	0.029557	0
RHOT2	0.113606	0.0466514	0.694036	0.197964	0.084359	0.1133	0.051724
TMEM179B	-0.122295	0.0466846	0.694036	0.112247	0.234542	0.103448	0.149425
SLC39A4	0.0376828	0.0467889	0.694036	0.03877	0.001087	0.029557	0.005747
ENTPD1	-0.054657	0.0468445	0.694036	0.015121	0.069778	0.024631	0.051724
ARF1	0.235971	0.0469174	0.694036	0.808264	0.572293	0.369458	0.281609
WDR61	0.0932512	0.0469713	0.694036	0.151034	0.057783	0.098522	0.028736
PNKD	0.0240036	0.0469896	0.694036	0.024004	0	0.039409	0
NEU1	0.0621862	0.0470122	0.694036	0.062186	0	0.044335	0
CGNL1	0.0275812	0.0470513	0.694036	0.027581	0	0.029557	0
PLCG2	0.141374	0.0470593	0.694036	0.362033	0.220658	0.261084	0.178161
HNRNPH2	0.0839409	0.0471292	0.694036	0.130107	0.046166	0.103448	0.04023
ASPSCR1	0.0501371	0.0471304	0.694036	0.053569	0.003431	0.034483	0.017241
LINC01623	-0.0167036	0.0471525	0.694036	0.001337	0.01804	0.009852	0.04023
GNL3	0.137387	0.0472249	0.694036	0.322316	0.18493	0.246305	0.126437
NDUFA8	0.0641537	0.0473196	0.694036	0.091973	0.027819	0.078818	0.017241
RAB34	-0.0715441	0.0473296	0.694036	0.016138	0.087682	0.009852	0.034483
ACBD5	0.0760444	0.0474003	0.694036	0.121809	0.045764	0.093596	0.045977
CDKN2C	0.0213719	0.0474354	0.694036	0.021372	0	0.029557	0
CHD9	0.188166	0.0474504	0.694036	0.568765	0.3806	0.349754	0.252874
ADPRHL2	0.0721233	0.0475522	0.694036	0.084899	0.012775	0.044335	0.011494
EXOSC6	-0.0805844	0.0475585	0.694036	0.070467	0.151051	0.108374	0.137931
CEP112	0.0149467	0.0476156	0.694036	0.014947	0	0.029557	0
NCK1	0.0943986	0.0476717	0.694036	0.150227	0.055828	0.093596	0.051724
IGHG4	-0.00250242	0.0479024	0.694036	0	0.002502	0	0.022989
TXNDC11	0.100985	0.0479105	0.694036	0.190955	0.08997	0.133005	0.08046
GAPT	0.0646923	0.0480529	0.694036	0.077558	0.012866	0.044335	0.017241
ABI3	0.0225261	0.0480552	0.694036	0.022526	0	0.024631	0
CHPF	0.0242	0.0480918	0.694036	0.0242	0	0.029557	0
FCRL1	0.0832761	0.0482337	0.694036	0.131809	0.048533	0.1133	0.04023
CECR2	0.0254652	0.0482713	0.694036	0.025465	0	0.039409	0
STX7	0.126094	0.0482973	0.694036	0.286962	0.160868	0.211823	0.137931
SHFM1	0.121406	0.0483033	0.694036	0.319692	0.198286	0.256158	0.172414
METTL17	-0.115691	0.0484519	0.694036	0.13127	0.246961	0.108374	0.155172
PIGK	0.032198	0.0485463	0.694036	0.032198	0	0.029557	0
CYP20A1	0.130929	0.0487385	0.694036	0.309423	0.178494	0.231527	0.143678
SERPINA9	0.0342637	0.0487979	0.694036	0.034264	0	0.034483	0
ZRANB2	0.152539	0.048798	0.694036	0.511641	0.359102	0.399015	0.287356
GNPTG	0.0642806	0.0487998	0.694036	0.093143	0.028863	0.068966	0.022989
TMEM2	-0.223543	0.048816	0.694036	0.622613	0.846156	0.384236	0.436782
TTC7A	-0.168574	0.0488212	0.694036	0.345184	0.513758	0.285714	0.316092
CD58	0.0716906	0.0488248	0.694036	0.090328	0.018638	0.064039	0.017241
CC2D2A	-0.0508595	0.0488342	0.694036	0.015126	0.065986	0.029557	0.051724
MON1B	0.0777159	0.0488362	0.694036	0.122375	0.044659	0.093596	0.028736
ARL6IP4	0.106179	0.0488598	0.694036	0.220426	0.114248	0.172414	0.08046
STIP1	0.0823028	0.0488746	0.694036	0.129253	0.04695	0.098522	0.04023
OSTF1	-0.125504	0.048903	0.694036	0.130478	0.255981	0.1133	0.155172
RP1-198K11.5	0.00866239	0.0489119	0.694036	0.008662	0	0.024631	0
SH2D3C	0.074535	0.0489226	0.694036	0.099911	0.025376	0.068966	0.017241
FOSL2	-0.0522781	0.0490261	0.694036	0.010659	0.062937	0.009852	0.045977
WDR5B	-0.0336832	0.0490274	0.694036	0.003302	0.036985	0.014778	0.028736
COX18	-0.0558566	0.0490335	0.694036	0.024579	0.080436	0.029557	0.057471
PTK2B	0.127986	0.049071	0.694036	0.30838	0.180394	0.236453	0.137931
AGPAT2	0.062037	0.0491285	0.694036	0.087712	0.025675	0.068966	0.028736
EMSY	0.0813808	0.0491603	0.694036	0.131008	0.049628	0.098522	0.028736
CARD19	0.06836	0.0491761	0.694036	0.096905	0.028545	0.073892	0.017241
ACSM2B	0.019772	0.0492163	0.694036	0.019772	0	0.039409	0
ZBTB2	0.0678428	0.0493033	0.694036	0.087491	0.019648	0.059113	0.022989
PSME3	0.143093	0.0493224	0.694036	0.303398	0.160305	0.221675	0.091954
ABCC10	0.0693554	0.0493495	0.694036	0.09282	0.023465	0.064039	0.017241
INPP4A	0.0322464	0.0493803	0.694036	0.035506	0.003259	0.044335	0.005747
DTX1	0.0156109	0.0495683	0.694036	0.015611	0	0.024631	0
MT-CO3	0.157816	0.0495887	0.694036	5.0166	4.85879	0.995074	0.994253
WDR1	-0.145873	0.0495938	0.694036	0.193517	0.33939	0.162562	0.183908
ZNF181	0.067369	0.0496913	0.694036	0.090802	0.023433	0.073892	0.022989
COL12A1	0.0353013	0.0497361	0.694036	0.035301	0	0.034483	0
MYLIP	0.0895881	0.0497622	0.694036	0.162397	0.072809	0.137931	0.057471
ZADH2	0.0480557	0.0497674	0.694036	0.057994	0.009938	0.073892	0.011494
CCM2	0.0890053	0.049773	0.694036	0.138236	0.049231	0.093596	0.051724
CEP104	0.0665533	0.0500087	0.694036	0.100223	0.03367	0.093596	0.034483
LACTB2	-0.0264083	0.0500087	0.694036	0.001102	0.02751	0.009852	0.028736
ZNF37A	0.127162	0.0501112	0.694036	0.266407	0.139245	0.162562	0.114943
RIC3	0.135844	0.0504912	0.694036	0.321543	0.185699	0.192118	0.126437
ACSL4	0.071446	0.0505027	0.694036	0.10525	0.033804	0.098522	0.04023
ABHD13	0.0987135	0.0505554	0.694036	0.170323	0.07161	0.103448	0.045977
RP11-326C3.7	0.0463328	0.0505745	0.694036	0.046333	0	0.029557	0
ATP5C1	-0.155277	0.050582	0.694036	0.243482	0.398759	0.172414	0.195402
SH3YL1	-0.0497325	0.0506512	0.694036	0.014088	0.06382	0.019704	0.045977
MPV17L2	0.054569	0.0508043	0.694036	0.056508	0.001939	0.034483	0.005747
ZNF16	0.0512544	0.0509373	0.694036	0.051254	0	0.029557	0
PHF13	0.0517851	0.0509959	0.694036	0.05257	0.000785	0.034483	0.005747
EML5	-0.0579771	0.0510372	0.694036	0.008444	0.066421	0.009852	0.04023
KLHL14	0.0635456	0.051108	0.694036	0.082543	0.018998	0.068966	0.028736
TEX261	-0.0580804	0.0512616	0.694036	0.017276	0.075356	0.014778	0.04023
CNNM2	0.0358497	0.0513365	0.694036	0.03585	0	0.039409	0
LSS	0.0198722	0.0514632	0.694036	0.019872	0	0.029557	0
RBL1	-0.0614658	0.051626	0.694036	0.017646	0.079112	0.014778	0.051724
POMT1	0.0905976	0.0516752	0.694036	0.12373	0.033133	0.078818	0.022989
TMF1	0.170461	0.0518023	0.694036	0.551095	0.380634	0.35468	0.252874
COX5A	0.154949	0.0518989	0.694036	0.397474	0.242526	0.226601	0.12069
DFFA	0.0749475	0.0519732	0.694036	0.113913	0.038966	0.093596	0.022989
STK39	0.0239788	0.052026	0.694036	0.024726	0.000747	0.034483	0.005747
PHGDH	0.0666796	0.0520621	0.694036	0.072348	0.005668	0.044335	0.005747
KLF10	-0.0691925	0.0520975	0.694036	0.038063	0.107256	0.049261	0.074713
C19orf70	0.0867678	0.0522093	0.694036	0.172311	0.085544	0.142857	0.063218
ARHGAP11B	0.05198	0.0523661	0.694036	0.061067	0.009087	0.049261	0.017241
SAMD4B	0.101937	0.0524186	0.694036	0.182672	0.080734	0.128079	0.068966
FUT11	-0.0513368	0.0524942	0.694036	0.012429	0.063766	0.029557	0.04023
HDDC2	0.075135	0.0525157	0.694036	0.116306	0.041171	0.078818	0.034483
TAF1A	-0.052366	0.0527503	0.694036	0.01727	0.069636	0.034483	0.04023
CENPE	-0.0525451	0.0528673	0.694036	0.007499	0.060044	0.014778	0.028736
EBLN3	0.169412	0.0529312	0.694036	0.441583	0.272171	0.251232	0.183908
CTD-3074O7.5	0.0173272	0.0529338	0.694036	0.017327	0	0.024631	0
CD80	0.020331	0.0529475	0.694036	0.020331	0	0.039409	0
CPD	-0.0617743	0.0530053	0.694036	0.022648	0.084423	0.029557	0.051724
MORN2	0.0101599	0.0531097	0.694036	0.01016	0	0.024631	0
SLC17A5	0.0508902	0.0531223	0.694036	0.058815	0.007924	0.059113	0.017241
DICER1-AS1	0.0240362	0.0531254	0.694036	0.025201	0.001164	0.029557	0.005747
CARD8	-0.0772805	0.0531278	0.694036	0.045154	0.122434	0.059113	0.08046
CHTOP	0.111078	0.0531637	0.694036	0.22158	0.110501	0.142857	0.074713
REEP5	0.172224	0.0531832	0.694036	0.459564	0.28734	0.256158	0.166667
CCDC130	-0.121873	0.0532574	0.694036	0.141962	0.263835	0.093596	0.149425
DPP9	0.0892789	0.0532663	0.694036	0.163086	0.073807	0.142857	0.074713
DNAJC5	0.0772058	0.0534617	0.694036	0.102051	0.024845	0.059113	0.022989
EXOC7	0.0692744	0.0534645	0.694036	0.10074	0.031465	0.078818	0.034483
TBC1D23	0.0906509	0.0535358	0.694036	0.169376	0.078725	0.128079	0.068966
TRIM61	-0.0506896	0.053748	0.694036	0.006823	0.057513	0.009852	0.028736
AC079767.4	0.0861837	0.0537738	0.694036	0.16544	0.079256	0.157635	0.051724
ARHGAP19	0.0288179	0.0537891	0.694036	0.028818	0	0.034483	0
STRAP	0.191174	0.0538771	0.694036	0.607764	0.416591	0.349754	0.247126
VAC14	0.0652791	0.0539232	0.694036	0.094576	0.029297	0.064039	0.028736
RNMTL1	0.072314	0.053954	0.694036	0.109013	0.036699	0.078818	0.022989
ACACB	0.0385617	0.053968	0.694036	0.038562	0	0.034483	0
ABCA5	0.102494	0.0539854	0.694036	0.199593	0.097099	0.152709	0.068966
SP1	0.0905908	0.0540792	0.694036	0.145173	0.054583	0.098522	0.063218
UCK1	0.0304867	0.0541194	0.694036	0.031292	0.000805	0.034483	0.011494
UQCRQ	0.0964272	0.0542552	0.694036	0.246262	0.149835	0.26601	0.166667
UBA3	-0.0843578	0.054302	0.694036	0.089324	0.173682	0.128079	0.155172
FILIP1L	0.0838641	0.0544687	0.694036	0.162639	0.078775	0.142857	0.091954
EIF1	0.268764	0.0545308	0.694036	2.51198	2.24322	0.876847	0.770115
EIF3E	0.179754	0.0545328	0.694036	0.553325	0.37357	0.344828	0.218391
TSGA10	0.0430716	0.0545482	0.694036	0.044865	0.001793	0.044335	0.005747
NBPF11	0.0636753	0.0545619	0.694036	0.113075	0.0494	0.147783	0.074713
TBL1X	0.148367	0.0545881	0.694036	0.347157	0.19879	0.226601	0.109195
FGFRL1	-0.045224	0.0548428	0.694036	0.004654	0.049878	0.004926	0.028736
CASC1	-0.040489	0.0548509	0.694036	0.000884	0.041373	0.004926	0.028736
THG1L	-0.0485511	0.0548884	0.694036	0.009648	0.058199	0.009852	0.04023
OTUD1	-0.0473368	0.0549055	0.694036	0.008143	0.05548	0.014778	0.034483
MCFD2	0.115666	0.0549877	0.694036	0.218844	0.103178	0.157635	0.074713
C11orf31	0.091105	0.0550317	0.694036	0.210558	0.119453	0.231527	0.137931
RPF1	0.111032	0.0550652	0.694036	0.241043	0.130012	0.221675	0.109195
SLU7	0.183272	0.0550691	0.694036	0.535249	0.351977	0.29064	0.195402
ECH1	0.0682994	0.0552219	0.694036	0.12106	0.05276	0.103448	0.04023
KIAA1147	0.122026	0.0552986	0.694036	0.268122	0.146096	0.182266	0.12069
CPSF7	-0.110423	0.0553077	0.694036	0.166939	0.277362	0.167488	0.201149
LENG8	0.0723044	0.0556153	0.694036	0.13033	0.058026	0.162562	0.08046
ZNF18	-0.0667951	0.055712	0.694036	0.017644	0.084439	0.014778	0.045977
C21orf59	0.0211367	0.0557629	0.694036	0.022863	0.001726	0.049261	0.005747
TSHZ2	-0.0359006	0.055885	0.694036	0.008021	0.043922	0.004926	0.034483
SLC9A8	0.102981	0.0558932	0.694036	0.229669	0.126688	0.187192	0.097701
ZC4H2	0.0789517	0.0559408	0.694036	0.100561	0.021609	0.049261	0.022989
KBTBD6	0.0721764	0.056087	0.694036	0.087023	0.014847	0.049261	0.011494
CRK	-0.102629	0.0561274	0.694036	0.057298	0.159927	0.049261	0.074713
GNE	0.0571639	0.0562069	0.694036	0.078897	0.021733	0.068966	0.022989
FBXO25	0.0677777	0.056252	0.694036	0.12075	0.052972	0.142857	0.063218
THUMPD3-AS1	-0.101951	0.0563123	0.694036	0.120523	0.222475	0.137931	0.178161
SLC1A4	0.086755	0.0565032	0.694036	0.145167	0.058412	0.08867	0.051724
RP11-442N24__B.1	-0.047833	0.0566516	0.694036	0.008374	0.056207	0.014778	0.028736
SH3BP5	0.0462844	0.0567993	0.694036	0.066604	0.02032	0.068966	0.017241
CCDC50	0.132625	0.057079	0.694036	0.308239	0.175614	0.221675	0.137931
SHARPIN	0.0447425	0.0571927	0.694036	0.056784	0.012041	0.059113	0.005747
TTBK2	0.0214601	0.0572231	0.694036	0.027754	0.006293	0.059113	0.011494
SPDYE3	-0.070418	0.0572421	0.694036	0.054893	0.125311	0.073892	0.109195
AKT2	0.107959	0.0572452	0.694036	0.232634	0.124675	0.211823	0.126437
PLPP5	-0.0548495	0.0572491	0.694036	0.014078	0.068927	0.024631	0.034483
KAT6B	-0.125191	0.0573693	0.694036	0.189311	0.314503	0.172414	0.195402
SPAG9	0.0869194	0.0574578	0.694036	0.177273	0.090353	0.172414	0.086207
COMMD1	0.0813765	0.0574712	0.694036	0.143667	0.06229	0.123153	0.057471
MKNK1	0.0489604	0.0575816	0.694036	0.064892	0.015932	0.054187	0.022989
VTI1A	-0.101043	0.0576347	0.694036	0.145033	0.246076	0.147783	0.183908
C4orf48	-0.0436548	0.0577854	0.694036	0.020285	0.063939	0.068966	0.068966
PPID	-0.0498085	0.0579879	0.694036	0.010413	0.060221	0.014778	0.04023
TTC24	0.0584431	0.0580392	0.694036	0.067437	0.008994	0.044335	0.017241
KIAA1191	0.110027	0.0580417	0.694036	0.202479	0.092452	0.137931	0.057471
ZNF844	0.0643233	0.0580499	0.694036	0.089764	0.025441	0.083744	0.034483
NSDHL	0.0501604	0.058081	0.694036	0.056396	0.006236	0.034483	0.017241
S100A13	-0.0347328	0.0581348	0.694036	0.008964	0.043697	0.014778	0.034483
RP11-115C21.2	0.0321717	0.0581423	0.694036	0.032172	0	0.024631	0
ALG5	0.106601	0.0582676	0.694036	0.203518	0.096916	0.157635	0.068966
ABHD4	0.0489595	0.0583869	0.694036	0.053556	0.004597	0.034483	0.022989
PTPN23	0.0374852	0.0584035	0.694036	0.053654	0.016169	0.073892	0.028736
MRPL12	0.0097293	0.0584108	0.694036	0.011521	0.001791	0.039409	0.005747
ZNF124	-0.0562944	0.058425	0.694036	0.009411	0.065705	0.019704	0.04023
FDPS	0.0624106	0.0584373	0.694036	0.106763	0.044352	0.118227	0.051724
BRI3BP	0.0165454	0.0585259	0.694036	0.017512	0.000966	0.029557	0.005747
TPGS2	0.109171	0.0585585	0.694036	0.153537	0.044366	0.083744	0.017241
CCSAP	0.0746423	0.0585876	0.694036	0.105828	0.031185	0.064039	0.022989
MAK16	0.0666138	0.0586279	0.694036	0.113137	0.046523	0.103448	0.051724
ZNF444	0.0574467	0.058763	0.694036	0.080409	0.022962	0.059113	0.028736
NUDT9	0.0585284	0.0587702	0.694036	0.071255	0.012727	0.049261	0.017241
PDSS2	0.0221901	0.0588281	0.694036	0.022632	0.000442	0.039409	0.005747
REV1	0.0982788	0.0588743	0.694036	0.192383	0.094105	0.162562	0.074713
CLCN4	-0.0309032	0.0590026	0.694036	0.002077	0.03298	0.004926	0.028736
KLHDC10	0.063393	0.0590026	0.694036	0.079433	0.01604	0.073892	0.022989
FAM210A	0.0536478	0.0590436	0.694036	0.069509	0.015861	0.054187	0.022989
ACAP1	0.0671454	0.0591546	0.694036	0.103111	0.035966	0.083744	0.022989
EPS15	0.168116	0.0592733	0.694036	0.605552	0.437436	0.423645	0.304598
NKIRAS2	0.0915096	0.0593245	0.694036	0.146465	0.054955	0.093596	0.04023
AC008592.7	0.0268533	0.059451	0.694036	0.026853	0	0.024631	0
C1orf228	-0.0413041	0.0595076	0.694036	0	0.041304	0	0.022989
LSM10	-0.140777	0.0596033	0.694036	0.171313	0.312091	0.128079	0.155172
MINA	-0.0448161	0.0596601	0.694036	0.001897	0.046713	0.004926	0.022989
SCD	0.0175712	0.0598921	0.694036	0.01808	0.000509	0.024631	0.005747
TRIM33	-0.125229	0.0599883	0.694036	0.197275	0.322504	0.167488	0.212644
PA2G4	0.109383	0.0600118	0.694036	0.250132	0.14075	0.192118	0.114943
RP11-1277A3.1	0.0398719	0.0600947	0.694036	0.047393	0.007521	0.034483	0.017241
SEL1L3	0.147262	0.0601252	0.694036	0.401626	0.254364	0.270936	0.178161
NFKBIL1	0.0335464	0.060146	0.694036	0.033546	0	0.029557	0
ETF1	0.121277	0.06021	0.694036	0.275755	0.154478	0.182266	0.091954
GEMIN8	0.0436531	0.0603056	0.694036	0.048474	0.004821	0.034483	0.005747
ENSA	0.0925849	0.0603485	0.694036	0.212214	0.119629	0.182266	0.109195
UBE2T	0.0318468	0.0603666	0.694036	0.031847	0	0.024631	0
TCEANC2	0.0539055	0.060429	0.694036	0.068518	0.014612	0.054187	0.011494
SOCS3	0.0499544	0.0604355	0.694036	0.05139	0.001435	0.024631	0.011494
SCGB2B2	-0.0226218	0.0605812	0.694036	0	0.022622	0	0.017241
EIF2AK3	-0.0950402	0.060587	0.694036	0.124592	0.219632	0.118227	0.183908
SMC2	0.0305824	0.0606028	0.694036	0.034575	0.003992	0.039409	0.011494
PCED1A	-0.0355038	0.0606732	0.694036	0	0.035504	0	0.028736
SLC25A30	0.0519143	0.0607444	0.694036	0.059674	0.00776	0.044335	0.005747
ANP32A	0.133316	0.0608328	0.694036	0.448691	0.315375	0.403941	0.298851
ANXA11	0.149492	0.0608737	0.694036	0.350256	0.200764	0.192118	0.12069
RIMS1	0.0256685	0.0609523	0.694036	0.025668	0	0.029557	0
NUP93	0.0938267	0.0609782	0.694036	0.161663	0.067836	0.123153	0.04023
HMOX2	0.0644417	0.0609853	0.694036	0.083687	0.019245	0.068966	0.005747
IFT74	0.0687971	0.0611809	0.694036	0.099015	0.030218	0.068966	0.028736
TLK2	0.0964396	0.0613658	0.694036	0.208928	0.112488	0.20197	0.114943
ADGRG6	0.0231518	0.061373	0.694036	0.023152	0	0.029557	0
AC137934.1	-0.0215081	0.0613987	0.694036	0.002085	0.023593	0.009852	0.028736
PRDX3	0.0660158	0.0614849	0.694036	0.103813	0.037797	0.073892	0.034483
VPS26B	0.0497194	0.061503	0.694036	0.049719	0	0.024631	0
ST3GAL1	0.11177	0.0615061	0.694036	0.211713	0.099944	0.108374	0.074713
COA5	0.0608988	0.0615467	0.694036	0.089907	0.029009	0.073892	0.028736
FAM13B	0.119532	0.0616165	0.694036	0.264434	0.144901	0.206897	0.097701
ZFYVE9	-0.0272102	0.0617032	0.694036	0	0.02721	0	0.017241
ZNF224	-0.0924879	0.0617825	0.694036	0.077999	0.170487	0.059113	0.091954
BBOF1	0.0163665	0.0619426	0.694036	0.016366	0	0.029557	0
AC000068.5	0.0375287	0.0619522	0.694036	0.037529	0	0.024631	0
NUPL2	0.0565689	0.0620284	0.694036	0.086349	0.02978	0.093596	0.034483
CTSD	0.0312095	0.0620534	0.694036	0.031209	0	0.024631	0
CRACR2A	-0.0560742	0.0620541	0.694036	0.020558	0.076632	0.039409	0.04023
RPSA	0.276201	0.0621341	0.694036	2.06439	1.78819	0.788177	0.683908
GTF3A	0.180198	0.0621938	0.694036	0.609476	0.429278	0.334975	0.247126
SUCO	0.111603	0.0625564	0.694036	0.238235	0.126632	0.162562	0.103448
ZC3H18	0.0458422	0.0625891	0.694036	0.072537	0.026695	0.093596	0.04023
EVI2B	0.159995	0.0626033	0.694036	0.499864	0.339868	0.349754	0.235632
NAA20	0.125517	0.062707	0.694036	0.276846	0.151329	0.172414	0.12069
ABI3BP	0.0234189	0.0627511	0.694036	0.027941	0.004522	0.044335	0.017241
CCDC171	0.031973	0.0627758	0.694036	0.031973	0	0.024631	0
MGAT1	0.1278	0.0628655	0.694036	0.265153	0.137353	0.167488	0.091954
DYNC1H1	0.131918	0.0629032	0.694036	0.355516	0.223598	0.261084	0.143678
TTC21A	0.0643698	0.0629108	0.694036	0.064785	0.000416	0.034483	0.005747
SQSTM1	0.172305	0.0629328	0.694036	0.565529	0.393224	0.35468	0.235632
TRIM65	0.0245544	0.0629351	0.694036	0.024554	0	0.024631	0
GPR65	0.0727834	0.0629483	0.694036	0.123262	0.050478	0.108374	0.057471
CLPTM1L	-0.0685605	0.0629717	0.694036	0.043151	0.111711	0.044335	0.063218
PGM2	0.0294321	0.0631694	0.694036	0.034001	0.004569	0.044335	0.011494
KIAA0101	0.00250755	0.0631815	0.694036	0.002508	0	0.024631	0
FANCB	0.0300395	0.0633012	0.694036	0.03004	0	0.029557	0
DNAH3	0.0334948	0.0634609	0.694036	0.037001	0.003506	0.039409	0.005747
SPON1	-0.0533831	0.0636342	0.694036	0.027932	0.081315	0.034483	0.068966
CALCOCO2	-0.115595	0.0636638	0.694036	0.133877	0.249472	0.118227	0.137931
G6PD	0.0386892	0.0636823	0.694036	0.043251	0.004561	0.029557	0.011494
GPKOW	0.06118	0.0636972	0.694036	0.074191	0.013011	0.044335	0.017241
ATP6V1C2	0.0239512	0.0637393	0.694036	0.026861	0.00291	0.039409	0.005747
ZSWIM8	0.0890725	0.0638015	0.694036	0.163954	0.074881	0.118227	0.057471
ATRN	0.0278462	0.0638471	0.694036	0.034997	0.007151	0.044335	0.017241
HSBP1L1	0.0381016	0.0639606	0.694036	0.038102	0	0.029557	0
HSPE1	0.0763022	0.0640292	0.694036	0.16509	0.088788	0.241379	0.143678
PRR11	0.00392946	0.0640429	0.694036	0.003929	0	0.024631	0
NAALADL1	0.0289695	0.064061	0.694036	0.028969	0	0.019704	0
RNF34	0.0791157	0.0641392	0.694036	0.142206	0.06309	0.108374	0.057471
SH3PXD2A	0.0555524	0.0642572	0.694036	0.079268	0.023715	0.068966	0.034483
BRD7	0.0674497	0.0644087	0.694036	0.113562	0.046113	0.137931	0.051724
CCDC141	0.0885819	0.0644946	0.694036	0.137408	0.048826	0.078818	0.045977
TGS1	0.098642	0.0645511	0.694036	0.217367	0.118725	0.17734	0.103448
TUBA1A	0.122343	0.0646575	0.694036	0.247768	0.125425	0.167488	0.057471
TRUB1	-0.0554044	0.0647791	0.694036	0.010789	0.066193	0.014778	0.028736
RNF220	0.0589323	0.0648213	0.694036	0.094582	0.03565	0.08867	0.034483
ZSCAN25	0.033706	0.0648258	0.694036	0.038552	0.004846	0.039409	0.005747
MRFAP1	0.185876	0.0648369	0.694036	0.586884	0.401008	0.300493	0.195402
SLC4A5	-0.0249765	0.0648764	0.694036	0	0.024976	0	0.017241
TBC1D25	0.0763913	0.0648827	0.694036	0.105661	0.02927	0.073892	0.022989
GPSM3	0.120297	0.0650392	0.694036	0.322789	0.202491	0.26601	0.16092
RANBP3	0.0761192	0.0650401	0.694036	0.140973	0.064854	0.118227	0.074713
CTD-2026K11.4	-0.0265686	0.065121	0.694036	0	0.026569	0	0.017241
NCKAP1	-0.0283493	0.0651469	0.694036	0.001678	0.030027	0.009852	0.022989
KCNRG	-0.0148045	0.0652105	0.694036	0	0.014805	0	0.022989
LMNB2	0.0719774	0.0652151	0.694036	0.104494	0.032517	0.083744	0.022989
CMAS	-0.0679032	0.0652354	0.694036	0.031232	0.099135	0.029557	0.045977
KAT2A	0.0399346	0.065245	0.694036	0.040268	0.000333	0.029557	0.005747
ADAM22	0.0412298	0.0652459	0.694036	0.049891	0.008662	0.044335	0.017241
RP11-159D12.2	-0.0666252	0.0653066	0.694036	0.046672	0.113297	0.078818	0.086207
SLC44A2	0.156498	0.0653482	0.694036	0.441486	0.284988	0.280788	0.189655
KATNBL1	-0.0955429	0.0654048	0.694036	0.068748	0.164291	0.068966	0.103448
NCR3	-0.035757	0.0654099	0.694036	0	0.035757	0	0.017241
RP11-264I13.2	0.0422753	0.0654129	0.694036	0.051102	0.008827	0.059113	0.011494
MICA	-0.0459273	0.0654468	0.694036	0.014239	0.060166	0.019704	0.034483
EMC3	0.126896	0.0655179	0.694036	0.332337	0.20544	0.226601	0.166667
GOLGA1	0.0819785	0.065536	0.694036	0.156265	0.074286	0.128079	0.068966
RBMX	0.163877	0.0655602	0.694036	0.540643	0.376766	0.389163	0.298851
RP11-158I9.8	0.0117339	0.0655652	0.694036	0.011734	0	0.024631	0
MGAT4C	0.0244359	0.0656752	0.694036	0.025769	0.001333	0.039409	0.005747
RBM33	0.116141	0.0656842	0.694036	0.280738	0.164597	0.231527	0.132184
AC131263.1	-0.0352643	0.0656955	0.694036	0	0.035264	0	0.022989
JADE3	-0.108065	0.0656992	0.694036	0.162634	0.270699	0.172414	0.172414
CCDC85B	0.0497314	0.0657214	0.694036	0.068538	0.018806	0.068966	0.017241
CEP128	0.0235891	0.0657226	0.694036	0.023589	0	0.044335	0
LINC01268	0.0105748	0.0657313	0.694036	0.010575	0	0.019704	0
EXOSC1	0.0917535	0.0657591	0.694036	0.178353	0.086599	0.133005	0.068966
BIRC5	0.0151919	0.065765	0.694036	0.015192	0	0.024631	0
MARS	0.140761	0.0659221	0.694036	0.332291	0.19153	0.20197	0.109195
MTRNR2L12	0.114153	0.0659982	0.694036	0.602736	0.488583	0.802956	0.701149
SF1	0.217509	0.0660112	0.694036	1.21908	1.00157	0.64532	0.534483
LMAN2	0.0916579	0.0660856	0.694036	0.159738	0.06808	0.103448	0.04023
TVP23A	-0.0179866	0.0661647	0.694036	0	0.017987	0	0.022989
CDC42BPB	0.0597607	0.0662068	0.694036	0.070407	0.010646	0.034483	0.005747
RALGPS1	0.055308	0.0662318	0.694036	0.073486	0.018178	0.064039	0.022989
PRR7	0.0352582	0.0662891	0.694036	0.039736	0.004478	0.034483	0.017241
NUTM2A-AS1	-0.063864	0.0662901	0.694036	0.05662	0.120484	0.078818	0.109195
TPRG1L	-0.0437604	0.0663008	0.694036	0.006327	0.050087	0.014778	0.022989
TRPC4AP	0.152713	0.0663472	0.694036	0.40889	0.256177	0.231527	0.143678
PSMB8	0.146467	0.0664352	0.694036	0.378413	0.231946	0.206897	0.12069
HAUS5	0.0765142	0.0664355	0.694036	0.121121	0.044607	0.073892	0.034483
ARL8B	0.116458	0.0664619	0.694036	0.265734	0.149276	0.17734	0.103448
GNB1	0.120557	0.066501	0.694036	0.299152	0.178596	0.216749	0.132184
MRPS21	-0.114138	0.0665068	0.694036	0.172341	0.286479	0.142857	0.166667
ELOVL5	0.150932	0.0666603	0.694036	0.487745	0.336813	0.37931	0.224138
KLHL26	0.0414994	0.0666985	0.694036	0.041499	0	0.024631	0
LA16c-361A3.3	0.0429758	0.0667052	0.694036	0.042976	0	0.029557	0
UROS	0.0726511	0.0667469	0.694036	0.115946	0.043295	0.08867	0.034483
SLC16A1	0.0689744	0.066774	0.694036	0.08978	0.020806	0.068966	0.022989
IDS	0.149346	0.0668465	0.694036	0.521284	0.371938	0.384236	0.304598
TMCO3	0.046607	0.0668903	0.694036	0.06332	0.016713	0.054187	0.017241
HEXA	-0.0675157	0.0669404	0.694036	0.047911	0.115427	0.059113	0.086207
PDHX	0.0617192	0.0670121	0.694036	0.09786	0.036141	0.083744	0.034483
MAPRE1	0.130168	0.0670183	0.694036	0.288966	0.158798	0.187192	0.091954
AACS	0.033995	0.0670501	0.694036	0.033995	0	0.049261	0
P2RX5	-0.152486	0.0671039	0.694036	0.369545	0.52203	0.280788	0.310345
KIAA1324L	-0.0385634	0.0671064	0.694036	0.009741	0.048304	0.014778	0.034483
PDLIM5	0.0588161	0.0671179	0.694036	0.091792	0.032976	0.08867	0.034483
AXDND1	0.0271279	0.0671453	0.694036	0.027128	0	0.029557	0
RUNX3	0.148077	0.0671718	0.694036	0.424545	0.276468	0.270936	0.212644
MS4A7	0.029213	0.0672098	0.694036	0.029213	0	0.024631	0
CAD	0.0418108	0.0673243	0.694036	0.048932	0.007121	0.034483	0.011494
INPP1	0.0107091	0.0676156	0.694036	0.010709	0	0.019704	0
SLC43A1	0.0244989	0.0676798	0.694036	0.024499	0	0.019704	0
CPSF6	-0.109483	0.0676985	0.694036	0.156467	0.26595	0.17734	0.166667
RP11-630D6.5	0.0345211	0.0677135	0.694036	0.034521	0	0.019704	0
CCDC62	-0.0336283	0.0677757	0.694036	0.002203	0.035831	0.004926	0.022989
TOX2	0.0320016	0.067838	0.694036	0.032002	0	0.019704	0
KIAA0125	0.0741022	0.0679287	0.694036	0.114845	0.040743	0.08867	0.034483
OTUD7B	0.0124755	0.0679525	0.694036	0.012891	0.000416	0.024631	0.005747
AC015849.19	0.0208298	0.0679941	0.694036	0.02083	0	0.029557	0
ATP13A5	-0.019862	0.0680306	0.694036	0	0.019862	0	0.017241
CCDC82	0.11134	0.0681651	0.694036	0.268107	0.156767	0.216749	0.12069
PFDN6	0.004215	0.0681678	0.694036	0.004215	0	0.019704	0
NOL9	0.115798	0.0681691	0.694036	0.250619	0.134821	0.157635	0.08046
IGHV3-48	0.0506012	0.068249	0.694036	0.067353	0.016752	0.059113	0.017241
PRDM6	-0.0370808	0.0682902	0.694036	0.003723	0.040804	0.014778	0.034483
RP11-540O11.7	0.00752713	0.0682941	0.694036	0.007527	0	0.024631	0
SLC35A5	0.0499664	0.0683694	0.694036	0.075379	0.025412	0.068966	0.017241
RB1CC1	0.149366	0.0684609	0.694036	0.462397	0.313031	0.310345	0.235632
UBR4	-0.192039	0.0686167	0.694036	0.500572	0.692611	0.330049	0.350575
HDAC2	0.112601	0.0686178	0.694036	0.242402	0.129801	0.157635	0.091954
ARNTL	0.0963359	0.0687156	0.694036	0.193914	0.097578	0.142857	0.074713
RP11-996F15.5	-0.02002	0.0687536	0.694036	0	0.02002	0	0.017241
GCSAM	0.0597175	0.0687865	0.694036	0.073793	0.014075	0.054187	0.005747
LSM14A	0.146503	0.0688237	0.694036	0.405953	0.25945	0.256158	0.183908
TIMM13	0.0712276	0.0688349	0.694036	0.10898	0.037752	0.083744	0.045977
CXorf56	0.0578816	0.0688677	0.694036	0.090928	0.033047	0.093596	0.028736
STXBP3	0.0857344	0.0689078	0.694036	0.19134	0.105605	0.157635	0.109195
RP11-712B9.2	-0.0389378	0.0689111	0.694036	0.015424	0.054362	0.029557	0.051724
CTD-2024I7.13	0.044191	0.0689828	0.694036	0.046605	0.002414	0.034483	0.005747
WBP1L	0.0574201	0.0690916	0.694036	0.071807	0.014387	0.034483	0.017241
EIF4G3	0.109409	0.0692234	0.694036	0.248942	0.139533	0.182266	0.132184
BAZ2B	0.145767	0.0692362	0.694036	0.378729	0.232963	0.231527	0.149425
ARL8A	-0.0462793	0.0692785	0.694036	0.019171	0.065451	0.024631	0.051724
RP11-697E22.2	-0.016528	0.0694648	0.694036	0	0.016528	0	0.017241
UGGT1	-0.0828621	0.0695386	0.694036	0.08719	0.170052	0.1133	0.103448
SLC3A2	0.162066	0.0696301	0.694036	0.424415	0.262349	0.211823	0.132184
LRRC14	0.0548845	0.0696364	0.694036	0.08235	0.027466	0.059113	0.022989
IRAK1	0.0767539	0.0696588	0.694036	0.137525	0.060771	0.1133	0.063218
TMEM218	0.0510918	0.0696788	0.694036	0.064978	0.013887	0.049261	0.011494
CLN5	0.0540936	0.0697521	0.694036	0.074372	0.020278	0.049261	0.017241
MGAT5B	0.0245336	0.069759	0.694036	0.027487	0.002953	0.039409	0.005747
MYO1B	0.0417972	0.0697913	0.694036	0.046899	0.005102	0.029557	0.005747
BACH2	0.181096	0.0699059	0.694036	0.76024	0.579144	0.492611	0.402299
AEBP2	0.0651144	0.0699376	0.694036	0.108516	0.043402	0.093596	0.045977
PDCL3	0.0388927	0.0699692	0.694036	0.051904	0.013012	0.064039	0.011494
IGF2BP3	0.00917676	0.070072	0.694036	0.009177	0	0.029557	0
PARPBP	-0.0215008	0.0700864	0.694036	0	0.021501	0	0.022989
MAP2K1	0.080012	0.0701843	0.694036	0.155827	0.075815	0.137931	0.063218
AC093818.1	0.0217995	0.0703161	0.694036	0.023955	0.002156	0.029557	0.005747
GART	0.0724869	0.0703405	0.694036	0.130569	0.058082	0.1133	0.074713
RP4-758J18.13	-0.0287705	0.0704794	0.694036	0	0.028771	0	0.017241
EPC1	-0.129446	0.0705192	0.694036	0.259885	0.389332	0.236453	0.270115
FAM195B	0.0982805	0.0705334	0.694036	0.193914	0.095633	0.123153	0.057471
CASC11	0.014225	0.0705355	0.694036	0.015585	0.00136	0.029557	0.011494
TOR3A	0.147284	0.0705966	0.694036	0.357139	0.209855	0.182266	0.109195
BEX2	0.0797278	0.0707596	0.694036	0.132321	0.052593	0.08867	0.045977
TOMM70A	0.072628	0.070794	0.694036	0.122902	0.050274	0.098522	0.051724
SMYD3	0.017452	0.0708286	0.694036	0.018866	0.001414	0.039409	0.005747
PABPC4	0.0990418	0.070882	0.694036	0.203522	0.10448	0.157635	0.103448
AP1S3	0.0972322	0.0708866	0.694036	0.203447	0.106215	0.162562	0.08046
SESN2	0.0641534	0.0709005	0.694036	0.072096	0.007943	0.029557	0.005747
ADAL	-0.0532727	0.0711085	0.694036	0.020354	0.073627	0.044335	0.04023
DDX19B	-0.0901777	0.0711629	0.694036	0.079239	0.169416	0.093596	0.097701
LINC00910	-0.0214237	0.0712338	0.694036	0.000315	0.021739	0.004926	0.017241
APRT	0.126325	0.0713355	0.694036	0.293126	0.166801	0.17734	0.103448
ASF1A	0.0272019	0.0714614	0.694036	0.027202	0	0.024631	0
RP11-505K9.1	0.0209608	0.0715859	0.694036	0.020961	0	0.029557	0
PREP	0.0557206	0.0716165	0.694036	0.078983	0.023263	0.059113	0.04023
UGT8	0.0856031	0.0716281	0.694036	0.144919	0.059316	0.083744	0.051724
SLC24A4	0.0108863	0.0718456	0.694036	0.010886	0	0.024631	0
PYROXD1	-0.0808385	0.0719753	0.694036	0.074949	0.155788	0.083744	0.091954
KHNYN	0.0476856	0.0719828	0.694036	0.063458	0.015772	0.044335	0.028736
FAM83G	0.04466	0.0719838	0.694036	0.052972	0.008312	0.034483	0.011494
RTCA	0.0696946	0.0721213	0.694036	0.116762	0.047068	0.103448	0.051724
SOS1	0.0462343	0.0722754	0.694036	0.069441	0.023207	0.083744	0.028736
CCDC22	0.0629124	0.0723418	0.694036	0.078497	0.015584	0.044335	0.005747
ARHGEF3	0.0556272	0.0723867	0.694036	0.083764	0.028137	0.059113	0.034483
RRAGB	-0.0779043	0.0724255	0.694036	0.050781	0.128685	0.044335	0.063218
IGF2R	0.0360582	0.0724452	0.694036	0.044411	0.008353	0.049261	0.011494
RP11-544A12.4	0.052272	0.0725792	0.694036	0.081917	0.029645	0.093596	0.028736
HEXDC	0.0387136	0.0726727	0.694036	0.046454	0.00774	0.039409	0.017241
IL15	0.0700986	0.0727242	0.694036	0.104367	0.034269	0.064039	0.028736
SH3D19	0.0531764	0.0727472	0.694036	0.089003	0.035826	0.103448	0.057471
CCDC88B	0.0824745	0.07277	0.694036	0.129029	0.046555	0.083744	0.045977
RCBTB1	0.0543069	0.0728709	0.694036	0.072073	0.017766	0.054187	0.011494
RP11-420A6.2	0.0222992	0.0729523	0.694036	0.022299	0	0.019704	0
CUL9	0.0627904	0.0730432	0.694036	0.101652	0.038862	0.108374	0.045977
HLA-DOB	0.0621994	0.0730566	0.694036	0.092999	0.0308	0.068966	0.028736
RP11-52J3.2	-0.0526634	0.0730885	0.694036	0.058381	0.111045	0.133005	0.149425
NNT	0.0860784	0.0730935	0.694036	0.166204	0.080126	0.108374	0.068966
LTB	0.165518	0.0731331	0.694036	0.592754	0.427236	0.364532	0.264368
YTHDF3	0.0999663	0.0732025	0.694036	0.230833	0.130867	0.211823	0.126437
CACNA1E	0.0245698	0.0732465	0.694036	0.02457	0	0.029557	0
TFEC	0.0145947	0.0732649	0.694036	0.014595	0	0.029557	0
POP5	0.0529256	0.073328	0.694036	0.066534	0.013609	0.044335	0.011494
WDYHV1	0.054114	0.0736079	0.694036	0.060507	0.006393	0.039409	0.005747
PPP1R9A	-0.0234141	0.0736151	0.694036	0.000423	0.023837	0.004926	0.017241
DTX2	0.0700649	0.0737543	0.694036	0.109145	0.03908	0.078818	0.034483
MTF1	-0.105481	0.0738137	0.694036	0.110936	0.216418	0.093596	0.12069
HSF5	0.0410471	0.0738929	0.694036	0.046765	0.005718	0.034483	0.005747
BRD9	0.0737809	0.0739591	0.694036	0.132676	0.058895	0.147783	0.068966
KIF21A	0.0130579	0.0740648	0.694036	0.013857	0.000799	0.034483	0.005747
CCDC43	-0.0544402	0.0740938	0.694036	0.040254	0.094694	0.049261	0.091954
PDCL	0.0338095	0.0741504	0.694036	0.035264	0.001454	0.034483	0.005747
SLC9A1	0.0315535	0.0741565	0.694036	0.034197	0.002644	0.029557	0.011494
PPIL6	0.0139255	0.0741662	0.694036	0.013926	0	0.024631	0
CECR5-AS1	-0.0227516	0.0742092	0.694036	0	0.022752	0	0.017241
NEGR1	0.0271932	0.0743416	0.694036	0.027193	0	0.024631	0
FBLIM1	-0.0028883	0.0743822	0.694036	0	0.002888	0	0.017241
ST3GAL5	0.0720922	0.074392	0.694036	0.117537	0.045445	0.08867	0.04023
SMARCAL1	0.0290537	0.0745309	0.694036	0.029054	0	0.029557	0
NUP62	-0.0907025	0.0746888	0.694036	0.092623	0.183326	0.083744	0.109195
RP11-432J24.2	-0.0278447	0.0747109	0.694036	0.0029	0.030744	0.009852	0.034483
KDM4A-AS1	0.0216068	0.0747209	0.694036	0.022182	0.000576	0.024631	0.005747
SLC4A2	0.0249891	0.074727	0.694036	0.024989	0	0.024631	0
MRPL43	0.0822344	0.0747413	0.694036	0.163115	0.08088	0.133005	0.051724
NBPF14	0.0772082	0.0751957	0.694036	0.182229	0.105021	0.206897	0.166667
BCAR3	0.0197092	0.0752083	0.694036	0.019709	0	0.019704	0
PLCXD1	0.0312698	0.075246	0.694036	0.034776	0.003506	0.034483	0.005747
TBPL1	0.0851267	0.0753098	0.694036	0.150982	0.065855	0.08867	0.057471
LEPROT	0.054785	0.0753824	0.694036	0.086383	0.031598	0.073892	0.034483
TMEM216	0.058333	0.0753832	0.694036	0.082328	0.023995	0.054187	0.022989
KRBA1	-0.0367039	0.0754211	0.694036	0.001811	0.038515	0.009852	0.022989
FH	0.062431	0.0754667	0.694036	0.096421	0.03399	0.064039	0.028736
EBNA1BP2	0.0626993	0.0755539	0.694036	0.092357	0.029657	0.054187	0.022989
ZSCAN18	0.0862461	0.0755668	0.694036	0.173452	0.087206	0.147783	0.091954
SNX22	0.0601841	0.0757644	0.694036	0.121433	0.061249	0.137931	0.08046
FAM218A	-0.0359564	0.0757665	0.694036	0.001447	0.037403	0.004926	0.017241
ATF7IP2	-0.136927	0.0757729	0.694036	0.248394	0.385321	0.162562	0.218391
SUFU	-0.0114248	0.0757806	0.694036	0.001575	0.013	0.009852	0.022989
YPEL3	0.119532	0.0759054	0.694036	0.304983	0.185451	0.241379	0.126437
ADCY2	0.022754	0.0760424	0.694036	0.022754	0	0.019704	0
PSMG4	0.0269069	0.0761524	0.694036	0.03272	0.005813	0.039409	0.005747
ORC3	-0.0889141	0.0762409	0.694036	0.082125	0.171039	0.083744	0.114943
RAB4B	-0.00753634	0.0763685	0.694036	0	0.007536	0	0.017241
NABP1	0.0608173	0.076464	0.694036	0.090056	0.029239	0.068966	0.04023
YPEL2	0.0849325	0.076506	0.694036	0.146404	0.061471	0.083744	0.045977
TOMM5	-0.0416891	0.0766546	0.694036	0.019909	0.061598	0.093596	0.074713
CD2AP	0.0761048	0.0766562	0.694036	0.15752	0.081415	0.167488	0.074713
STXBP2	0.0611856	0.0768197	0.694036	0.122428	0.061243	0.118227	0.068966
UGCG	0.0880137	0.0768433	0.694036	0.172582	0.084569	0.137931	0.074713
PRMT5-AS1	-0.0171165	0.0769246	0.694036	0.003944	0.02106	0.014778	0.04023
UBE4A	-0.112412	0.0769344	0.694036	0.183498	0.295911	0.147783	0.218391
CTD-2336O2.1	0.0312587	0.0769639	0.694036	0.038132	0.006873	0.039409	0.011494
SEC62-AS1	0.0304933	0.0770124	0.694036	0.030493	0	0.029557	0
ATG16L1	-0.0575674	0.0771591	0.694036	0.035723	0.09329	0.044335	0.074713
SEC63	0.114384	0.0771671	0.694036	0.260827	0.146444	0.17734	0.126437
TMPO-AS1	-0.0397866	0.0771828	0.694036	0.002159	0.041945	0.009852	0.017241
ZFP36L1	0.193924	0.0771951	0.694036	1.36645	1.17253	0.773399	0.632184
GNAI2	0.0763519	0.0772174	0.694036	0.144323	0.067971	0.133005	0.068966
FICD	0.0447654	0.0772666	0.694036	0.059313	0.014547	0.064039	0.011494
PIK3R6	0.0149436	0.0773178	0.694036	0.014944	0	0.024631	0
CEP72	0.00787156	0.0773187	0.694036	0.007872	0	0.024631	0
CNPPD1	0.159125	0.0774175	0.694036	0.519358	0.360232	0.325123	0.235632
ALDOA	0.191105	0.0775065	0.694036	0.688294	0.497189	0.359606	0.241379
SLC16A4	0.0432398	0.0776546	0.694036	0.061411	0.018171	0.054187	0.028736
FGFR1	0.0177947	0.0777012	0.694036	0.017795	0	0.019704	0
MTIF2	0.0707692	0.0777158	0.694036	0.120557	0.049788	0.103448	0.051724
GGCT	0.0421617	0.0778152	0.694036	0.051886	0.009724	0.044335	0.005747
PPDPF	0.0375769	0.0778387	0.694036	0.084569	0.046992	0.241379	0.189655
METTL25	0.0356008	0.0778993	0.694036	0.040402	0.004802	0.039409	0.017241
DHRS4-AS1	0.027042	0.0779601	0.694036	0.027042	0	0.024631	0
PYGO2	-0.0421003	0.0779609	0.694036	0.014805	0.056906	0.024631	0.034483
TOM1L1	0.0128769	0.078121	0.694036	0.012877	0	0.029557	0
RP11-35G9.3	0.0313563	0.0782797	0.694036	0.041504	0.010147	0.064039	0.022989
KLF13	0.0605234	0.0782836	0.694036	0.131752	0.071229	0.152709	0.109195
NEXN	0.028641	0.0783859	0.694036	0.028641	0	0.029557	0
TMEM64	0.0480654	0.0784312	0.694036	0.05556	0.007494	0.034483	0.005747
FOCAD	0.0320589	0.0785063	0.694036	0.038878	0.006819	0.039409	0.005747
RP11-849F2.5	0.0323769	0.0785574	0.694036	0.039589	0.007212	0.034483	0.005747
TMEM97	0.0184097	0.0785946	0.694036	0.01841	0	0.029557	0
C12orf57	0.0569879	0.0786334	0.694036	0.125328	0.06834	0.17734	0.097701
RP11-218M22.1	-0.0329988	0.0786757	0.694036	0.000884	0.033883	0.004926	0.017241
SDHA	-0.140695	0.0787107	0.694036	0.219651	0.360346	0.192118	0.212644
ZSCAN5A	0.0270229	0.0788261	0.694036	0.032574	0.005551	0.049261	0.011494
SHROOM2	-0.0151548	0.0788336	0.694036	0	0.015155	0	0.017241
CTPS1	0.0688975	0.0788847	0.694036	0.114499	0.045601	0.103448	0.034483
TUB	-0.0203635	0.0789695	0.694036	0	0.020363	0	0.017241
FAM50A	0.0470432	0.0789909	0.694036	0.066576	0.019533	0.059113	0.022989
KLHDC2	0.106877	0.0790656	0.694036	0.247384	0.140508	0.167488	0.086207
LNPEP	0.125516	0.0790964	0.694036	0.370951	0.245435	0.285714	0.218391
RAB22A	0.0800345	0.0791579	0.694036	0.127856	0.047821	0.093596	0.028736
RPIA	0.0649596	0.0791608	0.694036	0.08857	0.02361	0.054187	0.022989
RRAGD	0.0106624	0.0792363	0.694036	0.010662	0	0.024631	0
ST20-AS1	-0.0401805	0.0792482	0.694036	0.004691	0.044871	0.009852	0.022989
GRB2	0.195046	0.0792823	0.694036	0.820359	0.625313	0.463054	0.333333
ERAL1	0.0640237	0.0793005	0.694036	0.084165	0.020142	0.049261	0.017241
GCDH	0.0334612	0.0793542	0.694036	0.033461	0	0.024631	0
MID2	-0.0163239	0.0793879	0.694036	0	0.016324	0	0.022989
SCPEP1	0.0761833	0.0793915	0.694036	0.121473	0.04529	0.078818	0.022989
NBEA	0.0134237	0.0794044	0.694036	0.013424	0	0.019704	0
REXO4	0.0790826	0.079649	0.694036	0.111715	0.032632	0.098522	0.04023
NBN	0.104644	0.0796867	0.694036	0.242075	0.137431	0.182266	0.103448
SLC39A14	0.0154744	0.0797007	0.694036	0.015474	0	0.024631	0
DCAKD	0.00981664	0.0797205	0.694036	0.009817	0	0.024631	0
EHMT1	0.156973	0.079726	0.694036	0.536383	0.379409	0.330049	0.252874
AKR1B1	0.103128	0.0797368	0.694036	0.194185	0.091056	0.103448	0.051724
RP11-486M23.1	-0.0239588	0.0797888	0.694036	0.002357	0.026316	0.004926	0.022989
RP11-15H20.7	-0.0232452	0.0798012	0.694036	0.001883	0.025128	0.009852	0.028736
SNRPE	0.147643	0.0798421	0.694036	0.465704	0.318061	0.29064	0.206897
RP11-474B12.1	-0.023738	0.0799554	0.694036	0	0.023738	0	0.022989
SPATA7	0.0216562	0.0799626	0.694036	0.021656	0	0.019704	0
TARS2	0.0895993	0.0800126	0.694036	0.156141	0.066542	0.108374	0.034483
PLCH1	0.0127233	0.0801388	0.694036	0.012723	0	0.019704	0
RNF26	0.0703829	0.0801715	0.694036	0.109966	0.039583	0.064039	0.028736
SIGMAR1	0.0378578	0.0801807	0.694036	0.037858	0	0.019704	0
AC022007.5	0.0248777	0.0802043	0.694036	0.02704	0.002163	0.029557	0.005747
MAP4	0.116404	0.0804334	0.694036	0.29443	0.178027	0.211823	0.109195
SLC10A1	-0.0247738	0.0804864	0.694036	0.000813	0.025587	0.004926	0.017241
RP11-30L3.2	0.0207592	0.0805332	0.694036	0.024082	0.003323	0.034483	0.011494
MAFG	0.0399497	0.0805403	0.694036	0.045116	0.005166	0.034483	0.005747
HIST1H2BG	0.0251617	0.0806251	0.694036	0.025162	0	0.024631	0
SLC39A11	-0.03166	0.080659	0.694036	0.006621	0.038281	0.014778	0.028736
LSM14B	0.0239324	0.0808763	0.694036	0.023932	0	0.024631	0
PCNXL4	0.0718109	0.0809083	0.694036	0.129217	0.057406	0.133005	0.045977
KIF2C	0.0170628	0.0809333	0.694036	0.017063	0	0.019704	0
ACYP2	-0.0576063	0.0809986	0.694036	0.035597	0.093203	0.059113	0.068966
ZNF862	0.0177415	0.0810936	0.694036	0.017742	0	0.029557	0
USP5	0.0601819	0.0811254	0.694036	0.081836	0.021654	0.059113	0.011494
RAB10	0.0825468	0.0812585	0.694036	0.161825	0.079278	0.103448	0.068966
TCEAL3	-0.0509457	0.0812879	0.694036	0.018496	0.069441	0.019704	0.045977
NADSYN1	0.0931199	0.0813508	0.694036	0.167641	0.074521	0.108374	0.057471
RP11-394J1.2	0.0112519	0.0814949	0.694036	0.011252	0	0.019704	0
PAF1	-0.070463	0.0815424	0.694036	0.05623	0.126693	0.054187	0.074713
VAT1	0.0213697	0.081583	0.694036	0.02137	0	0.019704	0
ATXN7	0.0734425	0.0816734	0.694036	0.150586	0.077143	0.172414	0.109195
ZNF804A	0.00332949	0.0816801	0.694036	0.003329	0	0.019704	0
TRADD	0.0708887	0.0816939	0.694036	0.100666	0.029777	0.054187	0.017241
RC3H2	0.125313	0.0817836	0.694036	0.334968	0.209655	0.211823	0.195402
SENP1	0.0933375	0.081803	0.694036	0.17226	0.078922	0.1133	0.063218
ZNF791	0.134421	0.0819963	0.694036	0.338308	0.203887	0.216749	0.149425
APLP2	0.185619	0.0821338	0.694036	0.68974	0.504121	0.37931	0.270115
ASPM	0.0179869	0.0822017	0.694036	0.018645	0.000658	0.034483	0.005747
USP4	0.109361	0.0822181	0.694036	0.245455	0.136094	0.167488	0.091954
OLAH	0.00384836	0.082283	0.694036	0.003848	0	0.019704	0
RP11-299J3.8	0.0267695	0.0823729	0.694036	0.037528	0.010759	0.054187	0.022989
MX2	0.0253221	0.0824005	0.694036	0.028493	0.003171	0.039409	0.011494
RP11-67L2.2	-0.0764685	0.082433	0.694036	0.074929	0.151398	0.073892	0.109195
MCL1	0.0909483	0.082476	0.694036	0.182491	0.091543	0.128079	0.08046
UQCRB	0.120155	0.0824859	0.694036	0.408781	0.288626	0.374384	0.275862
COPS5	0.0910644	0.0825712	0.694036	0.18643	0.095366	0.142857	0.057471
TMC8	0.094159	0.082628	0.694036	0.184125	0.089966	0.118227	0.051724
TNFRSF21	-0.0364818	0.0826699	0.694036	0	0.036482	0	0.022989
RFX1	0.0294517	0.0826792	0.694036	0.037944	0.008492	0.049261	0.017241
AXL	0.0557854	0.0827318	0.694036	0.069598	0.013813	0.034483	0.005747
SLC19A2	-0.0491632	0.0827384	0.694036	0.011107	0.060271	0.029557	0.034483
STX2	0.0302337	0.0827414	0.694036	0.030234	0	0.029557	0
SLC25A42	0.0173037	0.082744	0.694036	0.017304	0	0.019704	0
RP11-290F5.1	-0.0314135	0.0828655	0.694036	0.005593	0.037007	0.004926	0.028736
ICT1	-0.0740467	0.0830543	0.694036	0.054775	0.128822	0.049261	0.068966
FAM195A	0.0532937	0.0830851	0.694036	0.057964	0.00467	0.034483	0.005747
AUH	0.0295771	0.0832013	0.694036	0.03917	0.009592	0.049261	0.017241
THADA	0.104305	0.083313	0.694036	0.204841	0.100536	0.142857	0.063218
NAV3	-0.0232546	0.0835257	0.694036	0.000339	0.023594	0.004926	0.017241
SAP30L-AS1	0.0389151	0.0835715	0.694036	0.038915	0	0.029557	0
CYB561D1	0.047899	0.0836545	0.694036	0.060636	0.012737	0.034483	0.011494
SLC1A5	0.0224726	0.0836669	0.694036	0.022473	0	0.019704	0
FAAP100	-0.0345657	0.0837757	0.694036	0.002271	0.036837	0.014778	0.017241
POLR3A	0.0906449	0.0838337	0.694036	0.176944	0.086299	0.123153	0.068966
TLR7	0.00822162	0.084006	0.694036	0.008222	0	0.019704	0
RP11-923I11.4	-0.0106511	0.084112	0.694036	0	0.010651	0	0.034483
TPH1	-0.0355282	0.0841668	0.694036	0.009778	0.045307	0.019704	0.034483
NFKB2	0.157365	0.0843319	0.694036	0.566951	0.409587	0.384236	0.258621
SPPL2A	0.143115	0.0843382	0.694036	0.433306	0.290192	0.310345	0.201149
IPO8	0.0660641	0.0845372	0.694036	0.117473	0.051409	0.098522	0.057471
RP11-264B17.4	0.0210619	0.0845578	0.694036	0.021062	0	0.019704	0
EPG5	0.0724339	0.0846036	0.694036	0.130914	0.05848	0.103448	0.051724
PELI1	0.15936	0.0847049	0.694036	0.594337	0.434978	0.408867	0.275862
EZH2	0.0910911	0.0847179	0.694036	0.192591	0.1015	0.157635	0.08046
MTERF4	-0.0971954	0.084827	0.694036	0.145921	0.243116	0.142857	0.166667
ANAPC11	0.0463705	0.0848772	0.694036	0.07465	0.028279	0.073892	0.022989
ABHD18	0.0584144	0.0849253	0.694036	0.105965	0.047551	0.098522	0.057471
AP001258.4	0.0179301	0.0849331	0.694036	0.01793	0	0.024631	0
RP11-93H24.3	-0.0202032	0.0849753	0.694036	0	0.020203	0	0.017241
RP11-336A10.2	0.0476314	0.0850618	0.694036	0.064171	0.01654	0.044335	0.017241
PSMD3	0.0946982	0.08507	0.694036	0.204023	0.109325	0.157635	0.074713
NIFK-AS1	0.0347718	0.0851498	0.694036	0.038157	0.003385	0.029557	0.011494
SUB1	-0.146977	0.0852144	0.694036	0.422742	0.569719	0.320197	0.362069
SEC24D	0.0590378	0.0852169	0.694036	0.090742	0.031704	0.08867	0.022989
TIMM21	-0.0814706	0.0858923	0.694036	0.073814	0.155285	0.054187	0.091954
LMO7	0.0554137	0.0859394	0.694036	0.078172	0.022758	0.059113	0.022989
VARS	0.0753584	0.0860015	0.694036	0.106914	0.031556	0.068966	0.022989
TSPO	0.0725814	0.0861135	0.694036	0.110017	0.037435	0.073892	0.017241
PRPF40B	0.0195553	0.086153	0.694036	0.019555	0	0.019704	0
ZCCHC4	0.0587046	0.0861899	0.694036	0.081022	0.022317	0.073892	0.022989
IQUB	-0.0234496	0.0861901	0.694036	0.004344	0.027794	0.009852	0.022989
LTBP4	0.0330798	0.0862386	0.694036	0.037144	0.004065	0.034483	0.017241
PDE12	0.0423375	0.086246	0.694036	0.061364	0.019026	0.073892	0.034483
RMND5B	0.0597652	0.0863686	0.694036	0.087886	0.028121	0.064039	0.022989
PARD6A	0.0338088	0.0863737	0.694036	0.034739	0.00093	0.024631	0.005747
PTPRS	0.031246	0.086387	0.694036	0.051468	0.020222	0.093596	0.034483
KIAA2013	0.0554403	0.086438	0.694036	0.078927	0.023487	0.059113	0.017241
PNPLA4	0.0351067	0.0864643	0.694036	0.035107	0	0.034483	0
TBC1D2B	0.0252474	0.0865739	0.694036	0.025247	0	0.029557	0
ZNF540	-0.0377152	0.0866343	0.694036	0.015277	0.052993	0.014778	0.057471
MTRF1	0.0684543	0.0867262	0.694036	0.098904	0.030449	0.064039	0.028736
STK11IP	0.0235861	0.0868025	0.694036	0.023908	0.000322	0.024631	0.005747
C15orf41	0.0172027	0.0868219	0.694036	0.01897	0.001767	0.029557	0.005747
TESPA1	0.0291164	0.0869122	0.694036	0.029659	0.000542	0.024631	0.005747
APOL1	0.023264	0.086989	0.694036	0.023264	0	0.029557	0
RNF169	0.020554	0.0871751	0.694036	0.023309	0.002755	0.039409	0.011494
TSC22D4	0.0511382	0.0871926	0.694036	0.085719	0.034581	0.098522	0.051724
STT3A-AS1	-0.00858666	0.0872024	0.694036	0.000813	0.009399	0.004926	0.034483
KRAS	0.104114	0.0873772	0.694036	0.297487	0.193373	0.246305	0.166667
MEF2A	0.136273	0.0873916	0.694036	0.479819	0.343545	0.364532	0.275862
SC5D	-0.162914	0.0874001	0.694036	0.378579	0.541493	0.236453	0.275862
POU2F2	0.108829	0.0874055	0.694036	0.291967	0.183138	0.231527	0.166667
RP11-342K6.1	0.0244486	0.0874248	0.694036	0.024449	0	0.019704	0
ALG2	0.0814489	0.0874438	0.694036	0.151835	0.070386	0.1133	0.063218
CBWD7	-0.033117	0.0876092	0.694036	0.012908	0.046025	0.034483	0.045977
TSR3	0.0247758	0.0876343	0.694036	0.024776	0	0.029557	0
TOM1	-0.0641184	0.0876383	0.694036	0.034973	0.099091	0.034483	0.063218
TBK1	-0.094114	0.0876402	0.694036	0.11085	0.204964	0.123153	0.12069
SP2	-0.0592069	0.0876657	0.694036	0.049101	0.108308	0.068966	0.091954
SLC22A1	0.0186924	0.0877052	0.694036	0.019256	0.000564	0.019704	0.005747
PNPT1	0.108174	0.0877865	0.694036	0.252807	0.144633	0.17734	0.086207
ADGRE5	0.149807	0.0878212	0.694036	0.405054	0.255247	0.211823	0.143678
RP11-553L6.2	0.0282465	0.0878654	0.694036	0.028247	0	0.024631	0
SLC25A1	0.0546208	0.0879142	0.694036	0.068735	0.014114	0.034483	0.017241
WRN	0.0904477	0.0880266	0.694036	0.203235	0.112787	0.162562	0.091954
TCEANC	0.0290664	0.0881169	0.694036	0.029066	0	0.019704	0
AKR7A2	0.0473309	0.0881484	0.694036	0.047331	0	0.024631	0
IGLV2-28	-0.00301237	0.0881909	0.694036	0.000446	0.003459	0.004926	0.022989
NLK	0.0403783	0.0881971	0.694036	0.047898	0.00752	0.044335	0.011494
KIAA0196	0.0641585	0.088218	0.694036	0.11133	0.047172	0.08867	0.04023
CMTM7	0.074342	0.0882223	0.694036	0.119948	0.045606	0.078818	0.022989
PIAS1	0.137284	0.0882242	0.694036	0.396433	0.259149	0.275862	0.155172
GSDMB	0.0187499	0.0884291	0.694036	0.019046	0.000297	0.024631	0.005747
AKAP11	0.0724839	0.0884593	0.694036	0.144477	0.071993	0.128079	0.063218
HYDIN	0.00993806	0.0885396	0.694036	0.009938	0	0.024631	0
EDRF1-AS1	0.0270802	0.0886596	0.694036	0.028826	0.001746	0.024631	0.011494
BCL7B	0.0825434	0.0887284	0.694036	0.146115	0.063572	0.093596	0.051724
LINC00493	-0.0651968	0.0887491	0.694036	0.083606	0.148803	0.137931	0.155172
SYPL1	-0.15866	0.0887644	0.694036	0.338945	0.497605	0.20197	0.235632
PSMG1	0.0370661	0.0888413	0.694036	0.047387	0.010321	0.044335	0.017241
PACS2	0.0206492	0.0888762	0.694036	0.020649	0	0.019704	0
GMPPB	0.0341628	0.0888993	0.694036	0.046022	0.011859	0.059113	0.005747
HLA-DRB5	0.19473	0.0891069	0.694036	1.33239	1.13766	0.73399	0.626437
RINL	0.0251471	0.089123	0.694036	0.025147	0	0.019704	0
CD79A	-0.262468	0.0891449	0.694036	3.13204	3.39451	0.881773	0.902299
CYB5B	0.10484	0.0891565	0.694036	0.252702	0.147862	0.162562	0.103448
SSBP1	0.114067	0.0893022	0.694036	0.316916	0.202849	0.236453	0.16092
ARRDC4	-0.0262689	0.0893336	0.694036	0.001698	0.027967	0.009852	0.028736
VRK2	0.0560338	0.0893476	0.694036	0.10807	0.052036	0.1133	0.057471
RAD50	0.103751	0.0893766	0.694036	0.241263	0.137512	0.172414	0.074713
RELT	0.0362226	0.0894762	0.694036	0.052558	0.016335	0.073892	0.034483
SEPT7	0.215629	0.0896159	0.694036	1.19813	0.982503	0.581281	0.494253
TTLL12	0.0199681	0.0896258	0.694036	0.019968	0	0.019704	0
CLIP2	0.0398568	0.0896289	0.694036	0.042688	0.002831	0.029557	0.005747
VAMP8	0.126271	0.089665	0.694036	0.352525	0.226254	0.246305	0.126437
ATAD3A	0.0280425	0.0896815	0.694036	0.032343	0.004301	0.034483	0.005747
HACD3	0.0792606	0.0896818	0.694036	0.147138	0.067877	0.103448	0.045977
PITPNB	0.109023	0.0897114	0.694036	0.25297	0.143947	0.17734	0.097701
RNF149	0.100481	0.0897118	0.694036	0.260376	0.159895	0.256158	0.166667
DDX23	0.0967141	0.089781	0.694036	0.175491	0.078777	0.098522	0.051724
LYSMD2	0.0885923	0.0899048	0.694036	0.179872	0.09128	0.123153	0.051724
AC010226.4	0.0354584	0.0900349	0.694036	0.047026	0.011567	0.039409	0.017241
AK9	0.0484985	0.090047	0.694036	0.071056	0.022558	0.064039	0.022989
BCL2L12	0.0403848	0.0900486	0.694036	0.057729	0.017344	0.054187	0.017241
CTD-2302E22.4	0.0221546	0.0901419	0.694036	0.022155	0	0.019704	0
ACTR1A	0.0940011	0.0902381	0.694036	0.181374	0.087373	0.108374	0.045977
ENPP4	-0.0566612	0.0902681	0.694036	0.02685	0.083511	0.034483	0.04023
C6orf226	-0.0521326	0.0903006	0.694036	0.041523	0.093655	0.059113	0.063218
LITAF	0.139225	0.0903272	0.694036	0.383041	0.243815	0.241379	0.126437
SLC38A2	0.10284	0.0904035	0.694036	0.289827	0.186987	0.241379	0.126437
AC012123.1	-0.00700809	0.0905142	0.694036	0	0.007008	0	0.017241
ALDH16A1	0.0474669	0.0905958	0.694036	0.065363	0.017896	0.068966	0.022989
FGD2	-0.0569692	0.0905988	0.694036	0.047191	0.104161	0.083744	0.103448
LZTFL1	0.0371579	0.090669	0.694036	0.04558	0.008422	0.044335	0.011494
RP11-147L13.11	0.0757922	0.0907142	0.694036	0.151317	0.075525	0.118227	0.063218
PDXDC1	0.11755	0.0907733	0.694036	0.311944	0.194394	0.226601	0.201149
RNH1	0.113703	0.0908186	0.694036	0.255266	0.141563	0.162562	0.091954
KIF6	0.0216063	0.0908533	0.694036	0.023809	0.002203	0.029557	0.005747
ZBTB40	-0.0546991	0.0909412	0.694036	0.026055	0.080754	0.019704	0.045977
KIF3B	-0.0616347	0.0909912	0.694036	0.015881	0.077516	0.029557	0.028736
PHIP	-0.184633	0.0911214	0.694036	0.571892	0.756525	0.369458	0.402299
PRIM2	0.0248801	0.0911566	0.694036	0.027827	0.002947	0.039409	0.011494
CMB9-22P13.1	0.0384884	0.0912978	0.694036	0.049517	0.011028	0.044335	0.005747
WDR77	0.0638351	0.0913288	0.694036	0.098277	0.034442	0.068966	0.028736
POF1B	-0.00856807	0.0913618	0.694036	0	0.008568	0	0.017241
RP11-620J15.3	0.0531974	0.0914252	0.694036	0.075333	0.022136	0.064039	0.011494
CISD1	0.0244484	0.091574	0.694036	0.025666	0.001218	0.034483	0.005747
R3HCC1	0.0310101	0.0917738	0.694036	0.038698	0.007687	0.044335	0.005747
FUBP1	0.112892	0.0917776	0.694036	0.306587	0.193695	0.241379	0.166667
RP11-88I18.2	0.0101801	0.0917947	0.694036	0.01018	0	0.019704	0
TAF5L	0.0247257	0.0918588	0.694036	0.024726	0	0.034483	0
EMP3	0.159598	0.0919756	0.694036	0.690101	0.530503	0.44335	0.33908
RP11-158I9.5	0.0809541	0.092025	0.694036	0.174994	0.094039	0.118227	0.063218
CNOT1	-0.106425	0.0920508	0.694036	0.237678	0.344103	0.310345	0.316092
CTB-41I6.2	0.024048	0.0921126	0.694036	0.024048	0	0.024631	0
NAF1	-0.0481169	0.0921171	0.694036	0.029593	0.07771	0.039409	0.068966
NAALADL2	0.0275473	0.0921404	0.694036	0.027547	0	0.039409	0
ALS2	0.0436185	0.092183	0.694036	0.052858	0.009239	0.044335	0.011494
MT-ND4L	0.203968	0.0921879	0.694036	2.5826	2.37864	0.906404	0.844828
BST1	0.0260057	0.0922102	0.694036	0.026006	0	0.019704	0
RMDN3	0.0733879	0.0922945	0.694036	0.11121	0.037822	0.059113	0.028736
COX5B	0.122238	0.0923316	0.694036	0.428034	0.305796	0.334975	0.212644
CTD-2542L18.1	-0.00889118	0.0923826	0.694036	0.000744	0.009636	0.004926	0.022989
PPP2R2D	0.0581397	0.0923844	0.694036	0.098082	0.039942	0.078818	0.068966
SLC25A51	0.0208155	0.0924238	0.694036	0.020815	0	0.034483	0
DNAAF5	0.0267566	0.0924267	0.694036	0.032366	0.005609	0.029557	0.011494
PPP3R1	0.0219114	0.0925165	0.694036	0.029296	0.007384	0.044335	0.017241
TMEM170B	-0.011765	0.0925746	0.694036	0	0.011765	0	0.017241
NFE2L3	-0.0314705	0.0926218	0.694036	0.008198	0.039669	0.014778	0.034483
AC023590.1	0.00943175	0.0927248	0.694036	0.009432	0	0.024631	0
RAB4A	0.0669363	0.092733	0.694036	0.121741	0.054805	0.08867	0.04023
BPTF	0.17935	0.0927499	0.694036	0.822887	0.643537	0.497537	0.431034
PDZD2	-0.0220477	0.0927653	0.694036	0.001907	0.023955	0.009852	0.028736
CNTNAP1	0.0227749	0.0928408	0.694036	0.022775	0	0.024631	0
HNRNPM	0.137676	0.0929556	0.694036	0.415051	0.277375	0.246305	0.212644
ZNF487	-0.0320863	0.0929757	0.694036	0.00194	0.034026	0.004926	0.022989
LRRC18	0.0198489	0.0929834	0.694036	0.019849	0	0.029557	0
XKR9	-0.0244739	0.093002	0.694036	0	0.024474	0	0.017241
TEX9	0.00953558	0.0930572	0.694036	0.009536	0	0.019704	0
BCAT1	0.0191845	0.0930796	0.694036	0.019184	0	0.029557	0
NAPA	-0.0904711	0.0931429	0.694036	0.127654	0.218125	0.108374	0.126437
RP4-530I15.9	-0.0359974	0.0931477	0.694036	0.01335	0.049348	0.014778	0.04023
RP11-121C2.2	0.0366466	0.0932879	0.694036	0.036647	0	0.019704	0
DNAJB1	0.108418	0.0933672	0.694036	0.277055	0.168637	0.182266	0.132184
SECISBP2L	0.140771	0.0935204	0.694036	0.486304	0.345533	0.315271	0.241379
LL22NC03-86G7.1	0.0218654	0.0935673	0.694036	0.024902	0.003037	0.034483	0.017241
CAPNS1	0.0577103	0.0937328	0.694036	0.086249	0.028539	0.103448	0.028736
C12orf65	0.0872094	0.0938659	0.694036	0.20969	0.122481	0.172414	0.091954
ANKRD33B	0.0519289	0.0939039	0.694036	0.085969	0.03404	0.083744	0.034483
DOCK2	-0.0946172	0.0939219	0.694036	0.137739	0.232357	0.147783	0.189655
SLC2A13	0.0334461	0.0939411	0.694036	0.036952	0.003506	0.024631	0.005747
SCAF4	0.0990055	0.0939905	0.694036	0.251185	0.152179	0.182266	0.109195
RP11-849H4.2	0.0398109	0.0940908	0.694036	0.054629	0.014818	0.054187	0.017241
TRMT1L	0.0344082	0.0940912	0.694036	0.037552	0.003144	0.039409	0.005747
ITM2C	-0.0633862	0.0941333	0.694036	0.037933	0.101319	0.034483	0.063218
PATZ1	0.0741187	0.0943046	0.694036	0.135432	0.061313	0.103448	0.045977
RNF213	0.0865885	0.0944171	0.694036	0.185038	0.09845	0.172414	0.086207
FMNL2	0.0150647	0.094443	0.694036	0.01722	0.002156	0.029557	0.005747
ZNF550	-0.0580882	0.0944489	0.694036	0.042943	0.101031	0.054187	0.074713
DNAJC10	0.141718	0.0944517	0.694036	0.479529	0.337811	0.325123	0.224138
GEMIN2	0.0577182	0.0945268	0.694036	0.094807	0.037088	0.068966	0.034483
COL9A2	0.0309603	0.0946454	0.694036	0.03096	0	0.024631	0
EPB41L4A-AS1	0.14144	0.0946667	0.694036	0.481564	0.340123	0.325123	0.206897
CDC6	0.00732875	0.0947175	0.694036	0.007329	0	0.024631	0
IGLC5	0.0211814	0.0948189	0.694036	0.021181	0	0.019704	0
PIGT	0.12812	0.0948339	0.694036	0.31633	0.18821	0.197044	0.097701
NDUFA13	-0.0120203	0.0948343	0.694036	0.003731	0.015752	0.014778	0.04023
SLC15A3	0.0222524	0.0948702	0.694036	0.022252	0	0.024631	0
RP11-498P14.5	-0.0153964	0.0950532	0.694036	0.001711	0.017107	0.004926	0.022989
ADGRV1	-0.0357467	0.0951059	0.694036	0.011595	0.047341	0.024631	0.04023
ZFYVE27	0.0798265	0.0951091	0.694036	0.148564	0.068737	0.103448	0.057471
IGHV3-21	0.0671678	0.0951251	0.694036	0.122158	0.05499	0.103448	0.034483
RP11-307L3.4	-0.00681494	0.0951524	0.694036	0	0.006815	0	0.017241
TLK1	0.147827	0.0952434	0.694036	0.531057	0.38323	0.364532	0.270115
AC009505.2	0.0449007	0.0953398	0.694036	0.058803	0.013902	0.034483	0.022989
ERC1	0.0761799	0.0953649	0.694036	0.140987	0.064808	0.118227	0.045977
UTP4	0.103342	0.0953694	0.694036	0.215301	0.11196	0.123153	0.08046
TAOK1	0.118493	0.0955283	0.694036	0.308009	0.189517	0.221675	0.166667
LINC00893	0.0133856	0.0956079	0.694036	0.013386	0	0.019704	0
ZNF408	-0.0549774	0.0957559	0.694036	0.017175	0.072153	0.019704	0.04023
CERKL	0.0452796	0.0958631	0.694036	0.067869	0.02259	0.059113	0.028736
FLNA	0.0678891	0.0958768	0.694036	0.125363	0.057474	0.108374	0.04023
FAM110A	0.0182006	0.0960166	0.694036	0.018201	0	0.024631	0
ARMC1	0.0595639	0.0960664	0.694036	0.095375	0.035812	0.083744	0.022989
AC074117.10	0.0030401	0.0960985	0.694036	0.00304	0	0.019704	0
MAP4K2	0.0429873	0.0961	0.694036	0.066905	0.023917	0.068966	0.017241
CAMTA2	0.032448	0.0962103	0.694036	0.035188	0.00274	0.029557	0.011494
CTD-2568A17.8	-0.0131401	0.0964268	0.694036	0	0.01314	0	0.017241
C20orf24	0.0275524	0.096438	0.694036	0.033702	0.006149	0.044335	0.017241
SPTA1	0.00890688	0.0964388	0.694036	0.008907	0	0.024631	0
CYB5RL	0.0168673	0.0965668	0.694036	0.016867	0	0.019704	0
RABEPK	0.0157691	0.0966075	0.694036	0.016192	0.000423	0.029557	0.005747
DZIP3	0.0690986	0.0966449	0.694036	0.131741	0.062642	0.108374	0.074713
DHX8	0.128509	0.0966602	0.694036	0.334773	0.206264	0.251232	0.097701
UBE2O	0.0732563	0.0967055	0.694036	0.115645	0.042389	0.068966	0.028736
DCHS1	-0.0198343	0.096756	0.694036	0	0.019834	0	0.022989
TAS2R31	-0.0273363	0.0967833	0.694036	0.000423	0.027759	0.004926	0.017241
CCDC142	0.0401745	0.0968142	0.694036	0.040175	0	0.019704	0
L2HGDH	0.00845301	0.0968675	0.694036	0.008453	0	0.019704	0
PYGM	0.0271599	0.0968986	0.694036	0.035471	0.008311	0.034483	0.011494
CD84	0.0638304	0.0969613	0.694036	0.12582	0.061989	0.123153	0.051724
C11orf24	0.0501495	0.0970165	0.694036	0.076247	0.026097	0.068966	0.022989
SLC19A1	0.0102704	0.0971121	0.694036	0.01027	0	0.019704	0
TTC27	0.0315984	0.0972857	0.694036	0.031598	0	0.029557	0
EBLN2	0.0423065	0.0973925	0.694036	0.053083	0.010777	0.029557	0.011494
SRM	0.0519954	0.0974325	0.694036	0.08086	0.028865	0.064039	0.017241
SCFD2	0.0311536	0.0974567	0.694036	0.033732	0.002578	0.024631	0.011494
TMEM99	0.0200808	0.0974866	0.694036	0.020081	0	0.019704	0
DYNLRB1	0.0801487	0.0976825	0.694036	0.17569	0.095541	0.142857	0.068966
UBE2V1	-0.0507774	0.0976988	0.694036	0.027533	0.07831	0.044335	0.057471
ALKBH5	0.0784247	0.0978286	0.694036	0.161763	0.083339	0.1133	0.063218
SLC39A6	0.0594704	0.097847	0.694036	0.092668	0.033198	0.068966	0.04023
PFDN2	-0.0871451	0.0978494	0.694036	0.111312	0.198458	0.103448	0.126437
CTD-2363C16.2	0.0248353	0.0979472	0.694036	0.024835	0	0.019704	0
FAM13A-AS1	-0.049989	0.0980319	0.694036	0.021822	0.071811	0.024631	0.057471
PPRC1	0.0804524	0.0981498	0.694036	0.153516	0.073064	0.1133	0.051724
IQCB1	0.0963137	0.0981663	0.694036	0.236123	0.13981	0.172414	0.126437
VIMP	0.0605241	0.0981971	0.694036	0.099592	0.039068	0.108374	0.022989
ERN1	-0.0303614	0.0982379	0.694036	0.007469	0.037831	0.019704	0.022989
MLIP	0.00695417	0.0982631	0.694036	0.006954	0	0.019704	0
RP11-286N22.8	0.0192008	0.0982779	0.694036	0.019523	0.000322	0.034483	0.005747
POLR3GL	-0.0540183	0.098303	0.694036	0.038247	0.092265	0.044335	0.068966
BTRC	0.0758964	0.0984405	0.694036	0.126143	0.050246	0.068966	0.028736
SOGA1	-0.0324191	0.098468	0.694036	0.000738	0.033157	0.009852	0.017241
MRPL28	0.0664784	0.0985859	0.694036	0.115646	0.049168	0.073892	0.034483
GRHPR	0.158344	0.098757	0.694036	0.485257	0.326913	0.261084	0.155172
ZNF585B	0.0192184	0.0987728	0.694036	0.019218	0	0.019704	0
ABCC3	0.0174697	0.0987745	0.694036	0.01747	0	0.024631	0
RNMT	-0.135097	0.098805	0.694036	0.32848	0.463577	0.270936	0.321839
HNRNPC	0.194387	0.0989277	0.694036	1.10757	0.913181	0.581281	0.482759
ZDHHC18	0.0143971	0.0989353	0.694036	0.014397	0	0.019704	0
VAV3	0.0755305	0.0990727	0.694036	0.151042	0.075511	0.1133	0.086207
SNRPD2	0.185984	0.0992717	0.694036	0.828118	0.642134	0.487685	0.344828
GABPB1-AS1	0.151313	0.0993979	0.694036	0.583007	0.431694	0.364532	0.293103
HTR3A	0.0251387	0.0995724	0.694036	0.027084	0.001945	0.019704	0.005747
PPIA	0.197947	0.0997381	0.694036	1.60609	1.40814	0.758621	0.678161
BCAS3	-0.0463314	0.0997946	0.694036	0.017929	0.064261	0.039409	0.04023
RTN4	0.0705618	0.100041	0.694036	0.150832	0.080271	0.133005	0.08046
UBR2	0.153486	0.100155	0.694036	0.479428	0.325942	0.295567	0.212644
BECN1	0.112931	0.100214	0.694036	0.304549	0.191617	0.192118	0.126437
SRPRA	0.142725	0.10032	0.694036	0.453485	0.310759	0.315271	0.201149
FLOT2	0.121584	0.100428	0.694036	0.307585	0.186001	0.17734	0.103448
ATG4C	0.0724927	0.100448	0.694036	0.12815	0.055658	0.08867	0.04023
ANKS3	0.0186172	0.100453	0.694036	0.018617	0	0.019704	0
LRIG1	-0.0716457	0.100569	0.694036	0.075532	0.147177	0.073892	0.091954
YIPF4	0.0867092	0.10057	0.694036	0.202965	0.116256	0.162562	0.103448
GRAMD1B	0.0246133	0.100576	0.694036	0.02679	0.002176	0.024631	0.005747
DDX10	-0.0908537	0.100626	0.694036	0.123036	0.21389	0.1133	0.126437
CBX1	0.0623848	0.100711	0.694036	0.105717	0.043332	0.093596	0.051724
H3F3B	0.252137	0.100759	0.694036	2.23007	1.97794	0.788177	0.701149
UNC5CL	0.0113893	0.10092	0.694036	0.012722	0.001333	0.029557	0.005747
DSCR3	0.0657328	0.100926	0.694036	0.102313	0.03658	0.083744	0.028736
C8orf76	0.018082	0.100956	0.694036	0.0222	0.004118	0.054187	0.022989
DSTN	0.0403874	0.101	0.694036	0.070033	0.029645	0.073892	0.051724
P2RY11	0.00286366	0.101041	0.694036	0.002864	0	0.019704	0
RP11-381K20.2	0.0252718	0.101197	0.694036	0.027165	0.001893	0.029557	0.017241
GFM1	0.0849677	0.101225	0.694036	0.169319	0.084351	0.137931	0.057471
TOMM7	0.177141	0.101305	0.694036	0.865078	0.687937	0.546798	0.41954
NDUFB5	0.0567211	0.10131	0.694036	0.091378	0.034657	0.073892	0.028736
CENPM	0.0514621	0.10138	0.694036	0.069083	0.017621	0.044335	0.017241
SLTM	0.118921	0.101405	0.694036	0.404885	0.285964	0.305419	0.206897
RP11-332H14.2	-0.0549764	0.101738	0.694036	0.037138	0.092115	0.034483	0.051724
GRIK1	-0.0341792	0.101873	0.694036	0.005324	0.039503	0.009852	0.022989
WDTC1	0.0519496	0.101927	0.694036	0.077259	0.025309	0.054187	0.034483
POLM	0.0932449	0.101937	0.694036	0.226398	0.133153	0.147783	0.086207
ZNF446	0.0199705	0.101939	0.694036	0.01997	0	0.019704	0
CTD-2506P8.6	-0.0220155	0.101992	0.694036	0	0.022016	0	0.017241
ZCCHC6	0.123201	0.102094	0.694036	0.35119	0.227989	0.221675	0.149425
WDR6	0.0793083	0.102121	0.694036	0.145654	0.066345	0.093596	0.04023
ABCG1	0.166152	0.102129	0.694036	0.663833	0.497681	0.369458	0.304598
CTC-529I10.2	0.0217873	0.102139	0.694036	0.022109	0.000321	0.019704	0.005747
HTRA4	0.0168174	0.102209	0.694036	0.018866	0.002049	0.024631	0.005747
TRIM35	0.0227371	0.102274	0.694036	0.022737	0	0.019704	0
PRNP	0.125489	0.102358	0.694036	0.339935	0.214445	0.206897	0.149425
WASF2	0.111306	0.102361	0.694036	0.299506	0.188201	0.192118	0.12069
DYNC2LI1	0.0184106	0.102386	0.694036	0.018411	0	0.019704	0
RP11-101E13.5	-0.019204	0.102474	0.694036	0.010754	0.029958	0.044335	0.051724
SND1	0.074071	0.102536	0.694036	0.149199	0.075128	0.108374	0.091954
PDIK1L	0.0492794	0.102692	0.694036	0.073914	0.024634	0.044335	0.028736
MTAP	0.0355957	0.102705	0.694036	0.055262	0.019666	0.064039	0.028736
CSMD2	0.0114895	0.102745	0.694036	0.011489	0	0.029557	0
CAMKK1	0.0453179	0.102773	0.694036	0.05073	0.005412	0.029557	0.028736
SLC30A4	-0.0529321	0.102801	0.694036	0.031658	0.08459	0.034483	0.045977
EPB41L3	0.0105628	0.10283	0.694036	0.010563	0	0.024631	0
TAS2R30	-0.0200677	0.102871	0.694036	0	0.020068	0	0.017241
CPT1A	0.071487	0.102873	0.694036	0.130939	0.059452	0.083744	0.074713
NT5DC2	-0.037496	0.102883	0.694036	0.000437	0.037933	0.004926	0.017241
LINC00158	0.00478691	0.102889	0.694036	0.004787	0	0.024631	0
INSIG1	-0.0818731	0.102911	0.694036	0.080344	0.162217	0.064039	0.08046
SYNJ2	0.0622015	0.103017	0.694036	0.1065	0.044298	0.073892	0.034483
IGHV1-46	-0.064679	0.103057	0.694036	0.025903	0.090582	0.014778	0.04023
CD226	0.0333182	0.103064	0.694036	0.037234	0.003915	0.029557	0.005747
ALKBH8	-0.0302926	0.103093	0.694036	0.003403	0.033696	0.009852	0.017241
C9orf41-AS1	-0.0117115	0.1032	0.694036	0	0.011712	0	0.017241
SLFN5	0.0408907	0.103292	0.694036	0.040891	0	0.019704	0
SLC17A6	-0.0302837	0.103329	0.694036	0.003599	0.033883	0.004926	0.022989
TOLLIP	0.0586529	0.103438	0.694036	0.090285	0.031632	0.068966	0.022989
TBCB	0.0645437	0.103475	0.694036	0.116355	0.051811	0.083744	0.034483
PRR14	0.0566355	0.103514	0.694036	0.103092	0.046456	0.08867	0.045977
FBXL18	0.0339117	0.103703	0.694036	0.033912	0	0.029557	0
TCTA	0.0587418	0.103725	0.694036	0.068136	0.009394	0.034483	0.011494
RP5-997D16.2	0.0299584	0.103786	0.694036	0.029958	0	0.019704	0
LRRC29	0.00931984	0.103797	0.694036	0.00932	0	0.024631	0
SMURF2	0.0965436	0.103831	0.694036	0.218578	0.122034	0.162562	0.114943
RAD51C	0.060323	0.103881	0.694036	0.083018	0.022695	0.039409	0.017241
ZNF706	0.132853	0.103904	0.694036	0.424862	0.292009	0.275862	0.155172
RRM2	0.00929498	0.103973	0.694036	0.009295	0	0.019704	0
RP11-96K19.2	0.0194776	0.103989	0.694036	0.020004	0.000527	0.019704	0.005747
RPAIN	0.101857	0.104061	0.694036	0.268769	0.166912	0.187192	0.103448
ZNF107	0.131306	0.104121	0.694036	0.425153	0.293847	0.305419	0.224138
GMDS-AS1	0.0363445	0.104323	0.694036	0.055383	0.019038	0.064039	0.022989
PRDM15	0.0276347	0.104345	0.694036	0.027635	0	0.019704	0
SERPINB9P1	-0.03993	0.104503	0.694036	0.007008	0.046938	0.009852	0.022989
C1orf109	0.0508647	0.104586	0.694036	0.067878	0.017013	0.039409	0.017241
SLFN11	0.0343373	0.104697	0.694036	0.039133	0.004795	0.034483	0.005747
SERP1	0.134006	0.104773	0.694036	0.443716	0.309711	0.29064	0.195402
SCYL2	0.0833154	0.104784	0.694036	0.190021	0.106706	0.182266	0.074713
FAM102B	0.0335194	0.10479	0.694036	0.034628	0.001109	0.029557	0.011494
MLEC	0.0483567	0.104829	0.694036	0.07186	0.023504	0.054187	0.022989
PDPK1	0.0837083	0.104834	0.694036	0.185934	0.102226	0.142857	0.08046
C5AR2	0.0116542	0.104898	0.694036	0.011654	0	0.024631	0
TMEM106C	0.021508	0.104911	0.694036	0.022237	0.000729	0.024631	0.005747
RPL35	0.18334	0.104949	0.694036	2.04269	1.85935	0.896552	0.850575
DDX42	0.104255	0.105006	0.694036	0.255315	0.15106	0.17734	0.103448
ACTR5	0.039633	0.105015	0.694036	0.044973	0.00534	0.019704	0.011494
GNB5	0.0930787	0.105062	0.694036	0.239729	0.146651	0.167488	0.114943
UBE4B	-0.0731699	0.105276	0.694036	0.073988	0.147157	0.078818	0.103448
CHCHD7	-0.106557	0.105328	0.694036	0.143774	0.250331	0.08867	0.166667
PLCB2	0.0203497	0.105388	0.694036	0.022814	0.002465	0.034483	0.011494
C1orf52	-0.0683378	0.105401	0.694036	0.06405	0.132388	0.068966	0.074713
DLEU2	0.040851	0.10541	0.694036	0.078546	0.037695	0.133005	0.04023
CTD-2012K14.6	0.00744041	0.105543	0.694036	0.00744	0	0.024631	0
DENND6A	0.065325	0.105553	0.694036	0.129915	0.06459	0.118227	0.063218
SERGEF	0.0448921	0.105567	0.694036	0.062785	0.017893	0.054187	0.011494
CTPS2	0.0306576	0.105611	0.694036	0.034164	0.003506	0.029557	0.005747
RAB29	0.11554	0.105698	0.694036	0.308985	0.193445	0.206897	0.132184
FPGS	0.0969245	0.105888	0.694036	0.198377	0.101452	0.133005	0.074713
PTCH2	-0.0408264	0.105976	0.694036	0.022091	0.062917	0.044335	0.051724
MFAP5	0.00833934	0.105991	0.694036	0.008339	0	0.019704	0
GTSF1	0.0112251	0.106093	0.694036	0.011225	0	0.024631	0
SPIDR	-0.0587398	0.106187	0.694036	0.06163	0.12037	0.08867	0.086207
ANO10	0.00536484	0.106217	0.694036	0.005365	0	0.019704	0
CYP24A1	0.00687944	0.106255	0.694036	0.006879	0	0.019704	0
MAP4K1	0.0740513	0.106342	0.694036	0.157436	0.083385	0.128079	0.057471
MAP1B	0.0328779	0.106368	0.694036	0.035033	0.002156	0.024631	0.005747
TCFL5	0.0925261	0.106429	0.694036	0.216573	0.124047	0.162562	0.091954
USP48	0.102758	0.10647	0.694036	0.272855	0.170097	0.20197	0.114943
PARG	0.072996	0.106759	0.694036	0.111471	0.038475	0.098522	0.051724
IGKV1-8	0.0545046	0.106874	0.694036	0.066351	0.011847	0.024631	0.017241
SPIRE1	0.0164393	0.106933	0.694036	0.018165	0.001726	0.029557	0.005747
SRSF2	0.128639	0.106975	0.694036	0.4825	0.353861	0.344828	0.235632
OXLD1	0.0733786	0.107078	0.694036	0.141186	0.067808	0.08867	0.045977
IQSEC1	0.166408	0.107191	0.694036	0.74572	0.579312	0.502463	0.385057
RPS15A	0.104497	0.107425	0.694036	0.61585	0.511353	0.748768	0.666667
PRNCR1	0.0342982	0.10743	0.694036	0.039184	0.004886	0.044335	0.011494
MAP2K7	0.0512043	0.107463	0.694036	0.098776	0.047572	0.123153	0.068966
DISP1	0.0333241	0.107531	0.694036	0.033324	0	0.024631	0
RAB8B	0.104264	0.107542	0.694036	0.299244	0.19498	0.216749	0.166667
MASP2	0.0289621	0.107677	0.694036	0.028962	0	0.019704	0
ZNF106	0.120983	0.10768	0.694036	0.345947	0.224964	0.236453	0.137931
EFCAB14	0.121973	0.107724	0.694036	0.33645	0.214477	0.206897	0.114943
MAD2L1	0.034163	0.107785	0.694036	0.034163	0	0.024631	0
RP5-1057J7.7	0.0235288	0.107834	0.694036	0.023529	0	0.014778	0
PDZD8	0.0607634	0.107931	0.694036	0.116178	0.055415	0.093596	0.051724
ME2	0.0685603	0.107949	0.694036	0.147942	0.079382	0.142857	0.074713
UPF1	-0.0417849	0.107954	0.694036	0.024126	0.065911	0.044335	0.045977
SIAE	0.0250082	0.107989	0.694036	0.026715	0.001706	0.024631	0.005747
RSL1D1	0.148859	0.108003	0.694036	0.585545	0.436686	0.35468	0.264368
SLC12A7	-0.0269718	0.108089	0.694036	0.005078	0.032049	0.009852	0.022989
SRRM1	0.17158	0.108126	0.694036	0.984198	0.812619	0.605911	0.494253
KALRN	0.00933636	0.108147	0.694036	0.009336	0	0.019704	0
VWA8	0.056257	0.10815	0.694036	0.078693	0.022436	0.078818	0.017241
CHTF18	-0.0366756	0.108237	0.694036	0.00681	0.043485	0.004926	0.022989
ECHDC3	0.0151794	0.108246	0.694036	0.015179	0	0.024631	0
ARID2	-0.113699	0.10831	0.694036	0.235915	0.349614	0.20197	0.264368
JADE1	0.0612823	0.108313	0.694036	0.101693	0.040411	0.078818	0.034483
SNX20	0.0549747	0.108349	0.694036	0.08671	0.031736	0.073892	0.028736
SOD1	0.136364	0.108382	0.694036	0.441939	0.305575	0.256158	0.172414
JUN	0.175736	0.108395	0.694036	0.715908	0.540172	0.344828	0.298851
CALCOCO1	-0.0519843	0.108428	0.694036	0.03879	0.090774	0.054187	0.057471
PTGES3	0.142159	0.108915	0.694036	0.468139	0.32598	0.29064	0.195402
CTD-2373N4.5	0.0269361	0.108927	0.694036	0.026936	0	0.014778	0
ZFHX4	0.0136122	0.109237	0.694036	0.013612	0	0.029557	0
RNF187	0.0555638	0.109279	0.694036	0.095885	0.040321	0.083744	0.028736
NCK1-AS1	0.012089	0.109318	0.694036	0.012089	0	0.019704	0
GTF3C1	0.0769696	0.109362	0.694036	0.168575	0.091605	0.123153	0.086207
PLEK	0.0947922	0.109418	0.694036	0.201933	0.107141	0.118227	0.068966
AC241585.2	0.0282074	0.109568	0.694036	0.056222	0.028014	0.108374	0.068966
OXSR1	0.0460101	0.109637	0.694036	0.074114	0.028104	0.064039	0.045977
PARD3	0.00999827	0.109639	0.694036	0.009998	0	0.019704	0
IGHD3-22	-0.00601253	0.109656	0.694036	0	0.006013	0	0.017241
MAPKAP1	0.0511976	0.109754	0.694036	0.081441	0.030243	0.068966	0.028736
TUSC2	0.0852006	0.109802	0.694036	0.175632	0.090432	0.137931	0.063218
PLD5	0.0318364	0.109826	0.694036	0.031836	0	0.019704	0
GABRA1	0.00599046	0.109932	0.694036	0.00599	0	0.014778	0
GPATCH1	0.0512729	0.109935	0.694036	0.072031	0.020758	0.044335	0.028736
MRPL19	0.0783386	0.109988	0.694036	0.153428	0.07509	0.133005	0.063218
RPH3A	0.00427464	0.110007	0.694036	0.004275	0	0.019704	0
ZNF583	0.0471671	0.110016	0.694036	0.062325	0.015158	0.044335	0.017241
TIMP1	0.0265679	0.11002	0.694036	0.026568	0	0.019704	0
PSMD10	0.0710611	0.110158	0.694036	0.146932	0.075871	0.1133	0.08046
POU6F1	-0.022098	0.110218	0.694036	0.003873	0.025971	0.009852	0.022989
RP11-212P7.2	0.0324588	0.110295	0.694036	0.0362	0.003742	0.034483	0.011494
RP11-762I7.5	0.0114228	0.110341	0.694036	0.011423	0	0.014778	0
XIAP	-0.0653228	0.110467	0.694036	0.068804	0.134126	0.093596	0.126437
PLCD3	0.0341546	0.110531	0.694036	0.034155	0	0.029557	0
CDK2AP2	0.058979	0.110603	0.694036	0.096201	0.037222	0.073892	0.017241
LEPR	-0.021503	0.110624	0.694036	0.00239	0.023893	0.004926	0.022989
EMB	0.112756	0.110651	0.694036	0.331928	0.219173	0.236453	0.155172
ZNF800	-0.141463	0.110698	0.694036	0.382931	0.524393	0.275862	0.293103
C2CD5	0.0651537	0.110699	0.694036	0.124222	0.059068	0.103448	0.063218
B4GALT1	0.121738	0.110727	0.694036	0.459248	0.337511	0.344828	0.287356
ACOT7	0.0175256	0.110777	0.694036	0.017526	0	0.019704	0
IGLJ2	0.00523525	0.110816	0.694036	0.005235	0	0.019704	0
NTMT1	-0.0377289	0.111077	0.694036	0.018468	0.056197	0.039409	0.04023
COLCA1	0.0159344	0.111134	0.694036	0.015934	0	0.014778	0
VTI1B	0.0402831	0.111198	0.694036	0.078374	0.038091	0.08867	0.074713
GRPEL2	0.0209481	0.111298	0.694036	0.025146	0.004197	0.044335	0.005747
COMMD6	0.149528	0.111406	0.694036	0.593693	0.444165	0.384236	0.33908
NBEAL2	-0.0559308	0.111442	0.694036	0.001779	0.05771	0.004926	0.017241
MYD88	0.0993423	0.111566	0.694036	0.21396	0.114617	0.137931	0.057471
SAT2	0.0576958	0.111812	0.694036	0.098221	0.040525	0.068966	0.022989
C6orf1	-0.0725538	0.111865	0.694036	0.059685	0.132239	0.054187	0.068966
PKIA	0.0253797	0.111895	0.694036	0.030944	0.005565	0.029557	0.005747
HIST4H4	0.0359419	0.112104	0.694036	0.037887	0.001945	0.029557	0.005747
CCDC71L	0.0337448	0.112135	0.694036	0.040976	0.007231	0.024631	0.005747
GNPDA2	0.0711145	0.112262	0.694036	0.137602	0.066488	0.093596	0.057471
HSD17B12	-0.0504493	0.112289	0.694036	0.03246	0.082909	0.054187	0.068966
ACADM	0.066914	0.112349	0.694036	0.130796	0.063882	0.118227	0.034483
FHL2	0.00996758	0.112376	0.694036	0.009968	0	0.014778	0
IRGQ	0.0424995	0.112411	0.694036	0.052881	0.010381	0.029557	0.017241
RP11-458J1.1	0.0106009	0.112507	0.694036	0.010601	0	0.019704	0
IDH3B	-0.144	0.11259	0.694036	0.324347	0.468346	0.211823	0.206897
PLD6	0.0220577	0.112621	0.694036	0.022058	0	0.019704	0
COL4A3BP	-0.0985224	0.112698	0.694036	0.139814	0.238336	0.1133	0.132184
SLC29A1	0.0224384	0.112754	0.694036	0.023476	0.001038	0.019704	0.005747
ZNHIT1	0.0836099	0.112793	0.694036	0.196054	0.112444	0.162562	0.086207
RBCK1	0.0797895	0.112822	0.694036	0.152256	0.072466	0.1133	0.034483
DYRK1A	-0.0954174	0.11286	0.694036	0.154699	0.250116	0.142857	0.201149
GTF3C5	-0.0867424	0.113027	0.694036	0.088507	0.17525	0.064039	0.086207
BCAT2	0.0537351	0.113061	0.694036	0.068852	0.015116	0.054187	0.005747
TKT	0.0683554	0.113088	0.694036	0.120116	0.05176	0.08867	0.028736
MPPED2	0.0248348	0.113158	0.694036	0.024835	0	0.019704	0
LY86-AS1	0.0285151	0.11317	0.694036	0.028515	0	0.024631	0
STK38L	-0.0487873	0.113174	0.694036	0.020024	0.068811	0.059113	0.04023
RANBP6	-0.0743861	0.113352	0.694036	0.056557	0.130943	0.064039	0.063218
C2orf49	-0.0558783	0.113379	0.694036	0.039594	0.095473	0.073892	0.08046
COL18A1	-0.00636584	0.113459	0.694036	0	0.006366	0	0.017241
CTC-529I10.1	-0.0198472	0.113496	0.694036	0	0.019847	0	0.028736
PPM1E	0.0114833	0.113505	0.694036	0.011483	0	0.014778	0
C21orf58	0.0037551	0.113578	0.694036	0.003755	0	0.014778	0
STXBP1	0.0168276	0.113822	0.694036	0.017376	0.000549	0.029557	0.005747
RNF212B	0.0103806	0.113965	0.694036	0.010381	0	0.014778	0
DNASE1L3	0.00651954	0.113969	0.694036	0.00652	0	0.014778	0
IL23R	0.00561139	0.114085	0.694036	0.005611	0	0.014778	0
MSH6	0.0863722	0.114089	0.694036	0.201584	0.115212	0.162562	0.091954
ORC1	0.00609296	0.114133	0.694036	0.00638	0.000287	0.019704	0.005747
MAP3K1	0.121545	0.114202	0.694036	0.391106	0.269561	0.295567	0.195402
MCMBP	0.0696927	0.114266	0.694036	0.134968	0.065275	0.098522	0.068966
RNF212	0.0193681	0.114287	0.694036	0.019368	0	0.019704	0
ABCC11	0.00494498	0.114345	0.694036	0.005391	0.000446	0.019704	0.005747
CDK5	0.0167726	0.114401	0.694036	0.016773	0	0.014778	0
E2F6	0.0246964	0.114404	0.694036	0.025495	0.000799	0.034483	0.005747
IRF2BP1	-0.0282788	0.114411	0.694036	0.006253	0.034532	0.009852	0.022989
ICOSLG	0.0538213	0.114468	0.694036	0.12482	0.070999	0.167488	0.103448
ENAH	0.029195	0.114611	0.694036	0.029195	0	0.034483	0
TMEM70	0.0715663	0.114648	0.694036	0.11714	0.045574	0.073892	0.034483
ZWINT	0.00649307	0.114679	0.694036	0.006493	0	0.014778	0
ANKRD13C	-0.0873784	0.11469	0.694036	0.122431	0.209809	0.098522	0.132184
UFM1	0.0960842	0.114747	0.694036	0.241984	0.1459	0.167488	0.12069
GSAP	0.143763	0.115028	0.694036	0.504732	0.360969	0.315271	0.241379
KAT7	0.116746	0.115096	0.694036	0.341272	0.224526	0.211823	0.149425
NCAPH	0.0104343	0.11512	0.694036	0.010434	0	0.019704	0
KCNH6	0.00523188	0.115158	0.694036	0.005232	0	0.014778	0
DMXL2	-0.0194548	0.115207	0.694036	0.000488	0.019942	0.004926	0.017241
CCDC73	0.018965	0.115287	0.694036	0.018965	0	0.019704	0
MPEG1	0.0664084	0.115335	0.694036	0.123207	0.056799	0.093596	0.057471
STX12	0.127817	0.115478	0.694036	0.335407	0.207589	0.206897	0.109195
AP5Z1	0.0897568	0.115509	0.694036	0.199889	0.110132	0.167488	0.08046
SPCS2	0.0790485	0.115621	0.694036	0.207319	0.128271	0.187192	0.097701
UQCC3	0.0213838	0.115623	0.694036	0.025743	0.004359	0.059113	0.017241
MFHAS1	0.0182653	0.115636	0.694036	0.018265	0	0.024631	0
ORC2	-0.0620436	0.115708	0.694036	0.067361	0.129405	0.118227	0.109195
OVCH1	0.00569827	0.115716	0.694036	0.005698	0	0.014778	0
ASXL1	0.109075	0.115739	0.694036	0.266195	0.15712	0.167488	0.091954
NCL	0.168646	0.115773	0.694036	0.871902	0.703256	0.497537	0.436782
PRKCB	0.0824481	0.115987	0.694036	0.170174	0.087726	0.142857	0.068966
FLJ21408	0.0127538	0.116082	0.694036	0.012754	0	0.014778	0
RP11-203J24.8	-0.0301851	0.116107	0.694036	0.00494	0.035125	0.014778	0.017241
NAE1	0.104108	0.116171	0.694036	0.285352	0.181245	0.197044	0.137931
MIEF2	0.0254427	0.116201	0.694036	0.025443	0	0.019704	0
CFAP65	0.00735658	0.116381	0.694036	0.007357	0	0.014778	0
LMBR1L	0.101611	0.116537	0.694036	0.222653	0.121042	0.118227	0.074713
FBXL15	0.0555639	0.116553	0.694036	0.096892	0.041328	0.068966	0.028736
ADAM19	0.128731	0.116554	0.694036	0.472133	0.343402	0.344828	0.224138
CSF1R	-0.0393552	0.116687	0.694036	0.002572	0.041927	0.009852	0.022989
PMS2	0.0571919	0.116751	0.694036	0.111194	0.054002	0.128079	0.097701
HACL1	0.0615459	0.116924	0.694036	0.105164	0.043618	0.054187	0.04023
NUDT8	0.0297778	0.117107	0.694036	0.040529	0.010752	0.044335	0.005747
ZYG11B	0.0425534	0.117195	0.694036	0.062663	0.02011	0.059113	0.028736
GLYAT	0.00434211	0.117228	0.694036	0.004342	0	0.014778	0
CEP290	0.0954801	0.117233	0.694036	0.244524	0.149044	0.182266	0.114943
PSMD7	-0.158705	0.117242	0.694036	0.430313	0.589017	0.256158	0.270115
ZNF442	-0.0173237	0.117276	0.694036	0.000339	0.017663	0.004926	0.022989
VGLL4	0.0204163	0.117288	0.694036	0.027706	0.00729	0.054187	0.005747
PFDN1	0.0708821	0.117311	0.694036	0.176197	0.105315	0.172414	0.132184
C14orf119	-0.0706495	0.11741	0.694036	0.064224	0.134873	0.064039	0.063218
FAM107B	0.136051	0.117416	0.694036	0.439688	0.303637	0.280788	0.16092
RP11-217B1.2	0.0208645	0.117459	0.694036	0.02379	0.002926	0.019704	0.005747
ENGASE	0.0265029	0.117568	0.694036	0.026503	0	0.024631	0
ATG2A	0.0404354	0.117806	0.694036	0.056685	0.016249	0.049261	0.017241
C11orf54	0.0521264	0.1179	0.694036	0.086407	0.03428	0.068966	0.034483
ZNF782	0.0348315	0.11793	0.694036	0.04172	0.006889	0.024631	0.011494
SLIT2	-0.022882	0.117942	0.694036	0.003643	0.026525	0.009852	0.022989
AC016722.4	0.0226263	0.118031	0.694036	0.022626	0	0.024631	0
VEGFA	0.0254567	0.118034	0.694036	0.025457	0	0.019704	0
GINS2	0.0587419	0.118074	0.694036	0.101757	0.043016	0.068966	0.045977
ZBTB6	-0.0426537	0.118112	0.694036	0.01982	0.062474	0.024631	0.045977
MVK	0.0133088	0.118138	0.694036	0.014271	0.000962	0.024631	0.011494
ACTR3C	0.0340425	0.118184	0.694036	0.045817	0.011774	0.034483	0.017241
MCEE	0.0512774	0.118282	0.694036	0.071972	0.020694	0.049261	0.022989
RNFT1	-0.0445146	0.118289	0.694036	0.021774	0.066289	0.024631	0.051724
ARFGEF3	0.0105532	0.118413	0.694036	0.010553	0	0.024631	0
SETD1B	0.0893057	0.118432	0.694036	0.243291	0.153986	0.211823	0.12069
RP11-546B15.1	0.00679206	0.118465	0.694036	0.006792	0	0.019704	0
PTRHD1	0.0162465	0.118526	0.694036	0.026577	0.010331	0.064039	0.022989
SLFN13	0.0480616	0.118534	0.694036	0.060943	0.012881	0.054187	0.005747
PPP4R3B	0.122402	0.118653	0.694036	0.403052	0.280649	0.256158	0.172414
RIPK2	0.117163	0.118663	0.694036	0.331354	0.214192	0.192118	0.132184
RP11-407G23.7	-0.0104478	0.118701	0.694036	0.002365	0.012813	0.004926	0.022989
GAS1RR	0.00836665	0.118838	0.694036	0.008367	0	0.014778	0
EEF2KMT	0.0254776	0.118852	0.694036	0.025478	0	0.024631	0
USP7	0.149048	0.118875	0.694036	0.643451	0.494403	0.418719	0.304598
SRRD	0.0145725	0.118965	0.694036	0.019296	0.004724	0.034483	0.011494
RPS4Y1	0.186865	0.119016	0.694036	0.854849	0.667984	0.394089	0.321839
URB1-AS1	0.0469457	0.11903	0.694036	0.064333	0.017387	0.049261	0.011494
RP1-266L20.2	-0.0162415	0.119123	0.694036	0	0.016241	0	0.017241
CHD4	0.170604	0.119151	0.694036	0.677191	0.506586	0.423645	0.281609
MEA1	0.0792712	0.119242	0.694036	0.162689	0.083418	0.123153	0.051724
EXOC6B	-0.0372355	0.119321	0.694036	0.013709	0.050945	0.024631	0.028736
PTPRQ	0.0153917	0.119348	0.694036	0.020238	0.004846	0.039409	0.005747
KATNA1	-0.0756083	0.119357	0.694036	0.074064	0.149673	0.068966	0.074713
TFIP11	0.0581557	0.119408	0.694036	0.10094	0.042784	0.078818	0.034483
YIPF3	-0.086095	0.119425	0.694036	0.112452	0.198547	0.098522	0.103448
OTOA	0.00869518	0.119458	0.694036	0.008695	0	0.014778	0
MARVELD3	0.00634087	0.119593	0.694036	0.006341	0	0.019704	0
ADAM15	0.0285952	0.119622	0.694036	0.028595	0	0.024631	0
PDE6C	0.0253962	0.119653	0.694036	0.031064	0.005668	0.034483	0.005747
NOP2	0.0950243	0.119682	0.694036	0.202185	0.107161	0.1133	0.057471
XPC	0.0726552	0.119688	0.694036	0.156592	0.083937	0.152709	0.103448
DENND4C	0.0700214	0.119763	0.694036	0.132285	0.062264	0.098522	0.057471
CBWD5	-0.0568136	0.119875	0.694036	0.074185	0.130999	0.123153	0.149425
RP5-940J5.6	-0.0313699	0.119986	0.694036	0.00939	0.04076	0.029557	0.034483
STARD9	0.0105945	0.120017	0.694036	0.010595	0	0.024631	0
ADARB2	0.0229677	0.120051	0.694036	0.022968	0	0.014778	0
KTN1	0.143173	0.120053	0.694036	0.672182	0.529009	0.507389	0.413793
BRAT1	0.0367485	0.120092	0.694036	0.055028	0.018279	0.059113	0.022989
NUB1	0.0692039	0.120107	0.694036	0.139557	0.070353	0.108374	0.063218
MARC2	0.0165278	0.120116	0.694036	0.016528	0	0.014778	0
E2F7	0.0110878	0.120154	0.694036	0.011088	0	0.024631	0
RP11-71N10.1	0.0041192	0.120227	0.694036	0.004119	0	0.014778	0
CRNKL1	-0.0701534	0.120235	0.694036	0.08081	0.150963	0.118227	0.114943
NNMT	0.0243468	0.120258	0.694036	0.02476	0.000413	0.019704	0.005747
RGS17	0.0147499	0.120262	0.694036	0.01475	0	0.014778	0
CHMP2B	0.101541	0.120288	0.694036	0.251196	0.149655	0.167488	0.091954
LINC00957	0.0233612	0.120362	0.694036	0.030213	0.006852	0.034483	0.017241
DNAJA2	0.0977257	0.120378	0.694036	0.233759	0.136033	0.167488	0.091954
TRBC2	0.130333	0.120394	0.694036	0.531636	0.401304	0.384236	0.270115
USMG5	0.0767594	0.120436	0.694036	0.207613	0.130854	0.192118	0.132184
LYPD6B	0.00770483	0.120613	0.694036	0.007705	0	0.014778	0
NDUFB2	0.0625233	0.120814	0.694036	0.151684	0.089161	0.152709	0.109195
ZRANB3	0.0257408	0.120881	0.694036	0.037144	0.011404	0.044335	0.017241
DBF4	0.086496	0.120888	0.694036	0.236655	0.150158	0.182266	0.143678
CEP120	0.100259	0.120956	0.694036	0.270064	0.169805	0.216749	0.12069
TSTD3	-0.0184798	0.120958	0.694036	0	0.01848	0	0.017241
RP11-166B2.7	0.00635877	0.121022	0.694036	0.006359	0	0.024631	0
CHM	0.0492619	0.12103	0.694036	0.088017	0.038755	0.08867	0.04023
ZNF248	-0.0404011	0.121107	0.694036	0.009416	0.049817	0.024631	0.022989
PIGQ	0.040381	0.121107	0.694036	0.047353	0.006972	0.039409	0.005747
ZNF66	0.0263843	0.121195	0.694036	0.031041	0.004657	0.034483	0.017241
NRIP2	0.0179074	0.121201	0.694036	0.017907	0	0.014778	0
MZT2B	0.0364092	0.121461	0.694036	0.061871	0.025462	0.103448	0.045977
RP11-1228E12.1	0.0024388	0.121541	0.694036	0.002439	0	0.014778	0
MOSPD2	0.0454657	0.121592	0.694036	0.063863	0.018397	0.054187	0.022989
NDUFB10	0.110169	0.121597	0.694036	0.308444	0.198275	0.20197	0.114943
SPECC1	0.0526725	0.121767	0.694036	0.085563	0.03289	0.073892	0.022989
PCNT	0.0739656	0.121819	0.694036	0.144207	0.070241	0.08867	0.04023
TBC1D9B	0.0425804	0.121822	0.694036	0.043412	0.000832	0.024631	0.005747
HAGHL	0.0383359	0.121822	0.694036	0.053607	0.015271	0.054187	0.005747
FREM2	-0.0211132	0.121837	0.694036	0.000236	0.021349	0.004926	0.017241
NLRC4	0.00912324	0.121919	0.694036	0.009123	0	0.014778	0
TBP	0.0750069	0.121931	0.694036	0.161774	0.086767	0.152709	0.086207
GNAI3	0.093608	0.121959	0.694036	0.223126	0.129518	0.162562	0.097701
GDPGP1	-0.0617815	0.122134	0.694036	0.019757	0.081538	0.029557	0.034483
BEX1	0.0129886	0.122237	0.694036	0.012989	0	0.014778	0
WNK1	0.104604	0.122299	0.694036	0.311944	0.20734	0.241379	0.189655
AC009133.12	-0.0164998	0.122305	0.694036	0	0.0165	0	0.017241
PGS1	0.0660824	0.122354	0.694036	0.110898	0.044816	0.064039	0.028736
CPNE3	0.100363	0.1224	0.694036	0.248209	0.147846	0.147783	0.074713
B2M	0.159985	0.12269	0.694036	4.6801	4.52011	0.990148	0.977011
TMEM53	0.00348801	0.12272	0.694036	0.003488	0	0.014778	0
MFSD4	0.017137	0.122745	0.694036	0.017137	0	0.014778	0
MID1IP1	0.0222628	0.122751	0.694036	0.03369	0.011427	0.093596	0.005747
CLHC1	-0.0452828	0.122776	0.694036	0.00561	0.050893	0.019704	0.034483
STAG1	0.0788747	0.122791	0.694036	0.2311	0.152226	0.256158	0.143678
EXTL3	0.0224541	0.122871	0.694036	0.022454	0	0.019704	0
MLXIP	0.0957063	0.122907	0.694036	0.218249	0.122543	0.147783	0.074713
SCUBE1	0.00499294	0.122923	0.694036	0.004993	0	0.019704	0
TRAPPC2P1	-0.0344079	0.122975	0.694036	0.024419	0.058827	0.029557	0.057471
VAV3-AS1	0.0144628	0.12298	0.694036	0.014463	0	0.014778	0
PIK3CD	0.100138	0.122993	0.694036	0.251941	0.151803	0.162562	0.091954
TMTC2	0.0117686	0.123088	0.694036	0.012196	0.000428	0.024631	0.005747
EDRF1	0.0824203	0.123172	0.694036	0.198367	0.115946	0.142857	0.086207
TPRA1	0.037511	0.123249	0.694036	0.052032	0.014521	0.039409	0.011494
NAA30	-0.0612199	0.123298	0.694036	0.049191	0.110411	0.044335	0.074713
IFIT2	0.0417432	0.123316	0.694036	0.057593	0.01585	0.049261	0.011494
ECHDC2	0.0316798	0.123329	0.694036	0.040084	0.008405	0.034483	0.017241
C3orf67	0.0173179	0.123353	0.694036	0.018102	0.000785	0.019704	0.005747
RBM26	0.138248	0.123355	0.694036	0.57803	0.439782	0.394089	0.304598
MTA1	0.0174796	0.123366	0.694036	0.024414	0.006934	0.049261	0.011494
NUDCD3	0.085202	0.123376	0.694036	0.196104	0.110902	0.137931	0.091954
RTN4IP1	-0.0154044	0.123495	0.694036	0.00185	0.017254	0.009852	0.022989
THRAP3	0.17493	0.123731	0.694036	0.9321	0.75717	0.551724	0.454023
PLEKHA3	0.0880032	0.123753	0.694036	0.22482	0.136817	0.162562	0.109195
MIR762HG	0.0303507	0.123811	0.694036	0.034612	0.004261	0.029557	0.005747
DDA1	0.0857806	0.123873	0.694036	0.213698	0.127918	0.152709	0.114943
GINS1	0.0209785	0.123916	0.694036	0.020978	0	0.019704	0
EEF2K	-0.0705543	0.123931	0.694036	0.087086	0.15764	0.083744	0.109195
RIMS3	0.0177776	0.123976	0.694036	0.017778	0	0.014778	0
SPDYE6	0.00772821	0.123982	0.694036	0.008622	0.000894	0.024631	0.005747
QPCTL	0.0303697	0.123983	0.694036	0.03037	0	0.029557	0
CLSPN	0.0130632	0.124226	0.694036	0.013063	0	0.019704	0
CLPB	-0.0276883	0.12429	0.694036	0.00856	0.036248	0.014778	0.022989
CFAP44	-0.0274899	0.124333	0.694036	0.006432	0.033922	0.019704	0.028736
YWHAB	-0.169637	0.124372	0.694036	0.53578	0.705417	0.300493	0.356322
ASF1B	0.0196374	0.124398	0.694036	0.020101	0.000463	0.024631	0.005747
CEP41	0.0242385	0.124409	0.694036	0.024238	0	0.019704	0
RSPH9	-0.0271854	0.124435	0.694036	0	0.027185	0	0.017241
BCLAF1	-0.158464	0.124465	0.694036	0.63847	0.796934	0.423645	0.448276
RP1-148H17.1	0.00888323	0.124468	0.694036	0.008883	0	0.024631	0
PRPS1	0.0684331	0.124479	0.694036	0.126822	0.058389	0.08867	0.04023
ANLN	0.00802416	0.124684	0.694036	0.008846	0.000822	0.019704	0.005747
ZNF654	-0.0620581	0.12472	0.694036	0.056388	0.118446	0.049261	0.091954
SF3B3	0.0854146	0.124765	0.694036	0.19288	0.107466	0.128079	0.086207
RWDD1	-0.111712	0.124776	0.694036	0.243641	0.355353	0.211823	0.206897
UNC79	0.0172968	0.124829	0.694036	0.021362	0.004066	0.029557	0.011494
CTD-2547L16.1	0.0119511	0.124891	0.694036	0.011951	0	0.019704	0
MTMR14	-0.114133	0.12491	0.694036	0.222896	0.337029	0.157635	0.183908
PPP4R3A	-0.107148	0.124963	0.694036	0.226859	0.334006	0.197044	0.201149
DFFB	0.0302279	0.124971	0.694036	0.03537	0.005142	0.029557	0.005747
DUSP8	-0.023079	0.125046	0.694036	0	0.023079	0	0.022989
TIGD1	-0.0532354	0.125112	0.694036	0.042012	0.095248	0.034483	0.057471
SH3BP1	0.00221514	0.125125	0.694036	0.002215	0	0.014778	0
AGPAT3	0.0614026	0.125209	0.694036	0.113183	0.05178	0.08867	0.034483
TP53	0.0888636	0.125328	0.694036	0.187772	0.098909	0.128079	0.063218
PSAT1	0.0175847	0.125333	0.694036	0.017585	0	0.019704	0
SKI	0.0408973	0.125357	0.694036	0.06398	0.023083	0.078818	0.022989
MCTS1	0.0598736	0.125358	0.694036	0.103528	0.043654	0.083744	0.028736
RP11-91P24.6	0.00513615	0.125362	0.694036	0.005136	0	0.019704	0
ELAVL1	0.0809783	0.125391	0.694036	0.173053	0.092075	0.142857	0.04023
KIF13B	-0.065051	0.125399	0.694036	0.05735	0.122401	0.059113	0.074713
MGLL	0.00869026	0.1254	0.694036	0.00869	0	0.019704	0
ARID1A	0.110971	0.125581	0.694036	0.344463	0.233491	0.261084	0.172414
PSMA3-AS1	0.101407	0.125668	0.694036	0.335768	0.234361	0.300493	0.206897
HLA-DPB1	0.228875	0.125732	0.694036	2.20059	1.97171	0.812808	0.712644
INAFM1	0.0130875	0.125794	0.694036	0.013088	0	0.019704	0
EPHB2	0.0105344	0.125796	0.694036	0.010534	0	0.014778	0
RP11-231C14.4	0.0126266	0.125919	0.694036	0.020342	0.007715	0.054187	0.045977
AP4E1	0.0535156	0.125993	0.694036	0.097072	0.043557	0.08867	0.057471
SH3KBP1	0.0847055	0.126008	0.694036	0.194528	0.109823	0.167488	0.08046
RHOQ	0.0499601	0.126016	0.694036	0.076614	0.026654	0.08867	0.034483
ADGRA3	-0.0171343	0.12609	0.694036	0	0.017134	0	0.011494
LINC00494	-0.0299982	0.126116	0.694036	0	0.029998	0	0.011494
LIN9	0.0168944	0.126175	0.694036	0.016894	0	0.019704	0
RP11-302F12.10	-0.0147054	0.126196	0.694036	0	0.014705	0	0.011494
BLM	0.0245118	0.126236	0.694036	0.030027	0.005516	0.039409	0.005747
RP5-872K7.7	-0.011868	0.126311	0.694036	0	0.011868	0	0.011494
EIF2B5	0.0832016	0.126374	0.694036	0.188278	0.105076	0.118227	0.08046
NADK2	0.0395146	0.126384	0.694036	0.055537	0.016022	0.064039	0.017241
RNF2	0.0635302	0.126431	0.694036	0.1151	0.05157	0.103448	0.063218
CALCR	-0.0230766	0.126496	0.694036	0	0.023077	0	0.011494
KCND3	-0.0199717	0.126496	0.694036	0	0.019972	0	0.011494
INPP5D	-0.191525	0.126552	0.694036	0.950888	1.14241	0.536946	0.534483
RP11-357N13.3	-0.0192822	0.12656	0.694036	0	0.019282	0	0.011494
STK36	0.0176816	0.126566	0.694036	0.017682	0	0.019704	0
SKP1	0.147855	0.126613	0.694036	0.635892	0.488038	0.418719	0.293103
DPH7	0.093543	0.126629	0.694036	0.209311	0.115768	0.108374	0.074713
BCORL1	-0.0105621	0.126737	0.694036	0	0.010562	0	0.011494
PRDX2	0.0270572	0.126788	0.694036	0.032617	0.00556	0.039409	0.005747
NOMO2	0.0177894	0.126802	0.694036	0.022486	0.004696	0.049261	0.017241
DAZL	-0.0107931	0.126891	0.694036	0	0.010793	0	0.011494
ZNF48	-0.0395777	0.126916	0.694036	0	0.039578	0	0.011494
TRIP11	-0.102474	0.126938	0.694036	0.189769	0.292243	0.17734	0.166667
ARMC7	0.0361336	0.126946	0.694036	0.044783	0.00865	0.029557	0.005747
PLXNA4	0.00853534	0.126958	0.694036	0.008535	0	0.019704	0
LINC01465	0.00911176	0.127023	0.694036	0.009112	0	0.019704	0
FBXL14	-0.0111859	0.127042	0.694036	0	0.011186	0	0.011494
AP000476.1	-0.0152582	0.127162	0.694036	0	0.015258	0	0.011494
IGHG3	0.143638	0.127167	0.694036	0.478288	0.33465	0.261084	0.201149
PYROXD2	0.0335687	0.127195	0.694036	0.033569	0	0.014778	0
PRR12	0.01722	0.127197	0.694036	0.018101	0.000881	0.019704	0.005747
C17orf77	-0.0147954	0.127308	0.694036	0	0.014795	0	0.011494
KLHL8	0.0304196	0.127308	0.694036	0.047227	0.016808	0.078818	0.011494
TMEM55B	0.100475	0.12744	0.694036	0.257808	0.157334	0.157635	0.109195
AC002456.2	-0.0202465	0.127532	0.694036	0	0.020246	0	0.011494
RP11-2B6.2	-0.0062136	0.127565	0.694036	0	0.006214	0	0.011494
CCNB1	0.00927405	0.127607	0.694036	0.009274	0	0.019704	0
CSTF3-AS1	-0.00635709	0.12761	0.694036	0	0.006357	0	0.011494
MMS22L	-0.0698248	0.127621	0.694036	0.070926	0.140751	0.073892	0.074713
ST7	0.0034299	0.12764	0.694036	0.00343	0	0.019704	0
RELL1	-0.00717043	0.127642	0.694036	0	0.00717	0	0.011494
RAB30	0.152249	0.127643	0.694036	0.646176	0.493927	0.37931	0.304598
SDE2	0.0650102	0.127694	0.694036	0.123863	0.058853	0.083744	0.045977
GBP2	0.0877758	0.127714	0.694036	0.19278	0.105005	0.128079	0.068966
RP11-7F17.8	0.0314076	0.127714	0.694036	0.034382	0.002974	0.024631	0.011494
OPN1SW	0.0145445	0.127716	0.694036	0.014545	0	0.014778	0
VAC14-AS1	0.0114118	0.127739	0.694036	0.012342	0.00093	0.019704	0.005747
REC8	0.0296616	0.127778	0.694036	0.045036	0.015374	0.044335	0.017241
AL928768.3	-0.00596229	0.127778	0.694036	0	0.005962	0	0.011494
CANT1	0.0339298	0.127824	0.694036	0.047884	0.013954	0.049261	0.022989
UBE2Z	0.100453	0.127834	0.694036	0.236078	0.135625	0.147783	0.068966
APITD1	0.00572264	0.127837	0.694036	0.005723	0	0.014778	0
RABAC1	-0.153092	0.127872	0.694036	0.478639	0.631731	0.285714	0.321839
DDB2	0.0549521	0.127872	0.694036	0.099614	0.044662	0.073892	0.04023
SMAD4	-0.0793662	0.127941	0.694036	0.122434	0.2018	0.142857	0.172414
LARP4	-0.0807203	0.127961	0.694036	0.106037	0.186757	0.093596	0.109195
RP11-316M21.6	0.00876706	0.127968	0.694036	0.008767	0	0.014778	0
TNIP1	0.123033	0.127975	0.694036	0.424276	0.301243	0.305419	0.224138
MTSS1	0.133661	0.128008	0.694036	0.487603	0.353942	0.325123	0.224138
ALOX12-AS1	-0.0193465	0.12809	0.694036	0.004726	0.024072	0.019704	0.028736
KLHL35	-0.0288594	0.128104	0.694036	0	0.028859	0	0.011494
SLC16A11	-0.00798759	0.128203	0.694036	0	0.007988	0	0.011494
RAVER2	0.023491	0.128244	0.694036	0.028821	0.00533	0.034483	0.011494
C20orf96	0.026223	0.128253	0.694036	0.029716	0.003493	0.024631	0.011494
RP11-2A4.4	-0.0289828	0.128266	0.694036	0	0.028983	0	0.011494
NHSL1	-0.0065324	0.128356	0.694036	0	0.006532	0	0.011494
SPC24	0.0152688	0.128391	0.694036	0.015269	0	0.019704	0
NDUFA1	-0.122058	0.128394	0.694036	0.345402	0.46746	0.275862	0.333333
XPO6	0.0962458	0.128404	0.694036	0.246933	0.150687	0.167488	0.097701
ZNF696	-0.0225381	0.128433	0.694036	0	0.022538	0	0.011494
C3orf33	-0.0176776	0.128478	0.694036	0	0.017678	0	0.011494
C9orf9	-0.0129542	0.128516	0.694036	0	0.012954	0	0.011494
NSL1	-0.0606142	0.128567	0.694036	0.052628	0.113242	0.054187	0.074713
SNAPC1	0.0399079	0.128574	0.694036	0.057826	0.017918	0.044335	0.011494
IL27RA	0.0303257	0.128629	0.694036	0.040043	0.009717	0.034483	0.028736
FARSA-AS1	-0.0236092	0.128642	0.694036	0	0.023609	0	0.011494
ATP5G2	0.163472	0.128657	0.694036	0.884217	0.720745	0.522167	0.373563
ITSN2	0.211434	0.128688	0.694036	1.45107	1.23964	0.655172	0.551724
RALY	0.119429	0.128718	0.694036	0.382269	0.26284	0.241379	0.16092
TWF2	0.0378556	0.128803	0.694036	0.055728	0.017873	0.049261	0.017241
NEK1	0.139512	0.128877	0.694036	0.522393	0.382881	0.315271	0.264368
RP11-242F24.1	-0.00780246	0.128883	0.694036	0	0.007802	0	0.011494
CCDC74A	0.0141034	0.128944	0.694036	0.014103	0	0.014778	0
[truncated: 15,257 more rows]

## Sheet: SS2_DEGs_US-mem BCs_CVIDvsCtrl_
Gene	logFC	P.Value	adj.P.Val	AveExpr_cluster	AveExpr_rest	percentExpr_cluster	percentExpr_rest
GLTSCR2	0.642971	5.68428e-13	1.03397e-08	1.28625	0.643283	0.7751	0.555102
CYBA	0.360331	1.46709e-09	9.5446e-06	0.866446	0.506114	0.779116	0.538776
CD79B	0.618956	1.57415e-09	9.5446e-06	1.4794	0.860442	0.730924	0.522449
MTSS1	0.356628	1.82103e-07	0.000828116	0.667029	0.310401	0.485944	0.293878
NFKBIE	0.268736	1.12581e-05	0.0409568	0.40206	0.133325	0.253012	0.122449
IKZF1	0.269103	1.98884e-05	0.0602951	0.529449	0.260346	0.409639	0.265306
SESN3	-0.404925	3.47036e-05	0.0827809	0.864501	1.26943	0.630522	0.734694
IGHA2	-0.255134	3.87133e-05	0.0827809	0.177828	0.432962	0.196787	0.302041
FTH1	-0.300338	4.09581e-05	0.0827809	1.22314	1.52348	0.903614	0.938776
SYK	0.358978	5.21866e-05	0.0949274	0.902671	0.543693	0.574297	0.371429
HVCN1	0.253934	8.82761e-05	0.145977	0.604928	0.350993	0.48996	0.346939
ZFP36L1	0.30503	0.000121534	0.157985	1.58635	1.28133	0.935743	0.873469
SNX3	0.309636	0.000125932	0.157985	0.784474	0.474838	0.51004	0.367347
MDFIC	0.167561	0.000127681	0.157985	0.235149	0.067588	0.220884	0.106122
HIPK2	-0.238063	0.000130279	0.157985	0.163862	0.401925	0.168675	0.257143
EZR	-0.371961	0.000151144	0.171832	2.88222	3.25418	0.947791	0.971429
SORL1	0.261598	0.000203658	0.217914	0.530351	0.268753	0.373494	0.22449
CXXC5	0.289029	0.000247114	0.23941	0.7201	0.431071	0.481928	0.306122
CHCHD10	0.0824407	0.000259797	0.23941	0.160457	0.078017	0.457831	0.265306
CBLB	0.289411	0.00027698	0.23941	0.83391	0.544498	0.594378	0.465306
PNRC1	0.271974	0.000278423	0.23941	0.810903	0.538929	0.62249	0.44898
SUB1	-0.256543	0.000289556	0.23941	0.527767	0.78431	0.502008	0.587755
RPS2	0.291388	0.000312814	0.247395	3.08664	2.79525	0.963855	0.987755
ZEB2	0.250679	0.000372562	0.281555	0.711611	0.460932	0.606426	0.42449
FAM65A	0.288417	0.000390326	0.281555	0.993988	0.705571	0.698795	0.579592
PIK3CA	0.205427	0.000409645	0.281555	0.397121	0.191693	0.349398	0.208163
DNM2	0.219185	0.000417921	0.281555	0.43053	0.211345	0.345382	0.236735
PDCD5	0.107021	0.000439386	0.285444	0.160587	0.053566	0.168675	0.089796
OGFR	0.174516	0.000567844	0.336708	0.337675	0.163158	0.317269	0.187755
TRIM38	0.239901	0.000596663	0.336708	0.634461	0.39456	0.554217	0.440816
HLA-DMA	0.33292	0.000631881	0.336708	1.28068	0.947764	0.702811	0.55102
HDAC9	0.122506	0.000650613	0.336708	0.177741	0.055236	0.164659	0.085714
VPS50	-0.11245	0.000653504	0.336708	0.049641	0.162091	0.080321	0.171429
ATP6V0A1	0.153521	0.000660169	0.336708	0.221762	0.068241	0.164659	0.077551
ATP8A1	0.12669	0.000665222	0.336708	0.175366	0.048676	0.164659	0.073469
CSNK1D	-0.259336	0.000684167	0.336708	0.510322	0.769658	0.481928	0.530612
CCDC85B	0.141	0.000689515	0.336708	0.257127	0.116127	0.273092	0.110204
BIRC3	0.311339	0.000703403	0.336708	1.48347	1.17213	0.811245	0.726531
IGKC	0.329153	0.000726136	0.337247	1.4702	1.14105	0.751004	0.722449
SYVN1	0.227665	0.00074161	0.337247	0.788323	0.560658	0.662651	0.526531
JCHAIN	-0.227635	0.000767733	0.340611	0.260015	0.48765	0.26506	0.363265
AFF3	0.180066	0.000797119	0.345228	0.390441	0.210375	0.425703	0.24898
TPT1	-0.248824	0.000829307	0.350816	1.5965	1.84532	0.947791	0.967347
GCNT2	0.128426	0.000882099	0.364668	0.180068	0.051643	0.144578	0.065306
TMEM8A	-0.143932	0.000904707	0.365703	0.057978	0.201911	0.068273	0.130612
KDM6B	-0.248128	0.000998384	0.392373	0.563166	0.811295	0.586345	0.657143
CAMK2D	0.187112	0.00101427	0.392373	0.391498	0.204385	0.361446	0.220408
PAN3	-0.234319	0.0010354	0.392373	0.419664	0.653984	0.429719	0.526531
FAM111B	0.107804	0.0010815	0.401479	0.140936	0.033132	0.120482	0.044898
FNTA	0.182789	0.00116051	0.422195	0.362053	0.179264	0.313253	0.171429
RABGGTA	-0.156103	0.00119874	0.427549	0.079086	0.235189	0.088353	0.138776
UCP2	0.328051	0.00132995	0.459351	1.03597	0.707922	0.546185	0.408163
ATXN1	-0.12438	0.00133841	0.459351	0.084624	0.209004	0.128514	0.195918
LYN	0.317268	0.00141856	0.469769	1.3173	1.00003	0.738956	0.644898
MPC2	0.129434	0.00142041	0.469769	0.244575	0.115141	0.253012	0.134694
ARHGAP17	0.204027	0.00146891	0.473559	0.53142	0.327392	0.514056	0.326531
IGHM	0.367615	0.00148394	0.473559	3.30254	2.93493	0.959839	0.914286
HLA-DOA	0.121166	0.00153275	0.480701	0.168503	0.047337	0.144578	0.057143
HLA-DPA1	0.371056	0.00160163	0.493789	2.21042	1.83936	0.851406	0.75102
RP11-35G9.3	0.0584481	0.00164353	0.498263	0.074961	0.016513	0.120482	0.044898
NPC1	0.114822	0.00177704	0.526924	0.170636	0.055814	0.140562	0.081633
SP140	0.25772	0.00180565	0.526924	0.89146	0.633739	0.634538	0.493878
PUS7L	0.141783	0.00182497	0.526924	0.258066	0.116283	0.240964	0.138776
SMARCA4	0.127107	0.00190598	0.533086	0.18292	0.055813	0.120482	0.065306
NCF1	0.177301	0.00192465	0.533086	0.460023	0.282721	0.453815	0.310204
TTN	0.25506	0.00193423	0.533086	0.721121	0.466061	0.497992	0.37551
C5orf15	0.16489	0.00200739	0.53343	0.309994	0.145105	0.228916	0.122449
C11orf24	0.116759	0.00206121	0.53343	0.190228	0.073469	0.180723	0.085714
SLCO4A1	-0.241566	0.00206525	0.53343	0.46736	0.708926	0.373494	0.44898
H3F3A	0.152151	0.00208849	0.53343	0.842791	0.69064	0.843373	0.82449
BCL3	0.172203	0.00209953	0.53343	0.452012	0.279809	0.485944	0.338776
CD79A	-0.283096	0.00213473	0.53343	3.30471	3.5878	0.967871	0.967347
ZSCAN18	0.121905	0.00214076	0.53343	0.188199	0.066294	0.168675	0.093878
SLAMF1	0.100915	0.0022938	0.549013	0.130933	0.030018	0.108434	0.02449
GMFG	0.163828	0.00231556	0.549013	0.426194	0.262367	0.381526	0.265306
PITPNC1	0.0532697	0.00231989	0.549013	0.05666	0.00339	0.068273	0.020408
MRPL45	0.0936361	0.00232403	0.549013	0.130047	0.036411	0.140562	0.057143
MLXIP	0.136909	0.00236945	0.551013	0.239562	0.102653	0.208835	0.126531
ETF1	-0.198681	0.00239308	0.551013	0.261445	0.460126	0.248996	0.338776
FAF1	0.112655	0.00243774	0.554281	0.179691	0.067037	0.184739	0.097959
ARHGDIA	-0.0833524	0.00250397	0.554378	0.149627	0.23298	0.401606	0.493878
TGFBR2	0.19743	0.00251772	0.554378	0.530934	0.333504	0.441767	0.326531
EMP3	-0.204726	0.0025373	0.554378	0.478283	0.683009	0.445783	0.563265
EZH1	0.189227	0.00256008	0.554378	0.396066	0.206839	0.257028	0.17551
ADAM19	0.249597	0.0027434	0.5819	1.00738	0.757783	0.670683	0.583673
FCGR2A	0.0407458	0.00275115	0.5819	0.052932	0.012186	0.140562	0.069388
SLC25A1	0.114575	0.00285895	0.588456	0.172493	0.057918	0.136546	0.053061
TESC	-0.182145	0.00289802	0.588456	0.185154	0.367299	0.168675	0.22449
AKAP17A	0.108074	0.00296813	0.588456	0.181148	0.073073	0.176707	0.097959
R3HDM4	0.226896	0.00297262	0.588456	0.696973	0.470077	0.506024	0.42449
TNFRSF18	-0.109112	0.003006	0.588456	0.042982	0.152094	0.044177	0.102041
ZFP36	-0.325792	0.00301715	0.588456	1.38004	1.70583	0.807229	0.771429
NCKAP1L	0.258855	0.00302847	0.588456	0.842296	0.58344	0.582329	0.416327
DNAAF5	0.0625739	0.00304095	0.588456	0.06811	0.005536	0.068273	0.012245
THOC3	0.0974692	0.00308551	0.588723	0.133373	0.035904	0.108434	0.061224
TSPYL2	-0.215333	0.00313254	0.588723	0.281835	0.497169	0.216867	0.306122
SNED1	-0.172073	0.0031521	0.588723	0.242679	0.414752	0.257028	0.35102
USP24	-0.284485	0.00317179	0.588723	0.851528	1.13601	0.630522	0.681633
IBTK	0.158584	0.00330255	0.606803	0.290597	0.132013	0.204819	0.134694
PKIG	0.237733	0.00337341	0.607859	0.71095	0.473217	0.477912	0.334694
C10orf54	-0.234767	0.00338568	0.607859	0.323868	0.558635	0.228916	0.297959
SMPD2	0.0906441	0.00340855	0.607859	0.119091	0.028447	0.084337	0.028571
FCRL3	0.173742	0.00346155	0.611316	0.386833	0.213091	0.309237	0.167347
MARCKSL1	0.0824436	0.00355565	0.615921	0.107831	0.025388	0.100402	0.032653
SRGAP2C	0.0545918	0.0035586	0.615921	0.090288	0.035696	0.180723	0.110204
COA7	0.0985985	0.00361345	0.615921	0.114406	0.015807	0.068273	0.016327
LRIG2	0.140145	0.00362306	0.615921	0.268213	0.128068	0.232932	0.146939
PAX5	0.17442	0.00373292	0.620768	0.491158	0.316738	0.51004	0.371429
DGCR2	0.114498	0.0037369	0.620768	0.168851	0.054353	0.140562	0.04898
SPCS2	0.138725	0.00383283	0.620768	0.352074	0.213349	0.369478	0.228571
PFKM	0.0904662	0.00385477	0.620768	0.136327	0.045861	0.128514	0.069388
TSC22D3	-0.3642	0.00388013	0.620768	2.21075	2.57495	0.839357	0.893878
SMDT1	0.175312	0.00391821	0.620768	0.547862	0.37255	0.453815	0.359184
INSIG1	0.111484	0.00397182	0.620768	0.187207	0.075723	0.15261	0.065306
PIEZO1	0.0526263	0.00397961	0.620768	0.061805	0.009179	0.064257	0.020408
RALGPS2	0.176386	0.00402662	0.620768	0.502409	0.326023	0.48996	0.326531
FAM134C	0.147677	0.00405218	0.620768	0.286134	0.138457	0.24498	0.134694
PKN1	0.136128	0.0040641	0.620768	0.251231	0.115103	0.220884	0.097959
ITGA4	0.141567	0.00408071	0.620768	0.271224	0.129657	0.220884	0.118367
KBTBD3	0.0635615	0.0041008	0.620768	0.095081	0.03152	0.124498	0.053061
ACSL1	-0.158694	0.00415037	0.620768	0.152347	0.311041	0.15261	0.240816
ABCB8	0.0631742	0.00419389	0.620768	0.079594	0.01642	0.092369	0.028571
HLA-DQB1	0.301634	0.00424376	0.620768	2.24772	1.94608	0.88755	0.828571
NIPAL2	0.0582985	0.00424885	0.620768	0.075215	0.016916	0.11245	0.044898
TRANK1	0.159728	0.00426586	0.620768	0.391759	0.23203	0.389558	0.220408
ARPC2	0.290341	0.00430837	0.621978	2.21232	1.92198	0.895582	0.869388
LRCH4	0.129916	0.00439368	0.628366	0.257943	0.128027	0.232932	0.155102
SLC16A13	-0.0556408	0.00442171	0.628366	0.002056	0.057697	0.008032	0.044898
PPM1A	-0.168395	0.00460276	0.645854	0.294969	0.463363	0.373494	0.440816
MSI2	0.145403	0.00475113	0.645854	0.330801	0.185398	0.341365	0.216327
ARHGAP24	0.243992	0.00475577	0.645854	1.09181	0.847818	0.702811	0.579592
ZNF518B	0.134179	0.00484832	0.645854	0.239705	0.105526	0.188755	0.118367
HLA-DQB2	0.116949	0.00487618	0.645854	0.43894	0.321992	0.670683	0.608163
IMPAD1	0.0843612	0.00490024	0.645854	0.110643	0.026282	0.096386	0.04898
TPK1	0.116451	0.00496331	0.645854	0.178022	0.061572	0.15261	0.081633
RWDD1	-0.179679	0.0050025	0.645854	0.362126	0.541805	0.333333	0.432653
MEF2A	0.212458	0.00507117	0.645854	0.827587	0.615129	0.662651	0.559184
RTN3	0.0862154	0.00509466	0.645854	0.10673	0.020515	0.084337	0.016327
NME6	0.0952724	0.00512257	0.645854	0.13908	0.043808	0.124498	0.044898
ALG6	0.07943	0.00518879	0.645854	0.113422	0.033992	0.120482	0.053061
RALBP1	0.0980298	0.00523765	0.645854	0.153974	0.055944	0.136546	0.057143
CCDC69	0.170156	0.00524567	0.645854	0.418786	0.24863	0.349398	0.22449
KMT2D	0.124855	0.00525701	0.645854	0.303985	0.17913	0.373494	0.277551
MB21D1	0.0908533	0.00528539	0.645854	0.130102	0.039249	0.120482	0.061224
ZNF765	-0.1005	0.00535502	0.645854	0.035174	0.135674	0.052209	0.106122
CCL22	0.0670536	0.00547216	0.645854	0.085723	0.018669	0.104418	0.012245
VDAC2	-0.151727	0.00548391	0.645854	0.215122	0.366849	0.208835	0.273469
PBDC1	-0.135039	0.00549784	0.645854	0.109585	0.244624	0.084337	0.163265
NR4A3	-0.14692	0.00552231	0.645854	0.129329	0.276249	0.136546	0.195918
ELL2	-0.150317	0.00553716	0.645854	0.228599	0.378917	0.317269	0.391837
JMY	-0.11197	0.00554038	0.645854	0.086269	0.198239	0.11245	0.191837
GFER	0.0488742	0.00554399	0.645854	0.067431	0.018557	0.120482	0.057143
IL27RA	0.158118	0.00555532	0.645854	0.293631	0.135512	0.180723	0.118367
GAB3	0.0581158	0.00558152	0.645854	0.066668	0.008552	0.064257	0.02449
OGG1	-0.0789718	0.00558219	0.645854	0.030128	0.109099	0.048193	0.102041
CLPP	-0.121428	0.00559021	0.645854	0.104574	0.226002	0.120482	0.171429
SYNE3	0.0987067	0.00565453	0.645854	0.170109	0.071402	0.164659	0.097959
PABPC4	-0.150988	0.00568052	0.645854	0.16847	0.319458	0.232932	0.289796
TGS1	0.14914	0.00568605	0.645854	0.332019	0.182879	0.257028	0.195918
RAB11B	0.117813	0.00571052	0.645854	0.267379	0.149567	0.281124	0.159184
HLA-DQA1	0.232342	0.00571647	0.645854	1.11885	0.886504	0.726908	0.644898
CYFIP2	0.217742	0.00581152	0.649831	0.72272	0.504978	0.574297	0.428571
STRAP	-0.25543	0.00583415	0.649831	0.722345	0.977775	0.473896	0.57551
KDM7A	0.160244	0.00586811	0.649831	0.373528	0.213284	0.289157	0.236735
SMARCB1	0.220982	0.00589456	0.649831	0.859419	0.638437	0.606426	0.465306
CDK5RAP1	-0.182179	0.00597744	0.654188	0.212651	0.39483	0.160643	0.24898
PSMB9	0.212295	0.00604229	0.654188	0.693247	0.480952	0.461847	0.359184
SEC14L1	-0.195834	0.00604345	0.654188	0.334816	0.53065	0.277108	0.4
AKT1S1	0.0467501	0.00607794	0.654188	0.057898	0.011148	0.068273	0.02449
WNK1	0.171624	0.00611954	0.654791	0.516922	0.345298	0.445783	0.383673
ROCK2	0.0872434	0.00624168	0.660084	0.131978	0.044735	0.116466	0.077551
SP2	-0.104875	0.00624948	0.660084	0.107355	0.21223	0.160643	0.220408
PHC2	0.0817409	0.0063265	0.660084	0.099346	0.017605	0.076305	0.016327
DNM1L	0.135268	0.00635714	0.660084	0.310335	0.175067	0.317269	0.216327
EDEM1	-0.128749	0.00637281	0.660084	0.17291	0.301659	0.232932	0.310204
AHCY	0.0792939	0.00638673	0.660084	0.09126	0.011966	0.060241	0.004082
PRKCD	0.103114	0.00653203	0.667731	0.145707	0.042593	0.104418	0.036735
LRRC18	0.0625156	0.00653414	0.667731	0.08158	0.019065	0.088353	0.036735
WWC3	0.0459021	0.0066266	0.668486	0.051954	0.006052	0.056225	0.012245
PANK3	-0.122986	0.00662968	0.668486	0.148459	0.271445	0.212851	0.265306
ISCU	-0.273033	0.00668519	0.668486	1.35585	1.62888	0.75502	0.779592
SLC39A8	-0.0691348	0.00670895	0.668486	0.02187	0.091005	0.040161	0.077551
ZBTB32	-0.230889	0.00673278	0.668486	0.380169	0.611058	0.2249	0.355102
TMEM134	0.144641	0.00676203	0.668486	0.37316	0.228519	0.337349	0.220408
RP11-101E13.5	-0.0367126	0.00686019	0.671858	0.01603	0.052743	0.064257	0.122449
ANKH	0.103377	0.00691558	0.671858	0.185061	0.081684	0.184739	0.102041
CKS2	-0.0587439	0.00695026	0.671858	0.023026	0.081769	0.044177	0.093878
LDHA	0.252197	0.00696706	0.671858	0.780709	0.528512	0.39759	0.306122
CREM	-0.230888	0.00698082	0.671858	0.523197	0.754085	0.333333	0.461224
PARP1	0.179644	0.00712355	0.681986	0.544298	0.364654	0.429719	0.297959
EEA1	0.110332	0.00721357	0.683709	0.204688	0.094356	0.176707	0.102041
HECTD1	0.218623	0.00721828	0.683709	0.798931	0.580308	0.574297	0.465306
C6orf89	-0.139332	0.00725431	0.683709	0.143681	0.283013	0.144578	0.216327
MYL6B	0.0665705	0.00735762	0.68914	0.081494	0.014923	0.076305	0.032653
SNAPC1	0.0861629	0.0073877	0.68914	0.131653	0.04549	0.136546	0.04898
FCRL2	0.136034	0.00753511	0.697571	0.260829	0.124795	0.228916	0.122449
ATG4D	0.0471762	0.00755478	0.697571	0.058594	0.011417	0.064257	0.032653
PYCARD	0.0220686	0.00775479	0.707111	0.022277	0.000209	0.040161	0.004082
MEGF9	0.0397831	0.00777297	0.707111	0.043116	0.003333	0.060241	0.016327
HBS1L	0.137824	0.00777472	0.707111	0.328185	0.190361	0.297189	0.216327
ZNF440	0.0627985	0.00781929	0.707626	0.072738	0.00994	0.064257	0.040816
EDRF1	-0.121672	0.00787063	0.707686	0.151188	0.27286	0.176707	0.253061
RP5-887A10.1	-0.0582731	0.00789776	0.707686	0.017141	0.075414	0.024096	0.069388
CCNDBP1	-0.177643	0.00802374	0.713102	0.265256	0.442899	0.236948	0.289796
PRPS1	-0.110638	0.00809423	0.713102	0.112636	0.223274	0.128514	0.183673
GMNN	0.0711294	0.00813984	0.713102	0.101093	0.029964	0.096386	0.032653
GUSB	-0.151554	0.00832331	0.713102	0.153175	0.30473	0.140562	0.17551
PMAIP1	-0.243543	0.00835584	0.713102	0.632969	0.876512	0.409639	0.481633
STAMBPL1	0.0814846	0.00854683	0.713102	0.156361	0.074876	0.200803	0.097959
H3F3B	-0.270022	0.0086418	0.713102	2.29508	2.5651	0.903614	0.926531
CLP1	-0.147884	0.00864673	0.713102	0.124572	0.272456	0.088353	0.126531
DHX57	0.107433	0.0087412	0.713102	0.191116	0.083684	0.184739	0.093878
APOBEC3G	0.134253	0.00883342	0.713102	0.272044	0.13779	0.2249	0.130612
ZNF331	-0.256706	0.00894724	0.713102	0.525825	0.782531	0.365462	0.42449
ANAPC16	0.130229	0.00897295	0.713102	0.307115	0.176885	0.309237	0.228571
KDM8	0.0515845	0.00898436	0.713102	0.060678	0.009094	0.060241	0.016327
TMEM254	0.0426338	0.00909854	0.713102	0.043759	0.001125	0.040161	0.008163
ANKLE2	-0.204129	0.00914591	0.713102	0.49262	0.696749	0.389558	0.489796
CHD9	0.22473	0.00915684	0.713102	0.861268	0.636537	0.574297	0.473469
PQLC1	0.0997524	0.00916919	0.713102	0.16841	0.068658	0.160643	0.069388
STX7	0.149862	0.00921927	0.713102	0.414481	0.264619	0.405622	0.261224
INTS2	0.0708405	0.00922054	0.713102	0.094379	0.023538	0.080321	0.044898
NUP188	-0.108628	0.00927093	0.713102	0.094843	0.203471	0.116466	0.171429
IGLV1-47	-0.0580639	0.00939096	0.713102	0.003889	0.061953	0.016064	0.044898
BCL7A	0.0885131	0.00941819	0.713102	0.163964	0.075451	0.236948	0.118367
HCG18	0.111795	0.0095445	0.713102	0.206899	0.095104	0.204819	0.118367
ACP6	0.0184054	0.0095483	0.713102	0.018405	0	0.032129	0
ZNF207	0.227386	0.00955942	0.713102	0.863241	0.635854	0.542169	0.477551
SMPD4	-0.119713	0.00970256	0.713102	0.142531	0.262245	0.184739	0.273469
KIAA0556	-0.0478138	0.00974381	0.713102	0.006695	0.054509	0.028112	0.044898
TRIAP1	-0.124181	0.00982639	0.713102	0.117697	0.241878	0.108434	0.155102
DEF6	0.131931	0.00997468	0.713102	0.296714	0.164783	0.261044	0.159184
PHF2	0.07072	0.0100352	0.713102	0.091453	0.020733	0.084337	0.036735
RP5-940J5.6	-0.0429845	0.010042	0.713102	0.014202	0.057187	0.040161	0.089796
KRCC1	0.0686336	0.0101326	0.713102	0.096541	0.027908	0.080321	0.04898
ZNF785	0.0138058	0.0102352	0.713102	0.01439	0.000584	0.032129	0.004082
TRAP1	-0.0612303	0.0102604	0.713102	0.017442	0.078672	0.02008	0.073469
BAG2	-0.0741418	0.0103085	0.713102	0.031218	0.10536	0.056225	0.085714
GTF2A2	-0.124775	0.0103218	0.713102	0.177623	0.302399	0.192771	0.244898
LIG3	0.0841685	0.0103277	0.713102	0.143384	0.059215	0.140562	0.077551
PNPLA8	0.15462	0.0103402	0.713102	0.376127	0.221507	0.289157	0.191837
MEX3C	0.0804412	0.0103504	0.713102	0.140705	0.060264	0.168675	0.093878
PTBP3	-0.145219	0.0104146	0.713102	0.242875	0.388094	0.293173	0.404082
SYMPK	0.108686	0.0108112	0.713102	0.23873	0.130044	0.289157	0.155102
DUSP18	0.0404463	0.01099	0.713102	0.044477	0.004031	0.040161	0.016327
CXorf38	0.138614	0.0112041	0.713102	0.310513	0.171899	0.232932	0.159184
ZBTB20	-0.209812	0.01123	0.713102	0.548747	0.758559	0.46988	0.571429
APRT	0.118047	0.011414	0.713102	0.271765	0.153718	0.220884	0.159184
AC022182.1	-0.0438806	0.0114315	0.713102	0.00529	0.04917	0.008032	0.036735
IGHA1	-0.350542	0.0114922	0.713102	1.32482	1.67536	0.666667	0.734694
BAIAP3	-0.0565991	0.0115774	0.713102	0.011816	0.068415	0.016064	0.053061
RP3-455J7.4	0.0847631	0.0118285	0.713102	0.270493	0.18573	0.550201	0.481633
MED17	-0.131192	0.0119155	0.713102	0.190478	0.32167	0.180723	0.277551
DECR1	0.0750727	0.0119176	0.713102	0.129169	0.054097	0.160643	0.102041
PBX4	-0.103539	0.0120835	0.713102	0.078968	0.182508	0.080321	0.114286
IRAK2	-0.147715	0.0120992	0.713102	0.214349	0.362064	0.188755	0.265306
CDC37	-0.222251	0.0121648	0.713102	0.692827	0.915078	0.538153	0.526531
ZSCAN29	0.085341	0.0126413	0.713102	0.119373	0.034032	0.092369	0.036735
SRSF5	-0.219719	0.0126499	0.713102	1.06002	1.27974	0.694779	0.75102
IDH3G	0.141406	0.0126755	0.713102	0.318276	0.17687	0.204819	0.134694
RP11-584P21.2	0.0472839	0.0126794	0.713102	0.057305	0.010021	0.048193	0.02449
PRMT5	-0.0475568	0.012717	0.713102	0.011556	0.059113	0.024096	0.04898
CNBP	0.275173	0.0127204	0.713102	1.8647	1.58953	0.799197	0.767347
PBXIP1	0.130114	0.0127283	0.713102	0.293177	0.163063	0.240964	0.2
NOP16	0.0821355	0.0127922	0.713102	0.140395	0.058259	0.13253	0.077551
CEBPB	0.0234871	0.0127952	0.713102	0.023612	0.000125	0.040161	0.004082
TMEM192	-0.088704	0.0128252	0.713102	0.071972	0.160676	0.080321	0.138776
SNRPF	0.0943344	0.012855	0.713102	0.241467	0.147133	0.301205	0.220408
MGAT1	0.121767	0.0129452	0.713102	0.239419	0.117652	0.204819	0.106122
ZNF121	0.101621	0.0129763	0.713102	0.201912	0.100292	0.196787	0.110204
ZNF501	0.047936	0.0129884	0.713102	0.048337	0.000401	0.032129	0.004082
GSTK1	0.144585	0.0130082	0.713102	0.37672	0.232135	0.293173	0.216327
SRPK2	-0.160564	0.0130327	0.713102	0.298722	0.459286	0.333333	0.359184
ARPC4	0.113626	0.0131443	0.713102	0.388336	0.27471	0.461847	0.379592
NDUFAF4	-0.0899703	0.013196	0.713102	0.080519	0.170489	0.092369	0.155102
NAT9	-0.115741	0.013261	0.713102	0.088733	0.204474	0.056225	0.122449
CALCOCO1	0.065665	0.0133024	0.713102	0.109297	0.043632	0.116466	0.053061
NDST1	0.0263671	0.0134283	0.713102	0.02686	0.000492	0.044177	0.008163
GSS	-0.0514429	0.0136293	0.713102	0.004122	0.055565	0.012048	0.036735
TMEM223	0.0979887	0.0136578	0.713102	0.205467	0.107479	0.164659	0.102041
RP11-147L13.8	-0.050815	0.0137747	0.713102	0.005272	0.056087	0.016064	0.04898
TEX10	0.0860536	0.0139164	0.713102	0.14466	0.058606	0.160643	0.089796
C9orf85	0.0486071	0.0139331	0.713102	0.080332	0.031724	0.116466	0.081633
OSBPL10	0.0820296	0.0140212	0.713102	0.146752	0.064723	0.176707	0.097959
METTL15	0.050252	0.01406	0.713102	0.0713	0.021048	0.096386	0.040816
CLEC17A	0.0848058	0.0142534	0.713102	0.219118	0.134312	0.325301	0.236735
TRNT1	0.113299	0.0142626	0.713102	0.243256	0.129957	0.220884	0.159184
HIST4H4	0.0406766	0.0143157	0.713102	0.046496	0.005819	0.040161	0.008163
PLAC8	0.103631	0.0143178	0.713102	0.257096	0.153464	0.313253	0.171429
PTPRE	0.119834	0.0143928	0.713102	0.277225	0.157391	0.253012	0.191837
B4GALT7	0.096969	0.0145804	0.713102	0.154545	0.057576	0.11245	0.069388
TRAF2	0.115019	0.0146815	0.713102	0.211787	0.096767	0.164659	0.089796
RP11-452H21.2	-0.0254603	0.0147473	0.713102	0.007677	0.033137	0.016064	0.061224
KCNH4	0.09639	0.0147512	0.713102	0.191971	0.095581	0.176707	0.126531
UBE2D3	-0.259015	0.0147786	0.713102	1.36454	1.62355	0.73494	0.795918
GCNT7	0.0268478	0.0147943	0.713102	0.030513	0.003665	0.052209	0.012245
IKZF3	0.196154	0.0148462	0.713102	0.855295	0.659142	0.654618	0.559184
MAD2L1	0.0249282	0.0149884	0.713102	0.024928	0	0.028112	0
SFI1	0.114713	0.0150309	0.713102	0.26348	0.148768	0.26506	0.187755
KCNN4	0.123233	0.0150313	0.713102	0.276918	0.153686	0.220884	0.15102
CCT8	0.168674	0.0150554	0.713102	0.477792	0.309118	0.345382	0.240816
GNA13	-0.197204	0.0150636	0.713102	0.448584	0.645788	0.349398	0.412245
DUSP4	-0.155523	0.0151038	0.713102	0.22414	0.379663	0.156627	0.24898
SNX9	-0.225435	0.0151265	0.713102	0.817289	1.04272	0.570281	0.669388
DDIT4	-0.108642	0.0152035	0.713102	0.227085	0.335727	0.297189	0.395918
TTC28	0.032207	0.0152237	0.713102	0.036551	0.004344	0.036145	0.008163
TTC21A	0.0700478	0.0152336	0.713102	0.103851	0.033803	0.088353	0.065306
MLLT3	0.0252363	0.0152353	0.713102	0.025549	0.000312	0.028112	0.004082
ATG5	-0.125426	0.0154256	0.713102	0.162359	0.287785	0.168675	0.2
LRRC41	-0.130063	0.0154548	0.713102	0.127649	0.257712	0.108434	0.17551
B3GAT2	0.0442389	0.0154761	0.713102	0.061875	0.017636	0.076305	0.028571
ACVR2A	0.026998	0.015623	0.713102	0.026998	0	0.032129	0
MAST2	0.0360344	0.0157481	0.713102	0.040403	0.004368	0.048193	0.008163
GAPT	0.0764132	0.0159505	0.713102	0.122024	0.04561	0.096386	0.032653
ARMC1	0.0950025	0.0160201	0.713102	0.161957	0.066954	0.120482	0.081633
CHD1	-0.217934	0.016053	0.713102	1.05356	1.27149	0.678715	0.77551
AP3S1	-0.1991	0.0160643	0.713102	0.562475	0.761575	0.445783	0.542857
DOCK4	-0.0460629	0.0161007	0.713102	0.007533	0.053596	0.016064	0.044898
TDRD7	0.0694776	0.0161033	0.713102	0.094702	0.025224	0.088353	0.04898
STAM	0.125192	0.0162488	0.713102	0.264693	0.139502	0.212851	0.138776
MRPL28	-0.0915742	0.0162926	0.713102	0.089684	0.181258	0.108434	0.138776
DEGS1	-0.182181	0.0163307	0.713102	0.375033	0.557214	0.341365	0.42449
ITK	0.0500414	0.0163591	0.713102	0.055822	0.005781	0.040161	0.016327
SOCS1	0.080359	0.0164419	0.713102	0.169011	0.088652	0.208835	0.114286
RP13-1032I1.7	0.0276502	0.0165521	0.713102	0.03129	0.00364	0.044177	0.008163
RP11-815J21.4	0.0325731	0.0165536	0.713102	0.033779	0.001206	0.036145	0.012245
TMEM38B	-0.0732564	0.0166226	0.713102	0.05585	0.129106	0.064257	0.138776
COLCA1	0.0468039	0.0166369	0.713102	0.047216	0.000413	0.032129	0.004082
DUOX1	0.0759865	0.0167239	0.713102	0.107463	0.031477	0.084337	0.02449
TRAPPC6A	0.0398784	0.0167293	0.713102	0.049204	0.009325	0.056225	0.016327
RP11-545I5.3	0.0390762	0.0167503	0.713102	0.04694	0.007863	0.052209	0.012245
NCEH1	-0.0484916	0.016857	0.713102	0.004892	0.053383	0.016064	0.040816
STIM1	0.103223	0.0168772	0.713102	0.205058	0.101835	0.180723	0.126531
CNDP1	-0.0302395	0.0171661	0.713102	0.000373	0.030613	0.008032	0.028571
CHST2	0.0893015	0.0172023	0.713102	0.158709	0.069408	0.13253	0.073469
LAIR1	0.050502	0.0173107	0.713102	0.056728	0.006226	0.048193	0.016327
SRSF4	0.195062	0.0173299	0.713102	0.758588	0.563526	0.574297	0.432653
CFAP70	0.0209435	0.0173313	0.713102	0.023925	0.002981	0.040161	0.016327
POLL	-0.0514261	0.017354	0.713102	0.023165	0.074591	0.040161	0.069388
USF3	0.125965	0.017367	0.713102	0.327266	0.201301	0.321285	0.265306
NAPRT	-0.0652626	0.0174353	0.713102	0.050848	0.116111	0.072289	0.118367
WARS2	-0.0810132	0.0174393	0.713102	0.045993	0.127006	0.056225	0.118367
IGHJ3	-0.00966702	0.0174705	0.713102	0.00086	0.010527	0.012048	0.053061
RNF166	0.0694275	0.0176753	0.713102	0.126781	0.057354	0.15261	0.077551
UPP1	0.0796568	0.0177006	0.713102	0.116417	0.036761	0.080321	0.040816
RP11-46O21.2	0.0383253	0.0178808	0.713102	0.038325	0	0.028112	0
CFL1	0.193074	0.0179078	0.713102	2.04905	1.85597	0.927711	0.873469
LLNLR-246C6.1	0.0302569	0.0180973	0.713102	0.033434	0.003177	0.052209	0.016327
BTBD6	0.0362809	0.0181058	0.713102	0.039176	0.002896	0.036145	0.008163
POC1B	0.0513531	0.0181257	0.713102	0.07283	0.021477	0.100402	0.044898
PPP1R2	0.171013	0.0181663	0.713102	0.658793	0.48778	0.502008	0.412245
MAMLD1	-0.0163724	0.0182207	0.713102	0	0.016372	0	0.032653
GMPPA	0.0447249	0.0183706	0.713102	0.050746	0.006021	0.040161	0.012245
MEI1	0.069845	0.0183824	0.713102	0.099886	0.030041	0.072289	0.032653
MB21D2	-0.0447599	0.0184852	0.713102	0.000495	0.045254	0.012048	0.036735
NUDT3	0.138707	0.0184936	0.713102	0.36924	0.230533	0.341365	0.216327
CLK1	-0.213954	0.0184998	0.713102	0.697403	0.911357	0.51004	0.567347
MZF1	0.0262728	0.0185207	0.713102	0.029155	0.002882	0.048193	0.008163
SULF2	0.076419	0.0185802	0.713102	0.155767	0.079348	0.216867	0.122449
RP11-714G18.1	0.0317702	0.0187067	0.713102	0.042139	0.010369	0.052209	0.028571
GLTSCR1	0.0318064	0.018753	0.713102	0.035879	0.004073	0.040161	0.012245
ELMO2	-0.0927048	0.0187537	0.713102	0.062227	0.154932	0.060241	0.097959
TTLL5	0.0741819	0.0188338	0.713102	0.118703	0.044521	0.11245	0.04898
MAP9	-0.0658585	0.018963	0.713102	0.046566	0.112424	0.072289	0.122449
TNRC6A	0.156035	0.0190575	0.713102	0.581755	0.42572	0.670683	0.555102
CCM2	0.126699	0.0192234	0.713102	0.293882	0.167183	0.240964	0.138776
PEG10	-0.0495711	0.019285	0.713102	0.010287	0.059859	0.016064	0.053061
NEMF	0.214788	0.0193064	0.713102	1.0517	0.836915	0.670683	0.55102
TMEM106C	0.0501693	0.0193499	0.713102	0.054761	0.004592	0.040161	0.004082
EBAG9	-0.109092	0.0194145	0.713102	0.138286	0.247378	0.120482	0.208163
SEMA4B	0.122639	0.0196911	0.713102	0.262313	0.139674	0.188755	0.122449
ARL5A	0.157747	0.0197047	0.713102	0.462962	0.305215	0.337349	0.244898
AGAP3	0.0337829	0.0198266	0.713102	0.036338	0.002555	0.044177	0.008163
MPRIP-AS1	0.0405509	0.0198614	0.713102	0.050924	0.010373	0.044177	0.012245
EHD1	0.209694	0.0198821	0.713102	0.741458	0.531764	0.405622	0.363265
TROVE2	-0.199041	0.0199157	0.713102	0.615691	0.814732	0.48996	0.55102
XAB2	-0.114736	0.0199578	0.713102	0.157177	0.271913	0.200803	0.257143
TSSC1	0.0386481	0.019968	0.713102	0.046037	0.007389	0.072289	0.020408
IER5	0.109313	0.0203155	0.713102	0.264838	0.155525	0.261044	0.159184
NID2	-0.0506952	0.0203325	0.713102	0.010326	0.061022	0.012048	0.053061
PTPRA	0.0999949	0.020347	0.713102	0.226572	0.126577	0.281124	0.212245
SLC39A10	-0.0726993	0.0203486	0.713102	0.042261	0.11496	0.072289	0.097959
TMEM260	0.0479865	0.0203494	0.713102	0.071751	0.023765	0.084337	0.04898
TIMP1	0.0859634	0.0203625	0.713102	0.114468	0.028504	0.056225	0.032653
RP4-635E18.8	-0.0262161	0.0204114	0.713102	0.016549	0.042765	0.084337	0.110204
CD109	0.0223885	0.0205886	0.713102	0.023593	0.001204	0.040161	0.004082
NCDN	-0.0302308	0.0206924	0.713102	9.3e-05	0.030324	0.004016	0.040816
DBT	0.0760894	0.0207033	0.713102	0.122904	0.046814	0.128514	0.044898
TMEM261	0.0452506	0.0208273	0.713102	0.065811	0.02056	0.068273	0.028571
RP5-1171I10.5	0.0755308	0.0211127	0.713102	0.169735	0.094205	0.2249	0.155102
PIM1	0.154426	0.0211235	0.713102	0.455431	0.301006	0.337349	0.240816
BRAF	-0.14767	0.0211269	0.713102	0.329176	0.476846	0.389558	0.416327
HDAC2	-0.137456	0.02115	0.713102	0.223277	0.360733	0.196787	0.281633
LZTS2	0.0296223	0.0211842	0.713102	0.029622	0	0.024096	0
GSN	0.0705538	0.0211964	0.713102	0.09671	0.026157	0.072289	0.028571
IRGQ	-0.0816511	0.021205	0.713102	0.046874	0.128525	0.052209	0.089796
NRBF2	-0.106311	0.0213141	0.713102	0.09472	0.201032	0.092369	0.155102
MYDGF	0.118889	0.0213615	0.713102	0.280093	0.161205	0.200803	0.118367
INPP5E	-0.0400483	0.0213956	0.713102	0.004735	0.044783	0.008032	0.040816
TMED5	0.10414	0.0214373	0.713102	0.257828	0.153688	0.269076	0.17551
TAOK2	0.0676558	0.0214396	0.713102	0.11013	0.042474	0.120482	0.04898
ARID3A	0.0863028	0.0215047	0.713102	0.167789	0.081486	0.180723	0.102041
MTBP	-0.06893	0.0216383	0.713102	0.041131	0.110061	0.056225	0.093878
TIFA	0.124412	0.0217382	0.713102	0.289683	0.165271	0.208835	0.142857
PHF6	0.0960898	0.0219303	0.713102	0.206014	0.109924	0.196787	0.118367
UNK	0.060006	0.021958	0.713102	0.089816	0.02981	0.080321	0.057143
PSMD5-AS1	0.0821176	0.0219648	0.713102	0.164927	0.08281	0.148594	0.089796
TLR10	0.103988	0.0220203	0.713102	0.194765	0.090778	0.124498	0.081633
GIMAP2	0.0288466	0.02209	0.713102	0.029514	0.000667	0.036145	0.008163
LINC00954	-0.0588269	0.0222576	0.713102	0.013708	0.072535	0.016064	0.044898
MTIF2	0.0915027	0.0222994	0.713102	0.185903	0.0944	0.172691	0.102041
TMEM184B	0.0808494	0.0223202	0.713102	0.13836	0.057511	0.096386	0.061224
PEX13	0.0500248	0.0223646	0.713102	0.063103	0.013078	0.064257	0.012245
SCML4	0.0246365	0.0224437	0.713102	0.027644	0.003007	0.036145	0.012245
BCAS4	0.110627	0.0225139	0.713102	0.289487	0.17886	0.453815	0.412245
DCTN6	0.091366	0.0225365	0.713102	0.245271	0.153905	0.277108	0.212245
RP11-778H2.1	0.0242419	0.0225519	0.713102	0.025688	0.001446	0.040161	0.004082
ABCG1	0.17504	0.0226281	0.713102	0.676384	0.501344	0.526104	0.420408
TMEM167B	0.110081	0.0227262	0.713102	0.237932	0.12785	0.176707	0.110204
ZNF43	-0.115665	0.0227578	0.713102	0.179378	0.295043	0.188755	0.24898
CCDC122	0.0267924	0.022832	0.713102	0.027205	0.000413	0.028112	0.004082
IGHGP	0.0383221	0.0228403	0.713102	0.098989	0.060667	0.465863	0.387755
RNASEH2B	0.143098	0.0229389	0.713102	0.444245	0.301147	0.373494	0.261224
KDM2A	0.167345	0.0229425	0.713102	0.702298	0.534953	0.570281	0.497959
NMT2	0.0609164	0.0230055	0.713102	0.107998	0.047082	0.160643	0.118367
SHOC2	-0.14431	0.0230197	0.713102	0.37214	0.516449	0.421687	0.465306
PCBP1	0.150836	0.0230248	0.713102	0.828089	0.677253	0.791165	0.669388
XXbac-BPG299F13.17	0.0522609	0.023046	0.713102	0.083542	0.031281	0.080321	0.04898
MYL12A	0.147588	0.0230677	0.713102	0.714163	0.566575	0.62249	0.514286
PKN2	0.135514	0.0230819	0.713102	0.522707	0.387193	0.522088	0.453061
NDUFA11	0.0215424	0.0231157	0.713102	0.027261	0.005718	0.120482	0.077551
CARS	0.103394	0.0231477	0.713102	0.201583	0.098189	0.148594	0.081633
ANKS1A	0.0233586	0.0232317	0.713102	0.024146	0.000787	0.032129	0.004082
GIMAP1	0.0226698	0.0232628	0.713102	0.025759	0.003089	0.032129	0.008163
TMEM80	0.0539575	0.0232832	0.713102	0.065251	0.011294	0.056225	0.016327
ATP6V0A2	-0.110957	0.0233197	0.713102	0.148437	0.259394	0.196787	0.195918
ETV3	-0.0840785	0.0233329	0.713102	0.057572	0.14165	0.084337	0.114286
NBPF11	0.084747	0.023338	0.713102	0.189614	0.104867	0.273092	0.191837
CARD19	0.0588181	0.0234291	0.713102	0.099627	0.040809	0.108434	0.04898
CLECL1	0.110144	0.0235116	0.713102	0.280556	0.170413	0.269076	0.187755
PHC1	-0.0263349	0.0235654	0.713102	0.004225	0.03056	0.008032	0.032653
ARL10	-0.0364701	0.0236503	0.713102	0.004645	0.041115	0.016064	0.036735
S100A11	0.0687782	0.0236721	0.713102	0.109611	0.040833	0.084337	0.04898
ZNF101	0.135937	0.0237229	0.713102	0.379918	0.243982	0.289157	0.208163
DPH7	0.124869	0.0237449	0.713102	0.274373	0.149504	0.180723	0.110204
NEK1	-0.156629	0.023812	0.713102	0.339485	0.496114	0.273092	0.371429
FKBP11	-0.0497457	0.0239197	0.713102	0.030397	0.080143	0.056225	0.089796
ANXA6	0.0909233	0.0239629	0.713102	0.179406	0.088483	0.160643	0.097959
NEDD1	0.101504	0.0239699	0.713102	0.199003	0.097499	0.188755	0.118367
DOCK2	0.153834	0.0240594	0.713102	0.514042	0.360208	0.461847	0.35102
LONP2	0.136421	0.0240791	0.713102	0.386505	0.250084	0.349398	0.24898
NCAPG	0.0342571	0.0240823	0.713102	0.039619	0.005362	0.044177	0.008163
GBP5	0.0748546	0.0241144	0.713102	0.121292	0.046437	0.100402	0.057143
TRMT61A	-0.0406451	0.0242344	0.713102	0.002295	0.04294	0.012048	0.02449
HERC3	0.10665	0.024248	0.713102	0.23208	0.12543	0.208835	0.138776
GALNT11	-0.0650432	0.0242537	0.713102	0.051874	0.116917	0.072289	0.130612
KCNRG	0.0177972	0.0243133	0.713102	0.019247	0.00145	0.040161	0.004082
CPEB3	0.0449735	0.0243511	0.713102	0.054973	0.01	0.060241	0.012245
PIK3CB	0.0380128	0.0243546	0.713102	0.051762	0.013749	0.072289	0.032653
RP11-527J8.1	0.023924	0.0243831	0.713102	0.024895	0.000971	0.028112	0.008163
MTRNR2L3	-0.0210273	0.0243928	0.713102	0.000861	0.021888	0.024096	0.065306
RP11-573D15.9	0.0125904	0.0244059	0.713102	0.013066	0.000475	0.032129	0.008163
MID1IP1	0.00743975	0.0245162	0.713102	0.010154	0.002715	0.072289	0.016327
ACSL5	0.0491328	0.0245371	0.713102	0.07804	0.028907	0.096386	0.065306
ACAA2	0.0954559	0.0245379	0.713102	0.191661	0.096205	0.144578	0.110204
CASP9	-0.0911767	0.0245666	0.713102	0.096336	0.187513	0.104418	0.191837
CHD7	0.180722	0.024596	0.713102	0.653642	0.472919	0.497992	0.420408
FCHSD2	0.113147	0.0246182	0.713102	0.368	0.254853	0.421687	0.334694
SMCHD1	-0.226922	0.0247358	0.713102	1.59456	1.82148	0.839357	0.865306
UBIAD1	0.0992683	0.0248164	0.713102	0.185379	0.08611	0.128514	0.085714
CR1	0.0274243	0.0248713	0.713102	0.027535	0.00011	0.032129	0.004082
TC2N	0.0673306	0.0249456	0.713102	0.096973	0.029642	0.076305	0.032653
ZNF71	-0.0543953	0.0250012	0.713102	0.015539	0.069935	0.02008	0.057143
HYDIN	0.0116183	0.0250929	0.713102	0.013121	0.001503	0.040161	0.008163
DOCK7	0.0514874	0.0251026	0.713102	0.072628	0.02114	0.084337	0.032653
LRP2	0.0326977	0.0252081	0.713102	0.038011	0.005313	0.040161	0.012245
SPI1	0.0674553	0.0252449	0.713102	0.149826	0.082371	0.236948	0.118367
KCNC3	-0.0138141	0.02526	0.713102	0.002028	0.015842	0.02008	0.036735
TFE3	0.0907425	0.0253086	0.713102	0.168873	0.078131	0.15261	0.069388
GLRX5	0.056437	0.0254074	0.713102	0.095048	0.038611	0.104418	0.065306
CD48	0.109653	0.0255932	0.713102	0.331333	0.22168	0.35743	0.285714
LINC00324	-0.052732	0.0256232	0.713102	0.024695	0.077427	0.028112	0.065306
LINC00431	0.00267481	0.0256505	0.713102	0.002675	0	0.028112	0
TAF7	-0.182277	0.0257506	0.713102	0.614732	0.79701	0.449799	0.522449
GPN3	-0.0636012	0.0258006	0.713102	0.03506	0.098661	0.040161	0.077551
METTL7A	0.0533813	0.0258701	0.713102	0.081767	0.028386	0.100402	0.053061
RBM38	0.162016	0.0259483	0.713102	0.676122	0.514107	0.570281	0.453061
SAFB	-0.135807	0.0259666	0.713102	0.270489	0.406296	0.297189	0.306122
EXO5	0.0491163	0.0259817	0.713102	0.063424	0.014308	0.052209	0.012245
NME4	0.0982196	0.0259928	0.713102	0.235509	0.137289	0.200803	0.126531
NR4A1	-0.0776454	0.0260102	0.713102	0.078699	0.156345	0.108434	0.142857
SYTL3	-0.0777858	0.0260337	0.713102	0.072062	0.149848	0.096386	0.122449
METTL23	-0.0759542	0.0260416	0.713102	0.117211	0.193166	0.156627	0.22449
VPS53	0.100962	0.0260426	0.713102	0.238582	0.13762	0.240964	0.155102
FLOT1	0.0956872	0.026101	0.713102	0.175037	0.07935	0.11245	0.065306
LAMTOR2	0.0761943	0.0262015	0.713102	0.161158	0.084964	0.156627	0.102041
GNL3L	0.0806362	0.0262053	0.713102	0.14402	0.063383	0.15261	0.122449
PRMT3	0.0428073	0.0262201	0.713102	0.066522	0.023715	0.084337	0.057143
SH2D3C	0.10158	0.0262606	0.713102	0.219486	0.117905	0.156627	0.114286
ZNF326	-0.138241	0.0263044	0.713102	0.329592	0.467833	0.329317	0.37551
SH3BP5L	0.0260489	0.0263257	0.713102	0.028048	0.001999	0.032129	0.016327
RIN3	0.131591	0.0263258	0.713102	0.388139	0.256548	0.389558	0.285714
RP11-557N21.1	0.022805	0.0263715	0.713102	0.027134	0.004329	0.036145	0.008163
MT1X	0.0182657	0.0264583	0.713102	0.022385	0.00412	0.044177	0.004082
NCR3	-0.0344351	0.0264609	0.713102	0.001179	0.035614	0.004016	0.02449
POU2F2	0.190475	0.0265244	0.713102	0.86814	0.677665	0.618474	0.461224
SLC7A6	0.0703608	0.0266413	0.713102	0.135786	0.065425	0.176707	0.122449
CCNL1	-0.202362	0.0266614	0.713102	0.910537	1.1129	0.658635	0.689796
TACC3	-0.128906	0.0266761	0.713102	0.191955	0.320862	0.196787	0.253061
AAR2	0.111211	0.0269213	0.713102	0.217705	0.106494	0.160643	0.077551
LMAN2L	0.0364671	0.0269702	0.713102	0.036807	0.00034	0.032129	0.004082
ATM	0.171272	0.0270212	0.713102	0.693339	0.522067	0.514056	0.44898
TYMP	0.110797	0.0270638	0.713102	0.255355	0.144559	0.26506	0.171429
RTN4IP1	0.0349542	0.0271105	0.713102	0.037555	0.002601	0.036145	0.004082
CTSD	0.063067	0.0271298	0.713102	0.092142	0.029075	0.072289	0.036735
ZNF836	-0.0535306	0.0271668	0.713102	0.019557	0.073088	0.028112	0.065306
MSL3	0.11701	0.027202	0.713102	0.31507	0.19806	0.285141	0.2
TAPBP	0.209022	0.0272723	0.713102	1.38512	1.1761	0.787149	0.738776
ANKEF1	0.0501451	0.0273695	0.713102	0.062078	0.011933	0.040161	0.012245
IL16	0.230484	0.0273716	0.713102	1.20751	0.977031	0.658635	0.579592
COL22A1	0.0178152	0.0274352	0.713102	0.017815	0	0.036145	0
AC093495.4	-0.0481647	0.0274415	0.713102	0.010148	0.058313	0.032129	0.057143
DNAJC5	0.0939922	0.0274443	0.713102	0.182399	0.088407	0.140562	0.069388
C12orf74	-0.0411421	0.0274597	0.713102	0	0.041142	0	0.028571
MTCH2	0.123338	0.027527	0.713102	0.312978	0.18964	0.240964	0.15102
C12orf43	-0.059351	0.027613	0.713102	0.031754	0.091105	0.044177	0.089796
CXCL8	0.0398014	0.0277114	0.713102	0.042055	0.002254	0.036145	0.008163
HACE1	0.0544629	0.0277168	0.713102	0.067783	0.01332	0.052209	0.028571
TMSB15B	-0.0201435	0.0277198	0.713102	0	0.020144	0	0.02449
C7orf50	-0.207947	0.0279063	0.713102	0.846468	1.05442	0.534137	0.604082
HNRNPAB	0.0405079	0.0280114	0.713102	0.072049	0.031541	0.13253	0.081633
TMEM69	0.051463	0.0281404	0.713102	0.063932	0.012469	0.048193	0.012245
TOE1	0.100415	0.0281448	0.713102	0.192332	0.091917	0.136546	0.069388
FABP5	0.0527727	0.0281514	0.713102	0.104115	0.051343	0.188755	0.122449
ATPIF1	0.137171	0.028196	0.713102	0.482657	0.345486	0.425703	0.330612
NEURL1	0.0283138	0.0282724	0.713102	0.032469	0.004155	0.036145	0.012245
MANEA	-0.0445513	0.0282787	0.713102	0.004275	0.048826	0.016064	0.028571
C22orf39	0.0828346	0.0282914	0.713102	0.166455	0.08362	0.200803	0.134694
PIK3R1	0.105877	0.0283249	0.713102	0.240743	0.134866	0.200803	0.130612
AMPD2	0.0788292	0.0284448	0.713102	0.117912	0.039083	0.076305	0.04898
CCDC57	0.0781362	0.0284995	0.713102	0.158767	0.08063	0.180723	0.102041
PYROXD2	0.022164	0.0285611	0.713102	0.022625	0.000461	0.040161	0.008163
ASPM	0.0368959	0.0285639	0.713102	0.041342	0.004446	0.048193	0.016327
MED25	0.0398763	0.0286509	0.713102	0.06251	0.022634	0.088353	0.044898
TXNL4A	0.0870128	0.028665	0.713102	0.201747	0.114734	0.216867	0.118367
RIPK2	-0.132234	0.0287046	0.713102	0.219601	0.351835	0.204819	0.261224
PRKCA	0.0167676	0.0287578	0.713102	0.016768	0	0.028112	0
PPP3CA	0.137677	0.0288376	0.713102	0.592007	0.45433	0.638554	0.497959
STOML2	0.119802	0.0289001	0.713102	0.302239	0.182437	0.220884	0.15102
DNAJA4	-0.0470682	0.0289074	0.713102	0.018286	0.065354	0.032129	0.065306
DUSP2	-0.120339	0.029011	0.713102	0.141037	0.261376	0.11245	0.138776
PFDN4	0.0653379	0.029048	0.713102	0.146696	0.081358	0.184739	0.138776
PRKCH	0.0338366	0.0291624	0.713102	0.037278	0.003441	0.036145	0.012245
CHAMP1	0.0449163	0.0291674	0.713102	0.066234	0.021317	0.080321	0.04898
TGIF1	0.135158	0.0292034	0.713102	0.388551	0.253393	0.281124	0.204082
CBX4	0.0800132	0.0292527	0.713102	0.185948	0.105935	0.208835	0.122449
TRAPPC11	0.0822259	0.0292749	0.713102	0.213966	0.13174	0.261044	0.2
MED22	0.0600553	0.0293172	0.713102	0.104059	0.044004	0.100402	0.061224
PDE8A	-0.0970367	0.029341	0.713102	0.105092	0.202128	0.128514	0.163265
NUDT21	-0.119665	0.0293607	0.713102	0.209127	0.328792	0.212851	0.293878
LETM1	0.0910374	0.029515	0.713102	0.204998	0.113961	0.220884	0.130612
LILRB1	0.0730672	0.0295651	0.713102	0.129172	0.056105	0.11245	0.069388
FURIN	-0.0597875	0.0295748	0.713102	0.02997	0.089757	0.048193	0.081633
CTD-2509G16.5	0.0150524	0.0296395	0.713102	0.01561	0.000558	0.028112	0.004082
CDKN2B	0.0207839	0.0296891	0.713102	0.020784	0	0.02008	0
MFSD10	-0.12116	0.029703	0.713102	0.163701	0.284862	0.136546	0.171429
IGHG1	0.191295	0.0297765	0.713102	1.05272	0.861429	0.746988	0.681633
FBLN7	0.0269336	0.0298221	0.713102	0.030171	0.003238	0.040161	0.004082
BCAR3	0.0450476	0.0298861	0.713102	0.072311	0.027263	0.092369	0.053061
COL4A3BP	0.115477	0.0299504	0.713102	0.301477	0.186	0.277108	0.179592
NPTN	0.042026	0.0299701	0.713102	0.076355	0.034329	0.148594	0.093878
TPH1	-0.0430277	0.0299738	0.713102	0.019023	0.062051	0.032129	0.065306
CMSS1	-0.108415	0.0301666	0.713102	0.180399	0.288814	0.228916	0.338776
FAM89B	0.00490313	0.0302771	0.713102	0.004903	0	0.028112	0
SNTA1	-0.0360196	0.0302955	0.713102	0.005017	0.041037	0.008032	0.036735
FAM45A	0.0620975	0.0303471	0.713102	0.101528	0.03943	0.104418	0.053061
RP1-56K13.2	0.0297468	0.0303499	0.713102	0.033431	0.003684	0.036145	0.008163
CHEK1	-0.0333709	0.0303641	0.713102	0.007725	0.041095	0.02008	0.04898
SRSF7	-0.209758	0.0304673	0.713102	1.07041	1.28017	0.614458	0.685714
AC092652.1	0.0324333	0.0304902	0.713102	0.041379	0.008945	0.040161	0.012245
KIF1BP	0.0651333	0.0305765	0.713102	0.099602	0.034469	0.072289	0.040816
USP12	0.100283	0.0307157	0.713102	0.282319	0.182036	0.297189	0.228571
PLIN3	0.069216	0.0307444	0.713102	0.122695	0.053479	0.092369	0.053061
UQCRH	-0.148596	0.0308016	0.713102	0.606932	0.755527	0.53012	0.583673
EBNA1BP2	0.0690293	0.0308552	0.713102	0.129462	0.060432	0.11245	0.061224
FCMR	0.151327	0.030905	0.713102	0.468217	0.31689	0.305221	0.281633
AIM1	-0.128723	0.0309772	0.713102	0.20789	0.336613	0.192771	0.297959
CPD	0.0376641	0.0312549	0.713102	0.043496	0.005832	0.032129	0.016327
RNASEH1-AS1	0.0242912	0.031295	0.713102	0.026881	0.00259	0.028112	0.008163
ARPC1B	0.130568	0.0313029	0.713102	0.527451	0.396883	0.493976	0.346939
SYNPO2	0.0233076	0.0313921	0.713102	0.023308	0	0.028112	0
TLL1	0.0106164	0.0314731	0.713102	0.010616	0	0.02008	0
ARG2	-0.0389094	0.0316531	0.713102	0.001675	0.040585	0.004016	0.032653
CERK	0.130299	0.0316611	0.713102	0.398915	0.268616	0.353414	0.261224
GPSM3	0.0996059	0.0317093	0.713102	0.306034	0.206428	0.349398	0.24898
TNFRSF1A	0.0214581	0.0317255	0.713102	0.021458	0	0.028112	0
LEO1	0.0929842	0.0317879	0.713102	0.180919	0.087935	0.13253	0.077551
RCL1	0.0817852	0.0317948	0.713102	0.163034	0.081249	0.136546	0.085714
AF127577.11	-0.0257329	0.031808	0.713102	0.002025	0.027758	0.012048	0.036735
BATF	0.0655256	0.0318342	0.713102	0.114873	0.049348	0.100402	0.036735
RANGAP1	-0.131416	0.0318773	0.713102	0.203123	0.334538	0.160643	0.228571
PIH1D1	0.0887699	0.0318812	0.713102	0.179534	0.090764	0.164659	0.106122
GOLGA8B	-0.139019	0.0319616	0.713102	0.370194	0.509213	0.522088	0.506122
C4orf48	-0.0341247	0.0320077	0.713102	0.027787	0.061912	0.096386	0.15102
RELA	-0.144483	0.032019	0.713102	0.383331	0.527814	0.341365	0.453061
ATAD3A	0.0277982	0.0320194	0.713102	0.031989	0.004191	0.036145	0.012245
RAB2A	0.133505	0.0320212	0.713102	0.465129	0.331624	0.405622	0.306122
LINC01481	0.0200126	0.0321167	0.713102	0.020825	0.000813	0.032129	0.004082
CD99L2	0.0361442	0.0322009	0.713102	0.040562	0.004418	0.040161	0.028571
JADE3	-0.115288	0.0323935	0.713102	0.261657	0.376944	0.297189	0.371429
TUG1	-0.11162	0.0325119	0.713102	0.154075	0.265694	0.156627	0.195918
GTPBP10	0.0581896	0.0326184	0.713102	0.107807	0.049617	0.128514	0.073469
MANBA	-0.17003	0.0326257	0.713102	0.556439	0.726469	0.473896	0.526531
TRIB2	0.0270325	0.0326448	0.713102	0.030236	0.003203	0.040161	0.004082
CENPBD1	0.0210656	0.0328817	0.713102	0.021066	0	0.024096	0
ZNF136	0.118486	0.0329484	0.713102	0.237472	0.118985	0.140562	0.106122
EPB41L4A	0.0218708	0.0330215	0.713102	0.024215	0.002344	0.040161	0.008163
TRMO	0.0693501	0.0330465	0.713102	0.132816	0.063466	0.128514	0.069388
SART1	0.093441	0.0330804	0.713102	0.207306	0.113865	0.180723	0.134694
SENP6	0.140275	0.0331341	0.713102	0.535677	0.395402	0.457831	0.391837
CEP19	0.0304173	0.0331587	0.713102	0.031864	0.001447	0.028112	0.004082
CIR1	0.120116	0.0331764	0.713102	0.461838	0.341722	0.473896	0.371429
SYNE1	0.108435	0.0331773	0.713102	0.275813	0.167378	0.236948	0.159184
C12orf75	0.0630424	0.0332243	0.713102	0.111247	0.048205	0.092369	0.053061
RHBDD3	0.0524705	0.0333176	0.713102	0.072647	0.020176	0.060241	0.028571
CTD-2568A17.8	0.0152829	0.033575	0.713102	0.015488	0.000205	0.028112	0.004082
SSFA2	-0.0761889	0.0336606	0.713102	0.072841	0.14903	0.084337	0.163265
ZNF587B	-0.0662732	0.0336654	0.713102	0.048308	0.114582	0.060241	0.106122
GAPDH	0.189283	0.0338636	0.713102	1.13641	0.947121	0.662651	0.583673
GADD45GIP1	0.0861924	0.0338733	0.713102	0.23715	0.150958	0.24498	0.191837
RNF187	0.0702283	0.0340128	0.713102	0.137544	0.067316	0.124498	0.077551
TMEM2	-0.164542	0.0340744	0.713102	0.445241	0.609783	0.405622	0.477551
RELB	0.157504	0.034104	0.713102	0.604658	0.447154	0.425703	0.338776
AP1G1	0.141139	0.034192	0.713102	0.514581	0.373442	0.53012	0.473469
LMNA	-0.0623478	0.0342408	0.713102	0.030708	0.093056	0.040161	0.065306
KIAA0586	0.07841	0.0343175	0.713102	0.147773	0.069363	0.13253	0.065306
TAOK3	0.154533	0.0343884	0.713102	0.590332	0.435799	0.433735	0.391837
CFLAR-AS1	0.0298243	0.034409	0.713102	0.034366	0.004541	0.036145	0.020408
CTD-2260A17.2	-0.0241657	0.0344465	0.713102	0.001509	0.025675	0.012048	0.02449
AES	0.089076	0.0346472	0.713102	0.273988	0.184912	0.345382	0.273469
NUF2	0.0220724	0.0346698	0.713102	0.023629	0.001557	0.032129	0.004082
ST3GAL1	-0.136358	0.0347492	0.713102	0.219537	0.355895	0.180723	0.244898
CKLF	0.0141507	0.034824	0.713102	0.014633	0.000482	0.02008	0.004082
INPP5A	-0.067724	0.0348322	0.713102	0.086397	0.154121	0.15261	0.261224
TNK2-AS1	0.0221783	0.0348389	0.713102	0.022395	0.000217	0.02008	0.004082
RP5-947P14.1	0.0212251	0.0348592	0.713102	0.021702	0.000477	0.02008	0.004082
CYTH1	0.163825	0.0349075	0.713102	0.709844	0.546019	0.562249	0.436735
ARHGAP11A	-0.0140324	0.0349483	0.713102	0	0.014032	0	0.02449
C14orf166	-0.132977	0.0349702	0.713102	0.368316	0.501294	0.313253	0.408163
GSPT2	-0.0714169	0.0349833	0.713102	0.053624	0.125041	0.048193	0.097959
C19orf47	0.0455009	0.0350378	0.713102	0.065528	0.020027	0.068273	0.036735
GIT2	0.116036	0.0350404	0.713102	0.392957	0.276921	0.39759	0.318367
AC015971.2	0.0246025	0.0351642	0.713102	0.028204	0.003601	0.044177	0.008163
PEX14	0.0563062	0.0352522	0.713102	0.115786	0.05948	0.15261	0.093878
TMEM234	0.014519	0.0352526	0.713102	0.014519	0	0.02008	0
MICU3	0.0539689	0.0353594	0.713102	0.091652	0.037683	0.100402	0.057143
SMIM19	-0.0877969	0.0354781	0.713102	0.153811	0.241608	0.196787	0.257143
RHPN2	-0.0192272	0.0355278	0.713102	0.000297	0.019525	0.004016	0.02449
MYH7B	0.0188764	0.0355737	0.713102	0.018876	0	0.032129	0
TCTEX1D2	0.00846986	0.0357016	0.713102	0.010158	0.001688	0.056225	0.012245
MGAT4A	-0.103894	0.0357156	0.713102	0.160858	0.264752	0.168675	0.208163
ZNF77	-0.0380667	0.0358252	0.713102	0.001863	0.03993	0.004016	0.02449
XPNPEP1	0.0953849	0.0359506	0.713102	0.191807	0.096422	0.144578	0.089796
RP11-242D8.1	0.0360959	0.0359773	0.713102	0.046824	0.010728	0.052209	0.036735
MED16	0.0828038	0.0359807	0.713102	0.155683	0.072879	0.116466	0.061224
GTF3C1	0.0952407	0.036021	0.713102	0.199477	0.104237	0.148594	0.102041
DERL3	0.0458065	0.036051	0.713102	0.070805	0.024998	0.084337	0.020408
CENPN	0.0204848	0.0360532	0.713102	0.021779	0.001294	0.040161	0.012245
BCCIP	-0.112803	0.0360697	0.713102	0.256269	0.369072	0.277108	0.363265
NRM	0.0519361	0.0360896	0.713102	0.069464	0.017528	0.040161	0.020408
SMTNL1	0.0136673	0.0361256	0.713102	0.013667	0	0.02008	0
RPS6KL1	0.0447992	0.0361506	0.713102	0.050744	0.005945	0.040161	0.004082
RP11-279O9.4	-0.0187675	0.0362588	0.713102	0.006294	0.025061	0.016064	0.04898
TTC27	0.0476956	0.0363284	0.713102	0.061968	0.014272	0.052209	0.036735
ARGLU1	-0.138678	0.0365628	0.713102	0.579155	0.717833	0.618474	0.628571
SOCS3	0.112343	0.036567	0.713102	0.273355	0.161012	0.2249	0.114286
RP11-92K15.1	0.0201678	0.0365954	0.713102	0.020462	0.000294	0.028112	0.008163
OSTN-AS1	-0.0195797	0.0367187	0.713102	0.000751	0.020331	0.008032	0.032653
SH3BGRL	0.130654	0.0368172	0.713102	0.43736	0.306705	0.353414	0.257143
TIGD2	0.0352988	0.036937	0.713102	0.040225	0.004926	0.044177	0.004082
CD27	-0.0919765	0.0370271	0.713102	0.077829	0.169806	0.048193	0.097959
NUDCD3	0.0961835	0.0372018	0.713102	0.224554	0.12837	0.220884	0.130612
RASGRF1	-0.0561167	0.0372516	0.713102	0.041612	0.097728	0.064257	0.089796
AHSA1	-0.105412	0.0373115	0.713102	0.136032	0.241444	0.136546	0.163265
CAMKK2	-0.0537314	0.0373572	0.713102	0.027362	0.081093	0.040161	0.065306
MAFG	0.0409393	0.0374885	0.713102	0.060721	0.019782	0.076305	0.036735
NCSTN	-0.120588	0.0375136	0.713102	0.204953	0.325541	0.196787	0.220408
BAZ1A	0.104497	0.0376002	0.713102	0.355274	0.250777	0.353414	0.273469
WDR82	0.101543	0.0377327	0.713102	0.278204	0.176661	0.301205	0.240816
GPATCH3	-0.0775683	0.037741	0.713102	0.072771	0.150339	0.080321	0.110204
RAC2	0.15536	0.0377498	0.713102	0.581127	0.425767	0.417671	0.306122
RP3-323P24.3	-0.0193158	0.0377654	0.713102	0	0.019316	0	0.020408
CNN3	-0.0722525	0.037788	0.713102	0.033283	0.105536	0.044177	0.073469
CLPTM1	0.130864	0.0378159	0.713102	0.427045	0.296181	0.389558	0.261224
TMEM248	0.11017	0.0378363	0.713102	0.286054	0.175884	0.232932	0.163265
RP11-138I1.3	-0.0355353	0.0379075	0.713102	0.014434	0.049969	0.028112	0.04898
GUK1	-0.165996	0.0379514	0.713102	0.641052	0.807047	0.457831	0.538776
CISD2	-0.0825822	0.0379653	0.713102	0.120871	0.203453	0.144578	0.17551
ZYX	-0.115405	0.0379955	0.713102	0.220816	0.336221	0.184739	0.277551
RPS6KA3	-0.12754	0.03801	0.713102	0.261978	0.389518	0.281124	0.334694
CDKN2C	0.0390015	0.0380359	0.713102	0.050507	0.011505	0.048193	0.016327
ITGB1BP1	0.0860972	0.0380713	0.713102	0.205919	0.119822	0.188755	0.102041
ZCCHC7	0.111136	0.0381524	0.713102	0.338601	0.227465	0.345382	0.269388
PLEKHM2	0.127829	0.0382321	0.713102	0.413947	0.286118	0.341365	0.289796
PIWIL2	-0.0100927	0.0383057	0.713102	0.000133	0.010226	0.004016	0.02449
HDHD2	0.0548853	0.0383386	0.713102	0.087283	0.032397	0.084337	0.032653
BLOC1S3	0.0657132	0.0383682	0.713102	0.104452	0.038739	0.064257	0.044898
RALGPS1	0.042122	0.0385722	0.713102	0.063529	0.021407	0.076305	0.032653
DARS2	-0.0475173	0.0385992	0.713102	0.03572	0.083238	0.056225	0.110204
CH507-9B2.3	-0.0153305	0.0386966	0.713102	0.005721	0.021052	0.052209	0.061224
STK11IP	0.0611055	0.0386974	0.713102	0.098408	0.037303	0.092369	0.053061
FIBP	0.0965464	0.0387946	0.713102	0.200392	0.103846	0.148594	0.085714
PARP8	-0.119061	0.0388308	0.713102	0.226261	0.345321	0.2249	0.269388
DDX39A	-0.19361	0.0390021	0.713102	0.732832	0.926442	0.457831	0.506122
RP11-417F21.1	0.0736098	0.0390391	0.713102	0.114061	0.040451	0.076305	0.044898
FAM229A	-0.0152213	0.0391441	0.713102	0.000793	0.016014	0.004016	0.028571
COL19A1	0.108225	0.0391447	0.713102	0.284693	0.176468	0.261044	0.163265
RP5-1159O4.1	0.0292645	0.0392642	0.713102	0.029861	0.000597	0.024096	0.008163
PSTPIP1	0.0589205	0.0393271	0.713102	0.076578	0.017658	0.040161	0.028571
RHBDD1	0.0811589	0.0394629	0.713102	0.175439	0.09428	0.160643	0.114286
FOCAD	0.0325438	0.0394954	0.713102	0.040065	0.007521	0.056225	0.012245
UBL4A	0.07725	0.0396317	0.713102	0.125704	0.048454	0.088353	0.053061
MEF2C-AS1	0.0138759	0.0397382	0.713102	0.014288	0.000413	0.024096	0.004082
HMCN1	0.0217821	0.0397449	0.713102	0.02424	0.002458	0.036145	0.008163
SPG21	0.102205	0.0397659	0.713102	0.248409	0.146204	0.200803	0.102041
USP25	0.097053	0.0398099	0.713102	0.231494	0.134441	0.232932	0.15102
MANEA-AS1	0.0518275	0.0398371	0.713102	0.084827	0.032999	0.080321	0.044898
LRRK2	0.107176	0.0398837	0.713102	0.293599	0.186423	0.273092	0.208163
EIF3G	0.142446	0.0399168	0.713102	0.575133	0.432687	0.409639	0.371429
NLRC5	0.198368	0.0402062	0.713102	1.15499	0.956621	0.714859	0.616327
PTGES3	-0.164184	0.0402149	0.713102	0.528685	0.692869	0.409639	0.444898
ST7L	0.0362607	0.0402475	0.713102	0.048086	0.011825	0.048193	0.02449
ORM2	-0.00689253	0.0405075	0.713102	0	0.006893	0	0.028571
BLMH	0.0668321	0.0406141	0.713102	0.109606	0.042774	0.108434	0.036735
USH2A	0.0219598	0.0407506	0.713102	0.02402	0.00206	0.036145	0.008163
LAPTM5	-0.179563	0.041005	0.713102	3.92847	4.10804	0.991968	0.995918
TMSB4Y	-0.0302458	0.0411573	0.713102	0.004082	0.034328	0.016064	0.02449
CCDC53	0.0650829	0.0412848	0.713102	0.144378	0.079295	0.148594	0.118367
CPNE5	0.0843178	0.0413203	0.713102	0.17857	0.094252	0.180723	0.093878
OLFML1	-0.0332907	0.0414992	0.713102	0.002971	0.036262	0.004016	0.020408
DYNLRB1	-0.0822799	0.0415559	0.713102	0.160006	0.242286	0.204819	0.240816
MRPL43	0.077947	0.0415948	0.713102	0.179874	0.101927	0.160643	0.126531
CCDC12	0.150698	0.0416934	0.713102	0.727044	0.576346	0.526104	0.420408
IGKV4-1	0.122257	0.0417294	0.713102	0.289855	0.167598	0.168675	0.122449
SUN1	-0.113999	0.041744	0.713102	0.192786	0.306785	0.172691	0.22449
TMEM41B	0.0772283	0.0417648	0.713102	0.204043	0.126815	0.2249	0.15102
PREX1	0.0845052	0.0418137	0.713102	0.193848	0.109343	0.208835	0.118367
FAM46A	0.0879053	0.0418484	0.713102	0.184825	0.096919	0.136546	0.081633
LINC00652	0.017057	0.0418898	0.713102	0.017057	0	0.024096	0
CROT	-0.0501686	0.0420773	0.713102	0.025171	0.07534	0.036145	0.065306
ATXN7L1	0.0650703	0.0422343	0.713102	0.111687	0.046616	0.100402	0.053061
PRDM1	-0.0442081	0.0423213	0.713102	0.024634	0.068842	0.056225	0.065306
ARL5B	-0.0601322	0.0423432	0.713102	0.044756	0.104889	0.052209	0.097959
DNAH8	0.0135818	0.042402	0.713102	0.014542	0.000961	0.028112	0.008163
SLC11A1	0.0403046	0.0424391	0.713102	0.040305	0	0.02008	0
C5AR1	0.0298763	0.0427118	0.713102	0.030164	0.000287	0.044177	0.008163
SERPINB9	-0.139808	0.0427292	0.713102	0.420415	0.560224	0.449799	0.485714
FUT8	0.0923835	0.0428676	0.713102	0.269787	0.177404	0.309237	0.22449
DOK1	0.0804131	0.0428874	0.713102	0.149937	0.069523	0.108434	0.057143
PSMD6-AS2	-0.0737299	0.0428932	0.713102	0.07033	0.14406	0.076305	0.126531
HOXB2	0.0146265	0.0428975	0.713102	0.014884	0.000258	0.024096	0.004082
LUC7L3	-0.157751	0.0430552	0.713102	0.646705	0.804456	0.542169	0.587755
ZBTB14	-0.0499196	0.0431488	0.713102	0.032135	0.082054	0.052209	0.093878
DPP10	0.029897	0.0431601	0.713102	0.030331	0.000434	0.024096	0.004082
F5	0.0158316	0.0432246	0.713102	0.015832	0	0.02008	0
ERP27	0.0620855	0.0432357	0.713102	0.115457	0.053371	0.128514	0.089796
POLR2E	0.0920091	0.0432369	0.713102	0.209131	0.117122	0.15261	0.114286
TNS3	0.0602401	0.0432637	0.713102	0.101718	0.041477	0.104418	0.061224
VWDE	0.0194231	0.0433113	0.713102	0.019423	0	0.028112	0
ECHDC1	0.0918894	0.0433482	0.713102	0.223768	0.131878	0.184739	0.134694
FYB	0.0375703	0.0434	0.713102	0.040063	0.002492	0.044177	0.016327
BOD1L1	0.180163	0.0434188	0.713102	1.04003	0.859866	0.682731	0.673469
PRDM4	-0.134439	0.0434483	0.713102	0.293556	0.427995	0.257028	0.302041
C14orf93	0.0250304	0.0435107	0.713102	0.026437	0.001407	0.02008	0.004082
TSR1	-0.0742828	0.0435268	0.713102	0.078964	0.153247	0.080321	0.134694
PARVB	-0.0867342	0.0437553	0.713102	0.192354	0.279088	0.289157	0.346939
ATP5A1	0.203052	0.0437765	0.713102	0.990404	0.787351	0.570281	0.44898
CAMK1D	0.139346	0.0438121	0.713102	0.529487	0.390141	0.457831	0.35102
SMIM4	0.0329493	0.0439066	0.713102	0.051509	0.01856	0.104418	0.04898
MEGF8	0.0348472	0.0439449	0.713102	0.039192	0.004345	0.040161	0.008163
FKBP3	0.0715104	0.0440033	0.713102	0.180983	0.109473	0.192771	0.134694
PCSK5	0.023376	0.0440396	0.713102	0.024363	0.000987	0.036145	0.012245
CYP3A5	-0.0269078	0.044163	0.713102	0.006469	0.033377	0.028112	0.036735
SLC2A5	0.0368369	0.0441667	0.713102	0.046785	0.009948	0.056225	0.012245
KPNB1	0.124036	0.0442846	0.713102	0.49317	0.369135	0.534137	0.440816
RCC2	0.0548685	0.0443668	0.713102	0.123702	0.068834	0.176707	0.130612
SLC25A32	0.103374	0.0444255	0.713102	0.274029	0.170655	0.236948	0.17551
BCL11B	0.0186774	0.0444797	0.713102	0.019978	0.001301	0.024096	0.008163
PPIAL4A	0.0016707	0.0446555	0.713102	0.002139	0.000468	0.040161	0.016327
LEAP2	-0.036853	0.0448286	0.713102	0.002761	0.039614	0.012048	0.020408
STUB1	0.0241828	0.0448912	0.713102	0.035559	0.011376	0.076305	0.020408
KMO	0.0435162	0.0449066	0.713102	0.066606	0.02309	0.072289	0.02449
HSP90AA1	-0.192065	0.0451148	0.713102	1.3666	1.55866	0.75502	0.812245
ERH	-0.0874011	0.0451357	0.713102	0.22425	0.311651	0.305221	0.355102
IRF4	-0.157405	0.045216	0.713102	0.547768	0.705173	0.518072	0.538776
CTTNBP2NL	0.0711384	0.0452199	0.713102	0.144934	0.073795	0.136546	0.093878
ARHGEF9	0.0182606	0.0453435	0.713102	0.022598	0.004338	0.044177	0.008163
BICD1	0.0569716	0.0453919	0.713102	0.107963	0.050991	0.128514	0.044898
ATP1B3	-0.153795	0.0454043	0.713102	0.352263	0.506057	0.228916	0.322449
ATPAF1	-0.0499953	0.0454061	0.713102	0.023868	0.073863	0.028112	0.053061
ITGB8	0.0146831	0.0454086	0.713102	0.016208	0.001525	0.028112	0.008163
MKL2	0.0699613	0.0454236	0.713102	0.140743	0.070782	0.13253	0.093878
ARMC6	-0.0463591	0.0454289	0.713102	0.016754	0.063113	0.032129	0.040816
GBP2	0.091508	0.0454854	0.713102	0.197185	0.105677	0.172691	0.085714
NLRP2	0.0581585	0.045586	0.713102	0.089309	0.03115	0.080321	0.028571
DOCK10	0.128943	0.0456172	0.713102	0.471223	0.34228	0.373494	0.306122
STK38	0.0551889	0.0456803	0.713102	0.097418	0.042229	0.088353	0.057143
CALCRL	0.00675621	0.045852	0.713102	0.006756	0	0.02008	0
PRPF40A	0.189971	0.045868	0.713102	1.22499	1.03502	0.730924	0.653061
C19orf43	0.103247	0.045928	0.713102	0.337885	0.234638	0.313253	0.244898
RPL17	-0.0205943	0.0459585	0.713102	0.021231	0.041825	0.128514	0.167347
FOXP1-AS1	0.0344096	0.0460663	0.713102	0.046401	0.011992	0.068273	0.036735
PBRM1	0.111498	0.0461363	0.713102	0.336315	0.224818	0.325301	0.265306
ARID5A	-0.177794	0.0461503	0.713102	0.544507	0.7223	0.349398	0.412245
ISOC1	0.0495753	0.0462256	0.713102	0.063694	0.014119	0.036145	0.016327
CHCHD4	0.00589691	0.0462637	0.713102	0.005897	0	0.02008	0
ANPEP	0.0288219	0.0462756	0.713102	0.02904	0.000218	0.02008	0.004082
CD40	0.165013	0.0463018	0.713102	0.71492	0.549908	0.46988	0.383673
LSG1	-0.106547	0.0464106	0.713102	0.183693	0.29024	0.172691	0.22449
TMEM220	0.0254179	0.0464535	0.713102	0.032055	0.006637	0.052209	0.02449
RPP14	0.0375999	0.0465086	0.713102	0.059978	0.022378	0.084337	0.044898
KDM4A-AS1	0.0256815	0.046613	0.713102	0.035918	0.010237	0.052209	0.020408
AK4	0.0322398	0.0466607	0.713102	0.032427	0.000187	0.028112	0.004082
TIAF1	0.0185109	0.046755	0.713102	0.018511	0	0.02008	0
CYTH2	0.058693	0.0467887	0.713102	0.099969	0.041276	0.076305	0.04898
LINC00843	-0.0108379	0.0468982	0.713102	0.00014	0.010978	0.004016	0.02449
PAPD7	-0.144266	0.0469503	0.713102	0.334507	0.478773	0.253012	0.318367
CUZD1	0.0201592	0.0469593	0.713102	0.020159	0	0.024096	0
C14orf28	-0.0533206	0.0470961	0.713102	0.033458	0.086779	0.036145	0.073469
ECT2L	0.0224802	0.047112	0.713102	0.026596	0.004116	0.032129	0.012245
RABGGTB	-0.123503	0.0471588	0.713102	0.302724	0.426227	0.281124	0.355102
CLEC7A	0.024405	0.0471869	0.713102	0.024405	0	0.02008	0
ATP6V1A	-0.0960147	0.0472738	0.713102	0.123242	0.219257	0.136546	0.155102
TMEM214	0.0706223	0.0474763	0.713102	0.129316	0.058693	0.11245	0.057143
NLRX1	0.0314938	0.0474961	0.713102	0.031658	0.000164	0.024096	0.004082
ZNF804A	0.0420924	0.0474996	0.713102	0.06125	0.019158	0.056225	0.028571
ZNF32-AS2	-0.0203747	0.0475298	0.713102	0.000571	0.020945	0.004016	0.02449
PAICS	0.0507141	0.0476892	0.713102	0.081398	0.030684	0.080321	0.036735
UNC50	-0.079016	0.0479215	0.713102	0.103801	0.182817	0.092369	0.179592
ELMO3	0.0191274	0.0480353	0.713102	0.019127	0	0.024096	0
WDR48	0.117208	0.0480649	0.713102	0.333409	0.216201	0.257028	0.183673
TMSB10	0.129361	0.0481225	0.713102	1.0068	0.877439	0.851406	0.8
WDR91	-0.0727085	0.0481376	0.713102	0.071113	0.143821	0.100402	0.118367
ZNF468	0.0707998	0.0481576	0.713102	0.153319	0.082519	0.140562	0.122449
MATN1-AS1	-0.0393089	0.0482978	0.713102	0.024231	0.06354	0.044177	0.085714
TRAK1	0.108798	0.0483364	0.713102	0.310682	0.201883	0.273092	0.183673
TTC39B	0.0163102	0.0483643	0.713102	0.019237	0.002927	0.040161	0.012245
CRIPT	0.0480634	0.0483737	0.713102	0.111147	0.063084	0.184739	0.106122
RICTOR	0.139172	0.0483886	0.713102	0.590937	0.451764	0.518072	0.391837
RNF139	0.111375	0.0485726	0.713102	0.284758	0.173382	0.188755	0.138776
TEX264	0.103743	0.0486767	0.713102	0.234386	0.130643	0.160643	0.093878
ZNF304	0.0289784	0.0487105	0.713102	0.035447	0.006468	0.048193	0.020408
RP11-770J1.5	-0.010257	0.0487552	0.713102	0.000949	0.011206	0.004016	0.020408
UBE2G2	-0.109307	0.0487583	0.713102	0.179979	0.289287	0.168675	0.216327
C6orf226	-0.0433827	0.0488915	0.713102	0.025536	0.068919	0.032129	0.069388
CASC2	0.00407132	0.0489028	0.713102	0.004071	0	0.024096	0
CBL	-0.112744	0.04891	0.713102	0.204389	0.317133	0.196787	0.257143
IGLV2-11	0.0465989	0.0489112	0.713102	0.048028	0.001429	0.040161	0.028571
IRF9	0.0587885	0.0489368	0.713102	0.128252	0.069463	0.200803	0.110204
CNOT6L	0.132965	0.0491836	0.713102	0.563975	0.43101	0.433735	0.4
SYAP1	-0.134137	0.0491987	0.713102	0.435993	0.570131	0.421687	0.493878
COL17A1	0.008289	0.049273	0.713102	0.008605	0.000316	0.024096	0.004082
AC233755.1	0.0430579	0.0492966	0.713102	0.076002	0.032944	0.144578	0.073469
TP53INP1	-0.0668305	0.0493682	0.713102	0.075554	0.142385	0.144578	0.183673
RP3-428L16.2	0.0231358	0.0493951	0.713102	0.025853	0.002718	0.032129	0.008163
HOXB3	0.0179846	0.0494835	0.713102	0.017985	0	0.024096	0
COA4	0.0773199	0.0495093	0.713102	0.187062	0.109742	0.176707	0.114286
NCOA3	0.182053	0.0495302	0.713102	1.27945	1.0974	0.791165	0.722449
UCHL1	0.0220964	0.0495824	0.713102	0.022096	0	0.016064	0
GALK1	0.0270895	0.0496025	0.713102	0.02857	0.001481	0.024096	0.008163
ITSN1	0.0246579	0.0496153	0.713102	0.025195	0.000537	0.028112	0.004082
ASNA1	0.0646394	0.0496716	0.713102	0.140086	0.075446	0.144578	0.069388
GRSF1	0.130629	0.0497452	0.713102	0.423982	0.293353	0.301205	0.216327
CIB1	-0.185393	0.0497791	0.713102	1.44786	1.63325	0.815261	0.795918
AKAP10	-0.0987913	0.0498523	0.713102	0.158855	0.257647	0.204819	0.220408
PHB	0.0754838	0.049945	0.713102	0.197624	0.12214	0.188755	0.122449
PSMG3-AS1	0.0161963	0.0499669	0.713102	0.018391	0.002195	0.040161	0.016327
UXS1	0.0369953	0.0500235	0.713102	0.048307	0.011311	0.056225	0.02449
BANK1	0.170602	0.050061	0.713102	0.807777	0.637175	0.538153	0.453061
DDX23	-0.0896663	0.0500915	0.713102	0.106088	0.195755	0.11245	0.134694
KCTD17	0.021067	0.0502389	0.713102	0.025458	0.004391	0.028112	0.012245
PLSCR1	0.0745635	0.0503038	0.713102	0.169749	0.095186	0.148594	0.106122
RMND1	0.055449	0.0503137	0.713102	0.103777	0.048328	0.088353	0.057143
NENF	0.0546258	0.0503807	0.713102	0.103945	0.049319	0.104418	0.053061
MCFD2	0.0662207	0.0504555	0.713102	0.157011	0.090791	0.204819	0.122449
SIK1	-0.04575	0.050486	0.713102	0.04455	0.0903	0.100402	0.171429
COMMD8	-0.06684	0.0505392	0.713102	0.061761	0.128601	0.052209	0.089796
WDFY3	0.0172275	0.0505825	0.713102	0.020464	0.003236	0.040161	0.012245
CIDEC	-0.000946061	0.050589	0.713102	0	0.000946	0	0.020408
SFXN4	0.0289593	0.0507127	0.713102	0.029048	8.9e-05	0.02008	0.004082
SPDL1	0.0433196	0.0507159	0.713102	0.068361	0.025042	0.068273	0.036735
POLA2	0.0439041	0.0507993	0.713102	0.066652	0.022748	0.076305	0.028571
EID2	0.0323827	0.0508042	0.713102	0.041468	0.009085	0.044177	0.02449
MVP	0.11303	0.0508321	0.713102	0.334812	0.221782	0.261044	0.2
CTA-384D8.36	-0.00792328	0.0508476	0.713102	0.000594	0.008518	0.004016	0.028571
ENTPD1	-0.0593286	0.0509005	0.713102	0.041408	0.100736	0.092369	0.089796
IPO7	0.081736	0.0509281	0.713102	0.159733	0.077997	0.124498	0.106122
ZNF799	-0.0363378	0.0509303	0.713102	0.005912	0.04225	0.008032	0.02449
OR4F29	-0.00666287	0.0509349	0.713102	0.000811	0.007474	0.008032	0.032653
LINC01415	0.0209866	0.0509853	0.713102	0.023694	0.002708	0.028112	0.012245
DHX37	-0.0489658	0.0509984	0.713102	0.036149	0.085115	0.080321	0.093878
COMMD1	0.085013	0.0511074	0.713102	0.176868	0.091855	0.160643	0.130612
RP11-344N10.2	-0.013976	0.0511377	0.713102	0.00409	0.018066	0.016064	0.044898
TCL1A	0.0443003	0.0513071	0.713102	0.044939	0.000638	0.02008	0.008163
MRPL22	0.0985322	0.0513557	0.713102	0.296208	0.197676	0.257028	0.191837
VCAN	0.0316367	0.0513581	0.713102	0.031958	0.000322	0.02008	0.004082
IQCB1	0.084982	0.0513647	0.713102	0.21394	0.128958	0.204819	0.146939
CHD3	0.0830495	0.0513715	0.713102	0.204018	0.120968	0.253012	0.138776
DEF8	0.0958231	0.0513935	0.713102	0.256703	0.16088	0.196787	0.134694
RNPS1	0.127705	0.0514004	0.713102	0.595696	0.467991	0.497992	0.432653
RP1-111C20.4	0.0220735	0.0514046	0.713102	0.033579	0.011506	0.060241	0.028571
IQSEC1	0.180528	0.0514598	0.713102	1.25356	1.07303	0.811245	0.706122
CSF3R	0.0269486	0.051504	0.713102	0.030843	0.003895	0.032129	0.008163
CAPN10	0.058482	0.0515306	0.713102	0.091809	0.033327	0.072289	0.032653
ADAT1	-0.061973	0.0515765	0.713102	0.038643	0.100616	0.056225	0.073469
ALS2	0.0414842	0.0516209	0.713102	0.061577	0.020092	0.056225	0.028571
ZNRD1-AS1	0.0291258	0.0516555	0.713102	0.067451	0.038325	0.441767	0.383673
SORBS1	0.0187942	0.0516897	0.713102	0.019207	0.000413	0.024096	0.004082
PIP4K2B	-0.0431607	0.0517215	0.713102	0.010642	0.053802	0.02008	0.032653
LUCAT1	0.00908796	0.0517599	0.713102	0.009088	0	0.024096	0
SRGAP1	0.0186878	0.0517844	0.713102	0.018688	0	0.032129	0
TREM1	0.0237055	0.0517871	0.713102	0.024118	0.000413	0.028112	0.004082
GYG1	-0.0824277	0.0519228	0.713102	0.066965	0.149393	0.072289	0.081633
FILIP1L	-0.056094	0.0519994	0.713102	0.053516	0.10961	0.060241	0.134694
CCDC91	0.0960646	0.0520169	0.713102	0.3278	0.231736	0.369478	0.289796
RP11-21M24.3	-0.00940139	0.0521005	0.713102	0	0.009401	0	0.020408
CGGBP1	-0.122714	0.0521347	0.713102	0.260608	0.383322	0.24498	0.24898
NAIF1	-0.0207614	0.0521863	0.713102	0.000661	0.021422	0.008032	0.028571
NT5C3A	0.108565	0.0522297	0.713102	0.354252	0.245687	0.333333	0.204082
MARS	-0.125316	0.0522436	0.713102	0.23748	0.362796	0.228916	0.228571
MPST	0.0366656	0.0522496	0.713102	0.052385	0.01572	0.056225	0.020408
ZNF721	-0.101763	0.0522538	0.713102	0.20854	0.310303	0.24498	0.289796
RP11-1017G21.5	0.022895	0.0523032	0.713102	0.022895	0	0.02008	0
SERPINI1	0.00301453	0.0523138	0.713102	0.003015	0	0.016064	0
RP11-421F16.3	0.0200027	0.0523232	0.713102	0.021	0.000997	0.02008	0.008163
ABHD10	0.089117	0.052413	0.713102	0.189887	0.10077	0.120482	0.077551
FUNDC2	-0.10666	0.0524193	0.713102	0.171608	0.278268	0.140562	0.187755
RMND5A	-0.0886566	0.0524546	0.713102	0.127854	0.21651	0.208835	0.17551
CD22	0.12905	0.0524715	0.713102	0.45135	0.3223	0.333333	0.257143
ANKRD10	0.182672	0.0524936	0.713102	1.15836	0.97569	0.686747	0.620408
RPA3	0.0745949	0.0525906	0.713102	0.202519	0.127924	0.216867	0.167347
UBXN11	-0.0434706	0.0526073	0.713102	0.031776	0.075246	0.068273	0.089796
CNIH2	0.0146601	0.0526707	0.713102	0.01466	0	0.02008	0
LRPAP1	0.125829	0.0528019	0.713102	0.366821	0.240992	0.253012	0.183673
SENP3	0.0109094	0.0528507	0.713102	0.015053	0.004143	0.044177	0.020408
SF3B2	0.153448	0.052926	0.713102	0.76012	0.606672	0.522088	0.493878
SLC1A4	0.0759451	0.0530164	0.713102	0.159365	0.083419	0.136546	0.089796
CHRNE	-0.0171167	0.0530507	0.713102	0	0.017117	0	0.020408
CLN5	0.0522466	0.0531589	0.713102	0.094229	0.041982	0.084337	0.044898
DARS-AS1	0.0180576	0.053169	0.713102	0.021185	0.003127	0.044177	0.02449
SWAP70	0.190181	0.0532133	0.713102	1.33183	1.14165	0.718876	0.661224
RP11-517P14.2	-0.0225771	0.0533516	0.713102	0	0.022577	0	0.020408
COQ10B	-0.0900521	0.0533544	0.713102	0.142134	0.232186	0.168675	0.187755
NUDT16	0.0497285	0.0534072	0.713102	0.06789	0.018161	0.056225	0.020408
AC090498.1	0.0670909	0.0535592	0.713102	0.739842	0.672751	0.943775	0.946939
LPCAT3	0.0478556	0.0536271	0.713102	0.093402	0.045546	0.128514	0.069388
GPR3	0.0112151	0.0536548	0.713102	0.011215	0	0.024096	0
RP11-345J4.5	0.00792118	0.0537527	0.713102	0.008527	0.000606	0.028112	0.012245
EXOSC3	0.0439092	0.0538173	0.713102	0.076181	0.032271	0.096386	0.073469
MRPL9	-0.0904031	0.0538774	0.713102	0.203291	0.293694	0.26506	0.285714
AC010894.5	-0.0286544	0.0539001	0.713102	0.006453	0.035108	0.02008	0.032653
C9orf131	0.0293244	0.0539799	0.713102	0.029324	0	0.028112	0
AC002480.2	0.0196754	0.0540069	0.713102	0.019821	0.000146	0.02008	0.004082
PNPLA6	0.0588838	0.0541689	0.713102	0.110109	0.051225	0.100402	0.061224
CD96	0.0197624	0.0541969	0.713102	0.020185	0.000423	0.024096	0.004082
ITGAE	-0.123619	0.0542659	0.713102	0.3904	0.514019	0.37751	0.404082
TMEM107	-0.0730976	0.0542932	0.713102	0.170449	0.243547	0.477912	0.620408
CCDC167	-0.0515923	0.05438	0.713102	0.033826	0.085418	0.048193	0.073469
KRBOX4	0.0621272	0.0544738	0.713102	0.099993	0.037866	0.056225	0.053061
SOGA1	0.0364043	0.0544876	0.713102	0.059125	0.02272	0.068273	0.040816
ATP6V1H	0.0919836	0.0544941	0.713102	0.226871	0.134887	0.164659	0.114286
DIP2B	0.0900724	0.0545041	0.713102	0.25913	0.169057	0.273092	0.204082
HNRNPA2B1	0.170612	0.054509	0.713102	1.05436	0.883748	0.686747	0.644898
EOGT	0.0428562	0.0545916	0.713102	0.058638	0.015782	0.068273	0.020408
IGHD	0.219242	0.0546158	0.713102	1.94961	1.73037	0.859438	0.779592
HIST1H4E	-0.0327873	0.0546811	0.713102	0.003335	0.036122	0.012048	0.040816
CTB-176F20.3	0.0327418	0.0547101	0.713102	0.03784	0.005098	0.036145	0.020408
IL18BP	-0.0551546	0.0547764	0.713102	0.038945	0.094099	0.052209	0.102041
IFI44L	0.0524299	0.0549127	0.713102	0.085965	0.033535	0.088353	0.057143
ZMYND8	0.0636152	0.0549564	0.713102	0.111372	0.047757	0.096386	0.04898
CHML	0.041669	0.0549895	0.713102	0.064231	0.022562	0.064257	0.040816
STK11	0.037399	0.0550768	0.713102	0.060492	0.023093	0.076305	0.053061
GLT8D2	0.0116249	0.0551246	0.713102	0.011625	0	0.024096	0
CFAP47	0.0147391	0.0551986	0.713102	0.015526	0.000787	0.02008	0.004082
FNIP2	0.0135821	0.055337	0.713102	0.013582	0	0.02008	0
CTC-232P5.1	0.013673	0.0553933	0.713102	0.013673	0	0.02008	0
NISCH	-0.0987936	0.0554484	0.713102	0.151096	0.24989	0.140562	0.183673
CDC27	0.116524	0.0554515	0.713102	0.40759	0.291067	0.337349	0.269388
SFXN5	0.0261601	0.0554531	0.713102	0.03521	0.00905	0.048193	0.028571
PRPF38A	-0.0788149	0.055499	0.713102	0.107711	0.186526	0.120482	0.195918
CCDC30	0.0244166	0.0555895	0.713102	0.026618	0.002201	0.028112	0.008163
ANKIB1	0.105713	0.0556811	0.713102	0.290915	0.185202	0.236948	0.191837
SPEF2	0.00477999	0.0558448	0.713102	0.00478	0	0.02008	0
GAS7	0.0254937	0.0558977	0.713102	0.026201	0.000707	0.028112	0.008163
ACOT7	0.0399217	0.0559175	0.713102	0.039922	0	0.028112	0
FNBP1	0.169832	0.0559282	0.713102	1.47598	1.30615	0.86747	0.844898
AATF	-0.102941	0.0559612	0.713102	0.174595	0.277536	0.168675	0.195918
TJAP1	-0.0778179	0.0561273	0.713102	0.074764	0.152582	0.072289	0.122449
HP1BP3	-0.115889	0.0563073	0.713102	0.307994	0.423883	0.325301	0.416327
ERICH6-AS1	-0.0225381	0.0563554	0.713102	0.003857	0.026395	0.024096	0.036735
EFNA5	0.00521433	0.0563739	0.713102	0.005214	0	0.024096	0
CNOT8	-0.128274	0.056403	0.713102	0.320166	0.44844	0.285141	0.346939
RLIM	0.104665	0.05651	0.713102	0.333766	0.229101	0.301205	0.277551
PECAM1	0.0372682	0.0565355	0.713102	0.044503	0.007234	0.032129	0.028571
NAALAD2	0.00924517	0.0565701	0.713102	0.009434	0.000189	0.024096	0.004082
RNF214	0.0321872	0.0566012	0.713102	0.04688	0.014693	0.060241	0.032653
ATP5C1	-0.137594	0.0566119	0.713102	0.394049	0.531644	0.309237	0.35102
AGAP2	0.0335313	0.056668	0.713102	0.040126	0.006594	0.044177	0.020408
RP11-890B15.2	0.0281624	0.0566779	0.713102	0.03413	0.005968	0.028112	0.02449
CCDC115	0.142598	0.0567089	0.713102	0.527202	0.384604	0.337349	0.273469
AEBP1	0.0570736	0.0567419	0.713102	0.100161	0.043087	0.088353	0.04898
PGM5P2	0.0300459	0.0568087	0.713102	0.060538	0.030492	0.11245	0.057143
IL1R2	0.011256	0.0568226	0.713102	0.012836	0.00158	0.032129	0.012245
UBE2E2	0.083679	0.0568507	0.713102	0.215282	0.131603	0.212851	0.130612
TOMM40	0.0729719	0.0569053	0.713102	0.143995	0.071023	0.120482	0.04898
MED13L	0.131134	0.0569211	0.713102	0.556314	0.42518	0.437751	0.408163
C14orf169	-0.0467038	0.0570041	0.713102	0.027748	0.074452	0.036145	0.089796
ZFPL1	-0.00754834	0.0572737	0.713102	0.002411	0.009959	0.024096	0.040816
NAB2	-0.0241087	0.0573834	0.713102	0.003336	0.027445	0.016064	0.02449
MCOLN1	0.0309947	0.0574403	0.713102	0.041013	0.010018	0.032129	0.012245
YIPF3	0.110099	0.0574556	0.713102	0.287679	0.17758	0.192771	0.146939
RP11-166O4.6	-0.00469264	0.0575065	0.713102	0.00069	0.005382	0.004016	0.032653
FAM3C	0.0755867	0.0575105	0.713102	0.212345	0.136758	0.253012	0.179592
MLLT1	-0.0358683	0.0575868	0.713102	0.019532	0.0554	0.040161	0.061224
FCGR2B	0.0614158	0.0577366	0.713102	0.134381	0.072965	0.164659	0.093878
C1orf162	0.069568	0.0577747	0.713102	0.160707	0.091139	0.140562	0.093878
CXCR4	-0.180876	0.0577832	0.713102	2.89792	3.07879	0.959839	0.983673
ECHS1	0.0440695	0.0578288	0.713102	0.065761	0.021692	0.052209	0.036735
CD300E	0.0275781	0.0578499	0.713102	0.029081	0.001503	0.02008	0.008163
NOCT	0.0238007	0.0578697	0.713102	0.034887	0.011086	0.060241	0.040816
NFYC-AS1	0.0390983	0.0580047	0.713102	0.052639	0.01354	0.044177	0.008163
RP11-1228E12.2	0.00899853	0.0580171	0.713102	0.013407	0.004408	0.080321	0.053061
ZNF549	0.0633347	0.0580357	0.713102	0.111624	0.048289	0.092369	0.065306
ADAM32	0.026447	0.0582057	0.713102	0.029368	0.002921	0.028112	0.016327
MKRN3	0.0149083	0.0582487	0.713102	0.015295	0.000387	0.02008	0.004082
CD52	0.137456	0.058349	0.713102	0.880227	0.742772	0.718876	0.636735
DYNLL1	0.0518703	0.0583499	0.713102	0.096296	0.044426	0.100402	0.036735
NUP50-AS1	0.0290692	0.0585562	0.713102	0.035157	0.006088	0.040161	0.016327
C9orf3	0.0341713	0.0585606	0.713102	0.057347	0.023176	0.096386	0.057143
LYAR	0.0480673	0.0585727	0.713102	0.08161	0.033543	0.072289	0.036735
STYXL1	-0.0386703	0.058742	0.713102	0.009837	0.048507	0.024096	0.028571
PLPP6	-0.0207954	0.0587621	0.713102	0	0.020795	0	0.020408
B3GALNT2	-0.0285719	0.058777	0.713102	0.007014	0.035586	0.02008	0.036735
DERL2	-0.11342	0.0590637	0.713102	0.230311	0.34373	0.204819	0.240816
GARNL3	0.0197749	0.0592308	0.713102	0.022194	0.002419	0.024096	0.008163
NNT	-0.071573	0.0592402	0.713102	0.077405	0.148978	0.084337	0.15102
RP11-458F8.4	0.0119559	0.0593655	0.713102	0.011956	0	0.02008	0
SKAP1	0.0494172	0.0594016	0.713102	0.086119	0.036702	0.080321	0.040816
VWF	0.00720199	0.0594471	0.713102	0.007564	0.000362	0.024096	0.004082
SLC25A16	0.0485262	0.05952	0.713102	0.090075	0.041549	0.088353	0.065306
PLAUR	0.0200845	0.0595455	0.713102	0.020188	0.000103	0.016064	0.004082
YPEL3	0.11495	0.0596781	0.713102	0.430151	0.315201	0.401606	0.302041
IFI44	0.0443518	0.0597371	0.713102	0.073479	0.029128	0.064257	0.044898
CERS2	-0.0346446	0.0597904	0.713102	0.015652	0.050297	0.032129	0.053061
ELMOD2	0.0535723	0.059854	0.713102	0.093925	0.040353	0.088353	0.061224
RP11-324I22.4	-0.0135667	0.0598576	0.713102	0	0.013567	0	0.020408
APOF	0.00616335	0.0599053	0.713102	0.006163	0	0.02008	0
RP5-1042K10.10	0.0281091	0.0600079	0.713102	0.030731	0.002622	0.028112	0.008163
MRPL13	-0.0889533	0.0600201	0.713102	0.164499	0.253452	0.188755	0.2
ANKRD33B	-0.0934659	0.0600228	0.713102	0.173695	0.267161	0.216867	0.228571
FAM159A	-0.0429415	0.0601556	0.713102	0.037427	0.080368	0.092369	0.118367
CXorf57	0.0329944	0.0602118	0.713102	0.039815	0.00682	0.040161	0.016327
TPGS1	0.0290744	0.0603335	0.713102	0.04068	0.011605	0.052209	0.028571
CST3	0.0233033	0.0605105	0.713102	0.023303	0	0.02008	0
MAP3K4	0.0780201	0.060526	0.713102	0.184744	0.106724	0.192771	0.146939
GINS3	0.0254945	0.0606486	0.713102	0.027049	0.001555	0.028112	0.004082
NAPB	-0.0715612	0.0606637	0.713102	0.051437	0.122998	0.060241	0.069388
PCCA	0.0339634	0.0606701	0.713102	0.053884	0.01992	0.072289	0.028571
CCNB2	0.0352601	0.0608309	0.713102	0.0417	0.00644	0.032129	0.004082
PDHA1	0.0677712	0.0609148	0.713102	0.133663	0.065892	0.104418	0.073469
PPP1CB	-0.150584	0.0609696	0.713102	0.594299	0.744884	0.518072	0.546939
RARA-AS1	0.00972885	0.0610264	0.713102	0.011179	0.00145	0.048193	0.020408
HOXC4	0.0113196	0.0610643	0.713102	0.01358	0.00226	0.036145	0.008163
CRACR2A	0.0369715	0.0611041	0.713102	0.058467	0.021495	0.068273	0.028571
SGTB	-0.0667086	0.0611103	0.713102	0.059613	0.126321	0.056225	0.110204
CTD-2576F9.2	0.000911972	0.0612514	0.713102	0.000912	0	0.02008	0
PPOX	0.0257222	0.0614448	0.713102	0.031867	0.006145	0.036145	0.008163
LINC01344	0.0233328	0.0615236	0.713102	0.024309	0.000976	0.024096	0.008163
ATP9B	0.101676	0.0615515	0.713102	0.326267	0.224591	0.305221	0.24898
RING1	-0.0714725	0.0616404	0.713102	0.057525	0.128997	0.040161	0.081633
CCPG1	0.0911991	0.061714	0.713102	0.241127	0.149928	0.204819	0.155102
IKZF2	0.0140408	0.0617545	0.713102	0.015308	0.001267	0.028112	0.004082
CASZ1	-0.0518546	0.0620531	0.713102	0.070914	0.122768	0.124498	0.163265
TMEM189	0.0453298	0.0620552	0.713102	0.089919	0.044589	0.120482	0.081633
WDR45B	-0.10495	0.0620846	0.713102	0.204376	0.309326	0.24498	0.277551
CD3G	0.0413706	0.0621059	0.713102	0.049174	0.007804	0.036145	0.004082
LSM8	0.108691	0.0622418	0.713102	0.435452	0.326761	0.429719	0.342857
KIF15	0.0241787	0.0623263	0.713102	0.025554	0.001376	0.028112	0.012245
RP11-96D1.11	0.0115805	0.0624084	0.713102	0.01158	0	0.02008	0
CPTP	0.0285938	0.0626019	0.713102	0.040569	0.011975	0.056225	0.008163
ENGASE	-0.0343386	0.0627891	0.713102	0.001706	0.036044	0.004016	0.02449
DMD	0.0757694	0.0628136	0.713102	0.180369	0.1046	0.192771	0.106122
C14orf80	-0.0227338	0.0628324	0.713102	0.000588	0.023322	0.008032	0.016327
S100A8	0.0229934	0.0628477	0.713102	0.02449	0.001497	0.016064	0.012245
IRF2BP1	-0.0447577	0.0628485	0.713102	0.029794	0.074552	0.044177	0.065306
DLGAP1	0.013311	0.062945	0.713102	0.013311	0	0.02008	0
MFI2	0.0205625	0.0629477	0.713102	0.022874	0.002311	0.02008	0.008163
ZBTB5	0.0830379	0.0630381	0.713102	0.178469	0.095431	0.148594	0.085714
RNF2	0.0670245	0.063113	0.713102	0.120909	0.053885	0.148594	0.085714
CDKL3	0.0188401	0.0631422	0.713102	0.027172	0.008332	0.056225	0.016327
VPS39	0.114699	0.0632029	0.713102	0.338559	0.223859	0.273092	0.183673
CTAGE5	-0.0303472	0.0632163	0.713102	0.027473	0.05782	0.11245	0.134694
GDAP2	-0.095821	0.0633584	0.713102	0.150838	0.246659	0.124498	0.183673
SCAMP1-AS1	-0.0180752	0.0633974	0.713102	0	0.018075	0	0.020408
KHNYN	-0.0506433	0.0634142	0.713102	0.043452	0.094095	0.056225	0.085714
ALKBH5	-0.10604	0.0634429	0.713102	0.250403	0.356443	0.261044	0.285714
ANKRD13C	0.0984033	0.06345	0.713102	0.317222	0.218818	0.297189	0.204082
ADGRV1	0.0333181	0.0634978	0.713102	0.042819	0.009501	0.056225	0.036735
C16orf86	-0.024891	0.0635205	0.713102	0.003543	0.028434	0.008032	0.020408
VASH1	0.0166917	0.0635285	0.713102	0.017497	0.000806	0.02008	0.004082
SLC4A8	0.0230273	0.0637309	0.713102	0.02415	0.001123	0.032129	0.012245
ZNF629	0.0304468	0.0637515	0.713102	0.035702	0.005255	0.036145	0.012245
RQCD1	-0.131758	0.0637523	0.713102	0.496034	0.627792	0.497992	0.530612
RSRC1	0.0820528	0.0637768	0.713102	0.245833	0.16378	0.261044	0.216327
AC007386.2	0.0147323	0.0637775	0.713102	0.015072	0.00034	0.02008	0.004082
GNAS	-0.186744	0.0638366	0.713102	1.46785	1.65459	0.795181	0.836735
UBC	-0.172324	0.0638542	0.713102	2.0127	2.18503	0.875502	0.95102
DIABLO	-0.0484105	0.0638967	0.713102	0.063984	0.112394	0.148594	0.179592
SEC23A	0.0937404	0.0640133	0.713102	0.269533	0.175792	0.257028	0.155102
TRADD	0.0499823	0.064023	0.713102	0.086302	0.03632	0.084337	0.04898
FAM172A	0.0720491	0.0640269	0.713102	0.208854	0.136805	0.285141	0.232653
MCOLN2	0.0975728	0.0642086	0.713102	0.272431	0.174858	0.240964	0.17551
RP4-612B15.3	0.0126784	0.0643748	0.713102	0.012678	0	0.016064	0
RP11-1379J22.2	0.00954825	0.0643798	0.713102	0.009548	0	0.024096	0
TRAF3IP2-AS1	-0.0249017	0.0644699	0.713102	0.012009	0.036911	0.028112	0.057143
HACD4	0.0388221	0.064485	0.713102	0.052735	0.013913	0.036145	0.020408
VAC14	0.070009	0.0645479	0.713102	0.147376	0.077367	0.13253	0.069388
BLK	0.17361	0.0646133	0.713102	1.29411	1.1205	0.763052	0.669388
C11orf49	-0.0686052	0.0646287	0.713102	0.077619	0.146225	0.100402	0.118367
CHSY1	-0.0967715	0.0647024	0.713102	0.193709	0.290481	0.236948	0.257143
GABPB1-AS1	0.118681	0.0647123	0.713102	0.464696	0.346014	0.39759	0.334694
RAP2C-AS1	0.0443492	0.0648236	0.713102	0.0737	0.029351	0.072289	0.044898
FCN1	0.0268338	0.0648629	0.713102	0.026834	0	0.016064	0
FLG-AS1	0.00883758	0.0651593	0.713102	0.008838	0	0.016064	0
CNOT3	0.0460003	0.0651636	0.713102	0.069459	0.023458	0.104418	0.053061
CHRNB4	0.00150759	0.0651699	0.713102	0.001508	0	0.016064	0
NARS2	0.0221583	0.065257	0.713102	0.026662	0.004503	0.032129	0.02449
CD2AP	0.0877817	0.0652975	0.713102	0.255755	0.167973	0.240964	0.183673
COMTD1	0.0257736	0.0653362	0.713102	0.027457	0.001684	0.024096	0.004082
GPATCH2	-0.0607499	0.0654411	0.713102	0.060518	0.121268	0.060241	0.097959
ZBTB7A	0.0440558	0.0655678	0.713102	0.10185	0.057794	0.184739	0.126531
SKIL	-0.169419	0.0656256	0.713102	1.0288	1.19822	0.73494	0.767347
FAM53B-AS1	0.0231927	0.0656257	0.713102	0.03162	0.008428	0.060241	0.020408
RP11-575L7.4	0.0134926	0.0656498	0.713102	0.015565	0.002073	0.024096	0.008163
STRADB	0.041775	0.0656862	0.713102	0.067345	0.02557	0.060241	0.032653
NCOA2	-0.0945183	0.0657362	0.713102	0.184157	0.278675	0.196787	0.228571
MXD4	-0.0951828	0.0657377	0.713102	0.156283	0.251466	0.13253	0.187755
RBM5-AS1	0.0238726	0.0657549	0.713102	0.031551	0.007679	0.060241	0.012245
RPL27A	-0.105913	0.06595	0.713102	2.92088	3.0268	0.97992	1
TATDN3	0.077317	0.0659824	0.713102	0.191413	0.114096	0.144578	0.122449
CDC42SE2	-0.174696	0.0660945	0.713102	1.2706	1.44529	0.75502	0.828571
RP11-758H9.2	-0.0166142	0.0661753	0.713102	0.000196	0.01681	0.004016	0.016327
RP11-701H24.9	0.0483873	0.0662821	0.713102	0.112108	0.063721	0.15261	0.085714
FKBP14	-0.0501823	0.0663697	0.713102	0.044838	0.09502	0.056225	0.081633
NUP214	0.115226	0.0664272	0.713102	0.469074	0.353849	0.429719	0.367347
LINC00998	0.0590065	0.066435	0.713102	0.113905	0.054898	0.096386	0.053061
DEAR	-0.00703079	0.0665008	0.713102	0.000481	0.007512	0.004016	0.016327
SMPDL3A	0.0170138	0.0665473	0.713102	0.017014	0	0.024096	0
HAL	0.0160182	0.0665652	0.713102	0.017419	0.001401	0.024096	0.004082
CYFIP1	-0.0332804	0.0666419	0.713102	0.002245	0.035526	0.008032	0.028571
PIGV	0.00702146	0.0667553	0.713102	0.007021	0	0.02008	0
TMTC1	0.00496057	0.067007	0.713102	0.004961	0	0.016064	0
GDAP1	-0.0493837	0.0670698	0.713102	0.032165	0.081548	0.036145	0.069388
HCFC1R1	-0.0206803	0.0671402	0.713102	0.003647	0.024327	0.016064	0.020408
RP11-431M7.3	0.00095776	0.067165	0.713102	0.000958	0	0.02008	0
PTMA	-0.108561	0.0671761	0.713102	3.48828	3.59684	0.995984	0.991837
HIRA	0.045658	0.0671891	0.713102	0.072771	0.027113	0.056225	0.040816
ZNF829	0.0528411	0.0672516	0.713102	0.092314	0.039473	0.092369	0.053061
PLXND1	-0.0262165	0.0672612	0.713102	0.003301	0.029518	0.016064	0.028571
PKHD1	0.0265851	0.067273	0.713102	0.028627	0.002042	0.040161	0.008163
XAF1	0.0572042	0.0673615	0.713102	0.112667	0.055463	0.120482	0.073469
ADAMTS16	0.00945307	0.0674476	0.713102	0.009453	0	0.016064	0
RARS2	-0.106727	0.0674931	0.713102	0.22564	0.332367	0.24498	0.273469
ZSCAN5A	0.0249989	0.0675482	0.713102	0.032964	0.007965	0.040161	0.028571
PARVA	0.0055437	0.0675593	0.713102	0.005668	0.000124	0.02008	0.004082
RTP4	0.0262254	0.06757	0.713102	0.026371	0.000146	0.016064	0.004082
AC004381.7	0.00807155	0.0675918	0.713102	0.008072	0	0.016064	0
ADAMTS18	0.0110007	0.0677083	0.713102	0.011001	0	0.024096	0
FAM104B	0.0231304	0.0677323	0.713102	0.026069	0.002939	0.02008	0.008163
RNF13	0.0873574	0.0677655	0.713102	0.218199	0.130842	0.192771	0.118367
ESPL1	-0.0245186	0.067831	0.713102	0.000422	0.02494	0.004016	0.016327
MAP3K12	0.0368151	0.0678573	0.713102	0.049398	0.012583	0.040161	0.020408
NFKBIZ	0.143937	0.0679127	0.713102	0.616325	0.472388	0.461847	0.432653
LINC00680	0.0412483	0.0679355	0.713102	0.068627	0.027379	0.084337	0.053061
ATMIN	0.0826326	0.0679551	0.713102	0.198871	0.116238	0.168675	0.114286
LINC00987	-0.0122067	0.0679992	0.713102	0.020229	0.032436	0.313253	0.363265
ASMTL	0.0730292	0.0680629	0.713102	0.168606	0.095577	0.156627	0.089796
UBAC2	0.0634007	0.0680717	0.713102	0.144055	0.080654	0.148594	0.085714
RPS27A	-0.122178	0.06815	0.713102	3.17431	3.29649	0.987952	0.995918
KRT10	0.0758498	0.0682141	0.713102	0.286676	0.210826	0.393574	0.265306
ERRFI1	0.00693606	0.0682699	0.713102	0.006936	0	0.016064	0
LARS	0.0820679	0.0685275	0.713102	0.205679	0.123611	0.172691	0.114286
RANBP10	0.0739169	0.0685336	0.713102	0.151824	0.077907	0.11245	0.065306
AF001548.5	0.0374032	0.0685653	0.713102	0.071297	0.033894	0.092369	0.061224
FAM208B	0.0915599	0.0687815	0.713102	0.282636	0.191076	0.305221	0.253061
SLC16A10	0.00705673	0.068837	0.713102	0.007057	0	0.02008	0
SPATA2L	-0.0396472	0.0688386	0.713102	0.017042	0.056689	0.016064	0.044898
PLCD4	0.0145799	0.0689991	0.713102	0.015578	0.000998	0.032129	0.012245
ADM5	0.0253286	0.0690501	0.713102	0.026818	0.001489	0.016064	0.008163
HGSNAT	-0.101645	0.0690524	0.713102	0.20152	0.303166	0.196787	0.244898
PPP1R17	0.0157463	0.0691138	0.713102	0.015746	0	0.016064	0
NFIL3	0.00928237	0.0691736	0.713102	0.009282	0	0.016064	0
NFKB1	-0.154862	0.0692039	0.713102	0.588046	0.742908	0.514056	0.571429
CFD	0.0196076	0.0693818	0.713102	0.021237	0.001629	0.02008	0.008163
MRPS16	-0.0839883	0.0694882	0.713102	0.166374	0.250363	0.180723	0.2
TAOK1	0.117266	0.0695668	0.713102	0.403094	0.285828	0.341365	0.285714
KIAA1958	0.0378947	0.0696184	0.713102	0.061145	0.02325	0.080321	0.04898
USP30	0.0552669	0.0696569	0.713102	0.099891	0.044624	0.088353	0.040816
UPF3B	0.0953094	0.0696623	0.713102	0.336815	0.241505	0.289157	0.273469
NIPAL3	-0.0609532	0.0697857	0.713102	0.073343	0.134296	0.088353	0.114286
bP-21264C1.2	0.00570911	0.0698079	0.713102	0.006107	0.000398	0.024096	0.004082
CMAS	0.0526318	0.0699783	0.713102	0.094441	0.041809	0.076305	0.04898
FDPS	-0.050277	0.0700577	0.713102	0.072414	0.122691	0.11245	0.146939
GALC	-0.0493559	0.0701516	0.713102	0.045474	0.09483	0.084337	0.093878
LOXL4	0.0215787	0.0702644	0.713102	0.022469	0.000891	0.016064	0.004082
TFAM	0.0886416	0.0703189	0.713102	0.280245	0.191604	0.26506	0.208163
TXLNB	0.0163863	0.0703542	0.713102	0.018659	0.002273	0.028112	0.016327
PIK3C2A	-0.089136	0.070424	0.713102	0.180185	0.269321	0.212851	0.261224
ARAF	-0.104421	0.0704273	0.713102	0.22833	0.332751	0.253012	0.244898
SAMD9	0.0779168	0.0704648	0.713102	0.193929	0.116012	0.15261	0.146939
SH3BP2	0.037422	0.0705478	0.713102	0.048493	0.011071	0.040161	0.020408
TSPAN33	0.170844	0.0706011	0.713102	0.931686	0.760842	0.566265	0.481633
CABP4	0.0459732	0.070617	0.713102	0.071518	0.025544	0.068273	0.036735
DDX24	-0.150535	0.0706591	0.713102	0.778674	0.929209	0.598394	0.653061
DHRS3	0.0217331	0.0707079	0.713102	0.022067	0.000334	0.024096	0.004082
RLTPR	-0.0389362	0.0707805	0.713102	0.032076	0.071012	0.068273	0.077551
IGHV4-39	0.0411557	0.0708492	0.713102	0.066145	0.02499	0.072289	0.044898
STXBP5	-0.0382717	0.0709633	0.713102	0.035356	0.073628	0.076305	0.097959
SPATA20	0.060102	0.0710379	0.713102	0.113538	0.053436	0.108434	0.065306
CLDN15	-0.0228504	0.0711431	0.713102	0.007682	0.030532	0.016064	0.040816
TGFBRAP1	-0.0931011	0.0711475	0.713102	0.136817	0.229918	0.108434	0.183673
ITPKC	0.027678	0.0712081	0.713102	0.032937	0.005259	0.032129	0.008163
IGKV1-8	0.0536879	0.0712137	0.713102	0.065679	0.011991	0.032129	0.020408
RP11-697E2.6	0.0179872	0.0712992	0.713102	0.0184	0.000413	0.016064	0.004082
RABIF	0.0532527	0.0714948	0.713102	0.087038	0.033785	0.076305	0.036735
UBB	0.0947828	0.0715158	0.713102	0.799685	0.704902	0.843373	0.791837
GTF2H2	0.0412842	0.071553	0.713102	0.081729	0.040445	0.116466	0.081633
MBD4	0.131681	0.0716171	0.713102	0.616891	0.48521	0.46988	0.363265
TP73-AS1	-0.0354666	0.0716292	0.713102	0.014566	0.050033	0.028112	0.04898
SPATS2L	0.00545299	0.0716671	0.713102	0.005453	0	0.016064	0
SNX29	0.0887678	0.0716822	0.713102	0.268982	0.180215	0.261044	0.155102
ZNF449	0.0255491	0.0718213	0.713102	0.025549	0	0.016064	0
ACTB	0.181957	0.0718491	0.713102	3.93638	3.75442	0.97992	0.979592
SUCLG2-AS1	0.0151581	0.0719763	0.713102	0.015158	0	0.016064	0
FAM101B	0.0135462	0.0720363	0.713102	0.013546	0	0.02008	0
SPPL2B	0.111816	0.072121	0.713102	0.429353	0.317537	0.369478	0.306122
KRBA2	-0.0213022	0.0721642	0.713102	0.000839	0.022141	0.004016	0.016327
PAM	-0.044417	0.072197	0.713102	0.028959	0.073376	0.032129	0.065306
SMAD1	0.00450794	0.0722077	0.713102	0.004508	0	0.024096	0
RBM3	-0.173717	0.0722582	0.713102	1.44964	1.62335	0.7751	0.808163
CCSER2	0.0862333	0.0723153	0.713102	0.232818	0.146584	0.2249	0.179592
LLGL2	-0.0207656	0.0723408	0.713102	0.000683	0.021449	0.012048	0.020408
FPR1	0.0281184	0.0723558	0.713102	0.028118	0	0.016064	0
KIF22	0.0848452	0.0723822	0.713102	0.207859	0.123014	0.160643	0.114286
CTC-325H20.4	0.00494882	0.0723866	0.713102	0.004949	0	0.02008	0
DNAJC2	0.108344	0.0724792	0.713102	0.404719	0.296375	0.361446	0.265306
DPEP2	0.0265534	0.0725461	0.713102	0.03933	0.012776	0.052209	0.020408
IMPACT	0.0506997	0.0725649	0.713102	0.082686	0.031986	0.064257	0.02449
AC104024.2	0.010381	0.0725968	0.713102	0.010761	0.00038	0.02008	0.008163
GSTO2	0.00877248	0.0726009	0.713102	0.011159	0.002387	0.044177	0.012245
FXR2	-0.0373288	0.0726396	0.713102	0.016716	0.054045	0.032129	0.036735
IBA57	0.0362712	0.072733	0.713102	0.054912	0.018641	0.064257	0.028571
AKR1B1	-0.0917124	0.0727542	0.713102	0.125964	0.217676	0.100402	0.138776
CCAR1	-0.161134	0.0727917	0.713102	0.626756	0.78789	0.461847	0.506122
NKX3-1	-0.0269245	0.072835	0.713102	0.00332	0.030244	0.012048	0.020408
JAGN1	0.0973726	0.0728728	0.713102	0.27113	0.173757	0.188755	0.114286
PRKRA	-0.103993	0.0730279	0.713102	0.217554	0.321547	0.184739	0.208163
ACSS1	0.0492125	0.0731011	0.713102	0.080047	0.030834	0.072289	0.036735
FICD	-0.0587708	0.0731108	0.713102	0.052569	0.11134	0.048193	0.097959
TTC17	0.122617	0.0731914	0.713102	0.579683	0.457066	0.514056	0.408163
RRP8	-0.0640819	0.0732086	0.713102	0.094085	0.158167	0.11245	0.163265
TMEM216	0.0584876	0.0732336	0.713102	0.119862	0.061375	0.104418	0.069388
HNRNPM	0.139749	0.0732362	0.713102	0.603366	0.463616	0.413655	0.383673
AAMP	0.0978116	0.0732919	0.713102	0.275737	0.177925	0.208835	0.130612
MGME1	0.0644415	0.0733914	0.713102	0.145177	0.080735	0.13253	0.073469
PRICKLE1	-0.0238654	0.0733984	0.713102	0.005385	0.029251	0.008032	0.032653
PTPRC	0.176927	0.0734012	0.713102	1.67849	1.50156	0.879518	0.804082
USP21	0.0553601	0.0734986	0.713102	0.111934	0.056574	0.116466	0.077551
SUSD1	0.0114971	0.0735039	0.713102	0.011497	0	0.02008	0
USP46	-0.0508695	0.0736357	0.713102	0.048927	0.099797	0.064257	0.097959
CLIP3	0.00593787	0.0737448	0.713102	0.005938	0	0.02008	0
NPIPA1	0.0378231	0.0738331	0.713102	0.074633	0.03681	0.144578	0.093878
NDOR1	-0.03149	0.0738423	0.713102	0.026915	0.058405	0.044177	0.081633
RGS3	0.0204267	0.0738544	0.713102	0.020427	0	0.032129	0
AURKAIP1	0.0738142	0.0739625	0.713102	0.224509	0.150695	0.212851	0.138776
SPAST	0.0636673	0.0739749	0.713102	0.130148	0.066481	0.148594	0.073469
NDUFC2	0.0266625	0.0741052	0.713102	0.03786	0.011198	0.13253	0.110204
MFSD2B	-0.0101528	0.0741272	0.713102	0.000102	0.010255	0.004016	0.016327
FRYL	0.105697	0.0741441	0.713102	0.396908	0.291212	0.341365	0.297959
GRN	0.159494	0.0741589	0.713102	0.703247	0.543753	0.389558	0.322449
TOB2	0.0876637	0.0741591	0.713102	0.25301	0.165346	0.2249	0.142857
IGLV5-52	-0.0167678	0.0742674	0.713102	0.002643	0.019411	0.008032	0.028571
RFC1	0.0918407	0.0743396	0.713102	0.328513	0.236672	0.369478	0.269388
GCA	0.0751641	0.074351	0.713102	0.203667	0.128503	0.232932	0.167347
SDCCAG8	0.0811196	0.0743826	0.713102	0.257487	0.176367	0.248996	0.216327
NEXN	-0.0241362	0.074391	0.713102	0.006011	0.030147	0.008032	0.036735
RP13-131K19.6	-0.00958912	0.0745377	0.713102	0.00332	0.012909	0.016064	0.032653
LTB	0.147236	0.0748192	0.713102	0.947715	0.800479	0.646586	0.534694
PPIP5K2	0.106061	0.0748235	0.713102	0.3902	0.284139	0.369478	0.236735
GTF3C2	0.0892957	0.0748293	0.713102	0.271072	0.181777	0.281124	0.195918
MIR9-3HG	-0.0199238	0.0748482	0.713102	0	0.019924	0	0.016327
PPP3CC	0.110565	0.074939	0.713102	0.361099	0.250534	0.269076	0.195918
SLC26A5	0.0143532	0.075001	0.713102	0.014353	0	0.016064	0
CRELD1	-0.0320508	0.0750109	0.713102	7.7e-05	0.032128	0.004016	0.02449
TBC1D20	-0.066182	0.0750173	0.713102	0.092313	0.158495	0.108434	0.155102
CKMT2-AS1	0.0195035	0.0750495	0.713102	0.020829	0.001325	0.016064	0.008163
SAMHD1	0.0312858	0.0750518	0.713102	0.038781	0.007495	0.036145	0.008163
GALNT10	0.0492322	0.0750705	0.713102	0.097248	0.048016	0.104418	0.065306
EREG	0.0177435	0.0751191	0.713102	0.017743	0	0.016064	0
VARS	0.0643974	0.0751489	0.713102	0.111502	0.047104	0.072289	0.044898
ZCCHC24	-0.025639	0.0751988	0.713102	0.008423	0.034062	0.02008	0.028571
PPAN	0.00662039	0.0752568	0.713102	0.008705	0.002085	0.048193	0.016327
ZNF197	0.0473114	0.0753891	0.713102	0.071126	0.023815	0.060241	0.036735
RP11-437B10.1	0.071713	0.0754881	0.713102	0.277999	0.206286	0.365462	0.281633
RAB11FIP1	0.115634	0.0756229	0.713102	0.455975	0.340342	0.349398	0.314286
GCSAM	0.01513	0.0756755	0.713102	0.01513	0	0.016064	0
MARCH5	0.0637179	0.0756906	0.713102	0.126579	0.062862	0.092369	0.04898
NDE1	0.0870322	0.0757217	0.713102	0.290465	0.203433	0.305221	0.228571
LAYN	0.00975809	0.0757282	0.713102	0.009758	0	0.016064	0
DENND1A	-0.0489421	0.0757787	0.713102	0.039835	0.088777	0.072289	0.093878
CHMP2B	0.0950895	0.0759385	0.713102	0.33268	0.23759	0.289157	0.22449
ZCCHC6	0.119323	0.0759483	0.713102	0.470408	0.351085	0.361446	0.318367
GAREM2	0.0123734	0.0759488	0.713102	0.012373	0	0.02008	0
NAA35	0.0833273	0.0759567	0.713102	0.230668	0.14734	0.232932	0.142857
FBXW7	-0.0868185	0.0760359	0.713102	0.168704	0.255523	0.204819	0.22449
CSTF3	-0.0514275	0.0760418	0.713102	0.073816	0.125243	0.13253	0.142857
RP11-415F23.2	0.0257483	0.0760992	0.713102	0.037666	0.011918	0.044177	0.012245
APOO	0.0348552	0.0761006	0.713102	0.041562	0.006707	0.032129	0.008163
UFL1	0.128745	0.0761154	0.713102	0.531887	0.403142	0.429719	0.330612
BLNK	0.12255	0.0761524	0.713102	0.5062	0.383649	0.409639	0.318367
SEMA6A-AS1	-0.0105227	0.0761827	0.713102	0.001525	0.012048	0.012048	0.020408
YRDC	0.0436232	0.0762396	0.713102	0.06692	0.023296	0.056225	0.032653
NR4A2	-0.16059	0.0764063	0.713102	0.538282	0.698872	0.401606	0.444898
BEST3	0.00795758	0.0764138	0.713102	0.007958	0	0.016064	0
DTHD1	0.0197277	0.0764551	0.713102	0.019728	0	0.016064	0
POLR3A	0.0771901	0.0764803	0.713102	0.202895	0.125705	0.168675	0.155102
PIK3CD-AS2	0.0152108	0.0764891	0.713102	0.015211	0	0.02008	0
RP5-906C1.1	0.00985289	0.0765228	0.713102	0.009853	0	0.016064	0
TUBE1	0.0390153	0.0766279	0.713102	0.060938	0.021923	0.052209	0.020408
ZBBX	0.00966143	0.0766368	0.713102	0.009661	0	0.016064	0
NBR1	0.0873301	0.0766535	0.713102	0.219565	0.132235	0.172691	0.114286
ATP5J	-0.0770309	0.0767192	0.713102	0.19979	0.276821	0.277108	0.342857
RIPK3	-0.0375564	0.0768547	0.713102	0.021268	0.058825	0.036145	0.04898
UFM1	0.100882	0.0769362	0.713102	0.366584	0.265702	0.353414	0.293878
CTD-2587M2.1	0.0295862	0.0769523	0.713102	0.035957	0.006371	0.036145	0.016327
CENPF	0.0138483	0.0770147	0.713102	0.01685	0.003001	0.028112	0.008163
NAP1L1	-0.150525	0.0771568	0.713102	1.12026	1.27079	0.787149	0.812245
WRNIP1	-0.0487635	0.0771841	0.713102	0.046345	0.095108	0.064257	0.085714
AC012358.8	0.0156852	0.0772294	0.713102	0.023463	0.007778	0.056225	0.028571
HLA-DRB5	0.146618	0.0772928	0.713102	1.75589	1.60928	0.915663	0.889796
RP11-574F21.2	0.00852847	0.0774372	0.713102	0.017324	0.008796	0.104418	0.061224
ZNF688	0.0293921	0.0775945	0.713102	0.040579	0.011187	0.044177	0.020408
LNX1	0.0176481	0.0776179	0.713102	0.019094	0.001446	0.036145	0.012245
CRIPAK	0.0383045	0.0776552	0.713102	0.043118	0.004813	0.02008	0.008163
OGFOD2	0.0239003	0.077674	0.713102	0.027743	0.003843	0.032129	0.008163
ENTPD4	0.12002	0.0777056	0.713102	0.445172	0.325152	0.325301	0.281633
RP11-386G11.5	-0.018701	0.0777182	0.713102	0.003405	0.022106	0.008032	0.028571
REXO4	-0.0557834	0.0777527	0.713102	0.070029	0.125813	0.144578	0.155102
CARD16	0.0424659	0.0777747	0.713102	0.084612	0.042146	0.100402	0.053061
RP11-277P12.20	0.00778531	0.077792	0.713102	0.007785	0	0.02008	0
KIAA0100	0.0840875	0.077923	0.713102	0.255562	0.171474	0.248996	0.187755
ZFP82	0.0558531	0.0779928	0.713102	0.111496	0.055643	0.104418	0.077551
RNMTL1	-0.0597745	0.078006	0.713102	0.06606	0.125835	0.064257	0.106122
PAK2	-0.139858	0.0780294	0.713102	0.693995	0.833853	0.562249	0.604082
BTG3	-0.0766845	0.0780758	0.713102	0.12381	0.200495	0.128514	0.171429
RELN	0.00460323	0.0780998	0.713102	0.004756	0.000152	0.02008	0.004082
PCBP4	0.0448665	0.0783245	0.713102	0.067237	0.02237	0.040161	0.020408
CHD1L	-0.0671219	0.0783463	0.713102	0.094283	0.161405	0.11245	0.142857
ERCC2	0.0313305	0.0784032	0.713102	0.039659	0.008328	0.040161	0.012245
ACD	-0.0629231	0.0784649	0.713102	0.07189	0.134813	0.064257	0.114286
OBSCN	0.0235044	0.0786665	0.713102	0.028816	0.005312	0.036145	0.016327
DNAJC14	0.0362042	0.0787987	0.713102	0.064733	0.028529	0.080321	0.040816
DUSP10	-0.0976161	0.0788313	0.713102	0.223276	0.320892	0.208835	0.265306
RASAL3	0.0743535	0.0788419	0.713102	0.199523	0.12517	0.192771	0.118367
POLR2J2	0.0191438	0.0788751	0.713102	0.043482	0.024339	0.120482	0.089796
KIF9	0.0226374	0.0790921	0.713102	0.023853	0.001216	0.036145	0.004082
PDIA3	-0.166274	0.0791067	0.713102	0.794864	0.961139	0.558233	0.571429
ADCK2	0.0435628	0.0791674	0.713102	0.078364	0.034801	0.068273	0.044898
FAM110A	0.0307965	0.0791737	0.713102	0.044734	0.013937	0.064257	0.044898
AUTS2	-0.0256858	0.0792554	0.713102	0.011001	0.036686	0.036145	0.053061
MTMR11	0.0115616	0.0792673	0.713102	0.011562	0	0.016064	0
UTP11L	-0.0664609	0.0792726	0.713102	0.091066	0.157527	0.128514	0.146939
SOWAHD	0.0141062	0.0792793	0.713102	0.014106	0	0.016064	0
CEP95	-0.111782	0.0793214	0.713102	0.280112	0.391895	0.281124	0.289796
FOSL2	-0.0615061	0.079324	0.713102	0.065717	0.127223	0.064257	0.130612
PRDM11	-0.0111705	0.0793284	0.713102	0.000251	0.011422	0.004016	0.016327
LINC00444	0.0103698	0.0793849	0.713102	0.011817	0.001448	0.02008	0.004082
MT-ND4	-0.112246	0.0794001	0.713102	3.89486	4.0071	0.991968	0.995918
RP11-421L21.3	0.0293144	0.0794015	0.713102	0.040063	0.010749	0.048193	0.016327
PRMT9	-0.0395064	0.0794311	0.713102	0.034517	0.074023	0.060241	0.093878
IGHV2-5	0.0718901	0.0794567	0.713102	0.115841	0.043951	0.052209	0.028571
CTD-2184D3.5	-0.0206319	0.0794803	0.713102	0.001835	0.022467	0.008032	0.020408
MT2A	-0.0268869	0.0795319	0.713102	0.011464	0.038351	0.012048	0.040816
PEX3	0.0659607	0.0796201	0.713102	0.149866	0.083906	0.148594	0.077551
FAM65B	0.126245	0.0796702	0.713102	0.563617	0.437372	0.461847	0.395918
KIAA0753	0.0564235	0.0797345	0.713102	0.110342	0.053919	0.084337	0.057143
CCDC47	0.0991646	0.0797429	0.713102	0.310362	0.211198	0.26506	0.187755
PHACTR4	0.122125	0.0797513	0.713102	0.614084	0.491959	0.526104	0.428571
SPHK2	0.0381029	0.0797608	0.713102	0.066807	0.028704	0.072289	0.036735
HHLA3	-0.0111029	0.0797671	0.713102	0	0.011103	0	0.016327
PLXNC1	0.0433993	0.0797895	0.713102	0.083213	0.039813	0.100402	0.053061
IGHJ5	-0.0178329	0.0797901	0.713102	0.018691	0.036524	0.088353	0.093878
MGRN1	0.0861771	0.0800504	0.713102	0.269297	0.18312	0.293173	0.24898
ABCA1	0.0908393	0.0802353	0.713102	0.269393	0.178554	0.281124	0.17551
SERPINE2	-0.020018	0.0804445	0.713102	0	0.020018	0	0.012245
METTL22	0.044511	0.0805392	0.713102	0.078139	0.033628	0.064257	0.04898
TMEM199	0.0647491	0.0808048	0.713102	0.157382	0.092633	0.124498	0.085714
ZNF557	0.0494516	0.0808194	0.713102	0.110754	0.061302	0.168675	0.097959
ZNF287	-0.0628542	0.0808704	0.713102	0.0515	0.114355	0.048193	0.061224
CYP2D6	0.0168515	0.0809169	0.713102	0.019106	0.002255	0.032129	0.008163
GNPTAB	-0.145337	0.0809316	0.713102	0.578369	0.723706	0.453815	0.510204
PNKP	-0.0487357	0.0810024	0.713102	0.048316	0.097051	0.064257	0.085714
CUX1	0.0772537	0.0810744	0.713102	0.250446	0.173192	0.257028	0.179592
MT1F	0.0201571	0.0810923	0.713102	0.024178	0.00402	0.024096	0.008163
SMG5	-0.0773833	0.0811472	0.713102	0.134925	0.212309	0.164659	0.17551
ASAP3	-0.0308061	0.0811587	0.713102	0.005817	0.036623	0.012048	0.020408
ALDH3B1	0.0105275	0.0811984	0.713102	0.010527	0	0.016064	0
MOCS3	-0.0366274	0.0812335	0.713102	0.016334	0.052962	0.02008	0.061224
TCF7	-0.0708529	0.0812656	0.713102	0.092776	0.163629	0.11245	0.126531
KANK3	0.00850293	0.0813058	0.713102	0.008778	0.000275	0.028112	0.008163
CD151	0.0202562	0.0813232	0.713102	0.025974	0.005718	0.044177	0.016327
RP11-774D14.1	0.00505577	0.0813968	0.713102	0.005283	0.000227	0.02008	0.004082
NSUN7	0.0341234	0.081462	0.713102	0.036818	0.002694	0.016064	0.008163
LA16c-385E7.1	0.0111073	0.0814976	0.713102	0.012437	0.001329	0.02008	0.008163
RP11-481J2.4	0.0247431	0.081643	0.713102	0.032507	0.007763	0.028112	0.008163
SNHG8	-0.0861036	0.0816584	0.713102	0.337253	0.423357	0.493976	0.546939
RP11-91P24.5	-0.010576	0.0817163	0.713102	0	0.010576	0	0.012245
GPR176	-0.0108125	0.0817536	0.713102	0	0.010812	0	0.016327
NUDT17	-0.0218314	0.0817789	0.713102	0.0001	0.021931	0.004016	0.012245
HIST1H2BE	0.0110062	0.0817826	0.713102	0.011006	0	0.02008	0
B4GALT5	0.0340079	0.0817986	0.713102	0.047905	0.013897	0.056225	0.032653
TM9SF2	0.131902	0.0818055	0.713102	0.62917	0.497269	0.497992	0.408163
SMCR5	0.0103587	0.0818117	0.713102	0.011856	0.001498	0.040161	0.016327
RP11-596C23.6	0.0277062	0.0818592	0.713102	0.027706	0	0.016064	0
ARHGAP9	-0.0864506	0.0819082	0.713102	0.151335	0.237785	0.172691	0.167347
GLUD1	0.0895583	0.081939	0.713102	0.26964	0.180082	0.232932	0.155102
SNRPB2	0.0833051	0.0820037	0.713102	0.373166	0.289861	0.437751	0.363265
MTMR2	-0.0633349	0.0820171	0.713102	0.082861	0.146196	0.116466	0.134694
ANKRD36C	0.127514	0.0820239	0.713102	0.652758	0.525244	0.497992	0.444898
HPS1	0.0975902	0.0821047	0.713102	0.318295	0.220705	0.285141	0.171429
GBP4	0.0961984	0.0821226	0.713102	0.288046	0.191848	0.228916	0.155102
CH507-513H4.4	-0.0598417	0.0821875	0.713102	0.767788	0.82763	0.951807	0.97551
C9orf41-AS1	0.0101917	0.0822294	0.713102	0.010497	0.000306	0.02008	0.004082
FBXL13	0.0166535	0.0822548	0.713102	0.016653	0	0.024096	0
FAM120B	0.104451	0.0822683	0.713102	0.491734	0.387283	0.405622	0.395918
LENG8-AS1	0.00508452	0.0823128	0.713102	0.005085	0	0.02008	0
MLX	0.067594	0.0823221	0.713102	0.165631	0.098038	0.148594	0.089796
ZNF711	0.0470688	0.0824003	0.713102	0.069223	0.022154	0.040161	0.028571
EME2	-0.0369274	0.0824134	0.713102	0.025959	0.062887	0.052209	0.077551
IDUA	0.0195808	0.0825928	0.713102	0.022164	0.002583	0.024096	0.004082
AIF1	0.0114372	0.0825943	0.713102	0.011974	0.000537	0.016064	0.004082
PROM1	0.00944642	0.0827228	0.713102	0.009446	0	0.016064	0
AC069277.2	0.0151181	0.0827308	0.713102	0.015118	0	0.016064	0
POGZ	-0.0715375	0.0827325	0.713102	0.140796	0.212333	0.200803	0.24898
RP11-382A20.3	0.0271204	0.0827687	0.713102	0.032586	0.005465	0.028112	0.012245
KLHL28	-0.1008	0.0827714	0.713102	0.206767	0.307567	0.188755	0.216327
MT-ND2	0.119122	0.0829038	0.713102	3.4919	3.37277	0.983936	0.983673
TXNRD3	0.0163933	0.0829341	0.713102	0.016393	0	0.016064	0
LOXL3	-0.00905242	0.0829933	0.713102	0	0.009052	0	0.020408
RAD51AP1	0.0151363	0.0831111	0.713102	0.017822	0.002686	0.024096	0.012245
BICD2	0.0742316	0.0831413	0.713102	0.170653	0.096422	0.140562	0.081633
HS3ST1	0.0223954	0.0831522	0.713102	0.027749	0.005354	0.032129	0.012245
GULP1	0.00788277	0.0831684	0.713102	0.008359	0.000476	0.024096	0.008163
AC009095.4	-0.0114933	0.0831742	0.713102	0	0.011493	0	0.016327
RPL28	0.120718	0.0831972	0.713102	1.68339	1.56267	0.923695	0.938776
DLL1	-0.0494386	0.0832431	0.713102	0.033373	0.082812	0.040161	0.053061
GIF	-0.00773511	0.0832627	0.713102	0	0.007735	0	0.012245
RAB4A	0.0831695	0.0833533	0.713102	0.267373	0.184204	0.273092	0.191837
RP11-582E3.6	0.0361885	0.0834823	0.713102	0.064411	0.028223	0.076305	0.057143
GPBAR1	0.0168677	0.0834932	0.713102	0.017776	0.000909	0.016064	0.004082
RP11-326C3.11	0.0089433	0.0835573	0.713102	0.009996	0.001053	0.036145	0.008163
KB-1125A3.12	0.0200141	0.0836319	0.713102	0.023435	0.003421	0.032129	0.020408
RP4-584D14.5	0.00850759	0.0836443	0.713102	0.008508	0	0.02008	0
RP4-657D16.3	0.00700892	0.0836758	0.713102	0.007009	0	0.016064	0
RP11-463J10.2	0.0308718	0.0837352	0.713102	0.051924	0.021052	0.060241	0.032653
POU2AF1	0.104302	0.0837549	0.713102	0.422183	0.317881	0.409639	0.355102
CASP1	0.0621457	0.0838172	0.713102	0.112104	0.049958	0.088353	0.044898
RNF111	0.0925929	0.083879	0.713102	0.289423	0.19683	0.321285	0.216327
ALOX5AP	-0.08706	0.0839532	0.713102	0.163152	0.250212	0.136546	0.195918
CDK5	0.0206286	0.0839698	0.713102	0.020629	0	0.02008	0
EIF4G3	0.0850437	0.0840249	0.713102	0.317796	0.232753	0.349398	0.261224
KIF23	0.0120711	0.0840843	0.713102	0.012071	0	0.024096	0
GTF3C6	-0.0821028	0.0840952	0.713102	0.209308	0.291411	0.253012	0.265306
GPBP1	-0.151165	0.0842073	0.713102	0.785508	0.936673	0.538153	0.55102
PEPD	0.0886953	0.0842167	0.713102	0.206598	0.117903	0.15261	0.089796
ERBB2IP	0.11736	0.0843186	0.713102	0.468197	0.350837	0.353414	0.314286
RAB11FIP5	-0.0270482	0.0843735	0.713102	0	0.027048	0	0.012245
ABCB1	-0.0689763	0.0844105	0.713102	0.098085	0.167061	0.096386	0.146939
RP11-76P2.4	0.00797553	0.0844156	0.713102	0.007976	0	0.016064	0
ANGPTL6	-0.0124159	0.084534	0.713102	0	0.012416	0	0.016327
RASSF6	-0.0638928	0.0845721	0.713102	0.047055	0.110948	0.048193	0.085714
ELMOD1	0.00951918	0.0846007	0.713102	0.009519	0	0.016064	0
HNRNPDL	-0.155781	0.0847439	0.713102	0.871802	1.02758	0.62249	0.681633
SNTB2	-0.0435723	0.0848404	0.713102	0.039762	0.083334	0.060241	0.093878
SURF6	0.0664596	0.0849124	0.713102	0.14589	0.07943	0.180723	0.126531
FLVCR1	-0.066845	0.0849324	0.713102	0.090493	0.157338	0.116466	0.15102
RHOQ	0.0593112	0.0849799	0.713102	0.149576	0.090265	0.208835	0.118367
HIST1H3E	-0.00493089	0.0849961	0.713102	0	0.004931	0	0.012245
FAM186B	0.0159127	0.0851472	0.713102	0.0167	0.000787	0.024096	0.004082
DDIT3	-0.0480382	0.0851529	0.713102	0.075241	0.123279	0.108434	0.17551
CDKN1A	0.14297	0.0852472	0.713102	0.711275	0.568305	0.506024	0.42449
GPAT3	0.0104569	0.0853079	0.713102	0.010457	0	0.012048	0
TRPV3	-0.0203375	0.0853116	0.713102	0.006511	0.026848	0.02008	0.053061
PRKAR2B	0.0125608	0.0853251	0.713102	0.012561	0	0.016064	0
FAM13A	0.031433	0.0853688	0.713102	0.051883	0.02045	0.060241	0.032653
EFCAB8	0.0378171	0.0853953	0.713102	0.050449	0.012632	0.048193	0.016327
MIR133A1HG	0.0136621	0.0854714	0.713102	0.015631	0.001969	0.02008	0.004082
TRDMT1	0.0479743	0.0855033	0.713102	0.096718	0.048744	0.096386	0.073469
MOSPD1	-0.0386796	0.0855256	0.713102	0.022318	0.060998	0.016064	0.04898
CEP63	0.069358	0.0855293	0.713102	0.184991	0.115633	0.176707	0.138776
NPL	0.0123162	0.0855764	0.713102	0.012316	0	0.024096	0
GNG2	-0.11065	0.0855996	0.713102	0.366611	0.47726	0.381526	0.404082
ZNF146	-0.0796812	0.0856154	0.713102	0.127342	0.207023	0.148594	0.204082
GALE	0.0166343	0.0856183	0.713102	0.016634	0	0.02008	0
TNIP2	-0.0994963	0.085633	0.713102	0.232485	0.331982	0.200803	0.232653
UCKL1	0.0895017	0.0856387	0.713102	0.252167	0.162666	0.192771	0.15102
GTF2F1	0.0856273	0.0856605	0.713102	0.252782	0.167155	0.257028	0.191837
SCYL1	0.0780601	0.0857215	0.713102	0.20204	0.12398	0.144578	0.110204
C16orf74	0.0673165	0.0858498	0.713102	0.192284	0.124968	0.204819	0.118367
HMHA1	0.1349	0.085902	0.713102	0.580074	0.445174	0.385542	0.326531
INO80E	0.0229487	0.0859405	0.713102	0.043094	0.020146	0.088353	0.057143
ITGA5	0.0198406	0.0859745	0.713102	0.019841	0	0.02008	0
CTBP1-AS	0.00383579	0.0860911	0.713102	0.003836	0	0.02008	0
SEL1L3	0.165874	0.0860913	0.713102	1.18767	1.02179	0.686747	0.661224
RWDD3	-0.0263301	0.0861202	0.713102	0.031943	0.058273	0.156627	0.167347
PARP9	0.0986591	0.0861461	0.713102	0.296403	0.197744	0.253012	0.155102
PNPLA4	-0.0236167	0.0861758	0.713102	0.004396	0.028013	0.016064	0.02449
CTCF	0.0703872	0.0862063	0.713102	0.19308	0.122693	0.188755	0.126531
BAP1	0.101315	0.0862727	0.713102	0.272774	0.171458	0.200803	0.114286
JPH4	0.0111092	0.0862941	0.713102	0.011109	0	0.02008	0
ADGRG4	0.0163586	0.0863231	0.713102	0.018684	0.002326	0.02008	0.008163
SETDB2	0.0539077	0.0863456	0.713102	0.124072	0.070165	0.120482	0.077551
RPGRIP1L	0.0243847	0.0863489	0.713102	0.029704	0.005319	0.028112	0.008163
ARF3	-0.0414242	0.0867058	0.713102	0.046986	0.08841	0.088353	0.130612
RP11-355B11.2	-0.0228338	0.0867427	0.713102	0.01	0.032833	0.02008	0.053061
BRK1	-0.133033	0.0868126	0.713102	0.518045	0.651078	0.373494	0.465306
CDC20B	0.00336	0.0869979	0.713102	0.00336	0	0.016064	0
RP11-426C22.4	0.00691068	0.0870099	0.713102	0.006911	0	0.016064	0
SPDYE16	-0.00434531	0.0870155	0.713102	0.005456	0.009801	0.088353	0.118367
AC007950.2	0.0112618	0.0870425	0.713102	0.011262	0	0.016064	0
PINK1-AS	-0.0168181	0.0870467	0.713102	0.004957	0.021775	0.02008	0.040816
OPA1	-0.109583	0.087096	0.713102	0.339409	0.448992	0.321285	0.35102
FAM86C1	-0.0228126	0.087206	0.713102	0.00112	0.023932	0.012048	0.020408
TRAM2-AS1	0.0316872	0.0872126	0.713102	0.038603	0.006916	0.024096	0.012245
RP11-33B1.4	0.00883216	0.0872174	0.713102	0.009319	0.000487	0.036145	0.012245
LINC00294	0.0334529	0.0872375	0.713102	0.046427	0.012974	0.040161	0.028571
MRPL24	0.0402181	0.0873314	0.713102	0.054539	0.014321	0.048193	0.020408
ENAM	0.00512058	0.0873869	0.713102	0.005121	0	0.012048	0
HSPB1	-0.0287071	0.0875417	0.713102	0.02016	0.048867	0.028112	0.053061
CTD-3138B18.5	0.00753298	0.0875742	0.713102	0.007533	0	0.012048	0
TRAPPC1	0.0492006	0.0876038	0.713102	0.17538	0.126179	0.309237	0.232653
USP8	-0.150305	0.0876262	0.713102	0.849291	0.999596	0.610442	0.669388
HOXA-AS3	-0.0154396	0.0876974	0.713102	0	0.01544	0	0.012245
RP4-545L17.11	0.0104975	0.08775	0.713102	0.012	0.001503	0.024096	0.004082
FSD1L	0.0286358	0.0877739	0.713102	0.037336	0.0087	0.048193	0.012245
ZNF628	-0.0192222	0.0877938	0.713102	0.00529	0.024512	0.012048	0.028571
TRAT1	0.0127813	0.0878523	0.713102	0.012781	0	0.016064	0
NUDCD2	-0.0724227	0.0879127	0.713102	0.157743	0.230166	0.192771	0.208163
FCER1G	0.0322562	0.0879585	0.713102	0.032836	0.00058	0.016064	0.008163
SSR1	0.125705	0.0879882	0.713102	0.554632	0.428928	0.421687	0.363265
AC123512.3	0.00280341	0.0880925	0.713102	0.002803	0	0.012048	0
RNF167	-0.0869598	0.0881244	0.713102	0.207675	0.294635	0.208835	0.257143
ZNF208	0.0143943	0.0881684	0.713102	0.015436	0.001042	0.028112	0.004082
COA5	0.0797897	0.0881798	0.713102	0.209644	0.129854	0.208835	0.167347
ZNF623	-0.0418448	0.0882018	0.713102	0.015776	0.057621	0.024096	0.032653
RP11-791G15.2	0.00421999	0.0882931	0.713102	0.00422	0	0.016064	0
ENPP3	0.00395662	0.0883103	0.713102	0.004568	0.000611	0.02008	0.004082
CTB-12O2.1	0.0106812	0.0883336	0.713102	0.011287	0.000605	0.02008	0.004082
TJP1	0.00424969	0.0883784	0.713102	0.00425	0	0.012048	0
AGTPBP1	-0.0626712	0.088401	0.713102	0.104309	0.16698	0.136546	0.187755
ECE1	-0.136067	0.0884145	0.713102	0.492546	0.628613	0.365462	0.428571
APBB1IP	0.111676	0.0884512	0.713102	0.412075	0.300399	0.305221	0.236735
RP11-74J13.8	-0.0126475	0.0884608	0.713102	0.001457	0.014104	0.004016	0.016327
IL6	0.0291731	0.088483	0.713102	0.037563	0.00839	0.028112	0.004082
ZMYM4	0.0669398	0.0884927	0.713102	0.168917	0.101977	0.192771	0.142857
IRAK4	0.0941106	0.0885131	0.713102	0.286372	0.192262	0.2249	0.15102
ALAS1	-0.0638422	0.0885148	0.713102	0.059038	0.12288	0.076305	0.065306
ZNF853	0.0163883	0.0885434	0.713102	0.017388	0.000999	0.024096	0.008163
TRIM32	0.0285944	0.0887197	0.713102	0.028594	0	0.012048	0
ANXA1	0.0110761	0.0887221	0.713102	0.012206	0.00113	0.024096	0.004082
CTSB	-0.132014	0.0887389	0.713102	0.410059	0.542073	0.337349	0.330612
TMEM65	0.0197041	0.0887757	0.713102	0.032011	0.012307	0.064257	0.036735
PRUNE2	0.0153283	0.0888256	0.713102	0.015467	0.000139	0.02008	0.004082
MLH3	0.0715907	0.0889086	0.713102	0.17672	0.105129	0.168675	0.085714
RAB37	0.0194626	0.0889285	0.713102	0.019755	0.000292	0.02008	0.004082
LSM10	0.104448	0.0890829	0.713102	0.393814	0.289365	0.281124	0.195918
EDF1	-0.107986	0.0891253	0.713102	0.441462	0.549447	0.417671	0.461224
IRF2BP2	-0.0856024	0.0892064	0.713102	0.255089	0.340691	0.413655	0.502041
CTD-2501E16.2	0.0148899	0.0893354	0.713102	0.01489	0	0.012048	0
RP11-550A5.2	-0.00395103	0.0894173	0.713102	0	0.003951	0	0.012245
PTPRT	0.011671	0.0894873	0.713102	0.013228	0.001557	0.024096	0.004082
MCPH1-AS1	0.00640679	0.089492	0.713102	0.006407	0	0.016064	0
SH2B2	0.0282198	0.0894939	0.713102	0.037789	0.009569	0.044177	0.008163
SERPINA1	0.0253896	0.0895409	0.713102	0.02539	0	0.016064	0
RP11-264B17.4	-0.0266697	0.0895643	0.713102	0.013412	0.040082	0.024096	0.04898
E2F3	-0.0399268	0.0895784	0.713102	0.025147	0.065074	0.048193	0.053061
PTP4A3	0.0225851	0.0896031	0.713102	0.022585	0	0.012048	0
IL11RA	0.0270483	0.0896951	0.713102	0.032521	0.005472	0.040161	0.016327
ANP32A	0.0839509	0.0897331	0.713102	0.417764	0.333813	0.522088	0.420408
NAGK	0.0896709	0.0897681	0.713102	0.320416	0.230746	0.321285	0.24898
TMSB4X	0.151405	0.0897712	0.713102	3.16702	3.01561	0.963855	0.967347
CSMD1	0.00441682	0.0898779	0.713102	0.005389	0.000972	0.028112	0.012245
SIKE1	0.085789	0.0900497	0.713102	0.272056	0.186267	0.200803	0.187755
INVS	0.0545263	0.0900544	0.713102	0.114448	0.059922	0.11245	0.069388
PCLO	0.0139399	0.0900546	0.713102	0.01394	0	0.012048	0
SYN1	0.017373	0.0900869	0.713102	0.017373	0	0.012048	0
MAGED2	-0.0802116	0.0902115	0.713102	0.113973	0.194184	0.096386	0.118367
TULP4	0.104646	0.090216	0.713102	0.426585	0.321939	0.409639	0.346939
GPS1	0.0587081	0.0902202	0.713102	0.125776	0.067068	0.104418	0.065306
CASD1	0.0396776	0.0902624	0.713102	0.080148	0.04047	0.108434	0.065306
G3BP1	-0.109058	0.0902931	0.713102	0.292039	0.401098	0.285141	0.310204
LINC01317	0.00916579	0.0904169	0.713102	0.009166	0	0.016064	0
PRG4	-0.00375619	0.0904689	0.713102	0	0.003756	0	0.012245
NR1D2	0.0725133	0.0905531	0.713102	0.176634	0.104121	0.156627	0.122449
PACS1	0.0666149	0.0905936	0.713102	0.1869	0.120285	0.232932	0.134694
ZNF34	0.0567908	0.0906698	0.713102	0.098068	0.041277	0.056225	0.040816
TRHDE	0.0160225	0.0907621	0.713102	0.017799	0.001777	0.02008	0.012245
ZNF260	0.0451925	0.0907903	0.713102	0.103441	0.058249	0.11245	0.065306
MAGEF1	0.0458887	0.0908191	0.713102	0.087061	0.041173	0.080321	0.036735
WDHD1	0.0416311	0.0908652	0.713102	0.064612	0.022981	0.052209	0.036735
SLC2A1	0.132006	0.0911607	0.713102	0.568315	0.436309	0.361446	0.318367
UTS2B	-0.0151953	0.0911679	0.713102	0.004687	0.019882	0.008032	0.028571
OMD	-0.00385822	0.0911728	0.713102	0	0.003858	0	0.012245
BAALC-AS1	0.0099698	0.0912011	0.713102	0.00997	0	0.016064	0
TRAPPC9	0.0583783	0.0912674	0.713102	0.125143	0.066765	0.104418	0.069388
NXPH4	0.00551427	0.0912992	0.713102	0.005712	0.000197	0.016064	0.004082
KIAA1211L	0.0168602	0.091541	0.713102	0.01686	0	0.012048	0
PDK2	0.0368837	0.0915771	0.713102	0.062999	0.026115	0.056225	0.020408
TMEM147-AS1	0.0176488	0.0918079	0.713102	0.017649	0	0.016064	0
ZNF25	0.0335099	0.0918272	0.713102	0.047976	0.014466	0.048193	0.016327
GRWD1	-0.0522918	0.0918658	0.713102	0.050831	0.103123	0.072289	0.097959
DTNB	0.0522046	0.0918818	0.713102	0.109605	0.057401	0.120482	0.065306
ATF7IP	0.130578	0.0918942	0.713102	0.646823	0.516245	0.53012	0.42449
ARL14EP	0.0850316	0.0919038	0.713102	0.273073	0.188041	0.232932	0.187755
DNMBP	-0.0572953	0.092039	0.713102	0.067191	0.124486	0.068273	0.134694
C22orf46	0.0208514	0.092065	0.713102	0.027469	0.006618	0.040161	0.020408
R3HCC1L	0.050544	0.0920835	0.713102	0.12095	0.070406	0.15261	0.122449
ZNF264	0.0750047	0.0921742	0.713102	0.221679	0.146674	0.220884	0.171429
MAN1B1	0.0479025	0.0924695	0.713102	0.097806	0.049904	0.092369	0.04898
ZNF19	0.0212279	0.092482	0.713102	0.021228	0	0.012048	0
ST6GALNAC2	-0.0864356	0.0925014	0.713102	0.223824	0.31026	0.26506	0.285714
RP11-148B6.1	-0.00148206	0.0925028	0.713102	0.000164	0.001646	0.008032	0.016327
CSE1L	-0.109383	0.0926847	0.713102	0.306985	0.416369	0.285141	0.35102
RP11-166B2.1	0.00970052	0.0927063	0.713102	0.010389	0.000688	0.024096	0.012245
DDX17	0.117596	0.0927133	0.713102	0.585263	0.467667	0.493976	0.428571
ALOX12-AS1	-0.0414148	0.0927838	0.713102	0.041428	0.082843	0.060241	0.110204
MDM2	-0.0537486	0.0928167	0.713102	0.096954	0.150703	0.188755	0.191837
HIST1H1E	0.0589803	0.0928348	0.713102	0.192654	0.133674	0.228916	0.187755
WDR59	0.0458963	0.0928828	0.713102	0.088675	0.042778	0.100402	0.069388
CANX	0.0968708	0.0929776	0.713102	0.316724	0.219853	0.26506	0.191837
MTTP	0.0121399	0.0930405	0.713102	0.01214	0	0.016064	0
KRT2	0.00229425	0.0931176	0.713102	0.002294	0	0.012048	0
FRMPD2	0.00373077	0.0931186	0.713102	0.004013	0.000282	0.02008	0.004082
BMP8A	0.00373195	0.09313	0.713102	0.003732	0	0.012048	0
CXADR	-0.0137588	0.0931949	0.713102	0.001818	0.015577	0.004016	0.020408
CD9	0.0124701	0.0933734	0.713102	0.01247	0	0.016064	0
PLIN1	-0.0122707	0.093375	0.713102	0	0.012271	0	0.012245
TNFRSF14	0.0943152	0.093389	0.713102	0.327095	0.23278	0.289157	0.2
FCGRT	0.0480658	0.0935441	0.713102	0.09362	0.045554	0.068273	0.044898
ACSS3	0.00632067	0.0935561	0.713102	0.006321	0	0.016064	0
ACLY	0.0699627	0.0935727	0.713102	0.177047	0.107084	0.128514	0.114286
RP4-677H15.4	0.0108826	0.0935881	0.713102	0.010883	0	0.016064	0
PLOD1	0.019625	0.0937266	0.713102	0.020288	0.000663	0.016064	0.004082
ECM2	0.0141198	0.09378	0.713102	0.01412	0	0.012048	0
ZNF394	0.103732	0.0937919	0.713102	0.357322	0.25359	0.24498	0.204082
HARBI1	-0.0437023	0.0938576	0.713102	0.022351	0.066053	0.024096	0.057143
C17orf75	0.0456505	0.0939193	0.713102	0.09173	0.04608	0.104418	0.053061
CTC-308K20.1	-0.0223068	0.0939432	0.713102	0.004312	0.026619	0.02008	0.028571
BORCS8	-0.0255159	0.0940165	0.713102	0.012825	0.038341	0.036145	0.036735
TBC1D4	0.0105881	0.094233	0.713102	0.011553	0.000965	0.016064	0.004082
LRPPRC	-0.0887084	0.0943875	0.713102	0.20779	0.296498	0.253012	0.269388
LINC00856	0.00338837	0.0944586	0.713102	0.003388	0	0.012048	0
CTC-340A15.2	-0.0033493	0.0946946	0.713102	0	0.003349	0	0.020408
DNAJC24	0.0322774	0.0948267	0.713102	0.061701	0.029423	0.092369	0.061224
AQR	-0.0978515	0.0948388	0.713102	0.324938	0.422789	0.353414	0.420408
RNF145	0.0789814	0.094909	0.713102	0.341903	0.262922	0.550201	0.420408
GINS1	0.00776757	0.0949116	0.713102	0.008053	0.000285	0.016064	0.004082
SLC15A3	-0.0444185	0.095014	0.713102	0.043449	0.087868	0.064257	0.081633
APMAP	0.0644221	0.0950541	0.713102	0.126882	0.06246	0.084337	0.061224
HCG27	0.00824218	0.0950681	0.713102	0.008392	0.00015	0.016064	0.004082
ZNF764	-0.0433872	0.0950708	0.713102	0.038785	0.082172	0.056225	0.073469
ARL6IP1	-0.116169	0.0951984	0.713102	0.37099	0.487159	0.313253	0.346939
JAK2	0.0484227	0.0952488	0.713102	0.097554	0.049131	0.096386	0.065306
CH507-42P11.8	-0.0362611	0.0952911	0.713102	0.037465	0.073726	0.076305	0.118367
PHLDB1	-0.0064496	0.0953066	0.713102	0.000372	0.006822	0.008032	0.020408
DROSHA	0.0396416	0.0954041	0.713102	0.085838	0.046196	0.160643	0.097959
FGFR1OP	0.0499472	0.0954341	0.713102	0.11194	0.061993	0.148594	0.093878
FAM227B	0.0238588	0.0955695	0.713102	0.029361	0.005502	0.024096	0.012245
ST20	0.0120362	0.0956105	0.713102	0.013149	0.001113	0.028112	0.004082
MYO1H	0.00402299	0.095664	0.713102	0.004023	0	0.016064	0
AKAP8L	0.0670106	0.0958174	0.713102	0.169139	0.102128	0.156627	0.114286
CYB561	0.0401864	0.0958909	0.713102	0.061309	0.021122	0.040161	0.02449
RPL12	0.118676	0.0959597	0.713102	2.08589	1.96721	0.959839	0.97551
LINC01465	0.0137818	0.0959789	0.713102	0.016932	0.00315	0.032129	0.012245
HIST1H2AC	0.0160303	0.0960328	0.713102	0.018283	0.002253	0.016064	0.004082
FAM83G	0.0277248	0.0960521	0.713102	0.038847	0.011122	0.040161	0.020408
ZBTB21	0.0636618	0.0961855	0.713102	0.167666	0.104004	0.172691	0.122449
ZSCAN12	-0.0453079	0.0962336	0.713102	0.040239	0.085547	0.060241	0.073469
RPL31	-0.105615	0.0963337	0.713102	2.91813	3.02375	0.983936	0.995918
RP11-219B4.3	0.00653633	0.0964633	0.713102	0.007147	0.000611	0.02008	0.004082
SERINC5	0.0368757	0.096577	0.713102	0.060161	0.023285	0.056225	0.053061
MTHFD2	0.036499	0.0965936	0.713102	0.064918	0.028419	0.072289	0.032653
DTYMK	0.0316768	0.0966712	0.713102	0.053733	0.022056	0.068273	0.028571
ORMDL2	-0.0352049	0.096723	0.713102	0.043625	0.07883	0.092369	0.110204
ZNF792	-0.0424025	0.0967988	0.713102	0.011688	0.05409	0.02008	0.032653
GNA15	0.0110044	0.096803	0.713102	0.011004	0	0.016064	0
SLC43A1	0.0174858	0.0968211	0.713102	0.022405	0.004919	0.028112	0.004082
RP11-553K8.2	0.0107935	0.0968361	0.713102	0.011596	0.000802	0.016064	0.004082
RNF113A	0.0564216	0.0968671	0.713102	0.137722	0.0813	0.156627	0.073469
CTC1	0.0975593	0.0968772	0.713102	0.358071	0.260512	0.325301	0.297959
DBI	-0.0951073	0.097069	0.713102	0.353486	0.448593	0.37751	0.383673
C20orf203	-0.00352663	0.097168	0.713102	0	0.003527	0	0.012245
GALK2	0.0160618	0.0971768	0.713102	0.022279	0.006217	0.040161	0.016327
SMOC1	0.00701226	0.0971803	0.713102	0.007012	0	0.012048	0
FAM132A	-0.0164627	0.0971923	0.713102	0.003006	0.019469	0.012048	0.036735
ELK3	0.0850511	0.0972062	0.713102	0.317793	0.232742	0.401606	0.334694
LRRC4	-0.0138497	0.0972105	0.713102	0.002928	0.016778	0.012048	0.032653
DDX4	0.00648992	0.0972317	0.713102	0.00649	0	0.012048	0
HBEGF	0.0180754	0.0972332	0.713102	0.01877	0.000695	0.02008	0.004082
BPNT1	0.0372248	0.097234	0.713102	0.058128	0.020903	0.052209	0.020408
UNC93B1	0.0475501	0.0973201	0.713102	0.104957	0.057407	0.124498	0.081633
NAMPT	-0.0814953	0.097333	0.713102	0.16419	0.245686	0.144578	0.22449
MYH9	-0.148561	0.0973479	0.713102	0.807428	0.955989	0.578313	0.604082
CPSF3L	0.0640024	0.0973975	0.713102	0.15875	0.094748	0.156627	0.073469
LINC01301	0.00177146	0.0975166	0.713102	0.001771	0	0.016064	0
AASDH	-0.0500043	0.0975316	0.713102	0.055649	0.105654	0.064257	0.089796
HAUS6	0.0638152	0.0975432	0.713102	0.144959	0.081144	0.128514	0.085714
TSC22D1	0.0300771	0.0975681	0.713102	0.043382	0.013305	0.044177	0.012245
PDE12	0.0602225	0.0976662	0.713102	0.14936	0.089137	0.15261	0.089796
ABHD12	0.0570415	0.097678	0.713102	0.112741	0.055699	0.084337	0.065306
HNRNPLL	0.0199646	0.0978012	0.713102	0.022386	0.002421	0.028112	0.012245
RP11-264B14.1	0.00767961	0.0978023	0.713102	0.013673	0.005993	0.148594	0.114286
AC009299.2	0.0167173	0.0978173	0.713102	0.024111	0.007393	0.036145	0.020408
ZNF492	0.0098928	0.0978296	0.713102	0.010272	0.000379	0.016064	0.008163
AC007246.3	0.0108533	0.0978696	0.713102	0.011041	0.000187	0.016064	0.004082
ATP6V1B2	-0.0635436	0.0978988	0.713102	0.071629	0.135172	0.068273	0.097959
AC100821.2	-0.0116823	0.0979307	0.713102	0.005647	0.01733	0.02008	0.036735
VAMP7	-0.0941365	0.0979888	0.713102	0.201436	0.295572	0.172691	0.24898
PARM1	-0.0206899	0.0980244	0.713102	0.00105	0.02174	0.008032	0.016327
ANTXR2	-0.0472463	0.0980662	0.713102	0.033658	0.080904	0.048193	0.04898
PHRF1	0.0622941	0.0980814	0.713102	0.143026	0.080732	0.116466	0.126531
RNF217-AS1	-0.0059861	0.098104	0.713102	0	0.005986	0	0.012245
SLC38A9	0.0466248	0.0981131	0.713102	0.098525	0.0519	0.120482	0.073469
C2orf44	-0.0421515	0.0981328	0.713102	0.018939	0.06109	0.02008	0.04898
SNX25	-0.0803146	0.0981343	0.713102	0.209244	0.289559	0.261044	0.310204
DMPK	0.0198189	0.0981574	0.713102	0.027404	0.007585	0.052209	0.020408
FKBP15	0.0525184	0.0981659	0.713102	0.099017	0.046498	0.080321	0.044898
HES2	0.00132127	0.0982302	0.713102	0.001321	0	0.016064	0
SHTN1	0.0286106	0.0982778	0.713102	0.029068	0.000457	0.024096	0.004082
PSMB4	-0.152991	0.0983337	0.713102	0.826385	0.979376	0.558233	0.57551
SPATA24	0.00745359	0.0984322	0.713102	0.007454	0	0.012048	0
CREBZF	-0.0452915	0.098516	0.713102	0.060363	0.105655	0.116466	0.138776
SIRPB1	0.00425466	0.0985357	0.713102	0.004255	0	0.012048	0
PIK3AP1	0.0926675	0.0986895	0.713102	0.326778	0.23411	0.297189	0.208163
MYO9A	-0.0489473	0.0987271	0.713102	0.048824	0.097771	0.092369	0.069388
DUSP5	-0.0476856	0.0987828	0.713102	0.047697	0.095383	0.064257	0.085714
TMEM170A	-0.0441985	0.0988582	0.713102	0.064791	0.10899	0.116466	0.179592
MYO7B	0.00286751	0.0988927	0.713102	0.002868	0	0.012048	0
IL1B	0.00268929	0.0990084	0.713102	0.002689	0	0.012048	0
NPHP4	-0.00827065	0.0990195	0.713102	0.001332	0.009603	0.012048	0.020408
CRK	0.0709071	0.0990322	0.713102	0.176006	0.105099	0.148594	0.097959
ZCRB1	0.114822	0.0990781	0.713102	0.564747	0.449925	0.429719	0.379592
C10orf53	0.00802949	0.0990954	0.713102	0.008029	0	0.012048	0
ADAM18	0.00675578	0.0992046	0.713102	0.006756	0	0.016064	0
CD93	0.00535898	0.0992057	0.713102	0.005359	0	0.012048	0
ABLIM1	0.103304	0.0992358	0.713102	0.37497	0.271666	0.321285	0.24898
HUS1	-0.0538699	0.0992822	0.713102	0.076716	0.130586	0.088353	0.138776
RTF1	0.0967784	0.0993106	0.713102	0.465448	0.36867	0.477912	0.395918
C1orf122	0.0359539	0.0993289	0.713102	0.072074	0.03612	0.088353	0.044898
CIAO1	0.120032	0.0993333	0.713102	0.495555	0.375523	0.353414	0.277551
RP11-212P7.2	0.0259835	0.0993694	0.713102	0.034996	0.009013	0.040161	0.028571
TRIM36	0.00675532	0.0993765	0.713102	0.006755	0	0.016064	0
ATXN7L2	0.0354156	0.0994718	0.713102	0.058354	0.022938	0.056225	0.032653
TEC	-0.0341997	0.099505	0.713102	0.024403	0.058602	0.040161	0.069388
FRAS1	0.0100634	0.099542	0.713102	0.010981	0.000918	0.016064	0.008163
TBC1D10C	0.076568	0.0995858	0.713102	0.226544	0.149976	0.184739	0.142857
RP11-314N14.1	0.0124233	0.0996554	0.713102	0.012423	0	0.012048	0
CMTR2	0.0863047	0.0996761	0.713102	0.238809	0.152504	0.172691	0.102041
DYNC2H1	0.0188008	0.100156	0.713102	0.022755	0.003954	0.028112	0.008163
C18orf25	-0.0786163	0.100209	0.713102	0.158754	0.23737	0.172691	0.208163
AC073283.7	0.0109639	0.100266	0.713102	0.014666	0.003702	0.040161	0.012245
HLA-DQB1-AS1	0.0112534	0.100273	0.713102	0.013306	0.002052	0.032129	0.008163
DHRS11	0.00631576	0.100318	0.713102	0.006316	0	0.012048	0
PLCG2	0.132302	0.100324	0.713102	0.740822	0.60852	0.534137	0.473469
DPH3	-0.050385	0.100417	0.713102	0.052026	0.102411	0.064257	0.069388
BCAS2	-0.0979174	0.100421	0.713102	0.275498	0.373416	0.240964	0.273469
ZNF12	-0.0494032	0.100554	0.713102	0.05186	0.101263	0.084337	0.097959
PRKAG1	0.075789	0.100621	0.713102	0.206877	0.131088	0.164659	0.122449
ZNF93	0.0379798	0.100976	0.713102	0.052272	0.014292	0.040161	0.012245
RP11-108H9.1	0.00188754	0.101009	0.713102	0.001888	0	0.012048	0
COPS7B	0.0595588	0.101014	0.713102	0.131343	0.071784	0.100402	0.077551
CTD-2542L18.1	-0.00512339	0.101028	0.713102	0.002133	0.007257	0.008032	0.032653
C9orf16	0.0803862	0.101035	0.713102	0.371442	0.291056	0.405622	0.302041
YIF1B	0.0278588	0.101044	0.713102	0.040227	0.012368	0.036145	0.016327
CYP2E1	-0.0146124	0.101052	0.713102	0.002438	0.01705	0.008032	0.028571
CCDC38	-0.00593488	0.101167	0.713102	0.001074	0.007009	0.012048	0.028571
AC113404.1	0.00305128	0.101199	0.713102	0.007231	0.00418	0.120482	0.069388
RP1-286D6.5	0.00453981	0.101216	0.713102	0.00454	0	0.012048	0
RP11-468H14.2	0.0156818	0.101225	0.713102	0.017118	0.001436	0.02008	0.004082
HERPUD1	-0.201965	0.101247	0.713102	1.45937	1.66133	0.690763	0.726531
RUFY1	0.0674637	0.101292	0.713102	0.183766	0.116303	0.180723	0.118367
SIDT1-AS1	-0.0389381	0.10143	0.713102	0.03228	0.071218	0.060241	0.065306
RP11-428K3.1	0.0131303	0.101497	0.713102	0.016964	0.003834	0.032129	0.016327
RP11-352G18.2	0.0153139	0.101561	0.713102	0.01758	0.002267	0.024096	0.004082
PYCR1	-0.00917438	0.101577	0.713102	0	0.009174	0	0.016327
LDLRAP1	-0.0152353	0.10159	0.713102	0	0.015235	0	0.016327
ZNF16	0.0459571	0.101591	0.713102	0.078289	0.032332	0.060241	0.028571
SSH2	-0.133929	0.101594	0.713102	0.747725	0.881655	0.630522	0.640816
DNAJA2	0.0908619	0.10178	0.713102	0.335128	0.244266	0.325301	0.216327
AGPAT1	0.0141025	0.101869	0.713102	0.0143	0.000197	0.02008	0.004082
LINC-PINT	-0.0990931	0.101872	0.713102	0.353874	0.452967	0.353414	0.412245
PLS3	0.00673626	0.101901	0.713102	0.006736	0	0.012048	0
DCAF16	0.0660643	0.101916	0.713102	0.158974	0.09291	0.164659	0.118367
GID4	-0.0420425	0.101929	0.713102	0.030476	0.072518	0.040161	0.065306
RP1-151F17.1	-0.0103305	0.101955	0.713102	0	0.01033	0	0.012245
SNX7	0.00445806	0.101983	0.713102	0.004458	0	0.012048	0
SLC35F5	-0.0384117	0.102038	0.713102	0.050963	0.089375	0.108434	0.142857
AC079807.4	0.00913431	0.102111	0.713102	0.009134	0	0.02008	0
AAK1	0.0307124	0.102171	0.713102	0.052429	0.021717	0.064257	0.040816
BSCL2	0.0138896	0.102263	0.713102	0.016415	0.002526	0.02008	0.016327
ARHGDIB	0.174835	0.102264	0.713102	1.64463	1.46979	0.767068	0.722449
KCTD21-AS1	-0.0124433	0.102278	0.713102	0.000233	0.012677	0.004016	0.012245
PWP1	-0.143733	0.102324	0.713102	0.677494	0.821227	0.526104	0.567347
TM2D3	-0.0710044	0.10233	0.713102	0.108039	0.179044	0.148594	0.130612
KIAA1586	-0.0336723	0.10237	0.713102	0.03103	0.064702	0.056225	0.077551
GRM7	0.00392888	0.1024	0.713102	0.003929	0	0.012048	0
SMG8	-0.0430517	0.10242	0.713102	0.032869	0.075921	0.032129	0.065306
ABCD4	0.0824034	0.102445	0.713102	0.239828	0.157424	0.180723	0.134694
TXNL4B	0.0455817	0.102472	0.713102	0.086443	0.040862	0.072289	0.044898
NGFRAP1	0.0152072	0.102534	0.713102	0.015207	0	0.012048	0
WDR37	0.068644	0.102603	0.713102	0.171286	0.102642	0.164659	0.126531
LAMA1	0.0168629	0.102608	0.713102	0.019725	0.002862	0.02008	0.016327
UBA6	-0.106948	0.102664	0.713102	0.374192	0.481141	0.369478	0.391837
SLC39A3	-0.0537611	0.102684	0.713102	0.070524	0.124285	0.084337	0.102041
MBNL1-AS1	-0.0172389	0.10282	0.713102	0	0.017239	0	0.016327
SLC25A5	0.13965	0.102826	0.713102	0.77397	0.634319	0.558233	0.469388
TPRG1	0.013164	0.102839	0.713102	0.013164	0	0.016064	0
ANG	-0.00428859	0.1029	0.713102	0	0.004289	0	0.012245
RASSF8	0.0160168	0.10292	0.713102	0.016017	0	0.012048	0
PPP2R5C	0.125585	0.103014	0.713102	0.792268	0.666683	0.630522	0.571429
ZRANB3	0.0271601	0.103157	0.713102	0.044423	0.017263	0.052209	0.020408
FFAR2	0.00340021	0.103158	0.713102	0.0034	0	0.016064	0
AGBL3	-0.0212865	0.103196	0.713102	0.014482	0.035768	0.044177	0.04898
CENPJ	0.0349632	0.103228	0.713102	0.052654	0.017691	0.044177	0.012245
MAP4K2	0.0822045	0.10338	0.713102	0.246671	0.164467	0.176707	0.159184
RP11-624L4.1	-0.0033042	0.103644	0.713102	0	0.003304	0	0.012245
JUNB	-0.150272	0.103686	0.713102	1.38462	1.53489	0.791165	0.787755
ZNF844	0.0301236	0.103693	0.713102	0.054505	0.024382	0.088353	0.040816
KLHL23	0.00422747	0.103722	0.713102	0.004227	0	0.012048	0
RP11-47A8.5	0.0227066	0.103753	0.713102	0.047552	0.024845	0.100402	0.061224
AC090587.5	0.00102344	0.103753	0.713102	0.001023	0	0.016064	0
RP11-750H9.5	0.00894271	0.103845	0.713102	0.008943	0	0.016064	0
ZNF439	0.0448721	0.103866	0.713102	0.079421	0.034549	0.052209	0.04898
AIFM1	0.0574867	0.103967	0.713102	0.132231	0.074744	0.11245	0.073469
ZBED5-AS1	0.0232547	0.104026	0.713102	0.028582	0.005327	0.024096	0.012245
JAK3	0.117206	0.104098	0.713102	0.508336	0.391129	0.409639	0.326531
CCNB3	0.0156067	0.104141	0.713102	0.015607	0	0.012048	0
FHIT	0.020812	0.104149	0.713102	0.025111	0.004299	0.036145	0.008163
USP3-AS1	0.0269534	0.104172	0.713102	0.050137	0.023184	0.136546	0.073469
MBP	0.149521	0.104183	0.713102	1.04446	0.894941	0.654618	0.587755
SERTAD3	-0.074842	0.104207	0.713102	0.123733	0.198575	0.11245	0.122449
DKK3	0.00913353	0.104226	0.713102	0.009134	0	0.012048	0
IL17RA	0.0657929	0.104304	0.713102	0.141809	0.076016	0.120482	0.069388
LRRC8B	-0.0598912	0.104305	0.713102	0.078721	0.138612	0.108434	0.126531
UBA6-AS1	-0.047258	0.104335	0.713102	0.021663	0.068921	0.02008	0.040816
RPL34-AS1	0.0042303	0.104335	0.713102	0.00423	0	0.016064	0
TATDN1	0.0321413	0.104353	0.713102	0.069674	0.037532	0.108434	0.057143
DMRTA1	-0.00309211	0.104392	0.713102	0	0.003092	0	0.012245
ATP6V1F	0.092666	0.104432	0.713102	0.494073	0.401407	0.46988	0.383673
SYN2	0.0048773	0.104462	0.713102	0.004877	0	0.012048	0
MED26	0.0393304	0.104562	0.713102	0.084605	0.045274	0.100402	0.053061
GLI1	0.003159	0.104656	0.713102	0.003159	0	0.012048	0
PIN4	-0.0396004	0.104728	0.713102	0.036671	0.076272	0.048193	0.073469
RP5-867C24.5	0.00828001	0.104745	0.713102	0.012253	0.003973	0.036145	0.016327
RP11-1114A5.4	0.0112536	0.104844	0.713102	0.013114	0.00186	0.024096	0.008163
NADSYN1	0.0769583	0.104863	0.713102	0.230901	0.153943	0.208835	0.159184
RP11-353N4.6	0.0236861	0.10487	0.713102	0.056377	0.032691	0.144578	0.085714
MS4A7	0.0244834	0.104952	0.713102	0.031715	0.007231	0.032129	0.004082
SLC35C1	0.0343729	0.105004	0.713102	0.053384	0.019012	0.064257	0.008163
ACOXL	0.0158313	0.105028	0.713102	0.015831	0	0.012048	0
RP11-190J23.1	-0.0113874	0.105039	0.713102	0.003005	0.014392	0.016064	0.020408
EFNA4	0.0244034	0.105053	0.713102	0.028811	0.004408	0.02008	0.004082
ARMCX5	-0.0375987	0.105161	0.713102	0.014846	0.052444	0.02008	0.036735
ASB2	0.0126644	0.105195	0.713102	0.013506	0.000841	0.02008	0.004082
CD44	0.163185	0.1052	0.713102	1.45375	1.29057	0.807229	0.738776
TMEM116	0.0411878	0.105215	0.713102	0.063148	0.021961	0.044177	0.02449
EXOC7	0.046867	0.10529	0.713102	0.102984	0.056117	0.096386	0.057143
SEZ6	-0.0231511	0.105356	0.713102	0.008762	0.031914	0.02008	0.032653
MTHFR	0.0480474	0.10536	0.713102	0.120503	0.072456	0.136546	0.093878
VMAC	0.022229	0.105449	0.713102	0.026816	0.004586	0.02008	0.004082
SLC12A9	-0.0115942	0.105468	0.713102	0.003367	0.014962	0.016064	0.02449
ZBTB38	-0.0661085	0.105515	0.713102	0.081703	0.147812	0.080321	0.114286
TDRD9	0.00805178	0.105519	0.713102	0.008052	0	0.016064	0
PRADC1	0.0170719	0.105601	0.713102	0.017072	0	0.012048	0
RDH11	-0.0663269	0.105631	0.713102	0.108067	0.174393	0.148594	0.15102
RTN4	0.0766679	0.105646	0.713102	0.242135	0.165467	0.257028	0.167347
SMIM13	0.0185459	0.105708	0.713102	0.029869	0.011323	0.048193	0.016327
NR2F6	0.015793	0.105762	0.713102	0.015793	0	0.016064	0
LINC00993	0.00355692	0.105797	0.713102	0.003557	0	0.012048	0
TAMM41	0.0512581	0.105857	0.713102	0.104745	0.053487	0.116466	0.053061
RP11-415J8.3	-0.0149069	0.106109	0.713102	0.000537	0.015444	0.004016	0.016327
CTC-529I10.1	0.018038	0.106156	0.713102	0.03	0.011962	0.072289	0.04898
TSPYL5	-0.0215026	0.1062	0.713102	0.000335	0.021838	0.004016	0.016327
UBA1	-0.09806	0.106227	0.713102	0.243563	0.341623	0.232932	0.240816
ABHD3	0.0609607	0.106497	0.713102	0.13086	0.069899	0.092369	0.053061
UGT8	0.0733388	0.106505	0.713102	0.169978	0.09664	0.120482	0.073469
LA16c-431H6.6	0.0144322	0.10653	0.713102	0.015246	0.000814	0.016064	0.012245
ARHGAP15	0.11328	0.10659	0.713102	0.608346	0.495066	0.485944	0.453061
TMEM159	0.0722818	0.106661	0.713102	0.197822	0.12554	0.160643	0.122449
LRRC8D	0.0824057	0.106673	0.713102	0.238066	0.15566	0.196787	0.171429
IL1RN	0.0199749	0.106694	0.713102	0.020486	0.000511	0.02008	0.004082
CEP41	0.0158683	0.106885	0.713102	0.016293	0.000425	0.024096	0.004082
C7orf72	0.00516214	0.106997	0.713102	0.005162	0	0.012048	0
WDR18	-0.051456	0.107033	0.713102	0.052762	0.104218	0.056225	0.069388
AC008937.2	0.0308786	0.107042	0.713102	0.057595	0.026717	0.104418	0.032653
HMGB3	-0.0235811	0.107097	0.713102	0.01537	0.038951	0.028112	0.04898
NCKAP5	0.00953029	0.1071	0.713102	0.00953	0	0.012048	0
CTD-2281M20.1	0.0103971	0.107106	0.713102	0.010397	0	0.016064	0
RP11-274B21.10	-0.0171252	0.107156	0.713102	0.000565	0.017691	0.008032	0.020408
RP1-39G22.7	0.00960023	0.107189	0.713102	0.0096	0	0.012048	0
PLK1	-0.0145336	0.107198	0.713102	0.000581	0.015115	0.004016	0.012245
KDM4A	0.0481237	0.107289	0.713102	0.094767	0.046643	0.096386	0.04898
SUMF1	0.0472277	0.107304	0.713102	0.085329	0.038101	0.060241	0.044898
DDX19A	0.0365724	0.107305	0.713102	0.086886	0.050314	0.13253	0.106122
ANKRD13D	-0.0576696	0.107343	0.713102	0.067668	0.125338	0.060241	0.097959
PAPOLG	0.0592098	0.107366	0.713102	0.141605	0.082396	0.148594	0.093878
RILPL2	-0.113223	0.107442	0.713102	0.427288	0.540511	0.337349	0.4
SLC13A4	-0.0138518	0.107502	0.713102	0.000965	0.014816	0.004016	0.012245
RP11-53B2.3	0.0135621	0.107506	0.713102	0.015569	0.002007	0.016064	0.012245
GDF7	0.0137976	0.107552	0.713102	0.014731	0.000933	0.02008	0.008163
CRTAM	0.0103366	0.107568	0.713102	0.010337	0	0.012048	0
WDR3	0.0480663	0.107604	0.713102	0.103972	0.055905	0.100402	0.073469
AFF2	-0.0117308	0.107613	0.713102	0	0.011731	0	0.012245
IFNGR2	-0.117942	0.107669	0.713102	0.781787	0.899729	0.666667	0.693878
P2RY14	-0.011313	0.107702	0.713102	0.002015	0.013328	0.004016	0.02449
C1D	-0.0492444	0.107718	0.713102	0.090488	0.139733	0.144578	0.183673
IGHD6-25	-0.00223424	0.107728	0.713102	0	0.002234	0	0.012245
HTR3B	0.0106674	0.107836	0.713102	0.010667	0	0.012048	0
MND1	0.0130092	0.107871	0.713102	0.013009	0	0.016064	0
RP11-428G5.5	-0.0324985	0.10801	0.713102	0.022059	0.054557	0.068273	0.065306
IFRD2	-0.0706121	0.108019	0.713102	0.07057	0.141182	0.048193	0.077551
KDM3B	-0.10501	0.108046	0.713102	0.282902	0.387912	0.24498	0.277551
C19orf68	0.0126411	0.108264	0.713102	0.014883	0.002242	0.016064	0.012245
TTC1	-0.0736092	0.108382	0.713102	0.188168	0.261778	0.240964	0.257143
FAM177A1	-0.0822392	0.108409	0.713102	0.25407	0.336309	0.305221	0.318367
RP11-1103G16.1	-0.00668577	0.10842	0.713102	0	0.006686	0	0.012245
JPH3	0.0157387	0.108542	0.713102	0.016856	0.001117	0.02008	0.004082
CTC-499J9.1	-0.00574693	0.10861	0.713102	0	0.005747	0	0.012245
IPCEF1	0.0349357	0.108622	0.713102	0.039707	0.004772	0.028112	0.020408
FAM21C	0.0747271	0.108686	0.713102	0.242748	0.168021	0.253012	0.212245
ARPC3	0.139355	0.108689	0.713102	1.27201	1.13265	0.779116	0.734694
RP11-286O18.1	0.0165769	0.10871	0.713102	0.024197	0.00762	0.040161	0.008163
EEF1D	0.114269	0.108853	0.713102	1.29454	1.18027	0.84739	0.844898
RP11-701H24.3	0.0103415	0.108985	0.713102	0.010894	0.000552	0.016064	0.004082
NUDT16L1	0.0755793	0.108986	0.713102	0.215824	0.140245	0.148594	0.118367
CORO7	-0.0726656	0.109118	0.713102	0.256248	0.328913	0.349398	0.4
KBTBD8	0.0742634	0.109149	0.713102	0.201274	0.127011	0.184739	0.142857
ECI2	0.0398294	0.109159	0.713102	0.082707	0.042877	0.084337	0.044898
GALNT13	-0.0133353	0.109187	0.713102	0	0.013335	0	0.016327
LRP1	0.0176741	0.109217	0.713102	0.020146	0.002472	0.032129	0.012245
MAPRE2	0.106818	0.109232	0.713102	0.447373	0.340555	0.35743	0.314286
ELK1	0.043045	0.1093	0.713102	0.084232	0.041187	0.068273	0.04898
CEP162	0.0349084	0.109305	0.713102	0.061498	0.02659	0.064257	0.04898
AC003682.16	0.0040475	0.109306	0.713102	0.004048	0	0.012048	0
SLC28A2	0.00752071	0.10939	0.713102	0.007521	0	0.02008	0
SOX6	0.0287134	0.109453	0.713102	0.056872	0.028159	0.072289	0.040816
RP11-620J15.3	-0.0227141	0.109534	0.713102	0.010111	0.032825	0.016064	0.028571
PEX16	0.0961889	0.109537	0.713102	0.384047	0.287858	0.305221	0.220408
APOBEC3F	-0.0296163	0.109614	0.713102	0.019481	0.049097	0.024096	0.065306
MRPS12	0.0793355	0.109666	0.713102	0.23066	0.151324	0.15261	0.106122
C1orf74	0.0160947	0.109671	0.713102	0.016275	0.00018	0.016064	0.004082
RPE	-0.028295	0.109763	0.713102	0.017299	0.045594	0.036145	0.040816
AC092535.3	0.00495977	0.109886	0.713102	0.005147	0.000187	0.012048	0.004082
DNAH14	0.0222891	0.109909	0.713102	0.038782	0.016493	0.084337	0.044898
LINC00664	0.00720564	0.109918	0.713102	0.008008	0.000802	0.016064	0.004082
EML5	0.0250667	0.110132	0.713102	0.042847	0.01778	0.060241	0.032653
SLC9A5	-0.0347465	0.110162	0.713102	0.010236	0.044982	0.024096	0.020408
ZNF485	0.0112268	0.110365	0.713102	0.011227	0	0.012048	0
RNFT2	-0.00615223	0.11043	0.713102	0.000239	0.006391	0.008032	0.016327
BMP2K	0.0710983	0.110481	0.713102	0.217557	0.146459	0.196787	0.159184
LINC01505	0.00831034	0.110541	0.713102	0.00831	0	0.012048	0
WARS2-IT1	0.0106616	0.110577	0.713102	0.011569	0.000907	0.016064	0.004082
PRMT6	0.0512295	0.110645	0.713102	0.097196	0.045967	0.064257	0.032653
USP40	0.0381098	0.110647	0.713102	0.072432	0.034322	0.080321	0.044898
KLB	0.0120458	0.110721	0.713102	0.012046	0	0.016064	0
MLH1	0.0622122	0.110791	0.713102	0.151926	0.089714	0.136546	0.089796
FBXO25	-0.0418201	0.110829	0.713102	0.055614	0.097434	0.108434	0.142857
CAT	0.0877021	0.110878	0.713102	0.244929	0.157227	0.160643	0.126531
SLC25A20	0.0310057	0.11093	0.713102	0.045948	0.014942	0.052209	0.028571
ATP2C1	0.0489346	0.110947	0.713102	0.115741	0.066806	0.148594	0.093878
APCDD1	-0.00134014	0.110959	0.713102	0	0.00134	0	0.012245
YY2	0.00318552	0.111031	0.713102	0.003186	0	0.012048	0
YBX1	0.102708	0.111045	0.713102	0.831703	0.728995	0.807229	0.734694
MIR7515HG	0.00287349	0.111085	0.713102	0.002873	0	0.012048	0
SDHA	-0.1233	0.111144	0.713102	0.41686	0.54016	0.401606	0.461224
MX1	0.0880729	0.111163	0.713102	0.269537	0.181464	0.192771	0.15102
ARPP21	0.00733342	0.111196	0.713102	0.007506	0.000172	0.012048	0.004082
NARF	-0.134271	0.111303	0.713102	0.519949	0.65422	0.361446	0.432653
OTOG	0.00876002	0.111305	0.713102	0.009423	0.000663	0.02008	0.008163
[truncated: 16,191 more rows]

## Sheet: SS2_DEGs_S-mem BCs_CVIDvsCtrl_t
Gene	logFC	P.Value	adj.P.Val	AveExpr_cluster	AveExpr_rest	percentExpr_cluster	percentExpr_rest
HIPK2	-0.473466	2.55906e-07	0.00520691	0.565442	1.03891	0.411504	0.69163
RASSF6	-0.37075	6.78683e-07	0.00634158	0.213384	0.584134	0.19469	0.356828
IGHD	0.302822	1.54884e-06	0.00634158	0.447806	0.144984	0.362832	0.180617
PDE4D	-0.300963	1.82768e-06	0.00634158	0.206578	0.507542	0.216814	0.418502
SLA	0.22268	1.85081e-06	0.00634158	0.256007	0.033327	0.176991	0.052863
ST3GAL5	0.214412	1.95843e-06	0.00634158	0.302591	0.088179	0.376106	0.167401
IGHM	0.775524	2.1817e-06	0.00634158	1.89101	1.11549	0.70354	0.515419
NFKBIA	-0.51864	6.54983e-06	0.0166587	2.39607	2.91471	0.90708	0.938326
FUT8	0.20883	1.63139e-05	0.0368821	0.331947	0.123117	0.349558	0.193833
MS4A1	0.521832	2.53527e-05	0.051585	2.15144	1.62961	0.840708	0.744493
TXNIP	-0.518546	2.84248e-05	0.0525781	2.62751	3.14606	0.942478	0.947137
SYNE2	0.328661	3.24918e-05	0.0550926	0.67002	0.341359	0.455752	0.251101
PHACTR1	0.29583	3.77797e-05	0.0591311	0.645494	0.349665	0.530973	0.325991
SEMA4D	0.234645	5.08273e-05	0.0738702	0.38679	0.152145	0.327434	0.185022
RUBCN	0.361742	8.8657e-05	0.107987	1.21542	0.853684	0.787611	0.651982
PLAC8	0.177201	8.87134e-05	0.107987	0.332428	0.155227	0.367257	0.167401
BLNK	0.246831	9.02239e-05	0.107987	0.540552	0.293721	0.469027	0.30837
DMD	0.153199	0.000143914	0.162679	0.196072	0.042873	0.199115	0.07489
PSMD5	0.161427	0.000163976	0.172052	0.255292	0.093865	0.256637	0.167401
SLC2A3	0.230415	0.000169118	0.172052	0.437965	0.20755	0.446903	0.255507
JUND	0.173439	0.000209353	0.202843	0.384884	0.211446	0.539823	0.462555
TMEM107	-0.155145	0.000219492	0.203	0.153445	0.30859	0.460177	0.696035
LRMP	0.325142	0.000273524	0.241974	0.978093	0.65295	0.641593	0.462555
IL10RB	0.159212	0.000308805	0.261802	0.273811	0.1146	0.327434	0.176211
KIF1B	0.142152	0.000330295	0.265847	0.191871	0.049719	0.199115	0.114537
ACSM3	0.18443	0.000339707	0.265847	0.287417	0.102987	0.243363	0.123348
CAPG	0.319042	0.000407779	0.307299	0.803062	0.48402	0.486726	0.317181
CHST2	0.133212	0.000423997	0.308109	0.179235	0.046023	0.185841	0.048458
LYN	0.328476	0.000468572	0.32876	1.01645	0.687972	0.646018	0.546256
CD2AP	0.165264	0.000485562	0.329324	0.268089	0.102825	0.256637	0.167401
SOS1	0.139649	0.000538807	0.353649	0.235054	0.095405	0.287611	0.162996
NCBP2-AS2	0.22672	0.000593459	0.362334	0.54744	0.32072	0.438053	0.30837
FCRL1	0.116889	0.000603057	0.362334	0.172371	0.055482	0.243363	0.118943
SYK	0.288748	0.000655736	0.362334	0.811101	0.522353	0.566372	0.418502
CBX4	0.105314	0.000660849	0.362334	0.148177	0.042863	0.181416	0.092511
GGA2	0.316023	0.000672619	0.362334	0.955578	0.639555	0.641593	0.54185
SPI1	0.1061	0.000683274	0.362334	0.157271	0.051171	0.238938	0.140969
RP11-136K14.3	0.0756131	0.000683993	0.362334	0.092015	0.016402	0.10177	0.044053
NCOA2	0.197354	0.000698743	0.362334	0.377452	0.180097	0.336283	0.229075
SLC1A4	0.1132	0.000734609	0.362334	0.140305	0.027105	0.119469	0.07489
IDS	0.258132	0.000754402	0.362334	0.881275	0.623143	0.730088	0.651982
SETX	0.32868	0.000762819	0.362334	0.975937	0.647257	0.575221	0.484581
ZNF830	-0.11342	0.000765733	0.362334	0.044122	0.157541	0.084071	0.162996
KCNH4	0.122517	0.000811202	0.375126	0.171936	0.049419	0.176991	0.0837
ZNF264	0.108851	0.000845521	0.380772	0.156573	0.047722	0.199115	0.110132
CCDC69	0.245537	0.00086084	0.380772	0.553335	0.307798	0.39823	0.277533
GEN1	0.210494	0.00091897	0.390417	0.425512	0.215018	0.367257	0.251101
FCRL2	0.171914	0.000931999	0.390417	0.284312	0.112397	0.234513	0.118943
PSAP	0.352136	0.000940208	0.390417	1.08662	0.734483	0.535398	0.418502
RBM38	0.186527	0.0010008	0.407264	0.405714	0.219187	0.39823	0.281938
ADIPOR2	0.081784	0.00105534	0.421041	0.109899	0.028115	0.159292	0.0837
ZNF34	0.100046	0.00110994	0.42612	0.10737	0.007324	0.088496	0.035242
CARHSP1	0.084261	0.00110996	0.42612	0.120537	0.036276	0.221239	0.118943
PXK	0.236461	0.00116578	0.430738	0.540596	0.304135	0.402655	0.299559
RSRP1	0.185753	0.00117471	0.430738	0.415617	0.229864	0.376106	0.290749
CPEB4	0.15075	0.00121831	0.430738	0.28462	0.133871	0.345133	0.211454
ZCRB1	0.217302	0.00122784	0.430738	0.587527	0.370224	0.50885	0.348018
SH3GLB1	0.193727	0.00122784	0.430738	0.453967	0.260241	0.442478	0.312775
WDR74	-0.153846	0.00132113	0.451954	0.17476	0.328606	0.243363	0.356828
CARD8-AS1	0.069011	0.00133274	0.451954	0.079553	0.010542	0.09292	0.035242
EIF2AK4	0.102798	0.00138006	0.459411	0.153142	0.050344	0.181416	0.105727
TCEB3	-0.261694	0.00140498	0.459411	0.459557	0.721251	0.345133	0.475771
SNRNP25	0.120687	0.00143833	0.459411	0.181148	0.060461	0.154867	0.088106
GRB2	0.311932	0.00144504	0.459411	1.41663	1.1047	0.792035	0.696035
LENG8	0.103864	0.0015122	0.473366	0.210291	0.106427	0.362832	0.220264
PHACTR4	-0.21036	0.00157712	0.482396	0.369352	0.579712	0.455752	0.515419
FCRL5	0.0914499	0.00158847	0.482396	0.113656	0.022206	0.119469	0.057269
LY9	0.219122	0.0016983	0.496134	0.501869	0.282747	0.380531	0.264317
TTN	0.218915	0.0017001	0.496134	0.518708	0.299792	0.438053	0.303965
ARFGAP3	0.131214	0.00170685	0.496134	0.227411	0.096197	0.238938	0.145374
GALNT10	0.107924	0.0017732	0.508159	0.155741	0.047817	0.199115	0.092511
TET2	0.236276	0.00182458	0.51562	0.524666	0.28839	0.367257	0.264317
HEATR5B	0.105572	0.00187395	0.516415	0.189867	0.084295	0.252212	0.176211
ANKRD49	0.130642	0.00187815	0.516415	0.264003	0.13336	0.389381	0.286344
ABHD15	0.172802	0.00194809	0.526205	0.293385	0.120584	0.20354	0.096916
PEX26	0.064909	0.00196548	0.526205	0.079269	0.01436	0.128319	0.052863
BAIAP3	-0.134835	0.00203014	0.536457	0.059615	0.194451	0.066372	0.132159
GPS2	0.0234128	0.00214196	0.555559	0.027804	0.004391	0.09292	0.039648
AC022182.1	-0.119209	0.00218327	0.555559	0.065732	0.184941	0.075221	0.14978
EIF5A	-0.242806	0.00218434	0.555559	1.15853	1.40133	0.823009	0.832599
NUP210	0.240268	0.00224662	0.561234	0.612434	0.372166	0.433628	0.325991
CREM	0.202712	0.00226652	0.561234	0.414835	0.212123	0.287611	0.215859
RP5-887A10.1	-0.158107	0.00231599	0.561234	0.163341	0.321448	0.150442	0.321586
RSL1D1	-0.258422	0.00231698	0.561234	0.735567	0.993988	0.539823	0.651982
CHD4	-0.260524	0.00248241	0.586216	0.666631	0.927155	0.597345	0.629956
INTS5	-0.108322	0.00248891	0.586216	0.03469	0.143012	0.048673	0.110132
CD84	0.13594	0.00250655	0.586216	0.237566	0.101626	0.221239	0.101322
FAM65B	0.237633	0.00271903	0.628683	0.745287	0.507655	0.535398	0.475771
TNFAIP8	0.188445	0.00280419	0.641088	0.42905	0.240605	0.380531	0.255507
TRANK1	0.143976	0.00292221	0.64232	0.277865	0.133889	0.278761	0.167401
ACTR1B	0.128546	0.0029252	0.64232	0.205229	0.076684	0.168142	0.101322
ARHGAP15	0.223563	0.0029527	0.64232	0.713065	0.489502	0.623894	0.480176
TYMP	0.167483	0.00296686	0.64232	0.30319	0.135707	0.261062	0.145374
UBE2R2	0.122197	0.00299626	0.64232	0.214171	0.091974	0.238938	0.140969
PIK3R4	0.137611	0.00299899	0.64232	0.245683	0.108073	0.256637	0.136564
RAB22A	0.135462	0.00305059	0.646566	0.251437	0.115974	0.216814	0.145374
HLA-DPA1	0.352485	0.00320437	0.65706	2.23056	1.87807	0.862832	0.801762
ALKBH4	0.0854673	0.00322978	0.65706	0.115874	0.030407	0.119469	0.039648
GADD45B	-0.156278	0.00332312	0.65706	0.215421	0.371699	0.207965	0.295154
HADHB	0.183629	0.00333578	0.65706	0.440464	0.256835	0.420354	0.251101
LPXN	0.23404	0.00334886	0.65706	0.697569	0.463529	0.539823	0.422907
GNB5	0.143058	0.0034134	0.65706	0.314822	0.171764	0.353982	0.251101
MARCH3	0.169046	0.00346302	0.65706	0.354985	0.185939	0.283186	0.207048
PTPRE	0.106929	0.00347535	0.65706	0.166413	0.059483	0.225664	0.096916
THUMPD2	0.108152	0.00348053	0.65706	0.171156	0.063004	0.212389	0.118943
NUP50	-0.133516	0.00351351	0.65706	0.115405	0.248921	0.199115	0.264317
TM9SF3	0.136958	0.00352663	0.65706	0.269944	0.132986	0.29646	0.229075
FCRLA	0.109674	0.00354267	0.65706	0.176304	0.06663	0.146018	0.088106
ITPR2	0.21699	0.00356976	0.65706	0.614059	0.397069	0.49115	0.378855
GLTSCR2	0.26004	0.00359004	0.65706	1.00332	0.743276	0.716814	0.61674
MNDA	0.101613	0.00364405	0.65706	0.151784	0.050171	0.154867	0.070485
TERF1	0.122711	0.00364959	0.65706	0.229407	0.106695	0.230088	0.145374
TRBJ2-1	-0.0300476	0.00366511	0.65706	0.006822	0.03687	0.026549	0.070485
MALAT1	-0.172298	0.00368137	0.65706	5.32001	5.49231	1	1
SUMO1	0.213857	0.00386273	0.674427	0.657873	0.444016	0.455752	0.378855
EPRS	-0.191826	0.00389484	0.674427	0.2619	0.453727	0.252212	0.312775
BCAS3	0.053275	0.00391033	0.674427	0.062158	0.008883	0.10177	0.066079
RBMX2	-0.101245	0.00396853	0.674427	0.081434	0.182679	0.132743	0.220264
RPS6KA5	0.0744324	0.00396871	0.674427	0.108646	0.034213	0.150442	0.088106
IGHA1	0.459198	0.00397755	0.674427	2.37803	1.91884	0.889381	0.832599
CHCHD10	0.0566728	0.00406622	0.683001	0.140076	0.083403	0.415929	0.30837
RNF20	0.116239	0.00411975	0.683001	0.179682	0.063443	0.141593	0.105727
JKAMP	0.174041	0.00412882	0.683001	0.334635	0.160593	0.243363	0.154185
USP7	0.186877	0.00419589	0.688498	0.502343	0.315466	0.464602	0.370044
PPP1R9A	-0.0617043	0.00428297	0.694914	0.011228	0.072933	0.030973	0.096916
INPP5K	0.147698	0.00431898	0.694914	0.263627	0.115929	0.19469	0.140969
HACD4	0.0605478	0.00433745	0.694914	0.066444	0.005896	0.070796	0.035242
FMNL3	-0.117237	0.0043885	0.695312	0.105584	0.22282	0.20354	0.273128
NAPRT	0.0547006	0.00443517	0.695312	0.071579	0.016879	0.088496	0.030837
MALT1	0.11514	0.00446008	0.695312	0.215142	0.100001	0.243363	0.176211
GALNT1	0.148544	0.00450187	0.695312	0.322027	0.173483	0.345133	0.246696
RIN3	0.15082	0.0045108	0.695312	0.279776	0.128955	0.300885	0.14978
KDM4C	-0.0954818	0.00461997	0.698494	0.071754	0.167236	0.207965	0.229075
SIDT2	0.0973518	0.00462643	0.698494	0.148141	0.050789	0.185841	0.105727
RP11-768B22.2	-0.0521956	0.00463443	0.698494	0.002673	0.054869	0.013274	0.052863
TBC1D1	0.111341	0.00469522	0.702453	0.213063	0.101722	0.230088	0.154185
NOMO2	0.035833	0.00473866	0.703778	0.046558	0.010725	0.123894	0.0837
C11orf31	0.098187	0.00483855	0.706575	0.221712	0.123525	0.367257	0.268722
STX3	0.0597297	0.00485733	0.706575	0.074603	0.014873	0.09292	0.061674
TRIP12	0.21602	0.00486168	0.706575	0.70802	0.492	0.579646	0.46696
RGS2	0.373408	0.00496647	0.710858	1.78863	1.41522	0.721239	0.669604
CLEC2B	0.058821	0.00502463	0.710858	0.083333	0.024512	0.141593	0.048458
STAT3	0.248871	0.00505248	0.710858	0.824005	0.575134	0.579646	0.444934
ING1	-0.0812445	0.00505506	0.710858	0.027158	0.108403	0.066372	0.101322
EXOC6B	0.0565556	0.00506583	0.710858	0.064281	0.007726	0.10177	0.048458
RAB29	0.148874	0.0051264	0.714431	0.32367	0.174796	0.29646	0.211454
SMAP2	-0.278886	0.00524119	0.725459	0.875236	1.15412	0.641593	0.726872
RPS14	-0.174024	0.00531725	0.731015	3.45146	3.62549	0.986726	0.995595
DYRK1B	0.0491124	0.0053535	0.731058	0.04983	0.000718	0.053097	0.004405
FBXO46	0.0718609	0.00545064	0.739361	0.093264	0.021403	0.128319	0.07489
MBD4	0.213458	0.00556666	0.750098	0.673859	0.4604	0.504425	0.409692
JMY	-0.121972	0.00563113	0.752151	0.113072	0.235044	0.163717	0.237885
CPNE3	-0.152105	0.0056732	0.752151	0.143381	0.295487	0.163717	0.237885
ADA	0.122874	0.00569279	0.752151	0.216489	0.093615	0.190265	0.127753
ATP6V0A2	0.105819	0.00573438	0.752758	0.201019	0.095201	0.238938	0.189427
CD47	0.249682	0.00585663	0.754163	1.07817	0.828485	0.699115	0.682819
HLA-DMA	0.256575	0.00586788	0.754163	1.01381	0.757234	0.566372	0.488987
FAM122A	-0.101187	0.00589245	0.754163	0.051764	0.152951	0.070796	0.145374
CARF	0.0816136	0.00589335	0.754163	0.126664	0.04505	0.150442	0.105727
CCDC88A	0.101487	0.00597312	0.755254	0.183935	0.082448	0.190265	0.110132
LCP1	0.293773	0.00597611	0.755254	1.35432	1.06055	0.699115	0.638767
PRMT1	-0.197253	0.00613661	0.77075	0.417506	0.614759	0.349558	0.444934
ACP5	0.182683	0.00627676	0.781199	0.439272	0.256589	0.340708	0.220264
CAMK2D	0.138545	0.00629659	0.781199	0.289145	0.150601	0.274336	0.180617
FIGNL1	0.0742691	0.00652316	0.787629	0.093687	0.019418	0.088496	0.030837
PRKAB1	-0.192579	0.00655374	0.787629	0.245572	0.438151	0.238938	0.273128
SMAD3	-0.192589	0.00655882	0.787629	0.287242	0.479832	0.274336	0.370044
TMEM206	0.0913507	0.006578	0.787629	0.138217	0.046866	0.137168	0.092511
RHOH	0.236426	0.00659548	0.787629	0.948945	0.712519	0.619469	0.537445
GOLPH3	0.138018	0.00663719	0.787629	0.326571	0.188553	0.349558	0.251101
PGAP2	-0.0875277	0.0066608	0.787629	0.039112	0.126639	0.061947	0.127753
TRAF7	0.0628545	0.006741	0.787629	0.093294	0.030439	0.137168	0.07489
S100A11	0.0577397	0.00675262	0.787629	0.086444	0.028704	0.119469	0.057269
SCML4	0.056828	0.00676115	0.787629	0.067794	0.010966	0.084071	0.061674
GPBP1L1	0.146103	0.00680138	0.787629	0.338636	0.192532	0.340708	0.264317
PGM2L1	0.0974794	0.00681293	0.787629	0.135368	0.037889	0.115044	0.052863
HSP90AB1	-0.32037	0.00693406	0.793791	1.59539	1.91576	0.752212	0.819383
PTPN7	0.214937	0.00695082	0.793791	0.540432	0.325494	0.362832	0.220264
FAM102B	0.0584475	0.00703921	0.793791	0.067959	0.009512	0.09292	0.052863
SPICE1	0.0745841	0.0070482	0.793791	0.11834	0.043756	0.163717	0.101322
TMEM159	0.094796	0.00709343	0.793791	0.158194	0.063398	0.19469	0.154185
FOXN3	0.0940467	0.00710031	0.793791	0.164757	0.07071	0.212389	0.140969
FAM160B2	-0.111337	0.00724552	0.800137	0.062271	0.173608	0.09292	0.145374
MED14	0.128006	0.00729535	0.800137	0.23405	0.106043	0.247788	0.14978
IGLV1-47	-0.138177	0.00730366	0.800137	0.008518	0.146695	0.026549	0.07489
DBR1	0.0967384	0.00738664	0.800137	0.139438	0.0427	0.132743	0.061674
TRBJ2-3	-0.0130923	0.00741185	0.800137	0.005162	0.018254	0.057522	0.118943
PAWR	-0.116515	0.00747145	0.800137	0.099046	0.215562	0.159292	0.202643
PACS1	0.110911	0.00770441	0.800137	0.228174	0.117264	0.283186	0.185022
IFT20	0.0712437	0.00780792	0.800137	0.10646	0.035216	0.141593	0.088106
NDUFS4	0.115778	0.00783389	0.800137	0.258188	0.14241	0.256637	0.185022
KLHL5	-0.150888	0.00783568	0.800137	0.231291	0.382179	0.283186	0.365639
TTC3	0.226761	0.00787096	0.800137	0.805902	0.579141	0.570796	0.440529
LRRC59	-0.0814088	0.00790891	0.800137	0.041755	0.123163	0.088496	0.154185
SLC16A1	-0.10691	0.00818571	0.800137	0.085563	0.192473	0.115044	0.207048
TBC1D10B	0.0660382	0.00819189	0.800137	0.079872	0.013834	0.09292	0.030837
MARCH1	0.224977	0.00822311	0.800137	0.735551	0.510574	0.535398	0.405286
CCDC141	0.142412	0.00824301	0.800137	0.253048	0.110636	0.207965	0.145374
CDK9	-0.117689	0.00829231	0.800137	0.11446	0.232149	0.141593	0.22467
PPP2R4	0.0845964	0.00829338	0.800137	0.139775	0.055178	0.159292	0.101322
PLSCR1	0.118065	0.00832292	0.800137	0.220812	0.102746	0.20354	0.114537
ELP5	0.127411	0.00838544	0.800137	0.243944	0.116532	0.185841	0.136564
TRAPPC2L	0.119883	0.00839641	0.800137	0.240572	0.12069	0.225664	0.15859
PARP14	0.281024	0.00844401	0.800137	1.39566	1.11463	0.769912	0.704846
GNAI2	0.165204	0.00848133	0.800137	0.387947	0.222743	0.331858	0.255507
CASP4	0.177426	0.00850002	0.800137	0.415225	0.237799	0.318584	0.242291
AMMECR1	0.0792224	0.00851937	0.800137	0.120845	0.041623	0.128319	0.0837
NUP93	-0.153544	0.0085666	0.800137	0.186153	0.339697	0.212389	0.268722
TTLL3	0.112139	0.00861613	0.800137	0.255052	0.142914	0.314159	0.23348
ANXA2R	-0.0791552	0.0086973	0.800137	0.036885	0.11604	0.057522	0.096916
DNAJA1	-0.201033	0.00871473	0.800137	0.413577	0.61461	0.309735	0.444934
AGA	-0.0940521	0.00884148	0.800137	0.049792	0.143844	0.09292	0.136564
TRBJ2-2	-0.0222762	0.00885928	0.800137	0.006911	0.029187	0.026549	0.07489
PIK3R1	0.118029	0.00888263	0.800137	0.206092	0.088063	0.172566	0.140969
WDR18	0.096809	0.00902431	0.800137	0.163257	0.066448	0.119469	0.096916
ADAMTS2	0.0080878	0.00903857	0.800137	0.008158	7e-05	0.035398	0.004405
YTHDC1	-0.182628	0.00914844	0.800137	0.541597	0.724225	0.579646	0.740088
PPP4C	0.208307	0.00923844	0.800137	0.708594	0.500287	0.482301	0.374449
S100PBP	0.083456	0.00925225	0.800137	0.142808	0.059353	0.190265	0.118943
PPM1L	-0.116601	0.00927229	0.800137	0.101274	0.217875	0.137168	0.23348
TMEM55A	0.0526436	0.00931743	0.800137	0.062282	0.009639	0.061947	0.044053
ZMYM2	0.214855	0.0093965	0.800137	0.740823	0.525969	0.557522	0.488987
CTNNAL1	-0.0533487	0.00944755	0.800137	0.019793	0.073142	0.066372	0.096916
UGP2	-0.122027	0.00948203	0.800137	0.110894	0.232921	0.150442	0.202643
HEATR6	0.0981145	0.00948716	0.800137	0.152504	0.05439	0.123894	0.092511
LAX1	-0.120661	0.00963927	0.800137	0.08494	0.205601	0.09292	0.154185
FGGY	0.0368166	0.009769	0.800137	0.044744	0.007928	0.084071	0.052863
ACAP1	0.148246	0.00978755	0.800137	0.366588	0.218342	0.30531	0.215859
PPM1B	0.13332	0.00986637	0.800137	0.299946	0.166626	0.29646	0.246696
FASTKD3	0.0801491	0.00990437	0.800137	0.117779	0.03763	0.10177	0.07489
CGRRF1	-0.118541	0.00992138	0.800137	0.094449	0.21299	0.115044	0.189427
ANKRD11	0.178034	0.0100892	0.800137	0.580251	0.402217	0.544248	0.440529
PARP15	0.200903	0.0101564	0.800137	0.668989	0.468086	0.513274	0.418502
CD40	-0.25192	0.0101813	0.800137	0.765096	1.01702	0.486726	0.594714
CTD-2358C21.4	-0.0278408	0.0101979	0.800137	0.001511	0.029352	0.00885	0.044053
TMEM116	0.0385014	0.010201	0.800137	0.043809	0.005308	0.061947	0.044053
PHYKPL	0.107368	0.0102738	0.800137	0.195286	0.087918	0.19469	0.145374
UBP1	0.113246	0.0103842	0.800137	0.205419	0.092173	0.221239	0.118943
ITPR3	-0.100114	0.0103857	0.800137	0.073472	0.173586	0.115044	0.145374
ESR2	0.0976953	0.0104775	0.800137	0.165681	0.067986	0.19469	0.105727
NCOR2	0.0729531	0.0105373	0.800137	0.121551	0.048598	0.146018	0.114537
ACSM1	0.0764096	0.0107235	0.800137	0.12892	0.05251	0.181416	0.0837
C18orf8	-0.149311	0.0107263	0.800137	0.204901	0.354213	0.216814	0.290749
CEP170	0.182592	0.0107434	0.800137	0.544697	0.362105	0.464602	0.343612
GTPBP4	-0.179001	0.0107699	0.800137	0.304041	0.483042	0.256637	0.343612
ILF3-AS1	0.0783632	0.0107958	0.800137	0.121777	0.043414	0.115044	0.079295
SNX18	0.0333784	0.0108122	0.800137	0.038471	0.005093	0.053097	0.026432
DNAJC7	0.189246	0.0108577	0.800137	0.647905	0.458659	0.495575	0.39207
EHBP1L1	0.0551123	0.0108877	0.800137	0.069247	0.014135	0.088496	0.035242
SPNS1	0.117243	0.0109802	0.800137	0.24121	0.123967	0.234513	0.14978
ARID5A	-0.232865	0.0110368	0.800137	0.573685	0.806551	0.402655	0.480176
DDX18	-0.164729	0.0110428	0.800137	0.354132	0.518861	0.376106	0.444934
MCPH1	-0.147326	0.0111011	0.800137	0.22165	0.368976	0.274336	0.356828
FKBP11	-0.0849955	0.0112133	0.800137	0.095683	0.180678	0.154867	0.211454
CFAP36	0.0976313	0.0112154	0.800137	0.185045	0.087414	0.181416	0.118943
ADAR	0.226554	0.0112572	0.800137	0.945618	0.719064	0.676991	0.546256
MICU2	-0.136226	0.0113	0.800137	0.234413	0.370639	0.309735	0.339207
NLRP2	0.0690599	0.0113529	0.800137	0.08702	0.01796	0.084071	0.030837
GID4	0.0538244	0.0115523	0.800137	0.062458	0.008634	0.075221	0.035242
MCM3AP	0.127218	0.0116594	0.800137	0.303272	0.176054	0.300885	0.229075
SAE1	0.124737	0.0116635	0.800137	0.262145	0.137408	0.207965	0.14978
FAM76B	0.126342	0.0116738	0.800137	0.286904	0.160562	0.247788	0.198238
AK9	0.0354739	0.0116892	0.800137	0.049125	0.013651	0.106195	0.066079
ATP13A3	0.109981	0.0117193	0.800137	0.251538	0.141557	0.327434	0.180617
SPTAN1	0.14304	0.0117674	0.800137	0.353531	0.210491	0.349558	0.220264
ZC3H12B	-0.0497918	0.011835	0.800137	0.002796	0.052588	0.013274	0.052863
GORAB	0.0839833	0.0118811	0.800137	0.130209	0.046225	0.154867	0.079295
RP11-347P5.1	0.0759277	0.0122816	0.800137	0.144385	0.068457	0.287611	0.162996
NR4A2	0.157494	0.0123216	0.800137	0.320982	0.163488	0.243363	0.162996
ARID5B	-0.244209	0.0123654	0.800137	0.762425	1.00663	0.535398	0.634361
KMT2A	-0.200013	0.0124048	0.800137	0.570909	0.770922	0.553097	0.599119
LDLRAD4	0.111964	0.0124319	0.800137	0.213352	0.101388	0.207965	0.136564
GRIPAP1	-0.162096	0.0124435	0.800137	0.290143	0.452239	0.29646	0.365639
HYOU1	-0.0814973	0.0124975	0.800137	0.057626	0.139123	0.119469	0.167401
ZBTB20	-0.19035	0.0125233	0.800137	0.399505	0.589855	0.442478	0.45815
KCNMB3	0.047799	0.0125271	0.800137	0.062538	0.014739	0.088496	0.048458
PARP1	0.196775	0.0125361	0.800137	0.706372	0.509597	0.513274	0.374449
ILK	-0.0440274	0.012618	0.800137	0.005298	0.049325	0.022124	0.052863
ARHGAP17	0.133029	0.0127037	0.800137	0.388116	0.255087	0.429204	0.312775
PRMT9	0.0939113	0.0127777	0.800137	0.157359	0.063448	0.163717	0.079295
AKT1	0.0646454	0.0127811	0.800137	0.089726	0.025081	0.146018	0.070485
BCL11A	0.150397	0.0128191	0.800137	0.617323	0.466926	0.676991	0.537445
C16orf74	0.0879694	0.0128561	0.800137	0.152088	0.064119	0.154867	0.07489
AREG	-0.0530146	0.0128868	0.800137	0.013084	0.066099	0.035398	0.061674
FKBP5	-0.100466	0.0128966	0.800137	0.099965	0.200431	0.137168	0.22467
APEX2	-0.0727307	0.0129278	0.800137	0.019597	0.092327	0.026549	0.088106
SERF2	0.174832	0.0130271	0.800137	0.793009	0.618177	0.668142	0.594714
ZNF296	0.115749	0.0131541	0.800137	0.251282	0.135533	0.243363	0.171806
CHD9	0.214119	0.0131703	0.800137	0.819144	0.605025	0.584071	0.440529
HOOK1	0.0470694	0.0131956	0.800137	0.06168	0.014611	0.09292	0.048458
LDB1	0.0916812	0.0132397	0.800137	0.189714	0.098033	0.265487	0.171806
COTL1	0.273065	0.0132486	0.800137	1.36884	1.09578	0.672566	0.603524
NDUFB4	-0.148863	0.0133096	0.800137	0.397969	0.546832	0.473451	0.53304
NGDN	-0.178028	0.013404	0.800137	0.367754	0.545782	0.300885	0.409692
ITGA6	0.0493528	0.0137478	0.800137	0.065598	0.016245	0.079646	0.061674
FLI1	0.104965	0.0137764	0.800137	0.199969	0.095004	0.199115	0.154185
RPL15	-0.182556	0.0139595	0.800137	2.69826	2.88082	0.964602	0.977974
NOVA1	0.0123642	0.0140484	0.800137	0.013366	0.001002	0.048673	0.022026
YBEY	-0.062689	0.0140792	0.800137	0.042542	0.10523	0.10177	0.136564
ERH	0.0991885	0.0140868	0.800137	0.285487	0.186299	0.349558	0.299559
AC104024.1	0.0902637	0.0141409	0.800137	0.129513	0.039249	0.115044	0.039648
PLXNB2	0.12496	0.0142861	0.800137	0.274794	0.149834	0.247788	0.176211
CHD8	0.175971	0.0143605	0.800137	0.540864	0.364893	0.411504	0.343612
MED23	-0.160727	0.0143816	0.800137	0.272317	0.433044	0.30531	0.370044
TMEM254	0.0659604	0.0144636	0.800137	0.077523	0.011563	0.075221	0.030837
SOD2	0.13111	0.014584	0.800137	0.300867	0.169757	0.269912	0.198238
TMEM41A	0.0894819	0.014587	0.800137	0.15062	0.061138	0.150442	0.118943
BORCS5	0.0749874	0.0146301	0.800137	0.15414	0.079153	0.212389	0.127753
ZNF333	-0.0554953	0.014669	0.800137	0.020622	0.076117	0.057522	0.105727
TSC22D3	-0.336646	0.0146706	0.800137	1.92878	2.26543	0.787611	0.837004
RPS26	-0.170048	0.0147362	0.800137	1.86548	2.03553	0.969027	0.973568
AKIRIN2	0.135895	0.0147403	0.800137	0.351352	0.215457	0.331858	0.237885
TRPV2	0.0853155	0.0147884	0.800137	0.13507	0.049755	0.123894	0.066079
KLF2	0.0853932	0.0151114	0.800137	0.16408	0.078687	0.185841	0.110132
SC5D	0.159347	0.0151916	0.800137	0.377694	0.218347	0.274336	0.202643
DLGAP1-AS1	0.0519299	0.0152074	0.800137	0.060083	0.008153	0.061947	0.039648
TP53	0.0696922	0.0152388	0.800137	0.11493	0.045238	0.176991	0.118943
NACC1	0.016116	0.0152532	0.800137	0.020494	0.004378	0.075221	0.030837
ADPGK	0.180606	0.0152884	0.800137	0.57004	0.389434	0.438053	0.348018
MEAF6	0.144583	0.0153238	0.800137	0.358349	0.213766	0.274336	0.215859
SNRNP70	0.0887554	0.0153986	0.800137	0.196354	0.107599	0.274336	0.189427
CCSER1	0.0476539	0.0154106	0.800137	0.063682	0.016028	0.106195	0.026432
SRSF11	0.23612	0.01542	0.800137	1.48415	1.24804	0.836283	0.792952
RP11-290F5.1	0.0223208	0.0154293	0.800137	0.022576	0.000256	0.039823	0.004405
ERI3	0.0876343	0.0155421	0.800137	0.153383	0.065749	0.159292	0.0837
MLLT6	-0.141964	0.0155487	0.800137	0.236623	0.378587	0.278761	0.365639
RAD54L2	-0.203382	0.0155885	0.800137	0.470903	0.674286	0.340708	0.45815
EIF4G2	0.255393	0.0156249	0.800137	1.29954	1.04415	0.738938	0.629956
IFIT5	0.072843	0.0156942	0.800137	0.104173	0.03133	0.110619	0.070485
PRDM1	-0.111757	0.01574	0.800137	0.132888	0.244645	0.181416	0.268722
RASGEF1B	0.128695	0.0158005	0.800137	0.329662	0.200967	0.376106	0.22467
CERK	0.134088	0.0158772	0.800137	0.335644	0.201556	0.300885	0.23348
FAM172A	-0.0906934	0.0159742	0.800137	0.110413	0.201106	0.199115	0.30837
C6orf48	-0.1807	0.0160847	0.800137	0.643335	0.824035	0.570796	0.61674
MARK3	0.132435	0.0161123	0.800137	0.372761	0.240326	0.371681	0.286344
RPS12	-0.182242	0.0161522	0.800137	2.69983	2.88207	0.995575	0.973568
MALSU1	-0.0846423	0.0161624	0.800137	0.097664	0.182307	0.154867	0.189427
ZNF100	0.108686	0.0161684	0.800137	0.23976	0.131074	0.283186	0.162996
VHL	0.152283	0.0161852	0.800137	0.478735	0.326452	0.415929	0.348018
U2AF1	-0.0598072	0.0162292	0.800137	0.062268	0.122075	0.212389	0.259912
KLHDC4	0.122085	0.0162917	0.800137	0.292465	0.17038	0.331858	0.251101
CDK2AP1	0.0311466	0.0163841	0.800137	0.0365	0.005353	0.070796	0.017621
AFF4	-0.168734	0.0164815	0.800137	0.332153	0.500887	0.384956	0.431718
TTI2	-0.0848961	0.0165006	0.800137	0.107113	0.192009	0.517699	0.621145
ZC3HC1	-0.0789465	0.0165009	0.800137	0.055174	0.134121	0.088496	0.154185
MTMR12	0.100728	0.0165045	0.800137	0.198036	0.097308	0.252212	0.15859
SHROOM3	0.0270983	0.0165925	0.800137	0.028751	0.001653	0.053097	0.017621
NDUFS3	0.165005	0.0166193	0.800137	0.512083	0.347078	0.358407	0.273128
WDFY4	0.175955	0.0166214	0.800137	0.570788	0.394833	0.469027	0.405286
SLC5A3	0.0823133	0.0167247	0.800137	0.150038	0.067725	0.168142	0.136564
SLC4A4	-0.0165214	0.0167948	0.800137	0.003061	0.019583	0.026549	0.057269
CTSS	0.186329	0.0169261	0.800137	0.677817	0.491488	0.544248	0.387665
MPEG1	0.155262	0.0169767	0.800137	0.360986	0.205725	0.30531	0.193833
PYCARD	0.0328752	0.0169852	0.800137	0.041507	0.008631	0.066372	0.030837
HERC2	0.110566	0.0170125	0.800137	0.255104	0.144538	0.314159	0.211454
MAN1A2	0.11482	0.0170822	0.800137	0.255921	0.141101	0.265487	0.193833
CPN1	-0.0048563	0.0171217	0.800137	0	0.004856	0	0.030837
IPO9	0.139395	0.0172431	0.800137	0.348364	0.208969	0.314159	0.268722
RPL10	-0.175486	0.0172464	0.800137	2.92441	3.0999	0.977876	0.977974
NAPG	0.131522	0.0172788	0.800137	0.354395	0.222872	0.389381	0.251101
SOX5	0.0562289	0.0174138	0.800137	0.07635	0.020121	0.106195	0.052863
GDPD5	0.0794746	0.0174539	0.800137	0.122585	0.043111	0.132743	0.057269
CCND3	-0.14772	0.0175367	0.800137	0.202878	0.350598	0.172566	0.259912
ZNF799	0.0415476	0.0175677	0.800137	0.042815	0.001267	0.030973	0.008811
FCGR2B	0.078731	0.0176137	0.800137	0.150169	0.071438	0.190265	0.123348
SMURF1	0.107338	0.0176233	0.800137	0.224144	0.116806	0.199115	0.145374
RP3-455J7.4	-0.0813874	0.0176789	0.800137	0.13921	0.220598	0.393805	0.480176
RPL9	-0.150227	0.0177198	0.800137	2.65155	2.80178	0.982301	0.986784
RPA1	0.162804	0.017739	0.800137	0.415884	0.25308	0.283186	0.22467
UFL1	0.156075	0.0178049	0.800137	0.49979	0.343715	0.464602	0.339207
DNAJB11	0.137615	0.0178094	0.800137	0.377822	0.240207	0.353982	0.264317
IFITM1	0.0548834	0.0178662	0.800137	0.109558	0.054675	0.230088	0.136564
ARHGEF12	0.0964614	0.0178793	0.800137	0.182887	0.086425	0.199115	0.132159
DZIP3	0.0856083	0.0178899	0.800137	0.167945	0.082337	0.172566	0.136564
PHLDB3	0.0402878	0.0178909	0.800137	0.050764	0.010477	0.079646	0.026432
FAIM	-0.0515144	0.0179609	0.800137	0.021825	0.073339	0.066372	0.105727
LAMP1	0.106953	0.0179809	0.800137	0.235117	0.128163	0.314159	0.176211
CCDC94	-0.112141	0.018445	0.800137	0.132013	0.244154	0.154867	0.220264
FAM107B	0.164644	0.0184791	0.800137	0.50784	0.343196	0.455752	0.325991
SH3BP5-AS1	0.0747069	0.0184952	0.800137	0.119061	0.044354	0.123894	0.105727
MDC1	-0.0663634	0.0187576	0.800137	0.046519	0.112883	0.10177	0.145374
MAP7D1	0.079051	0.0187745	0.800137	0.132837	0.053786	0.154867	0.105727
RNF185	-0.0766066	0.0188032	0.800137	0.045576	0.122183	0.075221	0.114537
RABIF	0.0656261	0.018836	0.800137	0.108875	0.043248	0.137168	0.07489
GATB	0.0667055	0.0188368	0.800137	0.096319	0.029614	0.097345	0.066079
FAM216A	-0.0518624	0.0188898	0.800137	0.028433	0.080295	0.061947	0.105727
CLPX	0.103343	0.0189176	0.800137	0.226476	0.123133	0.225664	0.162996
ASB7	0.0798581	0.0189603	0.800137	0.13354	0.053682	0.154867	0.101322
GOSR1	-0.157511	0.0190229	0.800137	0.335211	0.492722	0.323009	0.39207
NCOA3	0.207737	0.0190908	0.800137	1.28608	1.07834	0.831858	0.77533
NOL11	0.130746	0.0191114	0.800137	0.293035	0.162289	0.234513	0.167401
STAG1	0.104457	0.0192401	0.800137	0.277113	0.172656	0.362832	0.290749
ATP1B1	-0.0812759	0.0194521	0.800137	0.056006	0.137282	0.097345	0.145374
TRAC	-0.0723198	0.019464	0.800137	0.042458	0.114777	0.048673	0.118943
DHX15	0.179698	0.0195498	0.800137	0.556806	0.377107	0.40708	0.330396
SNRNP40	0.155852	0.0196175	0.800137	0.437291	0.281439	0.336283	0.242291
HLA-DRB5	0.194922	0.0196406	0.800137	1.76178	1.56686	0.90708	0.898678
KLF10	-0.193505	0.0196624	0.800137	0.415128	0.608632	0.336283	0.449339
MFSD14A	0.181834	0.0196684	0.800137	0.570925	0.389091	0.424779	0.30837
ZNF417	0.0358673	0.0197824	0.800137	0.041112	0.005244	0.048673	0.030837
MIS12	-0.0782718	0.0199068	0.800137	0.034038	0.11231	0.030973	0.101322
TBC1D9	0.123676	0.0199087	0.800137	0.291945	0.16827	0.287611	0.180617
PTP4A1	0.19406	0.0201597	0.800137	0.65273	0.45867	0.429204	0.378855
VPREB3	-0.1667	0.0201921	0.800137	0.357707	0.524407	0.29646	0.348018
RNF103	0.0614969	0.0202022	0.800137	0.112602	0.051105	0.181416	0.132159
UXS1	0.0399929	0.0202175	0.800137	0.047577	0.007584	0.066372	0.039648
PIK3CD	-0.160144	0.0202743	0.800137	0.358646	0.51879	0.358407	0.39207
CYB5R2	0.0870547	0.0203221	0.800137	0.155746	0.068692	0.154867	0.088106
HLA-DPB1	0.228018	0.0203359	0.800137	2.49155	2.26354	0.929204	0.920705
PELO	-0.054431	0.020383	0.800137	0.009889	0.06432	0.00885	0.061674
BLOC1S2	0.149739	0.0203965	0.800137	0.48512	0.335381	0.424779	0.321586
SLC25A6	-0.259762	0.0204317	0.800137	1.79369	2.05345	0.818584	0.832599
NGLY1	0.163731	0.0204357	0.800137	0.58354	0.419809	0.50885	0.405286
UBE2B	0.137497	0.0205439	0.800137	0.477295	0.339797	0.477876	0.405286
CDIPT	0.076577	0.0205899	0.800137	0.126156	0.049579	0.132743	0.070485
EFR3A	0.122295	0.0206057	0.800137	0.294961	0.172666	0.287611	0.215859
ALYREF	0.0276635	0.0206417	0.800137	0.040634	0.01297	0.10177	0.07489
C1orf186	0.0987367	0.0207626	0.800137	0.222462	0.123725	0.247788	0.15859
KIAA0825	0.025892	0.0208833	0.800137	0.028725	0.002833	0.066372	0.026432
ZNF234	0.0398594	0.0208933	0.800137	0.04078	0.00092	0.048673	0.022026
CCDC157	-0.0213776	0.0209004	0.800137	0.000317	0.021695	0.004425	0.044053
PLD2	0.0630383	0.020921	0.800137	0.088334	0.025296	0.106195	0.048458
KIF1C	-0.0773008	0.0209284	0.800137	0.061355	0.138656	0.097345	0.14978
RP1-225E12.2	0.0514028	0.0211488	0.800137	0.065282	0.013879	0.084071	0.048458
ZNF793	0.0365326	0.0212555	0.800137	0.049379	0.012847	0.110619	0.048458
DOPEY2	0.0626828	0.0212594	0.800137	0.091903	0.029221	0.123894	0.066079
CAPN12	0.0337923	0.0212883	0.800137	0.036976	0.003184	0.061947	0.017621
PAIP1	0.102849	0.0213756	0.800137	0.244189	0.14134	0.274336	0.215859
BCL11B	0.0128475	0.0213859	0.800137	0.013843	0.000996	0.035398	0.008811
MSL2	0.0935616	0.0214175	0.800137	0.169437	0.075876	0.190265	0.092511
KIAA0226L	0.234808	0.0214363	0.800137	1.05096	0.816155	0.659292	0.572687
INSIG2	0.113091	0.0215171	0.800137	0.22666	0.113569	0.212389	0.145374
BLM	0.0872177	0.0215456	0.800137	0.15694	0.069722	0.150442	0.092511
IQSEC1	0.195791	0.0217015	0.800137	0.935415	0.739625	0.70354	0.674009
TCF4	0.243871	0.0217089	0.800137	1.37365	1.12978	0.800885	0.696035
STAT5A	0.152059	0.0217841	0.800137	0.392249	0.24019	0.29646	0.211454
BCL6	0.0637833	0.0218883	0.800137	0.116223	0.05244	0.128319	0.105727
CCDC12	-0.176778	0.021922	0.800137	0.560215	0.736994	0.446903	0.54185
BECN1	0.138029	0.0219448	0.800137	0.420203	0.282174	0.371681	0.290749
CTNNA1	0.0710588	0.0219856	0.800137	0.112328	0.04127	0.115044	0.066079
CD83	-0.282053	0.0220062	0.800137	1.5191	1.80115	0.769912	0.806167
CCNY	0.107548	0.0220706	0.800137	0.24487	0.137322	0.238938	0.189427
USP21	0.0868818	0.022157	0.800137	0.161213	0.074331	0.181416	0.101322
ACACB	0.0480678	0.0222787	0.800137	0.064249	0.016181	0.079646	0.052863
GATAD2A	0.0873098	0.0223003	0.800137	0.164816	0.077507	0.190265	0.136564
STT3A-AS1	-0.00617636	0.0223362	0.800137	0.000145	0.006322	0.004425	0.030837
MT-ND4	0.144687	0.0223997	0.800137	3.98409	3.8394	1	0.995595
CHMP4B	0.0582506	0.0224043	0.800137	0.086489	0.028239	0.115044	0.07489
CDC16	0.0983303	0.022494	0.800137	0.205969	0.107638	0.247788	0.136564
CTTNBP2NL	0.0607403	0.0224963	0.800137	0.095688	0.034948	0.115044	0.057269
DNAJC17	0.0645318	0.0225006	0.800137	0.113497	0.048965	0.132743	0.088106
RPLP2	-0.157844	0.0225335	0.800137	2.93992	3.09776	0.99115	0.986784
TMCO1	-0.133674	0.0225457	0.800137	0.240768	0.374442	0.30531	0.361233
SHOC2	0.14571	0.0226817	0.800137	0.49979	0.35408	0.49115	0.436123
TMTC4	0.0500739	0.0226937	0.800137	0.065045	0.014971	0.079646	0.044053
BTBD9	0.0614266	0.0227489	0.800137	0.099604	0.038178	0.123894	0.105727
NLE1	-0.0420632	0.0227683	0.800137	0.013995	0.056058	0.061947	0.096916
RPL21	-0.148502	0.0227875	0.800137	3.14797	3.29647	0.995575	0.982379
AKAP9	-0.195307	0.0228158	0.800137	0.667116	0.862422	0.575221	0.638767
PLEC	0.0869033	0.0228194	0.800137	0.180181	0.093278	0.212389	0.154185
UFC1	0.151689	0.0229769	0.800137	0.422146	0.270458	0.336283	0.22467
MTMR3	0.0622395	0.0230364	0.800137	0.121567	0.059327	0.230088	0.193833
ZEB2	0.151188	0.0230512	0.800137	0.486749	0.335562	0.455752	0.343612
CAPN9	-0.00571653	0.0230532	0.800137	8.6e-05	0.005802	0.004425	0.030837
LRSAM1	0.0657965	0.0230936	0.800137	0.112717	0.046921	0.128319	0.101322
FLVCR1-AS1	0.040124	0.0231602	0.800137	0.049715	0.009591	0.070796	0.022026
KHDRBS2	0.020572	0.023199	0.800137	0.021106	0.000534	0.048673	0.008811
ZNF281	-0.153741	0.0232313	0.800137	0.2476	0.401341	0.234513	0.286344
HLA-DQA1	0.202687	0.0232368	0.800137	1.22794	1.02525	0.765487	0.696035
FBXL17	0.0185672	0.0232662	0.800137	0.024155	0.005588	0.070796	0.039648
RUSC1	-0.0384024	0.0233018	0.800137	0.00672	0.045122	0.022124	0.061674
UBN1	0.108344	0.0233099	0.800137	0.259716	0.151371	0.287611	0.198238
VPS28	-0.155348	0.0233171	0.800137	0.344035	0.499383	0.283186	0.361233
NRF1	-0.0936871	0.0233515	0.800137	0.118314	0.212001	0.212389	0.259912
PBDC1	-0.115376	0.0234052	0.800137	0.153789	0.269165	0.141593	0.211454
TET2-AS1	0.0261276	0.0234315	0.800137	0.028	0.001872	0.044248	0.022026
ESRRA	0.0539867	0.0235771	0.800137	0.07486	0.020873	0.079646	0.048458
PGBD4	-0.0683767	0.0236094	0.800137	0.032767	0.101144	0.044248	0.088106
LY6E	0.154195	0.0236638	0.800137	0.442689	0.288494	0.300885	0.220264
CLEC17A	0.0669182	0.0236725	0.800137	0.150547	0.083629	0.278761	0.189427
PSMA2	0.0228373	0.0237464	0.800137	0.032093	0.009255	0.097345	0.044053
FUZ	0.0158261	0.0237524	0.800137	0.018214	0.002388	0.053097	0.022026
RP11-544A12.8	0.0360154	0.0238513	0.800137	0.053467	0.017452	0.088496	0.044053
GTPBP6	0.054906	0.0238678	0.800137	0.092579	0.037673	0.119469	0.096916
NSMCE1	0.0615525	0.0241274	0.800137	0.099252	0.0377	0.106195	0.057269
GEMIN6	-0.0482876	0.0241301	0.800137	0.02038	0.068667	0.061947	0.079295
GOLT1B	0.111421	0.0241889	0.800137	0.251622	0.140201	0.252212	0.162996
BCL3	0.11397	0.024189	0.800137	0.369132	0.255162	0.451327	0.414097
DUSP4	0.115618	0.0242085	0.800137	0.226304	0.110686	0.168142	0.088106
CC2D1A	0.0599763	0.0242091	0.800137	0.104262	0.044286	0.128319	0.0837
TBCD	0.0635033	0.0243397	0.800137	0.104913	0.04141	0.128319	0.079295
SCRG1	0.0133576	0.0243716	0.800137	0.01566	0.002303	0.044248	0.017621
EPS15	0.177336	0.0243803	0.800137	0.795113	0.617776	0.646018	0.599119
SPAG7	0.14366	0.0244233	0.800137	0.397206	0.253547	0.283186	0.220264
SEL1L3	0.206999	0.0244268	0.800137	0.951218	0.744219	0.685841	0.559471
GPR183	0.229178	0.0244287	0.800137	0.932196	0.703018	0.544248	0.502203
TTYH3	0.049237	0.024504	0.800137	0.065434	0.016197	0.070796	0.030837
MTMR10	0.076492	0.0245797	0.800137	0.134303	0.057811	0.168142	0.092511
CHAD	0.00268591	0.0246126	0.800137	0.002686	0	0.030973	0
EVI2A	0.0452419	0.0246229	0.800137	0.076993	0.031751	0.128319	0.101322
ERO1B	0.110007	0.0246779	0.800137	0.250676	0.140669	0.265487	0.167401
THAP2	-0.0430137	0.0246902	0.800137	0.010375	0.053389	0.026549	0.066079
CD44	0.233577	0.0247007	0.800137	1.24628	1.0127	0.712389	0.621145
SKIL	-0.210263	0.0247561	0.800137	0.870641	1.0809	0.663717	0.687225
SLC17A9	0.0541313	0.024843	0.800137	0.080041	0.025909	0.075221	0.052863
NEIL1	-0.187993	0.0248534	0.800137	0.388946	0.57694	0.252212	0.325991
MTL5	-0.0227803	0.0249808	0.800137	0.000553	0.023334	0.00885	0.044053
N4BP3	-0.0900962	0.0250114	0.800137	0.074103	0.164199	0.084071	0.145374
ACTG1	0.289934	0.0250275	0.800137	1.67531	1.38538	0.725664	0.678414
DHTKD1	0.10968	0.0250805	0.800137	0.238879	0.129199	0.20354	0.14978
DICER1	0.13791	0.0251317	0.800137	0.378029	0.24012	0.336283	0.237885
CFAP45	-0.0622609	0.0252755	0.800137	0.041975	0.104236	0.070796	0.127753
TRIM23	0.0808321	0.0253415	0.800137	0.126303	0.045471	0.137168	0.066079
PIF1	-0.0343467	0.0253615	0.800137	0.00292	0.037267	0.00885	0.052863
EIF4E3	0.0509541	0.025428	0.800137	0.065934	0.01498	0.10177	0.039648
SYVN1	0.154435	0.0255058	0.800137	0.722619	0.568184	0.641593	0.559471
C11orf24	0.0605499	0.0255586	0.800137	0.107551	0.047001	0.141593	0.092511
CELF2-AS1	0.0316074	0.025573	0.800137	0.040486	0.008879	0.053097	0.022026
CORO1B	-0.0493478	0.0256537	0.800137	0.050945	0.100293	0.10177	0.185022
PARM1	0.0545493	0.0257025	0.800137	0.070558	0.016009	0.066372	0.026432
TP53INP1	-0.130072	0.0257393	0.800137	0.221203	0.351275	0.278761	0.418502
TOX4	-0.12922	0.0257578	0.800137	0.241454	0.370673	0.29646	0.321586
NKIRAS2	0.120511	0.0258358	0.800137	0.276175	0.155664	0.207965	0.171806
CCDC86	-0.0407512	0.0259411	0.800137	0.019277	0.060029	0.044248	0.0837
PTPN12	0.113843	0.025955	0.800137	0.238224	0.124381	0.230088	0.171806
HLA-DRB1	0.220196	0.0259725	0.800137	2.54322	2.32302	0.946903	0.933921
TMEM88	-0.0252859	0.0260215	0.800137	0	0.025286	0	0.035242
JUNB	-0.203178	0.0260217	0.800137	1.05206	1.25524	0.70354	0.779736
RAE1	-0.127445	0.0260633	0.800137	0.182443	0.309888	0.176991	0.246696
EPT1	-0.068738	0.0261521	0.800137	0.057227	0.125965	0.10177	0.167401
MOB3A	-0.198746	0.0261769	0.800137	0.685761	0.884506	0.539823	0.629956
LSM12	-0.0549086	0.0261837	0.800137	0.069314	0.124222	0.190265	0.251101
ATP5SL	0.0997572	0.0262456	0.800137	0.206398	0.106641	0.159292	0.123348
SMIM8	0.0337005	0.0263238	0.800137	0.047134	0.013434	0.079646	0.052863
CCT2	-0.187091	0.0263286	0.800137	0.530392	0.717483	0.389381	0.462555
LINC00265	0.0545743	0.0263419	0.800137	0.083207	0.028633	0.159292	0.132159
INPP5D	0.217135	0.026374	0.800137	1.25898	1.04185	0.769912	0.713656
EHHADH	-0.00416982	0.0264435	0.800137	0.000105	0.004274	0.004425	0.030837
IGKV3-11	0.151863	0.0265286	0.800137	0.289586	0.137723	0.150442	0.101322
RAB27B	-0.00684192	0.026554	0.800137	0.000105	0.006946	0.004425	0.026432
RPS27	-0.170837	0.0265977	0.800137	3.96224	4.13307	0.99115	0.995595
WNK1	0.133909	0.0267283	0.800137	0.433564	0.299655	0.415929	0.334802
LRRK1	0.098396	0.0267367	0.800137	0.24973	0.151334	0.274336	0.246696
ACOT8	-0.0574071	0.0268054	0.800137	0.031691	0.089099	0.066372	0.092511
NAA38	0.083448	0.026824	0.800137	0.207858	0.12441	0.287611	0.207048
ZNF18	-0.0617919	0.0268603	0.800137	0.020808	0.082599	0.030973	0.061674
ELAVL4	0.00505556	0.0268931	0.800137	0.005396	0.000341	0.035398	0.004405
CMB9-22P13.1	0.0501056	0.0269139	0.800137	0.06893	0.018824	0.088496	0.057269
ORMDL1	0.129964	0.0269383	0.800137	0.388916	0.258951	0.345133	0.273128
ILF3	-0.224856	0.0269956	0.800137	1.22135	1.44621	0.738938	0.753304
ATP2A3	0.184357	0.0270419	0.800137	0.79279	0.608433	0.610619	0.484581
DEDD	-0.096718	0.027102	0.800137	0.158702	0.25542	0.252212	0.330396
CDC34	0.0682202	0.0271923	0.800137	0.102683	0.034463	0.106195	0.061674
ERCC6	0.0578644	0.0272999	0.800137	0.085976	0.028112	0.106195	0.066079
HABP4	0.0383864	0.0274185	0.800137	0.044907	0.006521	0.048673	0.017621
MITF	-0.00765174	0.0275763	0.800137	0.002804	0.010456	0.030973	0.057269
RRM2	-0.0302235	0.0275936	0.800137	0.011787	0.042011	0.053097	0.070485
PAK1IP1	-0.0604568	0.0276392	0.800137	0.032788	0.093245	0.075221	0.092511
ALKBH7	-0.0983505	0.0276828	0.800137	0.145279	0.24363	0.163717	0.202643
GNAS	0.224525	0.0276994	0.800137	1.33319	1.10867	0.743363	0.669604
CYB5D1	0.0302223	0.0279583	0.800137	0.034905	0.004683	0.039823	0.022026
RFFL	-0.0967618	0.0280546	0.800137	0.122308	0.21907	0.154867	0.237885
TRIO	-0.150738	0.0281151	0.800137	0.402949	0.553687	0.438053	0.599119
SLC6A6	-0.0635202	0.0281725	0.800137	0.03912	0.10264	0.084071	0.14978
OTUD5	0.10869	0.0282198	0.800137	0.260953	0.152263	0.256637	0.220264
PDRG1	-0.0786488	0.0282908	0.800137	0.072488	0.151137	0.123894	0.154185
STK39	0.0328481	0.0283128	0.800137	0.051138	0.018289	0.10177	0.070485
RP11-215P8.3	0.0172881	0.0283497	0.800137	0.018133	0.000845	0.030973	0.004405
PPM1K	0.160562	0.0284232	0.800137	0.602579	0.442017	0.486726	0.422907
MFSD3	-0.0391298	0.0284471	0.800137	0.015087	0.054217	0.022124	0.070485
ARG1	0.043989	0.0285163	0.800137	0.062758	0.018769	0.075221	0.039648
BLK	-0.221058	0.0285623	0.800137	1.22706	1.44812	0.747788	0.77533
ZNF746	0.0632372	0.0285794	0.800137	0.100137	0.036899	0.163717	0.079295
PHTF2	0.145309	0.0286157	0.800137	0.45506	0.309752	0.415929	0.321586
PLXND1	0.0210677	0.0286921	0.800137	0.023306	0.002238	0.053097	0.022026
NFKB1	0.148573	0.0287072	0.800137	0.47909	0.330517	0.455752	0.361233
PDP1	0.0870849	0.0288344	0.800137	0.158925	0.07184	0.141593	0.123348
ZNF446	0.0252101	0.0288879	0.800137	0.029429	0.004219	0.048673	0.013216
EDC4	-0.0952203	0.0289305	0.800137	0.099097	0.194317	0.123894	0.176211
XPO1	0.094529	0.0289529	0.800137	0.265643	0.171115	0.327434	0.246696
FAM83G	-0.0467001	0.0290307	0.800137	0.013731	0.060432	0.053097	0.057269
RP11-74J13.8	0.0273854	0.0290806	0.800137	0.03062	0.003234	0.039823	0.017621
APLP2	0.155951	0.0291184	0.800137	0.443688	0.287737	0.353982	0.242291
GRK5	-0.116011	0.0292738	0.800137	0.122249	0.23826	0.097345	0.193833
JADE2	-0.133726	0.0292974	0.800137	0.218784	0.35251	0.252212	0.277533
AKNA	0.135174	0.0293156	0.800137	0.403902	0.268729	0.384956	0.312775
DYNLL2	0.0337234	0.0294969	0.800137	0.047111	0.013388	0.09292	0.048458
FCGR2A	0.0282174	0.0295412	0.800137	0.05531	0.027092	0.163717	0.096916
SUCLG1	-0.0893304	0.0295638	0.800137	0.134803	0.224133	0.181416	0.237885
PSMA4	-0.184271	0.0295814	0.800137	0.590073	0.774344	0.446903	0.484581
FAM35A	0.0572725	0.0296411	0.800137	0.110353	0.05308	0.172566	0.092511
AP1AR	0.0598177	0.029811	0.800137	0.104472	0.044654	0.132743	0.105727
CTNNBIP1	0.0296455	0.0298244	0.800137	0.034682	0.005037	0.061947	0.022026
RP11-876N24.2	-0.0355555	0.029847	0.800137	0.014582	0.050137	0.030973	0.079295
ALG5	0.135332	0.0298726	0.800137	0.39969	0.264359	0.314159	0.255507
DRAP1	0.0748895	0.0299124	0.800137	0.228186	0.153297	0.30531	0.229075
INF2	0.0532581	0.0299669	0.800137	0.076382	0.023124	0.079646	0.026432
NR2F2-AS1	0.0280701	0.0299741	0.800137	0.03303	0.00496	0.066372	0.035242
CES2	0.0860541	0.0300227	0.800137	0.152302	0.066248	0.128319	0.114537
GGA3	0.120496	0.0300471	0.800137	0.296191	0.175695	0.274336	0.185022
LINC00467	-0.0480187	0.0302617	0.800137	0.032423	0.080441	0.09292	0.123348
MAP1S	-0.0904049	0.0303026	0.800137	0.108334	0.198739	0.132743	0.189427
ALKBH5	0.129048	0.0303142	0.800137	0.382895	0.253846	0.345133	0.290749
WWTR1	0.0369786	0.0304524	0.800137	0.045105	0.008127	0.088496	0.057269
HSPG2	0.0381265	0.0304809	0.800137	0.040442	0.002316	0.048673	0.030837
AK3	-0.118677	0.0305298	0.800137	0.185603	0.30428	0.199115	0.246696
CCDC22	0.0857693	0.0307314	0.800137	0.151741	0.065971	0.146018	0.079295
ELP4	-0.0371904	0.0307353	0.800137	0.006045	0.043235	0.039823	0.0837
ASPHD2	0.0749856	0.0307564	0.800137	0.134908	0.059923	0.159292	0.088106
ARHGAP6	0.0381733	0.0307681	0.800137	0.051166	0.012993	0.066372	0.048458
FAM222B	-0.0901972	0.0307931	0.800137	0.110906	0.201104	0.172566	0.23348
METTL12	-0.0337908	0.030829	0.800137	0.015756	0.049546	0.084071	0.096916
GPR137C	0.0166042	0.0308347	0.800137	0.019635	0.003031	0.048673	0.022026
CDCA7	0.0509309	0.0308474	0.800137	0.085241	0.03431	0.097345	0.0837
LINC00672	0.0460441	0.0309221	0.800137	0.062049	0.016004	0.09292	0.022026
LYPLA1	0.148958	0.0309478	0.800137	0.50739	0.358432	0.411504	0.303965
MRPL3	-0.135493	0.0309601	0.800137	0.232369	0.367862	0.199115	0.255507
LINC01588	0.0450985	0.0309692	0.800137	0.068216	0.023117	0.09292	0.066079
QSOX2	0.0731302	0.0310075	0.800137	0.133089	0.059959	0.172566	0.088106
ILVBL	0.0622676	0.0311147	0.800137	0.102831	0.040564	0.088496	0.066079
RAMP1	0.0386117	0.0311986	0.800137	0.038612	0	0.022124	0
TRAPPC10	0.109532	0.0313753	0.800137	0.324856	0.215324	0.39823	0.268722
LITAF	0.209909	0.0314346	0.800137	0.95783	0.747921	0.566372	0.502203
G3BP1	0.139713	0.0314858	0.800137	0.431005	0.291292	0.371681	0.277533
AP4B1	0.0867458	0.031639	0.800137	0.159883	0.073137	0.141593	0.07489
SLC35A4	-0.108772	0.0316576	0.800137	0.108561	0.217333	0.09292	0.162996
PIKFYVE	0.170807	0.0317366	0.800137	0.648458	0.477651	0.517699	0.453744
AC004381.7	0.0142668	0.0317895	0.800137	0.014649	0.000382	0.022124	0.004405
SRA1	0.120085	0.0318172	0.800137	0.350865	0.23078	0.30531	0.229075
FAM167A	-0.0394601	0.0320025	0.800137	0.004509	0.04397	0.022124	0.035242
RP11-117D22.2	0.0708293	0.0320196	0.800137	0.10104	0.030211	0.079646	0.017621
ZGPAT	-0.0404783	0.0320268	0.800137	0.025724	0.066203	0.09292	0.110132
RP5-1050D4.4	0.00828568	0.0320727	0.800137	0.009029	0.000744	0.035398	0.017621
MAP3K1	0.179483	0.0321452	0.800137	0.786723	0.60724	0.623894	0.559471
GOLGA3	0.110671	0.0322204	0.800137	0.300988	0.190317	0.29646	0.220264
LARGE	0.0624063	0.0323066	0.800137	0.093309	0.030903	0.10177	0.07489
SGCB	0.0581025	0.032358	0.800137	0.080546	0.022444	0.079646	0.057269
BIN3	0.0654427	0.0323811	0.800137	0.121538	0.056095	0.137168	0.105727
RP11-408A13.4	0.0550031	0.0323815	0.800137	0.071389	0.016386	0.057522	0.035242
CAPS2	-0.0119247	0.0325057	0.800137	0.002815	0.01474	0.030973	0.057269
IGHJ4	0.0134457	0.0325557	0.800137	0.022755	0.009309	0.123894	0.0837
ARL6	-0.0116189	0.0325766	0.800137	0.002201	0.01382	0.026549	0.057269
DSCR3	0.107185	0.0325821	0.800137	0.251483	0.144299	0.221239	0.171806
PLA2G12A	-0.0533642	0.0326484	0.800137	0.027664	0.081028	0.057522	0.101322
TPM4	0.170381	0.0326802	0.800137	0.652581	0.4822	0.522124	0.409692
TSSC1	-0.0513445	0.0326893	0.800137	0.03182	0.083164	0.070796	0.101322
RP11-458J1.1	-0.0175827	0.0326919	0.800137	0.000298	0.017881	0.004425	0.030837
RP11-195F19.5	0.00741103	0.0327876	0.800137	0.007935	0.000524	0.030973	0.013216
PPARGC1A	0.0125304	0.0329159	0.800137	0.016204	0.003673	0.053097	0.035242
P4HTM	0.0963768	0.0330005	0.800137	0.190757	0.09438	0.150442	0.092511
CTD-2371O3.3	0.021606	0.0330655	0.800137	0.024016	0.00241	0.026549	0.013216
CLCN3	-0.0994526	0.0331232	0.800137	0.126747	0.2262	0.190265	0.215859
TBL3	-0.0971484	0.0331439	0.800137	0.102874	0.200022	0.097345	0.176211
PAOX	0.044091	0.0332056	0.800137	0.062203	0.018112	0.070796	0.044053
DAG1	0.0610769	0.0332143	0.800137	0.104627	0.043551	0.132743	0.07489
BRWD3	0.0966237	0.0332447	0.800137	0.213151	0.116527	0.225664	0.189427
LYRM5	-0.0652558	0.0332827	0.800137	0.053681	0.118937	0.075221	0.136564
EIF3B	0.119266	0.0333071	0.800137	0.313316	0.19405	0.269912	0.180617
SFMBT2	0.0605376	0.0333254	0.800137	0.102864	0.042327	0.132743	0.07489
SLC35B1	0.129975	0.0333868	0.800137	0.355809	0.225834	0.274336	0.198238
C1orf162	0.0581014	0.0334367	0.800137	0.081157	0.023056	0.061947	0.035242
USF2	0.0857793	0.0335318	0.800137	0.189163	0.103383	0.19469	0.14978
HARS	-0.111701	0.0336467	0.800137	0.151367	0.263068	0.185841	0.229075
TXNL4B	0.0594727	0.0336487	0.800137	0.097792	0.03832	0.10177	0.057269
GALNT14	0.0581071	0.0336621	0.800137	0.087558	0.029451	0.110619	0.070485
IKZF4	0.0372864	0.0337005	0.800137	0.044459	0.007172	0.048673	0.030837
SPTLC3	0.0200094	0.0337551	0.800137	0.022267	0.002257	0.053097	0.017621
SNED1	-0.129	0.0338414	0.800137	0.287488	0.416488	0.309735	0.378855
CNP	0.18025	0.0339122	0.800137	0.722788	0.542538	0.504425	0.396476
LNPEP	0.159411	0.033975	0.800137	0.557476	0.398065	0.446903	0.348018
OBFC1	-0.0916568	0.0340956	0.800137	0.09115	0.182807	0.115044	0.145374
TEC	0.0510918	0.0341394	0.800137	0.086998	0.035906	0.123894	0.079295
ERP29	0.156644	0.0341782	0.800137	0.540754	0.384109	0.40708	0.299559
RP11-573D15.9	-0.00881326	0.0342151	0.800137	0.001211	0.010025	0.004425	0.044053
TBXAS1	-0.0589563	0.0342546	0.800137	0.025474	0.08443	0.057522	0.096916
FAM98B	0.0767705	0.0342637	0.800137	0.157214	0.080443	0.199115	0.127753
BTAF1	0.186238	0.0342677	0.800137	0.860388	0.67415	0.632743	0.528634
C2CD3	0.096074	0.0342991	0.800137	0.192269	0.096195	0.20354	0.132159
TRBJ2-2P	-0.0142391	0.0343027	0.800137	0.008735	0.022974	0.066372	0.105727
RP11-143J12.3	0.0357713	0.034421	0.800137	0.055152	0.01938	0.110619	0.088106
NARS	0.134382	0.034451	0.800137	0.416838	0.282456	0.376106	0.321586
NUGGC	0.0291874	0.0345613	0.800137	0.036086	0.006899	0.053097	0.044053
PSMB10	0.0620067	0.0345637	0.800137	0.241109	0.179102	0.460177	0.400881
SRRM2	0.156657	0.0345776	0.800137	0.736494	0.579838	0.646018	0.546256
KDM7A	0.112749	0.0346311	0.800137	0.310986	0.198237	0.314159	0.211454
AC093642.3	0.0171932	0.0346656	0.800137	0.019032	0.001839	0.044248	0.008811
RP11-322D14.2	0.0162748	0.034762	0.800137	0.016582	0.000307	0.035398	0.008811
WIPF1	0.171315	0.0348549	0.800137	0.950989	0.779674	0.707965	0.625551
KIAA1217	0.013222	0.0348904	0.800137	0.013721	0.000499	0.030973	0.013216
TMEM41B	0.0819146	0.0349177	0.800137	0.191986	0.110071	0.216814	0.180617
PROCA1	-0.0178158	0.0349481	0.800137	0	0.017816	0	0.030837
DHRS2	0.00423597	0.0349986	0.800137	0.004236	0	0.026549	0
EPOR	-0.0271485	0.0351045	0.800137	0.00038	0.027528	0.004425	0.039648
UTRN	0.119864	0.0351123	0.800137	0.306597	0.186734	0.252212	0.220264
IL2RG	-0.166656	0.0351932	0.800137	0.449538	0.616194	0.345133	0.440529
WNT5B	0.00466474	0.0352245	0.800137	0.005102	0.000437	0.030973	0.004405
TCTN3	0.102245	0.0352462	0.800137	0.234898	0.132652	0.185841	0.140969
CASP9	0.0776604	0.0352763	0.800137	0.143328	0.065667	0.137168	0.101322
USO1	0.0933307	0.0354561	0.800137	0.239599	0.146268	0.256637	0.189427
POMT1	0.10138	0.0354804	0.800137	0.211318	0.109938	0.199115	0.127753
LPIN1	-0.167437	0.0355897	0.800137	0.422176	0.589613	0.345133	0.414097
TAGLN2	-0.239512	0.0357057	0.800137	2.06079	2.3003	0.836283	0.859031
PTPN21	0.0174741	0.0357527	0.800137	0.018859	0.001385	0.039823	0.008811
PRKACA	0.0489154	0.0357761	0.800137	0.083705	0.034789	0.115044	0.07489
PITPNM2	0.0330939	0.0358209	0.800137	0.033275	0.000181	0.053097	0.004405
RHOBTB3	0.0206022	0.0359875	0.800137	0.023759	0.003157	0.048673	0.022026
CUL7	-0.0335051	0.0360274	0.800137	0.010788	0.044293	0.061947	0.066079
ZNF672	-0.0854848	0.0361204	0.800137	0.072876	0.15836	0.088496	0.132159
SF3B5	-0.139533	0.03619	0.800137	0.397991	0.537524	0.39823	0.39207
TAMM41	0.0700645	0.0362516	0.800137	0.149602	0.079538	0.185841	0.140969
TMC1	0.011957	0.0363848	0.800137	0.014216	0.002259	0.044248	0.039648
ARHGAP9	0.0667771	0.0364496	0.800137	0.130069	0.063292	0.163717	0.101322
TAOK1	0.111626	0.0364544	0.800137	0.323616	0.21199	0.340708	0.268722
TIMMDC1	0.08878	0.0364572	0.800137	0.222359	0.133578	0.278761	0.237885
AKAP2	-0.0203104	0.036465	0.800137	0.011766	0.032076	0.123894	0.140969
SKA3	-0.00947128	0.0364682	0.800137	0.000517	0.009989	0.00885	0.039648
SRSF4	0.165817	0.0365456	0.800137	0.623244	0.457426	0.5	0.387665
EIF4G1	-0.137441	0.036582	0.800137	0.269955	0.407396	0.247788	0.303965
RP11-468E2.4	0.0438553	0.0366281	0.800137	0.062983	0.019128	0.084071	0.057269
OMD	0.0300193	0.0366751	0.800137	0.032198	0.002178	0.030973	0.013216
COX17	-0.0779944	0.0366779	0.800137	0.195869	0.273863	0.340708	0.396476
EEF1D	-0.147552	0.0366817	0.800137	1.07823	1.22579	0.840708	0.854626
LGR4	0.022257	0.0367199	0.800137	0.028042	0.005785	0.048673	0.026432
PFKFB2	0.0981634	0.0367239	0.800137	0.208655	0.110491	0.190265	0.14978
ADAMTS18	0.0318836	0.0369707	0.800137	0.035221	0.003338	0.044248	0.026432
AP1G1	-0.119725	0.036999	0.800137	0.296619	0.416343	0.482301	0.581498
FAM120AOS	0.0964801	0.0370192	0.800137	0.200074	0.103594	0.172566	0.136564
DENND4C	0.0921856	0.0370392	0.800137	0.21819	0.126004	0.238938	0.193833
GTPBP1	0.090903	0.037109	0.800137	0.23554	0.144637	0.265487	0.202643
DEK	0.137963	0.0371445	0.800137	0.549274	0.411311	0.50885	0.409692
GOLPH3L	-0.0340801	0.037152	0.800137	0.006221	0.040301	0.030973	0.052863
DHFRL1	-0.00754272	0.0372718	0.800137	0.001416	0.008958	0.017699	0.039648
APH1A	-0.111577	0.037276	0.800137	0.175802	0.287379	0.221239	0.237885
UNKL	-0.0401683	0.0372845	0.800137	0.021507	0.061675	0.057522	0.096916
KDM5C	0.0838879	0.0372992	0.800137	0.185765	0.101877	0.225664	0.140969
CDKN2D	0.0751777	0.0373491	0.800137	0.134714	0.059537	0.110619	0.057269
NCKAP1L	0.178638	0.0374437	0.800137	0.712536	0.533898	0.5	0.400881
CLDN14	0.00317604	0.0374797	0.800137	0.003477	0.000301	0.026549	0.008811
STAG3	-0.0714222	0.0375647	0.800137	0.09283	0.164252	0.20354	0.237885
C17orf58	0.0376011	0.0375801	0.800137	0.04835	0.010749	0.070796	0.039648
PARK7	-0.181479	0.0375951	0.800137	0.704813	0.886292	0.504425	0.528634
CTD-3020H12.4	0.00504687	0.0376072	0.800137	0.005178	0.000131	0.035398	0.004405
ISG20	-0.190834	0.0376499	0.800137	0.849243	1.04008	0.544248	0.625551
NUDC	-0.159508	0.037651	0.800137	0.452269	0.611777	0.376106	0.409692
SENP2	0.0879002	0.0376781	0.800137	0.209474	0.121574	0.256637	0.180617
CYB5A	-0.0781156	0.0377604	0.800137	0.091325	0.169441	0.10177	0.176211
MINOS1	-0.0376886	0.037838	0.800137	0.03412	0.071808	0.19469	0.246696
SLC2A8	0.0467897	0.0378387	0.800137	0.060902	0.014112	0.053097	0.017621
SWAP70	-0.210616	0.037858	0.800137	1.24265	1.45326	0.734513	0.779736
ERICH1	0.0800443	0.0378614	0.800137	0.259994	0.17995	0.371681	0.281938
TXNDC16	0.0434036	0.0379432	0.800137	0.053767	0.010363	0.075221	0.039648
ANAPC16	-0.113972	0.0379517	0.800137	0.276829	0.390801	0.336283	0.405286
SLC35C2	-0.080701	0.0379563	0.800137	0.08735	0.168051	0.110619	0.154185
SNHG7	0.0838471	0.038036	0.800137	0.185312	0.101465	0.207965	0.132159
PNISR	0.184786	0.0381138	0.800137	1.20797	1.02318	0.752212	0.687225
AXIN1	-0.0602242	0.0382054	0.800137	0.045518	0.105743	0.075221	0.132159
PRELID1	-0.0936977	0.0383171	0.800137	0.313049	0.406747	0.433628	0.46696
CPSF1	0.0560198	0.0383229	0.800137	0.092443	0.036423	0.09292	0.07489
RP11-553L6.2	-0.031423	0.0383708	0.800137	0.006883	0.038306	0.00885	0.048458
PGAM5	0.0384746	0.0386278	0.800137	0.055393	0.016918	0.132743	0.061674
RP11-2B6.2	-0.0101327	0.0386572	0.800137	0.00045	0.010582	0.013274	0.035242
GEMIN5	0.0544694	0.038758	0.800137	0.088587	0.034117	0.123894	0.070485
UPF3B	-0.114628	0.0389782	0.800137	0.240862	0.35549	0.269912	0.321586
ATF5	-0.0536757	0.0390058	0.800137	0.047854	0.101529	0.10177	0.180617
DNAJC10	0.173164	0.0390184	0.800137	0.827675	0.654512	0.641593	0.515419
SMUG1	0.0467538	0.0390667	0.800137	0.073359	0.026606	0.084071	0.052863
TRAF3IP1	0.0315971	0.0391095	0.800137	0.041124	0.009527	0.057522	0.030837
ARL17A	0.0336692	0.0391574	0.800137	0.067249	0.03358	0.181416	0.118943
TCHP	0.0383762	0.039232	0.800137	0.060159	0.021783	0.097345	0.052863
CCDC30	0.0349363	0.0392943	0.800137	0.050565	0.015628	0.070796	0.061674
FBXO33	0.0833234	0.0394407	0.800137	0.157067	0.073743	0.154867	0.110132
RP11-338I21.1	-0.0260395	0.039594	0.800137	0.003181	0.029221	0.017699	0.030837
AGAP4	0.027772	0.0396192	0.800137	0.041905	0.014133	0.110619	0.066079
BRD4	0.123845	0.0396589	0.800137	0.514535	0.39069	0.579646	0.502203
ALG6	0.0466229	0.0396856	0.800137	0.073884	0.027261	0.110619	0.066079
HCK	0.0818681	0.0398508	0.800137	0.15475	0.072882	0.137168	0.070485
OGT	0.15481	0.0398679	0.800137	0.599076	0.444266	0.50885	0.414097
TCF7	-0.120138	0.0400868	0.800137	0.207997	0.328136	0.230088	0.281938
TUBA1B	-0.0593993	0.0401669	0.800137	0.102907	0.162306	0.19469	0.268722
UBL3	0.0898343	0.0402683	0.800137	0.185676	0.095842	0.146018	0.140969
RPL10A	-0.169051	0.0402715	0.800137	2.18995	2.359	0.951327	0.938326
ARL5A	0.151223	0.0402866	0.800137	0.472933	0.32171	0.367257	0.259912
HDAC9	0.0773397	0.0403896	0.800137	0.182433	0.105093	0.225664	0.154185
HMGN1	-0.17367	0.0404545	0.800137	0.83374	1.00741	0.615044	0.669604
SNAPC5	0.0797504	0.0405163	0.800137	0.16775	0.087999	0.172566	0.123348
TNFRSF9	0.0170743	0.0405246	0.800137	0.025127	0.008052	0.061947	0.052863
SCD	-0.0564639	0.0405785	0.800137	0.043204	0.099668	0.061947	0.0837
AC007386.2	0.0393596	0.0405877	0.800137	0.04879	0.00943	0.070796	0.044053
CPSF7	-0.0859703	0.0406096	0.800137	0.18315	0.26912	0.314159	0.352423
CSGALNACT1	0.116676	0.0407137	0.800137	0.3193	0.202624	0.30531	0.185022
C12orf75	0.0831666	0.0407289	0.800137	0.181179	0.098012	0.176991	0.118943
EIF2AK3	0.0631729	0.0407346	0.800137	0.129701	0.066528	0.181416	0.145374
NOD1	0.034316	0.0407371	0.800137	0.051747	0.017431	0.106195	0.057269
HIVEP2	-0.101286	0.0407469	0.800137	0.142396	0.243682	0.172566	0.242291
PKD1L1	0.0306295	0.0408166	0.800137	0.035686	0.005056	0.066372	0.044053
TELO2	0.078841	0.0408322	0.800137	0.14494	0.066099	0.132743	0.0837
EVL	-0.0851046	0.0409049	0.800137	0.106756	0.19186	0.181416	0.215859
DNAH3	0.0206022	0.040915	0.800137	0.030173	0.009571	0.070796	0.048458
LSM3	0.0862501	0.0409989	0.800137	0.266125	0.179875	0.336283	0.268722
RP11-345J4.5	0.00862983	0.0410063	0.800137	0.00863	0	0.022124	0
PMAIP1	-0.180047	0.0410334	0.800137	0.58054	0.760587	0.384956	0.484581
TRABD	0.185777	0.0410482	0.800137	1.19324	1.00746	0.738938	0.69163
FUK	0.041749	0.0410582	0.800137	0.053262	0.011513	0.079646	0.052863
SLC25A1	0.0945355	0.0412387	0.800137	0.203478	0.108943	0.159292	0.123348
RP11-496B10.3	0.00154811	0.0412418	0.800137	0.001548	0	0.022124	0
UBTD2	-0.00374188	0.0413759	0.800137	0	0.003742	0	0.026432
TXNDC12	0.122655	0.0413867	0.800137	0.388826	0.266171	0.345133	0.255507
BBS7	-0.0209478	0.0414183	0.800137	0.006039	0.026986	0.035398	0.070485
BASP1	0.103415	0.0414814	0.800137	0.285412	0.181997	0.309735	0.259912
SPAG1	-0.0513423	0.0415643	0.800137	0.045259	0.096601	0.088496	0.14978
TCEB1	-0.0823851	0.0416354	0.800137	0.20194	0.284325	0.336283	0.361233
TESPA1	-0.0311958	0.0417318	0.800137	0.010028	0.041224	0.057522	0.07489
NOMO1	0.054399	0.0418602	0.800137	0.093314	0.038915	0.146018	0.101322
SH3GLB2	0.0388663	0.0419051	0.800137	0.071215	0.032348	0.115044	0.079295
AFF3	0.0960445	0.0419659	0.800137	0.276068	0.180023	0.345133	0.259912
OVGP1	0.06127	0.0421713	0.800137	0.094869	0.033599	0.075221	0.048458
BROX	0.133151	0.0421889	0.800137	0.389076	0.255925	0.358407	0.259912
NEB	0.0445575	0.0422673	0.800137	0.074272	0.029714	0.119469	0.096916
SIRT7	0.0806074	0.0422882	0.800137	0.161996	0.081389	0.150442	0.114537
HUWE1	0.15518	0.0423133	0.800137	0.616184	0.461004	0.469027	0.436123
THRB	0.00702515	0.042449	0.800137	0.00789	0.000865	0.035398	0.013216
TNFRSF13C	-0.218288	0.0424961	0.800137	1.86941	2.0877	0.880531	0.889868
LINC00668	0.00511345	0.0425276	0.800137	0.005372	0.000258	0.022124	0.004405
MIDN	-0.0736187	0.0425733	0.800137	0.084159	0.157778	0.199115	0.207048
JMJD1C	0.196966	0.0426893	0.800137	1.2239	1.02693	0.743363	0.660793
BEX4	0.080293	0.0427356	0.800137	0.161862	0.081569	0.128319	0.0837
ANKRD42	0.0478217	0.0427998	0.800137	0.072113	0.024292	0.110619	0.061674
HIST1H2AI	-0.00635069	0.0428314	0.800137	0.001152	0.007503	0.017699	0.052863
RPL13	-0.128933	0.0429207	0.800137	3.35113	3.48006	0.99115	0.986784
SYNE3	0.0897592	0.0429496	0.800137	0.199	0.10924	0.181416	0.154185
CHKA	0.0541289	0.0429748	0.800137	0.08882	0.034691	0.10177	0.070485
ITPR1	-0.12623	0.0433886	0.800137	0.292772	0.419001	0.327434	0.422907
CENPJ	0.0246115	0.0434691	0.800137	0.034274	0.009662	0.070796	0.035242
RBM17	0.164053	0.043489	0.800137	0.817103	0.65305	0.59292	0.537445
PEX2	0.0910772	0.0435486	0.800137	0.229135	0.138058	0.274336	0.171806
CRELD1	-0.0250936	0.043659	0.800137	0.006388	0.031481	0.035398	0.057269
PAPSS2	0.0252581	0.0436757	0.800137	0.03188	0.006622	0.044248	0.035242
ARPC4	0.0949927	0.0437559	0.800137	0.40607	0.311077	0.535398	0.46696
ENC1	0.0285112	0.0437582	0.800137	0.032117	0.003606	0.035398	0.013216
CBLB	0.130405	0.0437882	0.800137	0.442135	0.31173	0.39823	0.317181
ANK1	-0.0219249	0.0437995	0.800137	0.005729	0.027653	0.030973	0.052863
PCSK5	0.0235483	0.0440012	0.800137	0.03063	0.007082	0.066372	0.035242
RBM22	0.114609	0.0440952	0.800137	0.318074	0.203464	0.269912	0.198238
CTD-3222D19.12	-0.017285	0.0441232	0.800137	0.000584	0.017869	0.004425	0.035242
MAP3K14	0.0932256	0.0443496	0.800137	0.232863	0.139637	0.199115	0.154185
SURF1	0.068471	0.0444899	0.800137	0.137455	0.068984	0.128319	0.105727
TEX2	0.0370857	0.0445756	0.800137	0.04643	0.009344	0.053097	0.026432
RFX5	0.0684299	0.0445845	0.800137	0.142796	0.074366	0.168142	0.105727
NR6A1	-0.0351339	0.0445936	0.800137	0.012226	0.04736	0.053097	0.07489
IL13RA1	-0.10142	0.0446955	0.800137	0.12706	0.228479	0.132743	0.15859
DDX17	0.142819	0.0447021	0.800137	0.594516	0.451697	0.539823	0.39207
PARP9	0.113949	0.0447395	0.800137	0.274495	0.160546	0.243363	0.162996
NUBP1	-0.0634318	0.0447632	0.800137	0.077716	0.141148	0.150442	0.198238
ATP5S	0.0802173	0.0448142	0.800137	0.207802	0.127585	0.256637	0.185022
NMI	-0.0978907	0.0448396	0.800137	0.185446	0.283337	0.234513	0.325991
GPM6A	0.0207176	0.0449301	0.800137	0.024811	0.004094	0.048673	0.035242
GM2A	0.0690777	0.0450725	0.800137	0.142279	0.073202	0.159292	0.110132
CD1C	0.0286319	0.0450928	0.800137	0.032102	0.003471	0.026549	0.013216
MRPL17	-0.0646116	0.045268	0.800137	0.060957	0.125569	0.079646	0.136564
RPIA	0.0670617	0.0452889	0.800137	0.117844	0.050782	0.110619	0.0837
DGKZ	0.0325679	0.0454018	0.800137	0.046165	0.013597	0.079646	0.044053
RPL34	-0.148088	0.0454338	0.800137	2.89895	3.04704	0.982301	0.986784
SLX4IP	-0.0274188	0.0454376	0.800137	0.012195	0.039614	0.044248	0.070485
GTF3A	0.187039	0.0454617	0.800137	1.00834	0.8213	0.60177	0.515419
BRINP1	0.0120937	0.0454927	0.800137	0.012278	0.000184	0.026549	0.004405
RFNG	0.039415	0.0454969	0.800137	0.051252	0.011837	0.066372	0.017621
ENOSF1	-0.0498394	0.045689	0.800137	0.038198	0.088037	0.070796	0.123348
TTC27	-0.0455009	0.0457098	0.800137	0.021146	0.066647	0.057522	0.079295
TTC25	0.0342967	0.0457503	0.800137	0.049297	0.015	0.079646	0.044053
SLC35G1	-0.0241734	0.0459538	0.800137	0.008235	0.032409	0.035398	0.079295
DNAH2	0.0238433	0.04604	0.800137	0.033246	0.009403	0.061947	0.044053
ZNF804A	0.0235256	0.0460506	0.800137	0.028584	0.005058	0.070796	0.022026
AC104820.2	0.011914	0.0460609	0.800137	0.013077	0.001163	0.035398	0.017621
RP11-344E13.4	0.0124569	0.0462565	0.800137	0.012843	0.000386	0.030973	0.004405
C2orf83	0.00595609	0.0462705	0.800137	0.006701	0.000745	0.035398	0.008811
RP11-444D3.1	0.0294328	0.0462994	0.800137	0.052354	0.022921	0.128319	0.048458
ANP32A	0.122703	0.0463013	0.800137	0.571161	0.448459	0.561947	0.568282
TMCO3	0.0568489	0.0463895	0.800137	0.097843	0.040995	0.10177	0.061674
TPGS1	0.0235229	0.0463963	0.800137	0.038281	0.014758	0.084071	0.044053
CYCS	-0.12134	0.0466396	0.800137	0.314079	0.43542	0.29646	0.348018
ZNF665	0.0138471	0.0466492	0.800137	0.014725	0.000878	0.044248	0.022026
RTCB	-0.154819	0.0466639	0.800137	0.396655	0.551475	0.29646	0.387665
WDR5B	0.0383334	0.0467773	0.800137	0.040216	0.001882	0.035398	0.008811
IRAK2	-0.140031	0.0467933	0.800137	0.318905	0.458936	0.256637	0.339207
FAT4	0.0171649	0.0467968	0.800137	0.019407	0.002242	0.035398	0.030837
SLC26A5	0.0259756	0.0468113	0.800137	0.030238	0.004263	0.030973	0.017621
SDF2	0.0707802	0.0468643	0.800137	0.164836	0.094056	0.20354	0.127753
DNAJB6	-0.110128	0.0468949	0.800137	0.241572	0.3517	0.287611	0.356828
CTD-2288F12.1	-0.0253253	0.0469079	0.800137	0.000216	0.025541	0.004425	0.030837
RBM27	0.0639732	0.046928	0.800137	0.12403	0.060056	0.176991	0.15859
IGKV2-24	0.0611228	0.047079	0.800137	0.075196	0.014073	0.057522	0.017621
SGK494	0.0196549	0.0470948	0.800137	0.02519	0.005535	0.066372	0.030837
PI4K2B	0.0122717	0.0471176	0.800137	0.015716	0.003445	0.053097	0.022026
SIMC1	0.0864312	0.0471414	0.800137	0.204043	0.117612	0.20354	0.171806
CNFN	-0.0179155	0.047157	0.800137	0.001588	0.019503	0.022124	0.048458
EXO5	0.0319958	0.0471755	0.800137	0.044771	0.012775	0.048673	0.039648
IGHV1-46	0.0560266	0.0472208	0.800137	0.074235	0.018208	0.066372	0.035242
PDCD4	-0.183958	0.0474276	0.800137	1.1308	1.31476	0.818584	0.854626
AF230666.2	0.0118163	0.0474906	0.800137	0.012629	0.000813	0.022124	0.013216
CD96	0.0602379	0.0474954	0.800137	0.09832	0.038082	0.084071	0.061674
UBE2E2	0.0710194	0.0476101	0.800137	0.164863	0.093843	0.207965	0.207048
ZNF544	0.0607283	0.0476426	0.800137	0.09914	0.038412	0.119469	0.079295
PLEKHG1	0.172551	0.0477007	0.800137	0.807779	0.635228	0.610619	0.511013
PSENEN	-0.0186301	0.0477061	0.800137	0.019501	0.038131	0.119469	0.154185
IGHG4	-0.0478911	0.04773	0.800137	0.014714	0.062605	0.172566	0.189427
PFDN2	0.0852653	0.0477412	0.800137	0.251749	0.166483	0.30531	0.211454
AR	0.00868858	0.0478132	0.800137	0.00884	0.000152	0.026549	0.004405
MOB1B	0.0573533	0.0478321	0.800137	0.103059	0.045706	0.146018	0.0837
LINC00884	0.0378276	0.0478458	0.800137	0.047476	0.009649	0.039823	0.026432
RPL27	-0.145557	0.0478844	0.800137	2.0422	2.18775	0.964602	0.960352
UBXN4	0.175144	0.0479151	0.800137	0.986099	0.810955	0.654867	0.581498
SLC3A1	0.0408077	0.0479425	0.800137	0.06064	0.019833	0.070796	0.039648
FMO1	0.00156489	0.0480061	0.800137	0.002116	0.000551	0.044248	0.017621
PPFIA3	0.00567204	0.0480091	0.800137	0.006519	0.000847	0.030973	0.013216
CR1	0.0254797	0.0480096	0.800137	0.042491	0.017011	0.088496	0.061674
TLR7	0.0564661	0.0482834	0.800137	0.08506	0.028594	0.075221	0.044053
MIB1	-0.061111	0.0482958	0.800137	0.056453	0.117564	0.106195	0.167401
CPNE1	-0.124499	0.0483455	0.800137	0.296645	0.421144	0.287611	0.378855
SHPRH	0.117128	0.0483835	0.800137	0.361301	0.244173	0.340708	0.242291
TNPO3	0.120773	0.0484325	0.800137	0.371185	0.250412	0.336283	0.246696
SELK	-0.124767	0.0484401	0.800137	0.365308	0.490075	0.402655	0.462555
GRM3	0.0114433	0.0484621	0.800137	0.012381	0.000938	0.035398	0.022026
RP11-7F17.8	0.0373122	0.0484652	0.800137	0.042349	0.005037	0.026549	0.039648
RP11-646I6.5	-0.0156663	0.0485366	0.800137	0.00062	0.016286	0.004425	0.026432
DHX9	-0.163246	0.0485599	0.800137	0.531977	0.695223	0.464602	0.493392
PLAA	0.0866804	0.0485771	0.800137	0.189391	0.102711	0.19469	0.136564
RHOQ	0.0652059	0.0486079	0.800137	0.151999	0.086793	0.238938	0.189427
METTL17	-0.112822	0.0486449	0.800137	0.256575	0.369397	0.261062	0.343612
STK10	0.120609	0.0486852	0.800137	0.344202	0.223593	0.278761	0.237885
NAPSA	0.037285	0.0486957	0.800137	0.099845	0.06256	0.314159	0.211454
RP11-56B16.5	0.0174462	0.0488102	0.800137	0.018456	0.00101	0.030973	0.013216
NKRF	-0.0516327	0.0488558	0.800137	0.027533	0.079166	0.061947	0.088106
SESN3	0.176961	0.0488955	0.800137	0.758551	0.581589	0.548673	0.45815
TRPA1	0.016806	0.0489044	0.800137	0.020835	0.004029	0.044248	0.030837
TMEM191C	-0.0100731	0.0489062	0.800137	0.001586	0.011659	0.013274	0.044053
TMUB1	0.0597757	0.0490148	0.800137	0.135894	0.076118	0.207965	0.15859
RPS25	-0.126353	0.0490847	0.800137	2.13013	2.25649	0.973451	0.969163
PGBD5	0.0107903	0.0491753	0.800137	0.01189	0.0011	0.039823	0.013216
HLA-DQB2	0.0861092	0.0492444	0.800137	0.464453	0.378343	0.725664	0.656388
AC006547.13	-0.0332366	0.0492729	0.800137	0.016456	0.049693	0.039823	0.07489
PIK3IP1	-0.217821	0.049287	0.800137	0.774452	0.992273	0.455752	0.550661
UBE2H	0.0669323	0.0493035	0.800137	0.146819	0.079887	0.199115	0.123348
ZNF346	0.0879279	0.0493078	0.800137	0.173111	0.085183	0.137168	0.07489
RP11-73E17.2	0.0397845	0.049312	0.800137	0.053415	0.01363	0.053097	0.030837
ATG13	0.0972448	0.0493135	0.800137	0.255506	0.158261	0.230088	0.207048
ARHGAP31	-0.11358	0.0494578	0.800137	0.208657	0.322237	0.19469	0.317181
TMEM189	0.0411107	0.0494916	0.800137	0.067999	0.026889	0.097345	0.061674
CTD-2325P2.3	-0.0274208	0.0496151	0.800137	0.010531	0.037952	0.030973	0.066079
LINC01266	0.00494453	0.0496374	0.800137	0.005076	0.000131	0.022124	0.004405
EDF1	0.122039	0.0496438	0.800137	0.5829	0.460861	0.50885	0.431718
FBXL2	-0.0440789	0.0497421	0.800137	0.013906	0.057985	0.048673	0.070485
PTPRA	0.0789876	0.0499562	0.800137	0.18415	0.105162	0.256637	0.211454
RP11-415F23.2	0.0246381	0.0500166	0.800137	0.031253	0.006615	0.039823	0.008811
LGR6	-0.00464575	0.0500808	0.800137	0.000139	0.004784	0.004425	0.030837
PDE2A	-0.0285833	0.0501224	0.800137	0.002851	0.031435	0.013274	0.035242
APOA1BP	-0.0880049	0.0501952	0.800137	0.117621	0.205625	0.132743	0.176211
SEZ6	0.0259872	0.0501987	0.800137	0.027066	0.001079	0.026549	0.013216
IL12A	0.0586424	0.0502047	0.800137	0.103899	0.045256	0.097345	0.039648
MAP7D3	0.0728543	0.0502221	0.800137	0.144935	0.07208	0.176991	0.127753
NUCKS1	0.120828	0.0503733	0.800137	0.571431	0.450604	0.632743	0.568282
ELP2	-0.147406	0.0503781	0.800137	0.430633	0.578039	0.433628	0.422907
CACTIN	0.0220505	0.0504494	0.800137	0.026677	0.004626	0.057522	0.022026
ABHD11	0.0402498	0.0504936	0.800137	0.054814	0.014564	0.053097	0.030837
C8orf33	-0.0742006	0.0505481	0.800137	0.092598	0.166799	0.168142	0.211454
N4BP2L2	-0.156795	0.0505606	0.800137	0.657115	0.813911	0.548673	0.603524
ABLIM3	0.00632096	0.0505942	0.800137	0.007036	0.000715	0.026549	0.017621
SLC16A5	0.0186899	0.0506256	0.800137	0.021588	0.002898	0.035398	0.026432
WIPF2	-0.0782662	0.0506432	0.800137	0.1108	0.189066	0.163717	0.207048
RP4-756G23.5	-0.0059065	0.0506681	0.800137	8.6e-05	0.005992	0.004425	0.026432
ADORA2A-AS1	-0.0340762	0.0506848	0.800137	0.007834	0.041911	0.026549	0.061674
KARS	0.148914	0.0508136	0.800137	0.597586	0.448672	0.433628	0.361233
ICAM2	-0.0296119	0.0508287	0.800137	0.014586	0.044198	0.057522	0.070485
CHL1	0.0253935	0.050848	0.800137	0.029888	0.004494	0.044248	0.039648
SAT2	-0.0782185	0.0508757	0.800137	0.118358	0.196576	0.137168	0.215859
AZGP1	-0.00852062	0.0508778	0.800137	0.000968	0.009489	0.004425	0.026432
C19orf54	-0.0361188	0.0508908	0.800137	0.023455	0.059574	0.057522	0.105727
ALCAM	-0.0526036	0.0509226	0.800137	0.056887	0.109491	0.123894	0.162996
ZNF654	0.0600544	0.0510682	0.800137	0.10463	0.044576	0.106195	0.0837
SYT14	0.00528512	0.0511341	0.800137	0.006024	0.000739	0.030973	0.017621
TYMS	-0.0214705	0.0512355	0.800137	0.014779	0.036249	0.048673	0.088106
IFITM2	0.0928741	0.051308	0.800137	0.267388	0.174514	0.336283	0.220264
MAP3K13	0.0624881	0.051359	0.800137	0.120951	0.058463	0.163717	0.096916
ITGB5	0.0147	0.0514892	0.800137	0.01671	0.00201	0.035398	0.026432
IGHV3-66	0.0241698	0.0514986	0.800137	0.031136	0.006966	0.039823	0.022026
SHROOM2	0.00266306	0.0515338	0.800137	0.002663	0	0.017699	0
OTUD6B	0.062396	0.0515651	0.800137	0.132386	0.06999	0.176991	0.132159
CLMP	-0.0098811	0.0516183	0.800137	0.000437	0.010318	0.00885	0.030837
SRD5A1	0.0534223	0.051619	0.800137	0.101352	0.047929	0.159292	0.096916
NCOA6	0.0784205	0.0516228	0.800137	0.16341	0.08499	0.176991	0.140969
YIPF3	0.122476	0.0518092	0.800137	0.328531	0.206055	0.234513	0.162996
IL18BP	0.0452462	0.0518094	0.800137	0.086363	0.041117	0.115044	0.061674
WASF2	0.14243	0.0518251	0.800137	0.600876	0.458446	0.446903	0.370044
ARMCX4	0.0189085	0.051877	0.800137	0.021663	0.002754	0.035398	0.017621
C6orf203	-0.0557457	0.0518918	0.800137	0.042437	0.098183	0.057522	0.118943
ACRC	-0.0372121	0.0518974	0.800137	0.006136	0.043348	0.022124	0.030837
RP11-631N16.4	0.00717451	0.0519085	0.800137	0.007306	0.000131	0.022124	0.004405
AMIGO2	0.0509489	0.0519888	0.800137	0.070656	0.019707	0.048673	0.026432
RABGEF1	0.0465537	0.0520367	0.800137	0.09694	0.050386	0.207965	0.132159
HMGA2	0.00741688	0.0521278	0.800137	0.007906	0.000489	0.030973	0.008811
SLC30A4	-0.0748512	0.0521378	0.800137	0.070208	0.145059	0.075221	0.136564
TP53I13	0.0917986	0.0521471	0.800137	0.254849	0.16305	0.278761	0.193833
ATMIN	-0.0823742	0.0521496	0.800137	0.084863	0.167237	0.123894	0.167401
DIABLO	-0.0488675	0.0521901	0.800137	0.054059	0.102926	0.168142	0.189427
CCS	0.0647852	0.0521919	0.800137	0.131428	0.066643	0.132743	0.0837
SMIM14	0.0602138	0.0522888	0.800137	0.122826	0.062612	0.181416	0.105727
WIF1	-0.00173628	0.0523553	0.800137	0	0.001736	0	0.026432
DYNLT3	-0.096662	0.0523861	0.800137	0.125457	0.222119	0.119469	0.167401
CCL5	0.0309496	0.0523928	0.800137	0.035148	0.004198	0.044248	0.026432
OLMALINC	-0.018151	0.0524131	0.800137	0.009206	0.027357	0.035398	0.052863
RP11-143K11.7	-0.00964481	0.0524243	0.800137	0.001138	0.010783	0.00885	0.026432
AK5	-0.0121033	0.05243	0.800137	0.003456	0.015559	0.017699	0.061674
PER1	0.0709622	0.0524904	0.800137	0.19111	0.120147	0.30531	0.22467
KIF21A	-0.0416089	0.0525487	0.800137	0.018035	0.059644	0.053097	0.088106
PTK2	0.108603	0.0526258	0.800137	0.281107	0.172504	0.256637	0.198238
PTCD2	0.0723947	0.0526485	0.800137	0.139888	0.067494	0.119469	0.101322
ACE	0.00606688	0.0527378	0.800137	0.006421	0.000355	0.026549	0.004405
PPRC1	0.0654895	0.0528525	0.800137	0.147238	0.081749	0.163717	0.15859
ISCU	-0.184017	0.0529257	0.800137	1.33351	1.51752	0.765487	0.806167
DCAF15	0.049119	0.052967	0.800137	0.105542	0.056423	0.163717	0.101322
HMCES	0.0393491	0.0529796	0.800137	0.065599	0.02625	0.088496	0.057269
PAMR1	0.00704467	0.0530005	0.800137	0.007132	8.7e-05	0.026549	0.004405
ZDHHC21	0.0805332	0.053052	0.800137	0.199128	0.118595	0.234513	0.171806
RP11-415F23.4	0.0159044	0.0530964	0.800137	0.016794	0.000889	0.026549	0.004405
BANF2	0.00511671	0.05313	0.800137	0.005256	0.00014	0.030973	0.004405
DGKQ	0.0418366	0.0531489	0.800137	0.04864	0.006803	0.044248	0.008811
HECW2	0.0245027	0.0531796	0.800137	0.030477	0.005974	0.048673	0.035242
GDI2	-0.142707	0.0532019	0.800137	0.407126	0.549833	0.402655	0.427313
ZC3H11A	0.130391	0.053291	0.800137	0.485672	0.355282	0.464602	0.352423
LINC01480	0.00664619	0.0533032	0.800137	0.007323	0.000676	0.026549	0.008811
PRKCB	0.118499	0.053333	0.800137	0.349739	0.23124	0.327434	0.251101
TSC2	0.0657709	0.0534341	0.800137	0.125516	0.059745	0.132743	0.092511
TUT1	-0.0484206	0.0535261	0.800137	0.029285	0.077705	0.075221	0.079295
IGLV2-14	0.104247	0.0535474	0.800137	0.18072	0.076473	0.097345	0.044053
WBP2	0.123002	0.0535936	0.800137	0.436808	0.313806	0.371681	0.273128
USP8	0.161658	0.0536613	0.800137	0.833434	0.671776	0.615044	0.568282
ARL1	0.097675	0.0537128	0.800137	0.236045	0.13837	0.216814	0.140969
CDK11A	-0.0765741	0.053762	0.800137	0.185746	0.26232	0.353982	0.418502
PEA15	0.0986626	0.0537789	0.800137	0.301385	0.202723	0.349558	0.264317
CSTF2	0.0890905	0.0538133	0.800137	0.207621	0.11853	0.19469	0.105727
HIST1H1C	0.0504733	0.0538375	0.800137	0.124592	0.074118	0.185841	0.154185
SDCBP	0.108402	0.0539514	0.800137	0.301222	0.192821	0.265487	0.198238
BEND5	0.0623194	0.0539642	0.800137	0.117002	0.054683	0.115044	0.088106
DEF6	0.090985	0.0540015	0.800137	0.235247	0.144262	0.252212	0.176211
KB-1205A7.2	0.00178471	0.0540967	0.800137	0.001785	0	0.017699	0
TM2D2	0.0763807	0.0541215	0.800137	0.151002	0.074621	0.119469	0.092511
LLNLR-246C6.1	0.0231555	0.0541824	0.800137	0.025248	0.002092	0.039823	0.022026
C9orf142	0.0955027	0.054249	0.800137	0.282017	0.186514	0.265487	0.207048
OGFR	0.08447	0.0542519	0.800137	0.206171	0.121701	0.234513	0.136564
MPPE1	0.0745625	0.0543636	0.800137	0.166377	0.091814	0.181416	0.127753
FMNL1	0.132554	0.0543745	0.800137	0.529406	0.396852	0.5	0.400881
LL22NC03-2H8.5	0.039626	0.0544648	0.800137	0.059704	0.020078	0.110619	0.061674
POFUT2	0.0184979	0.0545152	0.800137	0.02769	0.009192	0.079646	0.044053
GOLGA8A	0.0847164	0.0545403	0.800137	0.245775	0.161059	0.367257	0.325991
NRAS	0.0839334	0.0545427	0.800137	0.205198	0.121265	0.19469	0.167401
ZNF224	-0.0963777	0.0545509	0.800137	0.13068	0.227058	0.115044	0.171806
RP11-305P22.9	-0.0138667	0.0548083	0.800137	0.001234	0.015101	0.00885	0.026432
MORF4L1	-0.1554	0.0549736	0.800137	0.776927	0.932327	0.676991	0.731278
AC007381.3	-0.0066254	0.0550061	0.800137	0.000105	0.00673	0.004425	0.035242
CLSTN3	0.0303815	0.0551573	0.800137	0.041024	0.010642	0.061947	0.030837
CCDC110	-0.0086377	0.0552012	0.800137	0.001064	0.009702	0.013274	0.030837
CD79A	0.19391	0.0552491	0.800137	2.99391	2.8	0.960177	0.942731
CD74	0.165615	0.0554193	0.800137	5.23348	5.06787	1	1
RNASE6	0.0427752	0.0554447	0.800137	0.06555	0.022775	0.070796	0.026432
GOLGA8R	0.00439996	0.0554609	0.800137	0.005205	0.000805	0.030973	0.008811
UBE2J1	0.174615	0.0555364	0.800137	0.699354	0.524739	0.442478	0.356828
CXCR4	-0.219338	0.0556338	0.800137	2.74101	2.96035	0.951327	0.964758
RP11-507J18.2	-0.00647708	0.0556542	0.800137	0	0.006477	0	0.026432
C6orf62	-0.195039	0.0556623	0.800137	1.18132	1.37636	0.738938	0.770925
CDC45	-0.0227338	0.0556792	0.800137	0.005382	0.028115	0.013274	0.052863
PDAP1	0.0645613	0.0556824	0.800137	0.190353	0.125792	0.283186	0.220264
SULT1E1	0.0132859	0.0557974	0.800137	0.013979	0.000693	0.022124	0.008811
DKFZP434I0714	0.021509	0.0558257	0.800137	0.021509	0	0.026549	0
E2F7	0.0148088	0.055868	0.800137	0.019396	0.004588	0.053097	0.026432
SPATA18	-0.00407795	0.0558817	0.800137	0.001195	0.005273	0.017699	0.035242
ZNF596	-0.0301584	0.0559273	0.800137	0.01481	0.044968	0.066372	0.096916
RP5-850O15.3	0.00838735	0.0559514	0.800137	0.009584	0.001196	0.035398	0.013216
MEF2A	0.124762	0.0559619	0.800137	0.600259	0.475497	0.610619	0.488987
HEATR5A	0.0243883	0.0559933	0.800137	0.030012	0.005624	0.053097	0.035242
ARPP19	0.142905	0.0560072	0.800137	0.723634	0.580729	0.610619	0.581498
AGAP14P	0.00406828	0.0560372	0.800137	0.00412	5.2e-05	0.026549	0.004405
USP35	0.0358513	0.0561326	0.800137	0.05032	0.014469	0.057522	0.026432
ANKRD53	0.00589043	0.0561522	0.800137	0.00589	0	0.022124	0
BAG5	-0.101155	0.0561975	0.800137	0.163057	0.264213	0.172566	0.220264
UBE2D1	0.062647	0.0562208	0.800137	0.124327	0.06168	0.141593	0.105727
ZSCAN26	-0.0528238	0.0562319	0.800137	0.03034	0.083164	0.048673	0.096916
RP11-378I6.1	0.00223018	0.0562361	0.800137	0.002571	0.000341	0.026549	0.004405
JAML	0.005183	0.056361	0.800137	0.005901	0.000718	0.030973	0.013216
PIP5KL1	0.0242252	0.0564148	0.800137	0.02737	0.003145	0.039823	0.013216
ENSA	0.0961338	0.0565433	0.800137	0.344866	0.248732	0.376106	0.303965
RP13-494C23.1	-0.0210874	0.0565769	0.800137	0.0001	0.021188	0.004425	0.022026
RP11-678G14.2	0.0113551	0.0566138	0.800137	0.01212	0.000765	0.026549	0.013216
VDR	0.0200897	0.0566331	0.800137	0.022288	0.002198	0.044248	0.026432
FUOM	0.0246018	0.056648	0.800137	0.030549	0.005947	0.035398	0.004405
SLC38A2	0.120474	0.0567318	0.800137	0.467615	0.347141	0.455752	0.374449
GIGYF2	0.115683	0.0567557	0.800137	0.397307	0.281624	0.367257	0.286344
FAM47E	0.00396591	0.0567647	0.800137	0.003966	0	0.022124	0
EPHA7	0.0217155	0.0567768	0.800137	0.022368	0.000653	0.026549	0.008811
RBM7	0.0607345	0.0568852	0.800137	0.13228	0.071545	0.168142	0.114537
RP3-448I9.2	0.0211748	0.0569093	0.800137	0.025719	0.004544	0.044248	0.017621
ZNF641	0.0461573	0.0569179	0.800137	0.078256	0.032099	0.084071	0.057269
HIST1H2BD	-0.00776889	0.0569843	0.800137	0.000684	0.008453	0.004425	0.026432
CERCAM	-0.00453278	0.0570067	0.800137	0.000317	0.00485	0.00885	0.026432
CTD-2620I22.3	-0.0018017	0.0570577	0.800137	0	0.001802	0	0.022026
GBP2	0.0597887	0.0571257	0.800137	0.102728	0.042939	0.106195	0.061674
PIGW	-0.0396823	0.0571808	0.800137	0.007683	0.047366	0.022124	0.039648
SCNN1B	0.00409433	0.0572311	0.800137	0.004094	0	0.017699	0
PLA2G5	0.00814365	0.0572544	0.800137	0.009511	0.001368	0.035398	0.013216
ANKRD31	0.00658298	0.0573056	0.800137	0.00843	0.001847	0.048673	0.013216
ANK2	0.0318457	0.0573768	0.800137	0.048028	0.016182	0.084071	0.061674
RP11-798K3.2	0.0045271	0.0574271	0.800137	0.004679	0.000152	0.017699	0.004405
LDB2	0.0156112	0.0574673	0.800137	0.01762	0.002009	0.039823	0.017621
FDXR	-0.0214598	0.0575301	0.800137	0.009835	0.031295	0.022124	0.048458
KRT10	0.0716746	0.0575429	0.800137	0.264227	0.192553	0.380531	0.317181
TOP3B	0.0206519	0.057565	0.800137	0.020652	0	0.022124	0
ZC3H4	-0.0443818	0.0575977	0.800137	0.035602	0.079984	0.106195	0.162996
DHX32	0.0400301	0.057647	0.800137	0.058826	0.018796	0.079646	0.048458
PPIF	-0.113951	0.0579352	0.800137	0.220751	0.334702	0.163717	0.237885
GTPBP3	0.042691	0.0579378	0.800137	0.067767	0.025076	0.10177	0.061674
TMTC2	0.0160397	0.0579501	0.800137	0.021017	0.004977	0.053097	0.044053
GNPTG	0.0654841	0.0580932	0.800137	0.146719	0.081235	0.154867	0.114537
LRRC16B	0.00682654	0.0580943	0.800137	0.006827	0	0.022124	0
GNB4	0.041192	0.0581619	0.800137	0.063206	0.022014	0.09292	0.057269
STK17B	0.176802	0.0582094	0.800137	1.38837	1.21157	0.827434	0.797357
PARP12	0.109169	0.0582457	0.800137	0.302267	0.193098	0.256637	0.176211
FARS2	0.0300759	0.0582874	0.800137	0.043545	0.013469	0.097345	0.044053
RP11-359E3.4	0.0261063	0.0583354	0.800137	0.0279	0.001793	0.048673	0.008811
CTC-467M3.1	0.0135191	0.058407	0.800137	0.013519	0	0.017699	0
STK32A	0.00919002	0.058409	0.800137	0.012347	0.003157	0.039823	0.022026
BCAP29	0.0818886	0.0584604	0.800137	0.197339	0.115451	0.207965	0.140969
TPRKB	-0.0575162	0.0585961	0.800137	0.082408	0.139925	0.132743	0.202643
TMEM191B	-0.0105794	0.0586351	0.800137	0.002201	0.01278	0.017699	0.044053
TMSB4X	0.14335	0.0586435	0.800137	3.52171	3.37836	1	0.982379
CA2	-0.0288902	0.0586538	0.800137	0.002029	0.030919	0.022124	0.022026
DCTN6	-0.0618399	0.0586703	0.800137	0.115405	0.177245	0.176991	0.277533
RNU12	-0.0441148	0.0586882	0.800137	0.036046	0.080161	0.132743	0.180617
POLR2M	0.0592514	0.0588155	0.800137	0.128328	0.069076	0.181416	0.114537
NEAT1	-0.184156	0.0588488	0.800137	0.917532	1.10169	0.632743	0.687225
CTD-2017C7.2	0.0210598	0.0588569	0.800137	0.027806	0.006746	0.053097	0.030837
ACSS2	-0.0271308	0.0588889	0.800137	0.006972	0.034103	0.026549	0.061674
ADCY10	-0.0179209	0.0588913	0.800137	0.003354	0.021275	0.026549	0.039648
ATAD3C	-0.0160829	0.0589455	0.800137	0.001674	0.017757	0.026549	0.030837
MYO5A	0.101898	0.0589962	0.800137	0.265441	0.163544	0.238938	0.189427
TBX21	0.0254913	0.0590785	0.800137	0.025689	0.000198	0.030973	0.004405
LINC00664	-0.00546403	0.0591121	0.800137	0.000445	0.005909	0.004425	0.030837
CUL4A	-0.106454	0.0592044	0.800137	0.243272	0.349726	0.252212	0.325991
RP11-696N14.1	0.013201	0.0592518	0.800137	0.01745	0.004249	0.039823	0.030837
CCAR1	-0.157901	0.0592699	0.800137	0.51223	0.670131	0.446903	0.493392
EEF1B2	-0.173101	0.0592705	0.800137	2.13786	2.31096	0.915929	0.920705
COX6B1	0.136788	0.059293	0.800137	0.696345	0.559557	0.575221	0.440529
MYL6	0.141401	0.0593193	0.800137	1.10461	0.963204	0.827434	0.726872
FAM58A	0.0850088	0.0594039	0.800137	0.166625	0.081617	0.132743	0.092511
RP11-624L4.1	0.0164923	0.05944	0.800137	0.016705	0.000213	0.044248	0.004405
SSB	-0.129305	0.0594656	0.800137	0.497069	0.626374	0.486726	0.497797
ST3GAL3	-0.0270616	0.0595223	0.800137	0.011964	0.039025	0.035398	0.092511
HRK	0.0888386	0.0595722	0.800137	0.21939	0.130552	0.234513	0.167401
DERA	-0.058681	0.0595939	0.800137	0.045767	0.104448	0.061947	0.114537
DOCK10	0.123656	0.0596285	0.800137	0.463931	0.340275	0.420354	0.334802
CSNK1E	0.0897709	0.0596368	0.800137	0.238118	0.148347	0.287611	0.207048
WAC	-0.165925	0.0597052	0.800137	0.690729	0.856654	0.566372	0.625551
METTL15	0.0333476	0.0597447	0.800137	0.056822	0.023474	0.106195	0.079295
CDK14	0.0513976	0.0598036	0.800137	0.109138	0.05774	0.154867	0.105727
SORBS3	0.0151788	0.0598043	0.800137	0.015567	0.000389	0.030973	0.008811
TADA3	-0.0629556	0.0598162	0.800137	0.078706	0.141661	0.150442	0.171806
AHCY	0.083404	0.0598806	0.800137	0.193967	0.110563	0.137168	0.101322
GXYLT1	-0.0310983	0.0599795	0.800137	0.009286	0.040384	0.030973	0.0837
ZFP1	-0.0581576	0.0599976	0.800137	0.032555	0.090712	0.039823	0.088106
SLC18B1	-0.0475157	0.0600305	0.800137	0.027491	0.075007	0.053097	0.096916
LACTBL1	0.00327911	0.0601454	0.800137	0.00341	0.000131	0.017699	0.004405
DTWD1	-0.0634722	0.0601679	0.800137	0.069378	0.13285	0.123894	0.145374
ZNF700	0.0660855	0.0602372	0.800137	0.11729	0.051204	0.09292	0.052863
ARHGAP29	-0.00900779	0.060247	0.800137	0.003386	0.012394	0.026549	0.052863
REEP4	-0.0580886	0.0603309	0.800137	0.045253	0.103342	0.048673	0.092511
RP11-484D2.2	0.00710643	0.0603503	0.800137	0.007913	0.000806	0.026549	0.017621
ELP3	0.0608938	0.0603675	0.800137	0.121394	0.0605	0.154867	0.0837
BEST3	-0.00776818	0.0603779	0.800137	0.001545	0.009313	0.00885	0.035242
PHAX	-0.115128	0.0603796	0.800137	0.245332	0.36046	0.234513	0.317181
AP001062.7	0.0236009	0.060448	0.800137	0.035089	0.011488	0.079646	0.061674
RMND1	0.0534105	0.0605396	0.800137	0.092308	0.038897	0.110619	0.07489
S100A6	0.0992562	0.0606785	0.800137	0.355784	0.256528	0.367257	0.273128
SDK1	0.00964072	0.0607297	0.800137	0.012245	0.002604	0.044248	0.026432
BBS9	0.0191535	0.060785	0.800137	0.024304	0.00515	0.061947	0.048458
DLEU1	0.0552019	0.060939	0.800137	0.101461	0.046259	0.137168	0.079295
FAM186A	0.00602471	0.0611376	0.800137	0.006627	0.000603	0.030973	0.008811
MMP16	0.0136998	0.061143	0.800137	0.017181	0.003481	0.035398	0.026432
ZNF195	0.0904735	0.0612507	0.800137	0.219814	0.12934	0.176991	0.162996
KIAA1671	0.0120486	0.0612623	0.800137	0.014916	0.002868	0.039823	0.026432
MRPS11	-0.102362	0.0612774	0.800137	0.191099	0.293461	0.19469	0.246696
FSD1L	0.0292256	0.0613442	0.800137	0.041994	0.012768	0.066372	0.052863
UHMK1	0.126319	0.0613469	0.800137	0.400492	0.274173	0.345133	0.22467
RP11-33A14.1	0.00550604	0.0613969	0.800137	0.006681	0.001175	0.039823	0.017621
CAMTA2	0.0316659	0.0614332	0.800137	0.059804	0.028138	0.146018	0.0837
JUN	-0.154818	0.0615247	0.800137	0.446555	0.601373	0.340708	0.352423
MRPS10	-0.10462	0.0615393	0.800137	0.211331	0.315951	0.247788	0.268722
INTS6	-0.1457	0.0615495	0.800137	0.413514	0.559214	0.402655	0.427313
TMEM132B	0.0249107	0.0616008	0.800137	0.031221	0.00631	0.057522	0.030837
RP11-127B20.3	0.017287	0.0616558	0.800137	0.024144	0.006857	0.066372	0.017621
WDR47	0.0489304	0.0616661	0.800137	0.080068	0.031138	0.084071	0.052863
PCF11	-0.122483	0.0618186	0.800137	0.373483	0.495966	0.442478	0.462555
CREB3	-0.0870188	0.0619015	0.800137	0.124114	0.211133	0.123894	0.167401
S1PR1	0.147096	0.0619367	0.800137	0.717074	0.569979	0.610619	0.599119
LEMD3	0.0886163	0.0619384	0.800137	0.227924	0.139308	0.225664	0.154185
DOCK2	0.136476	0.0619425	0.800137	0.58556	0.449083	0.539823	0.427313
ZFP36	-0.18929	0.0619919	0.800137	0.95102	1.14031	0.632743	0.687225
EIF5A2	0.0209491	0.0620915	0.800137	0.027856	0.006907	0.048673	0.035242
PPP1R7	0.105139	0.0621459	0.800137	0.337246	0.232108	0.292035	0.220264
AQP7	-0.00438143	0.0621698	0.800137	0	0.004381	0	0.022026
MGAT4C	0.0170891	0.0622275	0.800137	0.023708	0.006619	0.048673	0.048458
WFDC1	0.00562159	0.0622509	0.800137	0.006124	0.000503	0.026549	0.004405
LCA5L	-0.0219671	0.062253	0.800137	0.005154	0.027121	0.035398	0.052863
METTL1	-0.0241388	0.0622834	0.800137	0.009191	0.03333	0.022124	0.052863
TIMM22	-0.0871136	0.0623084	0.800137	0.122514	0.209627	0.123894	0.171806
PTPRJ-AS1	0.00160969	0.062354	0.800137	0.00161	0	0.022124	0
LINC01492	0.00356634	0.0623821	0.800137	0.003897	0.000331	0.022124	0.008811
METTL2A	0.0585904	0.0623868	0.800137	0.132136	0.073545	0.190265	0.14978
RP11-335O4.3	-0.00137587	0.0624199	0.800137	0	0.001376	0	0.017621
RP11-77K12.9	-0.00523862	0.0625211	0.800137	0.00073	0.005968	0.00885	0.026432
MAPK4	0.00747845	0.0625999	0.800137	0.008755	0.001276	0.035398	0.013216
ZXDA	0.0311362	0.0626027	0.800137	0.036116	0.004979	0.026549	0.017621
GINS3	-0.0185888	0.0626271	0.800137	0.010092	0.028681	0.035398	0.057269
KRTCAP3	0.0248712	0.0626525	0.800137	0.029157	0.004286	0.026549	0.008811
RP3-425P12.5	0.00561594	0.0626694	0.800137	0.008095	0.002479	0.057522	0.044053
CECR1	0.0473917	0.0627415	0.800137	0.078816	0.031424	0.097345	0.052863
SUMO2	0.116902	0.0628199	0.800137	0.767398	0.650496	0.690265	0.634361
FAM127A	0.0281458	0.0628627	0.800137	0.040055	0.01191	0.057522	0.030837
ABCA4	0.0231674	0.0628928	0.800137	0.029946	0.006779	0.044248	0.044053
SNHG12	-0.0808247	0.0629268	0.800137	0.163936	0.244761	0.234513	0.303965
NBPF26	0.0284799	0.0629632	0.800137	0.084354	0.055874	0.362832	0.290749
C19orf66	-0.0655865	0.0629973	0.800137	0.132837	0.198424	0.238938	0.273128
RRP12	-0.050458	0.0630182	0.800137	0.052713	0.103171	0.110619	0.14978
WDTC1	-0.0540774	0.0630575	0.800137	0.057599	0.111677	0.110619	0.171806
H3F3A	0.0966182	0.0631308	0.800137	0.840965	0.744347	0.853982	0.854626
PPP1R14A	0.0172373	0.0631429	0.800137	0.021532	0.004295	0.039823	0.013216
CALU	0.0914973	0.0631917	0.800137	0.223532	0.132035	0.154867	0.154185
NHLRC3	0.0772845	0.0632676	0.800137	0.188958	0.111673	0.20354	0.118943
RP11-637A17.2	0.0237289	0.0633079	0.800137	0.027014	0.003285	0.035398	0.026432
HHLA3	-0.0203186	0.0634617	0.800137	0.005192	0.025511	0.017699	0.048458
IGHV4-39	0.0347061	0.063614	0.800137	0.052223	0.017517	0.088496	0.061674
SLTM	-0.131227	0.063706	0.800137	0.489243	0.62047	0.477876	0.488987
PRR7	0.0226768	0.0637127	0.800137	0.034981	0.012304	0.088496	0.039648
GALE	-0.0310974	0.0637254	0.800137	0.008367	0.039465	0.035398	0.048458
CCR7	-0.239149	0.0638577	0.800137	1.64478	1.88393	0.725664	0.77533
SEPT9	0.113716	0.0639285	0.800137	0.465226	0.351509	0.539823	0.488987
CTC-534A2.2	-0.0446112	0.0640231	0.800137	0.024006	0.068617	0.039823	0.066079
TTC13	0.0655919	0.0640345	0.800137	0.136331	0.070739	0.168142	0.114537
ARL4C	0.0520339	0.0641113	0.800137	0.077107	0.025073	0.070796	0.035242
RSPH9	0.0364372	0.0641155	0.800137	0.047186	0.010748	0.057522	0.030837
GRIA3	0.00810859	0.0642632	0.800137	0.008635	0.000527	0.026549	0.008811
PART1	-0.0038307	0.0643235	0.800137	0.000767	0.004597	0.013274	0.030837
SAMD7	0.00399391	0.0643256	0.800137	0.004046	5.2e-05	0.017699	0.004405
NMB	0.0195169	0.0643748	0.800137	0.020848	0.001332	0.030973	0.004405
MYH4	-0.00267269	0.0644442	0.800137	0.000153	0.002826	0.004425	0.022026
BCS1L	-0.0450139	0.0644454	0.800137	0.033963	0.078977	0.061947	0.101322
AC009228.1	-0.00526399	0.064476	0.800137	0.000202	0.005466	0.004425	0.026432
SCARF2	-0.0172948	0.0644982	0.800137	0.000439	0.017734	0.00885	0.022026
AKT1S1	0.0389364	0.0645006	0.800137	0.061714	0.022778	0.088496	0.048458
FAM13A-AS1	-0.038717	0.0645632	0.800137	0.031771	0.070488	0.057522	0.101322
RP11-77H9.8	-0.0375104	0.0645963	0.800137	0.025189	0.0627	0.048673	0.088106
SSU72	-0.124071	0.0647578	0.800137	0.379051	0.503123	0.340708	0.444934
ITGAV	-0.0287703	0.0648201	0.800137	0.013142	0.041912	0.030973	0.0837
RUFY2	-0.0761951	0.0648319	0.800137	0.108984	0.185179	0.181416	0.215859
AC022154.7	0.0088998	0.0649061	0.800137	0.009896	0.000996	0.026549	0.013216
MAN2A1	0.0909516	0.0650117	0.800137	0.277284	0.186332	0.331858	0.295154
FAM43A	0.0619028	0.0651228	0.800137	0.129299	0.067396	0.106195	0.088106
RP11-304L19.11	0.0231045	0.0652185	0.800137	0.023404	0.0003	0.022124	0.004405
ABHD4	0.049683	0.065408	0.800137	0.07478	0.025097	0.079646	0.044053
TLR2	-0.0149008	0.0654858	0.800137	0.001456	0.016357	0.004425	0.026432
ST20	-0.0206307	0.0655431	0.800137	0.006843	0.027474	0.039823	0.052863
ZNF490	0.0243579	0.0655756	0.800137	0.031525	0.007167	0.053097	0.039648
PLEKHJ1	0.0939552	0.0656247	0.800137	0.289823	0.195867	0.287611	0.207048
GCNT7	-0.0171969	0.0656812	0.800137	0.006298	0.023495	0.026549	0.048458
GABPB1	-0.156242	0.0657241	0.800137	0.603839	0.760081	0.486726	0.572687
DBNL	0.145585	0.065953	0.800137	0.596791	0.451207	0.429204	0.330396
ZDHHC14	-0.0625528	0.0661512	0.800137	0.06662	0.129172	0.075221	0.118943
HIST4H4	0.03029	0.0661932	0.800137	0.040646	0.010356	0.039823	0.026432
LGALS9B	-0.00102993	0.0662275	0.800137	0	0.00103	0	0.017621
PRCD	-0.023122	0.0662362	0.800137	0.001509	0.024631	0.004425	0.017621
AC004448.5	0.0158215	0.0662638	0.800137	0.016918	0.001097	0.030973	0.008811
TMEM94	-0.0507638	0.0662786	0.800137	0.049045	0.099809	0.10177	0.118943
RP4-668E10.4	0.00646493	0.066292	0.800137	0.006923	0.000458	0.026549	0.008811
TMEM120A	-0.0892714	0.0663678	0.800137	0.140761	0.230032	0.123894	0.171806
ZFAS1	-0.13635	0.0664862	0.800137	0.716958	0.853308	0.632743	0.665198
CCDC53	0.0820948	0.066552	0.800137	0.219142	0.137048	0.20354	0.176211
PTPRJ	0.0538753	0.0666257	0.800137	0.104629	0.050754	0.154867	0.07489
FAM65C	0.0651839	0.0666292	0.800137	0.137918	0.072734	0.154867	0.070485
UBXN6	0.0864503	0.0666595	0.800137	0.191711	0.10526	0.212389	0.185022
DNA2	0.0185384	0.0668532	0.800137	0.025967	0.007428	0.061947	0.044053
KIF9-AS1	0.0184751	0.0670683	0.800137	0.024649	0.006174	0.044248	0.026432
MOB1A	0.161762	0.0671028	0.800137	1.04332	0.881561	0.681416	0.660793
HNRNPU	0.142374	0.0671203	0.800137	0.686846	0.544473	0.557522	0.436123
GPRIN3	0.0494287	0.0671319	0.800137	0.085827	0.036398	0.088496	0.061674
GPS1	0.0723436	0.0671397	0.800137	0.150652	0.078308	0.128319	0.088106
FCRL3	0.113952	0.0671553	0.800137	0.390919	0.276966	0.292035	0.251101
ZFY-AS1	-0.00605705	0.0671612	0.800137	0.000997	0.007054	0.004425	0.035242
ETV3	0.0546864	0.0672188	0.800137	0.103743	0.049056	0.141593	0.096916
EMX2OS	-0.00699316	0.0672431	0.800137	0.00038	0.007373	0.013274	0.017621
NMRAL1	-0.0591495	0.067276	0.800137	0.063777	0.122927	0.10177	0.154185
KCNK1	0.00235565	0.0672841	0.800137	0.002443	8.7e-05	0.022124	0.004405
MCAT	-0.0411461	0.0673174	0.800137	0.029667	0.070813	0.048673	0.088106
EZH1	0.110613	0.0673679	0.800137	0.343562	0.232949	0.309735	0.185022
CYP2J2	0.0058494	0.0674124	0.800137	0.006073	0.000224	0.026549	0.008811
HECTD2	0.0223203	0.0674326	0.800137	0.028276	0.005956	0.053097	0.022026
LGALS1	-0.11424	0.0675466	0.800137	0.292278	0.406518	0.283186	0.348018
CDC42SE1	-0.085988	0.0675833	0.800137	0.149462	0.23545	0.199115	0.264317
AP4E1	-0.0638144	0.0676216	0.800137	0.05985	0.123664	0.115044	0.171806
ACOT13	-0.0411086	0.0676309	0.800137	0.031277	0.072386	0.084071	0.110132
LYRM1	0.0739534	0.0677234	0.800137	0.174232	0.100279	0.190265	0.132159
RP4-677H15.4	0.0161014	0.0677365	0.800137	0.016579	0.000477	0.026549	0.008811
PDGFRA	0.0232078	0.0677895	0.800137	0.027704	0.004496	0.044248	0.026432
IGKV1D-33	-0.00209267	0.0678816	0.800137	0	0.002093	0	0.017621
TBL1X	0.0916071	0.068011	0.800137	0.209832	0.118225	0.207965	0.123348
CD99	0.106495	0.0681011	0.800137	0.419084	0.312589	0.393805	0.330396
RP5-952N6.1	0.00290358	0.0681541	0.800137	0.003299	0.000395	0.022124	0.013216
NDUFA3	-0.0644403	0.06822	0.800137	0.136572	0.201012	0.29646	0.312775
EMP1	-0.005323	0.0682688	0.800137	0.000787	0.00611	0.013274	0.044053
RP11-459F6.3	0.0069106	0.0682931	0.800137	0.006911	0	0.026549	0
PQBP1	0.0944874	0.0686527	0.800137	0.289084	0.194597	0.283186	0.198238
GPAT4	-0.0762914	0.0686609	0.800137	0.131999	0.20829	0.181416	0.220264
IGHV3-48	0.0450816	0.0686851	0.800137	0.077094	0.032012	0.106195	0.048458
KPTN	-0.0248757	0.0687887	0.800137	0.001776	0.026651	0.00885	0.022026
RP4-666F24.3	0.00893406	0.0688532	0.800137	0.008934	0	0.022124	0
PAN3	0.130097	0.0689534	0.800137	0.544745	0.414648	0.486726	0.427313
ACIN1	0.102885	0.0690063	0.800137	0.449543	0.346658	0.50885	0.418502
LINC01184	-0.0466502	0.0691033	0.800137	0.052337	0.098987	0.110619	0.167401
CITED2	0.0249083	0.0692131	0.800137	0.04298	0.018072	0.088496	0.07489
USP54	-0.0175807	0.0692487	0.800137	0.010609	0.02819	0.044248	0.0837
LRRC49	0.0122325	0.0692984	0.800137	0.015734	0.003501	0.035398	0.035242
MAPK9	0.0618538	0.0693379	0.800137	0.12624	0.064386	0.150442	0.096916
C1orf109	0.0415217	0.0693464	0.800137	0.073453	0.031932	0.084071	0.070485
CCDC78	0.0258351	0.0694251	0.800137	0.032082	0.006247	0.048673	0.022026
PFKFB4	-0.014928	0.069439	0.800137	0.002997	0.017925	0.013274	0.039648
MEGF9	0.0357636	0.0695273	0.800137	0.049846	0.014082	0.075221	0.044053
TYRO3	0.0121529	0.0695307	0.800137	0.012627	0.000474	0.030973	0.013216
TRMU	0.08821	0.0696106	0.800137	0.202027	0.113817	0.176991	0.105727
REXO2	-0.0463541	0.0699304	0.800137	0.05577	0.102124	0.123894	0.167401
CH17-262H11.1	0.0314625	0.070104	0.800137	0.031737	0.000275	0.026549	0.008811
KBTBD12	0.0151925	0.0701311	0.800137	0.015491	0.000298	0.026549	0.004405
ZBTB22	-0.0448304	0.0702355	0.800137	0.000599	0.04543	0.013274	0.022026
CHORDC1	-0.07818	0.0702423	0.800137	0.112688	0.190868	0.150442	0.211454
ACOX2	0.0147568	0.0702533	0.800137	0.014888	0.000131	0.022124	0.004405
PTPRK	0.0426482	0.0702587	0.800137	0.06465	0.022002	0.09292	0.066079
PRSS12	-0.0164211	0.0702674	0.800137	0.001381	0.017802	0.00885	0.039648
IGKJ5	0.035203	0.0703084	0.800137	0.093023	0.05782	0.234513	0.202643
UBE2L6	-0.125002	0.0703338	0.800137	0.261771	0.386773	0.20354	0.237885
ERI2	0.0119389	0.0703718	0.800137	0.015225	0.003286	0.048673	0.026432
THEM6	0.0348537	0.0704718	0.800137	0.049273	0.014419	0.048673	0.026432
HSF4	-0.00400129	0.070505	0.800137	0	0.004001	0	0.017621
HAUS4	0.0259012	0.070509	0.800137	0.045333	0.019431	0.079646	0.066079
TDP2	-0.0843487	0.0705502	0.800137	0.13639	0.220738	0.154867	0.237885
SLC7A6	-0.0519161	0.0705948	0.800137	0.078196	0.130113	0.146018	0.23348
RP11-210K20.2	-0.00214777	0.0706352	0.800137	0.000202	0.002349	0.004425	0.030837
ST7L	0.0261432	0.0706373	0.800137	0.041739	0.015596	0.106195	0.066079
ADAMTS17	0.0136839	0.0706775	0.800137	0.015526	0.001842	0.048673	0.013216
ATP13A2	-0.0356687	0.0707491	0.800137	0.019102	0.054771	0.048673	0.070485
CAGE1	0.0205176	0.0708186	0.800137	0.020996	0.000479	0.030973	0.008811
TMEM62	0.0750076	0.0708232	0.800137	0.205489	0.130481	0.247788	0.189427
DUSP16	0.0331274	0.0708817	0.800137	0.063859	0.030732	0.115044	0.061674
SECISBP2L	0.131871	0.0709141	0.800137	0.526823	0.394952	0.49115	0.374449
GABPB2	-0.0233214	0.0709186	0.800137	0.011402	0.034723	0.044248	0.07489
RWDD4	-0.0519933	0.0709403	0.800137	0.075869	0.127862	0.146018	0.167401
COL4A4	-0.0729166	0.0709745	0.800137	0.10302	0.175937	0.137168	0.193833
PSMF1	0.127882	0.0709892	0.800137	0.520784	0.392903	0.415929	0.303965
CA13	0.0226151	0.0710034	0.800137	0.028681	0.006066	0.044248	0.026432
HIST1H1B	0.014145	0.0710253	0.800137	0.015712	0.001567	0.035398	0.008811
IGF2R	0.0555763	0.07108	0.800137	0.115597	0.06002	0.150442	0.088106
CCDC71	0.0118528	0.0711479	0.800137	0.012351	0.000498	0.022124	0.013216
GNG5	-0.114923	0.0711566	0.800137	0.399697	0.514621	0.389381	0.436123
PNPLA7	0.0321072	0.0711735	0.800137	0.038825	0.006718	0.035398	0.013216
SUV39H2	0.0324725	0.071354	0.800137	0.042418	0.009945	0.057522	0.044053
PRMT7	0.0482798	0.0713736	0.800137	0.078227	0.029948	0.088496	0.057269
CEP128	0.0429798	0.0713826	0.800137	0.070887	0.027907	0.09292	0.07489
RP11-464F9.20	-0.023221	0.071605	0.800137	0.007169	0.03039	0.013274	0.044053
NCOA5	0.0749257	0.0716196	0.800137	0.173247	0.098321	0.181416	0.154185
QTRT1	0.0689105	0.071719	0.800137	0.143451	0.074541	0.119469	0.0837
BAALC-AS1	0.00812296	0.0717788	0.800137	0.009194	0.001072	0.030973	0.022026
RP11-536C5.7	0.0231345	0.0718049	0.800137	0.033614	0.010479	0.057522	0.052863
TXK	0.0321768	0.0718989	0.800137	0.038535	0.006358	0.044248	0.026432
GALC	0.0517413	0.0720599	0.800137	0.093082	0.041341	0.119469	0.105727
KIF21B	0.0799233	0.0720813	0.800137	0.203681	0.123758	0.181416	0.14978
RP11-133K1.6	-0.00414125	0.0721142	0.800137	0.000267	0.004409	0.00885	0.035242
MGAT1	0.0995567	0.0721282	0.800137	0.298727	0.19917	0.252212	0.215859
SGMS1-AS1	0.0644026	0.0722539	0.800137	0.136658	0.072255	0.172566	0.088106
KLK3	0.00699227	0.0722786	0.800137	0.0074	0.000408	0.022124	0.004405
MSRA	0.0363259	0.0723034	0.800137	0.06751	0.031185	0.09292	0.088106
RP11-91I20.4	-0.0298965	0.0723635	0.800137	0.013138	0.043035	0.026549	0.057269
PDCD7	-0.0515608	0.0723651	0.800137	0.054071	0.105632	0.10177	0.145374
KRR1	0.105995	0.072382	0.800137	0.391849	0.285854	0.371681	0.317181
PPM1D	-0.054962	0.0723909	0.800137	0.045001	0.099963	0.066372	0.101322
RP11-467L13.7	0.0248977	0.0723957	0.800137	0.025183	0.000285	0.026549	0.008811
TRNT1	0.0809608	0.0724554	0.800137	0.23057	0.149609	0.252212	0.202643
IGLV8-61	-0.000837458	0.0724773	0.800137	0	0.000837	0	0.017621
KCTD12	-0.0186688	0.0725298	0.800137	0	0.018669	0	0.017621
RBPJ	0.131985	0.0725456	0.800137	0.571334	0.439349	0.477876	0.418502
CDKL3	-0.0193386	0.0725856	0.800137	0.004134	0.023473	0.026549	0.057269
TGS1	0.0971559	0.0725926	0.800137	0.315462	0.218306	0.314159	0.242291
IGKV2-30	0.0745531	0.0725934	0.800137	0.119477	0.044924	0.075221	0.052863
MYO5C	0.0376078	0.0726173	0.800137	0.06624	0.028632	0.115044	0.052863
USP40	0.0526701	0.0727308	0.800137	0.090159	0.037489	0.09292	0.066079
FAM13C	0.00960179	0.0727444	0.800137	0.011009	0.001407	0.035398	0.017621
FAM86B2	-0.00211857	0.072799	0.800137	0.000355	0.002474	0.004425	0.026432
RP1-68D18.4	0.0140089	0.0729016	0.800137	0.01561	0.001601	0.039823	0.013216
MDM1	0.047134	0.0730117	0.800137	0.087493	0.040359	0.110619	0.079295
JARID2	0.0703042	0.0730125	0.800137	0.185623	0.115319	0.252212	0.176211
KIAA0907	0.0761401	0.0730258	0.800137	0.203728	0.127588	0.252212	0.15859
SPG7	0.0837412	0.0730517	0.800137	0.223143	0.139402	0.221239	0.15859
OSBPL9	0.0971958	0.0731079	0.800137	0.270589	0.173393	0.274336	0.202643
KANSL2	-0.101057	0.0731084	0.800137	0.174939	0.275996	0.207965	0.211454
FTSJ3	-0.0762138	0.0731315	0.800137	0.105882	0.182096	0.110619	0.185022
AUH	-0.0223818	0.0731663	0.800137	0.010341	0.032722	0.044248	0.079295
SAP18	-0.14193	0.0731745	0.800137	0.674343	0.816273	0.575221	0.612335
KLHL35	-0.00789489	0.0731871	0.800137	0.000153	0.008048	0.004425	0.022026
KIF9	0.0218234	0.0732316	0.800137	0.023732	0.001908	0.035398	0.026432
CRISP1	0.0111635	0.0732655	0.800137	0.013262	0.002098	0.026549	0.022026
UNK	0.0492433	0.0733362	0.800137	0.102533	0.05329	0.132743	0.092511
LPIN2	-0.0465372	0.0733387	0.800137	0.035348	0.081885	0.079646	0.101322
RP11-1250I15.3	-0.0137696	0.0733485	0.800137	0.002382	0.016151	0.00885	0.026432
RP11-701P16.2	0.0332517	0.0733653	0.800137	0.044466	0.011215	0.044248	0.030837
IL4I1	0.0146205	0.0734714	0.800137	0.01944	0.00482	0.030973	0.017621
BTG1	0.164894	0.0735591	0.800137	2.20552	2.04063	0.946903	0.92511
C19orf18	0.00807041	0.0737371	0.800137	0.008592	0.000522	0.035398	0.004405
POMT2	0.0261051	0.0738554	0.800137	0.037138	0.011033	0.039823	0.048458
NEU3	0.040807	0.0739047	0.800137	0.067827	0.02702	0.088496	0.070485
LINC01299	0.00542266	0.0742994	0.800137	0.006453	0.00103	0.035398	0.013216
PPP4R2	0.0549354	0.0743673	0.800137	0.173382	0.118446	0.309735	0.246696
ILF2	-0.164763	0.0744501	0.800137	0.572345	0.737108	0.389381	0.418502
RP11-4B16.4	0.0472499	0.074462	0.800137	0.081555	0.034305	0.106195	0.044053
RCC2	0.0531105	0.0744679	0.800137	0.12355	0.070439	0.190265	0.15859
OCA2	-0.00645984	0.0744957	0.800137	0.000995	0.007455	0.013274	0.026432
TTC39B	0.0147845	0.0745738	0.800137	0.020729	0.005945	0.070796	0.030837
PLCE1-AS2	0.00395764	0.0746149	0.800137	0.004675	0.000717	0.035398	0.013216
SCUBE2	0.014722	0.074657	0.800137	0.020172	0.00545	0.048673	0.017621
IGHE	-0.025553	0.0746881	0.800137	0	0.025553	0	0.017621
UBR2	0.131355	0.0747044	0.800137	0.544311	0.412956	0.442478	0.352423
KLHL42	-0.044379	0.0747054	0.800137	0.036392	0.080771	0.057522	0.096916
RPS6KB2	-0.0840764	0.0747227	0.800137	0.154623	0.238699	0.159292	0.237885
ZNF740	0.0199191	0.0747471	0.800137	0.028002	0.008083	0.057522	0.030837
SRP9	-0.135204	0.0747748	0.800137	0.493047	0.628251	0.402655	0.45815
POLR2D	-0.0894761	0.0747798	0.800137	0.163447	0.252923	0.190265	0.242291
CPA4	0.00683291	0.0748512	0.800137	0.007366	0.000533	0.030973	0.004405
RP11-588G21.2	0.00350295	0.074913	0.800137	0.003684	0.000181	0.022124	0.004405
SVEP1	0.0186358	0.074965	0.800137	0.029351	0.010715	0.075221	0.052863
RP11-776H12.1	0.0147871	0.074996	0.800137	0.018751	0.003964	0.035398	0.030837
NDEL1	0.06795	0.0750892	0.800137	0.147683	0.079733	0.141593	0.123348
PHACTR2	0.0407045	0.0752119	0.800137	0.067629	0.026925	0.097345	0.048458
SLC38A11	0.00583941	0.0752794	0.800137	0.006385	0.000545	0.026549	0.013216
TRRAP	-0.0938514	0.0753396	0.800137	0.217816	0.311668	0.283186	0.321586
CCDC80	-0.0223667	0.0753528	0.800137	0.004931	0.027298	0.035398	0.052863
BCLAF1	0.149495	0.0753696	0.800137	1.00995	0.860454	0.752212	0.621145
PYGO2	0.0459461	0.0754508	0.800137	0.083844	0.037898	0.110619	0.066079
SPDL1	-0.0437709	0.0754588	0.800137	0.019012	0.062783	0.044248	0.07489
CFAP70	-0.0318747	0.0756079	0.800137	0.010252	0.042127	0.030973	0.061674
SERPINB9P1	0.0327763	0.0756824	0.800137	0.041845	0.009069	0.039823	0.026432
NSUN6	0.0287481	0.0757145	0.800137	0.050623	0.021875	0.10177	0.066079
SEMA7A	0.0424179	0.0757151	0.800137	0.087163	0.044745	0.123894	0.145374
DAGLB	0.0424341	0.0757269	0.800137	0.076627	0.034193	0.10177	0.079295
S1PR2	-0.0993459	0.0757306	0.800137	0.200166	0.299511	0.190265	0.242291
AC006129.2	0.0554672	0.0757574	0.800137	0.128108	0.072641	0.168142	0.140969
C1orf52	0.0698507	0.0757704	0.800137	0.173389	0.103538	0.181416	0.127753
ZNF483	-0.0197569	0.0757762	0.800137	0.004541	0.024298	0.017699	0.039648
ZNF644	-0.146255	0.0758155	0.800137	0.539572	0.685827	0.460177	0.484581
TP53BP1	0.0854631	0.0758317	0.800137	0.226737	0.141274	0.238938	0.162996
ZBTB8OS	-0.0830846	0.0758898	0.800137	0.231608	0.314693	0.336283	0.38326
CFH	0.0122226	0.0759105	0.800137	0.018106	0.005884	0.070796	0.035242
SLC25A30	-0.0360433	0.0759228	0.800137	0.013701	0.049744	0.030973	0.066079
EFCAB14	0.123727	0.0759865	0.800137	0.489	0.365273	0.429204	0.325991
UTP4	-0.0953825	0.0760958	0.800137	0.169481	0.264863	0.172566	0.237885
RHPN1	0.0327104	0.0761218	0.800137	0.036585	0.003875	0.030973	0.017621
TPTE	0.0227953	0.0761579	0.800137	0.027941	0.005146	0.066372	0.048458
PLD4	0.0224323	0.0762012	0.800137	0.029219	0.006787	0.044248	0.017621
HMGN5	-0.0035734	0.0762261	0.800137	0	0.003573	0	0.017621
MT1X	0.025727	0.0763394	0.800137	0.045444	0.019717	0.09292	0.070485
LAMB3	0.0100036	0.0764581	0.800137	0.010506	0.000503	0.030973	0.004405
SAMD12	0.0145115	0.0764601	0.800137	0.022676	0.008165	0.053097	0.035242
PRCC	-0.0918509	0.0764663	0.800137	0.237559	0.32941	0.274336	0.339207
FAM213A	-0.0253575	0.0764711	0.800137	0.006684	0.032041	0.017699	0.057269
CTB-176F20.3	0.0139391	0.0766491	0.800137	0.01691	0.002971	0.039823	0.017621
UBXN8	0.0246725	0.0766553	0.800137	0.030937	0.006264	0.053097	0.030837
TRMT61B	-0.0591535	0.076717	0.800137	0.074763	0.133916	0.137168	0.154185
CFAP65	0.00598854	0.0767635	0.800137	0.007003	0.001014	0.026549	0.008811
BTBD1	0.0748008	0.0768322	0.800137	0.219749	0.144948	0.243363	0.207048
RP11-84A19.2	0.00246242	0.0768428	0.800137	0.002462	0	0.017699	0
TRIM25	0.0539248	0.0769083	0.800137	0.117752	0.063827	0.137168	0.118943
GLMP	0.0217137	0.0769231	0.800137	0.029832	0.008118	0.057522	0.026432
RP11-778H2.1	0.0203606	0.0770466	0.800137	0.021639	0.001278	0.030973	0.017621
FOXP1	0.185368	0.0770848	0.800137	1.23202	1.04665	0.747788	0.647577
ZNF841	-0.0297625	0.0771474	0.800137	0.006492	0.036255	0.026549	0.039648
SLC15A1	0.0105459	0.0772767	0.800137	0.012268	0.001722	0.035398	0.017621
ZNF75D	0.0319481	0.0773336	0.800137	0.045126	0.013178	0.066372	0.052863
TRIM32	0.0361803	0.0774294	0.800137	0.040778	0.004598	0.022124	0.004405
RP11-75C10.9	-0.0311989	0.0774567	0.800137	0.012896	0.044095	0.035398	0.066079
FBXO40	0.0448605	0.077545	0.800137	0.05204	0.00718	0.044248	0.030837
COX7A2L	-0.105225	0.0776202	0.800137	0.297749	0.402973	0.278761	0.321586
MAP3K6	-0.029108	0.0777151	0.800137	0.010864	0.039972	0.022124	0.039648
ZFP36L1	-0.148789	0.0777633	0.800137	1.41309	1.56187	0.89823	0.911894
CD37	0.170026	0.0777945	0.800137	1.67128	1.50126	0.849558	0.806167
OSBPL10	0.058664	0.0778252	0.800137	0.151491	0.092827	0.207965	0.162996
MADD	-0.0559282	0.0778407	0.800137	0.050824	0.106752	0.066372	0.114537
MAP3K11	-0.0760473	0.0778553	0.800137	0.122226	0.198274	0.176991	0.207048
ELOF1	-0.137385	0.0780408	0.800137	0.536676	0.674061	0.411504	0.475771
SHFM1	0.0779906	0.0780728	0.800137	0.298377	0.220387	0.371681	0.290749
FREM3	0.0111383	0.0780996	0.800137	0.013641	0.002503	0.030973	0.013216
MEFV	-0.00138564	0.0781541	0.800137	0	0.001386	0	0.017621
ZNF721	-0.0858872	0.0783075	0.800137	0.167082	0.252969	0.221239	0.277533
DPYSL5	0.00336301	0.0783458	0.800137	0.003538	0.000175	0.017699	0.008811
SLC12A4	-0.0598037	0.078374	0.800137	0.066979	0.126782	0.088496	0.145374
GTF2IRD2B	0.0345217	0.0784625	0.800137	0.083365	0.048843	0.212389	0.118943
ZNF326	0.103123	0.0784634	0.800137	0.394224	0.291101	0.389381	0.295154
POMGNT1	0.0393047	0.0784671	0.800137	0.064484	0.025179	0.066372	0.061674
RP11-38L15.8	0.0114088	0.0785869	0.800137	0.015106	0.003697	0.039823	0.030837
LINC01013	0.022182	0.0786065	0.800137	0.024227	0.002045	0.035398	0.017621
OR4F29	-0.00344829	0.0786923	0.800137	0.000866	0.004314	0.00885	0.035242
DNAJB1	-0.0778731	0.0787159	0.800137	0.115221	0.193094	0.123894	0.189427
CASP7	-0.0911999	0.07873	0.800137	0.15004	0.24124	0.176991	0.202643
SMARCC2	0.0965348	0.0787347	0.800137	0.304121	0.207586	0.256637	0.22467
ENTPD3-AS1	-0.0166178	0.0787725	0.800137	0.004174	0.020792	0.030973	0.044053
RP11-418I22.2	0.0132097	0.0789838	0.800137	0.013468	0.000258	0.022124	0.004405
KLHDC7B	0.0529188	0.0791126	0.800137	0.064516	0.011597	0.044248	0.013216
RSAD1	0.0602916	0.0791834	0.800137	0.117223	0.056931	0.115044	0.079295
DNASE1L1	0.0153073	0.0792338	0.800137	0.015476	0.000169	0.022124	0.004405
KLHDC1	-0.0299004	0.079292	0.800137	0.010879	0.040779	0.022124	0.052863
PPM1G	0.112491	0.0793208	0.800137	0.400418	0.287928	0.327434	0.242291
LINC00869	0.0354163	0.0793397	0.800137	0.079539	0.044122	0.256637	0.176211
TMEM126A	0.0550737	0.0793556	0.800137	0.131358	0.076285	0.159292	0.123348
NEDD9	0.0577013	0.0794976	0.800137	0.136855	0.079154	0.163717	0.136564
CTC-523E23.5	0.0100885	0.0796185	0.800137	0.013298	0.00321	0.044248	0.026432
ZNF252P-AS1	0.00978837	0.0796298	0.800137	0.010978	0.00119	0.022124	0.008811
FAM193B	0.0577808	0.0796801	0.800137	0.109579	0.051798	0.110619	0.088106
NR2F6	-0.0191442	0.0797495	0.800137	0.007253	0.026398	0.017699	0.039648
GMPPB	0.0535578	0.0797547	0.800137	0.125418	0.07186	0.159292	0.145374
AC004076.5	-0.0209678	0.0797687	0.800137	0.004875	0.025843	0.017699	0.035242
HMGN2	0.128075	0.0797877	0.800137	1.19463	1.06656	0.823009	0.76652
HPCAL1	0.0683719	0.0798147	0.800137	0.152037	0.083665	0.154867	0.088106
CYB5R3	0.132214	0.0798296	0.800137	0.486632	0.354417	0.345133	0.268722
NINJ1	0.156777	0.0798744	0.800137	0.684343	0.527567	0.39823	0.343612
IGHV3-30	-0.0812771	0.0798787	0.800137	0.075605	0.156882	0.084071	0.136564
CLINT1	-0.120159	0.0798845	0.800137	0.430962	0.551121	0.433628	0.45815
VIM-AS1	0.0432616	0.0799123	0.800137	0.046592	0.003331	0.039823	0.017621
CTA-243E7.1	0.0183576	0.0799177	0.800137	0.020169	0.001811	0.035398	0.026432
ITGB7	0.0621342	0.0799594	0.800137	0.12971	0.067576	0.137168	0.092511
INPP1	0.0347703	0.0799953	0.800137	0.051776	0.017006	0.061947	0.048458
LRIG1	0.0660384	0.0799957	0.800137	0.16826	0.102222	0.185841	0.140969
IMPACT	0.0514779	0.0800315	0.800137	0.085848	0.03437	0.079646	0.048458
GPATCH8	0.115761	0.0800495	0.800137	0.468938	0.353176	0.429204	0.38326
ZNF440	0.0481987	0.0800542	0.800137	0.075106	0.026907	0.075221	0.052863
RFK	-0.0600679	0.0800703	0.800137	0.067212	0.12728	0.084071	0.123348
MMRN1	0.0200187	0.0802087	0.800137	0.020959	0.00094	0.039823	0.013216
AP000476.1	0.0169368	0.0802427	0.800137	0.019009	0.002073	0.035398	0.008811
SSUH2	-0.0060396	0.0802477	0.800137	0.001055	0.007095	0.017699	0.026432
AC009948.5	-0.0357515	0.0802601	0.800137	0.025648	0.061399	0.075221	0.110132
C16orf54	-0.0941487	0.0802816	0.800137	0.225926	0.320075	0.300885	0.299559
AC022819.2	0.00462811	0.0803031	0.800137	0.004725	9.7e-05	0.026549	0.004405
ITM2C	0.126441	0.0803043	0.800137	0.422084	0.295643	0.278761	0.198238
GAK	0.129259	0.0803843	0.800137	0.527035	0.397776	0.415929	0.409692
TMEM9B	-0.111453	0.0804007	0.800137	0.272787	0.38424	0.274336	0.259912
GALNT11	0.0381288	0.0804021	0.800137	0.063012	0.024884	0.09292	0.061674
LINC00458	-0.0014005	0.0804027	0.800137	0	0.001401	0	0.017621
TMEM127	0.0607675	0.0804414	0.800137	0.131576	0.070808	0.159292	0.110132
SLC35C1	-0.0252877	0.0804467	0.800137	0.007968	0.033255	0.030973	0.044053
DCTN1	-0.0692333	0.0804558	0.800137	0.094088	0.163321	0.119469	0.167401
HAVCR2	0.0278785	0.0805365	0.800137	0.033021	0.005142	0.035398	0.026432
LINC00485	0.00329841	0.0806544	0.800137	0.003298	0	0.022124	0
DNMT1	-0.10385	0.080666	0.800137	0.302785	0.406635	0.323009	0.352423
DHX8	0.112593	0.0807997	0.800137	0.401431	0.288838	0.380531	0.290749
C5orf42	0.0439817	0.0808018	0.800137	0.088627	0.044645	0.128319	0.096916
PLCG2	0.139506	0.0808417	0.800137	0.74225	0.602744	0.561947	0.555066
IPO13	0.0356142	0.0808537	0.800137	0.049733	0.014119	0.066372	0.035242
HS1BP3	0.0556395	0.0808565	0.800137	0.093241	0.037601	0.070796	0.048458
ADAM8	-0.126475	0.0809987	0.800137	0.299519	0.425994	0.274336	0.255507
ZMYM6	0.0476153	0.0810504	0.800137	0.118563	0.070947	0.20354	0.145374
HECW1	0.0227871	0.0812049	0.800137	0.026961	0.004173	0.053097	0.030837
SIM1	-0.00288794	0.0812381	0.800137	0	0.002888	0	0.017621
HSF5	0.0303378	0.0812492	0.800137	0.041888	0.011551	0.057522	0.035242
AC108142.1	0.00727266	0.0812918	0.800137	0.008029	0.000757	0.030973	0.008811
ASAH1	0.11859	0.0812927	0.800137	0.409649	0.291059	0.314159	0.251101
CAMK1D	0.106485	0.0813655	0.800137	0.404504	0.29802	0.389381	0.317181
PPP1R16B	0.158492	0.0814068	0.800137	0.80319	0.644698	0.544248	0.502203
PIK3CD-AS1	-0.0136941	0.0814222	0.800137	0.000784	0.014478	0.00885	0.017621
PDE3A	0.00912354	0.0815895	0.800137	0.013028	0.003904	0.048673	0.030837
HNRNPD	0.118318	0.0816215	0.800137	0.594758	0.47644	0.59292	0.497797
INPP5A	0.0504616	0.0816724	0.800137	0.09563	0.045169	0.132743	0.096916
FARP2	0.0880524	0.0817372	0.800137	0.27663	0.188577	0.265487	0.211454
GLRB	0.00391217	0.0817621	0.800137	0.003912	0	0.022124	0
RP11-80H5.9	0.00207365	0.0817693	0.800137	0.00243	0.000356	0.022124	0.008811
SMYD2	0.0503263	0.0819911	0.800137	0.078676	0.028349	0.075221	0.044053
ABHD6	0.0224683	0.0821549	0.800137	0.031441	0.008973	0.061947	0.035242
PDIA6	0.105664	0.082219	0.800137	0.414114	0.30845	0.327434	0.264317
METRNL	-0.0577958	0.0822577	0.800137	0.049665	0.107461	0.061947	0.101322
AC091153.4	-0.00680956	0.0823048	0.800137	0	0.00681	0	0.017621
AC000123.4	-0.0214267	0.0823333	0.800137	0.000613	0.02204	0.004425	0.022026
FANCE	0.0114694	0.0824028	0.800137	0.013663	0.002194	0.035398	0.017621
MT-CO3	-0.0928449	0.0824195	0.800137	4.85242	4.94527	1	1
SYTL2	0.0384597	0.0824593	0.800137	0.063859	0.025399	0.070796	0.070485
KIAA1958	0.0295686	0.0824891	0.800137	0.051559	0.021991	0.088496	0.061674
GAS5-AS1	-0.0321816	0.0825187	0.800137	0.108171	0.140353	0.469027	0.550661
COLCA1	-0.0430724	0.0825349	0.800137	0.01826	0.061333	0.039823	0.052863
RP11-162A12.2	-0.0120703	0.0825599	0.800137	0.000687	0.012757	0.00885	0.022026
RGPD6	0.000625434	0.0825787	0.800137	0.000625	0	0.017699	0
PIGS	-0.0905328	0.0825809	0.800137	0.149537	0.24007	0.185841	0.193833
ERCC5	0.041417	0.0826178	0.800137	0.110744	0.069327	0.247788	0.167401
TAOK2	0.0444738	0.0826598	0.800137	0.077059	0.032585	0.110619	0.070485
ADGRG7	0.00287682	0.082733	0.800137	0.002877	0	0.017699	0
GSTZ1	0.0471595	0.0827348	0.800137	0.081978	0.034819	0.079646	0.044053
C14orf80	-0.0178083	0.0828296	0.800137	0.001853	0.019661	0.017699	0.030837
PTCHD2	0.0088905	0.0828584	0.800137	0.009231	0.000341	0.022124	0.004405
C6	0.00733484	0.0829101	0.800137	0.008478	0.001143	0.030973	0.013216
PLEKHB2	-0.118241	0.0829422	0.800137	0.278847	0.397088	0.269912	0.30837
RP11-10K16.1	0.0202473	0.0829426	0.800137	0.022247	0.002	0.039823	0.022026
MAP3K12	0.0219764	0.082969	0.800137	0.02924	0.007264	0.053097	0.030837
NBEAL2	0.0257163	0.0830042	0.800137	0.045174	0.019458	0.097345	0.07489
ARMC7	0.0467889	0.0830093	0.800137	0.082136	0.035347	0.084071	0.048458
MXD3	0.0485772	0.0830167	0.800137	0.101269	0.052692	0.119469	0.096916
PPP2R3C	-0.0931396	0.0830847	0.800137	0.215362	0.308501	0.265487	0.290749
LIMD1	0.0577122	0.0831985	0.800137	0.110624	0.052912	0.10177	0.07489
RP11-24I21.1	0.00248561	0.0832142	0.800137	0.002538	5.2e-05	0.017699	0.004405
GHITM	0.157473	0.0832934	0.800137	0.78516	0.627687	0.5	0.396476
ZKSCAN7	0.0198672	0.0832996	0.800137	0.022895	0.003027	0.044248	0.013216
TTC22	0.0117965	0.0833123	0.800137	0.011796	0	0.022124	0
MEG8	0.00466309	0.08332	0.800137	0.004663	0	0.013274	0
FKBP1A	0.120679	0.0833456	0.800137	0.526385	0.405707	0.420354	0.339207
SLC39A4	-0.0270827	0.0834762	0.800137	0.020857	0.04794	0.048673	0.07489
HERPUD2	0.0850674	0.0835242	0.800137	0.244227	0.159159	0.269912	0.185022
ADGRF1	0.0103973	0.0835605	0.800137	0.014268	0.003871	0.044248	0.035242
SLC22A4	0.00344283	0.0835949	0.800137	0.003443	0	0.017699	0
PTPN14	0.0237588	0.0836518	0.800137	0.03031	0.006551	0.061947	0.048458
CHEK1	-0.0330455	0.0837254	0.800137	0.020228	0.053274	0.057522	0.0837
CTB-50L17.10	0.00874664	0.0837301	0.800137	0.012566	0.003819	0.061947	0.017621
RAPGEF6	0.0310947	0.0837547	0.800137	0.072661	0.041566	0.168142	0.162996
PROM1	0.0133711	0.0838026	0.800137	0.018214	0.004843	0.048673	0.035242
BNC2	0.020565	0.0838095	0.800137	0.025338	0.004773	0.048673	0.017621
LINC01054	-0.00666766	0.0838906	0.800137	0	0.006668	0	0.013216
MED28	-0.079006	0.0840169	0.800137	0.149004	0.22801	0.159292	0.220264
RBM41	0.0777019	0.0841111	0.800137	0.18814	0.110438	0.190265	0.118943
LCP2	-0.0168594	0.0843076	0.800137	0.005204	0.022063	0.022124	0.057269
BCKDHB	-0.0326701	0.0843639	0.800137	0.016845	0.049515	0.053097	0.070485
ATP8B1	0.0437058	0.084404	0.800137	0.100186	0.05648	0.168142	0.114537
ELAVL1	0.0916486	0.0844345	0.800137	0.315413	0.223764	0.30531	0.268722
EML4	0.161865	0.0844734	0.800137	1.16927	1.0074	0.814159	0.779736
CACHD1	0.0187091	0.0844734	0.800137	0.020441	0.001732	0.030973	0.026432
IFNG-AS1	-0.0369938	0.0845175	0.800137	0.040413	0.077406	0.09292	0.145374
EPB41L1	0.0094751	0.0845548	0.800137	0.011885	0.00241	0.044248	0.026432
GORASP1	-0.0649191	0.0845752	0.800137	0.063899	0.128818	0.084071	0.105727
GNB1	0.121889	0.0846393	0.800137	0.475687	0.353799	0.380531	0.321586
RP11-1151B14.3	0.00617246	0.0846599	0.800137	0.006172	0	0.017699	0
ITGAD	0.0161715	0.0846614	0.800137	0.016328	0.000157	0.035398	0.004405
RP11-973N13.4	0.0109882	0.0846733	0.800137	0.010988	0	0.013274	0
ITGA10	0.0193134	0.0848678	0.800137	0.021478	0.002165	0.035398	0.004405
THUMPD1	0.127439	0.0849181	0.800137	0.511195	0.383757	0.411504	0.30837
CTD-2012K14.8	0.00883601	0.0849222	0.800137	0.011892	0.003056	0.030973	0.013216
CYP2D6	0.00797362	0.0849467	0.800137	0.008604	0.00063	0.026549	0.013216
RP5-908M14.9	0.0202481	0.0849496	0.800137	0.023764	0.003516	0.026549	0.022026
AC007078.4	-0.00429782	0.0849771	0.800137	0	0.004298	0	0.017621
ARHGAP22	0.00981568	0.0849994	0.800137	0.011719	0.001904	0.030973	0.013216
SIPA1L1	0.151754	0.0850148	0.800137	0.707573	0.555819	0.495575	0.449339
CYP2B6	0.00657956	0.085047	0.800137	0.006719	0.00014	0.022124	0.004405
FBXL20	0.0555409	0.085122	0.800137	0.124748	0.069207	0.190265	0.132159
GNAO1	0.0104803	0.0851421	0.800137	0.01186	0.00138	0.035398	0.008811
PRR14	0.0569629	0.0851466	0.800137	0.16421	0.107247	0.230088	0.176211
FAM200B	0.0428645	0.0852244	0.800137	0.083522	0.040658	0.110619	0.088106
IGHV5-78	0.0594698	0.0852709	0.800137	0.144723	0.085254	0.159292	0.132159
HDGF	0.081054	0.0853211	0.800137	0.225709	0.144655	0.221239	0.185022
KCNQ5	0.0312925	0.0855486	0.800137	0.046797	0.015505	0.079646	0.0837
ERP27	-0.0595135	0.0856776	0.800137	0.056006	0.115519	0.084071	0.092511
ASAP1	0.0537308	0.0857131	0.800137	0.136913	0.083182	0.207965	0.136564
ODC1	0.159549	0.0857515	0.800137	0.794481	0.634933	0.477876	0.418502
LINC00882	0.00630098	0.0857705	0.800137	0.007681	0.00138	0.039823	0.022026
FHL2	-0.00890217	0.0858258	0.800137	0.00175	0.010652	0.013274	0.030837
CH507-513H4.5	0.0333469	0.0858521	0.800137	0.166794	0.133447	0.787611	0.757709
FAM209A	0.00879642	0.0859609	0.800137	0.009527	0.000731	0.044248	0.017621
VLDLR-AS1	-0.00333747	0.0859889	0.800137	0.000495	0.003833	0.013274	0.030837
SETMAR	0.0214282	0.0860268	0.800137	0.024927	0.003499	0.030973	0.022026
RIPK3	0.0306399	0.0860786	0.800137	0.046755	0.016115	0.044248	0.048458
NEURL2	0.0122544	0.0861025	0.800137	0.012638	0.000383	0.017699	0.004405
SETD5	-0.140119	0.0861972	0.800137	0.489757	0.629876	0.469027	0.46696
TNFSF15	-0.00335941	0.0862163	0.800137	0.000899	0.004259	0.00885	0.035242
UGGT2	-0.0339506	0.0862176	0.800137	0.016935	0.050886	0.048673	0.0837
[truncated: 18,673 more rows]
