# Supplementary material for: Single-cell Atlas of common variable immunodeficiency shows germinal center-associated epigenetic dysregulation in B-cell responses
Source: Nat Commun. 2022 Apr 1;13:1779. doi: 10.1038/s41467-022-29450-x (PMC8975885; doi:10.1038/s41467-022-29450-x)
Supplement: Supplementary file 9 — Supplementary Data 7 [file 41467_2022_29450_MOESM9_ESM.xlsx]

## Sheet: B_cells_memory_activated
Supplementary Data 7. Differentially expressed genes (adj.p-value < 0.05) in the CVID twin compared with the control twin in the different cell compartments. Two-sided limma moderated t-test with Benjamini-Horchberg correction for multiple testing.
Gene	logFC	P.Value	adj.P.Val	AveExpr_cluster	AveExpr_rest	percentExpr_cluster	percentExpr_rest
AC090498.1	0.844557	7.17943e-107	1.14684e-102	1.71286	0.868298	0.872685	0.525132
NME2	0.624553	1.89001e-79	1.50955e-75	1.28193	0.657374	0.818287	0.453042
PTPRCAP	0.287612	3.85883e-58	2.0547e-54	0.396336	0.108724	0.465278	0.134921
RPL26	0.639537	3.53945e-56	1.41348e-52	2.25526	1.61572	0.949074	0.740079
ARPC1B	0.491473	8.88667e-56	2.83911e-52	1.0129	0.521428	0.773148	0.372354
RPS10	0.48184	3.86865e-54	1.02996e-50	1.01873	0.536895	0.755787	0.394841
RPS29	0.613996	4.15759e-51	9.48763e-48	2.55969	1.94569	0.951389	0.815476
IFITM2	0.500719	4.86667e-50	9.71752e-47	1.0832	0.58248	0.741898	0.406085
HMGB1	0.668463	1.69151e-47	3.00224e-44	2.25275	1.58429	0.909722	0.723545
MIF	0.640255	1.53539e-46	2.45264e-43	2.55812	1.91786	0.930556	0.781085
CARHSP1	0.315898	2.08989e-46	2.78253e-43	0.489698	0.173799	0.445602	0.161376
ATP5I	0.43692	2.0903e-46	2.78253e-43	0.98164	0.544721	0.746528	0.396825
CORO1A	0.623581	1.38052e-45	1.69634e-42	2.16981	1.54623	0.922454	0.708333
TK1	0.242939	4.51074e-45	5.14676e-42	0.334226	0.091287	0.344907	0.105159
IGHM	0.586677	3.33219e-44	3.54856e-41	1.54673	0.96005	0.854167	0.521164
DUT	0.53942	7.77977e-42	7.76713e-39	1.2196	0.680178	0.696759	0.414683
ARHGDIB	0.549284	8.68808e-42	8.16373e-39	1.40508	0.855801	0.784722	0.482143
CTSH	0.483745	1.75459e-41	1.5571e-38	1.23908	0.75534	0.793981	0.472884
CENPM	0.238219	1.11727e-40	9.39329e-38	0.361664	0.123445	0.385417	0.138228
NAA38	0.415224	1.32163e-40	1.05559e-37	0.928342	0.513118	0.666667	0.372354
POU2F2	0.450943	2.94875e-39	2.24302e-36	1.03988	0.588939	0.724537	0.38955
TMEM256	0.358278	3.45889e-39	2.51147e-36	0.719594	0.361316	0.62037	0.290344
COPE	0.368679	1.00188e-38	6.81933e-36	0.836033	0.467354	0.725694	0.371032
STMN1	0.454324	1.02456e-38	6.81933e-36	0.808136	0.353812	0.496528	0.233466
UQCRB	0.448341	1.17598e-38	7.51405e-36	1.20547	0.757129	0.792824	0.48545
TMA7	0.513904	2.90691e-38	1.78596e-35	1.77494	1.26104	0.888889	0.656085
C11orf31	0.509985	2.106e-37	1.24597e-34	1.59665	1.08666	0.835648	0.593254
RPS4Y1	0.526517	1.65344e-36	9.43289e-34	1.89726	1.37075	0.909722	0.662698
CD19	0.447436	2.04731e-36	1.12772e-33	1.27008	0.82264	0.829861	0.525132
GINS2	0.26716	1.95311e-35	1.03996e-32	0.456871	0.189711	0.434028	0.173942
SH3BGRL3	0.520507	1.84147e-34	9.48893e-32	1.80892	1.28841	0.881944	0.650132
MIR155HG	-0.682012	3.03639e-34	1.51573e-31	1.95331	2.63533	0.864583	0.873677
UQCRHL	0.219517	3.52019e-34	1.66689e-31	0.393164	0.173647	0.506944	0.195767
RPS28	0.353588	3.54791e-34	1.66689e-31	3.76532	3.41173	0.990741	0.974868
ATP5J2	0.439028	4.77e-34	2.17703e-31	1.46425	1.02522	0.856481	0.601852
CXCL9	-0.739335	6.93895e-34	3.07897e-31	0.643349	1.38268	0.273148	0.490741
CBX3	0.355165	1.49702e-33	6.4631e-31	0.84232	0.487156	0.677083	0.367725
MEF2C	0.435625	1.66613e-33	6.96637e-31	1.16764	0.732015	0.789352	0.467593
SIVA1	0.378103	1.72886e-33	6.96637e-31	0.875434	0.497331	0.659722	0.358466
RPS21	0.386435	1.7596e-33	6.96637e-31	3.32818	2.94175	0.987269	0.944444
CENPW	0.183087	1.78804e-33	6.96637e-31	0.295354	0.112267	0.388889	0.141534
TSPO	0.260891	2.84377e-33	1.08158e-30	0.454704	0.193813	0.530093	0.191799
CENPU	0.193565	3.26928e-33	1.2145e-30	0.311991	0.118426	0.391204	0.136905
TOMM7	0.453028	5.05004e-33	1.83339e-30	1.59904	1.14601	0.887731	0.625661
DHFR	0.222695	7.39121e-33	2.62372e-30	0.36301	0.140315	0.384259	0.142857
TOMM5	0.419146	9.89836e-33	3.43731e-30	1.2271	0.80795	0.791667	0.509259
CDCA7	0.184963	1.47024e-32	4.99693e-30	0.292736	0.107773	0.369213	0.12963
HLA-DMA	0.401918	1.59673e-32	5.31378e-30	0.993234	0.591316	0.746528	0.404101
NDUFA1	0.386722	4.37778e-32	1.42716e-29	1.10793	0.721205	0.803241	0.487434
CXCL10	-0.858943	4.68953e-32	1.49821e-29	0.911235	1.77018	0.315972	0.547619
HIST1H4C	0.567739	7.34952e-32	2.30198e-29	1.41912	0.851379	0.741898	0.473545
FAM111B	0.160754	2.95921e-31	9.09046e-29	0.225452	0.064699	0.284722	0.084656
ATPIF1	0.347562	3.73452e-31	1.12557e-28	0.857701	0.510139	0.694444	0.37963
C11orf24	0.223337	4.96548e-31	1.46886e-28	0.406748	0.183411	0.502315	0.190476
ATP5J	0.423402	7.20687e-31	2.09314e-28	1.36415	0.940746	0.81713	0.555556
ATP5G3	0.472853	8.79434e-31	2.50859e-28	1.77667	1.30381	0.875	0.64881
MCM5	0.315073	9.70679e-31	2.71825e-28	0.695944	0.380871	0.607639	0.302249
SGK1	0.243766	9.86971e-31	2.71825e-28	0.414849	0.171083	0.451389	0.16336
ASF1B	0.148119	1.4512e-30	3.92905e-28	0.222326	0.074206	0.321759	0.103836
PHF19	0.177447	1.78725e-30	4.75825e-28	0.277523	0.100076	0.362269	0.118386
GAPDH	0.559288	2.62798e-30	6.7723e-28	3.37923	2.81994	0.972222	0.886905
PKMYT1	0.148175	2.62854e-30	6.7723e-28	0.222843	0.074668	0.302083	0.103175
ATP5H	0.333407	3.63239e-30	9.21014e-28	0.843101	0.509694	0.703704	0.388228
MT-ATP8	0.405139	3.82926e-30	9.55759e-28	2.95882	2.55368	0.984954	0.927249
SNRPD2	0.442876	5.33689e-30	1.31041e-27	1.85902	1.41614	0.896991	0.708995
ATP5G2	0.446014	5.41422e-30	1.31041e-27	2.06032	1.61431	0.938657	0.751984
LRMP	0.204655	7.19414e-30	1.71521e-27	0.328683	0.124028	0.40162	0.134259
NDUFB10	0.364814	7.36738e-30	1.73068e-27	1.01306	0.64825	0.755787	0.443122
NDUFB1	0.295991	7.7833e-30	1.80189e-27	0.663419	0.367428	0.636574	0.30754
AP2S1	0.307567	1.02089e-29	2.32967e-27	0.741781	0.434214	0.68287	0.349206
SNRNP25	0.299758	1.10272e-29	2.48097e-27	0.66277	0.363012	0.575231	0.294312
TWF2	0.253176	1.96236e-29	4.35371e-27	0.518793	0.265617	0.571759	0.255291
RPL41	0.347686	2.62122e-29	5.7358e-27	3.51191	3.16422	0.989583	0.964286
SNRPB	0.39066	2.89727e-29	6.25419e-27	1.21252	0.82186	0.796296	0.517857
CCDC34	0.133215	3.08698e-29	6.57486e-27	0.208682	0.075467	0.340278	0.117063
UQCRH	0.421929	3.18469e-29	6.69372e-27	1.49057	1.06864	0.84838	0.597222
UBE2T	0.212607	4.40155e-29	9.13121e-27	0.390745	0.178138	0.456019	0.185185
NDUFS5	0.384738	8.5781e-29	1.75675e-26	1.13292	0.748183	0.741898	0.48082
NDUFS8	0.33346	9.85333e-29	1.99237e-26	0.88905	0.555591	0.721065	0.406746
EEF1G	0.149394	1.05675e-28	2.11006e-26	0.223118	0.073724	0.368056	0.10119
UQCRQ	0.401582	2.70064e-28	5.32592e-26	1.29641	0.894827	0.797454	0.535714
MAD2L1	0.169801	3.33538e-28	6.49749e-26	0.283782	0.113981	0.384259	0.136243
DNPH1	0.345299	3.40297e-28	6.54928e-26	0.9321	0.586802	0.728009	0.424603
PCNA	0.325473	3.50336e-28	6.66222e-26	0.698231	0.372759	0.517361	0.279101
C20orf27	0.271604	5.45637e-28	1.02541e-25	0.614712	0.343107	0.609954	0.296958
SLC25A5	0.478289	6.15909e-28	1.14401e-25	2.02114	1.54285	0.881944	0.705026
MT1X	0.253819	6.99237e-28	1.28386e-25	0.507369	0.25355	0.552083	0.238095
POU2AF1	0.289281	1.1162e-27	2.00671e-25	0.567011	0.277729	0.547454	0.224206
ROMO1	0.352911	1.11805e-27	2.00671e-25	1.04676	0.693844	0.768519	0.475529
ERP29	0.340634	1.48591e-27	2.63733e-25	0.848764	0.508129	0.701389	0.364418
RPL37	0.339741	1.73256e-27	3.04131e-25	3.56851	3.22877	0.989583	0.960979
H2AFZ	0.554225	1.88945e-27	3.28065e-25	2.13178	1.57755	0.876157	0.677249
PRDX2	0.325178	2.08099e-27	3.56801e-25	0.804314	0.479135	0.652778	0.353175
LIMD2	0.427633	2.09962e-27	3.56801e-25	1.48904	1.0614	0.853009	0.587302
ESCO2	0.0970038	2.42571e-27	4.07876e-25	0.134852	0.037849	0.248843	0.068783
FCRLA	0.265473	3.69007e-27	6.14013e-25	0.499321	0.233848	0.497685	0.199074
CD52	0.331034	3.76002e-27	6.19202e-25	0.657064	0.32603	0.554398	0.244048
CLSPN	0.192469	5.02363e-27	8.18852e-25	0.336113	0.143644	0.381944	0.150132
PDLIM1	0.253627	5.49049e-27	8.85909e-25	0.519995	0.266368	0.537037	0.237434
RNASEH2A	0.20963	5.98181e-27	9.55534e-25	0.391831	0.182201	0.478009	0.190476
SPC25	0.0855453	9.51706e-27	1.5052e-24	0.114726	0.02918	0.222222	0.058862
PEBP1	0.372926	1.12081e-26	1.75528e-24	1.21646	0.843535	0.805556	0.52381
C19orf43	0.361813	1.20559e-26	1.86972e-24	1.15883	0.797019	0.795139	0.519841
ACOT7	0.137728	1.3394e-26	2.05726e-24	0.227616	0.089888	0.380787	0.125661
RPS17	0.457194	1.59283e-26	2.42323e-24	2.32331	1.86612	0.928241	0.771825
CIB1	0.327245	1.72171e-26	2.59458e-24	0.891084	0.563839	0.715278	0.404101
GSTO1	0.253751	2.74353e-26	4.09581e-24	0.541558	0.287807	0.559028	0.255291
BCL2A1	-0.536259	2.84236e-26	4.20407e-24	1.03276	1.56901	0.694444	0.71164
RPL17	0.386716	2.96112e-26	4.33954e-24	1.32981	0.943094	0.827546	0.562831
MARCH1	0.184877	3.35216e-26	4.86795e-24	0.30391	0.119033	0.40625	0.132275
UNG	0.182234	3.41299e-26	4.91164e-24	0.323464	0.14123	0.402778	0.158069
FKBP1A	0.374359	3.91872e-26	5.58907e-24	1.30168	0.927318	0.824074	0.562169
NDUFA12	0.341065	5.92135e-26	8.37059e-24	1.04724	0.706175	0.765046	0.48082
CDC6	0.133684	6.55885e-26	9.19045e-24	0.215264	0.08158	0.34375	0.114418
RPL31	0.416574	6.67333e-26	9.26954e-24	2.38413	1.96756	0.944444	0.816138
COX16	0.252449	6.80349e-26	9.36888e-24	0.577942	0.325494	0.618056	0.296958
LSM7	0.388754	6.86234e-26	9.36914e-24	1.36207	0.973317	0.8125	0.578042
TPI1	0.470374	8.86539e-26	1.20013e-23	2.1934	1.72303	0.90625	0.73082
IFI27L2	0.225958	1.13107e-25	1.5183e-23	0.456101	0.230143	0.534722	0.221561
SEPT9	0.310051	1.17659e-25	1.56623e-23	0.774185	0.464134	0.675926	0.35119
CHI3L2	0.2277	1.23783e-25	1.63414e-23	0.403245	0.175545	0.452546	0.16336
FUT7	0.0942126	1.30561e-25	1.7095e-23	0.132719	0.038506	0.262731	0.070106
ELL3	0.199651	1.73219e-25	2.2496e-23	0.372773	0.173122	0.478009	0.184524
NDUFA3	0.313237	2.50504e-25	3.22706e-23	0.858096	0.54486	0.721065	0.407407
RPA3	0.325503	2.65673e-25	3.39509e-23	0.880933	0.55543	0.664352	0.396825
CDCA5	0.130335	3.25728e-25	4.11037e-23	0.209508	0.079173	0.315972	0.111111
MCM6	0.205448	3.26791e-25	4.11037e-23	0.398515	0.193067	0.459491	0.191799
MYL6B	0.164317	3.32265e-25	4.14656e-23	0.297952	0.133634	0.438657	0.162037
COX6B1	0.390051	4.45496e-25	5.51656e-23	1.59577	1.20572	0.87037	0.647487
ZWINT	0.169318	4.66295e-25	5.72969e-23	0.288579	0.119261	0.355324	0.134259
COX6C	0.388217	4.81179e-25	5.86744e-23	1.66441	1.27619	0.888889	0.67328
HMGB2	0.318727	4.91021e-25	5.9216e-23	0.63879	0.320064	0.465278	0.22619
SEPT6	0.342054	4.93034e-25	5.9216e-23	0.95614	0.614087	0.721065	0.419974
TMEM141	0.198237	8.79913e-25	1.04894e-22	0.401629	0.203392	0.519676	0.215608
ORC6	0.153446	1.14856e-24	1.35904e-22	0.267778	0.114332	0.390046	0.142857
MRPS24	0.146617	1.19631e-24	1.40514e-22	0.245427	0.098811	0.400463	0.128307
FDPS	0.342356	1.24622e-24	1.45308e-22	1.03019	0.68783	0.759259	0.464286
CDK1	0.129263	1.48113e-24	1.71446e-22	0.195115	0.065852	0.27662	0.08664
PTPN1	0.388534	1.51649e-24	1.74276e-22	1.24155	0.853016	0.789352	0.501323
GPX1	0.368959	1.89197e-24	2.15873e-22	1.14613	0.777176	0.748843	0.480159
HAUS4	0.152647	2.33823e-24	2.649e-22	0.26349	0.110843	0.405093	0.140873
OCIAD2	0.245237	2.97002e-24	3.34107e-22	0.551054	0.305817	0.579861	0.26918
CBR1	0.241464	3.8419e-24	4.29165e-22	0.531053	0.289589	0.578704	0.265873
CFL1	0.411022	4.15145e-24	4.60523e-22	2.73	2.31898	0.958333	0.85582
C14orf2	0.352603	4.85779e-24	5.35161e-22	1.19302	0.840417	0.775463	0.52381
POLD3	0.138436	4.97193e-24	5.43983e-22	0.23259	0.094154	0.368056	0.124339
ALDOA	0.41959	6.10165e-24	6.63046e-22	2.36834	1.94874	0.935185	0.796296
NDUFB4	0.320211	7.50422e-24	8.09949e-22	0.966686	0.646475	0.736111	0.455688
CNN2	0.334015	7.89741e-24	8.46666e-22	0.910319	0.576305	0.6875	0.392196
PET100	0.232136	9.15625e-24	9.75079e-22	0.503418	0.271282	0.570602	0.25463
NUSAP1	0.132404	1.4347e-23	1.51774e-21	0.204226	0.071822	0.291667	0.094577
H3F3A	0.392473	1.4601e-23	1.53445e-21	2.23547	1.84299	0.940972	0.815476
NDUFB3	0.298009	1.59435e-23	1.66459e-21	0.841892	0.543882	0.68287	0.408069
EIF3L	0.350985	1.83725e-23	1.90573e-21	1.22918	0.878192	0.799769	0.541667
MCM4	0.173183	2.61765e-23	2.6977e-21	0.32925	0.156067	0.425926	0.171958
RPL35A	0.308326	2.70177e-23	2.76655e-21	3.4234	3.11507	0.991898	0.953042
TMEM109	0.288863	2.74571e-23	2.79362e-21	0.760438	0.471575	0.649306	0.359788
MRPS21	0.325756	3.16997e-23	3.20488e-21	1.05922	0.73346	0.773148	0.490741
STRA13	0.29071	3.47581e-23	3.48449e-21	0.771089	0.48038	0.638889	0.362434
GGCT	0.243222	3.49016e-23	3.48449e-21	0.582808	0.339586	0.579861	0.296958
TRABD	0.264347	3.83637e-23	3.80635e-21	0.658849	0.394502	0.621528	0.318783
HLA-DQB1	0.421602	3.98867e-23	3.93302e-21	1.94708	1.52548	0.929398	0.726852
COX5B	0.37234	4.02192e-23	3.94148e-21	1.53534	1.163	0.855324	0.637566
THOC3	0.216069	4.31997e-23	4.20776e-21	0.471324	0.255255	0.552083	0.242725
COX8A	0.358409	4.5328e-23	4.3883e-21	1.2277	0.86929	0.782407	0.527778
SCAND1	0.253265	4.656e-23	4.48042e-21	0.599724	0.34646	0.608796	0.294312
GBP1	-0.482709	5.07524e-23	4.8546e-21	0.942424	1.42513	0.699074	0.680556
GBP4	-0.456976	5.82607e-23	5.53962e-21	0.795423	1.2524	0.597222	0.616402
RPL36A	0.346102	6.19238e-23	5.85308e-21	1.2398	0.8937	0.833333	0.554233
PSMA6	0.337476	7.00823e-23	6.58527e-21	1.11848	0.781002	0.795139	0.513228
CD79B	0.290019	7.82519e-23	7.30991e-21	0.620222	0.330203	0.568287	0.255952
ECH1	0.141734	7.93562e-23	7.34721e-21	0.232237	0.090503	0.377315	0.117725
CD53	0.325369	7.95711e-23	7.34721e-21	0.978403	0.653034	0.743056	0.441799
B2M	-0.279096	8.74521e-23	8.0285e-21	4.19647	4.47556	1	0.997354
UBE2C	0.179199	8.81639e-23	8.0476e-21	0.291239	0.11204	0.311343	0.113095
UBL5	0.350519	9.30542e-23	8.44573e-21	1.34706	0.996541	0.84838	0.587963
SMIM14	0.21602	1.16813e-22	1.05422e-20	0.407876	0.191856	0.429398	0.171296
FIBP	0.253483	1.26005e-22	1.13078e-20	0.652035	0.398552	0.640046	0.335317
ID3	0.216705	1.30757e-22	1.16688e-20	0.405975	0.18927	0.44213	0.17328
CDCA8	0.118219	1.31875e-22	1.17032e-20	0.19351	0.075291	0.337963	0.103175
RPL39	0.278473	1.78174e-22	1.57246e-20	3.75501	3.47654	0.990741	0.972884
LGALS9	0.194318	2.11314e-22	1.85468e-20	0.3484	0.154082	0.453704	0.147487
RBBP7	0.220009	2.63183e-22	2.29731e-20	0.489962	0.269953	0.547454	0.255291
TUBA1B	0.453484	2.71016e-22	2.35283e-20	2.47675	2.02327	0.931713	0.785714
COX6A1	0.357304	2.79113e-22	2.41003e-20	1.49331	1.136	0.869213	0.636243
SNRPC	0.316842	2.94737e-22	2.53125e-20	1.04658	0.72974	0.765046	0.486772
CYB5R3	0.264667	2.97215e-22	2.53889e-20	0.674001	0.409334	0.648148	0.323413
PTMA	0.297977	3.228e-22	2.74277e-20	4.05319	3.75521	0.997685	0.972884
MRPL57	0.292391	3.24791e-22	2.74508e-20	0.851302	0.558911	0.688657	0.414021
BCAS4	0.201797	3.79055e-22	3.17211e-20	0.412646	0.21085	0.489583	0.208995
NDUFB2	0.35694	3.79287e-22	3.17211e-20	1.40943	1.05249	0.836806	0.603175
H2AFY	0.259674	3.89737e-22	3.24253e-20	0.648508	0.388834	0.600694	0.311508
BIRC5	0.124257	4.37898e-22	3.62435e-20	0.194732	0.070475	0.27662	0.093254
FTL	-0.372895	4.76321e-22	3.92204e-20	3.50628	3.87918	0.987269	0.982804
LSM6	0.30554	5.26113e-22	4.30308e-20	0.950851	0.645311	0.736111	0.450397
TCEB2	0.362184	5.27985e-22	4.30308e-20	1.64993	1.28775	0.887731	0.67791
RFC4	0.171354	5.41788e-22	4.39316e-20	0.336806	0.165452	0.449074	0.18254
TUBG1	0.170161	5.81928e-22	4.69481e-20	0.333254	0.163093	0.443287	0.185185
PDCD6	0.305574	6.00667e-22	4.80211e-20	0.997858	0.692285	0.774306	0.479497
TNFRSF13B	0.187791	6.01241e-22	4.80211e-20	0.343029	0.155238	0.376157	0.153439
FTH1	-0.426893	6.07317e-22	4.82651e-20	2.6038	3.03069	0.980324	0.950397
CHCHD7	0.215461	6.15557e-22	4.86778e-20	0.473735	0.258274	0.546296	0.243386
HAUS1	0.188649	6.22385e-22	4.89752e-20	0.382644	0.193995	0.487269	0.202381
UQCR11	0.317416	6.29362e-22	4.92589e-20	1.07589	0.758478	0.77662	0.505291
AURKB	0.0860382	6.32157e-22	4.92589e-20	0.12249	0.036451	0.202546	0.064153
GLDC	0.116825	7.86874e-22	6.10171e-20	0.190425	0.073599	0.341435	0.10582
ADD2	0.0793295	8.32612e-22	6.42519e-20	0.111181	0.031851	0.241898	0.061508
DOK3	0.101073	8.36958e-22	6.42767e-20	0.140208	0.039135	0.253472	0.062831
RAD51	0.0895152	1.02604e-21	7.84212e-20	0.136723	0.047207	0.282407	0.080688
AFF3	0.197499	1.11654e-21	8.49316e-20	0.390719	0.19322	0.467593	0.18254
RPL22	0.349275	1.12329e-21	8.50397e-20	2.76539	2.41612	0.975694	0.888228
RPL38	0.381691	1.13061e-21	8.5053e-20	2.14024	1.75855	0.930556	0.777778
MND1	0.0778941	1.13411e-21	8.5053e-20	0.11394	0.036046	0.229167	0.06746
TMEM258	0.329231	1.15046e-21	8.58758e-20	1.17035	0.841118	0.795139	0.53373
GBP5	-0.411346	1.33485e-21	9.91761e-20	0.481978	0.893324	0.408565	0.46164
UHRF1	0.245883	1.49003e-21	1.10193e-19	0.499077	0.253193	0.428241	0.190476
RPS4X	0.294972	1.51e-21	1.11155e-19	3.46393	3.16896	0.990741	0.959656
PARP1	0.3617	1.70774e-21	1.25135e-19	1.41357	1.05187	0.821759	0.58664
RNASEH2C	0.298046	1.9263e-21	1.40506e-19	0.915242	0.617196	0.71875	0.433862
NTHL1	0.131779	2.06888e-21	1.50219e-19	0.237644	0.105865	0.398148	0.142196
HLA-DRB5	0.40799	2.43443e-21	1.75962e-19	2.26024	1.85225	0.965278	0.789683
SLIRP	0.328978	2.69703e-21	1.94065e-19	1.14474	0.815764	0.767361	0.522487
EIF4A1	0.238004	3.01777e-21	2.1617e-19	0.575065	0.337061	0.603009	0.295635
POLR2L	0.34419	3.80717e-21	2.71499e-19	1.38096	1.03678	0.83912	0.597884
NDUFA2	0.287596	3.87565e-21	2.75154e-19	0.881816	0.59422	0.716435	0.43254
LDHA	0.425726	3.94762e-21	2.79023e-19	2.2974	1.87167	0.923611	0.757937
RRM2	0.210393	4.03478e-21	2.83927e-19	0.358346	0.147953	0.288194	0.118386
POLD4	0.248973	4.1686e-21	2.90905e-19	0.572097	0.323124	0.579861	0.26918
CYBA	0.338934	4.17036e-21	2.90905e-19	1.20361	0.864675	0.822917	0.522487
FIS1	0.274302	4.49775e-21	3.12379e-19	0.802202	0.527901	0.710648	0.400132
AKR1B1	0.231845	5.09518e-21	3.52339e-19	0.587696	0.355851	0.619213	0.306878
GABARAP	0.313778	5.43861e-21	3.74467e-19	0.962248	0.64847	0.734954	0.44246
LDHB	0.416541	5.50598e-21	3.77479e-19	1.77391	1.35736	0.836806	0.634259
COX14	0.255722	5.56218e-21	3.79702e-19	0.68973	0.434009	0.648148	0.347222
CCNA2	0.125349	5.6079e-21	3.81194e-19	0.199458	0.074109	0.280093	0.095238
PGAM1	0.36192	6.02727e-21	4.07964e-19	1.43734	1.07542	0.819444	0.595238
GMFG	0.203018	6.50416e-21	4.38386e-19	0.434485	0.231467	0.53125	0.22619
PPP1CA	0.33598	6.95088e-21	4.66527e-19	1.37073	1.03475	0.866898	0.603836
UQCR10	0.334441	7.26478e-21	4.85555e-19	1.27021	0.935766	0.805556	0.564153
GALK1	0.131918	8.2455e-21	5.48807e-19	0.224072	0.092154	0.363426	0.119709
LAMTOR4	0.243698	8.52951e-21	5.65354e-19	0.614675	0.370977	0.631944	0.308201
POLR2F	0.244847	9.64525e-21	6.36666e-19	0.662044	0.417197	0.649306	0.346561
SRP14	0.34619	1.03199e-20	6.78396e-19	2.15983	1.81363	0.949074	0.806878
CCDC167	0.209133	1.18105e-20	7.70889e-19	0.47417	0.265037	0.505787	0.24537
TRAPPC1	0.294704	1.18235e-20	7.70889e-19	0.960044	0.66534	0.756944	0.46164
ETFB	0.116971	1.25817e-20	8.16989e-19	0.192425	0.075454	0.346065	0.10582
RPL6	0.294447	1.44002e-20	9.31293e-19	3.41023	3.11578	0.991898	0.952381
SMIM4	0.119554	1.55457e-20	1.00132e-18	0.19998	0.080426	0.351852	0.109788
LPXN	0.290315	1.58282e-20	1.01542e-18	0.864448	0.574133	0.695602	0.406085
C9orf16	0.244514	1.91172e-20	1.22151e-18	0.641771	0.397257	0.641204	0.330026
CSNK2B	0.106916	1.94938e-20	1.24061e-18	0.167461	0.060545	0.313657	0.093254
RPS7	0.28795	2.03618e-20	1.29071e-18	3.5029	3.21495	0.993056	0.956349
ARPC5	0.325989	2.06743e-20	1.30534e-18	1.13795	0.811957	0.78588	0.515212
TXNDC17	0.258159	2.08282e-20	1.30988e-18	0.71778	0.45962	0.657407	0.364418
RAD51AP1	0.116143	2.21181e-20	1.38554e-18	0.197079	0.080936	0.331019	0.115079
MYL6	0.367111	2.24436e-20	1.39985e-18	2.01112	1.64401	0.931713	0.768519
TMEM106C	0.179428	2.25216e-20	1.39985e-18	0.367858	0.18843	0.423611	0.190476
DBNL	0.278125	2.26133e-20	1.4001e-18	0.860029	0.581904	0.726852	0.433201
PNP	0.280106	2.34562e-20	1.44667e-18	0.820428	0.540322	0.686343	0.394841
SHFM1	0.325811	2.7097e-20	1.6648e-18	1.25497	0.929159	0.811343	0.56746
SMC2	0.164345	3.07163e-20	1.87993e-18	0.325472	0.161127	0.423611	0.176587
VAMP8	0.278541	3.11315e-20	1.89807e-18	0.843776	0.565235	0.712963	0.411376
RPL30	0.244934	3.202e-20	1.94482e-18	3.68574	3.4408	0.994213	0.978175
NCAPH	0.0851194	3.43183e-20	2.07652e-18	0.130951	0.045831	0.24537	0.076058
RPS15	0.259808	3.44495e-20	2.07659e-18	3.6741	3.41429	0.996528	0.968915
TKT	0.298375	6.40577e-20	3.84683e-18	0.968219	0.669844	0.744213	0.455688
NUDT22	0.179898	7.50559e-20	4.49042e-18	0.391736	0.211838	0.509259	0.222222
LSM5	0.29973	7.66387e-20	4.56801e-18	1.01655	0.716823	0.741898	0.478175
TMEM14A	0.112059	9.08916e-20	5.3974e-18	0.194603	0.082543	0.350694	0.114418
MGST3	0.146204	9.3299e-20	5.51984e-18	0.269576	0.123371	0.400463	0.14418
PARK7	0.343073	1.04653e-19	6.16871e-18	1.65281	1.30974	0.894676	0.681217
ABRACL	0.230703	1.19432e-19	7.01399e-18	0.582413	0.351711	0.584491	0.300926
STX7	0.199649	1.25597e-19	7.34905e-18	0.424291	0.224642	0.508102	0.21164
GLO1	0.22102	1.33631e-19	7.79057e-18	0.558295	0.337275	0.591435	0.301587
GCA	0.219326	1.38642e-19	8.05333e-18	0.521527	0.302201	0.563657	0.265212
ATP5L	0.354795	1.39443e-19	8.07051e-18	1.83955	1.48475	0.895833	0.720238
SLC25A6	0.354699	1.50099e-19	8.65587e-18	2.09151	1.73682	0.93287	0.778439
RRM1	0.162936	1.50834e-19	8.66701e-18	0.328769	0.165832	0.434028	0.175265
COMMD6	0.301629	1.61399e-19	9.2408e-18	0.98576	0.684131	0.755787	0.464286
PAFAH1B3	0.181288	1.71774e-19	9.7997e-18	0.405646	0.224358	0.525463	0.228175
ATP5E	0.334263	1.82944e-19	1.03998e-17	2.35565	2.02139	0.951389	0.851852
IMPDH2	0.358175	1.96386e-19	1.11244e-17	1.50867	1.15049	0.822917	0.611111
MCM10	0.0867256	1.98062e-19	1.11797e-17	0.14266	0.055934	0.277778	0.091931
IFI16	0.288445	2.17656e-19	1.22424e-17	0.897841	0.609396	0.712963	0.42328
DDT	0.18054	2.24544e-19	1.25855e-17	0.383425	0.202884	0.510417	0.204365
CD22	0.186898	2.78955e-19	1.55805e-17	0.380227	0.193329	0.472222	0.189153
RPL37A	0.329144	2.87056e-19	1.59771e-17	3.30687	2.97772	0.980324	0.929233
MYBL2	0.114341	2.92652e-19	1.6232e-17	0.197638	0.083297	0.322917	0.106481
NME1	0.202562	3.46148e-19	1.91328e-17	0.485211	0.282649	0.549769	0.265212
TUBB	0.402098	4.11961e-19	2.2692e-17	2.72455	2.32245	0.953704	0.831349
NAP1L1	0.35647	4.16717e-19	2.2875e-17	1.60841	1.25194	0.846065	0.649471
COX4I1	0.341788	4.34894e-19	2.37911e-17	2.06688	1.72509	0.939815	0.785714
HSPB11	0.205246	4.41509e-19	2.40705e-17	0.495278	0.290032	0.532407	0.263889
RABAC1	0.277269	4.54599e-19	2.46999e-17	0.848498	0.571229	0.722222	0.416005
PLGRKT	0.194264	4.76813e-19	2.5819e-17	0.43351	0.239245	0.523148	0.230159
SLC2A5	0.0915315	4.8325e-19	2.60791e-17	0.136408	0.044877	0.255787	0.07209
RPL23A	0.318311	4.85891e-19	2.61334e-17	3.20325	2.88494	0.978009	0.927249
DNAJC9	0.206584	5.05438e-19	2.70935e-17	0.484817	0.278233	0.501157	0.250661
PPP1R2	0.239172	5.28016e-19	2.82091e-17	0.6185	0.379328	0.638889	0.318783
RPL34	0.249404	5.32936e-19	2.83771e-17	3.611	3.36159	0.990741	0.975529
NDUFV2	0.30445	5.41752e-19	2.87507e-17	1.13499	0.830537	0.778935	0.530423
SERF2	0.340927	5.56493e-19	2.94352e-17	2.34802	2.00709	0.956019	0.837963
SEPW1	0.177475	5.60773e-19	2.95637e-17	0.372614	0.195139	0.447917	0.189815
ALDOC	0.0983911	6.38848e-19	3.35689e-17	0.154465	0.056074	0.292824	0.085317
TOP2A	0.10387	6.43342e-19	3.36943e-17	0.164771	0.060901	0.263889	0.089286
MRPL55	0.214293	6.8008e-19	3.5502e-17	0.557991	0.343699	0.596065	0.306217
FXYD5	0.315972	7.31462e-19	3.78986e-17	1.04084	0.724867	0.752315	0.462963
S100A10	0.241916	7.3157e-19	3.78986e-17	0.59101	0.349094	0.570602	0.275132
POLR3K	0.242106	7.33108e-19	3.78986e-17	0.684139	0.442033	0.621528	0.35119
FAM162A	0.240643	7.55749e-19	3.8943e-17	0.694727	0.454084	0.649306	0.367725
FEN1	0.210411	7.6642e-19	3.93659e-17	0.509904	0.299492	0.52662	0.260582
PFDN5	0.335512	7.72664e-19	3.95594e-17	1.76984	1.43433	0.920139	0.734127
POLR2J	0.162747	8.54889e-19	4.36294e-17	0.331056	0.168309	0.467593	0.181878
CALM2	0.327703	9.22744e-19	4.68019e-17	1.38581	1.05811	0.844907	0.603175
ABI3	0.112309	9.22912e-19	4.68019e-17	0.181185	0.068875	0.306713	0.098545
FABP5	0.374904	1.08474e-18	5.48341e-17	1.29433	0.919424	0.702546	0.500661
BTK	0.203902	1.10585e-18	5.5725e-17	0.486001	0.282098	0.561343	0.260582
WDR54	0.120689	1.14619e-18	5.75763e-17	0.229673	0.108984	0.383102	0.146825
MDH1	0.249376	1.32371e-18	6.62851e-17	0.745218	0.495842	0.684028	0.386905
MRPL11	0.283401	1.35161e-18	6.74707e-17	0.975034	0.691633	0.731481	0.472884
NDUFB11	0.314762	1.45441e-18	7.23763e-17	1.34277	1.028	0.837963	0.601852
C17orf62	0.212858	1.47104e-18	7.29766e-17	0.533113	0.320255	0.592593	0.287037
TRBC2	0.213193	1.49227e-18	7.38005e-17	0.457578	0.244385	0.491898	0.214286
NDUFB7	0.284227	1.55615e-18	7.67221e-17	0.988031	0.703804	0.762731	0.482143
TCL1A	0.310613	1.56796e-18	7.70664e-17	0.933519	0.622905	0.671296	0.396164
BRK1	0.313923	1.7114e-18	8.38585e-17	1.25235	0.938424	0.80787	0.561508
PTRHD1	0.191438	1.82082e-18	8.89474e-17	0.445501	0.254063	0.532407	0.242725
CDC45	0.0977457	2.38519e-18	1.16162e-16	0.1651	0.067354	0.283565	0.097884
MRPL16	0.23259	2.40399e-18	1.16721e-16	0.648107	0.415518	0.630787	0.341931
RPL11	0.228016	2.6443e-18	1.28e-16	3.75732	3.52931	0.993056	0.979497
MCM3	0.228072	2.98774e-18	1.44188e-16	0.591737	0.363666	0.55787	0.289683
MRPL52	0.306938	3.16007e-18	1.52045e-16	1.27043	0.963497	0.815972	0.581349
RPS3	0.243154	3.32922e-18	1.59703e-16	3.8484	3.60524	0.996528	0.973545
NUDT1	0.213798	3.50058e-18	1.6742e-16	0.571191	0.357393	0.591435	0.311508
MRPL51	0.286149	3.68783e-18	1.75849e-16	1.02947	0.743326	0.761574	0.494048
GSTP1	0.366289	4.25379e-18	2.02232e-16	2.59668	2.23039	0.96412	0.841931
TECR	0.204132	4.27957e-18	2.02854e-16	0.525741	0.321609	0.569444	0.298942
C1QBP	0.317154	4.73314e-18	2.2369e-16	1.16901	0.851852	0.763889	0.501984
SH3BGRL	0.230866	5.27901e-18	2.48752e-16	0.588964	0.358098	0.630787	0.295635
SNX22	0.10694	5.6026e-18	2.63223e-16	0.167149	0.06021	0.282407	0.085979
FAM96A	0.234094	5.79329e-18	2.71384e-16	0.667688	0.433594	0.625	0.349868
LSM2	0.288372	5.8673e-18	2.74047e-16	1.04576	0.757388	0.751157	0.49537
KIFC1	0.0663011	6.19733e-18	2.88618e-16	0.098677	0.032376	0.21412	0.060847
SRP9	0.281184	7.12173e-18	3.30705e-16	0.986782	0.705599	0.746528	0.474868
SLC25A3	0.333888	7.85009e-18	3.63471e-16	1.78738	1.45349	0.903935	0.710979
NDUFB6	0.253874	7.89594e-18	3.64537e-16	0.798724	0.54485	0.674769	0.404101
CCDC69	0.177721	7.92798e-18	3.64961e-16	0.379644	0.201923	0.487269	0.199735
RPS13	0.253266	8.36615e-18	3.84026e-16	3.64432	3.39105	0.990741	0.966931
TUBA4A	0.238825	8.65624e-18	3.96203e-16	0.657181	0.418357	0.619213	0.332011
RPL7A	0.244545	8.80434e-18	4.0183e-16	3.83099	3.58645	0.99537	0.973545
TNFAIP3	-0.351229	9.25333e-18	4.21119e-16	0.569531	0.920761	0.511574	0.520503
MRPL24	0.224738	9.56795e-18	4.342e-16	0.632575	0.407837	0.628472	0.343254
WARS	-0.433461	9.76028e-18	4.41673e-16	1.79875	2.23221	0.914352	0.858466
DTYMK	0.211078	9.97594e-18	4.50157e-16	0.540639	0.329561	0.539352	0.279762
RAC2	0.322798	1.19855e-17	5.39314e-16	1.46832	1.14552	0.876157	0.642857
PA2G4	0.347642	1.21949e-17	5.47195e-16	1.77788	1.43024	0.885417	0.690476
OXA1L	0.227829	1.23103e-17	5.50826e-16	0.662164	0.434335	0.653935	0.361772
FANCG	0.0769175	1.23494e-17	5.5103e-16	0.121727	0.044809	0.261574	0.07672
ATP5G1	0.340247	1.25144e-17	5.5684e-16	1.6673	1.32706	0.87037	0.666667
ATP6V1F	0.272801	1.28506e-17	5.70209e-16	0.919498	0.646697	0.737269	0.449074
RPL36	0.272735	1.293e-17	5.72142e-16	3.31866	3.04593	0.988426	0.947751
NDUFA4	0.327169	1.32551e-17	5.84908e-16	1.66587	1.3387	0.888889	0.68254
NABP2	0.209508	1.35907e-17	5.98066e-16	0.562786	0.353278	0.581019	0.304233
C10orf76	0.109928	1.40495e-17	6.16558e-16	0.177931	0.068003	0.278935	0.090608
NRM	0.0996101	1.52724e-17	6.68387e-16	0.169989	0.070379	0.324074	0.10119
RPL26L1	0.203061	1.6813e-17	7.33802e-16	0.543479	0.340418	0.578704	0.303571
ARF5	0.231925	1.73679e-17	7.55951e-16	0.665235	0.433309	0.643519	0.335979
POLR2G	0.234316	1.80047e-17	7.81539e-16	0.716752	0.482435	0.66088	0.385582
DBI	0.320266	1.93062e-17	8.35765e-16	1.74123	1.42096	0.902778	0.724206
EIF3F	0.315904	2.03896e-17	8.8028e-16	1.50314	1.18723	0.856481	0.649471
FCGR2B	0.0984613	2.27011e-17	9.77432e-16	0.14569	0.047229	0.243056	0.068122
NDUFA11	0.161111	2.67491e-17	1.14718e-15	0.348858	0.187747	0.475694	0.196429
MRPS34	0.265323	2.67873e-17	1.14718e-15	0.890525	0.625202	0.69213	0.440476
AP1S1	0.144567	2.79939e-17	1.19566e-15	0.309309	0.164742	0.451389	0.184524
SNRPD3	0.29971	3.45457e-17	1.47155e-15	1.31942	1.01971	0.825231	0.603836
GPR160	0.0926551	3.51895e-17	1.49499e-15	0.151354	0.058698	0.278935	0.087963
ZNHIT1	0.204639	3.54734e-17	1.50306e-15	0.552994	0.348354	0.58912	0.312169
NCAPG	0.0719747	3.63065e-17	1.53428e-15	0.112344	0.04037	0.225694	0.074735
IGHG3	0.205798	3.66393e-17	1.54426e-15	0.464325	0.258527	0.481481	0.224206
RPL14	0.251192	3.71003e-17	1.55958e-15	3.52005	3.26886	0.988426	0.96627
OGG1	0.0983709	4.0914e-17	1.71538e-15	0.168016	0.069645	0.3125	0.102513
SRSF11	0.283477	4.23148e-17	1.76947e-15	1.07394	0.790459	0.780093	0.513889
RPS27	0.244095	5.01218e-17	2.09046e-15	3.89766	3.65357	0.990741	0.982143
PSMG1	0.175828	5.21929e-17	2.17117e-15	0.421981	0.246153	0.509259	0.242063
HELLS	0.168631	5.27253e-17	2.18762e-15	0.383532	0.214901	0.451389	0.209656
NDUFA8	0.169926	5.30648e-17	2.19398e-15	0.403286	0.23336	0.511574	0.238095
FKBP3	0.183213	5.31533e-17	2.19398e-15	0.440757	0.257544	0.523148	0.239418
IDH2	0.151098	5.50107e-17	2.2648e-15	0.316713	0.165614	0.402778	0.175265
HMGN2	0.340035	6.07886e-17	2.49624e-15	1.89909	1.55906	0.898148	0.747354
MRPL20	0.288854	6.63499e-17	2.71762e-15	1.12461	0.835759	0.787037	0.524471
HMOX2	0.161354	7.10202e-17	2.90147e-15	0.367831	0.206477	0.502315	0.217593
SUPT4H1	0.219504	7.38575e-17	3.00969e-15	0.613182	0.393678	0.612269	0.325397
CD72	0.175643	8.56934e-17	3.48312e-15	0.339914	0.164271	0.422454	0.154762
CLTA	0.272847	8.80909e-17	3.57148e-15	1.01573	0.742885	0.756944	0.494709
DCTPP1	0.288784	8.95953e-17	3.62328e-15	1.12767	0.838882	0.766204	0.528439
SUMO1	0.261431	9.8245e-17	3.96304e-15	0.916296	0.654866	0.743056	0.462963
CCNE2	0.043141	9.90719e-17	3.97945e-15	0.055029	0.011888	0.133102	0.030423
PSMG2	0.220223	9.91498e-17	3.97945e-15	0.655392	0.435169	0.643519	0.363757
MAP4K1	0.148619	1.02399e-16	4.09955e-15	0.310503	0.161884	0.457176	0.178571
NDUFV1	0.255324	1.06691e-16	4.26069e-15	0.869364	0.614041	0.706019	0.44246
DBF4	0.144212	1.11279e-16	4.43286e-15	0.29957	0.155358	0.435185	0.175265
GATM	0.0901259	1.14231e-16	4.53914e-15	0.150971	0.060845	0.287037	0.09127
GMNN	0.135368	1.15778e-16	4.58917e-15	0.282804	0.147437	0.383102	0.168651
HSD17B10	0.22915	1.19591e-16	4.7286e-15	0.718787	0.489637	0.658565	0.385582
ALKBH7	0.188574	1.43062e-16	5.64266e-15	0.46672	0.278146	0.547454	0.25463
GABARAPL2	0.232581	1.44986e-16	5.70445e-15	0.699482	0.466901	0.659722	0.366402
CKS1B	0.191821	1.56889e-16	6.1576e-15	0.485682	0.293861	0.515046	0.261243
EEF1D	0.289466	1.76498e-16	6.91022e-15	2.38092	2.09145	0.971065	0.869048
CCND3	0.18982	1.98608e-16	7.75687e-15	0.440298	0.250478	0.467593	0.210979
HADH	0.162254	2.02758e-16	7.89966e-15	0.372446	0.210192	0.458333	0.210317
KIAA0101	0.0566913	2.14314e-16	8.32956e-15	0.08285	0.026159	0.207176	0.053571
SNU13	0.311902	2.15723e-16	8.36399e-15	1.48518	1.17328	0.836806	0.638889
CDKN3	0.0769927	2.16423e-16	8.3708e-15	0.11746	0.040467	0.226852	0.064153
CISD1	0.192976	2.18461e-16	8.42922e-15	0.518335	0.32536	0.574074	0.294974
MMADHC	0.230795	2.2078e-16	8.49815e-15	0.736342	0.505547	0.700231	0.399471
ARPC5L	0.297483	2.23745e-16	8.59159e-15	1.23047	0.932992	0.78125	0.554233
POP4	0.196998	2.26004e-16	8.65753e-15	0.525686	0.328688	0.596065	0.299603
NRGN	0.0279423	2.29306e-16	8.763e-15	0.035489	0.007547	0.121528	0.02381
CDCA3	0.0569612	2.35529e-16	8.97934e-15	0.081581	0.02462	0.179398	0.048942
CAP1	0.26497	2.38334e-16	9.06463e-15	0.933191	0.66822	0.768519	0.465608
NCAPD2	0.0837499	2.4482e-16	9.28921e-15	0.133963	0.050213	0.260417	0.078704
TACC3	0.102391	2.62406e-16	9.93287e-15	0.181126	0.078735	0.318287	0.103175
LAPTM5	0.330039	2.72501e-16	1.02906e-14	1.32348	0.993438	0.803241	0.560185
MIEN1	0.213747	2.83317e-16	1.06738e-14	0.604533	0.390785	0.62037	0.329365
PRDX3	0.26228	2.97018e-16	1.11637e-14	0.955149	0.692869	0.728009	0.477513
CLPP	0.249275	3.04173e-16	1.14058e-14	0.859454	0.610179	0.719907	0.437169
CACYBP	0.272215	3.06702e-16	1.14737e-14	0.956377	0.684162	0.701389	0.452381
VPS25	0.180733	3.07515e-16	1.14772e-14	0.451917	0.271183	0.545139	0.255291
H2AFX	0.192354	3.08919e-16	1.15027e-14	0.4682	0.275846	0.482639	0.236772
PLSCR1	0.229959	3.14086e-16	1.16679e-14	0.616468	0.386509	0.618056	0.30754
HN1	0.235955	3.1656e-16	1.17325e-14	0.712502	0.476547	0.641204	0.365079
TRAF1	-0.374946	3.39002e-16	1.25352e-14	0.93205	1.307	0.695602	0.654101
NUDT5	0.208719	3.41515e-16	1.2599e-14	0.599564	0.390845	0.626157	0.330688
ATP5O	0.103106	3.46237e-16	1.27438e-14	0.180364	0.077259	0.320602	0.106481
HIGD2A	0.264506	3.47991e-16	1.27556e-14	0.958972	0.694466	0.741898	0.472222
RP5-1171I10.5	0.204308	3.48157e-16	1.27556e-14	0.529184	0.324876	0.570602	0.289683
SNRPA1	0.238554	3.82768e-16	1.39916e-14	0.807017	0.568463	0.704861	0.42328
UQCRC1	0.228693	4.05264e-16	1.47801e-14	0.701291	0.472598	0.665509	0.367725
HMGN3	0.188402	4.41574e-16	1.60677e-14	0.470623	0.28222	0.547454	0.261243
RPL27	0.322073	4.49716e-16	1.63267e-14	2.64397	2.3219	0.954861	0.857804
MRPL34	0.217161	4.63897e-16	1.68034e-14	0.659859	0.442698	0.634259	0.359127
CMSS1	0.190997	4.80342e-16	1.73597e-14	0.49656	0.305563	0.553241	0.277116
OAZ1	0.316202	4.81446e-16	1.73603e-14	1.98718	1.67098	0.918981	0.769841
PTPN6	0.252198	4.89146e-16	1.75982e-14	0.763433	0.511235	0.675926	0.369048
CASC5	0.0704335	5.14573e-16	1.84714e-14	0.10828	0.037847	0.216435	0.066799
HLA-DPA1	0.321718	5.28096e-16	1.89143e-14	2.6295	2.30778	0.984954	0.875
MCM7	0.247429	5.4307e-16	1.94072e-14	0.738746	0.491317	0.582176	0.349868
ACAT2	0.236048	5.55026e-16	1.97902e-14	0.720467	0.484419	0.640046	0.368386
C1orf35	0.130857	5.6485e-16	2.00946e-14	0.266887	0.13603	0.399306	0.15873
MPV17L2	0.157832	5.66081e-16	2.00946e-14	0.364254	0.206422	0.484954	0.221561
PPP1R18	0.215499	5.76647e-16	2.04243e-14	0.549096	0.333597	0.596065	0.277778
SNRPG	0.307186	5.8947e-16	2.08323e-14	1.53062	1.22343	0.847222	0.658069
SMDT1	0.253426	5.91203e-16	2.08474e-14	0.875502	0.622076	0.743056	0.453704
FRG1	0.151887	5.93127e-16	2.08692e-14	0.343941	0.192054	0.478009	0.208333
DDX46	0.242425	5.98229e-16	2.10024e-14	0.805304	0.562879	0.704861	0.408069
METAP2	0.223947	6.03415e-16	2.11381e-14	0.673631	0.449684	0.648148	0.35119
MRPS36	0.210043	6.2222e-16	2.17491e-14	0.610096	0.400053	0.636574	0.339286
LGALS3	0.180538	6.34269e-16	2.21219e-14	0.398703	0.218165	0.466435	0.196429
PAICS	0.265302	6.38858e-16	2.22334e-14	0.939191	0.673889	0.715278	0.453704
IL7	0.0822529	6.40708e-16	2.22493e-14	0.128117	0.045864	0.253472	0.080026
HDDC3	0.12572	6.66845e-16	2.31067e-14	0.26282	0.1371	0.415509	0.166667
ORAI2	0.185364	6.95093e-16	2.40334e-14	0.43547	0.250106	0.513889	0.225529
TMEM70	0.188391	7.09171e-16	2.44672e-14	0.483685	0.295294	0.5625	0.271825
ATAD2	0.130748	7.19459e-16	2.47686e-14	0.265522	0.134774	0.371528	0.147487
DDB2	0.102731	7.7779e-16	2.67192e-14	0.180951	0.078219	0.326389	0.104497
SEPT1	0.223603	7.99852e-16	2.73634e-14	0.656645	0.433042	0.652778	0.349206
TMEM14C	0.155649	7.9997e-16	2.73634e-14	0.357126	0.201477	0.467593	0.210317
BLVRB	0.112378	8.19212e-16	2.79617e-14	0.204479	0.092101	0.350694	0.116402
RPL29	0.238415	9.12912e-16	3.10935e-14	3.63648	3.39806	0.986111	0.968254
DSCC1	0.0767536	9.5944e-16	3.26087e-14	0.130682	0.053929	0.275463	0.085979
CCND2	-0.360952	9.64826e-16	3.27221e-14	0.916452	1.2774	0.65625	0.641534
HDAC1	0.229637	1.03686e-15	3.50906e-14	0.713479	0.483842	0.644676	0.376984
LCP1	-0.348087	1.06196e-15	3.58642e-14	1.81952	2.16761	0.915509	0.867725
MPC2	0.170999	1.09829e-15	3.7013e-14	0.4182	0.247201	0.515046	0.241402
PHB2	0.298908	1.10363e-15	3.71145e-14	1.43763	1.13872	0.851852	0.625
P2RY8	0.130424	1.15319e-15	3.86997e-14	0.246561	0.116137	0.375	0.132275
RPL23	0.321073	1.20802e-15	4.04546e-14	1.85371	1.53263	0.893519	0.721561
TCF19	0.0881764	1.21758e-15	4.06896e-14	0.148079	0.059903	0.28588	0.089947
MAD2L2	0.171907	1.30729e-15	4.35965e-14	0.428456	0.256549	0.532407	0.25
PYCARD	0.0816319	1.33675e-15	4.44859e-14	0.120866	0.039234	0.224537	0.059524
CKS2	0.221969	1.34768e-15	4.47566e-14	0.640771	0.418802	0.594907	0.330688
SEC61G	0.27585	1.42452e-15	4.721e-14	1.11505	0.839199	0.78125	0.529101
LAMTOR2	0.21129	1.47261e-15	4.87027e-14	0.635111	0.423821	0.636574	0.35119
PFDN1	0.173649	1.60036e-15	5.28186e-14	0.434905	0.261256	0.548611	0.255952
IKBIP	0.117217	1.6775e-15	5.52501e-14	0.22262	0.105403	0.363426	0.12963
SHISA5	0.157075	1.87067e-15	6.14857e-14	0.339613	0.182539	0.451389	0.189153
NUF2	0.0616745	1.90176e-15	6.23792e-14	0.091439	0.029765	0.202546	0.056217
CHAF1B	0.0801214	1.91101e-15	6.25286e-14	0.13711	0.056988	0.282407	0.090608
C16orf13	0.206644	1.91414e-15	6.25286e-14	0.614038	0.407394	0.616898	0.335317
SP100	0.252763	1.93392e-15	6.30459e-14	0.825357	0.572595	0.72338	0.411376
BRCA1	0.102556	1.97706e-15	6.43209e-14	0.197189	0.094634	0.322917	0.123016
APIP	0.153577	2.20264e-15	7.14538e-14	0.343973	0.190396	0.469907	0.19709
AURKAIP1	0.271253	2.20525e-15	7.14538e-14	1.13474	0.863492	0.796296	0.545635
C19orf60	0.227542	2.38277e-15	7.70494e-14	0.714661	0.487119	0.6875	0.380291
CENPK	0.11436	2.4128e-15	7.78628e-14	0.232791	0.118431	0.356481	0.146825
C8orf59	0.253065	2.75966e-15	8.88766e-14	0.920677	0.667613	0.725694	0.457672
TIMM13	0.262655	2.80551e-15	9.01715e-14	1.00198	0.73932	0.737269	0.493386
ACAA2	0.0948761	2.83636e-15	9.09799e-14	0.167248	0.072371	0.318287	0.107804
TXN2	0.22536	2.99071e-15	9.57385e-14	0.728554	0.503193	0.65162	0.380952
RPL22L1	0.337466	3.06293e-15	9.78546e-14	1.84535	1.50789	0.869213	0.709656
HSPB1	0.198536	3.14043e-15	1.0013e-13	0.494967	0.29643	0.528935	0.251984
FTSJ2	0.151668	3.2007e-15	1.01849e-13	0.368841	0.217173	0.49537	0.230159
ANAPC5	0.224751	3.25597e-15	1.03401e-13	0.723898	0.499146	0.68287	0.390212
RPS15A	0.251357	3.56615e-15	1.13027e-13	3.23399	2.98263	0.987269	0.951058
ESD	0.201022	4.09316e-15	1.29474e-13	0.587296	0.386275	0.604167	0.326058
SS18L2	0.2121	4.13489e-15	1.30535e-13	0.649233	0.437133	0.648148	0.355159
ARPC3	0.2861	4.29384e-15	1.35286e-13	1.92475	1.63865	0.943287	0.791005
TCF25	0.216314	4.40374e-15	1.38475e-13	0.645777	0.429463	0.652778	0.354497
RBX1	0.27328	4.84978e-15	1.52201e-13	1.27286	0.99958	0.829861	0.606481
MRPS23	0.219307	5.39196e-15	1.68885e-13	0.703045	0.483737	0.688657	0.37963
CENPH	0.130551	5.55544e-15	1.73664e-13	0.281711	0.15116	0.400463	0.169974
CHCHD5	0.168477	5.58738e-15	1.74322e-13	0.422904	0.254428	0.53125	0.251323
OST4	0.285374	5.87791e-15	1.83029e-13	1.31881	1.03343	0.827546	0.596561
PGK1	0.304156	6.06389e-15	1.88452e-13	1.55636	1.2522	0.859954	0.653439
EIF3I	0.272198	6.41695e-15	1.99038e-13	1.216	0.943802	0.81713	0.570767
HDDC2	0.214553	6.56822e-15	2.03335e-13	0.675706	0.461153	0.644676	0.365741
TRAPPC2L	0.201924	6.77696e-15	2.09391e-13	0.61289	0.410966	0.623843	0.344577
RPS27L	0.216423	6.86939e-15	2.11837e-13	0.676512	0.460088	0.663194	0.367725
TRMT112	0.287065	7.01862e-15	2.16022e-13	1.43383	1.14677	0.840278	0.645503
MDH2	0.269414	7.23544e-15	2.22267e-13	1.18747	0.918055	0.805556	0.564153
MRPS6	0.201368	7.27907e-15	2.22958e-13	0.583601	0.382233	0.612269	0.315476
LSM4	0.210735	7.28584e-15	2.22958e-13	0.645117	0.434381	0.616898	0.345899
NASP	0.286606	7.30461e-15	2.23105e-13	1.2137	0.927097	0.78588	0.544312
TCEA1	0.274457	7.61176e-15	2.31815e-13	1.19239	0.917936	0.820602	0.565476
C19orf53	0.261499	7.61882e-15	2.31815e-13	1.10807	0.846566	0.791667	0.546958
FERMT3	0.215407	7.80089e-15	2.36904e-13	0.652493	0.437086	0.655093	0.353836
CDC20	0.0782437	8.02598e-15	2.43277e-13	0.129494	0.05125	0.236111	0.082672
RPUSD3	0.163802	8.06423e-15	2.43636e-13	0.410451	0.246649	0.525463	0.244709
POLR2E	0.27596	8.06833e-15	2.43636e-13	1.2126	0.936644	0.789352	0.564815
COASY	0.145209	8.29645e-15	2.50052e-13	0.331201	0.185992	0.472222	0.200397
CD79A	0.314247	9.11935e-15	2.74336e-13	1.54441	1.23016	0.87963	0.657407
USMG5	0.274046	9.42949e-15	2.83133e-13	1.25734	0.983292	0.809028	0.592593
DNMT1	0.224468	9.59967e-15	2.87702e-13	0.692268	0.467801	0.605324	0.348545
CCL22	-0.39822	1.01954e-14	3.04982e-13	0.364778	0.762998	0.181713	0.304894
HRSP12	0.0992904	1.06369e-14	3.17597e-13	0.19173	0.092439	0.340278	0.12963
NDUFS3	0.213519	1.12132e-14	3.34178e-13	0.69275	0.479231	0.652778	0.382275
MCM2	0.139674	1.15968e-14	3.44966e-13	0.314271	0.174597	0.435185	0.189153
SNX5	0.186408	1.166e-14	3.46202e-13	0.516905	0.330497	0.577546	0.291005
SLC17A9	0.0987019	1.17216e-14	3.47386e-13	0.18179	0.083088	0.324074	0.108466
DPM1	0.126192	1.20195e-14	3.55554e-13	0.264071	0.137879	0.402778	0.15873
MGMT	0.12907	1.20616e-14	3.5614e-13	0.281794	0.152724	0.434028	0.17328
CDK2AP2	0.252918	1.23069e-14	3.62713e-13	0.879704	0.626786	0.717593	0.429233
LINC00116	0.182084	1.26513e-14	3.72175e-13	0.500247	0.318163	0.572917	0.285714
PLAC8	0.16393	1.27552e-14	3.74544e-13	0.360464	0.196533	0.445602	0.191138
GLRX	0.189223	1.28095e-14	3.75447e-13	0.478403	0.289181	0.525463	0.247354
NEDD8	0.213308	1.29844e-14	3.79878e-13	0.681051	0.467743	0.646991	0.369709
PDIA6	0.29912	1.31482e-14	3.83967e-13	1.38189	1.08277	0.825231	0.594577
C19orf70	0.259441	1.33535e-14	3.8925e-13	1.05835	0.798904	0.782407	0.518519
THYN1	0.134566	1.3819e-14	4.02084e-13	0.29104	0.156474	0.424769	0.175926
MRPS25	0.192626	1.404e-14	4.07772e-13	0.567166	0.37454	0.597222	0.327381
CD48	0.209229	1.48432e-14	4.30318e-13	0.607642	0.398413	0.62037	0.324735
HAGHL	0.104471	1.54111e-14	4.45973e-13	0.196272	0.091801	0.340278	0.115741
HLA-DRB1	0.329505	1.56175e-14	4.51128e-13	2.47444	2.14493	0.976852	0.851852
RPL32	0.184752	1.56543e-14	4.51376e-13	3.98877	3.80402	0.996528	0.984127
BCAT2	0.140109	1.59683e-14	4.596e-13	0.320313	0.180204	0.459491	0.200397
IDI1	0.20993	1.66926e-14	4.79582e-13	0.616206	0.406275	0.623843	0.331349
C4orf27	0.131716	1.74313e-14	4.99906e-13	0.289983	0.158268	0.43287	0.179894
TFDP1	0.0852533	1.96027e-14	5.61172e-13	0.157162	0.071909	0.299769	0.106481
PRR13	0.280346	2.05789e-14	5.88062e-13	1.47055	1.1902	0.868056	0.665344
NDUFS7	0.22355	2.06716e-14	5.89657e-13	0.789755	0.566205	0.701389	0.431217
QARS	0.120114	2.08463e-14	5.9358e-13	0.262397	0.142283	0.420139	0.175926
CCDC53	0.156118	2.12547e-14	6.04134e-13	0.383454	0.227336	0.516204	0.232804
LRR1	0.115237	2.22272e-14	6.30653e-13	0.239695	0.124458	0.376157	0.154101
MINOS1	0.157476	2.34226e-14	6.6339e-13	0.391043	0.233567	0.508102	0.233466
CDK2	0.107857	2.44155e-14	6.90287e-13	0.210795	0.102938	0.356481	0.131614
EAPP	0.156222	2.51025e-14	7.08457e-13	0.35707	0.200848	0.476852	0.204365
CHCHD1	0.175887	2.79013e-14	7.8606e-13	0.491143	0.315255	0.576389	0.297619
SNRNP70	0.235138	2.90577e-14	8.17197e-13	0.851901	0.616763	0.71412	0.443122
NOP10	0.277693	3.04936e-14	8.56071e-13	1.32548	1.04779	0.819444	0.612434
HLA-DPB1	0.331236	3.0944e-14	8.6612e-13	1.8437	1.51246	0.915509	0.714947
AES	0.132918	3.096e-14	8.6612e-13	0.278373	0.145455	0.413194	0.155423
FBL	0.277639	3.27561e-14	9.14765e-13	1.34748	1.06984	0.825231	0.611111
ARL6IP6	0.11304	3.40255e-14	9.48557e-13	0.223462	0.110422	0.356481	0.132275
LIG1	0.107482	3.47467e-14	9.66169e-13	0.21305	0.105568	0.353009	0.12963
WSB1	0.202851	3.47782e-14	9.66169e-13	0.545353	0.342502	0.586806	0.289021
BUB3	0.214366	3.5694e-14	9.89889e-13	0.71796	0.503594	0.68287	0.390212
EIF3H	0.264002	3.74005e-14	1.03542e-12	1.16443	0.900429	0.789352	0.558862
ACTG1	0.301754	3.9418e-14	1.08938e-12	3.42873	3.12697	0.986111	0.929894
RPS14	0.209076	3.95307e-14	1.09061e-12	3.7227	3.51363	0.994213	0.974206
ARL6IP4	0.24382	4.00852e-14	1.1036e-12	0.92584	0.682019	0.732639	0.46627
ECI2	0.0946589	4.01396e-14	1.1036e-12	0.164513	0.069854	0.309028	0.097222
EIF1AX	0.239539	4.09739e-14	1.12374e-12	0.903777	0.664237	0.712963	0.458995
LY6E	0.2864	4.10129e-14	1.12374e-12	1.29788	1.01148	0.837963	0.599868
EDF1	0.276647	4.40843e-14	1.20583e-12	1.56516	1.28851	0.888889	0.694444
LSM3	0.231231	4.55262e-14	1.24314e-12	0.852075	0.620844	0.704861	0.444444
TMEM243	0.199669	4.69055e-14	1.27861e-12	0.584348	0.384679	0.616898	0.323413
FAM96B	0.241792	4.85302e-14	1.32065e-12	0.929695	0.687904	0.756944	0.480159
CDCA2	0.0536076	4.87345e-14	1.32395e-12	0.088743	0.035135	0.207176	0.068783
PTTG1	0.107321	4.88768e-14	1.32557e-12	0.214281	0.10696	0.350694	0.130952
NDUFC1	0.211323	5.51606e-14	1.49345e-12	0.684526	0.473203	0.642361	0.369048
SKA3	0.0498497	5.62244e-14	1.51968e-12	0.080152	0.030303	0.203704	0.059524
NDUFA13	0.117868	5.72832e-14	1.54568e-12	0.238776	0.120909	0.391204	0.141534
COPS6	0.195908	5.8301e-14	1.57049e-12	0.598281	0.402373	0.637731	0.344577
RPS5	0.237738	6.06317e-14	1.63052e-12	3.5757	3.33796	0.991898	0.953042
AHCY	0.23556	6.15207e-14	1.65165e-12	0.872842	0.637281	0.695602	0.443122
PNKD	0.127077	6.16314e-14	1.65185e-12	0.277372	0.150296	0.417824	0.164683
RPL28	0.177011	6.25442e-14	1.6735e-12	4.17573	3.99872	0.994213	0.990741
RHOH	0.233035	6.36687e-14	1.70074e-12	0.722769	0.489733	0.650463	0.353836
POLE2	0.0572087	6.38457e-14	1.70262e-12	0.091328	0.034119	0.219907	0.060185
MRPL40	0.173927	6.3961e-14	1.70286e-12	0.49652	0.322593	0.568287	0.300926
BOLA3	0.185795	6.44903e-14	1.71409e-12	0.554768	0.368973	0.590278	0.322751
GTSE1	0.051252	6.50014e-14	1.72481e-12	0.079013	0.027761	0.173611	0.056217
IMP3	0.222357	7.30334e-14	1.93472e-12	0.79204	0.569682	0.703704	0.434524
SEC11A	0.201868	7.33105e-14	1.93885e-12	0.633155	0.431287	0.643519	0.35582
CXXC5	0.132082	7.36357e-14	1.94423e-12	0.284185	0.152103	0.384259	0.162037
MRPL33	0.161226	7.38339e-14	1.94624e-12	0.416773	0.255547	0.512731	0.251323
PDE6B	0.0697848	7.47598e-14	1.9674e-12	0.103076	0.033291	0.196759	0.053571
ACAA1	0.121199	7.53e-14	1.97836e-12	0.258433	0.137234	0.398148	0.165344
RFC5	0.0951267	7.59337e-14	1.99173e-12	0.19122	0.096094	0.346065	0.130291
TIMM8B	0.218313	7.75359e-14	2.03042e-12	0.743964	0.52565	0.663194	0.398148
PTPRC	0.261001	7.86128e-14	2.05526e-12	0.875624	0.614623	0.688657	0.399471
PSMD3	0.221557	8.08563e-14	2.11046e-12	0.78839	0.566832	0.702546	0.431878
NDUFAB1	0.26479	8.11829e-14	2.11552e-12	1.28493	1.02013	0.811343	0.603175
TMC8	0.113897	8.33476e-14	2.1667e-12	0.218148	0.104252	0.359954	0.123016
PMVK	0.150661	8.3418e-14	2.1667e-12	0.378134	0.227473	0.505787	0.233466
SEC62	0.24247	8.49271e-14	2.20231e-12	0.850369	0.607898	0.722222	0.429894
FAM111A	0.121229	9.44429e-14	2.44511e-12	0.237343	0.116114	0.34375	0.125661
GNAS	0.170508	9.71129e-14	2.51016e-12	0.415547	0.245039	0.490741	0.220238
MIR4435-2HG	0.0715279	9.81718e-14	2.53343e-12	0.112892	0.041364	0.21412	0.063492
RPS25	0.223609	9.97066e-14	2.56889e-12	3.33358	3.10997	0.990741	0.954365
RNASEK	0.0947033	1.00556e-13	2.5866e-12	0.17016	0.075457	0.300926	0.101852
MIS18BP1	0.107139	1.10207e-13	2.83031e-12	0.217305	0.110166	0.357639	0.136243
STK17A	0.179011	1.13307e-13	2.90524e-12	0.44959	0.270579	0.508102	0.228175
CCR7	-0.342003	1.15803e-13	2.96449e-12	0.856025	1.19803	0.611111	0.626323
MPV17	0.148153	1.1637e-13	2.97422e-12	0.371974	0.223822	0.506944	0.221561
PKIG	0.147806	1.21164e-13	3.0918e-12	0.334099	0.186293	0.459491	0.180556
ACO2	0.179928	1.24215e-13	3.1646e-12	0.517755	0.337827	0.600694	0.297619
RAB24	0.146724	1.32111e-13	3.36041e-12	0.324837	0.178113	0.435185	0.179894
RAP1A	0.199789	1.36289e-13	3.46118e-12	0.615744	0.415955	0.644676	0.346561
CENPF	0.0731216	1.36991e-13	3.47347e-12	0.123091	0.04997	0.237269	0.075397
PSPH	0.10272	1.49203e-13	3.77713e-12	0.195808	0.093088	0.350694	0.116402
KIF2C	0.0398108	1.52331e-13	3.85022e-12	0.057921	0.01811	0.167824	0.039683
HJURP	0.0432223	1.55367e-13	3.92074e-12	0.064271	0.021049	0.162037	0.04828
DAD1	0.253574	1.56158e-13	3.9345e-12	1.12732	0.873751	0.813657	0.551587
CALM1	0.278693	1.61779e-13	4.06971e-12	1.44257	1.16387	0.850694	0.636905
TMEM261	0.153676	1.62059e-13	4.07034e-12	0.398525	0.244849	0.512731	0.244709
MT-ND3	0.229513	1.68483e-13	4.22504e-12	3.22566	2.99615	0.991898	0.962302
SMC4	0.137784	1.78245e-13	4.46282e-12	0.309208	0.171423	0.385417	0.172619
TRAF3IP3	0.138915	1.8576e-13	4.64372e-12	0.299301	0.160386	0.422454	0.16336
SDHC	0.217605	1.88233e-13	4.69819e-12	0.78991	0.572305	0.695602	0.43254
RPS18	0.230453	1.9225e-13	4.79094e-12	4.0555	3.82504	0.99537	0.975529
TIMM10	0.191815	1.95879e-13	4.87379e-12	0.606736	0.414921	0.604167	0.348545
SNRPF	0.269891	1.97602e-13	4.909e-12	1.25161	0.981716	0.778935	0.572751
RPS3A	0.212903	2.03853e-13	5.05644e-12	3.72235	3.50944	0.990741	0.974206
HIST1H2BH	0.0502399	2.06033e-13	5.1026e-12	0.070621	0.020381	0.155093	0.037037
CTSD	0.114297	2.12348e-13	5.25086e-12	0.222019	0.107722	0.34375	0.126984
MRPL13	0.191956	2.27915e-13	5.62706e-12	0.611025	0.419069	0.621528	0.344577
IL16	0.137075	2.30383e-13	5.67921e-12	0.291974	0.154899	0.40625	0.159392
RPL7	0.29435	2.34388e-13	5.76905e-12	2.63306	2.33871	0.959491	0.855159
EXO1	0.053266	2.40379e-13	5.90742e-12	0.088623	0.035357	0.211806	0.068783
PLXNB2	0.0612807	2.41433e-13	5.92419e-12	0.093083	0.031802	0.196759	0.05754
RPLP0	0.183491	2.42803e-13	5.94867e-12	4.13561	3.95212	0.998843	0.986111
WDR61	0.130526	2.44214e-13	5.97407e-12	0.308474	0.177948	0.44213	0.200397
CSK	0.227826	2.45075e-13	5.98596e-12	0.822657	0.594831	0.71412	0.428571
TCEAL8	0.0926156	2.50196e-13	6.10172e-12	0.172523	0.079908	0.319444	0.109788
ZBTB8OS	0.164151	2.51112e-13	6.11474e-12	0.445787	0.281635	0.545139	0.267196
DEK	0.250376	2.51685e-13	6.11937e-12	0.850839	0.600463	0.618056	0.390212
SSR2	0.222218	2.53e-13	6.14198e-12	0.807737	0.58552	0.725694	0.431217
PPIH	0.207954	2.60294e-13	6.30946e-12	0.711114	0.50316	0.655093	0.390212
RGS10	0.188706	2.61401e-13	6.3267e-12	0.556198	0.367491	0.575231	0.303571
PTPRN2	0.0579939	2.73308e-13	6.59704e-12	0.087282	0.029288	0.200231	0.047619
EIF3K	0.270513	2.73397e-13	6.59704e-12	1.62536	1.35484	0.896991	0.702381
TMEM14B	0.196886	2.78853e-13	6.71854e-12	0.608418	0.411533	0.616898	0.328042
BLK	0.159229	2.81658e-13	6.77592e-12	0.370194	0.210965	0.479167	0.201058
PAIP2	0.173856	3.07179e-13	7.37877e-12	0.485077	0.311221	0.563657	0.284392
COPS5	0.176417	3.12672e-13	7.49943e-12	0.505281	0.328864	0.584491	0.292328
DPY30	0.137955	3.18308e-13	7.62315e-12	0.333246	0.195292	0.461806	0.207672
TUFM	0.279862	3.26058e-13	7.79707e-12	1.45562	1.17575	0.846065	0.630291
EEF1B2	0.244235	3.29094e-13	7.85792e-12	3.07178	2.82755	0.986111	0.931217
DLEU2	0.093194	3.30013e-13	7.86809e-12	0.173287	0.080093	0.306713	0.11045
SAP18	0.242953	3.36743e-13	8.0166e-12	1.10678	0.863827	0.8125	0.556878
SFXN1	0.150361	3.37322e-13	8.01842e-12	0.390188	0.239827	0.503472	0.238757
MRPS11	0.158837	3.52393e-13	8.36424e-12	0.432375	0.273537	0.530093	0.263228
OSBPL8	0.157387	3.55973e-13	8.43666e-12	0.391016	0.233629	0.49537	0.222884
APRT	0.285233	3.67046e-13	8.68622e-12	1.7041	1.41887	0.884259	0.701058
C14orf166	0.243678	3.69894e-13	8.74066e-12	1.09641	0.852728	0.783565	0.54828
APEX1	0.254434	3.73928e-13	8.82294e-12	1.21069	0.956252	0.825231	0.580688
HNRNPA2B1	0.291972	3.79007e-13	8.92958e-12	2.46141	2.16943	0.959491	0.841931
DENND6B	0.0788922	3.80737e-13	8.95713e-12	0.145701	0.066808	0.280093	0.103836
METTL5	0.195593	3.90166e-13	9.16546e-12	0.638316	0.442723	0.631944	0.359127
NUBP2	0.153373	4.00415e-13	9.39241e-12	0.417385	0.264012	0.52662	0.257937
RPS24	0.203845	4.15065e-13	9.72178e-12	3.50841	3.30457	0.994213	0.96627
ANAPC15	0.126724	4.21652e-13	9.86159e-12	0.282368	0.155644	0.425926	0.171296
RPA1	0.127841	4.24449e-13	9.91249e-12	0.296466	0.168625	0.438657	0.186508
TBC1D10C	0.107014	4.27521e-13	9.96966e-12	0.201448	0.094434	0.324074	0.113757
CENPN	0.0846555	4.6084e-13	1.0731e-11	0.159048	0.074393	0.304398	0.104497
BANK1	0.231923	4.69967e-13	1.09276e-11	0.74514	0.513217	0.646991	0.357143
WDR83OS	0.229397	4.73025e-13	1.09827e-11	0.901712	0.672315	0.75	0.475529
GPI	0.226739	4.84427e-13	1.12311e-11	0.876037	0.649299	0.708333	0.452381
MRPL4	0.2431	5.12014e-13	1.18535e-11	1.05027	0.807165	0.770833	0.529762
BCL2L1	-0.238276	5.23316e-13	1.20976e-11	0.338251	0.576526	0.329861	0.376984
TUBB4B	0.267853	5.34163e-13	1.23305e-11	1.23304	0.965185	0.805556	0.570767
SGOL1	0.0812668	5.62134e-13	1.29575e-11	0.145287	0.06402	0.280093	0.097884
SELL	0.209852	5.92996e-13	1.36492e-11	0.543925	0.334072	0.538194	0.25463
FCER2	-0.333493	6.17646e-13	1.41961e-11	0.544302	0.877796	0.290509	0.410714
GSTM1	0.0833596	6.2075e-13	1.42469e-11	0.14894	0.06558	0.297454	0.089286
CUEDC2	0.171252	6.3064e-13	1.44531e-11	0.491782	0.32053	0.579861	0.289683
TST	0.0362056	6.34017e-13	1.45097e-11	0.048658	0.012453	0.126157	0.030423
MTFR2	0.0549386	6.6543e-13	1.52068e-11	0.091566	0.036627	0.215278	0.068783
RPL19	0.16313	6.68099e-13	1.5246e-11	4.03361	3.87048	0.996528	0.988095
ISCA2	0.137823	6.72136e-13	1.53163e-11	0.32634	0.188517	0.474537	0.194444
SSBP1	0.263172	6.86972e-13	1.5632e-11	1.37916	1.11599	0.841435	0.625661
GNB5	0.106854	6.94354e-13	1.57775e-11	0.217263	0.11041	0.361111	0.137566
SYF2	0.168816	7.21733e-13	1.63764e-11	0.475789	0.306972	0.570602	0.282407
OSTF1	0.158158	7.3831e-13	1.67287e-11	0.41633	0.258172	0.527778	0.248016
RHOA	0.263493	7.56643e-13	1.71198e-11	1.99648	1.73299	0.946759	0.797619
DECR1	0.147783	7.59647e-13	1.71635e-11	0.357712	0.20993	0.476852	0.206349
TROAP	0.045596	7.63459e-13	1.72253e-11	0.066406	0.02081	0.178241	0.041667
FANCI	0.0737081	7.74941e-13	1.74597e-11	0.132352	0.058644	0.266204	0.08664
PCED1B	0.0830557	7.98307e-13	1.79608e-11	0.134732	0.051676	0.233796	0.070767
CLEC2B	0.121949	8.31744e-13	1.86868e-11	0.248595	0.126646	0.388889	0.131614
INO80E	0.149454	8.654e-13	1.94156e-11	0.393068	0.243614	0.509259	0.242063
SNX17	0.204609	8.7151e-13	1.95252e-11	0.686572	0.481963	0.697917	0.37963
SNRPA	0.229549	9.05865e-13	2.02665e-11	0.922617	0.693068	0.732639	0.478175
RCC1	0.147632	9.15987e-13	2.04643e-11	0.388073	0.240441	0.483796	0.238757
GNGT2	0.0741035	9.33295e-13	2.08219e-11	0.129359	0.055255	0.260417	0.082672
STX10	0.112961	9.4308e-13	2.10108e-11	0.23159	0.118629	0.386574	0.138889
RPL3	0.237318	9.55616e-13	2.12605e-11	3.48939	3.25207	0.987269	0.953042
EIF3G	0.249551	9.58438e-13	2.12936e-11	1.33335	1.0838	0.871528	0.640873
GNG5	0.264658	9.95816e-13	2.20933e-11	1.36261	1.09795	0.836806	0.625661
C9orf142	0.177908	1.02688e-12	2.27509e-11	0.541168	0.36326	0.59375	0.310185
SF3B6	0.237138	1.05757e-12	2.33983e-11	1.02059	0.783456	0.761574	0.516534
C16orf59	0.0508096	1.14756e-12	2.53543e-11	0.084023	0.033214	0.21412	0.066799
SNRPB2	0.230932	1.17977e-12	2.60298e-11	0.970182	0.73925	0.75463	0.501984
ZWILCH	0.0686506	1.2169e-12	2.68121e-11	0.11876	0.050109	0.256944	0.078704
PMM1	0.060049	1.29459e-12	2.84846e-11	0.098181	0.038132	0.222222	0.06746
MARCKS	-0.21856	1.31198e-12	2.88274e-11	0.235941	0.454501	0.189815	0.285053
ZNF428	0.148807	1.31909e-12	2.89438e-11	0.377073	0.228266	0.50463	0.225529
DNAJC19	0.18536	1.32904e-12	2.91222e-11	0.571734	0.386374	0.601852	0.320106
SHMT1	0.0680627	1.33753e-12	2.92682e-11	0.117934	0.049871	0.256944	0.080688
RTF1	0.144208	1.3457e-12	2.94065e-11	0.352493	0.208286	0.46875	0.203042
A1BG	0.105649	1.38813e-12	3.02923e-11	0.210561	0.104912	0.354167	0.126984
ITGB1BP1	0.175174	1.45737e-12	3.17599e-11	0.499239	0.324065	0.546296	0.283069
COX7B	0.257961	1.50177e-12	3.26829e-11	1.36418	1.10622	0.827546	0.634259
CAPZB	0.241261	1.59927e-12	3.47574e-11	1.16325	0.921992	0.832176	0.582011
HMGA1	0.25608	1.61171e-12	3.49803e-11	0.963409	0.707329	0.690972	0.414683
MIDN	0.0695377	1.69995e-12	3.68454e-11	0.107201	0.037663	0.206019	0.060185
MRPS7	0.213412	1.77078e-12	3.83286e-11	0.844004	0.630592	0.733796	0.460317
CENPE	0.0507869	1.81697e-12	3.9275e-11	0.078608	0.027821	0.181713	0.052249
HLA-C	-0.255942	1.91612e-12	4.13624e-11	2.92312	3.17906	0.997685	0.974206
BLM	0.0805837	2.03707e-12	4.39138e-11	0.150775	0.070191	0.297454	0.100529
BLNK	0.158278	2.0415e-12	4.395e-11	0.408458	0.25018	0.513889	0.232143
ATOX1	0.230791	2.06999e-12	4.45035e-11	0.95382	0.723029	0.751157	0.48545
ABT1	0.174226	2.1088e-12	4.52768e-11	0.519934	0.345707	0.594907	0.302249
UFD1L	0.174243	2.12792e-12	4.5626e-11	0.538013	0.36377	0.570602	0.316799
SHCBP1	0.0466421	2.15037e-12	4.60457e-11	0.076842	0.0302	0.193287	0.062831
WAS	0.199096	2.22975e-12	4.76409e-11	0.680975	0.481879	0.680556	0.380952
PHACTR1	0.146846	2.23084e-12	4.76409e-11	0.328015	0.181169	0.412037	0.170635
IGHD	0.163149	2.41975e-12	5.16062e-11	0.379084	0.215935	0.465278	0.191138
YIF1B	0.123726	2.51663e-12	5.36009e-11	0.302947	0.179221	0.456019	0.200397
RPP30	0.129531	2.6279e-12	5.58962e-11	0.32789	0.198359	0.459491	0.215608
HCFC1R1	0.154101	2.7218e-12	5.78165e-11	0.411026	0.256925	0.5	0.237434
DYNLL1	0.251318	2.83372e-12	6.01139e-11	1.15059	0.899267	0.771991	0.541667
COPS8	0.132834	2.88891e-12	6.12035e-11	0.326956	0.194122	0.466435	0.203704
LYAR	0.195107	2.92442e-12	6.18738e-11	0.672046	0.476939	0.641204	0.371693
CFLAR	-0.296634	2.96585e-12	6.26674e-11	0.863648	1.16028	0.71412	0.625
TMA16	0.146307	3.1275e-12	6.59956e-11	0.379162	0.232855	0.508102	0.222884
CKAP2	0.0902071	3.20206e-12	6.74797e-11	0.178862	0.088655	0.314815	0.117725
BCL2L12	0.114365	3.25107e-12	6.84223e-11	0.27042	0.156055	0.392361	0.18254
DGCR6L	0.110743	3.25564e-12	6.84285e-11	0.24951	0.138767	0.405093	0.161376
COX7C	0.274692	3.26385e-12	6.85108e-11	2.07454	1.79985	0.914352	0.789683
SOD1	0.248189	3.35328e-12	7.02957e-11	1.25141	1.00323	0.819444	0.600529
SCP2	0.154281	3.37984e-12	7.07597e-11	0.426713	0.272432	0.53125	0.257275
ASPM	0.037976	3.44257e-12	7.19785e-11	0.054337	0.016361	0.146991	0.039021
DSTN	0.119229	3.49882e-12	7.30589e-11	0.276797	0.157567	0.423611	0.181878
RPS20	0.252191	3.51711e-12	7.3345e-11	1.37619	1.124	0.850694	0.638228
MRPS33	0.172078	3.54701e-12	7.38722e-11	0.527536	0.355458	0.56713	0.304894
SDHAF3	0.115165	3.76744e-12	7.83609e-11	0.271566	0.156401	0.428241	0.180556
TPX2	0.0822199	3.93656e-12	8.17719e-11	0.151073	0.068853	0.25463	0.096561
URM1	0.174906	4.23086e-12	8.77711e-11	0.561518	0.386612	0.606481	0.332011
IAH1	0.141292	4.32206e-12	8.95468e-11	0.356638	0.215346	0.478009	0.212963
NMRAL1	0.0853372	4.35316e-12	9.00744e-11	0.16423	0.078892	0.293981	0.111772
C12orf10	0.142703	4.44997e-12	9.19583e-11	0.397581	0.254878	0.532407	0.25
EIF3J	0.18182	4.58517e-12	9.46299e-11	0.588414	0.406594	0.609954	0.342593
PIN1	0.178531	4.7025e-12	9.69262e-11	0.570078	0.391546	0.596065	0.32672
SKP1	0.237371	4.71717e-12	9.71032e-11	1.13235	0.894976	0.8125	0.569444
KIF22	0.105286	4.82218e-12	9.9137e-11	0.225935	0.12065	0.363426	0.145503
SPCS1	0.236735	4.83162e-12	9.92036e-11	1.15668	0.919949	0.819444	0.569444
NDUFA5	0.172977	4.861e-12	9.96787e-11	0.546738	0.373761	0.615741	0.32672
SNHG8	0.211862	4.96746e-12	1.01731e-10	0.775804	0.563942	0.685185	0.415344
DYNLRB1	0.183093	5.02877e-12	1.02855e-10	0.60159	0.418497	0.62963	0.35119
PRDX5	0.227717	5.05692e-12	1.03298e-10	0.959514	0.731797	0.752315	0.49537
MSH2	0.0959599	5.32109e-12	1.08556e-10	0.195206	0.099246	0.342593	0.127646
DNAJC8	0.211305	5.3565e-12	1.09139e-10	0.82869	0.617385	0.710648	0.446429
ST6GALNAC4	0.107143	6.02138e-12	1.22529e-10	0.21839	0.111247	0.353009	0.132937
DNAJC15	0.201903	6.22858e-12	1.26584e-10	0.717836	0.515933	0.696759	0.399471
UFC1	0.209433	6.27152e-12	1.27295e-10	0.816142	0.606709	0.71875	0.444444
SSSCA1	0.208984	6.28736e-12	1.27455e-10	0.806478	0.597494	0.696759	0.435185
SUPT16H	0.222065	6.33613e-12	1.2828e-10	0.905301	0.683236	0.716435	0.464286
BANF1	0.244552	6.58822e-12	1.33216e-10	1.37165	1.1271	0.84375	0.651455
ATP5C1	0.219515	6.63103e-12	1.33912e-10	0.919476	0.699961	0.728009	0.482804
VBP1	0.17425	6.7872e-12	1.36892e-10	0.556107	0.381858	0.622685	0.324735
LTA	-0.317689	6.807e-12	1.37119e-10	0.747245	1.06493	0.525463	0.550926
PSMB8	0.248907	6.82287e-12	1.37265e-10	1.26739	1.01849	0.841435	0.601852
MRPL48	0.116026	6.88123e-12	1.38265e-10	0.27812	0.162094	0.440972	0.18254
C1D	0.15912	7.52866e-12	1.51084e-10	0.474034	0.314914	0.553241	0.287698
MTRNR2L12	-0.354972	7.55353e-12	1.51393e-10	3.29947	3.65444	0.983796	0.973545
AFMID	0.056276	7.57153e-12	1.51563e-10	0.099459	0.043183	0.226852	0.079365
UCP2	0.155144	7.59736e-12	1.5189e-10	0.366232	0.211088	0.450231	0.189815
TMEM242	0.0962682	7.85662e-12	1.56877e-10	0.191133	0.094865	0.322917	0.117063
UROD	0.11325	8.39346e-12	1.67387e-10	0.271688	0.158438	0.414352	0.180556
MRPS16	0.207011	8.43523e-12	1.6801e-10	0.812814	0.605803	0.689815	0.44246
ARL6IP5	0.189642	8.59093e-12	1.70898e-10	0.625221	0.435579	0.637731	0.350529
RAB11B	0.16032	8.90195e-12	1.76865e-10	0.465996	0.305675	0.55787	0.277116
IL27RA	0.105929	9.16098e-12	1.81786e-10	0.217384	0.111455	0.34838	0.127646
RPS8	0.167269	9.20323e-12	1.82398e-10	4.11011	3.94284	0.994213	0.988095
SUMO3	0.179724	9.22577e-12	1.82618e-10	0.586691	0.406968	0.612269	0.335317
MYCBP	0.0632215	9.52092e-12	1.88227e-10	0.109555	0.046333	0.25463	0.074074
SEPT7	0.23388	9.76845e-12	1.92882e-10	1.0151	0.781224	0.762731	0.50463
MKI67	0.10901	9.86383e-12	1.94525e-10	0.206945	0.097936	0.243056	0.10119
RPS6	0.209733	9.88093e-12	1.94621e-10	3.82828	3.61855	0.993056	0.968915
SUSD3	0.0541701	1.03449e-11	2.03509e-10	0.082943	0.028773	0.195602	0.045635
TRA2B	0.222678	1.09625e-11	2.15134e-10	1.00827	0.785592	0.767361	0.52381
PRDX6	0.200361	1.09628e-11	2.15134e-10	0.750865	0.550504	0.694444	0.408069
BIN1	0.112728	1.13505e-11	2.2247e-10	0.249389	0.136661	0.395833	0.152778
SSNA1	0.202647	1.14929e-11	2.24985e-10	0.769639	0.566991	0.704861	0.421958
PPIA	0.265021	1.17486e-11	2.29709e-10	3.07571	2.81069	0.976852	0.904101
PPP2R1A	0.221201	1.20177e-11	2.34683e-10	0.951459	0.730258	0.756944	0.498016
LSM8	0.180558	1.22439e-11	2.38808e-10	0.604338	0.42378	0.618056	0.346561
UBL7	0.134788	1.22976e-11	2.39562e-10	0.346968	0.21218	0.481481	0.214286
ACP1	0.209865	1.24201e-11	2.41655e-10	0.861861	0.651996	0.716435	0.465608
C20orf196	0.0752219	1.26796e-11	2.46403e-10	0.131659	0.056437	0.25463	0.083995
RFC3	0.0830018	1.30168e-11	2.5256e-10	0.169398	0.086396	0.314815	0.119048
ABHD14B	0.135811	1.3028e-11	2.5256e-10	0.3478	0.211989	0.482639	0.210979
COA4	0.205225	1.34834e-11	2.61072e-10	0.78739	0.582165	0.694444	0.42791
ADRBK1	0.134702	1.45194e-11	2.8079e-10	0.320419	0.185716	0.43287	0.179233
CHCHD2	0.273518	1.52451e-11	2.94468e-10	2.44376	2.17024	0.940972	0.841931
POLD1	0.0950368	1.53023e-11	2.95217e-10	0.200601	0.105565	0.358796	0.126323
GTF3C6	0.197232	1.58592e-11	3.05591e-10	0.753231	0.555999	0.690972	0.418651
FLI1	0.110171	1.60875e-11	3.09616e-10	0.229277	0.119106	0.356481	0.136243
CEP57	0.139001	1.61711e-11	3.1085e-10	0.362578	0.223577	0.472222	0.215608
SARNP	0.0453524	1.61921e-11	3.1088e-10	0.065055	0.019702	0.162037	0.035714
ARPC2	0.25175	1.65355e-11	3.17093e-10	2.08233	1.83058	0.940972	0.816138
ACAT1	0.101886	1.68364e-11	3.22476e-10	0.227005	0.12512	0.376157	0.152778
PIH1D1	0.132934	1.71864e-11	3.28786e-10	0.35285	0.219916	0.483796	0.227513
OCEL1	0.0908249	1.7325e-11	3.31041e-10	0.173939	0.083114	0.321759	0.107804
RPS26	0.158892	1.85522e-11	3.53622e-10	3.80096	3.64207	0.996528	0.989418
CKAP2L	0.048515	1.85685e-11	3.53622e-10	0.074035	0.02552	0.171296	0.04828
WDR18	0.194025	1.85732e-11	3.53622e-10	0.73063	0.536604	0.694444	0.414021
DEPDC1B	0.0291742	1.86644e-11	3.54935e-10	0.041667	0.012493	0.125	0.030423
MCTS1	0.169437	1.92394e-11	3.65435e-10	0.558775	0.389338	0.606481	0.339947
MRPL43	0.162856	1.94868e-11	3.69693e-10	0.505295	0.342439	0.583333	0.30291
HIST1H3B	0.0728157	2.01709e-11	3.82219e-10	0.112768	0.039952	0.180556	0.059524
MYEOV2	0.190643	2.07106e-11	3.91981e-10	0.692205	0.501562	0.650463	0.382937
BCKDK	0.123587	2.08023e-11	3.93249e-10	0.312398	0.188812	0.451389	0.206349
KIF20B	0.103309	2.0942e-11	3.95423e-10	0.233602	0.130293	0.385417	0.154101
CSRP1	0.11124	2.0977e-11	3.95617e-10	0.259603	0.148363	0.409722	0.166005
POLD2	0.20919	2.13826e-11	4.0279e-10	0.864729	0.655539	0.711806	0.464286
PRKDC	0.211015	2.16187e-11	4.06757e-10	0.809322	0.598307	0.677083	0.421958
KCNAB2	0.133727	2.19817e-11	4.13101e-10	0.357289	0.223562	0.483796	0.223545
TRAPPC4	0.163061	2.24811e-11	4.21989e-10	0.515052	0.351991	0.581019	0.316138
TRIAP1	0.145758	2.27403e-11	4.26353e-10	0.418829	0.273071	0.533565	0.26455
CLNS1A	0.215884	2.27817e-11	4.26629e-10	0.916468	0.700584	0.737269	0.482804
POLA1	0.0656255	2.28578e-11	4.27553e-10	0.119609	0.053983	0.253472	0.084656
ATP5F1	0.237488	2.34863e-11	4.38548e-10	1.23352	0.996034	0.805556	0.585979
CDCA7L	0.128822	2.35005e-11	4.38548e-10	0.325308	0.196486	0.449074	0.206349
MRPL22	0.150349	2.36511e-11	4.40567e-10	0.460188	0.309839	0.547454	0.290344
PHB	0.25352	2.36638e-11	4.40567e-10	1.44924	1.19572	0.836806	0.644841
GYPC	0.227507	2.39072e-11	4.4458e-10	0.950816	0.723309	0.762731	0.484788
MPG	0.150748	2.45231e-11	4.55502e-10	0.434303	0.283554	0.538194	0.260582
ENO1	0.29519	2.46144e-11	4.56667e-10	2.46024	2.16505	0.940972	0.810185
DHRS4	0.115806	2.47513e-11	4.58674e-10	0.279163	0.163357	0.423611	0.187169
VPS29	0.167657	2.52241e-11	4.66894e-10	0.531209	0.363552	0.563657	0.312169
UQCC3	0.142296	2.59179e-11	4.7918e-10	0.394964	0.252668	0.505787	0.244048
GALE	0.0932673	2.59617e-11	4.79436e-10	0.206151	0.112883	0.357639	0.142857
MPLKIP	0.143697	2.61305e-11	4.81997e-10	0.398668	0.254971	0.516204	0.244048
HSBP1	0.185579	2.64926e-11	4.88111e-10	0.673936	0.488357	0.673611	0.380952
HNRNPA0	0.240786	2.68659e-11	4.94386e-10	1.32984	1.08906	0.834491	0.631614
EIF2AK2	0.157794	2.6895e-11	4.94386e-10	0.427082	0.269287	0.511574	0.242725
UBE2A	0.186335	2.70025e-11	4.95452e-10	0.635397	0.449062	0.62963	0.347222
HLA-A	-0.267021	2.70151e-11	4.95452e-10	2.73404	3.00106	0.99537	0.956349
CUTA	0.172154	2.73915e-11	5.0178e-10	0.563775	0.391622	0.608796	0.326058
C19orf48	0.172815	2.79652e-11	5.11703e-10	0.554359	0.381545	0.582176	0.319444
KATNB1	0.0590126	2.8023e-11	5.12174e-10	0.100949	0.041937	0.224537	0.064153
HSPE1	0.285018	2.99404e-11	5.46592e-10	1.83994	1.55492	0.863426	0.715608
C7orf50	0.167991	3.02966e-11	5.52463e-10	0.48531	0.317319	0.555556	0.267857
CHCHD4	0.0968934	3.03709e-11	5.53186e-10	0.210011	0.113117	0.351852	0.13955
IFITM3	0.140848	3.12766e-11	5.69035e-10	0.325521	0.184673	0.429398	0.174603
CASP8AP2	0.10059	3.18462e-11	5.78738e-10	0.212369	0.111779	0.344907	0.131614
MED30	0.122984	3.33706e-11	6.05753e-10	0.307056	0.184072	0.456019	0.193783
C7orf73	0.15025	3.38635e-11	6.14002e-10	0.442027	0.291777	0.543981	0.267196
MRPL36	0.175304	3.40321e-11	6.16359e-10	0.59185	0.416546	0.621528	0.34127
RPL35	0.225147	3.4204e-11	6.18771e-10	3.36969	3.14454	0.987269	0.941799
PRPS2	0.121796	3.48744e-11	6.30185e-10	0.296725	0.17493	0.4375	0.187169
PSMB10	0.243147	3.51403e-11	6.34273e-10	1.32092	1.07778	0.884259	0.626323
LMO2	0.0426402	3.55493e-11	6.40931e-10	0.061373	0.018733	0.148148	0.034392
MIS18A	0.0857583	3.56723e-11	6.42423e-10	0.180623	0.094865	0.324074	0.126984
CDC40	0.139806	3.61972e-11	6.51142e-10	0.370176	0.23037	0.494213	0.226852
RRP7A	0.23149	3.62403e-11	6.51184e-10	1.11489	0.883405	0.784722	0.543651
KLHDC3	0.110827	3.68227e-11	6.60906e-10	0.260679	0.149852	0.412037	0.168651
RBM42	0.160603	3.80256e-11	6.81729e-10	0.492045	0.331442	0.585648	0.299603
EXOSC5	0.160758	3.84027e-11	6.87719e-10	0.5082	0.347442	0.577546	0.302249
CFDP1	0.116887	3.91317e-11	6.99988e-10	0.262264	0.145377	0.414352	0.153439
DCTN3	0.133462	4.29222e-11	7.66934e-10	0.364891	0.231429	0.489583	0.232804
IDH3G	0.129663	4.42319e-11	7.89453e-10	0.342676	0.213013	0.476852	0.21627
GMPS	0.147384	4.45282e-11	7.93854e-10	0.427208	0.279823	0.520833	0.263228
CDCA4	0.113515	4.49511e-11	8.005e-10	0.274948	0.161433	0.376157	0.177249
ENY2	0.204365	4.50926e-11	8.02127e-10	0.870037	0.665672	0.726852	0.472222
DRAP1	0.188999	4.54261e-11	8.07159e-10	0.673871	0.484872	0.659722	0.371693
SLC25A19	0.17442	4.6885e-11	8.32157e-10	0.566026	0.391606	0.583333	0.31746
COX20	0.168223	4.74054e-11	8.40459e-10	0.555478	0.387255	0.58912	0.327381
HLA-DMB	0.148589	5.38223e-11	9.53168e-10	0.381228	0.232639	0.490741	0.210979
BAX	0.185505	5.42425e-11	9.59546e-10	0.686095	0.50059	0.66088	0.386243
BLOC1S2	0.145309	5.59642e-11	9.88906e-10	0.402938	0.257629	0.513889	0.244048
PCBD1	0.0928178	5.66557e-11	1.00002e-09	0.212086	0.119268	0.362269	0.147487
DSN1	0.0686031	5.67642e-11	1.00083e-09	0.124883	0.05628	0.261574	0.08664
MRPS14	0.134376	5.94078e-11	1.04628e-09	0.379505	0.245129	0.512731	0.249339
GLMP	0.0355218	6.14905e-11	1.08177e-09	0.05269	0.017168	0.142361	0.036376
TMCO1	0.159264	6.17885e-11	1.08582e-09	0.492675	0.333411	0.577546	0.299603
XRCC5	0.23951	6.30461e-11	1.1067e-09	1.27171	1.0322	0.820602	0.596561
BTF3	0.237941	6.54395e-11	1.14648e-09	2.61584	2.3779	0.96875	0.880291
POLR2H	0.18922	6.54556e-11	1.14648e-09	0.711792	0.522573	0.657407	0.392857
SLC39A4	0.130374	6.55312e-11	1.14654e-09	0.34866	0.218285	0.465278	0.222222
GPAA1	0.145707	6.57411e-11	1.14896e-09	0.424247	0.278539	0.543981	0.267196
EEF1E1	0.0728618	6.63702e-11	1.15869e-09	0.137617	0.064756	0.270833	0.092593
EID1	0.179724	7.20299e-11	1.25612e-09	0.650133	0.470409	0.630787	0.369709
DNAJC4	0.107016	7.35106e-11	1.28054e-09	0.226705	0.119689	0.358796	0.137566
BLOC1S1	0.106991	7.67841e-11	1.33611e-09	0.243641	0.13665	0.392361	0.154762
ILF2	0.227716	7.83793e-11	1.36238e-09	1.14914	0.921428	0.815972	0.564815
THOC7	0.172483	7.9114e-11	1.37366e-09	0.608745	0.436262	0.625	0.353836
UPF2	0.160614	8.11018e-11	1.40665e-09	0.509608	0.348993	0.591435	0.304894
POP7	0.164854	8.12099e-11	1.40699e-09	0.550344	0.38549	0.578704	0.325397
TBCD	0.0583885	8.23402e-11	1.42503e-09	0.092476	0.034088	0.19213	0.058201
CDK5RAP3	0.134327	8.2483e-11	1.42596e-09	0.363747	0.229419	0.482639	0.228836
SF3A2	0.178199	8.28729e-11	1.43115e-09	0.61689	0.438691	0.640046	0.358466
LUC7L3	0.185928	8.31709e-11	1.43474e-09	0.696511	0.510583	0.677083	0.394841
ASNA1	0.168774	8.40086e-11	1.44763e-09	0.601414	0.43264	0.62963	0.363095
HSPD1	0.298237	8.42201e-11	1.44971e-09	2.17103	1.87279	0.895833	0.757937
UBA52	0.222301	8.44504e-11	1.45211e-09	2.69424	2.47194	0.966435	0.909392
MRPS2	0.162384	8.50351e-11	1.46059e-09	0.545524	0.38314	0.591435	0.33664
NIT2	0.153383	8.67279e-11	1.48807e-09	0.478668	0.325284	0.553241	0.298942
CCDC18	0.0794719	8.74022e-11	1.49803e-09	0.152015	0.072543	0.296296	0.101852
CAMKMT	0.0611724	8.75657e-11	1.49922e-09	0.098259	0.037087	0.199074	0.050926
CUL3	0.0877473	8.79991e-11	1.50503e-09	0.171106	0.083359	0.305556	0.107804
NDUFB9	0.233155	8.8171e-11	1.50636e-09	1.29002	1.05687	0.825231	0.61045
FAM175A	0.0773031	8.86482e-11	1.51289e-09	0.14181	0.064507	0.267361	0.088624
SPCS2	0.202625	9.10383e-11	1.55202e-09	0.839297	0.636673	0.738426	0.454365
RPLP2	0.172106	9.71951e-11	1.65522e-09	3.53296	3.36086	0.991898	0.974206
LAMTOR5	0.208868	9.8538e-11	1.6763e-09	0.949833	0.740965	0.758102	0.508598
PPIB	0.261929	1.0192e-10	1.73199e-09	1.69563	1.4337	0.890046	0.699735
SDHD	0.108801	1.04639e-10	1.77631e-09	0.254118	0.145317	0.408565	0.165344
TAOK3	0.127963	1.05584e-10	1.79028e-09	0.333632	0.205669	0.475694	0.209656
MELK	0.0355954	1.05705e-10	1.79028e-09	0.054931	0.019335	0.159722	0.041005
GPR18	0.0552673	1.05799e-10	1.79028e-09	0.076789	0.021522	0.146991	0.030423
RAB14	0.15635	1.07146e-10	1.81117e-09	0.481336	0.324986	0.560185	0.292328
PFKL	0.133207	1.07412e-10	1.81374e-09	0.348825	0.215618	0.474537	0.213624
MRTO4	0.208301	1.08837e-10	1.83586e-09	0.917923	0.709622	0.74537	0.484127
COMMD9	0.122596	1.09895e-10	1.85138e-09	0.325908	0.203311	0.469907	0.21164
OGFOD2	0.0689414	1.09989e-10	1.85138e-09	0.125768	0.056827	0.241898	0.088624
INPP5D	0.142547	1.13997e-10	1.91683e-09	0.380573	0.238026	0.490741	0.222884
NIPSNAP1	0.0909073	1.17021e-10	1.96562e-09	0.193492	0.102585	0.353009	0.128307
MRPS28	0.118481	1.20542e-10	2.02263e-09	0.306555	0.188074	0.445602	0.203042
TRPT1	0.121096	1.25836e-10	2.10925e-09	0.304084	0.182988	0.443287	0.189815
ETHE1	0.0941045	1.28443e-10	2.15068e-09	0.199058	0.104954	0.344907	0.126984
CCDC107	0.125695	1.29151e-10	2.16028e-09	0.305665	0.17997	0.430556	0.177249
XRN2	0.191182	1.34743e-10	2.25145e-09	0.792548	0.601366	0.710648	0.450397
NDUFS6	0.219405	1.35902e-10	2.26844e-09	1.05625	0.836846	0.75	0.536376
SUV39H1	0.0617072	1.39971e-10	2.33392e-09	0.106644	0.044937	0.225694	0.068122
C14orf142	0.103639	1.44141e-10	2.40094e-09	0.240454	0.136815	0.386574	0.156746
PPP6R1	0.133537	1.44486e-10	2.40418e-09	0.370534	0.236998	0.476852	0.226852
HINT2	0.127955	1.51797e-10	2.5232e-09	0.340693	0.212738	0.46412	0.212302
MT-ATP6	-0.149498	1.57251e-10	2.61116e-09	3.77601	3.92551	0.99537	0.994709
UBE2V1	0.0736315	1.58315e-10	2.62609e-09	0.127969	0.054337	0.240741	0.070767
SNX2	0.159404	1.58955e-10	2.63397e-09	0.502021	0.342617	0.581019	0.301587
BAG2	0.0912991	1.61645e-10	2.6757e-09	0.203227	0.111928	0.351852	0.133598
C11orf58	0.2193	1.61808e-10	2.6757e-09	1.19919	0.979891	0.831019	0.605159
RPL18	0.163015	1.6302e-10	2.69187e-09	3.58162	3.41861	0.988426	0.982143
COMT	0.145	1.63123e-10	2.69187e-09	0.423389	0.278389	0.53588	0.261905
NUDT21	0.163658	1.65465e-10	2.7277e-09	0.560015	0.396357	0.590278	0.331349
PPCS	0.135451	1.6994e-10	2.79858e-09	0.372452	0.237001	0.520833	0.229497
LINC00926	0.139805	1.72247e-10	2.83365e-09	0.327346	0.187541	0.413194	0.169312
CHAF1A	0.064909	1.75491e-10	2.88404e-09	0.134066	0.069157	0.271991	0.106481
ZMAT5	0.0897029	1.79757e-10	2.95113e-09	0.183369	0.093666	0.333333	0.117725
RPS9	0.225328	1.80832e-10	2.96573e-09	3.17753	2.9522	0.982639	0.931878
KDELR1	0.167347	1.81858e-10	2.97949e-09	0.56247	0.395123	0.605324	0.333995
FKBP8	0.15876	1.83804e-10	3.00828e-09	0.497934	0.339174	0.554398	0.291667
FN3KRP	0.0884954	1.86141e-10	3.04342e-09	0.189641	0.101146	0.324074	0.132275
VRK2	0.167787	1.90183e-10	3.10632e-09	0.547674	0.379887	0.578704	0.315476
EBI3	-0.277002	1.90609e-10	3.11011e-09	0.796208	1.07321	0.652778	0.583333
PPP4C	0.195744	1.92324e-10	3.13354e-09	0.843688	0.647943	0.734954	0.472222
FOXM1	0.035837	1.92438e-10	3.13354e-09	0.055041	0.019204	0.153935	0.044974
SUCLG1	0.153017	1.93007e-10	3.1396e-09	0.510572	0.357554	0.584491	0.321429
GSTK1	0.178935	1.93291e-10	3.14104e-09	0.621445	0.44251	0.630787	0.352513
NUCKS1	0.210747	1.97534e-10	3.20671e-09	0.958416	0.74767	0.737269	0.500661
NUTF2	0.208341	1.98219e-10	3.21457e-09	0.964408	0.756067	0.75463	0.509921
PDK2	0.0465364	1.99343e-10	3.22953e-09	0.076002	0.029466	0.184028	0.053571
CEBPZ	0.183574	2.03633e-10	3.29568e-09	0.700798	0.517224	0.674769	0.398148
KIAA0125	0.0771916	2.05067e-10	3.31553e-09	0.12885	0.051659	0.188657	0.06746
RSBN1L	0.121942	2.07682e-10	3.3544e-09	0.304625	0.182683	0.439815	0.187831
ATAD5	0.0926745	2.17004e-10	3.4991e-09	0.209879	0.117204	0.344907	0.13955
OTUB1	0.191993	2.17078e-10	3.4991e-09	0.793644	0.601651	0.722222	0.441799
LINC01013	0.0406488	2.23293e-10	3.59565e-09	0.053057	0.012408	0.105324	0.021164
FAU	0.178275	2.23606e-10	3.59706e-09	3.32947	3.15119	0.991898	0.964947
WDR34	0.0731967	2.33087e-10	3.74581e-09	0.143327	0.07013	0.288194	0.097222
E2F8	0.015931	2.47024e-10	3.96579e-09	0.020009	0.004078	0.075231	0.013228
MRPS18C	0.178599	2.49017e-10	3.99378e-09	0.699515	0.520916	0.662037	0.404101
AKIP1	0.0689039	2.50017e-10	4.00579e-09	0.130763	0.061859	0.269676	0.083333
MX1	0.156421	2.52944e-10	4.04862e-09	0.383701	0.22728	0.439815	0.176587
PDCD7	0.0523811	2.67588e-10	4.27873e-09	0.080787	0.028405	0.174769	0.049603
COX7A2L	0.196868	2.82889e-10	4.51887e-09	0.868123	0.671255	0.732639	0.476852
CHEK1	0.0781757	2.84277e-10	4.53651e-09	0.168	0.089825	0.306713	0.121693
SPAG5	0.0407022	2.88163e-10	4.59394e-09	0.06738	0.026678	0.175926	0.053571
NDUFB5	0.158713	2.88877e-10	4.60072e-09	0.530155	0.371442	0.569444	0.31746
DEF8	0.0991093	2.94133e-10	4.67977e-09	0.217068	0.117958	0.364583	0.133598
IFNGR1	0.131946	2.94542e-10	4.6816e-09	0.324863	0.192917	0.4375	0.186508
ATP2A1-AS1	0.0438527	3.03937e-10	4.82613e-09	0.072777	0.028925	0.190972	0.051587
GINS3	0.0647029	3.12118e-10	4.95112e-09	0.124407	0.059704	0.262731	0.088624
RNF181	0.171761	3.13155e-10	4.96263e-09	0.650602	0.478841	0.65625	0.388228
POC1A	0.058078	3.22319e-10	5.1028e-09	0.111193	0.053115	0.244213	0.085317
MRPL23	0.0865405	3.23913e-10	5.12295e-09	0.179198	0.092658	0.320602	0.113757
HNRNPD	0.207987	3.37652e-10	5.33498e-09	0.896029	0.688043	0.681713	0.459656
PEX16	0.125667	3.38949e-10	5.35017e-09	0.329034	0.203368	0.472222	0.205026
HAUS8	0.066283	3.57095e-10	5.62565e-09	0.130938	0.064655	0.27662	0.094577
TCEB1	0.197643	3.57106e-10	5.62565e-09	0.865117	0.667474	0.690972	0.470899
RFC1	0.129491	3.6175e-10	5.69319e-09	0.357428	0.227937	0.46412	0.221561
MCM8	0.0665125	3.64903e-10	5.73717e-09	0.121508	0.054995	0.248843	0.078042
NDUFAF2	0.130499	3.74663e-10	5.88483e-09	0.365972	0.235474	0.487269	0.229497
ECHS1	0.143197	3.80319e-10	5.9678e-09	0.446391	0.303193	0.532407	0.279762
SCML1	0.092004	3.85601e-10	6.04474e-09	0.181905	0.089901	0.318287	0.098545
RFC2	0.148238	3.86921e-10	6.05716e-09	0.458978	0.31074	0.528935	0.277116
TMEM11	0.113512	3.87152e-10	6.05716e-09	0.288742	0.17523	0.435185	0.186508
ZNF85	0.0597133	3.89113e-10	6.0819e-09	0.108671	0.048958	0.248843	0.074074
EXOSC4	0.173603	3.91453e-10	6.11249e-09	0.642319	0.468717	0.663194	0.37963
POLQ	0.0325213	3.92341e-10	6.12037e-09	0.050589	0.018068	0.138889	0.041005
MRPL27	0.162919	3.95936e-10	6.17042e-09	0.580441	0.417523	0.609954	0.35119
RP11-231C14.7	0.0765102	3.97009e-10	6.18111e-09	0.122474	0.045964	0.196759	0.054233
AAMP	0.140561	4.02284e-10	6.25713e-09	0.443292	0.30273	0.555556	0.285714
NT5C3A	0.119521	4.17947e-10	6.49445e-09	0.296802	0.177281	0.425926	0.184524
ACADM	0.136696	4.28233e-10	6.6478e-09	0.397431	0.260736	0.509259	0.247354
RAB1B	0.172936	4.30928e-10	6.68315e-09	0.626031	0.453095	0.646991	0.363757
IFT22	0.0705318	4.34827e-10	6.73707e-09	0.14213	0.071599	0.295139	0.099206
CHD4	0.169547	4.35812e-10	6.7458e-09	0.568281	0.398734	0.592593	0.322751
SYNCRIP	0.201758	4.46022e-10	6.89714e-09	0.880005	0.678247	0.704861	0.464286
RPSA	0.212624	4.48008e-10	6.92116e-09	3.19094	2.97831	0.976852	0.94246
KAT2A	0.0780491	4.68818e-10	7.23565e-09	0.155867	0.077818	0.292824	0.10582
DTL	0.0706773	4.87543e-10	7.51738e-09	0.143407	0.07273	0.283565	0.099868
ICAM1	-0.251722	5.00195e-10	7.70503e-09	0.637102	0.888824	0.561343	0.522487
CORO1B	0.0934067	5.13404e-10	7.90088e-09	0.185869	0.092462	0.313657	0.107804
TPM4	0.194527	5.33329e-10	8.19962e-09	0.715395	0.520868	0.635417	0.363095
CYB561A3	0.150053	5.34537e-10	8.21029e-09	0.433396	0.283344	0.524306	0.253968
DDX49	0.119555	5.73468e-10	8.79978e-09	0.332988	0.213433	0.471065	0.220899
ARL3	0.0610632	5.7851e-10	8.86863e-09	0.112104	0.051041	0.253472	0.080688
SPATA33	0.0487999	5.86995e-10	8.99009e-09	0.081607	0.032807	0.195602	0.054894
TERF2IP	0.152287	5.93412e-10	9.07966e-09	0.494998	0.342711	0.571759	0.301587
PFDN4	0.130982	5.97643e-10	9.13564e-09	0.390195	0.259213	0.510417	0.25463
IGHA1	0.156084	6.00742e-10	9.17423e-09	0.400983	0.244899	0.386574	0.187831
C9orf9	0.0211491	6.04936e-10	9.22946e-09	0.026011	0.004862	0.074074	0.01455
MITD1	0.149678	6.05868e-10	9.23245e-09	0.459024	0.309346	0.555556	0.275132
U2SURP	0.194664	6.06287e-10	9.23245e-09	0.81634	0.621675	0.694444	0.436508
YAF2	0.0953249	6.08815e-10	9.26211e-09	0.215141	0.119817	0.364583	0.142857
RAD54L	0.0441885	6.23315e-10	9.47368e-09	0.074877	0.030689	0.193287	0.058862
PARPBP	0.0465565	6.34026e-10	9.6273e-09	0.084076	0.03752	0.210648	0.068122
CLIC1	0.237119	6.38412e-10	9.6847e-09	1.82123	1.58411	0.923611	0.759259
ATP6V0B	0.215382	6.76441e-10	1.02454e-08	1.10644	0.891057	0.799769	0.555556
TPD52	0.101599	6.76653e-10	1.02454e-08	0.236307	0.134708	0.375	0.150132
ATP6V0E2	0.070556	6.89748e-10	1.04337e-08	0.147025	0.076469	0.288194	0.109788
OXLD1	0.103985	6.94183e-10	1.04909e-08	0.256599	0.152615	0.405093	0.173942
GMPPA	0.0922579	7.06025e-10	1.06598e-08	0.214401	0.122143	0.355324	0.150132
RAD51C	0.112769	7.12974e-10	1.07545e-08	0.303295	0.190527	0.423611	0.203042
RAN	0.271834	7.39893e-10	1.115e-08	2.5885	2.31667	0.936343	0.83664
ZFAS1	0.212436	7.40777e-10	1.11528e-08	1.03357	0.821132	0.758102	0.531746
PSMB3	0.236823	7.43676e-10	1.1186e-08	1.68844	1.45162	0.890046	0.720899
C1orf123	0.119795	7.49344e-10	1.12606e-08	0.310795	0.191	0.446759	0.194444
CAPN1	0.109116	7.52661e-10	1.12909e-08	0.263957	0.154842	0.409722	0.162698
HNRNPUL1	0.161117	7.52777e-10	1.12909e-08	0.552991	0.391874	0.600694	0.318783
SNRPE	0.227685	7.6396e-10	1.14479e-08	1.34849	1.12081	0.814815	0.628968
NANS	0.117544	7.80388e-10	1.16831e-08	0.321001	0.203457	0.457176	0.210317
PRC1	0.0484481	7.92147e-10	1.18481e-08	0.085497	0.037049	0.202546	0.063492
FURIN	0.0600251	8.10388e-10	1.21096e-08	0.106028	0.046003	0.224537	0.074735
CDC27	0.0991089	8.11292e-10	1.21118e-08	0.230512	0.131403	0.363426	0.155423
EIF1B	0.164081	8.35613e-10	1.24632e-08	0.561623	0.397542	0.609954	0.32672
RPL13A	0.229311	8.4051e-10	1.25245e-08	2.73736	2.50805	0.966435	0.891534
NMI	0.131051	8.45719e-10	1.25904e-08	0.356481	0.22543	0.482639	0.217593
SRSF2	0.240489	8.54611e-10	1.27109e-08	1.95716	1.71667	0.928241	0.777778
MRPL17	0.171896	8.71631e-10	1.2952e-08	0.654469	0.482573	0.619213	0.376984
FES	0.0415453	8.73057e-10	1.29612e-08	0.060966	0.019421	0.142361	0.035714
APTX	0.104098	8.78719e-10	1.30331e-08	0.251965	0.147867	0.402778	0.165344
UBE2I	0.215049	9.31893e-10	1.3809e-08	1.24111	1.02606	0.831019	0.62037
MRPL21	0.170056	9.44881e-10	1.39884e-08	0.645055	0.474999	0.62963	0.374339
CDK5	0.0666048	9.51699e-10	1.40763e-08	0.134889	0.068284	0.28588	0.100529
SHMT2	0.211662	9.61692e-10	1.4211e-08	1.00391	0.792253	0.774306	0.507937
PDZD11	0.0875299	9.81184e-10	1.44856e-08	0.204796	0.117266	0.355324	0.14881
TLR10	0.0986605	9.85652e-10	1.45381e-08	0.202974	0.104313	0.292824	0.118386
TIMM17A	0.182884	9.93377e-10	1.46386e-08	0.767874	0.58499	0.679398	0.438492
GLRX2	0.0914405	9.98544e-10	1.47011e-08	0.224394	0.132953	0.387731	0.159392
SKA2	0.086688	1.02497e-09	1.50763e-08	0.197755	0.111067	0.334491	0.136905
SLC9A3R1	0.109091	1.02734e-09	1.50955e-08	0.268347	0.159256	0.416667	0.171296
FAM76B	0.0601311	1.02816e-09	1.50955e-08	0.105836	0.045704	0.22338	0.066799
KIF15	0.0379614	1.03571e-09	1.51923e-08	0.064152	0.026191	0.180556	0.054233
C1orf162	0.108748	1.049e-09	1.53731e-08	0.235575	0.126827	0.34838	0.126984
SKAP2	0.127218	1.06772e-09	1.56332e-08	0.347252	0.220034	0.458333	0.212963
MRPS15	0.182387	1.08285e-09	1.58402e-08	0.78497	0.602583	0.686343	0.444444
USP1	0.165492	1.10203e-09	1.6106e-08	0.599072	0.43358	0.577546	0.341931
PSME1	0.228806	1.1247e-09	1.64223e-08	2.20022	1.97141	0.965278	0.833995
NCF1	0.193819	1.12846e-09	1.6455e-08	0.671212	0.477393	0.637731	0.349868
C11orf1	0.0908577	1.129e-09	1.6455e-08	0.215892	0.125034	0.358796	0.150794
PPP1R16B	0.132199	1.13729e-09	1.65607e-08	0.368467	0.236267	0.481481	0.224206
RPL24	0.214116	1.17114e-09	1.70381e-08	2.80845	2.59433	0.96412	0.915344
SASH3	0.161011	1.18953e-09	1.72836e-08	0.571077	0.410066	0.600694	0.342593
IDH1	0.0697853	1.19018e-09	1.72836e-08	0.121162	0.051377	0.219907	0.068783
PSMC3IP	0.0594621	1.19585e-09	1.73501e-08	0.112292	0.05283	0.251157	0.080026
SLC27A5	0.0691176	1.20349e-09	1.74451e-08	0.141182	0.072064	0.288194	0.101852
STOML2	0.204868	1.22284e-09	1.77096e-08	1.0022	0.797336	0.734954	0.517857
RSU1	0.132703	1.23839e-09	1.79185e-08	0.392881	0.260178	0.523148	0.244048
SF3B4	0.177852	1.24535e-09	1.79874e-08	0.723277	0.545425	0.685185	0.419974
RECQL	0.116232	1.24637e-09	1.79874e-08	0.309889	0.193657	0.452546	0.199074
MEAF6	0.138043	1.2472e-09	1.79874e-08	0.42867	0.290627	0.539352	0.270503
SREK1IP1	0.120684	1.24766e-09	1.79874e-08	0.335381	0.214697	0.469907	0.216931
TRUB2	0.119213	1.25931e-09	1.8139e-08	0.337814	0.2186	0.481481	0.225529
CCDC51	0.075002	1.2709e-09	1.82896e-08	0.157329	0.082327	0.310185	0.11045
KCNIP2	0.0308726	1.3427e-09	1.93054e-08	0.0442	0.013327	0.107639	0.029762
LYPLAL1	0.0968356	1.34653e-09	1.93431e-08	0.22193	0.125094	0.353009	0.147487
DCXR	0.200308	1.35704e-09	1.94765e-08	0.905968	0.70566	0.744213	0.48082
CDC123	0.17394	1.36237e-09	1.95355e-08	0.713777	0.539837	0.65625	0.412037
TPGS2	0.112834	1.39511e-09	1.9987e-08	0.30467	0.191836	0.434028	0.196429
MYL12A	0.233691	1.40902e-09	2.01682e-08	1.40816	1.17447	0.861111	0.654101
EIF3E	0.220119	1.43052e-09	2.04576e-08	1.23244	1.01232	0.797454	0.593915
MED16	0.109093	1.44061e-09	2.05834e-08	0.281525	0.172432	0.424769	0.184524
ACOT13	0.103218	1.44942e-09	2.06908e-08	0.261217	0.157999	0.409722	0.175265
MRPL38	0.0731265	1.47629e-09	2.10556e-08	0.138692	0.065565	0.261574	0.08664
MOSPD3	0.0583182	1.52368e-09	2.17121e-08	0.10273	0.044412	0.224537	0.06746
GAPT	0.0524815	1.53377e-09	2.18364e-08	0.076098	0.023616	0.145833	0.035714
NAPSA	0.0839336	1.54946e-09	2.20401e-08	0.174366	0.090432	0.311343	0.117725
CENPT	0.0779139	1.56422e-09	2.22303e-08	0.16294	0.085026	0.300926	0.113095
RP11-14N7.2	0.0282302	1.57046e-09	2.22991e-08	0.041451	0.013221	0.134259	0.027778
BAD	0.0928459	1.58926e-09	2.25461e-08	0.216873	0.124028	0.384259	0.145503
ATF7IP2	0.0721821	1.60921e-09	2.27941e-08	0.134577	0.062395	0.25	0.084656
MLEC	0.109686	1.6096e-09	2.27941e-08	0.292189	0.182503	0.427083	0.191799
DUSP3	0.103034	1.65313e-09	2.33898e-08	0.237439	0.134406	0.369213	0.142196
PHKG2	0.0792665	1.7071e-09	2.41321e-08	0.170966	0.0917	0.318287	0.122354
MRFAP1	0.12657	1.74085e-09	2.45875e-08	0.370806	0.244236	0.501157	0.232804
MED11	0.0924363	1.77535e-09	2.50525e-08	0.216441	0.124005	0.372685	0.146825
RBM4B	0.0511529	1.80974e-09	2.55152e-08	0.083762	0.032609	0.181713	0.051587
TIMM17B	0.168314	1.81757e-09	2.56031e-08	0.662873	0.494559	0.65625	0.385582
SYK	0.117644	1.82518e-09	2.56876e-08	0.294902	0.177258	0.420139	0.176587
ATP6V1E1	0.114855	1.86199e-09	2.61803e-08	0.295685	0.18083	0.44213	0.185847
REC8	0.0426226	1.86346e-09	2.61803e-08	0.066718	0.024095	0.168981	0.040344
COX5A	0.231243	1.90848e-09	2.6789e-08	1.35241	1.12117	0.793981	0.612434
ZMIZ1	0.0756448	1.91014e-09	2.6789e-08	0.156631	0.080987	0.284722	0.106481
ALYREF	0.0510763	1.93869e-09	2.71655e-08	0.088939	0.037863	0.209491	0.062831
SRSF3	0.233969	1.95653e-09	2.73914e-08	1.67068	1.43671	0.87037	0.710979
TCIRG1	0.0977386	1.97025e-09	2.7537e-08	0.208333	0.110594	0.334491	0.119709
MED28	0.142669	1.97038e-09	2.7537e-08	0.471385	0.328716	0.581019	0.292989
MRPL14	0.178393	1.98123e-09	2.76644e-08	0.733777	0.555384	0.653935	0.415344
OARD1	0.0973064	1.98412e-09	2.76806e-08	0.232361	0.135055	0.378472	0.152116
CARD16	0.0915578	2.00208e-09	2.79068e-08	0.193478	0.10192	0.335648	0.108466
POLE3	0.174423	2.06136e-09	2.8708e-08	0.685309	0.510886	0.652778	0.384921
COX7A2	0.223831	2.07301e-09	2.88452e-08	1.59666	1.37283	0.883102	0.712963
RABEP2	0.105463	2.07675e-09	2.88721e-08	0.264302	0.158839	0.409722	0.17328
SPIB	0.166792	2.07872e-09	2.88743e-08	0.532308	0.365515	0.582176	0.284392
PRPF19	0.170263	2.08103e-09	2.88814e-08	0.670889	0.500627	0.653935	0.392857
IMPDH1	0.0913644	2.08627e-09	2.89289e-08	0.227688	0.136324	0.361111	0.162037
TMC6	0.126126	2.14598e-09	2.97311e-08	0.345056	0.21893	0.46875	0.21627
TMEM256-PLSCR3	0.0586006	2.20933e-09	3.05822e-08	0.10622	0.047619	0.229167	0.070106
RPS27A	0.131184	2.23365e-09	3.08921e-08	3.98313	3.85194	0.996528	0.989418
SEC13	0.173146	2.29434e-09	3.1704e-08	0.720918	0.547772	0.694444	0.425265
PBK	0.0245718	2.30306e-09	3.1797e-08	0.037463	0.012891	0.128472	0.031085
RNF7	0.17271	2.31237e-09	3.18979e-08	0.708944	0.536234	0.674769	0.411376
NSA2	0.196571	2.45603e-09	3.38504e-08	0.986823	0.790252	0.766204	0.526455
VRK1	0.110324	2.52222e-09	3.47327e-08	0.304526	0.194202	0.434028	0.205688
TAF11	0.113089	2.53585e-09	3.48904e-08	0.299766	0.186677	0.434028	0.195106
MFI2	0.0391432	2.56039e-09	3.51976e-08	0.05966	0.020517	0.144676	0.040344
RAB5C	0.0924063	2.58531e-09	3.55097e-08	0.205091	0.112685	0.347222	0.125
TP53TG1	0.0674424	2.60558e-09	3.57393e-08	0.132318	0.064876	0.269676	0.089286
NOSIP	0.143859	2.60795e-09	3.57393e-08	0.488737	0.344878	0.576389	0.305556
HPRT1	0.151488	2.60874e-09	3.57393e-08	0.535347	0.383859	0.571759	0.322751
UPF3A	0.120483	2.61355e-09	3.57745e-08	0.344563	0.22408	0.47338	0.215608
YWHAB	0.225945	2.62764e-09	3.59189e-08	1.74593	1.51999	0.90625	0.744709
FANCA	0.0555205	2.62859e-09	3.59189e-08	0.10537	0.04985	0.24537	0.079365
HMBS	0.0983025	2.63684e-09	3.60008e-08	0.253067	0.154764	0.416667	0.175926
B3GAT3	0.111154	2.65059e-09	3.61575e-08	0.291819	0.180665	0.444444	0.185847
GNG2	-0.192313	2.6722e-09	3.64212e-08	0.254662	0.446975	0.280093	0.270503
KCNN4	0.15024	2.68614e-09	3.658e-08	0.509681	0.359441	0.555556	0.30754
PLEKHJ1	0.140586	2.76048e-09	3.75603e-08	0.439035	0.298449	0.532407	0.265873
GTF2A2	0.192317	3.00867e-09	4.09026e-08	0.923181	0.730864	0.740741	0.492725
PARP2	0.0652007	3.0146e-09	4.09483e-08	0.124883	0.059683	0.253472	0.084656
ISG20	-0.274664	3.05914e-09	4.15139e-08	1.14644	1.4211	0.790509	0.703704
AGGF1	0.119835	3.06143e-09	4.15139e-08	0.343738	0.223903	0.474537	0.223545
NUPL2	0.0988991	3.16577e-09	4.28923e-08	0.250464	0.151565	0.416667	0.170635
RPL10A	0.218742	3.24343e-09	4.39073e-08	2.94667	2.72793	0.975694	0.911376
ALDH16A1	0.0910708	3.25095e-09	4.39717e-08	0.208955	0.117884	0.350694	0.136243
SCCPDH	0.0772768	3.30462e-09	4.46599e-08	0.169454	0.092178	0.315972	0.116402
KNSTRN	0.0582581	3.31822e-09	4.48057e-08	0.10984	0.051582	0.236111	0.076058
PFDN6	0.161304	3.43866e-09	4.63929e-08	0.624988	0.463684	0.633102	0.380291
SSR3	0.153675	3.45742e-09	4.66066e-08	0.558887	0.405212	0.600694	0.333333
MTFP1	0.131343	3.49651e-09	4.70938e-08	0.402775	0.271432	0.516204	0.255952
HNRNPC	0.228127	3.5243e-09	4.74282e-08	1.73569	1.50756	0.908565	0.727513
SNAPC5	0.108334	3.53463e-09	4.75271e-08	0.282993	0.174659	0.423611	0.190476
MMAB	0.142555	3.80084e-09	5.10636e-08	0.490869	0.348314	0.578704	0.312169
ADD3	0.0862376	3.80796e-09	5.11162e-08	0.176257	0.09002	0.313657	0.103836
LYRM7	0.0831149	3.84032e-09	5.15074e-08	0.198428	0.115314	0.34838	0.144841
KNTC1	0.0445101	3.85714e-09	5.16895e-08	0.074669	0.030159	0.188657	0.055556
AHSA1	0.172716	3.8842e-09	5.20086e-08	0.734409	0.561693	0.672454	0.429894
MFNG	0.153071	3.89187e-09	5.20676e-08	0.551047	0.397976	0.592593	0.335317
KIF23	0.0401933	3.92937e-09	5.25253e-08	0.067743	0.02755	0.165509	0.048942
HMMR	0.0589052	3.93732e-09	5.25875e-08	0.107252	0.048347	0.196759	0.068783
HSD17B7	0.0967592	3.94425e-09	5.26361e-08	0.224576	0.127816	0.357639	0.142196
IER3IP1	0.0936643	3.9555e-09	5.27422e-08	0.212608	0.118944	0.371528	0.134259
GLCCI1	0.0267932	3.97318e-09	5.29337e-08	0.03645	0.009657	0.101852	0.020503
C19orf25	0.123413	4.00011e-09	5.32481e-08	0.340943	0.21753	0.469907	0.213624
PREB	0.101046	4.02712e-09	5.35631e-08	0.263562	0.162517	0.413194	0.179233
ADSS	0.136346	4.42812e-09	5.88476e-08	0.452673	0.316327	0.53588	0.290344
DIAPH3	0.0432124	4.47183e-09	5.9379e-08	0.07384	0.030627	0.18287	0.053571
CNP	0.0966224	4.49927e-09	5.96938e-08	0.229581	0.132959	0.381944	0.150132
HNRNPA1	0.230455	4.50637e-09	5.97383e-08	2.65287	2.42241	0.961806	0.869048
LRRC45	0.0448454	4.52929e-09	5.99925e-08	0.078846	0.034001	0.199074	0.058201
IVD	0.0628568	4.61672e-09	6.10999e-08	0.119487	0.05663	0.238426	0.077381
VPS51	0.131073	4.62942e-09	6.12171e-08	0.417926	0.286853	0.533565	0.277116
MLX	0.127193	4.70918e-09	6.22203e-08	0.390831	0.263638	0.509259	0.250661
APOA1BP	0.158241	4.71608e-09	6.22601e-08	0.593404	0.435163	0.62963	0.35119
ARHGEF1	0.114072	4.74572e-09	6.25996e-08	0.304136	0.190063	0.438657	0.193122
KIAA0226L	0.11849	4.83277e-09	6.36953e-08	0.317189	0.1987	0.444444	0.200397
MRPL18	0.163294	4.9361e-09	6.50035e-08	0.657604	0.494311	0.640046	0.386905
YEATS4	0.107757	4.95754e-09	6.5232e-08	0.294635	0.186878	0.43287	0.201058
EIF2S2	0.213157	4.97369e-09	6.53422e-08	1.17239	0.959237	0.784722	0.578042
PTPN2	0.15458	4.97409e-09	6.53422e-08	0.54218	0.3876	0.58912	0.316138
MRPL9	0.143651	5.00717e-09	6.57227e-08	0.512167	0.368516	0.591435	0.329365
BRE	0.078855	5.13947e-09	6.74039e-08	0.153193	0.074338	0.246528	0.092593
PABPN1	0.114498	5.1895e-09	6.80042e-08	0.335929	0.22143	0.453704	0.220899
LZIC	0.0718518	5.27298e-09	6.90415e-08	0.141422	0.06957	0.268519	0.091931
DHRS9	0.030705	5.33021e-09	6.97336e-08	0.03813	0.007425	0.077546	0.015873
GPN3	0.122262	5.39476e-09	7.05204e-08	0.387053	0.26479	0.510417	0.261905
SPINT1	0.027608	5.43299e-09	7.0962e-08	0.038805	0.011197	0.103009	0.026455
TM7SF2	0.0698437	5.47414e-09	7.1441e-08	0.140835	0.070991	0.253472	0.097884
SDHB	0.154581	5.5155e-09	7.19221e-08	0.610433	0.455851	0.636574	0.378307
CDC25B	0.0463352	5.65447e-09	7.36742e-08	0.078102	0.031767	0.1875	0.056217
POLR1D	0.170719	5.85051e-09	7.61663e-08	0.732032	0.561313	0.659722	0.421296
LPCAT4	0.0592077	5.91237e-09	7.6909e-08	0.09916	0.039952	0.215278	0.050926
FLYWCH2	0.0831939	5.9231e-09	7.69858e-08	0.182929	0.099735	0.313657	0.121032
THOC6	0.12709	5.94338e-09	7.71866e-08	0.394522	0.267433	0.513889	0.258598
MAGEF1	0.086423	5.99846e-09	7.78387e-08	0.200478	0.114055	0.347222	0.138228
MOB1A	0.206502	6.03745e-09	7.8281e-08	1.1464	0.939903	0.810185	0.57672
CIITA	0.113007	6.0448e-09	7.83127e-08	0.284691	0.171684	0.403935	0.173942
SBF1	0.0690531	6.07079e-09	7.85857e-08	0.130247	0.061194	0.25	0.081349
S100PBP	0.0627739	6.09085e-09	7.87815e-08	0.109875	0.047101	0.222222	0.068783
ACYP2	0.0742111	6.11146e-09	7.89842e-08	0.14203	0.067819	0.260417	0.081349
UPP1	0.0600747	6.23509e-09	8.05169e-08	0.113957	0.053882	0.231481	0.077381
CISD2	0.130719	6.30548e-09	8.13601e-08	0.418593	0.287874	0.519676	0.267196
ACTR2	0.172015	6.34426e-09	8.17944e-08	0.703871	0.531857	0.658565	0.402116
NMRK1	0.0665989	6.4182e-09	8.26809e-08	0.129346	0.062747	0.265046	0.089286
LPIN1	0.108661	6.4668e-09	8.32398e-08	0.281027	0.172365	0.413194	0.174603
PRPS1	0.134398	6.58133e-09	8.46458e-08	0.436821	0.302423	0.540509	0.272487
WWC3	0.0559787	6.60251e-09	8.48499e-08	0.101326	0.045347	0.222222	0.066799
HLA-DQA1	0.23736	6.63421e-09	8.51888e-08	2.21256	1.9752	0.959491	0.829365
LTA4H	0.148391	6.72652e-09	8.63048e-08	0.510911	0.36252	0.565972	0.311508
NDUFS2	0.130647	6.96551e-09	8.92994e-08	0.430478	0.299831	0.538194	0.279101
XXbac-BPG32J3.22	0.0543627	6.99384e-09	8.95908e-08	0.094028	0.039665	0.212963	0.054233
CHURC1	0.102276	7.2851e-09	9.32469e-08	0.253308	0.151032	0.399306	0.16336
RANGRF	0.137579	7.37033e-09	9.42624e-08	0.464944	0.327365	0.559028	0.297619
SMAGP	0.0372345	7.4169e-09	9.47821e-08	0.062105	0.024871	0.153935	0.04828
RPS23	0.131908	7.46416e-09	9.53098e-08	4.0359	3.90399	0.99537	0.990079
NDC80	0.0485585	7.52951e-09	9.60674e-08	0.086749	0.03819	0.193287	0.063492
RAB33A	0.0341711	7.56098e-09	9.6392e-08	0.048925	0.014754	0.119213	0.025794
NDUFA6	0.187615	7.81936e-09	9.96065e-08	0.930615	0.743	0.71875	0.501323
FH	0.126904	7.84131e-09	9.98064e-08	0.401319	0.274415	0.510417	0.256614
FUOM	0.1168	7.94483e-09	1.01044e-07	0.322727	0.205926	0.440972	0.205688
NACA	0.18561	7.96426e-09	1.0121e-07	2.99093	2.80532	0.984954	0.935185
SUMO2	0.219878	7.97187e-09	1.01226e-07	2.05499	1.83512	0.929398	0.806878
ETFA	0.163249	8.09038e-09	1.02649e-07	0.667725	0.504476	0.662037	0.394841
HSPBAP1	0.0372809	8.26634e-09	1.04799e-07	0.053763	0.016482	0.119213	0.025132
MRPL50	0.129576	8.27668e-09	1.04847e-07	0.419282	0.289706	0.548611	0.271164
SDF2L1	0.188645	8.46687e-09	1.07171e-07	0.812407	0.623762	0.671296	0.42791
GMPPB	0.118979	8.59841e-09	1.0875e-07	0.360285	0.241307	0.49537	0.238757
ARRB2	0.0769393	8.62572e-09	1.09009e-07	0.161517	0.084578	0.303241	0.10582
RABGGTB	0.140728	8.75766e-09	1.10589e-07	0.469112	0.328384	0.547454	0.294974
CH507-9B2.3	0.0421847	8.78318e-09	1.10823e-07	0.062583	0.020398	0.140046	0.030423
MORF4L1	0.19527	9.34226e-09	1.17785e-07	1.07165	0.876377	0.792824	0.558862
POLR3G	0.0730191	9.62395e-09	1.21241e-07	0.156251	0.083232	0.277778	0.10582
UBE2V2	0.148273	9.65542e-09	1.21541e-07	0.545315	0.397042	0.599537	0.330688
SRRM1	0.208568	9.72083e-09	1.22268e-07	1.25605	1.04748	0.81713	0.607804
OAS1	0.0795204	9.79982e-09	1.23165e-07	0.139704	0.060184	0.216435	0.054233
GTF2I	0.143385	9.85165e-09	1.23719e-07	0.489079	0.345695	0.555556	0.291667
NXT1	0.157902	9.93706e-09	1.24693e-07	0.62125	0.463348	0.645833	0.368386
UROS	0.106172	1.00431e-08	1.25925e-07	0.300048	0.193876	0.44213	0.206349
TNFRSF13C	0.068699	1.02917e-08	1.28941e-07	0.124988	0.056289	0.211806	0.075397
BRI3BP	0.0408461	1.04046e-08	1.3018e-07	0.072154	0.031308	0.174769	0.060185
PTK2	0.0751112	1.04069e-08	1.3018e-07	0.142814	0.067703	0.255787	0.082672
TRAF7	0.122009	1.05073e-08	1.31333e-07	0.395188	0.273179	0.52662	0.261905
RPAIN	0.123252	1.06062e-08	1.32466e-07	0.386985	0.263732	0.50463	0.257937
TMEM9	0.0584234	1.07165e-08	1.33733e-07	0.104935	0.046511	0.207176	0.071429
ITGB2	0.142884	1.07244e-08	1.33733e-07	0.451476	0.308592	0.533565	0.265873
ATP5D	-0.13759	1.07673e-08	1.34163e-07	0.180266	0.317855	0.3125	0.207672
C11orf73	0.140375	1.08047e-08	1.34524e-07	0.503755	0.363381	0.576389	0.320767
ANXA6	0.153911	1.08405e-08	1.34865e-07	0.534347	0.380436	0.581019	0.312831
AIDA	0.091456	1.08705e-08	1.35133e-07	0.22112	0.129664	0.366898	0.146825
BRMS1	0.134456	1.09653e-08	1.36205e-07	0.453211	0.318755	0.559028	0.289683
HNRNPUL2	0.0510563	1.10653e-08	1.3728e-07	0.084517	0.03346	0.186343	0.049603
LAMTOR1	0.186077	1.1069e-08	1.3728e-07	0.938975	0.752898	0.743056	0.506614
REXO2	0.132809	1.12868e-08	1.39816e-07	0.443272	0.310463	0.533565	0.286376
JTB	0.204514	1.1291e-08	1.39816e-07	1.21862	1.0141	0.805556	0.602513
IARS2	0.105203	1.15827e-08	1.43317e-07	0.291803	0.1866	0.431713	0.20172
MTG1	0.103429	1.16327e-08	1.43824e-07	0.256569	0.153139	0.388889	0.161376
CCS	0.103426	1.17072e-08	1.44633e-07	0.24386	0.140433	0.366898	0.148148
FBXO5	0.0668564	1.17504e-08	1.45055e-07	0.123679	0.056823	0.231481	0.074074
BCKDHA	0.0516259	1.20197e-08	1.48264e-07	0.087057	0.035431	0.180556	0.049603
TBCB	0.164737	1.22646e-08	1.51168e-07	0.679398	0.514661	0.658565	0.392196
EVL	0.131897	1.24438e-08	1.53259e-07	0.393032	0.261135	0.494213	0.238757
WIPF1	0.13828	1.25265e-08	1.5416e-07	0.455231	0.316951	0.550926	0.277116
SMAP2	0.135038	1.25618e-08	1.54474e-07	0.419728	0.28469	0.516204	0.255952
CCDC28A	0.0582916	1.26351e-08	1.55256e-07	0.10367	0.045378	0.222222	0.065476
DHRS4L2	0.0446962	1.26617e-08	1.55463e-07	0.082437	0.037741	0.203704	0.06746
SMIM10	0.0279521	1.29904e-08	1.59377e-07	0.041525	0.013572	0.106481	0.031085
IRF1	-0.267485	1.30078e-08	1.59468e-07	1.24225	1.50974	0.831019	0.721561
TMEM97	0.115546	1.32838e-08	1.62726e-07	0.356091	0.240545	0.476852	0.241402
PDHA1	0.118381	1.3337e-08	1.63253e-07	0.370561	0.25218	0.493056	0.251984
EBP	0.126087	1.35466e-08	1.65692e-07	0.414034	0.287947	0.50463	0.27381
GTF3C5	0.0965053	1.35599e-08	1.65728e-07	0.245994	0.149489	0.405093	0.161376
COMMD4	0.0967626	1.36713e-08	1.66962e-07	0.25266	0.155897	0.405093	0.172619
NUDCD2	0.122285	1.38481e-08	1.68991e-07	0.385827	0.263543	0.508102	0.251984
NUP37	0.0939196	1.40048e-08	1.70773e-07	0.247989	0.15407	0.390046	0.170635
ACAP1	0.120255	1.42421e-08	1.73534e-07	0.338418	0.218163	0.467593	0.210317
TNF	-0.208952	1.43186e-08	1.74333e-07	0.415741	0.624693	0.349537	0.371032
NFS1	0.0502976	1.44671e-08	1.76008e-07	0.087026	0.036729	0.180556	0.056878
RPS19BP1	0.178765	1.46683e-08	1.78319e-07	0.862991	0.684226	0.716435	0.478836
HADHA	0.146244	1.47084e-08	1.78671e-07	0.533642	0.387397	0.59375	0.329365
SVIP	0.0910021	1.48648e-08	1.80433e-07	0.218589	0.127587	0.344907	0.150132
MRPS12	0.193173	1.49332e-08	1.81126e-07	1.00192	0.808744	0.752315	0.518519
NDUFAF3	0.188691	1.50855e-08	1.82834e-07	0.971093	0.782402	0.775463	0.528439
RPL5	0.170217	1.52325e-08	1.84476e-07	3.39354	3.22333	0.993056	0.959656
IGHV4-34	0.156337	1.52534e-08	1.84589e-07	0.262443	0.106107	0.125	0.049603
GNB2L1	0.173085	1.53912e-08	1.86115e-07	3.24311	3.07002	0.989583	0.951058
TBC1D7	0.0562668	1.57766e-08	1.90632e-07	0.107772	0.051506	0.232639	0.075397
FRMD8	0.0590179	1.62313e-08	1.95978e-07	0.109989	0.050971	0.228009	0.073413
EXOSC3	0.131969	1.62543e-08	1.96108e-07	0.46756	0.335591	0.552083	0.30754
TOMM20	0.181913	1.62861e-08	1.96343e-07	0.902625	0.720712	0.743056	0.492725
COA3	0.15022	1.65636e-08	1.99538e-07	0.586301	0.436081	0.614583	0.359127
SPSB3	0.0748007	1.67471e-08	2.01596e-07	0.151077	0.076277	0.278935	0.095238
GPX7	0.069194	1.69593e-08	2.03997e-07	0.143696	0.074502	0.266204	0.098545
GNG10	0.140068	1.73501e-08	2.08541e-07	0.460473	0.320405	0.532407	0.271164
CMC2	0.118844	1.75194e-08	2.10417e-07	0.358355	0.239511	0.465278	0.226852
DCTN2	0.124208	1.75544e-08	2.10679e-07	0.403763	0.279555	0.518519	0.265212
TIMP1	0.0514164	1.78319e-08	2.13849e-07	0.092907	0.04149	0.190972	0.065476
UXT	0.19223	1.79816e-08	2.15483e-07	1.10548	0.913247	0.813657	0.572751
POLR3GL	0.0881129	1.80455e-08	2.16086e-07	0.205647	0.117534	0.354167	0.131614
PGM1	0.0755305	1.80823e-08	2.16364e-07	0.165769	0.090238	0.304398	0.114418
BID	0.21392	1.81973e-08	2.17578e-07	1.2638	1.04988	0.826389	0.607804
LSM10	0.147816	1.88253e-08	2.24918e-07	0.56449	0.416674	0.622685	0.341931
CTNNAL1	0.0437688	1.88793e-08	2.25395e-07	0.077019	0.03325	0.19213	0.056217
COX19	0.0896136	1.91236e-08	2.28141e-07	0.218345	0.128732	0.37037	0.143519
RNASEH2B	0.13813	1.94961e-08	2.32411e-07	0.475081	0.336951	0.545139	0.294312
ELOVL1	0.14028	1.98563e-08	2.36529e-07	0.490135	0.349855	0.570602	0.305556
CASP3	0.0839586	2.02363e-08	2.40875e-07	0.186648	0.102689	0.325231	0.113757
PHF5A	0.169251	2.03346e-08	2.41866e-07	0.750745	0.581493	0.664352	0.427249
ZNF519	0.041498	2.03868e-08	2.42306e-07	0.065076	0.023578	0.148148	0.037698
STAP1	0.0905901	2.04616e-08	2.43014e-07	0.221274	0.130684	0.369213	0.148148
ITGB3BP	0.0797631	2.09001e-08	2.48038e-07	0.191743	0.11198	0.334491	0.136243
EIF3M	0.189945	2.12328e-08	2.51798e-07	1.02787	0.837926	0.763889	0.539683
PXN-AS1	0.0334401	2.14252e-08	2.53892e-07	0.053502	0.020062	0.145833	0.037037
IFITM1	0.232878	2.14937e-08	2.54514e-07	1.38006	1.14718	0.856481	0.643519
ECHDC1	0.135267	2.15179e-08	2.54612e-07	0.465801	0.330534	0.55787	0.295635
C20orf96	0.0309722	2.19715e-08	2.59788e-07	0.045434	0.014462	0.119213	0.02381
PLIN3	0.0913443	2.20756e-08	2.60825e-07	0.20838	0.117036	0.34838	0.125661
ZNRF1	0.0334843	2.22734e-08	2.62967e-07	0.05322	0.019736	0.134259	0.042989
LNPEP	0.113288	2.25584e-08	2.66136e-07	0.29953	0.186242	0.409722	0.181878
DAZAP1	0.113558	2.29217e-08	2.70222e-07	0.344804	0.231247	0.46412	0.228175
PLA2G12A	0.0569327	2.31946e-08	2.73238e-07	0.115401	0.058469	0.247685	0.090608
OIP5	0.0342255	2.32295e-08	2.73447e-07	0.057458	0.023233	0.152778	0.043651
JMJD4	0.0983372	2.33382e-08	2.74525e-07	0.268375	0.170038	0.41088	0.187169
ELP5	0.119405	2.33686e-08	2.7468e-07	0.382831	0.263426	0.49537	0.247354
PLEK	-0.234874	2.3671e-08	2.7803e-07	0.524614	0.759488	0.469907	0.427249
CD96	0.0430019	2.36986e-08	2.78149e-07	0.075008	0.032006	0.18287	0.054233
DDX24	0.181217	2.37617e-08	2.78686e-07	0.93086	0.749643	0.751157	0.512566
TRIP13	0.0529567	2.40287e-08	2.81609e-07	0.107351	0.054394	0.238426	0.085317
SP110	0.125189	2.43327e-08	2.84964e-07	0.36369	0.238501	0.476852	0.212963
PRR34-AS1	0.0527547	2.45733e-08	2.8757e-07	0.099374	0.046619	0.215278	0.07209
FGFR1OP	0.0652088	2.46553e-08	2.8832e-07	0.141068	0.075859	0.297454	0.102513
BNIP3L	0.0718161	2.48029e-08	2.89833e-07	0.140783	0.068967	0.258102	0.085317
ARHGAP9	0.0897021	2.49454e-08	2.91285e-07	0.212775	0.123073	0.354167	0.140212
NET1	0.0553983	2.50108e-08	2.91836e-07	0.09726	0.041862	0.203704	0.054233
TBCA	0.186671	2.51231e-08	2.92932e-07	1.02373	0.837063	0.761574	0.549603
TIPIN	0.0978929	2.53887e-08	2.95812e-07	0.269878	0.171985	0.402778	0.188492
MTHFD1	0.114235	2.56652e-08	2.98816e-07	0.347486	0.233251	0.46875	0.22619
ARPC4	0.0928705	2.59601e-08	3.0203e-07	0.233314	0.140444	0.381944	0.157407
HIST1H1B	0.0923979	2.63371e-08	3.06193e-07	0.191139	0.098741	0.221065	0.093254
COPZ1	0.149715	2.65089e-08	3.07966e-07	0.601888	0.452173	0.640046	0.376984
FLOT1	0.156668	2.65623e-08	3.08362e-07	0.59306	0.436391	0.616898	0.337963
PSMB6	0.196189	2.69423e-08	3.12546e-07	1.2415	1.04531	0.84838	0.618386
ISOC2	0.145879	2.80197e-08	3.24696e-07	0.570107	0.424228	0.600694	0.353175
CCT2	0.212276	2.80303e-08	3.24696e-07	1.42259	1.21032	0.851852	0.650794
TTC1	0.149245	2.81136e-08	3.25425e-07	0.596343	0.447099	0.623843	0.361772
UBE2N	0.191785	2.81476e-08	3.25583e-07	1.1187	0.926916	0.799769	0.576058
ARHGAP15	0.11825	2.82225e-08	3.26212e-07	0.326186	0.207936	0.449074	0.199074
GPN2	0.0740662	2.8446e-08	3.28558e-07	0.171582	0.097516	0.3125	0.123677
GTPBP3	0.0742465	2.84991e-08	3.28934e-07	0.173837	0.099591	0.332176	0.128968
NDUFV3	0.0961349	2.88112e-08	3.32296e-07	0.258844	0.162709	0.402778	0.180556
ACTN4	0.128915	2.89436e-08	3.33582e-07	0.414133	0.285218	0.515046	0.261243
SCIMP	0.0790483	2.95738e-08	3.40599e-07	0.157664	0.078615	0.260417	0.087302
PSMG3	0.0833612	2.96578e-08	3.41321e-07	0.211125	0.127764	0.357639	0.152778
RAB2A	0.13844	2.98333e-08	3.43093e-07	0.497348	0.358908	0.572917	0.311508
EXOSC7	0.125025	2.98977e-08	3.43587e-07	0.42109	0.296065	0.539352	0.276455
MBD4	0.140109	3.03544e-08	3.48585e-07	0.496973	0.356864	0.56713	0.302249
TRIM28	0.115211	3.05742e-08	3.50857e-07	0.346223	0.231012	0.469907	0.225529
TNRC6B	0.0947696	3.09137e-08	3.54262e-07	0.221866	0.127097	0.347222	0.13955
IRF3	0.0910836	3.09153e-08	3.54262e-07	0.221705	0.130622	0.372685	0.142857
HSPA14	0.112279	3.14611e-08	3.60258e-07	0.345857	0.233578	0.476852	0.234788
MZB1	0.102472	3.18069e-08	3.63957e-07	0.272702	0.17023	0.365741	0.172619
TOE1	0.0884115	3.2281e-08	3.69117e-07	0.225215	0.136803	0.375	0.156085
MEA1	0.150499	3.39434e-08	3.87804e-07	0.632929	0.482429	0.630787	0.38955
ISG15	0.142118	3.39638e-08	3.87804e-07	0.440204	0.298085	0.532407	0.24537
RPL15	0.165416	3.40535e-08	3.8855e-07	3.43879	3.27337	0.987269	0.962302
RBBP6	0.135855	3.43112e-08	3.91212e-07	0.455083	0.319228	0.53125	0.272487
PDHB	0.115199	3.49094e-08	3.97748e-07	0.362755	0.247555	0.5	0.242725
C21orf58	0.0252853	3.51239e-08	3.99907e-07	0.037101	0.011815	0.108796	0.028439
COA5	0.103289	3.5609e-08	4.05141e-07	0.284775	0.181486	0.434028	0.189153
KXD1	0.160369	3.5819e-08	4.0724e-07	0.685752	0.525384	0.662037	0.39881
PYCR2	0.0728098	3.59508e-08	4.08448e-07	0.154001	0.081191	0.284722	0.103836
MRPS26	0.147268	3.63407e-08	4.12584e-07	0.600647	0.453379	0.601852	0.361772
SRA1	0.138276	3.72864e-08	4.22983e-07	0.509495	0.371219	0.583333	0.316138
PSMB5	0.170127	3.73095e-08	4.22983e-07	0.812969	0.642842	0.694444	0.455026
FDFT1	0.196847	3.73379e-08	4.23004e-07	1.10044	0.90359	0.788194	0.55754
C14orf1	0.146186	3.74921e-08	4.2445e-07	0.550595	0.40441	0.597222	0.339286
TIMM50	0.140582	3.76878e-08	4.26363e-07	0.539003	0.398421	0.601852	0.337302
ASAH1	0.0948245	3.78691e-08	4.28111e-07	0.237592	0.142768	0.37037	0.153439
MAT2B	0.150275	3.8151e-08	4.30993e-07	0.534512	0.384237	0.596065	0.31746
UBALD1	0.0716957	3.96861e-08	4.48018e-07	0.151716	0.08002	0.284722	0.101852
ESYT1	0.0788566	3.98956e-08	4.50065e-07	0.188916	0.110059	0.333333	0.135582
AC024560.2	0.0327542	3.994e-08	4.50194e-07	0.046861	0.014107	0.103009	0.02381
TPRKB	0.118637	3.99633e-08	4.50194e-07	0.392773	0.274135	0.520833	0.261243
BPTF	0.132415	4.0024e-08	4.50559e-07	0.436319	0.303904	0.53588	0.26918
CAT	0.0767933	4.04302e-08	4.54812e-07	0.171366	0.094572	0.306713	0.111772
CDK4	0.194475	4.0521e-08	4.55512e-07	1.11222	0.917746	0.753472	0.56746
UBE2L3	0.179486	4.05862e-08	4.55924e-07	0.947282	0.767796	0.747685	0.513228
BDH1	0.0750298	4.2597e-08	4.78176e-07	0.185298	0.110268	0.341435	0.143519
ADK	0.158505	4.27166e-08	4.79182e-07	0.661827	0.503323	0.648148	0.383598
BUB1B	0.0330141	4.31082e-08	4.83235e-07	0.056303	0.023289	0.149306	0.047619
PRDX1	0.229239	4.31954e-08	4.83873e-07	2.50364	2.2744	0.947917	0.848545
CAPNS1	0.0850878	4.35e-08	4.86944e-07	0.20829	0.123202	0.34375	0.146825
FBXO4	0.0673184	4.37045e-08	4.88891e-07	0.137552	0.070233	0.260417	0.090608
TIMMDC1	0.132003	4.44884e-08	4.97311e-07	0.461744	0.329742	0.561343	0.291005
PABPC4	0.0895954	4.5627e-08	5.09682e-07	0.223632	0.134037	0.368056	0.152116
MAGOHB	0.124105	4.56978e-08	5.09953e-07	0.429838	0.305733	0.519676	0.281085
RP11-545E17.3	0.0291554	4.57151e-08	5.09953e-07	0.043486	0.01433	0.116898	0.035053
ASNSD1	0.108274	4.64028e-08	5.17263e-07	0.317283	0.209009	0.453704	0.212302
PAK1	0.0822005	4.64403e-08	5.1732e-07	0.197784	0.115583	0.33912	0.137566
DDA1	0.111272	4.65153e-08	5.17794e-07	0.327615	0.216343	0.469907	0.212302
CXCL11	-0.0918675	4.67893e-08	5.20482e-07	0.022216	0.114084	0.019676	0.063492
FAM129A	-0.128478	4.78008e-08	5.31364e-07	0.147275	0.275753	0.173611	0.205688
ACD	0.120525	4.84164e-08	5.37833e-07	0.379541	0.259016	0.497685	0.244709
MAGOH	0.172414	4.84947e-08	5.38329e-07	0.868478	0.696064	0.725694	0.487434
LIMK1	0.0629297	4.87643e-08	5.40945e-07	0.114414	0.051485	0.207176	0.070106
CNTRL	0.115917	4.87997e-08	5.40962e-07	0.348865	0.232948	0.47338	0.223545
CKLF	0.0396165	4.89796e-08	5.4258e-07	0.065538	0.025921	0.162037	0.046296
KHSRP	0.0879393	4.96302e-08	5.49406e-07	0.22629	0.138351	0.375	0.154101
MFF	0.143635	4.97007e-08	5.49805e-07	0.583238	0.439603	0.609954	0.364418
E2F2	0.0169348	5.03306e-08	5.56388e-07	0.025361	0.008426	0.085648	0.024471
MGLL	-0.109161	5.04308e-08	5.56742e-07	0.081408	0.190568	0.069444	0.130291
KLHL23	0.0465504	5.04323e-08	5.56742e-07	0.085711	0.039161	0.208333	0.059524
POMZP3	0.0309498	5.08633e-08	5.61112e-07	0.042621	0.011671	0.09375	0.023148
FADD	0.0899711	5.17958e-08	5.71005e-07	0.229452	0.139481	0.366898	0.158069
TALDO1	0.213319	5.21742e-08	5.7478e-07	1.60599	1.39267	0.898148	0.718915
HEG1	0.0356787	5.28668e-08	5.82008e-07	0.061635	0.025956	0.165509	0.047619
MTDH	0.202781	5.33352e-08	5.86761e-07	1.26895	1.06617	0.811343	0.605159
UNC119	0.11869	5.52459e-08	6.07363e-07	0.356404	0.237714	0.47338	0.220238
RP11-290D2.6	-0.217624	5.63273e-08	6.18826e-07	0.474747	0.692371	0.444444	0.383598
DRAM2	0.0951398	5.65889e-08	6.21273e-07	0.233407	0.138267	0.364583	0.14418
NDUFA9	0.0649934	5.71106e-08	6.26569e-07	0.129158	0.064164	0.25463	0.080026
RNF114	0.121099	5.81832e-08	6.37899e-07	0.384526	0.263427	0.519676	0.244709
MEMO1	0.0882664	5.83763e-08	6.39577e-07	0.214601	0.126334	0.358796	0.13955
ARL11	0.0444921	5.86414e-08	6.42041e-07	0.069294	0.024802	0.149306	0.03836
AC079767.4	0.0876918	5.9116e-08	6.46794e-07	0.18592	0.098228	0.284722	0.105159
CCNB2	0.0291189	6.13758e-08	6.71058e-07	0.047769	0.01865	0.131944	0.041005
PSMA3	0.190318	6.19106e-08	6.76189e-07	1.12539	0.935075	0.805556	0.575397
RASSF7	0.0617743	6.19297e-08	6.76189e-07	0.120547	0.058772	0.241898	0.080688
PSMB1	0.205288	6.40024e-08	6.98343e-07	1.63148	1.42619	0.890046	0.718915
COTL1	0.0743923	6.40885e-08	6.98805e-07	0.172312	0.09792	0.311343	0.119048
KIF20A	0.0124083	6.42417e-08	6.99998e-07	0.016735	0.004327	0.069444	0.013889
ERGIC3	0.135075	6.44626e-08	7.01926e-07	0.499755	0.36468	0.576389	0.318122
ZDHHC12	0.118251	6.47526e-08	7.04603e-07	0.381851	0.2636	0.501157	0.246693
SUZ12	0.103619	6.48391e-08	7.05064e-07	0.300487	0.196869	0.420139	0.201058
UBAC1	0.0641763	6.57377e-08	7.1435e-07	0.142949	0.078772	0.27662	0.11045
AUNIP	0.0206563	6.85967e-08	7.4491e-07	0.031464	0.010807	0.107639	0.025794
FAM213A	0.0629705	6.89325e-08	7.48048e-07	0.134657	0.071686	0.271991	0.096561
TUBA1A	0.100586	6.90018e-08	7.48264e-07	0.267727	0.167141	0.398148	0.175265
ZCCHC17	0.100961	6.9046e-08	7.48264e-07	0.29344	0.192479	0.425926	0.199074
CCT8	0.197981	7.18468e-08	7.78088e-07	1.19038	0.992397	0.790509	0.578042
DNA2	0.0433275	7.22929e-08	7.8239e-07	0.080533	0.037205	0.185185	0.064815
VPS28	0.150699	7.27414e-08	7.8671e-07	0.609027	0.458328	0.644676	0.368386
CD2BP2	0.131745	7.38022e-08	7.97643e-07	0.474343	0.342598	0.570602	0.303571
MAP3K13	0.0858722	7.38906e-08	7.98058e-07	0.212091	0.126218	0.356481	0.145503
IFI30	0.114863	7.41072e-08	7.99857e-07	0.33273	0.217867	0.451389	0.20172
CD83	-0.273489	7.52001e-08	8.11105e-07	1.78728	2.06077	0.923611	0.837963
CD320	0.153054	7.53373e-08	8.12036e-07	0.639102	0.486048	0.638889	0.382275
KIAA1524	0.0503975	7.66642e-08	8.25781e-07	0.103222	0.052825	0.236111	0.082672
C15orf40	0.104971	7.6925e-08	8.28032e-07	0.309874	0.204902	0.449074	0.207672
NPM3	0.145439	7.69945e-08	8.28222e-07	0.573514	0.428074	0.561343	0.341931
CEP55	0.027273	7.82632e-08	8.41303e-07	0.042273	0.015	0.118056	0.03373
DOCK8	0.107515	7.87297e-08	8.45748e-07	0.308322	0.200807	0.44213	0.20172
KDM5A	0.102794	7.90342e-08	8.4845e-07	0.27473	0.171936	0.40625	0.175926
ARMCX6	0.0780341	7.95319e-08	8.53219e-07	0.190848	0.112814	0.33912	0.134259
DERA	0.0752972	7.97054e-08	8.54506e-07	0.173857	0.09856	0.320602	0.122354
GGH	0.0621745	8.07561e-08	8.6519e-07	0.138773	0.076598	0.274306	0.105159
GOT2	0.117163	8.10748e-08	8.67842e-07	0.396986	0.279823	0.511574	0.265873
ANAPC11	0.178182	8.11123e-08	8.67842e-07	0.972495	0.794313	0.746528	0.525132
PPP1R7	0.135986	8.13773e-08	8.70094e-07	0.504039	0.368053	0.571759	0.313492
TOPORS-AS1	0.0475982	8.25596e-08	8.82145e-07	0.080423	0.032825	0.173611	0.046958
NPC2	0.134261	8.27151e-08	8.83216e-07	0.439522	0.305262	0.541667	0.265873
ATP5A1	0.184251	8.47825e-08	9.04687e-07	1.04668	0.862432	0.768519	0.539683
MTCH2	0.148929	8.50896e-08	9.07357e-07	0.641654	0.492725	0.628472	0.37963
SNW1	0.132982	8.70821e-08	9.27985e-07	0.476384	0.343402	0.563657	0.30291
PSMA7	0.211389	8.76289e-08	9.3319e-07	1.92085	1.70946	0.920139	0.76918
EME1	0.0247867	8.89145e-08	9.46249e-07	0.037097	0.01231	0.115741	0.029101
EIF5B	0.187711	8.97807e-08	9.54831e-07	1.05755	0.869838	0.761574	0.53836
TRIM25	0.0766525	9.11699e-08	9.68961e-07	0.171997	0.095344	0.287037	0.11045
SNAPIN	0.118798	9.19272e-08	9.7636e-07	0.386552	0.267754	0.497685	0.253968
TPM3	0.201095	9.20191e-08	9.76687e-07	1.53185	1.33076	0.877315	0.700397
ERAL1	0.117202	9.41181e-08	9.98248e-07	0.408961	0.291759	0.533565	0.279101
DIABLO	0.105489	9.41755e-08	9.98248e-07	0.324897	0.219408	0.465278	0.224868
ZNRD1	0.138066	9.43744e-08	9.99693e-07	0.562086	0.42402	0.611111	0.359788
FAM107B	0.096926	9.72327e-08	1.02929e-06	0.23858	0.141654	0.355324	0.146164
TEX30	0.0886126	9.84469e-08	1.04145e-06	0.239021	0.150408	0.381944	0.167989
ZNF581	0.114244	1.00656e-07	1.06411e-06	0.366218	0.251974	0.478009	0.242063
DNASE2	0.0799752	1.02843e-07	1.08652e-06	0.187111	0.107136	0.318287	0.126323
BZW2	0.147637	1.03021e-07	1.08707e-06	0.618153	0.470517	0.638889	0.374339
DDX1	0.113335	1.03031e-07	1.08707e-06	0.363882	0.250547	0.490741	0.241402
PTRH1	0.0998793	1.03954e-07	1.09608e-06	0.310962	0.211082	0.46412	0.219577
BARD1	0.0679628	1.04229e-07	1.09826e-06	0.159185	0.091222	0.310185	0.118386
GCDH	0.103173	1.04384e-07	1.09916e-06	0.310159	0.206986	0.443287	0.215608
FAM133B	0.11758	1.08251e-07	1.13913e-06	0.383854	0.266274	0.490741	0.25463
SUGT1	0.135298	1.09059e-07	1.14673e-06	0.51674	0.381442	0.574074	0.324074
CFAP20	0.093097	1.09117e-07	1.14673e-06	0.264234	0.171137	0.421296	0.185185
MS4A1	0.231664	1.09792e-07	1.15306e-06	1.92041	1.68874	0.90625	0.755291
HIST1H2BN	0.0157986	1.10055e-07	1.15507e-06	0.021117	0.005318	0.070602	0.01455
HNRNPDL	0.200953	1.1013e-07	1.1551e-06	1.92368	1.72273	0.943287	0.78836
RPS6KA3	0.0619775	1.12606e-07	1.1803e-06	0.120516	0.058539	0.231481	0.073413
RBBP4	0.168617	1.1294e-07	1.18257e-06	0.830935	0.662318	0.708333	0.45172
GMCL1	0.062722	1.12971e-07	1.18257e-06	0.126769	0.064047	0.238426	0.084656
LIMK2	0.0477329	1.1507e-07	1.20375e-06	0.086388	0.038655	0.1875	0.060185
ZNF93	0.0328677	1.15382e-07	1.20623e-06	0.050437	0.017569	0.125	0.032407
NDUFA10	0.131706	1.16782e-07	1.22007e-06	0.493672	0.361967	0.564815	0.310847
GPSM2	0.0159448	1.17926e-07	1.23121e-06	0.019028	0.003084	0.045139	0.009259
ARHGAP30	0.121841	1.19524e-07	1.24708e-06	0.406078	0.284237	0.515046	0.261905
FAHD2B	0.0351548	1.2052e-07	1.25665e-06	0.058645	0.023491	0.15625	0.042989
TARDBP	0.0636541	1.20671e-07	1.25741e-06	0.134731	0.071077	0.253472	0.095238
EIF1AY	0.144701	1.20927e-07	1.25888e-06	0.577866	0.433165	0.597222	0.348545
OXCT1	0.090389	1.2097e-07	1.25888e-06	0.240561	0.150172	0.380787	0.160714
ELP6	0.0862915	1.21176e-07	1.2602e-06	0.232008	0.145717	0.383102	0.164683
ZNF207	0.146999	1.21893e-07	1.26683e-06	0.63354	0.486541	0.65162	0.391534
UBXN11	0.0462422	1.22199e-07	1.26918e-06	0.086424	0.040181	0.208333	0.064153
LARS	0.151956	1.23731e-07	1.28426e-06	0.627462	0.475505	0.646991	0.371032
RBM4	0.0781312	1.24481e-07	1.29121e-06	0.18725	0.109119	0.334491	0.126984
PFKFB3	0.0608932	1.25989e-07	1.30601e-06	0.124314	0.06342	0.238426	0.083333
WDR76	0.0615984	1.27238e-07	1.31809e-06	0.136658	0.07506	0.282407	0.099206
PGAP2	0.0670132	1.28163e-07	1.32682e-06	0.149994	0.082981	0.289352	0.111772
OSTC	0.161018	1.29522e-07	1.33963e-06	0.786726	0.625708	0.706019	0.458995
RWDD2B	0.0463818	1.29569e-07	1.33963e-06	0.081564	0.035182	0.174769	0.053571
ATRAID	0.130816	1.31923e-07	1.36309e-06	0.466105	0.33529	0.555556	0.296296
NIPSNAP3A	0.0598211	1.3405e-07	1.38417e-06	0.12021	0.060389	0.239583	0.078042
TMTC4	0.0278132	1.34732e-07	1.39031e-06	0.04083	0.013017	0.107639	0.025132
SNRPD1	0.206576	1.35337e-07	1.39566e-06	1.51717	1.3106	0.849537	0.671296
SERPINB9	-0.166465	1.36104e-07	1.40266e-06	0.269814	0.436279	0.280093	0.277116
PFN1	-0.195661	1.36812e-07	1.40905e-06	2.79899	2.99465	0.962963	0.931878
PSMD9	0.0964394	1.37303e-07	1.4132e-06	0.281683	0.185244	0.427083	0.19709
PTPN12	0.0285819	1.40017e-07	1.4402e-06	0.045216	0.016634	0.116898	0.03373
ANKRD13D	0.0444532	1.40618e-07	1.44545e-06	0.069929	0.025476	0.144676	0.035714
MARCH3	0.0886301	1.42545e-07	1.46432e-06	0.20578	0.11715	0.30787	0.121032
EIF2B1	0.124495	1.43275e-07	1.47087e-06	0.46174	0.337246	0.552083	0.304894
RPA2	0.146827	1.43723e-07	1.47453e-06	0.63817	0.491343	0.641204	0.384259
TELO2	0.0839764	1.43883e-07	1.47518e-06	0.210961	0.126985	0.354167	0.142196
C12orf57	0.148467	1.43972e-07	1.47518e-06	0.562967	0.414499	0.604167	0.32672
GLRX3	0.134924	1.4428e-07	1.47739e-06	0.535297	0.400374	0.584491	0.33664
CTSA	0.105609	1.44696e-07	1.4807e-06	0.317209	0.2116	0.453704	0.212302
AIMP1	0.144306	1.45944e-07	1.49251e-06	0.583479	0.439173	0.621528	0.353836
PAX5	0.154482	1.48216e-07	1.51478e-06	0.616376	0.461894	0.616898	0.347222
TMEM134	0.0931377	1.48995e-07	1.52177e-06	0.26454	0.171402	0.405093	0.185185
FAM64A	0.0170945	1.50384e-07	1.53497e-06	0.022885	0.005791	0.076389	0.011905
SAMM50	0.111871	1.51417e-07	1.54342e-06	0.384056	0.272185	0.506944	0.261905
POP5	0.124162	1.51497e-07	1.54342e-06	0.443165	0.319003	0.537037	0.279762
FARSA	0.154671	1.51501e-07	1.54342e-06	0.703463	0.548791	0.677083	0.416667
MANF	0.151402	1.52152e-07	1.54906e-06	0.634651	0.483249	0.607639	0.376323
MALSU1	0.134099	1.54038e-07	1.56692e-06	0.528604	0.394505	0.577546	0.332011
TOMM22	0.192667	1.54102e-07	1.56692e-06	1.37949	1.18682	0.850694	0.659392
CYB5A	0.159596	1.54907e-07	1.57409e-06	0.779357	0.61976	0.703704	0.455026
NHP2	0.208783	1.58521e-07	1.60979e-06	1.66388	1.4551	0.853009	0.71164
RANBP1	0.193972	1.61151e-07	1.63547e-06	1.06357	0.869598	0.710648	0.509259
GPR89A	0.0340987	1.62108e-07	1.64413e-06	0.05166	0.017561	0.114583	0.031085
CDK6	-0.130627	1.63388e-07	1.65606e-06	0.224649	0.355276	0.320602	0.289021
NT5C3B	0.0647195	1.64145e-07	1.66268e-06	0.151361	0.086641	0.288194	0.118386
NARF	0.0839231	1.64358e-07	1.66378e-06	0.212046	0.128123	0.356481	0.143519
RTFDC1	0.13262	1.65299e-07	1.67225e-06	0.512155	0.379535	0.612269	0.32672
UBR7	0.0617951	1.67198e-07	1.6904e-06	0.133441	0.071646	0.277778	0.093254
FAM127A	0.0608237	1.67627e-07	1.693e-06	0.130193	0.069369	0.261574	0.091931
RAB34	0.0626277	1.67668e-07	1.693e-06	0.131147	0.068519	0.240741	0.085317
HTR3A	0.0139058	1.67837e-07	1.69364e-06	0.016488	0.002582	0.047454	0.008598
C4orf3	0.158909	1.68002e-07	1.69423e-06	0.751367	0.592458	0.681713	0.437831
PPA2	0.0989661	1.68318e-07	1.69635e-06	0.30343	0.204464	0.436343	0.215608
SCPEP1	0.0678174	1.69439e-07	1.70657e-06	0.141956	0.074139	0.256944	0.093254
ATP6V0D1	0.132039	1.69956e-07	1.71016e-06	0.490213	0.358174	0.570602	0.30754
STAT1	-0.219677	1.70009e-07	1.71016e-06	0.838554	1.05823	0.697917	0.593254
FAM65B	0.0737692	1.70648e-07	1.7155e-06	0.155049	0.08128	0.25463	0.095238
TMEM219	0.108263	1.71249e-07	1.72046e-06	0.31329	0.205026	0.453704	0.199074
BRIX1	0.141737	1.74067e-07	1.74767e-06	0.598406	0.45667	0.625	0.377646
IRF4	-0.164023	1.74462e-07	1.74978e-06	0.335664	0.499687	0.369213	0.349868
NSL1	0.106023	1.74617e-07	1.74978e-06	0.327505	0.221482	0.454861	0.222222
NUDT16L1	0.0835437	1.74633e-07	1.74978e-06	0.23128	0.147736	0.388889	0.172619
ITGAL	0.0578309	1.74715e-07	1.74978e-06	0.116679	0.058848	0.224537	0.083333
HUWE1	-0.198055	1.77585e-07	1.77741e-06	0.638439	0.836494	0.626157	0.51918
PSIP1	0.0841391	1.79501e-07	1.79546e-06	0.225428	0.141289	0.353009	0.161376
ABHD11	0.054053	1.86306e-07	1.8613e-06	0.110635	0.056582	0.240741	0.082672
SMIM12	0.132464	1.86317e-07	1.8613e-06	0.495903	0.36344	0.59375	0.311508
TMEM159	0.0475371	1.87342e-07	1.87038e-06	0.089996	0.042459	0.211806	0.066799
HNRNPAB	0.158771	1.88737e-07	1.88313e-06	0.685318	0.526547	0.585648	0.368386
CDKN2AIPNL	0.0984966	1.88999e-07	1.88456e-06	0.303012	0.204515	0.440972	0.217593
BAZ1B	0.111565	1.97308e-07	1.96619e-06	0.370149	0.258584	0.476852	0.240079
NCBP2	0.139467	1.97444e-07	1.96631e-06	0.571639	0.432172	0.62037	0.36045
ATAD3B	0.065856	1.98031e-07	1.97077e-06	0.148716	0.08286	0.28125	0.107804
IFT27	0.0531532	1.98138e-07	1.97077e-06	0.108015	0.054862	0.225694	0.075397
SLC25A38	0.107966	2.00478e-07	1.99281e-06	0.326846	0.21888	0.454861	0.216931
DDX27	0.134004	2.01475e-07	2.0014e-06	0.529083	0.395079	0.587963	0.335317
BABAM1	0.0677895	2.01594e-07	2.0014e-06	0.153305	0.085516	0.291667	0.11045
C8orf76	0.0561533	2.04958e-07	2.03354e-06	0.109777	0.053624	0.221065	0.070106
TSFM	0.066548	2.08956e-07	2.07192e-06	0.160131	0.093583	0.3125	0.122354
SLC12A9	0.0512331	2.09126e-07	2.07232e-06	0.094244	0.043011	0.189815	0.061508
CTNNBL1	0.0986938	2.1349e-07	2.11425e-06	0.299345	0.200651	0.439815	0.208333
SRM	0.0829512	2.15842e-07	2.13622e-06	0.212873	0.129922	0.346065	0.14418
TFEB	0.0987717	2.16255e-07	2.13898e-06	0.275661	0.176889	0.405093	0.180556
RPP21	0.0678944	2.16621e-07	2.14128e-06	0.142734	0.07484	0.263889	0.087302
PRPF31	0.132485	2.21004e-07	2.18325e-06	0.546711	0.414227	0.608796	0.350529
ANXA5	0.136028	2.21642e-07	2.1882e-06	0.505675	0.369647	0.550926	0.304233
ZNF672	0.0758661	2.2405e-07	2.21061e-06	0.17946	0.103594	0.327546	0.121693
NQO2	0.060747	2.25838e-07	2.22687e-06	0.13273	0.071983	0.266204	0.099868
TAF12	0.0913042	2.26785e-07	2.23483e-06	0.259015	0.167711	0.416667	0.183862
ALPL	0.0143233	2.29589e-07	2.26107e-06	0.017293	0.00297	0.047454	0.009259
MBP	0.0803453	2.30653e-07	2.27015e-06	0.205086	0.124741	0.337963	0.144841
SCAF11	0.153175	2.31448e-07	2.27657e-06	0.670139	0.516964	0.662037	0.391534
DKC1	0.161572	2.34469e-07	2.30487e-06	0.790814	0.629242	0.694444	0.440476
SF3B5	0.168064	2.34962e-07	2.3083e-06	0.905757	0.737692	0.709491	0.494709
SNRNP40	0.143794	2.35845e-07	2.31516e-06	0.653138	0.509344	0.652778	0.406746
CASP1	0.0721151	2.35951e-07	2.31516e-06	0.153408	0.081293	0.268519	0.087302
ENTPD1	0.07904	2.36496e-07	2.31909e-06	0.194641	0.115601	0.309028	0.132937
HVCN1	0.152359	2.41584e-07	2.36753e-06	0.597243	0.444884	0.613426	0.339286
LLNLR-245B6.1	0.0455414	2.43888e-07	2.38864e-06	0.082779	0.037238	0.185185	0.058862
MALAT1	-0.150471	2.44262e-07	2.39084e-06	4.42897	4.57944	0.998843	1
APEH	0.0989233	2.45961e-07	2.40599e-06	0.30682	0.207897	0.449074	0.214286
NCF4	0.0850979	2.49782e-07	2.44187e-06	0.205113	0.120015	0.328704	0.119709
WRAP53	0.0631707	2.51206e-07	2.45429e-06	0.140487	0.077317	0.280093	0.101852
CD74	0.148985	2.52562e-07	2.46603e-06	4.70604	4.55706	1	0.997354
AP2M1	0.154516	2.56345e-07	2.50144e-06	0.726311	0.571796	0.685185	0.42328
ACOT8	0.0708193	2.57781e-07	2.51392e-06	0.169124	0.098304	0.319444	0.117063
ZC3H12D	0.0261638	2.58773e-07	2.52205e-06	0.0385	0.012336	0.099537	0.026455
STRBP	0.0755725	2.59211e-07	2.52478e-06	0.194795	0.119223	0.34375	0.147487
KRTCAP2	0.161296	2.63517e-07	2.56516e-06	0.826563	0.665268	0.737269	0.48082
NAE1	0.0991954	2.68747e-07	2.61447e-06	0.309111	0.209916	0.450231	0.214947
SAE1	0.11915	2.76048e-07	2.68387e-06	0.428381	0.309231	0.524306	0.281085
DLGAP5	0.0354993	2.7703e-07	2.69178e-06	0.059654	0.024154	0.143519	0.042989
NUDC	0.181246	2.80227e-07	2.72118e-06	1.18367	1.00242	0.80787	0.600529
GRPEL1	0.150546	2.80789e-07	2.72499e-06	0.696616	0.54607	0.668981	0.416667
KBTBD3	0.0270186	2.8238e-07	2.73876e-06	0.036623	0.009604	0.083333	0.017196
SPC24	0.0213345	2.85872e-07	2.77094e-06	0.032242	0.010908	0.106481	0.024471
RER1	0.14219	2.88709e-07	2.79674e-06	0.621228	0.479038	0.637731	0.386243
GDI2	0.198436	2.89263e-07	2.79987e-06	1.40204	1.2036	0.835648	0.644841
LLPH	0.0668821	2.89382e-07	2.79987e-06	0.163363	0.096481	0.303241	0.126984
METTL10	0.0579122	3.02202e-07	2.92214e-06	0.112486	0.054574	0.219907	0.068122
RABEPK	0.101946	3.03818e-07	2.93599e-06	0.333359	0.231412	0.469907	0.232143
SAFB2	0.112504	3.06251e-07	2.95771e-06	0.387653	0.275149	0.498843	0.259921
TNK2	0.0399205	3.08519e-07	2.97782e-06	0.06604	0.02612	0.159722	0.044312
PDAP1	0.174995	3.09068e-07	2.98131e-06	1.0323	0.857308	0.763889	0.547619
U2AF1L4	0.0737921	3.11895e-07	3.00677e-06	0.173386	0.099594	0.311343	0.116402
PRKACB	0.0548676	3.12233e-07	3.00821e-06	0.104824	0.049957	0.215278	0.066138
CSNK2A1	0.0997699	3.13854e-07	3.02201e-06	0.303367	0.203597	0.445602	0.203042
HLA-DRA	0.228499	3.20969e-07	3.08865e-06	3.10462	2.87613	0.988426	0.912037
NCAPH2	0.0756317	3.28801e-07	3.16211e-06	0.181173	0.105542	0.313657	0.127646
UQCC2	0.129935	3.29646e-07	3.16833e-06	0.506413	0.376478	0.587963	0.320106
CTSB	0.0891252	3.32219e-07	3.19114e-06	0.213476	0.124351	0.320602	0.128307
RARS	0.104101	3.33642e-07	3.20289e-06	0.34336	0.239259	0.471065	0.237434
CPNE3	0.0993808	3.37298e-07	3.23603e-06	0.301618	0.202237	0.439815	0.201058
DOK1	0.0789006	3.40967e-07	3.26927e-06	0.20171	0.122809	0.322917	0.13955
RALY	0.158211	3.41637e-07	3.27373e-06	0.777983	0.619772	0.68287	0.438492
PPP6C	0.114551	3.42196e-07	3.27712e-06	0.397371	0.28282	0.520833	0.265212
DERL2	0.106967	3.43059e-07	3.28341e-06	0.337273	0.230305	0.471065	0.224206
CDK5RAP2	0.0627797	3.44448e-07	3.29474e-06	0.141767	0.078988	0.28125	0.103836
TUBB6	0.0480713	3.44655e-07	3.29475e-06	0.081427	0.033356	0.144676	0.04828
CXCR4	0.117579	3.45849e-07	3.30418e-06	0.326154	0.208575	0.398148	0.180556
DYNC1I2	0.0789343	3.47448e-07	3.31748e-06	0.200436	0.121502	0.344907	0.140873
PLCG2	0.107513	3.50505e-07	3.34466e-06	0.300818	0.193305	0.40162	0.183862
ARL16	0.0932068	3.5126e-07	3.34987e-06	0.276565	0.183359	0.425926	0.195106
LYPLA1	0.130927	3.52038e-07	3.35528e-06	0.552702	0.421775	0.600694	0.358466
PPP2R4	0.0789956	3.5781e-07	3.40827e-06	0.212949	0.133953	0.381944	0.155423
MRPL15	0.134591	3.63431e-07	3.45974e-06	0.585542	0.450951	0.627315	0.371032
ZGRF1	0.0410279	3.65639e-07	3.47868e-06	0.071819	0.030791	0.179398	0.050926
C1orf228	0.0320962	3.68434e-07	3.50319e-06	0.044824	0.012728	0.096065	0.019841
ANKRD26	0.0527528	3.74192e-07	3.55583e-06	0.108655	0.055903	0.233796	0.085317
FBXO9	0.0780776	3.74576e-07	3.55736e-06	0.206906	0.128829	0.359954	0.150132
MRRF	0.102021	3.76737e-07	3.57575e-06	0.333379	0.231357	0.466435	0.231481
H2AFJ	0.0443082	3.79429e-07	3.59917e-06	0.083568	0.03926	0.197917	0.059524
SPATC1L	0.0663373	3.8187e-07	3.62017e-06	0.155741	0.089403	0.30787	0.115079
NCBP2-AS2	0.0957381	3.85244e-07	3.64999e-06	0.290937	0.195199	0.435185	0.203042
CCDC126	0.0495401	3.85995e-07	3.65121e-06	0.097677	0.048137	0.21412	0.070106
OGFR	0.11539	3.86031e-07	3.65121e-06	0.374929	0.259539	0.493056	0.236772
MED31	0.0759255	3.86058e-07	3.65121e-06	0.193864	0.117939	0.331019	0.140873
C11orf98	0.0465158	3.87061e-07	3.65853e-06	0.079497	0.032981	0.15625	0.042989
ICT1	0.110505	3.87977e-07	3.66401e-06	0.391666	0.281161	0.511574	0.271825
RPS12	0.112879	3.881e-07	3.66401e-06	4.47036	4.35748	0.994213	0.996032
MRPL28	0.134526	3.89965e-07	3.67945e-06	0.572506	0.43798	0.633102	0.363095
CBWD2	0.0855827	3.90553e-07	3.68281e-06	0.23207	0.146487	0.388889	0.158069
SHOC2	0.113218	3.97194e-07	3.74323e-06	0.376196	0.262978	0.515046	0.246693
PLK1	0.0272852	3.98504e-07	3.75336e-06	0.037511	0.010226	0.078704	0.016534
CENPQ	0.0509239	3.99194e-07	3.75764e-06	0.101662	0.050738	0.225694	0.072751
DCUN1D5	0.136222	3.9958e-07	3.75907e-06	0.585249	0.449027	0.608796	0.372354
GEMIN7	0.111176	4.04549e-07	3.80357e-06	0.389182	0.278006	0.509259	0.267196
COMMD8	0.0856201	4.0831e-07	3.83478e-06	0.242369	0.156749	0.386574	0.174603
HSD17B8	0.0634941	4.0849e-07	3.83478e-06	0.144511	0.081017	0.284722	0.104497
RCC2	0.0755849	4.08589e-07	3.83478e-06	0.177465	0.10188	0.309028	0.116402
MRPL49	0.10215	4.10282e-07	3.84841e-06	0.327078	0.224928	0.467593	0.224868
ERGIC2	0.102618	4.20702e-07	3.94383e-06	0.326863	0.224245	0.466435	0.223545
MMS22L	0.0428485	4.2506e-07	3.98026e-06	0.084601	0.041752	0.201389	0.065476
DNTTIP1	0.0813473	4.25086e-07	3.98026e-06	0.220923	0.139576	0.380787	0.156085
CHCHD3	0.145151	4.29064e-07	4.01516e-06	0.671288	0.526137	0.659722	0.39881
SIGMAR1	0.0675035	4.29561e-07	4.01745e-06	0.171353	0.10385	0.30787	0.126323
TPR	0.160413	4.32916e-07	4.04646e-06	0.817204	0.656792	0.711806	0.457011
BUB1	0.0396307	4.39211e-07	4.1029e-06	0.075208	0.035578	0.188657	0.055556
MRPL2	0.0974226	4.4453e-07	4.15016e-06	0.314838	0.217416	0.461806	0.224206
RIC8A	0.10847	4.45091e-07	4.15297e-06	0.355373	0.246903	0.482639	0.237434
TRPV2	0.0507941	4.54809e-07	4.24117e-06	0.096661	0.045867	0.1875	0.068122
BRAT1	0.0636606	4.57754e-07	4.26614e-06	0.138291	0.07463	0.267361	0.093915
FAM49B	0.147684	4.65053e-07	4.33164e-06	0.683671	0.535986	0.666667	0.415344
CWC15	0.127619	4.67087e-07	4.34805e-06	0.520959	0.393341	0.586806	0.335979
VPS26A	0.0705777	4.71172e-07	4.38352e-06	0.16488	0.094302	0.282407	0.116402
RIBC2	0.01354	4.75781e-07	4.42382e-06	0.017567	0.004027	0.05787	0.009921
MRPS9	0.0918577	4.78161e-07	4.44337e-06	0.281354	0.189496	0.423611	0.205688
DDX56	0.125742	4.84002e-07	4.49502e-06	0.492742	0.367001	0.576389	0.31746
NUP85	0.0639517	4.88629e-07	4.53537e-06	0.148374	0.084423	0.283565	0.112434
RPL36AL	0.185568	4.91019e-07	4.5549e-06	1.97578	1.79021	0.943287	0.813492
PPIE	0.102571	4.93876e-07	4.57875e-06	0.336523	0.233952	0.478009	0.233466
ITM2B	0.101823	4.96529e-07	4.60067e-06	0.289123	0.1873	0.392361	0.183201
ITPA	0.124345	4.9839e-07	4.61523e-06	0.495393	0.371048	0.572917	0.32672
VTI1B	0.116558	5.00202e-07	4.62933e-06	0.42222	0.305662	0.524306	0.28373
PSMD8	0.180812	5.005e-07	4.62941e-06	1.25276	1.07194	0.827546	0.619709
RPIA	0.145653	5.01959e-07	4.64021e-06	0.685257	0.539604	0.6875	0.417328
DERL3	0.0531165	5.03012e-07	4.64726e-06	0.108189	0.055072	0.226852	0.080026
GLA	0.067844	5.04701e-07	4.66017e-06	0.148872	0.081028	0.268519	0.098545
RHOBTB3	0.0141106	5.08237e-07	4.69011e-06	0.016112	0.002002	0.037037	0.005952
PCSK7	0.0861215	5.17248e-07	4.7705e-06	0.246108	0.159986	0.384259	0.17791
CCDC25	0.108997	5.19553e-07	4.789e-06	0.383262	0.274265	0.490741	0.255291
STRAP	0.16116	5.20905e-07	4.7987e-06	0.893657	0.732497	0.747685	0.506614
EIF4H	0.172544	5.21295e-07	4.79952e-06	1.092	0.919458	0.795139	0.57672
RUVBL1	0.125183	5.21634e-07	4.79987e-06	0.486733	0.36155	0.565972	0.313492
KIF24	0.0164515	5.22072e-07	4.80114e-06	0.022501	0.006049	0.068287	0.015873
ZMYM6NB	0.0523843	5.24949e-07	4.82482e-06	0.101663	0.049279	0.200231	0.068783
CYB561D2	0.0791894	5.26764e-07	4.83854e-06	0.197175	0.117986	0.322917	0.133598
FAM210A	0.0917056	5.27047e-07	4.83854e-06	0.268095	0.176389	0.413194	0.185185
H2AFV	0.113202	5.30137e-07	4.86411e-06	0.392266	0.279064	0.459491	0.234788
PHPT1	0.137678	5.33387e-07	4.89111e-06	0.599877	0.462198	0.635417	0.371693
PISD	0.0788069	5.36609e-07	4.91784e-06	0.197053	0.118246	0.325231	0.138889
CSTF2	0.0859477	5.38373e-07	4.93118e-06	0.247653	0.161706	0.399306	0.181217
DUS1L	0.0481017	5.45176e-07	4.99063e-06	0.09668	0.048578	0.200231	0.075397
TYSND1	0.0425414	5.46109e-07	4.9963e-06	0.080471	0.03793	0.175926	0.065476
MRPS18A	0.113129	5.46711e-07	4.99895e-06	0.406113	0.292984	0.537037	0.274471
BNIP3	0.0822559	5.505e-07	5.03072e-06	0.232466	0.150211	0.381944	0.169974
C12orf75	0.0744817	5.50862e-07	5.03114e-06	0.186548	0.112066	0.275463	0.118386
SS18	0.0878665	5.5353e-07	5.05262e-06	0.226422	0.138555	0.361111	0.142857
GRB2	0.175655	5.59457e-07	5.10381e-06	0.999852	0.824197	0.743056	0.511905
RPL13	0.105288	5.6616e-07	5.16201e-06	4.08363	3.97834	0.998843	0.993386
MRPL35	0.0967251	5.68079e-07	5.17655e-06	0.316952	0.220227	0.460648	0.224868
TXN	-0.231441	5.693e-07	5.18472e-06	1.96731	2.19875	0.91088	0.841931
GSDMD	0.110039	5.74945e-07	5.22561e-06	0.356946	0.246907	0.498843	0.226852
NFKBIA	-0.191346	5.74984e-07	5.22561e-06	0.713015	0.904361	0.673611	0.505291
UGP2	0.0939171	5.75004e-07	5.22561e-06	0.272498	0.178581	0.41088	0.183201
C9orf116	0.0165643	5.75098e-07	5.22561e-06	0.023782	0.007218	0.077546	0.017857
UNC45A	0.0754689	5.77929e-07	5.24834e-06	0.187592	0.112123	0.321759	0.132937
MAPK1IP1L	0.159368	5.91052e-07	5.36447e-06	0.806145	0.646777	0.739583	0.462963
UBE2D2	0.16969	5.94035e-07	5.38848e-06	1.03168	0.86199	0.789352	0.550926
FADS3	0.0499651	6.04392e-07	5.47932e-06	0.096772	0.046807	0.203704	0.06746
RBFA	0.0829091	6.05163e-07	5.48319e-06	0.238627	0.155718	0.387731	0.17328
VDAC2	0.173009	6.10215e-07	5.52371e-06	1.08174	0.908733	0.780093	0.564153
ANKRD10	0.0904804	6.10326e-07	5.52371e-06	0.252598	0.162118	0.394676	0.179233
MCMBP	0.0665418	6.16273e-07	5.57438e-06	0.153703	0.087161	0.28125	0.111111
RPAP3	0.0999308	6.22505e-07	5.62756e-06	0.302908	0.202977	0.43287	0.203704
BIK	0.0174662	6.28544e-07	5.67894e-06	0.022718	0.005252	0.05787	0.011905
GNAI2	0.0848221	6.30442e-07	5.69287e-06	0.246212	0.16139	0.394676	0.175926
MT1F	0.0667473	6.38098e-07	5.75874e-06	0.150399	0.083652	0.271991	0.097222
COMMD1	0.154481	6.41061e-07	5.78221e-06	0.781627	0.627146	0.734954	0.462302
SF3B2	0.177125	6.49057e-07	5.85104e-06	1.30106	1.12393	0.880787	0.646825
YBEY	0.0740522	6.49854e-07	5.85491e-06	0.190543	0.116491	0.344907	0.142196
RFXANK	0.0908427	6.50989e-07	5.86183e-06	0.282461	0.191618	0.425926	0.204365
LINC00339	0.0365545	6.65791e-07	5.99174e-06	0.058685	0.022131	0.138889	0.035714
SPI1	0.121447	6.73535e-07	6.05716e-06	0.414034	0.292586	0.515046	0.255952
NT5DC1	0.0865351	6.73818e-07	6.05716e-06	0.249673	0.163138	0.384259	0.177249
GPS1	0.118762	6.78423e-07	6.09513e-06	0.475795	0.357033	0.568287	0.320767
RPL8	0.122983	6.95456e-07	6.24464e-06	3.77551	3.65253	0.991898	0.983466
JAGN1	0.126741	6.98399e-07	6.26755e-06	0.51128	0.384539	0.583333	0.330026
RUSC1	0.0623714	7.02908e-07	6.30159e-06	0.142929	0.080558	0.28125	0.10582
CD40	-0.209788	7.02981e-07	6.30159e-06	1.55421	1.764	0.912037	0.811508
HCLS1	0.181036	7.07281e-07	6.33657e-06	1.27417	1.09313	0.849537	0.632937
SRSF5	0.162969	7.12533e-07	6.38005e-06	0.849515	0.686546	0.733796	0.48082
PLCXD1	0.0298069	7.1706e-07	6.41698e-06	0.049058	0.019251	0.126157	0.037037
PHF7	0.0172855	7.24849e-07	6.48306e-06	0.024099	0.006813	0.070602	0.017857
TBC1D5	0.0917122	7.2805e-07	6.50804e-06	0.2526	0.160888	0.377315	0.166667
TMEM59	0.130737	7.32114e-07	6.54071e-06	0.489674	0.358937	0.581019	0.298942
PLP2	0.123315	7.35361e-07	6.56604e-06	0.423848	0.300534	0.474537	0.249339
MRPL45	0.0956089	7.56175e-07	6.74812e-06	0.312578	0.21697	0.456019	0.222222
LINC00969	0.0754732	7.58363e-07	6.76387e-06	0.191292	0.115818	0.334491	0.135582
GUSB	0.0636047	7.64337e-07	6.81334e-06	0.15005	0.086445	0.282407	0.109127
RNF141	0.063454	7.68088e-07	6.84296e-06	0.147167	0.083713	0.274306	0.106481
CCT7	0.184521	7.7307e-07	6.88351e-06	1.32421	1.13969	0.835648	0.630291
AARSD1	0.0369567	7.78096e-07	6.9244e-06	0.060811	0.023854	0.137731	0.034392
ZCRB1	0.112555	7.78792e-07	6.92674e-06	0.418971	0.306416	0.516204	0.277778
ATP6V0E1	0.176986	7.82282e-07	6.95391e-06	1.38617	1.20918	0.893519	0.689153
C15orf57	0.103883	7.86316e-07	6.98588e-06	0.334969	0.231086	0.459491	0.222222
HIBADH	0.0500506	7.87278e-07	6.99054e-06	0.1054	0.055349	0.231481	0.077381
IER2	0.171533	7.89717e-07	7.00672e-06	0.859315	0.687782	0.730324	0.457672
CBWD1	0.0576047	7.89978e-07	7.00672e-06	0.126447	0.068842	0.261574	0.089947
CPPED1	0.0367349	7.9624e-07	7.05834e-06	0.063404	0.026669	0.140046	0.042328
METTL23	0.0813458	8.02702e-07	7.11168e-06	0.215735	0.13439	0.349537	0.146164
NDUFC2	0.0475982	8.04641e-07	7.12417e-06	0.09621	0.048612	0.22338	0.07209
ADGRG5	0.0304835	8.05004e-07	7.12417e-06	0.044554	0.014071	0.094907	0.025794
RSRC1	0.0920925	8.07312e-07	7.14064e-06	0.272873	0.18078	0.416667	0.187169
MTPN	0.137062	8.08437e-07	7.14664e-06	0.594712	0.457651	0.614583	0.368386
ASMTL	0.0951897	8.18026e-07	7.2274e-06	0.306585	0.211395	0.445602	0.218915
ATF5	-0.176345	8.37417e-07	7.39464e-06	0.364891	0.541236	0.34838	0.332011
BCL7A	0.100306	8.43236e-07	7.44191e-06	0.280683	0.180377	0.393519	0.170635
FAM192A	0.104895	8.44892e-07	7.45241e-06	0.351903	0.247009	0.471065	0.240741
NAA10	0.0782377	8.50372e-07	7.4966e-06	0.216673	0.138435	0.373843	0.160053
IL10RB	0.0615152	8.73136e-07	7.69304e-06	0.123052	0.061537	0.212963	0.070106
RBM14	0.0651345	8.79441e-07	7.74431e-06	0.149269	0.084134	0.283565	0.099868
SYCE2	0.00815862	8.85082e-07	7.7897e-06	0.009325	0.001166	0.027778	0.005291
HSDL2	0.0627252	8.89226e-07	7.82186e-06	0.146153	0.083428	0.275463	0.105159
KIF11	0.0318829	8.94679e-07	7.8655e-06	0.057998	0.026115	0.145833	0.050926
TSTA3	0.119127	8.96258e-07	7.87504e-06	0.482734	0.363607	0.565972	0.316799
NDUFA7	0.0319717	9.01588e-07	7.91752e-06	0.048534	0.016562	0.106481	0.026455
CCDC77	0.039175	9.02487e-07	7.92106e-06	0.073122	0.033947	0.178241	0.053571
FAIM	0.054859	9.11168e-07	7.99286e-06	0.122497	0.067638	0.25	0.090608
ARL4D	0.0402799	9.12631e-07	8.0013e-06	0.056187	0.015907	0.087963	0.020503
NADSYN1	0.0724753	9.18658e-07	8.04972e-06	0.18212	0.109644	0.335648	0.123677
NAA20	0.135337	9.27733e-07	8.12478e-06	0.624026	0.488689	0.646991	0.391534
C1orf43	0.15096	9.32845e-07	8.16508e-06	0.77473	0.62377	0.710648	0.455026
BRCA2	0.0633102	9.36487e-07	8.19247e-06	0.15459	0.091279	0.290509	0.115079
IKZF3	0.146047	9.38558e-07	8.20609e-06	0.615659	0.469612	0.62037	0.349206
MAD2L1BP	0.0555256	9.39072e-07	8.20609e-06	0.121727	0.066201	0.241898	0.079365
MRPL47	0.125399	9.41983e-07	8.22703e-06	0.523834	0.398436	0.586806	0.339947
TIMM22	0.0950698	9.48408e-07	8.27861e-06	0.305907	0.210837	0.444444	0.213624
EIF3D	0.165845	9.55745e-07	8.33811e-06	0.963988	0.798143	0.773148	0.525794
DDIT4	0.17015	9.70602e-07	8.4631e-06	0.75392	0.583771	0.606481	0.382275
SSU72	0.109081	9.77938e-07	8.52241e-06	0.374917	0.265837	0.493056	0.244709
PHF14	0.100842	9.89558e-07	8.61898e-06	0.330698	0.229856	0.459491	0.223545
WDHD1	0.0510757	9.93211e-07	8.64608e-06	0.113751	0.062675	0.248843	0.090608
ATP5B	0.192027	9.99e-07	8.69174e-06	1.50911	1.31709	0.851852	0.675926
LYRM4	0.117877	1.00137e-06	8.7076e-06	0.448954	0.331077	0.534722	0.287037
COPB1	0.0938278	1.00849e-06	8.76477e-06	0.277915	0.184087	0.415509	0.189153
CRAT	0.0285375	1.02195e-06	8.87688e-06	0.04787	0.019333	0.133102	0.035714
PPA1	0.19322	1.0246e-06	8.89511e-06	1.49649	1.30326	0.837963	0.669974
PAXIP1	0.0370844	1.03202e-06	8.95334e-06	0.067826	0.030742	0.167824	0.048942
EIF3B	0.0958597	1.03243e-06	8.95334e-06	0.295394	0.199534	0.434028	0.20172
ABI1	0.113213	1.07766e-06	9.34048e-06	0.396952	0.283739	0.519676	0.256614
SRI	0.164297	1.09456e-06	9.48183e-06	1.01708	0.852787	0.773148	0.553571
P4HB	0.151186	1.09686e-06	9.49664e-06	0.762642	0.611456	0.666667	0.431878
C17orf99	0.0207757	1.14287e-06	9.88961e-06	0.026657	0.005882	0.061343	0.012566
PNPLA6	0.0478027	1.15289e-06	9.97095e-06	0.092883	0.04508	0.204861	0.063492
TMEM147	0.140086	1.1586e-06	1.00126e-05	0.669835	0.529748	0.657407	0.410714
DHX29	0.0949724	1.15896e-06	1.00126e-05	0.302176	0.207204	0.446759	0.215608
APH1A	0.149002	1.17065e-06	1.01081e-05	0.7689	0.619898	0.710648	0.457011
CORO1C	0.0494337	1.17307e-06	1.01235e-05	0.099294	0.049861	0.208333	0.070767
FOPNL	0.0770723	1.19818e-06	1.03346e-05	0.204825	0.127753	0.34838	0.140873
SFI1	0.0412172	1.2096e-06	1.04275e-05	0.078755	0.037537	0.175926	0.061508
ARMC1	0.0886887	1.21261e-06	1.04478e-05	0.272696	0.184008	0.416667	0.194444
C6orf1	0.0963846	1.21597e-06	1.04711e-05	0.270839	0.174454	0.393519	0.170635
ZFAND2B	0.0735859	1.21747e-06	1.04784e-05	0.190898	0.117312	0.335648	0.140873
DLEU1	0.0649027	1.21935e-06	1.04889e-05	0.168049	0.103146	0.309028	0.132275
RPL39L	0.043932	1.22442e-06	1.05269e-05	0.085018	0.041086	0.202546	0.066799
ACADS	0.0334736	1.2332e-06	1.05967e-05	0.054264	0.02079	0.128472	0.037037
UCHL5	0.113243	1.25108e-06	1.07406e-05	0.436281	0.323038	0.513889	0.285053
IMP4	0.159904	1.2513e-06	1.07406e-05	0.939921	0.780017	0.762731	0.524471
S100A11	0.134821	1.26223e-06	1.08286e-05	0.516811	0.38199	0.554398	0.294312
PUF60	0.15007	1.2759e-06	1.094e-05	0.804774	0.654704	0.71875	0.472222
HMGXB4	0.0741456	1.28058e-06	1.09742e-05	0.198747	0.124601	0.337963	0.149471
STAG3	0.171073	1.29301e-06	1.10748e-05	0.833465	0.662392	0.672454	0.435185
PBDC1	0.10377	1.32008e-06	1.12975e-05	0.368642	0.264873	0.494213	0.255291
AIF1	0.0410437	1.32042e-06	1.12975e-05	0.082275	0.041231	0.196759	0.068122
CCL4	-0.16814	1.35097e-06	1.15527e-05	0.152263	0.320403	0.09375	0.140873
HOXB2	0.0220666	1.35527e-06	1.15833e-05	0.029024	0.006958	0.0625	0.011905
PPIG	0.144684	1.3721e-06	1.17209e-05	0.716132	0.571448	0.667824	0.417328
GGA1	0.0723235	1.3731e-06	1.17231e-05	0.172897	0.100573	0.28125	0.119709
DDOST	0.140469	1.38425e-06	1.1812e-05	0.672213	0.531744	0.670139	0.410053
GBGT1	0.0749998	1.38632e-06	1.18233e-05	0.188925	0.113925	0.306713	0.125661
HLA-E	-0.205883	1.38741e-06	1.18263e-05	1.76551	1.97139	0.957176	0.857143
POLR2I	0.153886	1.39115e-06	1.18501e-05	0.830493	0.676608	0.688657	0.467593
SEPHS2	0.13445	1.39169e-06	1.18501e-05	0.575718	0.441268	0.621528	0.349206
CAMLG	0.10366	1.4014e-06	1.19265e-05	0.347247	0.243587	0.476852	0.232804
XRCC2	0.0344052	1.42455e-06	1.2117e-05	0.065468	0.031062	0.178241	0.058201
AC009403.2	0.0372246	1.42813e-06	1.2141e-05	0.059284	0.02206	0.114583	0.036376
ARID3B	0.0452195	1.42916e-06	1.21433e-05	0.093498	0.048279	0.194444	0.073413
HNRNPK	0.181462	1.44968e-06	1.23111e-05	1.80506	1.62359	0.928241	0.76918
ABCB8	0.0585248	1.46747e-06	1.24556e-05	0.133983	0.075458	0.262731	0.096561
GCHFR	0.0430714	1.47397e-06	1.25041e-05	0.081848	0.038777	0.177083	0.060185
RSL24D1	0.166958	1.47695e-06	1.25227e-05	1.04048	0.873527	0.795139	0.553571
RNMT	0.111543	1.49696e-06	1.26856e-05	0.396946	0.285403	0.517361	0.257275
MRE11A	0.0644834	1.50792e-06	1.27717e-05	0.155875	0.091391	0.304398	0.11045
IL21R	0.142626	1.53782e-06	1.30181e-05	0.65797	0.515344	0.666667	0.395503
TFAM	0.146613	1.56128e-06	1.32079e-05	0.791358	0.644745	0.690972	0.467593
SERP1	0.165511	1.5619e-06	1.32079e-05	1.01558	0.850072	0.753472	0.531746
POLA2	0.0786744	1.57416e-06	1.33045e-05	0.211998	0.133324	0.356481	0.152778
R3HCC1	0.0705503	1.60472e-06	1.35557e-05	0.179097	0.108547	0.320602	0.128307
MTIF2	0.0852591	1.6132e-06	1.36199e-05	0.252096	0.166837	0.398148	0.17791
DHRS1	0.0308094	1.61403e-06	1.36199e-05	0.040869	0.010059	0.076389	0.013228
EXOSC8	0.127297	1.651e-06	1.39245e-05	0.560993	0.433696	0.575231	0.357804
DPF2	0.0892916	1.6576e-06	1.39728e-05	0.261426	0.172134	0.399306	0.17791
SELT	0.163816	1.65923e-06	1.39792e-05	1.00684	0.843021	0.792824	0.550265
TIMELESS	0.0820801	1.66704e-06	1.40344e-05	0.244725	0.162645	0.385417	0.171958
ITGAE	0.0744092	1.66754e-06	1.40344e-05	0.20525	0.130841	0.347222	0.153439
PFDN2	0.159756	1.6731e-06	1.40738e-05	0.972404	0.812648	0.759259	0.535714
ARHGAP1	0.0644593	1.6841e-06	1.41588e-05	0.149815	0.085355	0.284722	0.100529
GSTM4	0.0420878	1.69059e-06	1.42059e-05	0.080196	0.038108	0.181713	0.056878
MYL12B	0.170363	1.71187e-06	1.43772e-05	1.19893	1.02857	0.832176	0.613757
SLC29A1	0.0846703	1.72304e-06	1.44634e-05	0.265107	0.180437	0.402778	0.193783
VDAC1	0.182204	1.74121e-06	1.46082e-05	1.43806	1.25585	0.854167	0.665344
XRCC4	0.0398821	1.75961e-06	1.47549e-05	0.072495	0.032613	0.149306	0.04828
MRFAP1L1	0.0932662	1.79585e-06	1.50509e-05	0.291171	0.197905	0.440972	0.199735
PAPOLA	0.148269	1.79914e-06	1.50705e-05	0.814206	0.665937	0.728009	0.476852
PGRMC1	0.0620063	1.80778e-06	1.51349e-05	0.163168	0.101161	0.313657	0.127646
GLRX5	0.0275482	1.81319e-06	1.51723e-05	0.041318	0.01377	0.09838	0.028439
RGS2	0.0240142	1.81659e-06	1.51927e-05	0.029563	0.005549	0.05787	0.009921
C1orf131	0.0909666	1.82286e-06	1.52372e-05	0.289903	0.198936	0.424769	0.205026
MRPS27	0.0958579	1.85305e-06	1.54815e-05	0.322154	0.226296	0.471065	0.230159
TGS1	0.122819	1.87061e-06	1.56201e-05	0.521019	0.3982	0.586806	0.334656
S100A6	0.124827	1.87411e-06	1.56338e-05	0.441509	0.316682	0.478009	0.258598
ASXL1	0.0689189	1.87422e-06	1.56338e-05	0.172433	0.103514	0.320602	0.121693
SRP19	0.0507612	1.87647e-06	1.56445e-05	0.109073	0.058312	0.228009	0.088624
GTPBP8	0.0535607	1.88302e-06	1.56909e-05	0.123807	0.070246	0.25463	0.097884
XRCC3	0.031743	1.89174e-06	1.57553e-05	0.059513	0.02777	0.167824	0.053571
SEPT2	0.131366	1.89295e-06	1.57571e-05	0.565165	0.433799	0.609954	0.345899
DCPS	0.125876	1.90054e-06	1.58069e-05	0.560958	0.435082	0.607639	0.365079
CDT1	0.0312116	1.9009e-06	1.58069e-05	0.060171	0.028959	0.162037	0.056878
COL4A3BP	0.0730986	1.90645e-06	1.58365e-05	0.177593	0.104494	0.293981	0.117725
HAPLN3	-0.170831	1.9066e-06	1.58365e-05	0.508193	0.679024	0.489583	0.43254
ARHGEF6	0.0564188	1.90769e-06	1.58365e-05	0.119016	0.062597	0.240741	0.078704
KIF18B	0.0108402	1.90843e-06	1.58365e-05	0.014514	0.003674	0.05787	0.011905
SLC39A1	0.122389	1.9153e-06	1.58853e-05	0.492148	0.369759	0.565972	0.318122
TSEN34	0.0778341	1.93646e-06	1.60524e-05	0.219303	0.141469	0.365741	0.160714
EGLN2	0.0392932	1.95436e-06	1.61924e-05	0.06949	0.030197	0.149306	0.043651
EIF4E2	0.11201	1.96535e-06	1.6275e-05	0.439196	0.327186	0.553241	0.299603
NOP16	0.164528	1.96709e-06	1.6281e-05	1.00507	0.840547	0.753472	0.534392
CETN2	0.0467747	1.97515e-06	1.63392e-05	0.098166	0.051391	0.208333	0.075397
HIST1H3C	0.0506743	2.00018e-06	1.65377e-05	0.098559	0.047884	0.167824	0.061508
CCDC57	0.0647287	2.02176e-06	1.67075e-05	0.158191	0.093463	0.300926	0.113095
ARF1	0.166584	2.02307e-06	1.67097e-05	1.25067	1.08409	0.851852	0.640873
COL19A1	0.0601159	2.03213e-06	1.67758e-05	0.129663	0.069547	0.233796	0.093254
UQCRC2	0.132495	2.0513e-06	1.69254e-05	0.616298	0.483804	0.645833	0.388889
LIMS1	0.0856311	2.05727e-06	1.69659e-05	0.278859	0.193228	0.405093	0.207672
NKAP	0.0934956	2.06498e-06	1.70206e-05	0.303531	0.210035	0.447917	0.214947
ALDH9A1	0.0842295	2.07903e-06	1.71276e-05	0.247942	0.163713	0.383102	0.178571
IGSF8	0.0613052	2.08863e-06	1.71978e-05	0.137175	0.075869	0.25463	0.097222
CAPG	0.112049	2.09913e-06	1.72753e-05	0.367389	0.25534	0.460648	0.218254
MAEA	0.080972	2.107e-06	1.73312e-05	0.234454	0.153482	0.390046	0.167989
TBL1XR1	0.0736857	2.11048e-06	1.73509e-05	0.199022	0.125337	0.340278	0.141534
ADRM1	0.162511	2.14804e-06	1.76506e-05	1.02931	0.866802	0.803241	0.554894
PDCD5	0.174673	2.17228e-06	1.78406e-05	1.16797	0.993294	0.767361	0.577381
FRA10AC1	0.0682605	2.19051e-06	1.79811e-05	0.17036	0.1021	0.295139	0.122354
GLOD4	0.096114	2.1957e-06	1.80144e-05	0.321379	0.225265	0.451389	0.224868
POLR2K	0.147289	2.22306e-06	1.82296e-05	0.821835	0.674546	0.728009	0.478836
TMEM39B	0.0619608	2.25754e-06	1.85028e-05	0.155189	0.093228	0.303241	0.12037
CDC25C	0.0115831	2.29124e-06	1.87694e-05	0.014783	0.0032	0.061343	0.007275
RNPS1	0.16778	2.29888e-06	1.88223e-05	1.30261	1.13483	0.871528	0.658069
DPM3	0.0729856	2.31957e-06	1.8982e-05	0.186499	0.113513	0.326389	0.127646
MRPL3	0.154621	2.33644e-06	1.91102e-05	0.892947	0.738326	0.728009	0.494709
PSMA1	0.106212	2.34816e-06	1.91963e-05	0.374006	0.267794	0.502315	0.244048
CHAC2	0.0602441	2.35572e-06	1.92482e-05	0.144243	0.083999	0.291667	0.109788
FUZ	0.0287387	2.3589e-06	1.92644e-05	0.053153	0.024415	0.148148	0.04828
DCAF7	0.117638	2.36525e-06	1.93064e-05	0.472613	0.354976	0.556713	0.309524
CCT6A	0.191308	2.38569e-06	1.94632e-05	1.62827	1.43696	0.868056	0.69246
MTHFS	0.086691	2.39339e-06	1.95161e-05	0.261881	0.17519	0.40162	0.181217
SUMF2	0.0911672	2.40273e-06	1.95823e-05	0.273844	0.182677	0.420139	0.180556
PYURF	0.134237	2.41775e-06	1.96946e-05	0.655892	0.521655	0.659722	0.407407
SCOC	0.0819287	2.43013e-06	1.97854e-05	0.253779	0.17185	0.409722	0.186508
GLTSCR2	0.17382	2.44661e-06	1.99094e-05	1.21825	1.04443	0.849537	0.618386
USP8	0.0936752	2.45624e-06	1.99776e-05	0.289856	0.196181	0.428241	0.193783
APEX2	0.0741441	2.459e-06	1.99898e-05	0.21918	0.145036	0.372685	0.166005
ENOSF1	0.0336335	2.46911e-06	2.00619e-05	0.055415	0.021782	0.12963	0.033069
CCL3	-0.153534	2.50481e-06	2.03415e-05	0.128807	0.28234	0.081019	0.122354
SNX3	0.1129	2.521e-06	2.04626e-05	0.420686	0.307786	0.509259	0.255291
MRPL39	0.0812841	2.52296e-06	2.04681e-05	0.254972	0.173687	0.407407	0.185847
C18orf21	0.057873	2.54653e-06	2.06488e-05	0.139759	0.081886	0.287037	0.105159
TTC3	0.0917265	2.56818e-06	2.08138e-05	0.292642	0.200916	0.425926	0.202381
MRPL12	0.0411747	2.58914e-06	2.0973e-05	0.083478	0.042303	0.1875	0.06746
PCMT1	0.104585	2.60564e-06	2.1096e-05	0.383403	0.278818	0.494213	0.259259
RPS11	0.174484	2.61039e-06	2.11178e-05	2.21294	2.03845	0.940972	0.847884
ENSA	0.155213	2.61103e-06	2.11178e-05	0.956506	0.801293	0.774306	0.537698
GTF2H5	0.0960713	2.6123e-06	2.11178e-05	0.329857	0.233785	0.467593	0.230159
HIST1H2AE	0.0393244	2.63328e-06	2.12767e-05	0.070322	0.030997	0.138889	0.047619
NEIL3	0.0161303	2.63522e-06	2.12816e-05	0.021728	0.005598	0.06713	0.013889
NT5DC2	0.0195166	2.65547e-06	2.14343e-05	0.030867	0.011351	0.092593	0.027778
MRPL1	0.0860747	2.67614e-06	2.15902e-05	0.269439	0.183364	0.408565	0.198413
MRPL54	0.132887	2.69019e-06	2.16926e-05	0.608882	0.475995	0.634259	0.375661
HYPK	0.0451527	2.7067e-06	2.18147e-05	0.083923	0.03877	0.177083	0.048942
CAMTA1	0.0982353	2.72012e-06	2.19119e-05	0.345459	0.247224	0.490741	0.241402
LINC01420	0.110654	2.74615e-06	2.21022e-05	0.410051	0.299397	0.537037	0.265873
YDJC	0.120098	2.74652e-06	2.21022e-05	0.519509	0.399411	0.574074	0.342593
LACTB2	0.0620789	2.7623e-06	2.2218e-05	0.154516	0.092437	0.290509	0.115741
SGOL2	0.0409255	2.77898e-06	2.23409e-05	0.091655	0.050729	0.215278	0.081349
TMEM38A	0.0269883	2.78968e-06	2.24157e-05	0.042609	0.015621	0.111111	0.029762
DRG2	0.0868793	2.82555e-06	2.26925e-05	0.282456	0.195577	0.431713	0.208333
TSTD1	0.101581	2.84476e-06	2.28353e-05	0.333855	0.232274	0.457176	0.218915
SYS1	0.0627324	2.86634e-06	2.29969e-05	0.1397	0.076968	0.243056	0.090608
CAPZA1	0.147623	2.87158e-06	2.30275e-05	0.821582	0.673959	0.72338	0.480159
MPC1	0.0878969	2.89287e-06	2.31865e-05	0.272691	0.184794	0.420139	0.19246
DYRK2	0.0296229	2.92343e-06	2.34197e-05	0.04461	0.014988	0.096065	0.027778
MED25	0.0563533	2.92793e-06	2.3444e-05	0.124133	0.06778	0.232639	0.083995
ALOX5	0.0768203	2.95578e-06	2.36551e-05	0.186422	0.109602	0.310185	0.115079
METTL17	0.0809927	3.00983e-06	2.40756e-05	0.250162	0.169169	0.405093	0.183201
GCSH	0.0891073	3.02995e-06	2.42244e-05	0.31428	0.225172	0.416667	0.222884
[truncated: 3,297 more rows]

## Sheet: B_cells_memory
Gene	logFC	P.Value	adj.P.Val	AveExpr_cluster	AveExpr_rest	percentExpr_cluster	percentExpr_rest
IGHM	0.946059	9.98175e-14	1.3654e-09	1.62515	0.679087	0.754902	0.383673
AC090498.1	0.781893	6.4341e-12	4.4006e-08	2.06074	1.27885	0.892157	0.693878
IGHD	0.252772	6.55053e-09	2.65685e-05	0.284881	0.032109	0.215686	0.032653
MT-ATP8	0.547031	7.76912e-09	2.65685e-05	3.34775	2.80071	1	0.95102
POLD4	0.515404	4.38879e-08	8.83092e-05	1.17332	0.657919	0.784314	0.485714
ZFP36L2	0.497496	4.46752e-08	8.83092e-05	0.763086	0.26559	0.411765	0.2
PTPRCAP	0.433333	4.51907e-08	8.83092e-05	0.771248	0.337916	0.558824	0.306122
IFI44L	0.462161	8.26434e-08	0.00014131	0.695868	0.233707	0.470588	0.126531
BTG1	0.632119	3.15733e-07	0.000477382	1.86065	1.22853	0.901961	0.706122
RP11-731F5.2	0.324679	3.48989e-07	0.000477382	0.47757	0.152891	0.352941	0.138776
CD19	0.477865	5.8934e-07	0.000732871	1.17641	0.698546	0.754902	0.502041
FOXP1	0.38602	7.10299e-07	0.000749698	0.697185	0.311165	0.539216	0.261224
STK17A	0.425242	7.12485e-07	0.000749698	0.882882	0.45764	0.647059	0.371429
UCP2	0.47968	1.0373e-06	0.00101351	1.07694	0.597261	0.745098	0.428571
PLAC8	0.363084	1.21782e-06	0.0010712	0.574923	0.211839	0.45098	0.159184
ZFP36	0.57997	1.25296e-06	0.0010712	1.52019	0.940216	0.852941	0.546939
FCRLA	0.47104	1.59714e-06	0.00123878	1.04304	0.572	0.686275	0.412245
ZEB2	0.284803	1.63009e-06	0.00123878	0.418734	0.133931	0.333333	0.134694
CD72	0.257964	2.21645e-06	0.0015923	0.3498	0.091836	0.254902	0.089796
IFITM2	0.454305	2.32809e-06	0.0015923	1.10784	0.653532	0.735294	0.461224
C19orf43	0.476615	2.49086e-06	0.0016225	1.40888	0.932269	0.833333	0.579592
CTSS	0.428857	3.14112e-06	0.00189531	0.929707	0.500849	0.696078	0.359184
GABARAP	0.480091	3.1868e-06	0.00189531	1.53453	1.05444	0.901961	0.64898
RPL26	0.547935	4.39512e-06	0.00250503	2.51812	1.97019	0.95098	0.816327
PFDN5	0.485293	4.72214e-06	0.00258377	2.31014	1.82485	0.990196	0.828571
LBH	0.41095	5.73226e-06	0.00291188	0.769417	0.358468	0.509804	0.257143
ACP5	0.367888	5.74754e-06	0.00291188	0.644462	0.276574	0.480392	0.204082
OAS1	0.328717	6.31953e-06	0.00308731	0.540584	0.211867	0.411765	0.155102
AC079767.4	0.347668	7.53154e-06	0.00355255	0.557536	0.209868	0.372549	0.159184
DAZAP2	0.444271	8.23379e-06	0.00375433	1.50194	1.05767	0.901961	0.677551
RPS21	0.395069	8.78655e-06	0.0038471	3.50256	3.10749	1	0.955102
SPI1	0.312969	8.99972e-06	0.0038471	0.594082	0.281113	0.5	0.257143
CD79B	0.45715	1.13499e-05	0.00470471	1.25869	0.801536	0.784314	0.542857
GSTP1	0.609004	1.1788e-05	0.00474259	1.86775	1.25875	0.843137	0.571429
SYF2	0.347082	1.36251e-05	0.0053251	0.732087	0.385004	0.598039	0.330612
FLJ37453	0.141416	1.40592e-05	0.00534211	0.161121	0.019705	0.117647	0.02449
IRF9	0.191546	1.50883e-05	0.00543194	0.257542	0.065996	0.215686	0.061224
FCRL5	0.152921	1.50898e-05	0.00543194	0.197648	0.044727	0.196078	0.057143
ATP5E	0.441681	1.97976e-05	0.00694388	2.37372	1.93204	0.960784	0.840816
SMIM14	0.345567	2.11766e-05	0.00724185	0.676189	0.330622	0.490196	0.257143
XXbac-BPG32J3.22	0.120662	2.52325e-05	0.00830375	0.151969	0.031308	0.156863	0.069388
ARL4D	0.132926	2.54958e-05	0.00830375	0.149382	0.016456	0.117647	0.02449
ERCC1	0.239921	2.73261e-05	0.00869288	0.425147	0.185226	0.401961	0.212245
RPS29	0.482496	3.11543e-05	0.00968545	2.96627	2.48378	0.95098	0.902041
SNX3	0.349974	3.69073e-05	0.011219	0.868003	0.518028	0.656863	0.412245
BLOC1S4	0.117327	3.85781e-05	0.011472	0.134711	0.017384	0.117647	0.032653
ABI3	0.262832	4.13371e-05	0.0120309	0.484164	0.221332	0.460784	0.204082
JCHAIN	-0.663502	4.2406e-05	0.0120848	0.856813	1.52032	0.421569	0.653061
FAM26F	0.198305	4.64234e-05	0.0129597	0.295192	0.096886	0.245098	0.118367
RTFDC1	0.274058	4.9817e-05	0.0136289	0.607036	0.332978	0.539216	0.322449
CSTB	0.365893	5.41144e-05	0.0145143	0.978791	0.612898	0.72549	0.444898
CIC	0.105004	6.14269e-05	0.0156925	0.128711	0.023707	0.147059	0.036735
CD24	0.368009	6.25167e-05	0.0156925	0.778161	0.410152	0.490196	0.285714
SNAP23	0.284361	6.30014e-05	0.0156925	0.597164	0.312804	0.529412	0.306122
PCIF1	0.2177	6.40716e-05	0.0156925	0.365589	0.14789	0.333333	0.159184
SVIP	0.1634	6.45807e-05	0.0156925	0.258384	0.094984	0.27451	0.142857
LGALS9	0.21336	6.56144e-05	0.0156925	0.313119	0.099758	0.264706	0.089796
SERTAD3	0.197855	6.73538e-05	0.0156925	0.305259	0.107405	0.27451	0.106122
RPL41	0.335324	6.76847e-05	0.0156925	3.9244	3.58907	0.990196	0.983673
STX7	0.34374	7.01157e-05	0.0157889	0.802898	0.459158	0.627451	0.35102
ELOF1	0.272152	7.12831e-05	0.0157889	0.586722	0.31457	0.519608	0.293878
RPA1	0.212094	7.15632e-05	0.0157889	0.371357	0.159263	0.352941	0.183673
LSM7	0.41807	7.37798e-05	0.0158322	1.44222	1.02415	0.823529	0.612245
SLAMF6	0.17074	7.51203e-05	0.0158322	0.249477	0.078737	0.245098	0.085714
IGHA2	-0.533807	7.52316e-05	0.0158322	0.740463	1.27427	0.411765	0.628571
CMIP	0.107192	7.90697e-05	0.0163878	0.128519	0.021326	0.127451	0.036735
IFITM1	0.522344	8.6137e-05	0.0175861	1.54835	1.02601	0.833333	0.538776
RPL36A	0.416676	9.02506e-05	0.0177737	1.53009	1.11341	0.843137	0.644898
IL12A	0.080304	9.02649e-05	0.0177737	0.089875	0.009571	0.117647	0.016327
TFEB	0.240198	9.13255e-05	0.0177737	0.454408	0.21421	0.411765	0.236735
CLEC2D	0.304601	9.25952e-05	0.0177737	0.5817	0.277099	0.431373	0.232653
APBB1IP	0.286996	9.35526e-05	0.0177737	0.568215	0.281219	0.45098	0.265306
BRMS1	0.212287	9.6401e-05	0.018064	0.409752	0.197466	0.401961	0.228571
ALDH2	0.0979022	9.98776e-05	0.0182538	0.109526	0.011624	0.107843	0.012245
ETFB	0.192934	0.000100505	0.0182538	0.329205	0.136271	0.333333	0.159184
PARP15	0.322065	0.000101417	0.0182538	0.724743	0.402678	0.578431	0.314286
NME2	0.334908	0.000108941	0.0193533	0.868128	0.53322	0.627451	0.387755
CXCR3	0.206489	0.000117522	0.0202311	0.297555	0.091066	0.215686	0.085714
SP110	0.280556	0.000118107	0.0202311	0.564526	0.28397	0.45098	0.244898
GRN	0.333159	0.000118319	0.0202311	0.80524	0.47208	0.598039	0.379592
RNF141	0.1654	0.000129899	0.0219369	0.256287	0.090887	0.254902	0.122449
BHLHE40	0.224372	0.000147785	0.024653	0.376405	0.152033	0.323529	0.138776
RNF144B	0.101574	0.000151274	0.024931	0.114144	0.012571	0.107843	0.012245
RP11-108M9.4	0.109557	0.000161768	0.0261545	0.127506	0.017949	0.107843	0.016327
HHEX	0.199625	0.000162833	0.0261545	0.329398	0.129773	0.294118	0.134694
FCGR2B	0.256173	0.000164434	0.0261545	0.466386	0.210212	0.382353	0.187755
LAMTOR1	0.332427	0.000166909	0.0262431	0.963164	0.630737	0.715686	0.457143
BBS9	0.0788989	0.000169732	0.0263837	0.090092	0.011193	0.107843	0.020408
IFI30	0.209153	0.000183074	0.0281378	0.374058	0.164905	0.372549	0.17551
KLF3	0.0763246	0.000188705	0.028681	0.083957	0.007632	0.078431	0.016327
NDUFAF3	0.306997	0.000210038	0.0315726	0.798145	0.491147	0.598039	0.391837
SELT	0.321259	0.000219494	0.0322104	0.876113	0.554854	0.637255	0.432653
C9orf142	0.277728	0.000219628	0.0322104	0.597013	0.319285	0.509804	0.277551
MRPS21	0.342377	0.000221345	0.0322104	0.986303	0.643926	0.647059	0.444898
HIST1H2BK	0.107131	0.000224941	0.0323892	0.137317	0.030186	0.147059	0.04898
MBD6	0.122493	0.000231989	0.033056	0.155254	0.032761	0.166667	0.04898
FCMR	0.383391	0.000235767	0.033248	0.990601	0.607211	0.627451	0.379592
JAZF1	0.151533	0.000254903	0.0354022	0.209326	0.057793	0.176471	0.061224
FAM213A	0.0822304	0.000258752	0.0354022	0.107893	0.025663	0.147059	0.061224
PCDH9	0.0792861	0.000258807	0.0354022	0.088025	0.008739	0.088235	0.012245
CIRBP	0.377178	0.000265093	0.035903	1.49673	1.11955	0.882353	0.681633
ARPC3	0.375373	0.000275312	0.0369215	2.08318	1.7078	0.95098	0.812245
BORCS7	0.137749	0.000281231	0.0370664	0.193214	0.055464	0.176471	0.077551
GYPC	0.317119	0.000283738	0.0370664	0.772724	0.455605	0.578431	0.35102
ERF	0.0633585	0.000284521	0.0370664	0.070588	0.007229	0.088235	0.012245
CLN8	0.117	0.00029455	0.0380108	0.150702	0.033702	0.127451	0.061224
YPEL2	0.124159	0.000298507	0.0381615	0.16379	0.039631	0.137255	0.044898
HLA-DMB	0.30264	0.000305003	0.0386309	0.802394	0.499754	0.627451	0.4
INPP1	0.110957	0.00032946	0.0413457	0.140071	0.029114	0.137255	0.036735
SCP2	0.226191	0.000340638	0.0423599	0.478873	0.252681	0.460784	0.253061
SDHD	0.194873	0.000351504	0.0429879	0.354388	0.159515	0.352941	0.179592
LY6E	0.425488	0.000351974	0.0429879	1.39132	0.965829	0.784314	0.563265
ZNF668	0.0736447	0.000370996	0.0449103	0.091253	0.017608	0.127451	0.032653
PARP14	0.318505	0.000374624	0.0449516	0.719591	0.401086	0.539216	0.281633
RABGAP1	0.139718	0.000381465	0.0453745	0.187716	0.047998	0.166667	0.053061
BTK	0.260298	0.000392102	0.0458961	0.628368	0.36807	0.54902	0.334694
CYB5R3	0.275602	0.000392562	0.0458961	0.706494	0.430892	0.568627	0.363265
ATP6V1G1	0.352115	0.000404541	0.0464196	1.34583	0.993715	0.862745	0.653061
SPINT2	0.241093	0.000411895	0.0464196	0.492921	0.251828	0.421569	0.232653
PDE4D	-0.207196	0.000412107	0.0464196	0.026882	0.234078	0.029412	0.17551
WBP2NL	0.0588864	0.000413974	0.0464196	0.058886	0	0.058824	0
MPRIP	0.144923	0.000414007	0.0464196	0.215821	0.070898	0.245098	0.089796
EEF1G	0.166757	0.000420212	0.0464794	0.297956	0.131199	0.303922	0.163265
USMG5	0.331559	0.000421335	0.0464794	1.11901	0.787455	0.794118	0.510204
EEF1D	0.343661	0.000443204	0.0485007	2.6098	2.26614	0.990196	0.889796
MFSD5	0.161513	0.000457061	0.0496202	0.263461	0.101948	0.27451	0.118367
RP5-887A10.1	-0.295514	0.000463623	0.049923	0.111215	0.406729	0.068627	0.236735
IKBKE	0.161627	0.00046715	0.049923	0.271006	0.109378	0.254902	0.130612
RELA	0.200631	0.000471408	0.0499875	0.378438	0.177807	0.352941	0.191837

## Sheet: MAIT_cells_activated
Gene	logFC	P.Value	adj.P.Val	AveExpr_cluster	AveExpr_rest	percentExpr_cluster	percentExpr_rest
AC090498.1	0.829053	4.75312e-10	5.92524e-06	1.62104	0.791987	0.835821	0.519737
IFITM1	0.739302	6.12457e-07	0.00381745	1.35891	0.619606	0.746269	0.368421
PTPRCAP	0.371184	1.11607e-06	0.00393365	0.465866	0.094682	0.313433	0.085526
IL16	0.394152	1.2622e-06	0.00393365	0.50465	0.110498	0.328358	0.098684
TMIGD2	0.464667	4.41914e-06	0.0110178	0.605065	0.140398	0.343284	0.092105
LAPTM5	0.707693	7.67451e-06	0.0152254	1.64405	0.936357	0.820896	0.526316
PFN1	-0.574678	8.54946e-06	0.0152254	2.40109	2.97577	0.940299	0.947368
DYNLT3	0.365998	1.52669e-05	0.0229461	0.543786	0.177788	0.402985	0.151316
SCAND1	0.448168	1.76088e-05	0.0229461	0.913798	0.46563	0.656716	0.381579
SRSF5	0.51076	1.84069e-05	0.0229461	1.102	0.591245	0.791045	0.407895
NCF1	0.265476	2.32568e-05	0.0263563	0.31282	0.047344	0.19403	0.039474
S100A4	0.711417	2.89501e-05	0.0283198	1.7054	0.99398	0.835821	0.513158
SPATS2L	0.267808	2.9533e-05	0.0283198	0.372069	0.104262	0.358209	0.092105
RP11-290D2.6	-0.683268	3.36465e-05	0.0288706	0.338171	1.02144	0.268657	0.486842
RPL36AL	0.550737	3.47392e-05	0.0288706	2.52456	1.97382	0.970149	0.848684
KTN1	0.4214	3.71912e-05	0.0289766	0.752598	0.331197	0.537313	0.263158
ZNF600	0.121467	4.79147e-05	0.0351356	0.124367	0.0029	0.119403	0.006579
HCST	0.542162	6.3155e-05	0.0437383	1.27523	0.733069	0.776119	0.460526

## Sheet: MAIT_cells
Gene	logFC	P.Value	adj.P.Val	AveExpr_cluster	AveExpr_rest	percentExpr_cluster	percentExpr_rest
AC090498.1	0.76881	7.75955e-10	9.74987e-06	2.11294	1.34413	0.875	0.635514
TNFAIP3	0.714066	7.86038e-09	3.549e-05	1.60469	0.890625	0.78125	0.457944
MT-ATP8	0.570079	8.47353e-09	3.549e-05	3.46036	2.89029	0.979167	0.953271
RPS29	0.604196	2.34655e-08	7.37109e-05	3.11494	2.51074	0.958333	0.925234
HLA-C	0.400531	1.1264e-07	0.000283064	3.84425	3.44372	0.989583	0.981308
HLA-B	0.348225	1.65368e-07	0.000346307	4.34374	3.99551	1	0.990654
ZFP36L2	0.646951	6.77001e-07	0.00121522	1.32281	0.675861	0.635417	0.336449
IER2	0.583971	8.5254e-07	0.00133902	0.99214	0.408169	0.520833	0.233645
MX1	0.448628	1.106e-06	0.0015441	0.599306	0.150678	0.348958	0.093458
HLA-F	0.513552	2.57954e-06	0.00292491	1.08814	0.574586	0.619792	0.336449
IFITM1	0.661455	2.59798e-06	0.00292491	1.9711	1.30965	0.822917	0.607477
B2M	0.374493	2.8317e-06	0.00292491	4.73525	4.36076	0.994792	0.981308
MT-ND4L	0.350163	3.02617e-06	0.00292491	4.37799	4.02782	0.994792	0.981308
PTPRCAP	0.454197	3.54995e-06	0.00314089	0.753	0.298803	0.453125	0.17757
RP11-290D2.6	-0.646386	3.74957e-06	0.00314089	0.63372	1.28011	0.322917	0.514019
BTG1	0.593148	4.1193e-06	0.00323494	2.44585	1.85271	0.901042	0.785047
MT-ND3	0.411699	7.21658e-06	0.0053339	3.97232	3.56062	0.989583	0.981308
IDS	0.453821	1.01757e-05	0.00710321	0.878462	0.424641	0.515625	0.261682
SUN2	0.43163	1.10032e-05	0.00727659	0.744367	0.312736	0.447917	0.186916
IFI6	0.442624	1.42209e-05	0.00893428	0.677873	0.235249	0.369792	0.140187
IFI44L	0.409387	2.15578e-05	0.0128988	0.577421	0.168034	0.3125	0.102804
XAF1	0.370017	3.30775e-05	0.0188918	0.529357	0.15934	0.3125	0.093458
HLA-A	0.303592	3.50737e-05	0.0191609	3.75894	3.45535	0.989583	0.981308
UBL5	0.460175	6.63053e-05	0.0347136	1.23917	0.778998	0.661458	0.439252
COPE	0.350164	7.08618e-05	0.0356151	0.650752	0.300587	0.432292	0.196262
GARS	-0.334033	7.78967e-05	0.0367773	0.227408	0.561441	0.140625	0.317757
PET100	0.380332	7.9028e-05	0.0367773	0.730731	0.3504	0.453125	0.224299
COMMD6	0.454324	8.50889e-05	0.0381836	1.40813	0.953804	0.765625	0.485981
GZMK	0.515888	0.000102891	0.0445804	2.12722	1.61133	0.854167	0.682243
MIR155HG	-0.220716	0.000112294	0.0470327	0.054521	0.275236	0.036458	0.149533

## Sheet: NK_CD16_bright_activated
Gene	logFC	P.Value	adj.P.Val	AveExpr_cluster	AveExpr_rest	percentExpr_cluster	percentExpr_rest
IFITM1	0.876213	9.66185e-33	1.31585e-28	3.35187	2.47566	0.942804	0.809524
ISG15	0.867723	2.16754e-30	1.47599e-26	1.58865	0.720931	0.595941	0.284271
IFI44L	0.655269	2.78077e-28	1.26238e-24	0.984565	0.329296	0.422509	0.142857
AC090498.1	0.603863	4.42082e-20	1.50518e-16	1.19621	0.592346	0.50369	0.25974
PFN1	-0.616943	3.91228e-19	1.06563e-15	2.22396	2.8409	0.813653	0.877345
ISG20	0.629632	8.61725e-19	1.95597e-15	1.41824	0.788604	0.577491	0.330447
MT-ND3	0.531386	2.01202e-15	3.91453e-12	3.19676	2.66538	0.953875	0.839827
IFI6	0.555197	6.10851e-15	8.74598e-12	1.23954	0.684345	0.490775	0.279942
ZBP1	0.308469	6.16644e-15	8.74598e-12	0.412196	0.103727	0.191882	0.044733
IRF7	0.511385	6.4219e-15	8.74598e-12	1.10895	0.59756	0.47417	0.253968
ZFP36L2	0.405325	1.01222e-14	1.25322e-11	0.651789	0.246464	0.274908	0.111111
BTN3A2	0.469625	1.81406e-14	2.0588e-11	0.96596	0.496336	0.431734	0.215007
RSAD2	0.384771	2.60017e-14	2.72398e-11	0.617871	0.2331	0.276753	0.099567
C5orf56	0.361307	1.10475e-13	1.07468e-10	0.596262	0.234955	0.282288	0.103896
OASL	0.428057	3.6235e-13	3.2899e-10	0.851247	0.42319	0.378229	0.183261
RPS29	0.547327	6.35894e-13	5.41265e-10	2.15711	1.60978	0.771218	0.607504
MALAT1	0.292248	7.36116e-13	5.89715e-10	5.30789	5.01564	1	0.994228
EEF1A1	-0.245027	9.89394e-13	7.48586e-10	4.08451	4.32953	0.99631	0.994228
HSP90AB1	-0.589916	1.15415e-12	8.27286e-10	1.15934	1.74925	0.45941	0.594517
RARRES3	0.530786	2.00734e-12	1.3669e-09	1.68311	1.15232	0.671587	0.450216
LY6E	0.537672	3.6723e-12	2.38158e-09	2.59415	2.05648	0.854244	0.7114
RPL26	0.508763	5.71534e-12	3.53806e-09	1.60076	1.092	0.640221	0.435786
EPSTI1	0.351532	8.12372e-12	4.8103e-09	0.639404	0.287872	0.295203	0.131313
MX1	0.442135	9.78013e-12	5.42049e-09	0.991003	0.548868	0.420664	0.227994
ACTB	-0.331849	9.95023e-12	5.42049e-09	4.21475	4.5466	0.990775	0.992785
GCHFR	0.294687	1.14786e-11	6.01255e-09	0.452653	0.157967	0.214022	0.067821
IFIT1	0.273411	1.54736e-11	7.71828e-09	0.393842	0.120431	0.178967	0.050505
MT-ATP8	0.470929	1.58684e-11	7.71828e-09	2.88099	2.41006	0.905904	0.803752
PTPRCAP	0.225896	2.13317e-11	1.00178e-08	0.305942	0.080046	0.149446	0.038961
CXCR4	0.341423	2.44139e-11	1.10831e-08	0.594291	0.252868	0.265683	0.102453
RPS10	0.253042	2.89146e-11	1.27029e-08	0.382901	0.129859	0.191882	0.069264
FGFBP2	0.429839	3.7345e-11	1.58938e-08	0.771296	0.341457	0.278598	0.119769
EVL	0.478746	1.09827e-10	4.53252e-08	1.50979	1.03104	0.619926	0.40404
LTB	-0.42713	1.16071e-10	4.64933e-08	0.375568	0.802698	0.149446	0.300144
HERC5	0.25969	1.50689e-10	5.86352e-08	0.386367	0.126677	0.177122	0.053391
HELZ2	0.270986	2.69375e-10	1.01906e-07	0.443698	0.172712	0.208487	0.076479
IFIT3	0.420453	3.42642e-10	1.2612e-07	1.00838	0.58793	0.418819	0.236652
LBH	0.381112	3.94428e-10	1.41361e-07	0.883772	0.50266	0.396679	0.21645
GABARAP	0.391359	4.34761e-10	1.51821e-07	1.00714	0.61578	0.4631	0.266955
RPL41	0.382249	7.65773e-10	2.60727e-07	3.28219	2.89994	0.953875	0.886003
XAF1	0.419692	8.86695e-10	2.94534e-07	1.20314	0.783448	0.516605	0.326118
TRIM22	0.38446	1.30769e-09	4.24035e-07	0.93458	0.55012	0.404059	0.236652
HOPX	-0.48592	1.41944e-09	4.49566e-07	1.2062	1.69212	0.48155	0.613276
IFI16	0.385105	1.55995e-09	4.8284e-07	0.997654	0.612549	0.446494	0.261183
MX2	0.244925	1.99038e-09	6.02377e-07	0.391712	0.146787	0.180812	0.064935
RNF213	0.454536	3.42136e-09	1.01295e-06	1.78651	1.33198	0.686347	0.519481
IRF1	0.415495	3.86511e-09	1.11998e-06	1.2248	0.809303	0.520295	0.329004
IFITM2	0.408992	4.45409e-09	1.26375e-06	1.2196	0.810609	0.51476	0.343434
HLA-E	0.390293	4.65507e-09	1.29382e-06	2.95027	2.55998	0.926199	0.838384
ADAR	0.354823	5.79835e-09	1.57936e-06	0.874403	0.51958	0.391144	0.229437
PTK2B	0.319452	8.9561e-09	2.39163e-06	0.701223	0.381771	0.319188	0.164502
MT-CO3	0.235422	1.00433e-08	2.63037e-06	4.02553	3.79011	0.998155	0.979798
RPS27	0.261433	1.17306e-08	3.01432e-06	4.00891	3.74748	0.987085	0.975469
IFIT2	0.23488	1.20489e-08	3.03878e-06	0.373417	0.138537	0.162362	0.060606
SHISA5	0.352074	1.29846e-08	3.21521e-06	0.913974	0.561901	0.415129	0.240981
RPL34	0.354712	1.38542e-08	3.3693e-06	3.28441	2.92969	0.953875	0.88456
VAMP2	0.227726	1.43265e-08	3.42302e-06	0.384579	0.156852	0.186347	0.07215
RPL36	0.401454	1.48236e-08	3.48073e-06	2.62321	2.22176	0.885609	0.757576
PARP10	0.233096	1.79931e-08	4.15335e-06	0.401901	0.168805	0.193727	0.077922
RGS16	-0.344891	1.87982e-08	4.26688e-06	0.373487	0.718378	0.164207	0.281385
PPM1K	0.26101	2.26884e-08	5.06546e-06	0.49545	0.23444	0.236162	0.105339
SP110	0.212953	2.45804e-08	5.37217e-06	0.347246	0.134293	0.171587	0.062049
RABAC1	0.366842	2.49203e-08	5.37217e-06	1.07431	0.707472	0.47786	0.30303
PPP1R14B	0.327433	2.52455e-08	5.37217e-06	0.712809	0.385376	0.300738	0.161616
ATP5I	0.287079	3.20859e-08	6.72274e-06	0.640236	0.353156	0.313653	0.163059
PYHIN1	0.258196	3.62529e-08	7.48073e-06	0.505947	0.247751	0.243542	0.109668
PSMB9	0.40483	3.86433e-08	7.85497e-06	1.87098	1.46615	0.738007	0.569986
CD38	0.24377	9.36014e-08	1.87464e-05	0.43533	0.19156	0.190037	0.080808
DDX60L	0.178657	1.0214e-07	2.00625e-05	0.271582	0.092926	0.136531	0.041847
TNFSF13B	0.213397	1.03119e-07	2.00625e-05	0.354406	0.141009	0.158672	0.062049
TRBC1	0.394004	1.2618e-07	2.42034e-05	1.30138	0.907375	0.516605	0.357864
SAT1	0.262019	1.49786e-07	2.83325e-05	0.538267	0.276248	0.245387	0.122655
PCBP1	0.325797	1.7055e-07	3.18181e-05	0.896466	0.570669	0.407749	0.243867
LSP1	0.387838	1.81956e-07	3.34873e-05	1.58662	1.19878	0.640221	0.474747
SAMD9	0.276901	1.93525e-07	3.51415e-05	0.613623	0.336723	0.280443	0.142857
MT2A	0.409962	2.16084e-07	3.87218e-05	1.56021	1.15025	0.595941	0.431457
BTN3A3	0.192654	2.57273e-07	4.5504e-05	0.32971	0.137056	0.162362	0.063492
C19orf66	0.281893	2.8414e-07	4.96115e-05	0.666427	0.384534	0.304428	0.171717
CMPK2	0.147186	4.00513e-07	6.90453e-05	0.210559	0.063373	0.103321	0.02886
TRANK1	0.238738	4.11759e-07	7.00968e-05	0.480888	0.24215	0.221402	0.103896
SRSF5	0.324949	4.18744e-07	7.04059e-05	0.99015	0.665201	0.450185	0.281385
PNISR	0.304898	5.0726e-07	8.42484e-05	0.85164	0.546742	0.389299	0.240981
SAMD9L	0.310199	5.3447e-07	8.68154e-05	0.864454	0.554255	0.385609	0.235209
BTG1	0.411752	5.35465e-07	8.68154e-05	2.06793	1.65617	0.710332	0.607504
CARD16	0.260359	6.72522e-07	0.000107754	0.601528	0.341169	0.278598	0.150072
RPS15A	0.28507	7.53111e-07	0.000119263	3.30339	3.01832	0.9631	0.909091
SLA2	0.208728	8.0802e-07	0.000126488	0.402849	0.19412	0.197417	0.08658
CLIC3	0.369371	8.23168e-07	0.000127395	1.38018	1.01081	0.551661	0.395382
PRDX1	-0.29515	8.38445e-07	0.000128301	0.451131	0.746281	0.208487	0.311688
UQCRB	0.327835	8.81724e-07	0.000133424	1.12245	0.794617	0.49631	0.340548
SPOCK2	0.278689	9.23739e-07	0.000138246	0.665945	0.387256	0.289668	0.167388
TXNIP	0.33605	9.43127e-07	0.000139261	1.03976	0.70371	0.429889	0.2886
JUN	0.321602	9.50972e-07	0.000139261	0.896109	0.574506	0.369004	0.238095
XCL2	-0.368957	9.72484e-07	0.000140896	0.444347	0.813303	0.156827	0.269841
RGCC	0.114219	1.00581e-06	0.000143322	0.148741	0.034522	0.075646	0.018759
FO538757.2	0.108028	1.01027e-06	0.000143322	0.136216	0.028188	0.071956	0.01443
RPL35A	0.306879	1.07732e-06	0.000151259	3.01777	2.71089	0.944649	0.862915
RPL30	0.241785	1.10151e-06	0.000153077	3.66062	3.41884	0.97786	0.958153
RPL11	0.289621	1.2704e-06	0.000174764	3.07334	2.78372	0.953875	0.881674
STAT1	0.33219	1.29579e-06	0.000174849	1.06313	0.73094	0.450185	0.297258
SUN2	0.243163	1.2967e-06	0.000174849	0.538483	0.295319	0.245387	0.126984
RPL36AL	0.348125	1.32854e-06	0.000177387	2.257	1.90888	0.832103	0.695527
H1FX	0.136737	1.41873e-06	0.000187589	0.190689	0.053953	0.092251	0.021645
GBP3	0.152217	1.46465e-06	0.000191799	0.233227	0.08101	0.114391	0.034632
ARAP1	0.139009	1.49811e-06	0.000194313	0.208207	0.069198	0.108856	0.031746
CTSD	0.323682	1.62659e-06	0.000208987	1.11689	0.793209	0.49262	0.334776
KLRD1	0.354055	1.69181e-06	0.000215334	1.48036	1.1263	0.608856	0.448773
EIF4A2	0.280755	1.97959e-06	0.00024963	0.806846	0.526091	0.372694	0.236652
MXD4	0.145476	2.01745e-06	0.00025207	0.220191	0.074715	0.103321	0.034632
IFITM3	0.30463	2.09293e-06	0.000259124	0.903474	0.598844	0.392989	0.253968
PTMA	0.212297	2.17769e-06	0.000267189	3.76182	3.54953	0.990775	0.963925
RPL39	0.299456	2.58876e-06	0.000314788	3.05658	2.75712	0.937269	0.861472
TOMM7	0.33915	2.65011e-06	0.000319396	1.52078	1.18163	0.638376	0.477633
PET100	0.210456	2.74662e-06	0.000328125	0.451558	0.241102	0.221402	0.11544
OAS1	0.198853	3.05774e-06	0.000362116	0.39982	0.200968	0.191882	0.093795
PLSCR1	0.274722	3.57484e-06	0.000419704	0.768587	0.493865	0.350554	0.213564
GIMAP4	0.310446	3.90226e-06	0.000454229	1.03016	0.719712	0.45203	0.294372
S1PR1	0.141368	4.53403e-06	0.000519228	0.225755	0.084387	0.112546	0.040404
CITED2	0.0873864	4.53691e-06	0.000519228	0.104321	0.016934	0.051661	0.008658
CREBRF	0.12681	4.90084e-06	0.000556204	0.190773	0.063963	0.095941	0.030303
IFI44	0.152091	5.60251e-06	0.000630583	0.254879	0.102788	0.123616	0.047619
CCND2	-0.326312	6.20692e-06	0.000688373	0.776578	1.10289	0.324723	0.425685
CD52	0.250856	6.21704e-06	0.000688373	0.608853	0.357997	0.261993	0.152958
IRF9	0.104368	6.33622e-06	0.000695911	0.143065	0.038696	0.075646	0.018759
TXN	-0.296619	6.72022e-06	0.000727294	0.571971	0.868591	0.258303	0.341991
CEBPD	0.147684	6.72876e-06	0.000727294	0.239984	0.0923	0.114391	0.040404
TYROBP	0.348607	7.03001e-06	0.000753871	2.08027	1.73166	0.767528	0.627706
RPL37	0.312928	7.12437e-06	0.000758022	2.85119	2.53826	0.904059	0.81241
TPT1	-0.23105	7.70163e-06	0.000812119	3.40352	3.63457	0.957565	0.962482
PARP12	0.115068	7.75207e-06	0.000812119	0.161894	0.046826	0.079336	0.020202
KLRB1	0.271673	8.29989e-06	0.000862871	0.712852	0.441178	0.293358	0.177489
BST2	0.325837	8.37034e-06	0.000863603	1.55767	1.23184	0.649446	0.489177
COMMD6	0.288192	9.30858e-06	0.000953185	1.04185	0.753659	0.468635	0.330447
EIF2AK2	0.252491	9.92345e-06	0.00100856	0.697266	0.444774	0.317343	0.191919
GABARAPL1	0.227212	1.05864e-05	0.00106797	0.561536	0.334324	0.261993	0.145743
TRDC	0.223941	1.08099e-05	0.0010825	0.532906	0.308965	0.250923	0.132756
RP5-1171I10.5	0.263901	1.09174e-05	0.00108529	0.783759	0.519858	0.345018	0.229437
C19orf43	0.279823	1.21621e-05	0.00120026	0.984269	0.704446	0.448339	0.304473
TRBC2	0.296985	1.24834e-05	0.00122311	1.09276	0.795779	0.47417	0.333333
CSNK1G2	0.11056	1.35371e-05	0.00131687	0.158979	0.048419	0.079336	0.021645
SCAF11	0.244446	1.39503e-05	0.00134745	0.691487	0.447041	0.317343	0.200577
SH2D1B	0.270975	1.43293e-05	0.00136894	0.827615	0.55664	0.357934	0.233766
GAS7	0.0859018	1.43739e-05	0.00136894	0.108392	0.02249	0.055351	0.011544
H3F3B	0.285656	1.47574e-05	0.0013957	3.01726	2.73161	0.935424	0.8557
HDGF	0.12222	1.54274e-05	0.001449	0.186389	0.06417	0.088561	0.030303
GMFG	0.256884	1.57506e-05	0.00146923	0.799375	0.542491	0.372694	0.239538
NLRP1	0.128602	1.61354e-05	0.00149488	0.209299	0.080697	0.105166	0.037518
RAB5C	0.118958	1.69443e-05	0.00155922	0.183789	0.064831	0.094096	0.033189
STK17A	0.258386	1.74391e-05	0.00159398	0.762546	0.50416	0.337638	0.215007
ZFP36	0.236513	1.82121e-05	0.00163727	0.599563	0.36305	0.256458	0.157287
NOTCH1	0.136117	1.82308e-05	0.00163727	0.230024	0.093908	0.116236	0.04329
GIMAP7	0.312833	1.82733e-05	0.00163727	1.29809	0.985253	0.535055	0.398268
PDCD4	0.212083	1.90664e-05	0.00169716	0.520394	0.308312	0.243542	0.139971
OAS2	0.208752	1.95162e-05	0.00172591	0.501884	0.293133	0.243542	0.124098
VPS26B	0.0950378	2.04814e-05	0.00179959	0.128878	0.033841	0.064576	0.015873
GBP1	0.2375	2.1506e-05	0.00186918	0.619211	0.381712	0.269373	0.167388
CYBA	0.24122	2.1548e-05	0.00186918	0.70403	0.462811	0.330258	0.206349
OAS3	0.197823	2.37995e-05	0.00205143	0.453431	0.255608	0.208487	0.112554
IFIH1	0.114853	2.72285e-05	0.00233223	0.177417	0.062564	0.088561	0.030303
BTN3A1	0.18386	2.98797e-05	0.00254332	0.397549	0.213688	0.188192	0.089466
HLA-DPB1	0.171479	3.08039e-05	0.002594	0.355687	0.184208	0.171587	0.079365
SPON2	0.101066	3.0856e-05	0.002594	0.139745	0.03868	0.064576	0.017316
NIFK-AS1	0.0938684	3.55734e-05	0.00297223	0.131427	0.037558	0.066421	0.018759
NUAK2	0.0720043	3.619e-05	0.00300531	0.086103	0.014099	0.042435	0.007215
JAK1	0.241874	3.80761e-05	0.00314278	0.719634	0.47776	0.328413	0.199134
HLA-B	0.133201	3.8684e-05	0.00317372	4.54679	4.41359	1	0.992785
RPL38	0.29877	3.9893e-05	0.00325331	1.52689	1.22812	0.632841	0.487734
OSBPL7	0.0830779	4.06908e-05	0.00329862	0.102772	0.019694	0.04797	0.008658
MN1	0.0795954	4.5513e-05	0.0036677	0.09819	0.018595	0.04797	0.007215
RASAL3	0.166152	4.58282e-05	0.00367138	0.361405	0.195253	0.178967	0.090909
FAU	0.222349	4.66118e-05	0.00371232	3.25625	3.03391	0.964945	0.917749
NCL	-0.30712	4.83527e-05	0.00382858	1.17323	1.48035	0.494465	0.555556
TBC1D10C	0.206814	5.09607e-05	0.00401176	0.549879	0.343065	0.263838	0.151515
EIF2D	0.0706602	5.31926e-05	0.00416339	0.089256	0.018596	0.04797	0.011544
HLA-C	0.148165	5.36332e-05	0.00417389	4.14133	3.99316	0.998155	0.984127
SELPLG	0.251575	5.46058e-05	0.00422543	0.827137	0.575562	0.370849	0.242424
LRCH1	0.101749	5.5655e-05	0.00428229	0.153614	0.051865	0.077491	0.024531
WIPF1	0.279015	5.69477e-05	0.00435714	1.14972	0.870705	0.501845	0.36075
LPIN2	0.161096	5.83302e-05	0.00440513	0.337703	0.176607	0.160517	0.083694
KIAA0319L	0.0961946	5.8518e-05	0.00440513	0.143242	0.047047	0.075646	0.023088
CD2	0.177838	5.85453e-05	0.00440513	0.400483	0.222645	0.186347	0.10101
KIAA0513	0.110801	6.527e-05	0.00488414	0.1751	0.0643	0.081181	0.031746
PSMB10	0.269759	6.63894e-05	0.00494075	1.10316	0.833402	0.490775	0.349206
KCNK12	0.0476055	6.68085e-05	0.00494492	0.049221	0.001615	0.02583	0.001443
SPATS2L	0.0820384	6.73698e-05	0.00495951	0.11285	0.030811	0.060886	0.017316
UBC	0.298525	7.62019e-05	0.00557954	1.66784	1.36931	0.660517	0.532468
MLLT6	0.207675	8.10511e-05	0.00590286	0.567992	0.360317	0.261993	0.157287
PARP8	0.175251	8.75378e-05	0.00630825	0.41085	0.235599	0.201107	0.099567
USP15	0.188597	8.75438e-05	0.00630825	0.50441	0.315813	0.250923	0.1443
TBC1D2B	0.121519	9.17853e-05	0.00657907	0.214857	0.093338	0.107011	0.041847
MYO1F	0.209162	9.22851e-05	0.00658026	0.590574	0.381412	0.282288	0.15873
TCIRG1	0.151871	0.000105273	0.00745434	0.32586	0.173989	0.162362	0.079365
ZFAS1	0.187551	0.000105638	0.00745434	0.49892	0.311369	0.243542	0.1443
FOXO3	0.0947441	0.000112912	0.00792655	0.145326	0.050582	0.073801	0.023088
ADA	0.121557	0.000114663	0.00800816	0.218653	0.097096	0.107011	0.046176
FTL	-0.274379	0.000117236	0.00814608	2.88825	3.16263	0.898524	0.888889
GAPDH	-0.311274	0.000124752	0.00862435	2.28631	2.59758	0.785978	0.796537
PKM	-0.271703	0.00012875	0.00885581	0.735086	1.00679	0.308118	0.388167
ZBTB8OS	0.140477	0.000131359	0.00898983	0.292764	0.152287	0.149446	0.075036
CNN2	0.168893	0.000133951	0.00905463	0.407891	0.238998	0.199262	0.111111
ATG4B	0.105834	0.000134225	0.00905463	0.176878	0.071044	0.092251	0.034632
PLEKHA2	0.132673	0.000134878	0.00905463	0.262269	0.129596	0.130996	0.062049
IFI35	0.227361	0.000134965	0.00905463	0.755628	0.528267	0.348708	0.229437
FKBP8	0.203266	0.000136779	0.00913134	0.615293	0.412027	0.293358	0.191919
GIMAP1	0.127021	0.000137748	0.0091512	0.237698	0.110677	0.114391	0.050505
HLA-F	0.249742	0.00013845	0.00915317	1.00846	0.758717	0.457565	0.323232
LTA	-0.224524	0.000146618	0.00964634	0.349976	0.5745	0.143911	0.219336
NLRC3	0.145779	0.000150601	0.00986072	0.306889	0.16111	0.151292	0.07215
CHST12	0.228136	0.000151769	0.0098897	0.777212	0.549076	0.348708	0.236652
SLC1A5	-0.163207	0.000153703	0.00996797	0.192657	0.355864	0.097786	0.157287
TOPORS-AS1	0.0981944	0.000156664	0.01009	0.15769	0.059496	0.079336	0.030303
YPEL3	0.118251	0.000157067	0.01009	0.207703	0.089453	0.101476	0.037518
ATP5E	0.279055	0.000157921	0.0100973	1.99812	1.71907	0.767528	0.636364
CTDSP2	0.102008	0.000160338	0.0102039	0.167553	0.065545	0.088561	0.02886
HP1BP3	0.193354	0.000165859	0.0104837	0.55108	0.357726	0.263838	0.163059
CFLAR	0.232591	0.000166273	0.0104837	0.860404	0.627813	0.400369	0.266955
AZI2	0.122136	0.000176356	0.0110682	0.228793	0.106658	0.114391	0.049062
RBM39	0.241187	0.000177379	0.0110813	0.971767	0.73058	0.446494	0.316017
C1orf21	0.194761	0.000178719	0.0110924	0.552947	0.358185	0.254613	0.157287
CCSER2	0.184262	0.000179637	0.0110924	0.504281	0.320019	0.238007	0.1443
LPCAT1	0.110107	0.000180285	0.0110924	0.191409	0.081302	0.097786	0.036075
SART1	0.0980071	0.000180814	0.0110924	0.158265	0.060258	0.081181	0.027417
PTPN4	0.189912	0.000185431	0.0112761	0.51119	0.321278	0.236162	0.135642
NDUFA3	0.194776	0.000185468	0.0112761	0.576325	0.381549	0.280443	0.171717
SLFN5	0.190919	0.000186294	0.0112761	0.532342	0.341423	0.245387	0.152958
HSPH1	-0.114196	0.000188388	0.0113256	0.080914	0.19511	0.046125	0.098124
TMEM140	0.136158	0.000188775	0.0113256	0.276307	0.140149	0.132841	0.062049
DDX17	0.226054	0.000192838	0.0115187	0.805642	0.579588	0.372694	0.255411
ETFB	0.0988513	0.000195167	0.0116069	0.165897	0.067046	0.086716	0.034632
PIK3IP1	0.146153	0.000204294	0.0120969	0.315623	0.16947	0.149446	0.073593
TMA7	0.271338	0.000208234	0.0122768	1.59114	1.3198	0.654982	0.519481
DBP	0.054851	0.000214469	0.0125899	0.063167	0.008316	0.031365	0.005772
CD46	0.133283	0.000219326	0.0127699	0.283107	0.149824	0.147601	0.070707
HEXDC	0.0972365	0.000219411	0.0127699	0.15951	0.062273	0.079336	0.02886
EPB41L4A	0.039146	0.000220554	0.0127818	0.039146	0	0.020295	0
SLC6A6	0.0990743	0.00022407	0.0129305	0.169089	0.070015	0.086716	0.034632
GTF2I	0.148625	0.000227469	0.0130713	0.343109	0.194484	0.171587	0.090909
EPHA1	0.077839	0.000229585	0.0131375	0.108572	0.030733	0.053506	0.012987
CXCR3	0.180955	0.000234914	0.0133862	0.501732	0.320777	0.239852	0.145743
TOP2B	0.115217	0.000238737	0.0135473	0.215197	0.099979	0.108856	0.046176
SCRN2	0.0783096	0.000246789	0.0139462	0.112316	0.034007	0.060886	0.01443
TNFRSF18	-0.181949	0.000248403	0.0139793	0.27357	0.455519	0.129151	0.193362
BISPR	0.111223	0.00025013	0.0140186	0.203853	0.09263	0.101476	0.04329
PPP2R5C	0.160882	0.000255812	0.0142265	0.393492	0.23261	0.188192	0.108225
EFHD2	0.176875	0.000257749	0.0142265	0.47117	0.294295	0.221402	0.128427
HSH2D	0.1319	0.000257913	0.0142265	0.266929	0.135029	0.125461	0.060606
N4BP2L1	0.104929	0.000258017	0.0142265	0.18662	0.08169	0.097786	0.038961
RP11-356I2.4	0.0885381	0.000264795	0.0145413	0.134576	0.046038	0.064576	0.020202
IFFO1	0.0577257	0.000271194	0.0147835	0.067087	0.009361	0.031365	0.004329
SEPW1	0.172681	0.000271983	0.0147835	0.475258	0.302578	0.230627	0.142857
RABGAP1L	0.15703	0.000272462	0.0147835	0.378795	0.221764	0.184502	0.099567
RAC1	0.105623	0.000276981	0.0149691	0.18518	0.079558	0.094096	0.040404
PILRB	0.127088	0.000280699	0.01511	0.258008	0.13092	0.127306	0.059163
DUSP1	0.0919914	0.000283087	0.0151786	0.145298	0.053306	0.071956	0.024531
ENO1	-0.270931	0.000286783	0.0153165	0.972359	1.24329	0.416974	0.466089
MBP	0.18257	0.000293387	0.015608	0.51459	0.33202	0.241697	0.1443
FEZ1	-0.160691	0.000295893	0.0156222	0.1877	0.348391	0.084871	0.147186
CBX4	0.0651922	0.000295949	0.0156222	0.084215	0.019023	0.042435	0.008658
RPS28	0.199165	0.000316059	0.0166194	3.25392	3.05476	0.95572	0.92785
NUB1	0.158912	0.000319236	0.0167218	0.400828	0.241916	0.195572	0.108225
TGFBR2	0.124797	0.000324496	0.0169322	0.246974	0.122177	0.121771	0.054834
ANP32E	-0.174084	0.000327611	0.0170295	0.271442	0.445526	0.134686	0.196248
GARS	-0.168127	0.000332821	0.0171919	0.258301	0.426428	0.127306	0.190476
NT5C3A	0.132092	0.00033326	0.0171919	0.288025	0.155932	0.149446	0.07215
AC092580.4	0.0618653	0.000348055	0.0178874	0.079337	0.017472	0.042435	0.008658
CD3E	0.210879	0.000355803	0.0181548	0.702471	0.491592	0.308118	0.212121
SNX6	0.178959	0.000355924	0.0181548	0.522966	0.344007	0.249077	0.160173
RHBDF2	0.0678635	0.000366815	0.0185946	0.093296	0.025432	0.04797	0.011544
GGA2	0.0810145	0.000367276	0.0185946	0.123882	0.042867	0.062731	0.023088
SNRNP70	0.139899	0.000369623	0.0186001	0.331721	0.191822	0.166052	0.095238
MGAT1	0.200912	0.000370117	0.0186001	0.666654	0.465742	0.309963	0.204906
RPS21	0.244463	0.000376892	0.0188709	2.69556	2.4511	0.885609	0.816739
PTGER4	0.145679	0.000384338	0.0191733	0.34256	0.196881	0.166052	0.088023
DNAJB14	0.116	0.000389899	0.0193797	0.234123	0.118123	0.118081	0.059163
RTF1	0.139318	0.000401381	0.0198779	0.321975	0.182657	0.162362	0.083694
EPC1	0.192931	0.000404978	0.0199833	0.635595	0.442664	0.306273	0.197691
LGALS9	0.0902172	0.000417854	0.0204575	0.148852	0.058635	0.073801	0.030303
MAP2K1	0.119732	0.000418541	0.0204575	0.242263	0.122531	0.123616	0.056277
SNX20	0.171344	0.00042033	0.0204575	0.480243	0.308898	0.228782	0.137085
ABHD4	0.0610309	0.000420596	0.0204575	0.079846	0.018815	0.042435	0.008658
PMEPA1	0.118932	0.000423597	0.0205301	0.23889	0.119958	0.118081	0.054834
HEXA	0.0714524	0.000440595	0.0212782	0.104943	0.033491	0.057196	0.018759
XPC	0.11164	0.000454366	0.0218532	0.217882	0.106241	0.108856	0.051948
TGIF1	0.105222	0.000457034	0.0218532	0.19758	0.092358	0.097786	0.046176
MAK16	-0.0754505	0.000457315	0.0218532	0.02961	0.10506	0.01845	0.054834
TNFSF14	-0.1696	0.000461312	0.0219188	0.271221	0.440821	0.134686	0.191919
WSB1	0.15894	0.000461905	0.0219188	0.432681	0.273742	0.210332	0.12987
MYCBP2	0.155248	0.000467058	0.0220863	0.399311	0.244063	0.193727	0.113997
ST8SIA4	-0.120238	0.000474242	0.0223414	0.110758	0.230996	0.059041	0.106782
STUB1	0.0806845	0.000475733	0.0223414	0.127103	0.046419	0.066421	0.021645
MIEN1	0.167703	0.000478171	0.0223787	0.476662	0.308958	0.226937	0.147186
DNAJC5	0.0828623	0.000488502	0.0227839	0.132116	0.049253	0.064576	0.025974
C6orf62	0.147029	0.000501811	0.0233248	0.365209	0.218181	0.182657	0.10101
PURA	0.107757	0.000510755	0.0236598	0.208277	0.10052	0.105166	0.047619
IL2RA	-0.152465	0.000527349	0.0243139	0.184752	0.337216	0.084871	0.138528
ARID5A	0.15923	0.000528946	0.0243139	0.429329	0.270099	0.201107	0.128427
ANP32B	-0.187648	0.000530233	0.0243139	0.400749	0.588397	0.204797	0.255411
CCL3	-0.344901	0.00053404	0.0244063	1.09909	1.44399	0.348708	0.421356
PRRC2B	0.142852	0.000543812	0.0247325	0.345131	0.20228	0.169742	0.089466
FTH1	-0.268745	0.000544809	0.0247325	2.08511	2.35386	0.778598	0.764791
METRNL	0.0755646	0.000547965	0.0247931	0.112988	0.037423	0.055351	0.017316
PFDN5	0.254242	0.000561338	0.0253141	1.60573	1.35149	0.658672	0.528139
TMC8	0.116937	0.000567588	0.0255115	0.240427	0.12349	0.119926	0.059163
TECR	0.144345	0.00059049	0.0264536	0.362013	0.217669	0.175277	0.105339
TRGV9	0.107812	0.000596366	0.0265812	0.207696	0.099884	0.099631	0.047619
MDP1	0.0607807	0.000597242	0.0265812	0.082372	0.021591	0.04428	0.011544
XCL1	-0.19065	0.000604591	0.0268206	0.216799	0.407449	0.077491	0.141414
ITPR2	0.0993866	0.000608228	0.0268944	0.185034	0.085647	0.094096	0.044733
PACS1	0.0865181	0.00061106	0.0269321	0.14034	0.053822	0.068266	0.024531
SKI	0.13385	0.000617812	0.0271419	0.30457	0.17072	0.149446	0.073593
ATHL1	0.0723581	0.00062062	0.0271775	0.102917	0.030559	0.04797	0.01443
PLCG2	0.0986087	0.000674671	0.0294498	0.170603	0.071994	0.084871	0.027417
ABHD17A	0.112207	0.000682267	0.0296609	0.22371	0.111503	0.105166	0.051948
MT-ND4L	0.142783	0.000683863	0.0296609	3.92054	3.77776	0.990775	0.981241
LAP3	0.143023	0.000700131	0.0302701	0.369594	0.226571	0.188192	0.105339
DRAP1	0.234997	0.000702507	0.0302767	1.21994	0.984942	0.538745	0.411255
TCEA1	0.187431	0.000717962	0.0308398	0.648504	0.461073	0.308118	0.207792
CTD-3184A7.4	0.047235	0.0007201	0.0308398	0.054017	0.006782	0.02583	0.002886
HLA-G	0.0911304	0.000725752	0.0309844	0.15521	0.064079	0.075646	0.030303
AOAH	0.185056	0.000733414	0.0312137	0.615917	0.430861	0.289668	0.189033
TFCP2	0.0620491	0.000736733	0.0312572	0.086644	0.024595	0.04428	0.011544
SQRDL	0.0776038	0.000742998	0.0313882	0.123844	0.04624	0.064576	0.021645
ATP5J2	0.20019	0.00074443	0.0313882	0.77312	0.57293	0.365314	0.249639
CDK6	-0.154245	0.00074768	0.0314279	0.241706	0.39595	0.118081	0.178932
AES	0.172158	0.000753759	0.031586	0.524573	0.352415	0.247232	0.15873
TUBA1B	-0.2406	0.000760074	0.0317324	0.834114	1.07472	0.359779	0.415584
RPL29	0.210006	0.000761914	0.0317324	2.94464	2.73463	0.931734	0.865801
ODF3B	0.0819314	0.000782657	0.0324969	0.13656	0.054628	0.073801	0.024531
RP11-792A8.4	0.0418883	0.000794209	0.0328764	0.047094	0.005206	0.023985	0.002886
BAIAP2	0.0478318	0.000800388	0.0330318	0.057237	0.009405	0.027675	0.005772
TNFRSF14	0.155341	0.000804552	0.0331033	0.441216	0.285875	0.212177	0.132756
PARP14	0.165183	0.00081851	0.0335762	0.491944	0.326761	0.234317	0.150072
KDM6A	0.0651482	0.000833896	0.0341046	0.093882	0.028733	0.04797	0.012987
AKNA	0.193366	0.000846609	0.0345209	0.683878	0.490512	0.317343	0.213564
PRR5L	0.128944	0.000863618	0.0351093	0.300784	0.17184	0.149446	0.075036
TSPAN14	0.149491	0.00087158	0.0353275	0.396686	0.247195	0.191882	0.108225
GZMM	0.194103	0.00087755	0.0354548	0.69645	0.502347	0.321033	0.21645
DUSP16	0.0681004	0.000879928	0.0354548	0.102554	0.034454	0.055351	0.017316
PPIA	-0.253912	0.000883742	0.0355035	1.67467	1.92859	0.662362	0.685426
ATM	0.167371	0.000899942	0.036048	0.507924	0.340553	0.245387	0.147186
KLRF1	0.186354	0.000909273	0.0361524	0.641387	0.455033	0.297048	0.193362
CLSTN3	0.0655071	0.000909428	0.0361524	0.093954	0.028447	0.046125	0.012987
KRT10	0.0924097	0.000911531	0.0361524	0.171112	0.078702	0.088561	0.036075
TPM4	-0.154491	0.000913167	0.0361524	0.246075	0.400567	0.118081	0.176046
LRP10	0.167482	0.000918757	0.0362683	0.523011	0.355528	0.254613	0.15873
BANP	0.101599	0.000928702	0.0365549	0.196109	0.094511	0.097786	0.041847
MOB4	0.0842516	0.000938473	0.036833	0.146414	0.062162	0.073801	0.031746
MIAT	0.102589	0.000942847	0.0368984	0.197112	0.094522	0.095941	0.040404
RALGAPA2	0.0627029	0.00095252	0.0371701	0.089673	0.02697	0.046125	0.012987
SCAND1	0.179166	0.000959252	0.0373259	0.616833	0.437667	0.300738	0.193362
SF3A2	0.152485	0.000975256	0.0378405	0.448043	0.295558	0.221402	0.142857
GCC2	0.119311	0.000982116	0.0379984	0.272891	0.15358	0.140221	0.073593
RUVBL2	-0.0946946	0.000988012	0.0381182	0.074605	0.169299	0.04428	0.08658
SEPT9	0.180171	0.00101565	0.038993	0.593774	0.413602	0.278598	0.177489
FIS1	0.165266	0.00101641	0.038993	0.527514	0.362248	0.258303	0.165945
TNFAIP3	0.229367	0.00102813	0.0393317	1.11294	0.883567	0.48524	0.362193
UNKL	0.0520125	0.00104438	0.0398413	0.065275	0.013263	0.031365	0.007215
ZMYM6	0.0410832	0.00106132	0.0403745	0.047846	0.006763	0.02583	0.004329
TTC38	0.0968971	0.00106887	0.0404338	0.185322	0.088425	0.088561	0.04329
RALGDS	0.109781	0.00107121	0.0404338	0.23117	0.121389	0.112546	0.054834
TP53TG1	0.0905158	0.00107317	0.0404338	0.165187	0.074671	0.083026	0.034632
RPL19	0.168637	0.00107498	0.0404338	3.43337	3.26473	0.98155	0.932179
NEAT1	0.171427	0.00107772	0.0404338	0.538798	0.367371	0.245387	0.163059
ERP29	0.15955	0.0010836	0.0404618	0.494994	0.335443	0.236162	0.15873
RFX3	0.056864	0.00108441	0.0404618	0.076999	0.020135	0.038745	0.010101
PML	0.112427	0.00110565	0.0411416	0.240284	0.127856	0.119926	0.05772
RPS2	-0.251951	0.00111985	0.0415565	1.92399	2.17594	0.717712	0.733045
CCNY	0.0568043	0.00112899	0.0417817	0.078244	0.02144	0.038745	0.011544
SNRPD2	0.222029	0.00114244	0.042165	1.12251	0.900484	0.494465	0.376623
TRMO	0.100085	0.0011462	0.0421895	0.194579	0.094494	0.094096	0.044733
SCML4	0.0674859	0.00115366	0.0423497	0.102568	0.035082	0.051661	0.015873
RPLP0	-0.237977	0.00117864	0.0431502	2.37669	2.61467	0.819188	0.831169
FYB	0.17409	0.00120833	0.0440026	0.583315	0.409225	0.274908	0.178932
ARAP2	0.161983	0.0012096	0.0440026	0.504464	0.34248	0.243542	0.148629
RPS26	0.119163	0.00121161	0.0440026	4.00875	3.88959	0.99631	0.991342
LINC01138	0.0650776	0.00121808	0.0441197	0.097404	0.032327	0.049815	0.015873
SIGIRR	0.12856	0.00126754	0.0457893	0.328643	0.200083	0.169742	0.090909
PPP1R2	0.196869	0.00127515	0.0459426	0.78788	0.591011	0.359779	0.255411
ELK4	0.0895737	0.00128868	0.0463076	0.164729	0.075155	0.079336	0.036075
PI4KB	0.0852497	0.00130034	0.0466036	0.152146	0.066896	0.073801	0.033189
COPE	0.159737	0.00130707	0.0467216	0.503851	0.344113	0.249077	0.155844
TMEM123	0.150861	0.00132181	0.0471249	0.439193	0.288332	0.210332	0.132756
BCL9L	0.0986397	0.00133524	0.0473785	0.193087	0.094447	0.094096	0.041847
JMJD1C	0.109051	0.00133588	0.0473785	0.240281	0.13123	0.123616	0.062049
LENG8	0.086912	0.00134241	0.0474865	0.162563	0.075651	0.081181	0.038961
FAM43A	0.0889119	0.0013528	0.04773	0.16183	0.072918	0.077491	0.033189
GTF3C2	0.0653231	0.00138018	0.0485702	0.100122	0.034799	0.053506	0.017316
ERN1	0.146962	0.00139218	0.0488648	0.413622	0.266661	0.195572	0.116883
AUTS2	0.11931	0.00139573	0.0488648	0.27167	0.15236	0.129151	0.064935
OBSCN	0.0263933	0.00141864	0.0495395	0.026393	0	0.01476	0
KCTD7	0.0285142	0.00142359	0.0495853	0.028514	0	0.01476	0
ATAD2B	0.0825418	0.00143542	0.0498698	0.14922	0.066679	0.077491	0.030303
DDX19B	0.0276657	0.00144164	0.0499583	0.027666	0	0.01476	0

## Sheet: NK_CD16_bright
Gene	logFC	P.Value	adj.P.Val	AveExpr_cluster	AveExpr_rest	percentExpr_cluster	percentExpr_rest
IFITM1	0.869064	1.2437e-22	1.68533e-18	2.93448	2.06541	0.929825	0.745928
ISG15	0.761535	1.62007e-20	1.09768e-16	1.09941	0.337871	0.473684	0.159609
IFI6	0.698807	9.4744e-19	4.27958e-15	1.07121	0.372401	0.489035	0.166124
IFI44L	0.577655	5.89625e-17	1.9975e-13	0.766354	0.188699	0.357456	0.091205
IRF7	0.606047	7.65171e-15	2.07377e-11	1.04194	0.435895	0.484649	0.205212
AC090498.1	0.673317	1.11559e-14	2.51955e-11	1.46623	0.792911	0.620614	0.368078
LY6E	0.692115	3.89235e-13	7.53503e-10	2.19462	1.5025	0.811404	0.583062
RPS29	0.613717	1.93129e-11	3.27137e-08	2.54837	1.93466	0.861842	0.70684
ISG20	0.489707	5.31631e-11	8.00459e-08	0.859876	0.370169	0.405702	0.172638
RPS27	0.321108	9.39667e-11	1.27334e-07	4.28147	3.96036	0.995614	0.983713
ACTB	-0.371266	1.55196e-10	1.91187e-07	3.74696	4.11823	0.984649	1
XAF1	0.50681	4.98039e-10	5.6241e-07	1.12268	0.615869	0.52193	0.276873
C5orf56	0.440156	2.00297e-09	2.08787e-06	0.81853	0.378373	0.392544	0.169381
MT-ATP8	0.416797	3.66412e-09	3.54661e-06	3.13489	2.71809	0.960526	0.895765
IFIT3	0.383202	5.10997e-09	4.61635e-06	0.595728	0.212526	0.282895	0.094463
MX1	0.397193	9.52263e-09	8.06507e-06	0.702793	0.3056	0.342105	0.140065
RPL26	0.524141	1.96461e-08	1.56603e-05	1.9421	1.41796	0.741228	0.57329
ZFP36L2	0.466005	2.6841e-08	2.02068e-05	1.05629	0.590287	0.464912	0.260586
MT-ND4L	0.265629	3.01966e-08	2.15365e-05	3.98937	3.72374	0.997807	0.980456
RPL41	0.364711	3.53947e-08	2.39817e-05	3.52311	3.1584	0.97807	0.941368
MTRNR2L12	-0.486719	4.24406e-08	2.73863e-05	4.19747	4.68419	0.984649	0.983713
DUSP10	0.252893	1.17169e-07	7.21706e-05	0.340283	0.08739	0.177632	0.042345
GIMAP1	0.295218	1.82601e-07	0.000107583	0.472807	0.177589	0.243421	0.091205
H1FX	0.250193	2.69549e-07	0.000152194	0.335262	0.085069	0.16886	0.039088
AKNA	0.41515	5.64791e-07	0.000306139	1.10075	0.685602	0.502193	0.309446
TMSB4X	0.185789	8.1868e-07	0.00042669	4.82622	4.64043	1	0.996743
FAU	0.293234	1.10084e-06	0.000552502	3.32111	3.02787	0.980263	0.938111
NR3C1	0.373669	1.16612e-06	0.000564359	0.926696	0.553027	0.447368	0.267101
HLA-E	0.321477	1.22094e-06	0.000570517	3.06514	2.74367	0.964912	0.912052
ATP5I	0.345395	1.49418e-06	0.000674923	0.818634	0.473239	0.412281	0.237785
HCST	0.400602	2.75044e-06	0.0012023	1.24975	0.849145	0.572368	0.371336
RARRES3	0.416325	3.27134e-06	0.00138531	1.8203	1.40398	0.754386	0.570033
RPS10	0.288067	3.75952e-06	0.00154379	0.552046	0.26398	0.276316	0.13355
RPL17	0.335046	4.25875e-06	0.00168612	0.80514	0.470094	0.390351	0.234528
EVL	0.412489	4.35498e-06	0.00168612	1.95324	1.54075	0.785088	0.609121
FMNL1	0.286034	6.14381e-06	0.00231263	0.573433	0.287399	0.291667	0.143322
RPS15A	0.255922	6.49839e-06	0.00237999	3.52517	3.26925	0.986842	0.957655
LIMD2	0.408931	7.54723e-06	0.00269138	1.76277	1.35383	0.719298	0.547231
RPL30	0.254616	9.64554e-06	0.00335145	3.79473	3.54011	0.984649	0.957655
SHISA5	0.347614	1.06177e-05	0.00359702	0.979591	0.631977	0.469298	0.296417
PRDX1	-0.266537	1.31181e-05	0.00423894	0.306835	0.573371	0.16886	0.270358
TBC1D10C	0.314422	1.31382e-05	0.00423894	0.777929	0.463507	0.377193	0.228013
UBL5	0.347916	1.36015e-05	0.00428637	1.07917	0.731251	0.52193	0.332248
IFIT1	0.1545	1.62629e-05	0.00488963	0.186824	0.032323	0.096491	0.016287
MRPL28	0.204941	1.6554e-05	0.00488963	0.324155	0.119214	0.173246	0.065147
RPL11	0.289854	1.67399e-05	0.00488963	3.15461	2.86476	0.971491	0.899023
RPL37	0.314233	1.69591e-05	0.00488963	3.0879	2.77367	0.953947	0.879479
HSP90AB1	-0.383614	1.81754e-05	0.00513115	0.785573	1.16919	0.350877	0.456026
AC245100.1	0.191913	2.04295e-05	0.00559924	0.295908	0.103995	0.16886	0.04886
PARP12	0.164349	2.06599e-05	0.00559924	0.216357	0.052009	0.116228	0.026059
UBE2L6	0.34785	2.17391e-05	0.00577621	1.07365	0.725802	0.504386	0.32899
CD38	0.230078	2.57368e-05	0.00662581	0.371535	0.141456	0.175439	0.065147
SLA2	0.276892	2.59145e-05	0.00662581	0.604609	0.327717	0.300439	0.159609
TNFAIP3	0.376183	2.76991e-05	0.00695094	1.33268	0.956492	0.583333	0.403909
TRDC	0.245299	2.91882e-05	0.00719144	0.454234	0.208935	0.219298	0.104235
PTPRCAP	0.231368	3.06315e-05	0.0073176	0.425713	0.194345	0.221491	0.091205
GINS2	-0.0802348	3.07802e-05	0.0073176	0.001834	0.082069	0.002193	0.045603
ANP32B	-0.273986	3.25767e-05	0.00761115	0.404531	0.678517	0.217105	0.322476
ARPC1B	0.234501	3.47615e-05	0.00798396	0.47157	0.237069	0.254386	0.127036
BST2	0.356492	3.54e-05	0.00799509	1.25515	0.898655	0.570175	0.394137
CARD16	0.307502	3.70791e-05	0.00823702	0.782933	0.47543	0.375	0.214984
PLSCR1	0.274246	3.89557e-05	0.00851433	0.598485	0.324239	0.291667	0.156352
CLDND1	0.252285	4.05568e-05	0.00864917	0.518195	0.26591	0.263158	0.130293
TMC8	0.224503	4.08492e-05	0.00864917	0.416416	0.191912	0.217105	0.09772
RPL38	0.360686	4.59294e-05	0.00957378	1.7253	1.36462	0.719298	0.560261
TMA7	0.348701	4.6629e-05	0.00957378	1.70095	1.35225	0.734649	0.563518
RSAD2	0.18975	4.88175e-05	0.00987353	0.289962	0.100212	0.144737	0.04886
RGCC	0.19991	5.15148e-05	0.0101837	0.335746	0.135837	0.171053	0.071661
SAMD9	0.275289	5.1854e-05	0.0101837	0.63176	0.35647	0.309211	0.172638
PET100	0.268531	5.32772e-05	0.0103137	0.645864	0.377333	0.333333	0.188925
MT2A	0.346338	6.32311e-05	0.011933	1.07529	0.728954	0.471491	0.309446
RPL36	0.312543	6.34029e-05	0.011933	2.66222	2.34968	0.921053	0.81759
TBCD	0.22748	7.02069e-05	0.0130325	0.437432	0.209952	0.225877	0.100977
RPL34	0.256323	7.64182e-05	0.0139938	3.46876	3.21243	0.980263	0.925081
RPL36AL	0.323167	8.00629e-05	0.0144658	2.39214	2.06897	0.881579	0.76873
DPP7	0.197535	8.19277e-05	0.0145301	0.371935	0.174399	0.203947	0.104235
VAMP2	0.269365	8.25636e-05	0.0145301	0.629928	0.360563	0.311404	0.166124
SRSF5	0.329613	9.45089e-05	0.0164191	1.30535	0.975736	0.592105	0.446254
EIF2AK2	0.255032	0.000100108	0.0171717	0.586237	0.331205	0.291667	0.162866
TUBB	-0.321867	0.000101817	0.0172465	0.689432	1.0113	0.328947	0.423453
RPS25	0.276044	0.00010489	0.0175477	3.10905	2.83301	0.95614	0.885993
DAZAP2	0.330348	0.000108204	0.0178814	1.32157	0.991224	0.605263	0.42671
PHF12	0.150635	0.000112027	0.0182901	0.212111	0.061476	0.111842	0.029316
HLA-B	0.134864	0.000115478	0.0186291	4.42279	4.28793	1	0.996743
HLA-C	0.154759	0.00011755	0.0187402	3.99479	3.84003	0.997807	0.993485
LAMP1	0.183843	0.000120818	0.0190372	0.316874	0.133031	0.171053	0.065147
CHST12	0.3067	0.000125177	0.0194051	0.946915	0.640216	0.442982	0.289902
HLA-F	0.321434	0.000126016	0.0194051	1.11624	0.794805	0.519737	0.348534
ADRBK1	0.271762	0.000128703	0.0195962	0.732004	0.460242	0.370614	0.218241
MT-ND3	0.247186	0.000131326	0.0197733	3.43036	3.18318	0.975877	0.944625
CMPK2	0.100003	0.000141408	0.0210573	0.11365	0.013647	0.065789	0.009772
RPL31	0.333042	0.000147398	0.0215333	1.7603	1.42726	0.743421	0.57329
UGP2	0.191098	0.000147782	0.0215333	0.350881	0.159783	0.188596	0.081433
MXD4	0.204758	0.000156196	0.0225172	0.379233	0.174475	0.190789	0.084691
RUNX3	0.264217	0.000181101	0.0258327	0.679514	0.415297	0.333333	0.19544
ETFB	0.175329	0.000184741	0.0260774	0.305572	0.130243	0.171053	0.061889
MAP7D1	0.167702	0.00019016	0.0265655	0.28463	0.116928	0.155702	0.065147
IL2RA	-0.14128	0.000198657	0.0273584	0.058559	0.199839	0.026316	0.084691
APOBEC3G	0.328272	0.000199873	0.0273584	1.67624	1.34797	0.723684	0.560261
RPL13A	0.329915	0.00020191	0.0273608	2.14523	1.81532	0.817982	0.677524
ATP5E	0.324508	0.000208644	0.0279764	1.93418	1.60967	0.782895	0.638436
TYMP	0.251827	0.000210582	0.0279764	0.578897	0.32707	0.274123	0.149837
BLCAP	0.127129	0.000236829	0.0311579	0.180537	0.053409	0.105263	0.029316
ZNF865	0.0835272	0.000242045	0.0315379	0.083527	0	0.04386	0
HERC5	0.142763	0.000254988	0.032908	0.211088	0.068325	0.114035	0.035831
SMAD4	0.0973357	0.000259419	0.033164	0.115286	0.01795	0.065789	0.013029
CEBPD	0.2482	0.000267609	0.0338913	0.623984	0.375784	0.307018	0.175896
RBM38	0.162306	0.000274094	0.0343911	0.258303	0.095997	0.129386	0.045603
ARHGEF1	0.293363	0.000291507	0.0362405	1.03327	0.739912	0.497807	0.325733
ZFP36	0.296067	0.000310639	0.038172	0.914635	0.618568	0.41886	0.260586
PARP10	0.195936	0.000312677	0.038172	0.40965	0.213713	0.217105	0.110749
PARP14	0.213282	0.000318739	0.038554	0.460816	0.247534	0.236842	0.120521
ZBP1	0.22867	0.000321497	0.038554	0.525474	0.296803	0.258772	0.136808
SMC1A	-0.190808	0.000339586	0.0403661	0.215903	0.40671	0.118421	0.198697
RPL23A	0.269831	0.000352978	0.0415931	2.94832	2.67849	0.934211	0.879479
UQCR11	0.264757	0.00036321	0.0420612	0.845411	0.580654	0.416667	0.286645
CSNK1G2	0.148616	0.000365878	0.0420612	0.237475	0.088859	0.129386	0.042345
ITM2C	0.239352	0.000370668	0.0420612	0.563604	0.324252	0.267544	0.149837
TARBP2	-0.10154	0.000372279	0.0420612	0.039764	0.141304	0.024123	0.078176
UPF2	0.19378	0.00037247	0.0420612	0.400807	0.207027	0.212719	0.107492
FYN	0.284314	0.000386781	0.0433162	0.941106	0.656792	0.445175	0.296417
PUM2	0.175641	0.000398003	0.0442077	0.337321	0.161681	0.182018	0.081433
TP53BP1	-0.102611	0.00040157	0.0442413	0.044966	0.147577	0.030702	0.081433
TNFRSF1A	0.180187	0.000405686	0.0443343	0.344812	0.164625	0.182018	0.084691
SP100	0.282299	0.000418045	0.0453195	0.972822	0.690523	0.460526	0.322476
RP5-1171I10.5	0.307813	0.000430359	0.0462841	1.16289	0.855081	0.524123	0.364821
MALAT1	0.140912	0.000454322	0.0480099	5.60568	5.46477	1	1
PNRC2	0.214034	0.000460529	0.0480099	0.493994	0.27996	0.247807	0.143322
YPEL1	0.112877	0.000462581	0.0480099	0.148032	0.035155	0.078947	0.016287
HLA-A	0.154402	0.000463905	0.0480099	4.03854	3.88413	1	0.986971
WDTC1	0.149775	0.000465807	0.0480099	0.252529	0.102754	0.133772	0.058632
SCAMP2	0.188843	0.000467663	0.0480099	0.401372	0.212529	0.219298	0.104235
IRF9	0.127841	0.000474651	0.0480727	0.185873	0.058032	0.100877	0.029316
IGHM	0.0923078	0.00047537	0.0480727	0.109644	0.017337	0.061404	0.009772
KCNK12	0.107203	0.000483249	0.0482966	0.138003	0.0308	0.076754	0.013029
LINC00493	0.20723	0.000486172	0.0482966	0.497388	0.290159	0.260965	0.153094
SAMD9L	0.262509	0.000488277	0.0482966	0.806859	0.544351	0.39693	0.247557
BZRAP1-AS1	0.097346	0.000492482	0.0483596	0.119308	0.021962	0.067982	0.009772
VIPR2	0.119307	0.000503941	0.0491288	0.164149	0.044842	0.087719	0.019544

## Sheet: NK_CD56_bright_activated
Gene	logFC	P.Value	adj.P.Val	AveExpr_cluster	AveExpr_rest	percentExpr_cluster	percentExpr_rest
AC090498.1	1.00209	2.38136e-11	2.83882e-07	1.60723	0.605137	0.840909	0.384615
PFN1	-0.866925	1.60697e-10	9.57834e-07	2.45264	3.31957	0.931818	0.974359
SCAF8	0.374258	2.06283e-07	0.000819702	0.428115	0.053856	0.295455	0.038462
RPS10	0.593725	8.55896e-07	0.00255078	0.925055	0.33133	0.613636	0.24359
RFX2	0.165747	2.6982e-06	0.00643304	0.165747	0	0.136364	0
SH3BP5	0.149229	3.53555e-06	0.00699007	0.149229	0	0.136364	0
U2AF1	0.161832	4.10456e-06	0.00699007	0.166854	0.005023	0.159091	0.00641
DDX17	0.603955	7.39455e-06	0.0110188	1.03884	0.434886	0.704545	0.282051
RP11-345J4.5	0.182303	1.39398e-05	0.0184641	0.201699	0.019397	0.181818	0.025641
TP53TG1	0.0981316	1.87747e-05	0.0223814	0.101565	0.003433	0.136364	0.00641
IFI44L	0.515339	2.14734e-05	0.0232713	0.729333	0.213994	0.431818	0.121795
RPL26	0.754817	2.44891e-05	0.0243278	2.13944	1.38463	0.931818	0.666667
CYTIP	0.57291	3.15744e-05	0.0266585	1.01612	0.443211	0.659091	0.288462
TNFRSF11A	0.111163	3.23799e-05	0.0266585	0.111163	0	0.113636	0
RAD54L2	0.176741	3.56149e-05	0.0266585	0.190472	0.013731	0.159091	0.012821
AC092580.4	0.336392	3.57802e-05	0.0266585	0.397424	0.061032	0.227273	0.038462
RP11-620J15.3	0.173634	4.48675e-05	0.0314627	0.192393	0.018759	0.159091	0.025641
COTL1	0.550908	5.60946e-05	0.0371502	1.04087	0.489962	0.681818	0.314103
EEF1G	0.235796	6.4916e-05	0.0407297	0.280495	0.044699	0.272727	0.038462
TRIM13	0.171045	7.03576e-05	0.0409046	0.187164	0.016118	0.159091	0.012821
MTFR1	0.123058	7.53923e-05	0.0409046	0.126761	0.003704	0.113636	0.00641
SMARCA4	0.368827	7.59779e-05	0.0409046	0.578065	0.209238	0.454545	0.179487
ABLIM1	0.227945	7.892e-05	0.0409046	0.281887	0.053941	0.272727	0.051282
CLK2	0.138421	0.000100593	0.0499653	0.145171	0.00675	0.136364	0.00641

## Sheet: NK_CD56_bright
Gene	logFC	P.Value	adj.P.Val	AveExpr_cluster	AveExpr_rest	percentExpr_cluster	percentExpr_rest
MT-ND3	0.696086	5.65542e-09	5.60849e-05	3.57134	2.87526	1	0.929134
SNHG8	0.499136	9.58236e-09	5.60849e-05	0.611407	0.112271	0.378378	0.070866
RPL26	0.804989	1.39122e-08	5.60849e-05	2.33077	1.52578	0.90991	0.669291
RPS29	0.790813	5.54964e-08	0.000167793	2.72896	1.93814	0.927928	0.748031
AC090498.1	0.764692	7.70849e-08	0.000186453	1.62265	0.857963	0.747748	0.425197
ZFP36L2	0.593341	1.28361e-07	0.000258732	0.810833	0.217492	0.414414	0.11811
PFN1	-0.707095	5.42898e-07	0.000937973	2.25288	2.95998	0.864865	0.913386
IFITM1	0.683913	1.15575e-06	0.00152785	3.05323	2.36932	0.963964	0.834646
IRF7	0.522111	1.21308e-06	0.00152785	0.768559	0.246447	0.423423	0.149606
RPL41	0.477623	1.26331e-06	0.00152785	3.70228	3.22465	1	0.96063
RPL30	0.445351	1.88975e-06	0.0020777	3.94688	3.50153	1	0.968504
MT-CO3	0.419634	2.43048e-06	0.00244952	4.16628	3.74665	1	0.992126
RPS27	0.433737	2.83978e-06	0.00264187	4.24934	3.8156	1	0.984252
KLRD1	0.696329	5.14539e-06	0.00444488	1.61301	0.916682	0.72973	0.409449
LINC00996	0.475554	7.77431e-06	0.00626817	0.718383	0.242829	0.405405	0.133858
C19orf66	0.453457	1.03107e-05	0.00779358	0.717506	0.264049	0.432432	0.149606
RPL36A	0.539206	1.5696e-05	0.0111663	1.15447	0.615269	0.621622	0.330709
SRSF5	0.569972	1.67197e-05	0.0112338	1.22413	0.654163	0.621622	0.354331
IFI44L	0.496321	1.99798e-05	0.0127177	0.887904	0.391582	0.486486	0.228346
KLRB1	0.401592	2.50947e-05	0.0151113	0.499616	0.098024	0.243243	0.047244
IFITM2	0.659957	2.62393e-05	0.0151113	2.19594	1.53599	0.873874	0.629921
TMA7	0.547008	3.24001e-05	0.0178112	1.76146	1.21446	0.837838	0.590551
GNAS	0.472761	3.64479e-05	0.0187231	0.853352	0.380591	0.486486	0.204724
MT-ATP8	0.478964	3.71552e-05	0.0187231	3.12152	2.64256	0.954955	0.929134
RPL37	0.506417	4.53494e-05	0.0214955	3.42881	2.92239	0.981982	0.897638
RARRES3	0.53252	4.64555e-05	0.0214955	1.14703	0.61451	0.585586	0.330709
COMMD6	0.535664	4.7989e-05	0.0214955	1.24946	0.713796	0.657658	0.354331
HIST1H4C	0.607854	7.32104e-05	0.0316217	1.35301	0.745158	0.603604	0.362205
SLC9A3R1	0.480942	8.19256e-05	0.0330825	0.936593	0.455651	0.504505	0.244094
ACTB	-0.415454	8.20635e-05	0.0330825	4.09374	4.50919	1	1
TAF15	-0.495466	9.3727e-05	0.0365656	0.506711	1.00218	0.306306	0.496063
LTB	-0.651626	0.000108455	0.0409892	0.652777	1.3044	0.315315	0.496063
ARPC1B	0.372048	0.000120814	0.0442764	0.614655	0.242607	0.369369	0.141732
CFLAR	0.366148	0.000130568	0.0464439	0.566828	0.200679	0.333333	0.110236

## Sheet: T_gd
Gene	logFC	P.Value	adj.P.Val	AveExpr_cluster	AveExpr_rest	percentExpr_cluster	percentExpr_rest
AC090498.1	0.951978	2.25508e-33	3.12689e-29	1.8816	0.929621	0.82235	0.528736
MT-ND3	0.667775	1.18444e-27	8.2117e-24	3.99461	3.32683	0.997135	0.982759
ZNF683	0.917438	3.03807e-26	1.4042e-22	1.24812	0.33068	0.518625	0.140805
RPS27	0.615683	7.90517e-25	2.74033e-21	4.51999	3.90431	0.997135	0.985632
JUN	0.856893	2.81172e-24	7.79748e-21	1.44859	0.591696	0.659026	0.310345
HLA-C	0.518969	1.04413e-22	2.41298e-19	3.87725	3.35828	1	0.979885
HLA-B	0.428949	1.30264e-22	2.58034e-19	4.37052	3.94157	1	0.994253
IFITM1	0.949314	7.36861e-22	1.27716e-18	2.23423	1.28491	0.836676	0.568966
MT-ATP8	0.668101	1.47161e-21	2.14873e-18	3.42081	2.7527	0.979943	0.931034
HLA-E	0.688636	1.54964e-21	2.14873e-18	2.76068	2.07205	0.977077	0.862069
GAPDH	-0.881097	3.7587e-21	4.64787e-18	2.58751	3.46861	0.911175	0.951149
CD52	0.869911	4.02239e-21	4.64787e-18	2.19119	1.32128	0.845272	0.600575
ZFP36L2	0.748801	7.23167e-21	7.71341e-18	1.17674	0.427941	0.541547	0.244253
HLA-A	0.498214	4.77457e-20	4.72887e-17	3.81467	3.31645	1	0.974138
ZBED2	-0.696592	1.51543e-19	1.40086e-16	0.205222	0.901813	0.094556	0.382184
LTA	-0.96926	3.16439e-19	2.74234e-16	0.391518	1.36078	0.140401	0.436782
SPOCK2	0.777498	6.311e-19	5.14755e-16	1.64836	0.870866	0.727794	0.41954
IL2RA	-0.753268	8.4238e-19	6.48913e-16	0.300077	1.05334	0.123209	0.422414
RPL26	0.717449	9.22185e-19	6.73001e-16	2.35254	1.63509	0.879656	0.75
B2M	0.45114	1.30365e-18	9.03822e-16	4.83814	4.38701	1	0.985632
MTHFD2	-0.590595	1.8252e-18	1.20515e-15	0.266228	0.856823	0.154728	0.436782
GNLY	0.941062	4.27933e-17	2.69715e-14	1.82752	0.886458	0.65616	0.33908
HSP90AB1	-0.89397	4.83395e-17	2.91424e-14	1.46928	2.36326	0.60745	0.781609
RPL30	0.42741	6.5028e-17	3.757e-14	4.07155	3.64414	0.994269	0.979885
TMSB4X	0.514048	7.89993e-17	4.38161e-14	4.35287	3.83882	0.994269	0.988506
UHRF1	-0.429631	1.30527e-16	6.96108e-14	0.075091	0.504721	0.051576	0.284483
TRGV9	0.693388	1.7057e-16	8.75973e-14	1.36206	0.668672	0.624642	0.327586
RPS15A	0.419897	2.11038e-16	1.04509e-13	3.74323	3.32333	0.997135	0.977011
HSPD1	-0.675199	2.43095e-16	1.16233e-13	0.502648	1.17785	0.26361	0.511494
LAPTM5	0.690307	3.32019e-16	1.53459e-13	2.01867	1.32836	0.848138	0.652299
RPLP0	-0.537881	1.05095e-15	4.7008e-13	3.0296	3.56748	0.974212	0.974138
RPS29	0.599619	2.32465e-15	1.0073e-12	2.93492	2.3353	0.939828	0.885057
BTG1	0.721571	3.51924e-15	1.47872e-12	2.10668	1.38511	0.830946	0.652299
CLIC3	0.594999	6.09008e-15	2.48368e-12	1.04723	0.452229	0.530086	0.218391
POLD2	-0.36387	1.12242e-14	4.44669e-12	0.137113	0.500982	0.100287	0.33908
MALAT1	0.45515	1.16705e-14	4.49509e-12	5.0422	4.58704	1	1
CCL3	-0.914278	1.38915e-14	5.20595e-12	0.380102	1.29438	0.143266	0.364943
FAU	0.364583	1.52281e-14	5.55666e-12	3.47018	3.1056	0.997135	0.974138
FGFBP2	0.665444	1.59136e-14	5.6579e-12	1.1189	0.453454	0.472779	0.198276
PTPRC	0.621212	3.25872e-14	1.12964e-11	1.90664	1.28543	0.845272	0.626437
CXCR4	0.563364	3.43048e-14	1.16017e-11	1.02409	0.460723	0.507163	0.264368
RARRES3	0.628939	4.29477e-14	1.41789e-11	1.31732	0.688377	0.624642	0.324713
MT-ND4L	0.341792	4.49294e-14	1.44853e-11	4.32377	3.98197	1	0.991379
RGS16	-0.526701	4.59653e-14	1.44853e-11	0.238437	0.765139	0.137536	0.359195
PKM	-0.726473	7.37493e-14	2.27246e-11	0.862086	1.58856	0.395415	0.609195
PTPRCAP	0.400267	8.45482e-14	2.54858e-11	0.558588	0.158321	0.323782	0.100575
FABP5	-0.49118	1.20076e-13	3.54249e-11	0.22793	0.719111	0.123209	0.350575
GARS	-0.462828	1.76984e-13	5.11262e-11	0.283145	0.745973	0.17192	0.416667
CD3D	0.562961	1.84868e-13	5.23138e-11	1.92151	1.35854	0.856734	0.689655
ENO1	-0.710577	5.25207e-13	1.4565e-10	1.13214	1.84272	0.524355	0.683908
CENPM	-0.251359	6.73105e-13	1.83005e-10	0.039867	0.291226	0.034384	0.206897
RPS26	0.292206	8.27572e-13	2.20675e-10	4.23818	3.94598	1	0.994253
AHCY	-0.249788	9.34539e-13	2.44497e-10	0.059498	0.309286	0.054441	0.244253
NPM1	-0.656239	1.06062e-12	2.72345e-10	1.56782	2.22406	0.710602	0.807471
GINS2	-0.283953	1.226e-12	3.09085e-10	0.084227	0.36818	0.068768	0.258621
BTN3A2	0.498596	1.70626e-12	4.22483e-10	0.953171	0.454575	0.510029	0.252874
TPI1	-0.662584	3.26963e-12	7.95381e-10	1.10689	1.76947	0.518625	0.678161
SORL1	0.399737	3.62118e-12	8.65711e-10	0.606521	0.206784	0.346705	0.117816
TBC1D10C	0.458939	4.23631e-12	9.95606e-10	0.828573	0.369634	0.467049	0.215517
SEPT9	0.519563	5.02253e-12	1.16071e-09	1.14591	0.626348	0.584527	0.362069
TUBA1B	-0.686089	6.49772e-12	1.47701e-09	0.865272	1.55136	0.401146	0.571839
XAF1	0.39465	7.28004e-12	1.62815e-09	0.578956	0.184306	0.320917	0.100575
CD3E	0.497491	8.51974e-12	1.87515e-09	2.31082	1.81333	0.919771	0.810345
RPS28	0.355491	9.34468e-12	2.02458e-09	3.76418	3.40869	0.997135	0.968391
IFI6	0.459108	9.8257e-12	2.09605e-09	0.763309	0.304202	0.39255	0.183908
MIR155HG	-0.454959	1.04542e-11	2.19633e-09	0.221473	0.676433	0.106017	0.33908
PPP1R14B	0.594309	1.18728e-11	2.45713e-09	1.31142	0.717111	0.595989	0.336207
PSAT1	-0.282122	1.42176e-11	2.89914e-09	0.085306	0.367428	0.063037	0.255747
CCND2	-0.513227	1.44606e-11	2.90596e-09	0.460202	0.97343	0.249284	0.479885
RPL41	0.338496	1.86116e-11	3.68669e-09	3.80235	3.46385	0.988539	0.991379
SLC1A5	-0.372081	2.18707e-11	4.27126e-09	0.209289	0.581371	0.13467	0.350575
NOLC1	-0.419267	3.64819e-11	7.0258e-09	0.327949	0.747215	0.197708	0.41954
NAMPT	-0.359793	4.01136e-11	7.61938e-09	0.175345	0.535138	0.103152	0.321839
RP11-290D2.6	-0.496389	5.92224e-11	1.1097e-08	0.412013	0.908402	0.229226	0.445402
RPS21	0.361549	6.13301e-11	1.13387e-08	3.38916	3.02761	0.982808	0.962644
NCL	-0.596265	6.77754e-11	1.23654e-08	1.26731	1.86357	0.60745	0.727011
BCL9L	0.33099	7.72642e-11	1.39136e-08	0.470804	0.139814	0.269341	0.08908
IRF4	-0.316837	1.18727e-10	2.11059e-08	0.135942	0.452779	0.08596	0.284483
MRPL17	-0.295612	1.39646e-10	2.45105e-08	0.15993	0.455542	0.114613	0.307471
IFNG	-0.579029	1.89797e-10	3.28966e-08	0.248173	0.827202	0.097421	0.336207
CCT6A	-0.471581	2.02677e-10	3.46953e-08	0.554764	1.02635	0.315186	0.5
CD3G	0.480149	2.0531e-10	3.47175e-08	1.1881	0.707952	0.616046	0.41954
NHP2	-0.42681	2.30973e-10	3.85864e-08	0.44506	0.871871	0.255014	0.482759
RPL35A	0.344284	3.285e-10	5.42259e-08	3.51009	3.1658	0.994269	0.951149
MCM7	-0.336395	3.44582e-10	5.62114e-08	0.228845	0.565241	0.151862	0.353448
GABARAP	0.464671	3.59718e-10	5.79983e-08	1.13247	0.667799	0.590258	0.405172
SLC43A3	-0.241542	3.64042e-10	5.80208e-08	0.072588	0.31413	0.057307	0.224138
EVL	0.515469	3.77998e-10	5.95604e-08	1.33841	0.822939	0.644699	0.41954
CHEK1	-0.170038	4.28495e-10	6.67585e-08	0.031811	0.201849	0.034384	0.175287
PCNA	-0.328603	4.94536e-10	7.61915e-08	0.194254	0.522856	0.126074	0.321839
RPL34	0.28931	5.23631e-10	7.92773e-08	3.81971	3.5304	0.994269	0.988506
TUBB	-0.581173	5.26e-10	7.92773e-08	1.07896	1.66013	0.515759	0.655172
SYNCRIP	-0.346045	5.70309e-10	8.50313e-08	0.272133	0.618178	0.174785	0.387931
SERBP1	-0.50094	6.84749e-10	1.01008e-07	0.780551	1.28149	0.421203	0.583333
HSPA8	-0.496912	9.02402e-10	1.31713e-07	1.94684	2.44375	0.82808	0.87931
RRM2	-0.31268	9.70477e-10	1.40173e-07	0.058057	0.370737	0.031519	0.166667
MT-CO3	0.272094	1.0087e-09	1.44192e-07	4.38647	4.11437	1	0.994253
CLSPN	-0.233607	1.14795e-09	1.62423e-07	0.079756	0.313363	0.060172	0.224138
PTPN7	-0.371839	1.31656e-09	1.82977e-07	0.345346	0.717185	0.2149	0.425287
H2AFZ	-0.526428	1.31961e-09	1.82977e-07	0.823568	1.35	0.43553	0.574713
CHCHD2	-0.530945	1.507e-09	2.06892e-07	1.38395	1.9149	0.667622	0.747126
ZWINT	-0.1907	1.70077e-09	2.2809e-07	0.04171	0.23241	0.031519	0.183908
SNRPD1	-0.403109	1.70193e-09	2.2809e-07	0.457395	0.860504	0.269341	0.471264
EIF5A	-0.506405	1.71076e-09	2.2809e-07	0.889273	1.39568	0.469914	0.612069
GZMB	-0.829616	1.79923e-09	2.37601e-07	1.49199	2.3216	0.527221	0.663793
DHFR	-0.206962	1.95383e-09	2.55583e-07	0.063222	0.270184	0.054441	0.204023
C19orf48	-0.238057	1.9833e-09	2.57014e-07	0.100766	0.338823	0.077364	0.25
NOP14	-0.326509	2.06408e-09	2.65005e-07	0.21991	0.546419	0.146132	0.336207
ZFP36	0.455613	3.09212e-09	3.93352e-07	0.959295	0.503682	0.472779	0.255747
DRAP1	0.435269	3.21726e-09	4.0555e-07	1.14995	0.714679	0.610315	0.431034
S100A6	0.473516	3.32196e-09	4.14975e-07	1.85801	1.38449	0.833811	0.675287
EBNA1BP2	-0.311434	4.28606e-09	5.30629e-07	0.236337	0.547771	0.157593	0.350575
CENPU	-0.202446	4.34256e-09	5.32088e-07	0.070072	0.272519	0.063037	0.206897
PMAIP1	-0.252242	4.37458e-09	5.32088e-07	0.13167	0.383912	0.094556	0.284483
MX1	0.361686	4.46794e-09	5.3751e-07	0.603803	0.242117	0.326648	0.132184
TBCD	0.392187	4.4967e-09	5.3751e-07	0.732779	0.340592	0.389685	0.189655
SHMT2	-0.30373	5.16393e-09	6.02784e-07	0.207435	0.511165	0.12894	0.327586
DDX21	-0.412558	5.16524e-09	6.02784e-07	0.490513	0.903071	0.277937	0.477011
NONO	-0.388223	5.17318e-09	6.02784e-07	0.498581	0.886804	0.303725	0.502874
MRPL37	-0.298452	6.24958e-09	7.22139e-07	0.213399	0.511851	0.143266	0.327586
HLA-F	0.4178	6.36546e-09	7.29451e-07	1.02443	0.606629	0.547278	0.367816
NDFIP2	-0.289932	6.66151e-09	7.57119e-07	0.161687	0.451619	0.103152	0.298851
CXCR3	0.460298	7.44886e-09	8.39723e-07	1.26949	0.809191	0.627507	0.436782
ITM2B	0.49034	7.58743e-09	8.48447e-07	1.45469	0.964348	0.681948	0.474138
S1PR1	0.338297	8.25165e-09	9.1534e-07	0.593865	0.255568	0.335244	0.163793
ISG15	0.386782	8.75577e-09	9.63551e-07	0.702452	0.31567	0.358166	0.183908
PPIA	-0.483069	9.29185e-09	1.01449e-06	1.88295	2.36601	0.813754	0.847701
ATAD2	-0.226431	9.64776e-09	1.04512e-06	0.099638	0.326069	0.074499	0.244253
VAMP2	0.328946	1.1076e-08	1.19054e-06	0.57988	0.250934	0.335244	0.149425
PFN1	-0.36978	1.59107e-08	1.69706e-06	2.38384	2.75362	0.934097	0.939655
HLA-DPB1	0.370893	1.73795e-08	1.83957e-06	0.737742	0.36685	0.404011	0.206897
TK1	-0.172839	1.95536e-08	2.03941e-06	0.039849	0.212688	0.031519	0.16954
RPSA	-0.401229	1.95617e-08	2.03941e-06	2.46422	2.86545	0.908309	0.936782
WARS	-0.30653	1.98034e-08	2.04921e-06	0.235539	0.542069	0.154728	0.33046
MIF	-0.476414	2.06172e-08	2.11762e-06	1.22444	1.70085	0.604585	0.718391
GSTO1	-0.306817	2.11852e-08	2.15995e-06	0.269749	0.576566	0.186246	0.362069
PSMB1	-0.414246	2.13864e-08	2.16455e-06	0.701735	1.11598	0.398281	0.568966
SLC29A1	-0.171155	2.35932e-08	2.3706e-06	0.048528	0.219683	0.040115	0.189655
TC2N	0.422902	2.47011e-08	2.45017e-06	0.965454	0.542553	0.495702	0.267241
RAN	-0.495867	2.47384e-08	2.45017e-06	1.12424	1.6201	0.56447	0.66092
TOP2A	-0.12082	2.63052e-08	2.58687e-06	0.008503	0.129323	0.011461	0.112069
CDCA5	-0.137693	2.65349e-08	2.59108e-06	0.021179	0.158872	0.022923	0.135057
MKI67	-0.207399	2.88124e-08	2.78688e-06	0.03936	0.246759	0.025788	0.143678
RPS2	-0.338405	2.89421e-08	2.78688e-06	2.86258	3.20099	0.959885	0.965517
LSP1	0.443646	3.02677e-08	2.88093e-06	1.92914	1.48549	0.836676	0.704023
PLEKHF1	0.339135	3.03343e-08	2.88093e-06	0.627841	0.288706	0.346705	0.16954
SDC4	-0.158284	3.09018e-08	2.91486e-06	0.025089	0.183373	0.031519	0.143678
TRBC1	0.461735	3.19275e-08	2.99126e-06	1.59267	1.13093	0.730659	0.586207
TRDV2	0.484308	3.27381e-08	3.03158e-06	1.89332	1.40901	0.796562	0.655172
GIMAP1	0.267508	3.27951e-08	3.03158e-06	0.401158	0.13365	0.234957	0.071839
CCL4	-0.748969	3.47558e-08	3.19155e-06	1.16105	1.91002	0.487106	0.557471
SMAD7	0.226311	3.58833e-08	3.26399e-06	0.303484	0.077172	0.180516	0.051724
CCT5	-0.352938	3.60154e-08	3.26399e-06	0.40222	0.755157	0.243553	0.425287
ARHGEF1	0.404579	3.66533e-08	3.28717e-06	1.02177	0.617188	0.535817	0.364943
SMC1A	-0.301817	3.67454e-08	3.28717e-06	0.247542	0.549359	0.157593	0.341954
IFI44L	0.268725	4.17881e-08	3.71432e-06	0.386055	0.11733	0.209169	0.068966
TNF	-0.351661	4.22377e-08	3.73037e-06	0.190488	0.542149	0.100287	0.278736
CTPS1	-0.196741	4.48431e-08	3.9354e-06	0.075675	0.272416	0.057307	0.212644
ITM2C	0.382173	4.79615e-08	4.1826e-06	0.812661	0.430488	0.426934	0.229885
DNMT1	-0.341007	4.98331e-08	4.31778e-06	0.37296	0.713967	0.226361	0.416667
GPATCH4	-0.272258	5.01343e-08	4.31778e-06	0.201271	0.47353	0.13467	0.316092
CENPK	-0.166275	5.08073e-08	4.34873e-06	0.048005	0.21428	0.048711	0.175287
SKI	0.249062	5.30383e-08	4.51183e-06	0.35864	0.109578	0.206304	0.063218
C5orf56	0.248785	5.34832e-08	4.52194e-06	0.358386	0.109601	0.209169	0.063218
TRGC1	0.325849	5.61742e-08	4.72067e-06	0.582854	0.257005	0.318052	0.140805
EGR2	-0.1684	6.36732e-08	5.31271e-06	0.037244	0.205644	0.028653	0.16092
CPNE7	0.311856	6.39855e-08	5.31271e-06	0.543465	0.231609	0.30086	0.12069
RASAL3	0.324081	6.70721e-08	5.53584e-06	0.606827	0.282746	0.338109	0.175287
PIK3IP1	0.274429	7.15736e-08	5.87242e-06	0.437946	0.163516	0.252149	0.091954
ANP32E	-0.329763	7.27104e-08	5.9306e-06	0.354379	0.684142	0.2149	0.402299
RPS27A	0.214021	7.76146e-08	6.29039e-06	4.05641	3.84239	0.997135	0.991379
PGAM1	-0.464942	7.82094e-08	6.29039e-06	0.807083	1.27202	0.406877	0.545977
YBX1	-0.449605	7.84824e-08	6.29039e-06	1.11403	1.56363	0.575931	0.678161
COX5A	-0.360303	8.15497e-08	6.49866e-06	0.520375	0.880678	0.318052	0.482759
SUPT16H	-0.306263	8.37192e-08	6.63343e-06	0.318895	0.625158	0.200573	0.402299
IARS	-0.271311	8.57211e-08	6.75346e-06	0.219829	0.49114	0.151862	0.33046
BRCA1	-0.155638	9.19042e-08	7.17669e-06	0.043535	0.199173	0.037249	0.172414
CACYBP	-0.336635	9.21283e-08	7.17669e-06	0.421898	0.758532	0.266476	0.433908
PHB	-0.333727	1.04905e-07	8.12636e-06	0.405778	0.739505	0.252149	0.425287
RPS10	0.362977	1.05707e-07	8.14298e-06	0.925337	0.562359	0.507163	0.376437
SRSF3	-0.400078	1.07395e-07	8.22726e-06	0.742859	1.14294	0.406877	0.58046
SNRPE	-0.340037	1.09984e-07	8.37934e-06	0.394631	0.734668	0.234957	0.413793
IRF7	0.31803	1.12296e-07	8.50875e-06	0.596093	0.278064	0.335244	0.16954
AKAP13	0.348762	1.18704e-07	8.94537e-06	0.806807	0.458045	0.455587	0.304598
UBE2T	-0.164748	1.25372e-07	9.39684e-06	0.06137	0.226117	0.051576	0.181034
NIFK	-0.289892	1.284e-07	9.57198e-06	0.295657	0.585549	0.194842	0.385057
CARD16	0.282619	1.30521e-07	9.6781e-06	0.48133	0.198712	0.272206	0.12069
UBC	0.421056	1.31531e-07	9.70112e-06	1.85298	1.43193	0.816619	0.686782
IL7R	0.507255	1.38828e-07	1.01851e-05	1.45121	0.943958	0.604585	0.422414
SARAF	0.430824	1.4921e-07	1.08892e-05	1.77602	1.34519	0.776504	0.678161
IFIT3	0.213451	1.54485e-07	1.12151e-05	0.268522	0.05507	0.146132	0.031609
PYCR1	-0.198271	1.60056e-07	1.1559e-05	0.095405	0.293676	0.068768	0.221264
N4BP2L2	0.341783	1.78168e-07	1.28004e-05	0.774522	0.43274	0.438395	0.275862
SLC39A8	-0.182461	1.82856e-07	1.30695e-05	0.064578	0.247039	0.054441	0.189655
CD83	-0.187544	1.94552e-07	1.38341e-05	0.050505	0.238048	0.037249	0.166667
CCL5	0.336654	1.97921e-07	1.40019e-05	3.94899	3.61234	0.994269	0.982759
TRAF1	-0.233662	2.25188e-07	1.585e-05	0.14672	0.380382	0.106017	0.255747
ZFYVE28	0.179744	2.41445e-07	1.69085e-05	0.228383	0.048639	0.140401	0.034483
SMS	-0.197853	2.43571e-07	1.69104e-05	0.113948	0.311801	0.088825	0.232759
SEC62	0.343858	2.43912e-07	1.69104e-05	0.864047	0.520189	0.489971	0.347701
SFPQ	-0.288794	2.91979e-07	2.01422e-05	0.299776	0.58857	0.194842	0.373563
NOP56	-0.281163	2.93482e-07	2.01457e-05	0.27008	0.551243	0.17765	0.344828
AUTS2	0.278448	2.96373e-07	2.02439e-05	0.476067	0.197619	0.266476	0.112069
PRMT1	-0.330059	3.12408e-07	2.12346e-05	0.399332	0.729391	0.229226	0.408046
TNFRSF18	-0.226191	3.24123e-07	2.19233e-05	0.10548	0.331671	0.063037	0.221264
VDR	-0.115131	3.58365e-07	2.41201e-05	0.027683	0.142814	0.031519	0.135057
TIMM13	-0.263726	3.6008e-07	2.41201e-05	0.243092	0.506818	0.157593	0.33908
PES1	-0.215913	3.9131e-07	2.60861e-05	0.143113	0.359026	0.103152	0.270115
KIF2A	-0.302456	3.95612e-07	2.62467e-05	0.375736	0.678193	0.243553	0.41954
ISG20	0.312207	4.1985e-07	2.77221e-05	0.644538	0.332331	0.358166	0.212644
IER3	-0.234644	4.43151e-07	2.91219e-05	0.11351	0.348154	0.080229	0.20977
TMA7	0.378038	4.46419e-07	2.91983e-05	2.12992	1.75188	0.891117	0.761494
CD247	0.393734	4.97728e-07	3.24014e-05	1.43279	1.03906	0.716332	0.574713
RPL4	-0.409805	5.18473e-07	3.35352e-05	1.97627	2.38607	0.833811	0.853448
DIXDC1	-0.142895	5.19982e-07	3.35352e-05	0.035719	0.178615	0.028653	0.149425
ILF2	-0.299445	5.29006e-07	3.39592e-05	0.35297	0.652414	0.217765	0.393678
SUN2	0.299771	5.34909e-07	3.41799e-05	0.582334	0.282563	0.318052	0.16954
CDC45	-0.126487	5.48373e-07	3.48795e-05	0.032352	0.158839	0.028653	0.143678
RPL23A	0.296886	5.61243e-07	3.55352e-05	3.3226	3.02571	0.982808	0.939655
CHST12	0.269186	5.7198e-07	3.59652e-05	0.475843	0.206657	0.272206	0.12069
PRDX1	-0.411057	5.73224e-07	3.59652e-05	0.716805	1.12786	0.361032	0.520115
TPM3	-0.402046	5.81581e-07	3.63252e-05	1.15059	1.55263	0.590258	0.706897
RPL36AL	0.351143	5.85308e-07	3.63941e-05	2.45994	2.1088	0.934097	0.862069
BTN3A1	0.250432	6.02178e-07	3.72186e-05	0.399369	0.148938	0.223496	0.077586
PKMYT1	-0.130104	6.03937e-07	3.72186e-05	0.03672	0.166824	0.031519	0.149425
TUBA1C	-0.247531	6.26474e-07	3.84367e-05	0.205804	0.453334	0.137536	0.298851
PPA1	-0.305753	6.36927e-07	3.88754e-05	0.350785	0.656538	0.206304	0.373563
CKS1B	-0.163249	6.39231e-07	3.88754e-05	0.075304	0.238553	0.060172	0.189655
HNRNPA2B1	-0.432225	6.53175e-07	3.95286e-05	1.37681	1.80904	0.65043	0.729885
CKS2	-0.191469	6.55675e-07	3.95286e-05	0.103874	0.295342	0.080229	0.206897
PSMD8	-0.34034	6.90916e-07	4.14729e-05	0.553874	0.894215	0.323782	0.497126
TYMS	-0.146838	7.60177e-07	4.5291e-05	0.052416	0.199254	0.04298	0.16954
CDK1	-0.129855	7.61056e-07	4.5291e-05	0.030277	0.160132	0.025788	0.12931
MT-CO1	0.21937	7.94729e-07	4.6586e-05	5.16902	4.94965	1	0.994253
RBBP8	-0.139098	7.95664e-07	4.6586e-05	0.046502	0.185601	0.04298	0.163793
ARL4C	0.317297	7.96158e-07	4.6586e-05	0.681837	0.36454	0.381089	0.206897
IFRD2	-0.221752	7.96256e-07	4.6586e-05	0.159007	0.380759	0.111748	0.278736
PTK2B	0.284865	8.14898e-07	4.74764e-05	0.564952	0.280087	0.338109	0.16954
TCP1	-0.279956	8.34194e-07	4.83972e-05	0.308883	0.588839	0.194842	0.362069
FYN	0.361643	8.39015e-07	4.84741e-05	0.962049	0.600406	0.524355	0.33908
TNFAIP3	0.383328	1.00328e-06	5.77241e-05	1.15326	0.769929	0.587393	0.425287
SLC25A19	-0.149345	1.05603e-06	6.05076e-05	0.056864	0.206209	0.048711	0.172414
HSPE1	-0.358054	1.0642e-06	6.07249e-05	0.52937	0.887425	0.289398	0.442529
CDC6	-0.135092	1.12567e-06	6.39695e-05	0.047911	0.183004	0.040115	0.16092
CENPW	-0.103296	1.14569e-06	6.48414e-05	0.019867	0.123163	0.020057	0.12069
LAG3	-0.36483	1.18595e-06	6.68471e-05	0.51922	0.88405	0.277937	0.456897
PAICS	-0.193643	1.235e-06	6.93298e-05	0.132025	0.325668	0.097421	0.247126
SASH3	0.30173	1.25589e-06	7.00851e-05	0.682371	0.38064	0.395415	0.247126
DTYMK	-0.207522	1.25856e-06	7.00851e-05	0.151104	0.358625	0.114613	0.252874
ACTB	-0.295654	1.265e-06	7.01622e-05	3.9919	4.28756	0.991404	0.991379
TMPO	-0.274122	1.3013e-06	7.18878e-05	0.297269	0.571391	0.189112	0.356322
ACTG1	-0.373249	1.30852e-06	7.19995e-05	2.70427	3.07752	0.916905	0.951149
IFIT1	0.152511	1.32261e-06	7.24874e-05	0.178655	0.026144	0.106017	0.011494
BZW2	-0.174785	1.3486e-06	7.36209e-05	0.090061	0.264846	0.077364	0.20977
C19orf66	0.294333	1.37075e-06	7.45364e-05	0.633174	0.338841	0.363897	0.215517
ANP32B	-0.358656	1.41882e-06	7.6849e-05	0.725605	1.08426	0.415473	0.551724
IPO5	-0.195512	1.4384e-06	7.76065e-05	0.137809	0.333321	0.108883	0.255747
LRRC59	-0.226467	1.45401e-06	7.81446e-05	0.198603	0.42507	0.131805	0.295977
LYPLA1	-0.187658	1.54155e-06	8.25295e-05	0.112573	0.300231	0.088825	0.232759
TXN2	-0.236389	1.54934e-06	8.26277e-05	0.229524	0.465913	0.151862	0.321839
GNL3	-0.217398	1.56555e-06	8.31722e-05	0.174765	0.392163	0.126074	0.281609
EPSTI1	0.200475	1.65574e-06	8.76276e-05	0.285646	0.085172	0.163324	0.054598
STK17A	0.325123	1.68481e-06	8.865e-05	0.748352	0.423229	0.415473	0.232759
PFDN5	0.351737	1.68784e-06	8.865e-05	2.09777	1.74603	0.879656	0.804598
RSAD2	0.165165	1.72439e-06	9.0228e-05	0.194111	0.028946	0.103152	0.020115
CD6	0.32371	1.78814e-06	9.32121e-05	0.823862	0.500152	0.464183	0.316092
EZH2	-0.132824	1.8039e-06	9.36813e-05	0.049031	0.181855	0.04298	0.163793
ORC6	-0.136881	1.87603e-06	9.70636e-05	0.054314	0.191195	0.045845	0.16954
JAK1	0.355872	1.9341e-06	9.96959e-05	0.975367	0.619495	0.524355	0.33046
HNRNPAB	-0.27649	1.98946e-06	0.00010217	0.295656	0.572146	0.186246	0.33908
ATP1B3	-0.23546	2.12239e-06	0.000108594	0.215124	0.450583	0.140401	0.307471
KLF13	0.277463	2.16221e-06	0.000110225	0.568231	0.290768	0.323782	0.181034
MPDU1	-0.169108	2.18416e-06	0.000110936	0.098009	0.267117	0.077364	0.215517
C1orf21	0.277351	2.20789e-06	0.000111732	0.566106	0.288755	0.329513	0.175287
MAD2L1	-0.139914	2.25064e-06	0.000113481	0.055277	0.195191	0.045845	0.166667
TRANK1	0.271623	2.27682e-06	0.000114386	0.514388	0.242765	0.289398	0.12931
TNFSF14	-0.271981	2.33153e-06	0.000116711	0.270697	0.542678	0.166189	0.33908
NOP58	-0.28417	2.34558e-06	0.000116992	0.376695	0.660864	0.226361	0.402299
KLF6	0.365362	2.36738e-06	0.000117656	1.13194	0.766582	0.573066	0.448276
MRTO4	-0.216134	2.48318e-06	0.000122971	0.195487	0.411622	0.143266	0.29023
CCT3	-0.308685	2.54337e-06	0.000125503	0.457305	0.76599	0.26361	0.436782
SLAMF1	-0.227444	2.56299e-06	0.000126023	0.18372	0.411164	0.131805	0.275862
SRA1	-0.207777	2.57773e-06	0.0001263	0.167175	0.374953	0.123209	0.278736
TNFRSF9	-0.271529	2.71373e-06	0.000132388	0.185982	0.457512	0.091691	0.264368
GLTSCR2	0.360999	2.72109e-06	0.000132388	1.2996	0.938603	0.659026	0.531609
MCM4	-0.16408	2.75477e-06	0.000133223	0.081282	0.245362	0.065903	0.189655
GMNN	-0.132936	2.7642e-06	0.000133223	0.051964	0.184901	0.045845	0.166667
ARL8B	-0.227283	2.76708e-06	0.000133223	0.196844	0.424127	0.131805	0.295977
IMPDH2	-0.28178	2.7803e-06	0.000133397	0.345382	0.627162	0.200573	0.376437
RPS17	-0.395238	2.84447e-06	0.000136005	1.06032	1.45555	0.532951	0.637931
HIST1H1E	-0.369343	2.89794e-06	0.000138085	0.453902	0.823245	0.255014	0.373563
HSP90AA1	-0.425379	3.09942e-06	0.00014718	1.69504	2.12042	0.747851	0.778736
TFAM	-0.229874	3.21815e-06	0.000152297	0.247891	0.477766	0.166189	0.33908
EFHD2	0.248853	3.2389e-06	0.000152757	0.480903	0.23205	0.283668	0.163793
PRPS2	-0.13726	3.31888e-06	0.000155999	0.051246	0.188506	0.045845	0.16092
RP11-277P12.20	-0.102302	3.34733e-06	0.000156804	0.021875	0.124176	0.022923	0.114943
PARP10	0.213344	3.45586e-06	0.000161343	0.34341	0.130066	0.203438	0.077586
SNRNP25	-0.203458	3.51556e-06	0.00016358	0.163189	0.366647	0.111748	0.264368
RAD23A	-0.311556	3.53793e-06	0.00016407	0.546614	0.85817	0.320917	0.491379
MCM3	-0.248265	3.68292e-06	0.000170158	0.264337	0.512602	0.166189	0.33046
TBC1D2B	0.176279	3.69374e-06	0.000170158	0.251015	0.074736	0.148997	0.054598
IDS	0.308979	3.73506e-06	0.000171491	0.790592	0.481613	0.452722	0.298851
NDUFV2	-0.331202	3.8538e-06	0.000176341	0.556365	0.887567	0.315186	0.448276
ZBTB20	0.225511	3.86612e-06	0.000176341	0.365773	0.140262	0.206304	0.071839
PARK7	-0.359822	3.90981e-06	0.000177749	0.881313	1.24114	0.461318	0.612069
CYBA	0.34277	3.93287e-06	0.000178213	1.07782	0.735053	0.575931	0.428161
MRPS12	-0.258055	3.95185e-06	0.00017849	0.340279	0.598334	0.217765	0.399425
LAS1L	-0.180084	3.9675e-06	0.000178615	0.115205	0.29529	0.088825	0.218391
CLTA	-0.286134	4.01477e-06	0.000180158	0.41618	0.702315	0.252149	0.422414
ASNS	-0.145724	4.24379e-06	0.000189821	0.072761	0.218485	0.063037	0.183908
DESI1	-0.196284	4.36006e-06	0.000193441	0.159431	0.355715	0.117479	0.264368
AGPAT5	-0.124294	4.36024e-06	0.000193441	0.039495	0.163789	0.037249	0.137931
HIST1H1B	-0.125536	4.36658e-06	0.000193441	0.012532	0.138068	0.014327	0.091954
PET100	0.259363	4.42664e-06	0.000195477	0.559732	0.30037	0.338109	0.218391
TMEM106C	-0.221548	4.5832e-06	0.000201748	0.208659	0.430207	0.137536	0.29023
EIF4EBP1	-0.265262	4.65012e-06	0.000204046	0.35496	0.620222	0.229226	0.387931
DDX17	0.331761	4.73389e-06	0.000207067	0.986539	0.654778	0.527221	0.390805
RPL39	0.251326	4.92953e-06	0.000214946	3.52762	3.2763	0.988539	0.962644
PTP4A1	-0.172117	4.97283e-06	0.000216154	0.101403	0.27352	0.077364	0.20977
C1orf43	-0.233367	5.00267e-06	0.000216167	0.264158	0.497525	0.183381	0.341954
TXN	-0.35647	5.0043e-06	0.000216167	0.651393	1.00786	0.346705	0.477011
RRP7A	-0.255852	5.06336e-06	0.000218039	0.333063	0.588915	0.217765	0.376437
FAM102A	0.28781	5.11982e-06	0.00021958	0.620363	0.332553	0.329513	0.186782
FBL	-0.29493	5.13083e-06	0.00021958	0.48634	0.78127	0.297994	0.45977
RAD51	-0.102449	5.17459e-06	0.000220772	0.028888	0.131336	0.028653	0.123563
PBXIP1	0.220048	5.26114e-06	0.000223776	0.358912	0.138864	0.203438	0.077586
ATIC	-0.20516	5.3529e-06	0.000226983	0.184581	0.389741	0.131805	0.281609
BIRC6	0.240217	5.37046e-06	0.000227033	0.468448	0.228232	0.280802	0.163793
HADH	-0.163766	5.46642e-06	0.000230387	0.104477	0.268242	0.080229	0.221264
MAP2K1	0.172982	5.59362e-06	0.000235034	0.277165	0.104183	0.180516	0.097701
MYDGF	-0.270248	5.89965e-06	0.000247144	0.389586	0.659834	0.252149	0.413793
LBH	0.360693	6.30124e-06	0.000262699	1.23373	0.87304	0.618911	0.488506
PRC1	-0.0762564	6.30888e-06	0.000262699	0.00623	0.082486	0.005731	0.08908
CDC20	-0.0797905	6.39644e-06	0.000265548	0.021305	0.101096	0.028653	0.114943
GDI2	-0.283617	6.46316e-06	0.000267517	0.444379	0.727997	0.275072	0.428161
ACTN1	-0.101526	6.64383e-06	0.000274177	0.029493	0.131019	0.028653	0.12931
SRSF5	0.344805	6.7625e-06	0.000278246	1.22086	0.876056	0.633238	0.485632
CDC37	-0.337401	6.83709e-06	0.000280483	0.810172	1.14757	0.446991	0.594828
RGCC	0.199628	6.8804e-06	0.000281427	0.332481	0.132853	0.194842	0.103448
CCNA2	-0.102911	6.979e-06	0.00028462	0.030028	0.132939	0.028653	0.126437
H1FX	0.18879	7.29345e-06	0.000296572	0.285342	0.096552	0.166189	0.063218
STRIP2	-0.0770878	7.51418e-06	0.000304654	0.005871	0.082959	0.005731	0.083333
UQCRB	0.341253	7.71617e-06	0.000311931	1.478	1.13674	0.74212	0.603448
M6PR	-0.235365	7.87739e-06	0.000317523	0.268503	0.503868	0.183381	0.341954
IPO7	-0.193573	8.13426e-06	0.000326927	0.156631	0.350204	0.114613	0.252874
FGD3	0.233353	8.37525e-06	0.00033564	0.454372	0.221018	0.275072	0.137931
HELLS	-0.162316	8.42062e-06	0.000336485	0.099629	0.261945	0.077364	0.201149
P2RY8	0.205854	8.47954e-06	0.000337226	0.351276	0.145421	0.209169	0.094828
UBE2C	-0.145218	8.4878e-06	0.000337226	0.048651	0.193868	0.031519	0.132184
TNRC6C	0.149661	8.56628e-06	0.000339372	0.200993	0.051332	0.120344	0.043103
DCTPP1	-0.219228	8.83204e-06	0.000348903	0.216103	0.435332	0.143266	0.284483
EXO1	-0.0799935	8.88043e-06	0.000349818	0.015327	0.09532	0.020057	0.094828
CD37	0.328589	9.06079e-06	0.000355912	1.07142	0.742827	0.575931	0.451149
MCM2	-0.161792	9.199e-06	0.00036032	0.096702	0.258494	0.068768	0.206897
POMP	-0.307063	9.28613e-06	0.000362708	0.542084	0.849147	0.30659	0.471264
RPS7	0.234624	9.72051e-06	0.000378608	3.25762	3.02299	0.994269	0.954023
RNASEK	0.125721	9.78552e-06	0.000380073	0.165472	0.039752	0.108883	0.04023
DPH2	-0.123143	9.98106e-06	0.000385352	0.046535	0.169677	0.040115	0.146552
APOBEC3G	0.336003	9.9943e-06	0.000385352	1.60521	1.2692	0.776504	0.672414
PPP2R5A	0.153067	1.00048e-05	0.000385352	0.215682	0.062616	0.137536	0.051724
FARSB	-0.134595	1.0092e-05	0.000387634	0.06907	0.203666	0.057307	0.172414
AK2	-0.201731	1.01425e-05	0.000388497	0.193519	0.395249	0.140401	0.284483
DUSP4	-0.263825	1.05127e-05	0.000401567	0.307572	0.571397	0.174785	0.336207
STIP1	-0.247499	1.0774e-05	0.000410417	0.308547	0.556047	0.186246	0.356322
CDK6	-0.247948	1.08738e-05	0.000413086	0.275051	0.522999	0.157593	0.33046
PLAU	-0.12122	1.10926e-05	0.000420245	0.017395	0.138615	0.011461	0.086207
TRIM22	0.263243	1.12782e-05	0.000426112	0.550288	0.287045	0.30086	0.163793
MYO1F	0.255635	1.19481e-05	0.000450197	0.542565	0.286929	0.312321	0.163793
DTL	-0.121861	1.20241e-05	0.000451833	0.045747	0.167608	0.037249	0.146552
LY9	0.178339	1.26544e-05	0.000474234	0.272742	0.094403	0.163324	0.048851
STMN1	-0.255533	1.29342e-05	0.000483412	0.232152	0.487685	0.140401	0.255747
RANBP1	-0.248824	1.29914e-05	0.000484244	0.349892	0.598716	0.22063	0.367816
TRBC2	0.36142	1.31577e-05	0.000489126	1.35336	0.991942	0.65043	0.520115
TIMM8A	-0.0906039	1.33198e-05	0.000493831	0.021642	0.112246	0.022923	0.109195
LONP1	-0.17162	1.33588e-05	0.000493956	0.112813	0.284433	0.083095	0.218391
ISCU	0.264699	1.34428e-05	0.000495636	0.682821	0.418122	0.412607	0.284483
EIF3A	-0.292026	1.34758e-05	0.000495636	0.567966	0.859992	0.338109	0.494253
S1PR5	0.200083	1.35189e-05	0.000495906	0.338827	0.138744	0.200573	0.077586
AGPS	-0.140942	1.40253e-05	0.000513125	0.057346	0.198289	0.040115	0.149425
SETD1B	0.140418	1.47653e-05	0.000538776	0.181687	0.041269	0.106017	0.031609
WDR18	-0.18873	1.49544e-05	0.000544246	0.167484	0.356213	0.117479	0.267241
IRF1	0.311551	1.51177e-05	0.000548749	0.861231	0.54968	0.464183	0.316092
GIMAP7	0.344085	1.59072e-05	0.000575898	1.12055	0.776468	0.570201	0.399425
MYC	-0.215058	1.60913e-05	0.000579074	0.199611	0.414669	0.126074	0.264368
COX7A2	-0.333156	1.61089e-05	0.000579074	1.06444	1.39759	0.555874	0.678161
LTB	-0.369451	1.61202e-05	0.000579074	0.508736	0.878187	0.246418	0.393678
PEX2	-0.146996	1.6518e-05	0.000591739	0.086116	0.233112	0.068768	0.186782
MT-CYB	0.217532	1.65581e-05	0.000591739	4.17824	3.96071	1	0.985632
SAMD9L	0.231562	1.66554e-05	0.000593684	0.458892	0.22733	0.266476	0.146552
YPEL3	0.175557	1.6999e-05	0.000604381	0.263427	0.087871	0.157593	0.043103
TRAF7	-0.148164	1.75858e-05	0.000622264	0.082239	0.230404	0.063037	0.181034
MRPL3	-0.216611	1.75918e-05	0.000622264	0.250343	0.466955	0.169054	0.313218
FAM134A	0.139815	1.78099e-05	0.000628376	0.18315	0.043336	0.108883	0.028736
PGRMC1	-0.155572	1.81891e-05	0.000640128	0.099205	0.254777	0.077364	0.198276
LDHB	-0.343877	1.86171e-05	0.00065353	0.929824	1.2737	0.495702	0.58908
SLA2	0.214245	1.89518e-05	0.000663601	0.423253	0.209009	0.260745	0.152299
CASC5	-0.0619263	1.92048e-05	0.000670765	0.004886	0.066813	0.005731	0.074713
RP11-1000B6.3	0.124034	1.97754e-05	0.000688959	0.155467	0.031433	0.094556	0.020115
DCAF13	-0.186206	2.01347e-05	0.000699717	0.168102	0.354308	0.120344	0.261494
PA2G4	-0.323936	2.03066e-05	0.000703929	0.810199	1.13413	0.444126	0.566092
MCM10	-0.0973238	2.0719e-05	0.000716434	0.031287	0.12861	0.028653	0.12069
SUSD3	0.24487	2.12378e-05	0.000731395	0.514659	0.269789	0.289398	0.155172
CCL3L3	-0.201962	2.12572e-05	0.000731395	0.064393	0.266355	0.031519	0.12931
NXPH4	0.165277	2.13534e-05	0.000732888	0.253196	0.08792	0.154728	0.048851
CDK4	-0.244342	2.14488e-05	0.000734343	0.32487	0.569212	0.197708	0.344828
HIST1H2AH	-0.128823	2.16437e-05	0.00073919	0.03357	0.162393	0.025788	0.112069
NR1D2	0.137322	2.25169e-05	0.000766819	0.183712	0.04639	0.111748	0.028736
TPM4	-0.234542	2.25633e-05	0.000766819	0.284923	0.519465	0.17192	0.336207
TRIP13	-0.0553365	2.28183e-05	0.000773592	0	0.055336	0	0.063218
VDAC1	-0.266075	2.34157e-05	0.000791907	0.441143	0.707217	0.266476	0.416667
SRPK1	-0.197415	2.37489e-05	0.000801221	0.207951	0.405366	0.137536	0.295977
SNRPG	-0.299729	2.38375e-05	0.000802258	0.664765	0.964494	0.39255	0.508621
DNA2	-0.0641833	2.40733e-05	0.000808235	0.00589	0.070073	0.005731	0.08046
GHITM	-0.272075	2.42204e-05	0.000810192	0.531807	0.803883	0.323782	0.488506
MYL12A	0.333624	2.42485e-05	0.000810192	1.83448	1.50086	0.825215	0.727011
SLC25A5	-0.331799	2.43421e-05	0.000811364	0.734913	1.06671	0.39255	0.511494
TALDO1	-0.24413	2.44848e-05	0.000814163	0.339842	0.583972	0.206304	0.362069
FAM207A	-0.145342	2.46492e-05	0.000817669	0.07967	0.225013	0.060172	0.183908
MRPL36	-0.181409	2.47629e-05	0.00081948	0.161965	0.343374	0.111748	0.258621
H2AFX	-0.198638	2.53384e-05	0.000836476	0.18412	0.382758	0.117479	0.252874
CDCA8	-0.0836313	2.53971e-05	0.000836476	0.021617	0.105249	0.022923	0.103448
PRDX3	-0.222799	2.57459e-05	0.000845953	0.268629	0.491428	0.17765	0.316092
MYL6B	-0.0892987	2.62766e-05	0.000859924	0.032187	0.121486	0.031519	0.132184
HNRNPU	-0.340147	2.62951e-05	0.000859924	0.956709	1.29686	0.507163	0.614943
IL12RB2	-0.125981	2.65806e-05	0.000865686	0.058558	0.18454	0.045845	0.152299
HIST1H1C	-0.166559	2.65961e-05	0.000865686	0.091003	0.257562	0.060172	0.16092
HLA-DPA1	0.24131	2.71944e-05	0.000883086	0.540402	0.299091	0.320917	0.183908
SPSB3	0.240343	2.73141e-05	0.000884901	0.52606	0.285717	0.30659	0.192529
ASF1B	-0.123575	2.82813e-05	0.0009141	0.06044	0.184015	0.048711	0.155172
NEK6	-0.0578942	2.85655e-05	0.000921137	0	0.057894	0	0.054598
CCL4L2	-0.358831	2.87805e-05	0.000925917	0.283807	0.642638	0.114613	0.229885
RRP12	-0.115651	2.90578e-05	0.000930613	0.048447	0.164098	0.037249	0.137931
RAB11FIP1	-0.16936	2.90607e-05	0.000930613	0.118632	0.287992	0.083095	0.204023
CCDC124	-0.2308	2.98831e-05	0.000954744	0.335141	0.56594	0.2149	0.37069
EIF2S3	-0.227607	3.00114e-05	0.000955086	0.306545	0.534152	0.206304	0.356322
FCGR3A	0.159467	3.00315e-05	0.000955086	0.231564	0.072097	0.137536	0.037356
MXD4	0.171698	3.02845e-05	0.000960928	0.269639	0.097941	0.157593	0.057471
CAMTA2	-0.187591	3.05901e-05	0.000968407	0.174395	0.361986	0.114613	0.255747
CD70	-0.0913141	3.24404e-05	0.00102464	0.014425	0.105739	0.014327	0.086207
PHB2	-0.280129	3.29777e-05	0.00103925	0.515548	0.795678	0.30086	0.436782
MRPS15	-0.210203	3.47343e-05	0.00109212	0.257903	0.468106	0.17192	0.318966
MELK	-0.0580974	3.55234e-05	0.00111441	0.008636	0.066733	0.011461	0.08046
H2AFY	-0.216539	3.57038e-05	0.00111754	0.271628	0.488167	0.17765	0.33046
GSPT1	-0.178827	3.58465e-05	0.00111942	0.165272	0.344099	0.117479	0.261494
AC133644.2	-0.227011	3.59432e-05	0.00111942	0.237199	0.46421	0.12894	0.298851
PSMG1	-0.142447	3.60061e-05	0.00111942	0.094543	0.23699	0.080229	0.189655
ETF1	-0.188545	3.61467e-05	0.00111959	0.189099	0.377644	0.131805	0.272989
FASN	-0.111825	3.61732e-05	0.00111959	0.04329	0.155115	0.04298	0.126437
MRPL11	-0.208632	3.66879e-05	0.00113299	0.245073	0.453705	0.160458	0.301724
SHISA5	0.268708	3.9375e-05	0.00121328	0.775508	0.5068	0.446991	0.33046
TUBB4B	-0.255354	4.07935e-05	0.0012542	0.403069	0.658423	0.243553	0.382184
DUT	-0.292445	4.11415e-05	0.0012621	0.518082	0.810527	0.297994	0.41092
C9orf40	-0.0539456	4.14585e-05	0.00126901	0	0.053946	0	0.060345
SP100	0.279954	4.17e-05	0.00127359	0.79467	0.514715	0.438395	0.324713
ZBP1	0.131134	4.27147e-05	0.00130172	0.173866	0.042732	0.100287	0.025862
TRAP1	-0.131342	4.3638e-05	0.00132694	0.064336	0.195679	0.048711	0.152299
CDCA7	-0.0780422	4.38373e-05	0.00133008	0.015103	0.093145	0.020057	0.091954
AARS	-0.185457	4.40238e-05	0.00133283	0.170973	0.35643	0.120344	0.252874
HSPH1	-0.201765	4.42538e-05	0.00133662	0.222575	0.42434	0.148997	0.281609
COQ9	-0.122533	4.43418e-05	0.00133662	0.058042	0.180574	0.045845	0.155172
MCM5	-0.185808	4.45144e-05	0.00133891	0.187569	0.373377	0.126074	0.275862
HIRIP3	-0.127936	4.49871e-05	0.00134742	0.081548	0.209484	0.065903	0.183908
NDUFB1	0.229481	4.49917e-05	0.00134742	0.563272	0.333791	0.335244	0.261494
PTPN12	0.105964	4.52918e-05	0.00135348	0.123851	0.017888	0.071633	0.014368
CCT7	-0.260536	4.59894e-05	0.00137137	0.493079	0.753615	0.295129	0.451149
MT1E	-0.19699	4.6566e-05	0.00138349	0.19865	0.39564	0.12894	0.267241
PNRC1	0.278729	4.65953e-05	0.00138349	0.747938	0.46921	0.412607	0.270115
EIF4G1	-0.265595	4.66997e-05	0.00138363	0.458443	0.724038	0.266476	0.416667
CSE1L	-0.146875	4.97241e-05	0.00146975	0.098182	0.245057	0.068768	0.195402
SAMD9	0.199457	4.98183e-05	0.00146975	0.380988	0.181531	0.226361	0.112069
GNB2L1	-0.264693	5.03841e-05	0.00148328	2.49028	2.75497	0.931232	0.939655
PPP2R1B	-0.0988488	5.14323e-05	0.00150813	0.030973	0.129822	0.022923	0.112069
GLRX2	-0.128759	5.14724e-05	0.00150813	0.08397	0.212729	0.071633	0.186782
STOM	0.241633	5.15543e-05	0.00150813	0.590895	0.349263	0.346705	0.224138
OAS2	0.173978	5.21281e-05	0.0015196	0.29884	0.124863	0.17765	0.091954
RAB27B	0.0744142	5.21656e-05	0.0015196	0.074414	0	0.045845	0
TMEM126A	-0.153117	5.2529e-05	0.00152697	0.112735	0.265852	0.083095	0.212644
CSTB	0.261598	5.30979e-05	0.00154028	0.821306	0.559708	0.484241	0.364943
PSMD13	-0.209407	5.44889e-05	0.00157734	0.280947	0.490354	0.183381	0.341954
NPM3	-0.149176	5.57317e-05	0.00160995	0.120865	0.270041	0.088825	0.212644
RAD51AP1	-0.089841	5.62571e-05	0.00162175	0.036267	0.126108	0.037249	0.126437
MTIF2	-0.123742	5.72791e-05	0.00164486	0.063472	0.187215	0.048711	0.152299
CKAP2L	-0.0579858	5.7296e-05	0.00164486	0.009024	0.06701	0.008596	0.08046
CENPN	-0.0973515	6.25326e-05	0.00179148	0.042518	0.139869	0.037249	0.137931
TSR1	-0.172291	6.3139e-05	0.00180512	0.163657	0.335948	0.117479	0.241379
TFRC	-0.142883	6.35978e-05	0.0018145	0.097326	0.240209	0.071633	0.183908
GADD45B	0.217125	6.46018e-05	0.00183936	0.485905	0.26878	0.30086	0.175287
LIG1	-0.127339	6.58897e-05	0.0018719	0.081415	0.208754	0.060172	0.178161
GTF2A2	-0.230732	6.60145e-05	0.0018719	0.365195	0.595927	0.232092	0.37931
GRWD1	-0.148562	6.70961e-05	0.00189732	0.105589	0.254152	0.080229	0.189655
SYNE2	0.320379	6.71847e-05	0.00189732	1.18488	0.864504	0.590258	0.465517
FEN1	-0.163598	6.76301e-05	0.00190602	0.150107	0.313705	0.106017	0.235632
S100A4	0.325786	6.79559e-05	0.00191131	1.14994	0.824154	0.573066	0.422414
TNFRSF4	-0.129785	6.82112e-05	0.00191461	0.047558	0.177344	0.031519	0.117816
GTPBP4	-0.177272	6.88748e-05	0.00192933	0.196546	0.373818	0.140401	0.272989
STK4	0.286024	6.96084e-05	0.00194595	1.03588	0.749855	0.561605	0.45977
DKC1	-0.192202	7.06757e-05	0.00197181	0.224784	0.416986	0.148997	0.284483
PDCD4	0.294589	7.11802e-05	0.0019819	0.969848	0.675258	0.512894	0.37931
SFXN1	-0.213823	7.13953e-05	0.0019839	0.305352	0.519175	0.194842	0.350575
LDLRAD4	0.210611	7.31204e-05	0.00202778	0.445745	0.235135	0.252149	0.155172
TPX2	-0.0829228	7.36493e-05	0.00203513	0.02645	0.109372	0.025788	0.106322
CENPH	-0.113088	7.36793e-05	0.00203513	0.058699	0.171787	0.048711	0.152299
TNFAIP8	-0.252571	7.41081e-05	0.00204291	0.397254	0.649825	0.234957	0.37069
LIMD2	0.308716	7.44054e-05	0.00204704	1.34915	1.04043	0.670487	0.566092
SLC7A1	-0.123008	7.52907e-05	0.00206729	0.071224	0.194232	0.060172	0.163793
CREM	-0.155839	7.77735e-05	0.00213124	0.138341	0.29418	0.094556	0.224138
SSRP1	-0.223919	7.85231e-05	0.00214754	0.352699	0.576618	0.232092	0.353448
HIST1H2AG	-0.103611	7.91121e-05	0.00215939	0.016135	0.119746	0.014327	0.091954
CNN2	0.279977	7.93874e-05	0.00216264	0.872852	0.592876	0.47851	0.347701
CEP135	-0.114731	7.97993e-05	0.0021696	0.049417	0.164147	0.040115	0.135057
DDX39A	-0.236556	8.21187e-05	0.00222829	0.406334	0.64289	0.246418	0.402299
ACAT2	-0.150947	8.27022e-05	0.00223822	0.119087	0.270034	0.08596	0.201149
AC245100.1	0.143274	8.28073e-05	0.00223822	0.226938	0.083664	0.143266	0.057471
CD109	-0.0601762	8.55357e-05	0.00230747	0	0.060176	0	0.054598
TONSL	-0.0721977	8.62835e-05	0.00232312	0.012646	0.084843	0.014327	0.077586
SLC1A4	-0.0730253	9.00191e-05	0.002419	0.008125	0.08115	0.008596	0.071839
ARHGAP11A	-0.0609049	9.0768e-05	0.00243441	0.012088	0.072993	0.014327	0.08046
PRMT2	0.227529	9.17953e-05	0.00245721	0.582176	0.354647	0.355301	0.238506
NOC4L	-0.100746	9.51297e-05	0.00254072	0.038795	0.13954	0.037249	0.12069
SNRPA1	-0.214052	9.52814e-05	0.00254072	0.328056	0.542107	0.212034	0.353448
RUNX3	0.23913	9.60726e-05	0.00255689	0.638589	0.399459	0.366762	0.267241
ADCK3	0.108126	9.7401e-05	0.00258728	0.137414	0.029288	0.08596	0.022989
PMEPA1	0.223949	9.79883e-05	0.00259424	0.50295	0.279001	0.280802	0.175287
ARHGEF39	-0.0373824	9.81966e-05	0.00259424	0.0017	0.039083	0.002865	0.054598
LMAN1	-0.237339	9.82242e-05	0.00259424	0.403282	0.640621	0.249284	0.393678
CYCS	-0.262961	9.87852e-05	0.00260402	0.556766	0.819727	0.318052	0.462644
RPS6	-0.22209	9.89701e-05	0.00260402	3.14835	3.37044	0.971347	0.977011
WHSC1	-0.111777	0.000101155	0.00265646	0.051824	0.163601	0.048711	0.12931
MRPL4	-0.189867	0.000102535	0.00268763	0.248659	0.438526	0.169054	0.307471
CETN3	-0.0792893	0.000103211	0.00269659	0.013111	0.0924	0.008596	0.08046
CDC25A	-0.0478928	0.000103434	0.00269659	0.007096	0.054989	0.008596	0.068966
ATF4	-0.255615	0.000103461	0.00269659	0.500831	0.756446	0.292264	0.439655
GNAS	0.270793	0.000103752	0.00269912	0.855488	0.584695	0.47851	0.356322
CD2	0.3095	0.000105693	0.00274447	1.27374	0.96424	0.633238	0.505747
HNRNPH3	-0.263291	0.000106662	0.00276443	0.533766	0.797057	0.315186	0.451149
RPL38	0.292127	0.00010737	0.00277761	2.03124	1.73911	0.859599	0.770115
PHGDH	-0.104373	0.000107726	0.00278163	0.03333	0.137704	0.025788	0.103448
P4HB	-0.271207	0.0001085	0.00279371	0.622034	0.893242	0.358166	0.482759
NUDC	-0.255217	0.000108765	0.00279371	0.538276	0.793493	0.329513	0.445402
OGFR	0.202878	0.000108799	0.00279371	0.453661	0.250783	0.272206	0.175287
TOB1	0.126176	0.000109227	0.00279952	0.177475	0.051299	0.106017	0.037356
NAP1L1	-0.292456	0.000109838	0.00280844	0.760786	1.05324	0.415473	0.534483
F2R	0.224425	0.00010998	0.00280844	0.498153	0.273728	0.277937	0.149425
KIFC1	-0.0693735	0.000110445	0.00281514	0.014981	0.084355	0.014327	0.08908
SLC25A32	-0.179454	0.000110742	0.00281751	0.189319	0.368773	0.123209	0.255747
SLC3A2	-0.281502	0.000111391	0.00282858	0.664341	0.945843	0.381089	0.505747
BATF	-0.226666	0.000111585	0.00282858	0.300266	0.526933	0.17192	0.318966
GGA2	0.144726	0.000112143	0.00283755	0.235054	0.090329	0.146132	0.063218
TCERG1	-0.184281	0.000112639	0.00284073	0.220335	0.404615	0.148997	0.284483
FAM111B	-0.0843925	0.000112826	0.00284073	0.025329	0.109721	0.017192	0.106322
FUT8	-0.112498	0.000112955	0.00284073	0.053004	0.165503	0.045845	0.132184
RP5-1171I10.5	0.223498	0.000113088	0.00284073	0.537528	0.314029	0.318052	0.204023
HOPX	-0.292718	0.000113384	0.00284273	0.602624	0.895342	0.326648	0.456897
KIAA1671	0.137435	0.000113578	0.00284273	0.204407	0.066971	0.120344	0.043103
RPA3	-0.195093	0.000116277	0.00290505	0.270501	0.465594	0.189112	0.316092
XRCC3	-0.0651532	0.000116872	0.00291464	0.004244	0.069397	0.005731	0.063218
TMEM39B	-0.098936	0.000117145	0.00291621	0.031805	0.130741	0.028653	0.117816
PLEKHA1	0.124716	0.000121795	0.00302653	0.180197	0.055481	0.108883	0.048851
PPP2R5C	0.237462	0.000123147	0.00305252	0.638043	0.400581	0.363897	0.270115
HAT1	-0.160248	0.000123281	0.00305252	0.150654	0.310902	0.108883	0.229885
RPF2	-0.124824	0.000124715	0.00308253	0.084484	0.209309	0.065903	0.16954
CD58	0.209152	0.000125397	0.00309386	0.485037	0.275886	0.295129	0.186782
OLA1	-0.192304	0.000126944	0.00312647	0.27022	0.462524	0.180516	0.33046
SLC44A2	0.176374	0.000128275	0.00315364	0.337639	0.161265	0.206304	0.109195
PSME3	-0.177462	0.00012966	0.00318207	0.215418	0.39288	0.154728	0.281609
RIOK1	-0.149106	0.000130712	0.00320222	0.121882	0.270988	0.088825	0.201149
CCDC86	-0.112083	0.000133505	0.00326487	0.069672	0.181755	0.063037	0.163793
PSMC4	-0.191975	0.000135005	0.00329573	0.27552	0.467495	0.189112	0.324713
PDIA3	-0.274307	0.000135855	0.00331066	0.734848	1.00916	0.421203	0.563218
GABARAPL1	0.250677	0.000137763	0.00335126	0.686112	0.435434	0.381089	0.252874
MGAT4A	0.195025	0.000139111	0.00337813	0.40504	0.210014	0.240688	0.132184
CD44	0.298065	0.000139616	0.00338447	1.41784	1.11977	0.690544	0.617816
CCT2	-0.233737	0.000140503	0.00340003	0.422532	0.656268	0.26361	0.385057
GTF3A	-0.233955	0.000141301	0.00341338	0.431496	0.665451	0.266476	0.405172
CCNB1	-0.0647978	0.000142942	0.00344701	0.008557	0.073355	0.011461	0.071839
LSM4	-0.202989	0.0001446	0.00348093	0.29189	0.494879	0.191977	0.313218
JUND	0.158288	0.000147735	0.00355024	0.282112	0.123824	0.174785	0.08908
UFD1L	-0.181379	0.000148191	0.00355504	0.226405	0.407784	0.157593	0.287356
KDM4B	0.0742212	0.000148764	0.00356263	0.079733	0.005511	0.054441	0.002874
GLRX	0.224368	0.000149193	0.00356675	0.543881	0.319513	0.30659	0.204023
PHLDA1	-0.139509	0.000150193	0.00358446	0.095164	0.234674	0.068768	0.166667
CRTAM	-0.163437	0.000150629	0.00358666	0.085526	0.248964	0.045845	0.140805
SLC6A6	0.128328	0.000150802	0.00358666	0.191427	0.063099	0.114613	0.043103
GSTP1	-0.303608	0.000151432	0.00359546	1.09492	1.39853	0.561605	0.66092
MSH6	-0.154046	0.000151932	0.00359629	0.137368	0.291414	0.100287	0.20977
ERH	-0.269604	0.000151985	0.00359629	0.718895	0.988499	0.415473	0.528736
TOMM7	0.271346	0.000156399	0.00369442	1.96431	1.69296	0.87106	0.804598
POLR2E	-0.234178	0.000158394	0.0037352	0.430566	0.664744	0.255014	0.402299
SEC11C	-0.253649	0.000158897	0.00374069	0.55959	0.813239	0.326648	0.474138
WIPI2	0.111833	0.000160601	0.0037744	0.153465	0.041632	0.100287	0.025862
ATAD3A	-0.082666	0.000161175	0.00378147	0.019486	0.102152	0.020057	0.094828
SNRPD3	-0.259272	0.00016145	0.00378152	0.612904	0.872176	0.361032	0.485632
KIAA0922	0.118339	0.000162396	0.00379728	0.169258	0.050919	0.100287	0.048851
APOL3	0.158615	0.000162987	0.00379861	0.274514	0.115899	0.160458	0.068966
HNRNPR	-0.228933	0.000163001	0.00379861	0.433078	0.662011	0.26361	0.422414
AHI1	-0.141842	0.000168392	0.00391765	0.111378	0.25322	0.071633	0.192529
GADD45GIP1	-0.20172	0.000170704	0.0039648	0.289589	0.491309	0.186246	0.324713
MRPS26	-0.17939	0.000171456	0.00397559	0.229362	0.408752	0.160458	0.29023
NCR3	-0.133627	0.000174519	0.00403615	0.079796	0.213423	0.060172	0.149425
AAK1	0.218244	0.000174649	0.00403615	0.553294	0.33505	0.326648	0.218391
TMED9	-0.227103	0.000175537	0.0040499	0.444617	0.67172	0.275072	0.425287
EPHA4	0.135555	0.000176475	0.00406479	0.205364	0.069809	0.120344	0.04023
PSMB3	-0.270196	0.00017728	0.00407657	0.724537	0.994733	0.401146	0.54023
HAX1	-0.219544	0.000177666	0.00407867	0.384634	0.604178	0.237822	0.385057
FAM89B	0.0686068	0.000179493	0.0041138	0.073435	0.004829	0.048711	0.005747
IER2	0.259975	0.000181115	0.00414413	0.807541	0.547566	0.446991	0.33046
SLC25A3	-0.287377	0.000185727	0.00424266	0.842573	1.12995	0.449857	0.560345
TEX30	-0.129844	0.000188273	0.00429374	0.103549	0.233393	0.080229	0.189655
MCM6	-0.15903	0.000190733	0.0043427	0.161345	0.320374	0.120344	0.229885
ITGB3BP	-0.1083	0.000191246	0.00434724	0.070442	0.178743	0.057307	0.16092
FEZ1	-0.131568	0.000192425	0.00436297	0.077636	0.209204	0.057307	0.140805
RQCD1	-0.134573	0.000192567	0.00436297	0.113487	0.24806	0.088825	0.206897
POLR2D	-0.159483	0.000194453	0.00439851	0.166412	0.325895	0.117479	0.235632
ESCO2	-0.071914	0.000194789	0.00439892	0.022744	0.094658	0.020057	0.097701
PSMB8-AS1	0.235026	0.000197616	0.00445551	0.667833	0.432808	0.389685	0.278736
MRPS7	-0.192968	0.000198367	0.00446519	0.292432	0.485399	0.189112	0.333333
HK2	-0.0727675	0.000199401	0.00447402	0.014993	0.087761	0.017192	0.071839
CENPP	-0.0588566	0.000199557	0.00447402	0.01627	0.075127	0.020057	0.086207
CCR4	-0.105575	0.000199727	0.00447402	0.047261	0.152836	0.037249	0.12069
MAT2A	-0.168409	0.000201882	0.00451499	0.206623	0.375032	0.146132	0.281609
CDKN3	-0.0846264	0.000202662	0.00452514	0.029262	0.113889	0.025788	0.100575
NDC80	-0.0625725	0.000202995	0.0045253	0.013672	0.076244	0.017192	0.077586
CHD2	0.196489	0.00020581	0.00458067	0.439994	0.243505	0.260745	0.163793
LMNA	-0.127206	0.000208203	0.00462651	0.082479	0.209685	0.063037	0.16092
NLRC3	0.207626	0.00020993	0.00465743	0.458087	0.250461	0.255014	0.140805
AK4	-0.0722032	0.000213563	0.00473045	0.016178	0.088381	0.017192	0.074713
KIAA1551	0.259948	0.000216354	0.00478291	0.768901	0.508953	0.424069	0.281609
HUWE1	-0.227203	0.000216962	0.00478291	0.373858	0.60106	0.234957	0.353448
SHMT1	-0.110457	0.000216966	0.00478291	0.061034	0.17149	0.048711	0.140805
PSMC3	-0.210804	0.000219727	0.00483201	0.355468	0.566272	0.229226	0.359195
ACTL6A	-0.122272	0.00021989	0.00483201	0.083874	0.206146	0.063037	0.178161
PRKDC	-0.223814	0.0002203	0.00483335	0.388528	0.612342	0.234957	0.382184
AC017002.1	-0.0720498	0.000220921	0.00483932	0.02499	0.09704	0.022923	0.097701
CRIP1	0.212969	0.000222122	0.00484826	0.521668	0.308699	0.297994	0.20977
CHAF1B	-0.0778755	0.000222377	0.00484826	0.028333	0.106209	0.031519	0.103448
ITGB1	0.166755	0.000222378	0.00484826	0.323697	0.156941	0.200573	0.109195
DAZAP2	0.288862	0.000223837	0.00487241	1.25483	0.965971	0.630372	0.543103
TUBA1A	0.189185	0.000224199	0.00487264	0.422455	0.23327	0.260745	0.166667
RBM3	-0.275192	0.000224928	0.00487866	0.801528	1.07672	0.43553	0.566092
RRM1	-0.129353	0.00022518	0.00487866	0.113954	0.243307	0.088825	0.192529
RP5-940J5.9	-0.0783667	0.000226439	0.00489829	0.025596	0.103963	0.025788	0.091954
C6orf62	0.194522	0.000228731	0.00494016	0.444517	0.249995	0.266476	0.178161
COPS3	-0.15526	0.000235135	0.00505638	0.158099	0.313359	0.111748	0.224138
CHID1	-0.12251	0.000235388	0.00505638	0.093913	0.216423	0.080229	0.181034
MRPL40	-0.169887	0.000235471	0.00505638	0.201347	0.371234	0.137536	0.264368
TBC1D17	0.116832	0.000236107	0.00505638	0.178909	0.062076	0.114613	0.051724
NDUFAB1	-0.22887	0.000236399	0.00505638	0.44995	0.67882	0.275072	0.402299
PARP9	0.169261	0.000236525	0.00505638	0.32989	0.160629	0.197708	0.117816
STAG3	0.283323	0.000236664	0.00505638	0.714696	0.431373	0.323782	0.198276
ITPA	-0.155456	0.000237778	0.00507235	0.168269	0.323725	0.120344	0.247126
HIST1H2AI	-0.0669989	0.000240466	0.00512181	0.004513	0.071512	0.005731	0.054598
DSCC1	-0.075351	0.000244467	0.00519904	0.025906	0.101257	0.025788	0.100575
MRPL51	-0.224184	0.000249387	0.00529555	0.441228	0.665412	0.269341	0.402299
ZNF593	-0.163005	0.000250133	0.00530327	0.187696	0.3507	0.131805	0.252874
PLAGL2	-0.117444	0.000250898	0.00531138	0.085073	0.202518	0.065903	0.16954
SRSF4	-0.194517	0.000252873	0.00534502	0.294519	0.489035	0.191977	0.333333
FAM43A	0.118138	0.000256516	0.00541378	0.162803	0.044665	0.088825	0.028736
NUSAP1	-0.0915067	0.000259378	0.00546585	0.040015	0.131522	0.037249	0.112069
PRDM1	-0.127677	0.000260901	0.0054896	0.094152	0.221829	0.071633	0.172414
RUVBL1	-0.140151	0.000264242	0.00555147	0.123698	0.263849	0.094556	0.201149
MIDN	0.159762	0.000265443	0.00555993	0.29593	0.136167	0.186246	0.08046
AGMAT	-0.0612351	0.000265446	0.00555993	0.010929	0.072165	0.008596	0.068966
CYTH1	0.201707	0.000266807	0.00558	0.495149	0.293442	0.289398	0.204023
HJURP	-0.0599294	0.000269232	0.00562225	0.012148	0.072077	0.008596	0.074713
LPGAT1	0.145434	0.000274384	0.00572122	0.253081	0.107646	0.151862	0.071839
PDCD11	-0.116222	0.000276048	0.00574728	0.079441	0.195663	0.063037	0.163793
STK17B	0.249421	0.000277212	0.00576286	0.780195	0.530774	0.43553	0.318966
TMEM97	-0.103585	0.000277657	0.00576346	0.073066	0.176651	0.057307	0.16954
RNF125	-0.181713	0.000280221	0.00580799	0.204211	0.385924	0.12894	0.244253
EWSR1	-0.229788	0.000281147	0.00581847	0.515142	0.74493	0.323782	0.454023
CTDSP1	0.155533	0.000281583	0.00581882	0.302488	0.146956	0.186246	0.106322
CYTH4	0.147515	0.000282383	0.00582667	0.256152	0.108637	0.154728	0.060345
PSMD7	-0.220218	0.000287588	0.00592525	0.438514	0.658732	0.275072	0.41092
TXNIP	0.236	0.000293797	0.00604419	0.656397	0.420397	0.375358	0.232759
UTP4	-0.106202	0.000295058	0.00606114	0.07026	0.176462	0.060172	0.152299
CALM3	-0.222053	0.000305375	0.00626381	0.439688	0.661741	0.275072	0.405172
EMB	0.248173	0.000306517	0.00627795	0.814941	0.566768	0.449857	0.362069
KLRD1	0.273827	0.000308348	0.00630613	1.12351	0.849687	0.587393	0.485632
LIX1L	0.169286	0.000311325	0.00635764	0.337958	0.168672	0.206304	0.106322
MRPL52	-0.213041	0.000314522	0.00641347	0.409606	0.622647	0.255014	0.385057
SMC4	-0.142625	0.000315464	0.00641903	0.140834	0.283459	0.100287	0.215517
DCUN1D5	-0.146169	0.00031572	0.00641903	0.159058	0.305227	0.114613	0.238506
SOCS2	-0.0668235	0.000318652	0.00646327	0.017205	0.084029	0.020057	0.08046
SSSCA1	-0.152964	0.000318829	0.00646327	0.17761	0.330573	0.12894	0.255747
NOL7	-0.227582	0.00032115	0.00649974	0.50758	0.735161	0.30659	0.448276
ADRBK1	0.233136	0.000321565	0.00649974	0.672063	0.438926	0.383954	0.278736
STIL	-0.0481004	0.000325948	0.00657875	0.004966	0.053067	0.008596	0.051724
RFC5	-0.0909449	0.000328469	0.00660615	0.050234	0.141179	0.045845	0.126437
APBB1IP	0.202968	0.000328665	0.00660615	0.526963	0.323995	0.315186	0.224138
TAPBP	0.256377	0.000328735	0.00660615	0.924966	0.668589	0.504298	0.408046
RASGRP1	0.163228	0.000334117	0.00670458	0.318879	0.15565	0.191977	0.100575
ATP2B4	0.242117	0.000335361	0.00671884	0.639449	0.397332	0.346705	0.204023
KLRG1	0.219985	0.000335797	0.00671884	0.591894	0.371908	0.335244	0.235632
AES	0.239466	0.000337172	0.00673665	0.727253	0.487787	0.39255	0.313218
SRRT	-0.177551	0.000339748	0.00677834	0.236269	0.41382	0.146132	0.287356
PLEKHA2	0.142309	0.000341516	0.00680383	0.262687	0.120377	0.166189	0.091954
STX10	-0.153802	0.000345409	0.00686543	0.164266	0.318067	0.111748	0.238506
TIMM9	-0.132734	0.000345599	0.00686543	0.125888	0.258622	0.094556	0.212644
CREBRF	0.115496	0.000346937	0.00688217	0.176478	0.060983	0.111748	0.037356
DDX58	0.114818	0.000349901	0.00693103	0.172525	0.057707	0.108883	0.034483
RTF1	0.187722	0.000352521	0.00696751	0.456983	0.269261	0.289398	0.195402
TBRG1	0.20691	0.000352747	0.00696751	0.564417	0.357507	0.338109	0.25
C11orf31	-0.274585	0.000353604	0.00697451	0.824823	1.09941	0.458453	0.537356
SYNE1	0.222157	0.000354878	0.00698968	0.584179	0.362022	0.340974	0.192529
NOP16	-0.169079	0.000356652	0.00700862	0.213795	0.382875	0.137536	0.261494
DUSP6	-0.0787402	0.000357261	0.00700862	0.019782	0.098523	0.017192	0.077586
MOB2	0.129945	0.000357356	0.00700862	0.226999	0.097053	0.143266	0.08908
RSL1D1	-0.229697	0.000360076	0.007052	0.525736	0.755433	0.312321	0.451149
HNRNPA1	-0.294764	0.000363783	0.00711454	1.787	2.08176	0.799427	0.795977
PUS7	-0.0918014	0.000364972	0.00712775	0.042322	0.134123	0.04298	0.112069
RPL15	-0.23781	0.000366428	0.00714612	2.69388	2.93169	0.939828	0.942529
DNAJA1	-0.240294	0.000367791	0.00716264	0.514841	0.755135	0.297994	0.422414
ZNF585A	0.077126	0.000369481	0.00718544	0.089818	0.012692	0.054441	0.011494
SBF2	0.0618712	0.000371239	0.00720953	0.065746	0.003875	0.04298	0.005747
COX17	-0.218797	0.000372426	0.00721734	0.442889	0.661686	0.266476	0.408046
PTBP1	-0.20585	0.000372683	0.00721734	0.377002	0.582852	0.243553	0.37069
FOXM1	-0.0541257	0.000375938	0.00727022	0.00529	0.059416	0.008596	0.060345
STRA13	-0.203792	0.000378543	0.00729837	0.350051	0.553843	0.2149	0.350575
AOAH	0.191469	0.000378882	0.00729837	0.445376	0.253908	0.25788	0.163793
RPL22L1	-0.24405	0.000378972	0.00729837	0.559765	0.803815	0.320917	0.439655
HAUS2	-0.105267	0.000380055	0.00730908	0.071222	0.17649	0.057307	0.155172
IRF2	0.180274	0.000384916	0.0073923	0.405263	0.224989	0.240688	0.146552
MKNK2	0.131664	0.000387322	0.00742823	0.219906	0.088241	0.137536	0.060345
BIRC5	-0.074517	0.000394648	0.00755828	0.031559	0.106076	0.028653	0.100575
SIVA1	-0.23769	0.000395343	0.00756114	0.558368	0.796058	0.329513	0.445402
ABHD17A	0.160957	0.000397808	0.00759781	0.322625	0.161669	0.203438	0.106322
NAA60	0.121495	0.000402004	0.00766739	0.204086	0.082591	0.13467	0.068966
EEF1A1	0.153833	0.00040335	0.00768249	4.49724	4.3434	1	0.997126
KRR1	-0.159999	0.000404335	0.00769069	0.205693	0.365692	0.140401	0.278736
RSL24D1	-0.23416	0.000412002	0.00781513	0.54257	0.776729	0.323782	0.448276
MTFR2	-0.0453465	0.000412327	0.00781513	0.005475	0.050822	0.005731	0.060345
USP1	-0.192146	0.000412569	0.00781513	0.312496	0.504642	0.194842	0.324713
KCNN4	-0.0710937	0.000413483	0.00782177	0.023714	0.094807	0.022923	0.08908
PSMA7	-0.281364	0.000417511	0.0078872	1.0838	1.36517	0.56447	0.640805
MVB12B	0.0835032	0.000421481	0.00795138	0.104938	0.021435	0.068768	0.011494
FGR	0.086147	0.00043711	0.00823502	0.106694	0.020547	0.065903	0.011494
DOT1L	-0.0847152	0.000443378	0.00834177	0.03847	0.123185	0.037249	0.109195
C12orf45	-0.0885791	0.000447871	0.00841488	0.043145	0.131724	0.034384	0.12069
TUBA4A	-0.190867	0.000452303	0.00848665	0.297575	0.488441	0.186246	0.310345
DIAPH3	-0.0521819	0.000459727	0.00860979	0.010152	0.062334	0.008596	0.071839
IFITM2	0.251554	0.000460283	0.00860979	0.83246	0.580906	0.452722	0.341954
PSMG3	-0.122799	0.000460729	0.00860979	0.115631	0.23843	0.094556	0.201149
CD320	-0.180291	0.000464154	0.00866213	0.274421	0.454712	0.174785	0.307471
POLA2	-0.0926389	0.000467965	0.00872151	0.050826	0.143465	0.040115	0.132184
SGOL1	-0.054599	0.000471529	0.00877614	0.010377	0.064976	0.011461	0.063218
TMEM229B	0.0852657	0.000472534	0.00878305	0.102614	0.017348	0.060172	0.008621
VPS26B	0.11998	0.000473573	0.00879058	0.193083	0.073103	0.120344	0.051724
SMCHD1	0.198342	0.000476112	0.0088259	0.510343	0.312	0.315186	0.198276
NCAPH	-0.0713845	0.000477221	0.00883465	0.029726	0.10111	0.025788	0.100575
MT-ATP6	0.153365	0.000480345	0.00888062	4.21334	4.05998	1	0.991379
ATP5F1	-0.228047	0.000483098	0.00891962	0.543019	0.771066	0.332378	0.451149
RPS5	-0.23751	0.000491257	0.00904199	2.5592	2.79671	0.931232	0.928161
CDC25B	0.182627	0.000491601	0.00904199	0.411029	0.228402	0.232092	0.149425
TIMM17A	-0.155501	0.000491682	0.00904199	0.184451	0.339952	0.123209	0.241379
HDAC7	-0.133639	0.000496504	0.00911857	0.113102	0.246741	0.08596	0.178161
GTF2IRD2B	0.0635504	0.000497855	0.0091313	0.071437	0.007887	0.048711	0.008621
CAPRIN1	-0.186935	0.000499598	0.00915116	0.293449	0.480384	0.189112	0.316092
MZT1	-0.127092	0.000505995	0.0092561	0.128076	0.255168	0.094556	0.215517
PSMB5	-0.169061	0.000511834	0.00935058	0.24407	0.413131	0.160458	0.29023
PRELID3B	-0.154993	0.000516398	0.00942155	0.19482	0.349812	0.131805	0.252874
PIM2	-0.151401	0.000519997	0.00947475	0.15467	0.306071	0.097421	0.20977
CTSW	0.26747	0.000526435	0.00957945	1.07666	0.809189	0.567335	0.436782
SUGP1	0.0873166	0.000529236	0.00961227	0.122416	0.035099	0.08596	0.034483
ELOF1	-0.137654	0.000529625	0.00961227	0.13932	0.276975	0.103152	0.212644
PHKG2	0.108347	0.000531885	0.00964068	0.183471	0.075123	0.131805	0.074713
MRPL24	-0.151958	0.000533869	0.009664	0.191783	0.343741	0.13467	0.255747
RNASEH2A	-0.130699	0.000535928	0.00968863	0.135848	0.266547	0.100287	0.20977
C16orf54	0.155495	0.000538307	0.00971897	0.302513	0.147018	0.183381	0.08908
MED10	0.200365	0.000540168	0.00973989	0.559595	0.35923	0.34384	0.244253
GTSE1	-0.0555994	0.000542821	0.00977501	0.015635	0.071234	0.014327	0.083333
MRPL19	-0.112521	0.000544246	0.00977879	0.104473	0.216993	0.08596	0.195402
DPM2	-0.157636	0.000544441	0.00977879	0.208479	0.366115	0.140401	0.261494
SYNM	0.091221	0.000549073	0.00984004	0.119753	0.028532	0.071633	0.017241
PPP2R5E	0.147535	0.000549934	0.00984004	0.303197	0.155662	0.191977	0.123563
PRIM1	-0.114435	0.000549981	0.00984004	0.097552	0.211987	0.077364	0.181034
ZPR1	-0.109543	0.000553436	0.00988911	0.083149	0.192692	0.060172	0.166667
PSMC3IP	-0.083269	0.000555925	0.00992046	0.045799	0.129068	0.034384	0.12931
MTMR3	0.0999868	0.000556622	0.00992046	0.141563	0.041576	0.08596	0.028736
TBX21	0.150196	0.000559847	0.00996514	0.301296	0.151101	0.189112	0.097701
PUM3	-0.146765	0.000560802	0.00996543	0.167558	0.314322	0.117479	0.224138
MCM8	-0.0764073	0.000561301	0.00996543	0.026905	0.103312	0.028653	0.08908
RGS2	0.100545	0.000567417	0.0100611	0.143951	0.043406	0.088825	0.028736
HIST1H3C	-0.0746654	0.00057102	0.0101013	0.0233	0.097965	0.020057	0.083333
TAF1D	-0.195601	0.000571137	0.0101013	0.357628	0.553229	0.232092	0.359195
AC241585.2	0.0970358	0.000581064	0.0102637	0.139279	0.042243	0.08596	0.028736
SLFN5	0.200787	0.000581914	0.0102657	0.492101	0.291314	0.286533	0.149425
STX4	0.127302	0.000587857	0.0103573	0.238099	0.110797	0.160458	0.103448
PSME2	-0.272786	0.000590679	0.0103938	0.900742	1.17353	0.467049	0.583333
PTGES3	-0.268133	0.000594567	0.0104449	0.908648	1.17678	0.487106	0.577586
SLC39A4	-0.0831404	0.000595089	0.0104449	0.035486	0.118626	0.028653	0.109195
RNASET2	0.169868	0.000596338	0.0104536	0.373263	0.203395	0.226361	0.132184
ZNF267	-0.124533	0.000599986	0.0105043	0.104791	0.229324	0.080229	0.172414
GAR1	-0.130263	0.000606305	0.0106016	0.137399	0.267662	0.106017	0.206897
PHYKPL	0.167298	0.000616196	0.0107537	0.356447	0.189149	0.217765	0.114943
NCAPG2	-0.0715658	0.000616703	0.0107537	0.028752	0.100318	0.025788	0.094828
LAMTOR4	0.21884	0.000617334	0.0107537	0.729183	0.510343	0.429799	0.336207
WIPF1	0.255048	0.000621202	0.0108075	1.07905	0.824004	0.570201	0.479885
RPS14	0.147739	0.000623646	0.0108364	3.85008	3.70234	0.997135	0.988506
PARP8	0.184309	0.00062789	0.0108965	0.444028	0.259719	0.269341	0.152299
TAF7	0.217784	0.000629575	0.0109121	0.696946	0.479162	0.409742	0.313218
CCDC58	-0.0650182	0.000636705	0.0110219	0.024067	0.089085	0.025788	0.08908
CTH	-0.0376173	0.000638035	0.0110312	0	0.037617	0	0.043103
MT1G	-0.0540071	0.000646487	0.0111627	0.00814	0.062147	0.011461	0.054598
CD99	0.258143	0.000647251	0.0111627	1.46405	1.20591	0.739255	0.637931
VARS	-0.0863285	0.000649032	0.0111795	0.04078	0.127108	0.040115	0.106322
GLIPR2	0.197766	0.00065271	0.0112289	0.526946	0.32918	0.312321	0.20977
RPS18	-0.172738	0.000659364	0.0113253	3.54504	3.71778	0.988539	0.985632
ODF2L	0.168276	0.000660329	0.0113253	0.362452	0.194177	0.22063	0.117816
GCHFR	0.225111	0.000660766	0.0113253	0.653069	0.427958	0.352436	0.252874
POLQ	-0.0477303	0.000676886	0.0115785	0.003186	0.050916	0.002865	0.048851
F5	-0.0523355	0.000677211	0.0115785	0.010169	0.062505	0.014327	0.057471
C16orf59	-0.0665161	0.000680277	0.0116167	0.024247	0.090763	0.022923	0.08908
GALE	-0.0878499	0.000682774	0.0116449	0.054477	0.142327	0.045845	0.132184
KIAA1147	0.0693575	0.000687684	0.0116976	0.082777	0.013419	0.051576	0.014368
ANP32A	-0.209805	0.000688031	0.0116976	0.456996	0.666801	0.280802	0.408046
RBMXL1	-0.08695	0.000688392	0.0116976	0.029179	0.116129	0.020057	0.083333
ANXA1	0.269095	0.000696176	0.0118074	1.04329	0.774196	0.515759	0.422414
GPI	-0.204717	0.000697106	0.0118074	0.424601	0.629319	0.266476	0.376437
SAMD3	0.190671	0.000697406	0.0118074	0.473371	0.282699	0.272206	0.166667
CSF2	-0.106233	0.000699677	0.0118314	0.036103	0.142336	0.022923	0.08046
MRPL38	0.0829222	0.000703103	0.0118748	0.116121	0.033199	0.080229	0.037356
NDUFA9	0.0835344	0.000708233	0.0119469	0.115474	0.03194	0.083095	0.025862
IMP4	-0.166049	0.000716434	0.0120706	0.262937	0.428987	0.174785	0.298851
ARL6IP5	0.230079	0.000717835	0.0120795	0.840999	0.61092	0.47851	0.37931
SMC3	-0.165821	0.000719013	0.0120846	0.245761	0.411581	0.166189	0.284483
RPL8	-0.180564	0.000723395	0.0121436	3.04154	3.2221	0.979943	0.977011
IL10RA	0.183935	0.000730589	0.0122448	0.436935	0.253	0.252149	0.155172
CDT1	-0.0552713	0.000731191	0.0122448	0.011576	0.066847	0.011461	0.066092
ARPC5L	-0.23114	0.0007354	0.0123004	0.605513	0.836653	0.34384	0.479885
MT-ND6	-0.296347	0.000741628	0.0123897	2.10543	2.40178	0.836676	0.87069
HIST1H3G	-0.0622655	0.000743618	0.0124079	0.004968	0.067233	0.002865	0.057471
POLDIP2	-0.115943	0.000753673	0.0125457	0.10026	0.216203	0.077364	0.178161
PAPD5	0.0670045	0.000753681	0.0125457	0.081398	0.014393	0.057307	0.017241
FAM96B	-0.212747	0.000757153	0.0125677	0.476373	0.68912	0.292264	0.41092
MAD2L2	-0.145417	0.000757548	0.0125677	0.175099	0.320516	0.117479	0.241379
RPS24	0.162331	0.000757723	0.0125677	3.43152	3.26919	0.988539	0.974138
SNRPF	-0.217647	0.000760223	0.0125912	0.535522	0.753169	0.320917	0.448276
AGGF1	-0.155302	0.000761082	0.0125912	0.20528	0.360582	0.143266	0.264368
ITGA5	0.125909	0.000761862	0.0125912	0.210676	0.084767	0.120344	0.048851
INPP5D	0.169114	0.000785643	0.0129687	0.38817	0.219056	0.234957	0.143678
CARD8	0.134443	0.000801002	0.0132065	0.264775	0.130332	0.169054	0.103448
RBM15	-0.0782063	0.000802092	0.0132088	0.030089	0.108296	0.025788	0.094828
STX16	0.13395	0.000805612	0.0132441	0.258386	0.124436	0.163324	0.094828
SH3BGRL	0.187703	0.000806143	0.0132441	0.507583	0.31988	0.309456	0.20977
DGKD	0.119135	0.000809218	0.0132788	0.202544	0.083408	0.131805	0.045977
ST13	-0.221099	0.000815475	0.0133657	0.546739	0.767839	0.332378	0.451149
ATP2A3	0.167523	0.000829295	0.0135762	0.375927	0.208404	0.229226	0.123563
APRT	-0.258965	0.000835096	0.0136505	0.91294	1.1719	0.489971	0.577586
RELT	-0.0476372	0.000835866	0.0136505	0.00215	0.049788	0.002865	0.043103
FOSL1	-0.0663289	0.000836787	0.0136505	0.023076	0.089405	0.025788	0.083333
RRP9	-0.108311	0.000839207	0.0136738	0.093237	0.201548	0.074499	0.166667
C9orf142	0.240866	0.000841271	0.0136914	1.01227	0.7714	0.558739	0.465517
FAM216A	-0.0735957	0.000846036	0.0137528	0.032672	0.106268	0.031519	0.100575
ICAM1	-0.0944544	0.000855246	0.0138862	0.046001	0.140455	0.040115	0.106322
PDAP1	-0.210287	0.000860529	0.0139557	0.474694	0.684981	0.286533	0.408046
EPC1	0.210412	0.000861626	0.0139571	0.676389	0.465977	0.395415	0.310345
BCKDHA	0.0750766	0.000863429	0.01397	0.099696	0.02462	0.071633	0.020115
TMEM167A	-0.132719	0.000866513	0.0140036	0.151097	0.283816	0.103152	0.227011
ADAM19	-0.123995	0.000883794	0.0142662	0.099801	0.223796	0.065903	0.163793
PGD	-0.120966	0.000893495	0.0144061	0.113201	0.234167	0.08596	0.181034
ZBTB44	0.13002	0.000903	0.0145424	0.243319	0.1133	0.151862	0.077586
CISD1	-0.119582	0.000914184	0.0146973	0.123957	0.24354	0.091691	0.204023
CX3CR1	0.0807477	0.000914737	0.0146973	0.10131	0.020562	0.060172	0.011494
MCUR1	-0.0832357	0.000918318	0.0147377	0.046766	0.130001	0.034384	0.12069
RNF213	0.276479	0.000920814	0.0147607	1.50447	1.22799	0.713467	0.623563
BRCA2	-0.0511478	0.000924702	0.0148059	0.014832	0.065979	0.017192	0.077586
KIF23	-0.0473258	0.000937939	0.0150005	0.009366	0.056692	0.011461	0.060345
FAM46A	0.0599913	0.00093933	0.0150055	0.066365	0.006374	0.045845	0.002874
TFDP1	-0.0742145	0.000942114	0.0150326	0.035053	0.109268	0.031519	0.106322
OFD1	0.157723	0.000951236	0.0151457	0.353209	0.195485	0.2149	0.132184
TRIM56	0.130373	0.000951386	0.0151457	0.261285	0.130911	0.169054	0.103448
DBN1	-0.124019	0.000959154	0.0152519	0.10285	0.226869	0.074499	0.152299
TOMM22	-0.200113	0.000971231	0.0153983	0.437532	0.637645	0.26361	0.393678
YIF1A	-0.143929	0.000972236	0.0153983	0.192303	0.336232	0.137536	0.25
SNRPC	-0.200083	0.000972772	0.0153983	0.445043	0.645126	0.277937	0.390805
DEF6	0.198479	0.000973061	0.0153983	0.599962	0.401483	0.358166	0.267241
ABCA7	0.08207	0.000973914	0.0153983	0.107389	0.025319	0.065903	0.017241
POLA1	-0.0671015	0.000976151	0.0154014	0.030387	0.097488	0.028653	0.100575
KIF15	-0.0286597	0.000976331	0.0154014	0.003866	0.032525	0.005731	0.051724
E2F8	-0.0415198	0.000980835	0.0154548	0.00778	0.0493	0.008596	0.057471
CHMP4A	0.0897834	0.000989836	0.0155692	0.135578	0.045795	0.097421	0.037356
MBD5	0.103236	0.000990338	0.0155692	0.161165	0.05793	0.100287	0.04023
CTD-3184A7.4	0.0776454	0.0010115	0.0158768	0.102444	0.024798	0.063037	0.022989
UBL3	0.149312	0.00101219	0.0158768	0.291766	0.142455	0.17192	0.074713
ORC1	-0.0520282	0.00101765	0.0159444	0.009971	0.062	0.011461	0.063218
TNFSF13B	0.173155	0.00102015	0.0159655	0.376406	0.203251	0.203438	0.109195
EXO5	-0.0587153	0.00102536	0.016029	0.006566	0.065281	0.005731	0.048851
CCPG1	0.118693	0.00103373	0.0161415	0.214388	0.095695	0.13467	0.071839
HIST1H2AL	-0.0786684	0.00104568	0.0163098	0.020597	0.099266	0.014327	0.077586
AC013461.1	-0.059122	0.00105375	0.0164137	0.019828	0.07895	0.017192	0.083333
NUDT14	0.0606358	0.00105471	0.0164137	0.070325	0.009689	0.045845	0.008621
BTG3	-0.0994093	0.00105741	0.0164373	0.079783	0.179192	0.060172	0.158046
NDUFB6	-0.175382	0.00106505	0.0165304	0.321906	0.497288	0.209169	0.33046
CIRBP	0.246861	0.00106579	0.0165304	1.30658	1.05972	0.676218	0.58046
SRPRB	-0.16173	0.00107128	0.016597	0.248308	0.410037	0.163324	0.29023
AXIN1	0.0813798	0.00108209	0.0167458	0.109296	0.027916	0.065903	0.022989
IKBKE	0.0809665	0.00110648	0.0170914	0.110382	0.029415	0.071633	0.020115
SMARCA5-AS1	-0.063355	0.0011077	0.0170914	0.008757	0.072112	0.005731	0.051724
FO538757.2	0.0986915	0.00110812	0.0170914	0.15572	0.057029	0.097421	0.051724
SLC25A39	-0.14374	0.00111017	0.017104	0.187921	0.331661	0.12894	0.25
UTP11L	-0.114799	0.00111566	0.0171695	0.123975	0.238774	0.103152	0.198276
ACYP2	0.10039	0.00111838	0.0171923	0.166216	0.065826	0.108883	0.054598
PDCD5	-0.209666	0.00113105	0.0173677	0.514487	0.724153	0.30659	0.422414
WDR75	-0.0910141	0.00113456	0.0173986	0.059874	0.150888	0.045845	0.135057
KIF11	-0.0513476	0.00113557	0.0173986	0.015064	0.066411	0.014327	0.068966
SHCBP1	-0.0379408	0.00113824	0.0174166	0.006825	0.044766	0.011461	0.051724
GPR171	-0.137424	0.00113974	0.0174166	0.150513	0.287937	0.097421	0.212644
TRGC2	0.089502	0.0011405	0.0174166	0.131693	0.042191	0.083095	0.031609
MYO6	0.107458	0.00114594	0.0174803	0.162761	0.055303	0.094556	0.031609
RCSD1	0.159839	0.00114946	0.0175147	0.378258	0.218419	0.237822	0.146552
MRPL21	-0.140881	0.00115426	0.0175686	0.19065	0.331531	0.13467	0.25
RPP30	-0.119797	0.00116033	0.0176416	0.1312	0.250997	0.088825	0.204023
KIAA0101	-0.036408	0.0011679	0.0177372	0.008825	0.045233	0.014327	0.060345
RABAC1	0.244259	0.00117075	0.0177561	1.21578	0.971526	0.638968	0.551724
CADM1	0.0891372	0.00117171	0.0177561	0.119581	0.030444	0.068768	0.020115
MND1	-0.0484772	0.00118046	0.0178692	0.01685	0.065327	0.017192	0.08046
CCSER2	0.20692	0.00118837	0.0179694	0.608946	0.402025	0.332378	0.247126
GNL2	-0.117857	0.00119677	0.0180767	0.125711	0.243567	0.091691	0.201149
THRAP3	-0.2167	0.00121085	0.0182695	0.568753	0.785453	0.332378	0.465517
SNX5	-0.156994	0.00121393	0.0182918	0.222936	0.37993	0.146132	0.272989
AC112721.2	-0.0636885	0.00121497	0.0182918	0.021425	0.085113	0.022923	0.071839
GGCT	-0.136057	0.0012269	0.0184514	0.181317	0.317375	0.126074	0.244253
NLRC5	0.144244	0.00122977	0.0184745	0.287338	0.143094	0.166189	0.086207
EML2	-0.111529	0.00123924	0.018595	0.08955	0.201078	0.063037	0.152299
NDUFS3	-0.161214	0.00124047	0.018595	0.255819	0.417033	0.174785	0.29023
MT-CO2	0.12506	0.00124446	0.0186346	5.08507	4.96002	1	0.994253
OASL	0.177806	0.00125535	0.0187775	0.447522	0.269717	0.260745	0.158046
SYF2	0.181124	0.00127078	0.0189877	0.515695	0.334571	0.318052	0.238506
NR4A3	-0.0902601	0.00127948	0.0190971	0.039249	0.129509	0.034384	0.086207
RP11-660L16.2	0.126263	0.0012856	0.0191679	0.248101	0.121838	0.151862	0.097701
PRKCDBP	-0.041057	0.00129445	0.0192791	0.005316	0.046373	0.002865	0.051724
CNDP2	-0.125825	0.00129652	0.0192797	0.145959	0.271783	0.111748	0.206897
ZNF367	-0.0413347	0.00129727	0.0192797	0.004757	0.046091	0.005731	0.043103
OCIAD2	0.232286	0.00130499	0.0193734	0.983167	0.75088	0.544413	0.442529
UQCR11	0.227374	0.00130643	0.0193734	0.973712	0.746337	0.524355	0.454023
WDR43	-0.136085	0.00130777	0.0193734	0.171296	0.307381	0.120344	0.224138
GALNT11	0.10843	0.00132006	0.0195346	0.183086	0.074656	0.114613	0.051724
MOB4	0.1014	0.00132776	0.0196276	0.166047	0.064647	0.106017	0.051724
MX2	0.124283	0.00133258	0.0196779	0.22155	0.097267	0.131805	0.054598
LY6E	0.259548	0.00133917	0.0197542	1.45289	1.19334	0.69341	0.623563
RPS19BP1	-0.209317	0.00134697	0.0198087	0.519494	0.72881	0.30086	0.431034
RP11-81H14.2	0.061885	0.00134781	0.0198087	0.069398	0.007513	0.040115	0.008621
ADD3	0.153093	0.00134812	0.0198087	0.36009	0.206997	0.223496	0.140805
RP11-147L13.11	0.0643216	0.00134858	0.0198087	0.077616	0.013294	0.051576	0.008621
GIMAP4	0.251986	0.00135328	0.0198566	0.948058	0.696072	0.481375	0.364943
TRAM1	0.192186	0.00136362	0.0199873	0.599615	0.407429	0.361032	0.267241
IL10RB	0.0854081	0.00137798	0.0201638	0.129311	0.043903	0.08596	0.045977
DUSP16	0.119808	0.0013799	0.0201638	0.216319	0.09651	0.131805	0.066092
KIF18A	-0.0315424	0.00138003	0.0201638	0	0.031542	0	0.034483
ALAS1	-0.0845508	0.00138643	0.020236	0.047892	0.132443	0.034384	0.117816
ARCN1	-0.155228	0.00139212	0.0202978	0.227058	0.382285	0.151862	0.272989
CISD3	-0.157102	0.00139601	0.020333	0.244739	0.401841	0.154728	0.284483
XRCC5	-0.22529	0.00140129	0.020382	0.698935	0.924224	0.398281	0.508621
NCAPG	-0.0623034	0.00140231	0.020382	0.023856	0.086159	0.020057	0.086207
PMVK	-0.109088	0.00140574	0.0204104	0.103777	0.212864	0.077364	0.175287
OGG1	-0.0794399	0.00141151	0.0204728	0.046408	0.125848	0.040115	0.114943
DHX16	-0.108192	0.00141532	0.0205048	0.094501	0.202693	0.065903	0.163793
MARCH3	0.0906984	0.00141667	0.0205048	0.136131	0.045432	0.08596	0.031609
GEN1	-0.0373266	0.00142113	0.0205431	0.007148	0.044475	0.005731	0.054598
ODC1	-0.117035	0.00142229	0.0205431	0.108445	0.22548	0.080229	0.166667
RPL14	0.161388	0.00143915	0.0207651	3.38816	3.22677	0.985673	0.971264
ANXA2R	0.161642	0.00144486	0.0208066	0.371989	0.210348	0.2149	0.114943
WDR82	0.153564	0.00144503	0.0208066	0.372943	0.219379	0.226361	0.16092
KPNB1	-0.230857	0.00144822	0.0208309	0.696756	0.927613	0.39255	0.494253
RFC1	-0.168621	0.00145631	0.0209033	0.313892	0.482513	0.206304	0.336207
EZH1	0.0954791	0.00145763	0.0209033	0.148875	0.053396	0.094556	0.04023
POLR3H	-0.104926	0.00145777	0.0209033	0.090355	0.195281	0.063037	0.166667
MYBL2	-0.055711	0.00147512	0.0211123	0.013126	0.068837	0.008596	0.063218
CHAC1	-0.0882811	0.00147539	0.0211123	0.049084	0.137365	0.034384	0.106322
ZFP36L1	0.271503	0.00149127	0.0213175	1.58687	1.31537	0.722063	0.643678
BCL2	-0.0920015	0.00149678	0.0213742	0.043359	0.13536	0.028653	0.103448
NDUFB9	-0.20248	0.00150567	0.0214502	0.510467	0.712946	0.303725	0.425287
CCNE2	-0.0418787	0.00150626	0.0214502	0.00775	0.049629	0.008596	0.054598
PDLIM2	0.101679	0.0015073	0.0214502	0.173518	0.071839	0.111748	0.054598
OXCT1	-0.126889	0.00150829	0.0214502	0.154757	0.281646	0.111748	0.218391
AC104820.2	0.0538694	0.00151658	0.021546	0.062144	0.008275	0.04298	0.008621
IVNS1ABP	-0.143753	0.00152826	0.0216897	0.19323	0.336983	0.137536	0.241379
PDE3B	0.181608	0.00153625	0.0217809	0.48952	0.307912	0.277937	0.195402
CHAF1A	-0.0725247	0.00155382	0.0220074	0.038985	0.11151	0.037249	0.097701
RPP25L	0.0997469	0.00155826	0.0220478	0.175484	0.075737	0.120344	0.071839
XXbac-BPG252P9.9	-0.0573701	0.00156079	0.022061	0.011691	0.069061	0.008596	0.057471
NOP2	-0.139116	0.00157369	0.0222207	0.195467	0.334583	0.13467	0.244253
IFNGR1	0.121373	0.00158662	0.0223805	0.245315	0.123942	0.160458	0.097701
KXD1	-0.166832	0.00159274	0.0224441	0.320153	0.486985	0.212034	0.33908
STK24	0.124896	0.00159868	0.0225048	0.245247	0.120351	0.151862	0.097701
ALDOA	-0.267546	0.00160107	0.0225157	1.48674	1.75429	0.690544	0.727011
NUDT1	-0.150376	0.00163955	0.0230236	0.249171	0.399546	0.163324	0.293103
CHMP7	0.117574	0.00164051	0.0230236	0.218315	0.100741	0.137536	0.071839
MDH2	-0.196547	0.00164705	0.023092	0.467445	0.663991	0.283668	0.393678
CD96	0.222762	0.00165138	0.0231213	0.868007	0.645245	0.489971	0.373563
MLST8	-0.116512	0.00165247	0.0231213	0.136439	0.252951	0.100287	0.206897
AKR1C3	0.0479589	0.00165882	0.0231832	0.047959	0	0.028653	0
CD3EAP	-0.0724758	0.00166024	0.0231832	0.039567	0.112043	0.034384	0.109195
CDCA3	-0.0375234	0.00167603	0.0233801	0.010108	0.047632	0.011461	0.063218
ZNF330	-0.102456	0.00169537	0.0236261	0.092997	0.195453	0.065903	0.166667
ZNF749	-0.0548235	0.0017028	0.0237059	0.015963	0.070786	0.014327	0.068966
LGALS3	-0.161069	0.00170866	0.0237636	0.225645	0.386714	0.140401	0.241379
ATG14	0.0980002	0.00171519	0.0238305	0.157496	0.059496	0.103152	0.037356
SNHG15	-0.134219	0.00173253	0.0240473	0.188043	0.322263	0.12894	0.247126
PPM1M	0.0754522	0.0017524	0.0242988	0.105333	0.029881	0.074499	0.025862
HOTAIRM1	0.0801086	0.0017573	0.0243424	0.108808	0.0287	0.068768	0.014368
SDAD1	-0.14314	0.00176905	0.0244776	0.223721	0.366861	0.148997	0.281609
MXRA7	0.103504	0.00177068	0.0244776	0.173563	0.07006	0.106017	0.045977
ECH1	0.112059	0.0017726	0.0244776	0.213133	0.101074	0.146132	0.074713
HSPBP1	-0.118856	0.00177412	0.0244776	0.129311	0.248167	0.097421	0.198276
CS	-0.103247	0.00177747	0.0244994	0.089578	0.192826	0.065903	0.152299
DBF4	-0.102525	0.00178239	0.0245429	0.09555	0.198075	0.071633	0.172414
EPB41	0.202811	0.00178499	0.0245543	0.650284	0.447473	0.366762	0.272989
LMNB1	-0.135365	0.00179482	0.024654	0.187172	0.322538	0.12894	0.238506
FBXO3	0.0880522	0.0017958	0.024654	0.141445	0.053393	0.097421	0.045977
PABPC1	-0.257825	0.00179926	0.0246771	1.615	1.87283	0.739255	0.767241
TMEM43	0.144058	0.00180749	0.0247655	0.336792	0.192735	0.209169	0.137931
MAP4	-0.163702	0.0018202	0.0248977	0.288689	0.452392	0.194842	0.304598
PSMB9	0.240784	0.00182073	0.0248977	1.4622	1.22141	0.713467	0.635057
KPNA2	-0.101908	0.00182457	0.0249256	0.097892	0.1998	0.074499	0.16954
HIST1H2AE	-0.0600301	0.00182965	0.0249705	0.012699	0.072729	0.008596	0.071839
RECQL4	-0.0383274	0.00183609	0.0250096	0.004865	0.043193	0.005731	0.048851
RACGAP1	-0.047753	0.00183613	0.0250096	0.012198	0.059951	0.011461	0.063218
GRAMD1C	0.0985256	0.00183981	0.0250351	0.149885	0.051359	0.08596	0.025862
PSMB2	-0.191932	0.00184172	0.0250366	0.422281	0.614213	0.255014	0.37069
SAE1	-0.125353	0.00184711	0.0250852	0.153377	0.278729	0.117479	0.215517
RAD54B	-0.0580329	0.00186867	0.0253532	0.019072	0.077105	0.017192	0.08046
CCT4	-0.19835	0.00187385	0.0253986	0.521547	0.719897	0.315186	0.433908
WDR4	-0.0595235	0.00187571	0.0253991	0.025643	0.085166	0.025788	0.08908
TRMT1	-0.106197	0.00189328	0.0256119	0.109055	0.215252	0.083095	0.181034
UBE2H	0.0726673	0.0018952	0.0256129	0.092573	0.019906	0.054441	0.014368
KMT2A	0.178155	0.00191865	0.0259003	0.528828	0.350674	0.320917	0.238506
ATP5G1	-0.194747	0.0019202	0.0259003	0.454158	0.648905	0.272206	0.37931
NFATC2	0.216204	0.00192328	0.0259166	0.766964	0.55076	0.415473	0.33046
CEBPD	0.129139	0.00192842	0.0259258	0.244188	0.115048	0.146132	0.057471
IL23R	-0.0443319	0.0019306	0.0259258	0.012895	0.057227	0.014327	0.057471
PLEKHO1	0.139482	0.00193101	0.0259258	0.30431	0.164828	0.189112	0.100575
HLA-G	0.106069	0.00193182	0.0259258	0.173519	0.06745	0.100287	0.04023
HELZ2	0.110456	0.00193331	0.0259258	0.181052	0.070596	0.100287	0.043103
PRPF19	-0.125657	0.00193858	0.0259714	0.157432	0.283089	0.108883	0.224138
FGD5-AS1	-0.106413	0.00195126	0.026116	0.103088	0.209501	0.071633	0.16954
TESPA1	-0.111472	0.00195653	0.0261419	0.106813	0.218285	0.077364	0.166667
APEX1	-0.158378	0.00195696	0.0261419	0.286389	0.444767	0.189112	0.310345
MRPL15	-0.10252	0.00196519	0.0262264	0.110404	0.212924	0.083095	0.186782
NAPSA	-0.0618249	0.00197854	0.0263792	0.0209	0.082724	0.017192	0.068966
MYL12B	0.237443	0.00198425	0.0264255	1.67119	1.43374	0.770774	0.724138
UTP20	-0.0831164	0.00198662	0.0264255	0.060648	0.143765	0.051576	0.132184
BLOC1S2	-0.135305	0.00198773	0.0264255	0.198905	0.33421	0.140401	0.258621
ARHGDIB	0.24067	0.0019941	0.026467	1.88383	1.64316	0.82235	0.767241
FAM134C	0.108166	0.00199467	0.026467	0.18512	0.076954	0.114613	0.043103
TBC1D10A	0.100521	0.00200307	0.0265531	0.170825	0.070304	0.106017	0.054598
KMT5B	0.0951622	0.00200813	0.0265829	0.152496	0.057334	0.094556	0.04023
PSMD14	-0.131324	0.00200915	0.0265829	0.175357	0.306681	0.123209	0.229885
DUSP1	0.105364	0.00203619	0.026915	0.172133	0.066769	0.106017	0.037356
RHOA	-0.247489	0.00205392	0.0271235	1.23302	1.48051	0.613181	0.689655
MAGED2	0.155892	0.00208226	0.0274715	0.39252	0.236628	0.240688	0.155172
NUDT21	-0.167317	0.0020943	0.0276042	0.347019	0.514335	0.217765	0.350575
POLR3K	-0.141702	0.00210031	0.0276368	0.222476	0.364179	0.143266	0.275862
VEGFA	-0.0371101	0.00210134	0.0276368	0.001927	0.039037	0.002865	0.037356
RHOF	0.20576	0.00210276	0.0276368	0.739499	0.533738	0.424069	0.327586
CALCOCO1	0.0926247	0.00212088	0.0278486	0.152641	0.060016	0.100287	0.04023
EME1	-0.0203052	0.00213051	0.0279486	0.002089	0.022394	0.002865	0.04023
MRPS33	-0.130234	0.00216468	0.0283701	0.178496	0.30873	0.12894	0.235632
LRRC20	-0.0275204	0.00216703	0.0283739	0.001101	0.028622	0.002865	0.034483
SNRPN	0.12253	0.00217337	0.0284302	0.253414	0.130884	0.163324	0.086207
AURKB	-0.040124	0.00217662	0.0284458	0.010217	0.050341	0.008596	0.060345
SNX10	-0.10486	0.00220079	0.0287346	0.101206	0.206066	0.071633	0.16954
NDUFA3	0.202815	0.00220605	0.0287762	0.767842	0.565027	0.441261	0.367816
MAPK1	0.162224	0.0022178	0.0289022	0.426308	0.264084	0.255014	0.16954
COA4	-0.119928	0.00226501	0.0294897	0.159872	0.2798	0.120344	0.229885
IPO11	-0.0602182	0.00227036	0.029511	0.021426	0.081645	0.014327	0.077586
BIRC3	-0.132108	0.00227089	0.029511	0.155744	0.287852	0.108883	0.195402
XPC	0.131377	0.00227548	0.0295429	0.286801	0.155424	0.183381	0.109195
ZNF511	0.0869253	0.00228511	0.0296402	0.132023	0.045098	0.080229	0.028736
NPDC1	-0.0622704	0.00229336	0.0297194	0.024512	0.086782	0.017192	0.086207
OSTF1	0.190917	0.00229554	0.0297198	0.6207	0.429783	0.355301	0.284483
TOMM5	-0.187215	0.00230128	0.0297506	0.458292	0.645506	0.280802	0.393678
TICRR	-0.0210751	0.0023022	0.0297506	0	0.021075	0	0.031609
ADRM1	-0.178535	0.00230875	0.0298074	0.405506	0.58404	0.249284	0.37931
NRM	-0.0685007	0.00231162	0.0298167	0.033112	0.101613	0.031519	0.08908
MANEA-AS1	0.0531392	0.00232286	0.0298876	0.059288	0.006148	0.037249	0.005747
VRK1	-0.102766	0.0023229	0.0298876	0.10479	0.207556	0.083095	0.172414
SNHG7	0.0907558	0.00232359	0.0298876	0.151022	0.060266	0.100287	0.057471
GZMA	0.26844	0.0023404	0.0300759	1.21493	0.946485	0.584527	0.428161
LARP4	-0.102133	0.00234737	0.0301376	0.110867	0.213001	0.088825	0.183908
C19orf43	0.229712	0.00235085	0.0301544	1.19653	0.966823	0.630372	0.525862
HECA	0.10496	0.00235967	0.0302269	0.188259	0.0833	0.123209	0.057471
PCSK7	0.125852	0.00236086	0.0302269	0.280716	0.154863	0.180516	0.126437
DDX60L	0.0968388	0.00236356	0.0302335	0.160778	0.06394	0.100287	0.04023
USP10	-0.113662	0.00237116	0.0303017	0.139847	0.253509	0.103152	0.212644
RNASEH1	-0.123395	0.00237381	0.0303017	0.163644	0.287039	0.120344	0.227011
TTC39C	0.127184	0.00237693	0.0303017	0.260071	0.132887	0.160458	0.083333
ARRDC1-AS1	0.064445	0.00237763	0.0303017	0.081735	0.01729	0.051576	0.020115
GRPEL1	-0.13504	0.00238839	0.0303924	0.214634	0.349675	0.146132	0.270115
HNRNPF	-0.233308	0.00238913	0.0303924	0.941155	1.17446	0.504298	0.58908
GUF1	-0.0795317	0.0024041	0.0305547	0.055359	0.13489	0.045845	0.117816
BRF2	0.0721508	0.00240636	0.0305554	0.101105	0.028954	0.063037	0.031609
DRAM2	0.0974551	0.00241697	0.0306185	0.167669	0.070214	0.106017	0.057471
CWF19L2	0.104214	0.00241817	0.0306185	0.189164	0.08495	0.120344	0.063218
PM20D2	-0.0557502	0.00241987	0.0306185	0.015331	0.071081	0.011461	0.060345
ATP6V1G1	0.204574	0.00242015	0.0306185	0.864573	0.659999	0.498567	0.431034
PDIA6	-0.190906	0.00245973	0.0310908	0.491023	0.681929	0.295129	0.422414
AHR	-0.0810209	0.00247035	0.0311965	0.048679	0.1297	0.034384	0.109195
VDAC2	-0.183207	0.00247516	0.0312203	0.429513	0.61272	0.260745	0.37069
RPS4Y1	0.237801	0.00247673	0.0312203	1.72938	1.49158	0.799427	0.715517
PET117	0.0629018	0.00248539	0.0312808	0.084905	0.022003	0.057307	0.025862
PIK3CD	0.148485	0.00248651	0.0312808	0.353175	0.20469	0.206304	0.143678
STRAP	-0.164368	0.00248829	0.0312808	0.34149	0.505858	0.217765	0.33908
NAA20	-0.137784	0.00249074	0.0312831	0.231914	0.369698	0.157593	0.281609
FANCI	-0.0844718	0.00249645	0.0313265	0.067847	0.152319	0.054441	0.137931
COL6A3	-0.0821255	0.00253247	0.0317498	0.051721	0.133846	0.040115	0.112069
BTN3A3	0.135628	0.00253627	0.0317637	0.288952	0.153325	0.17765	0.086207
PYGB	-0.0714975	0.00253968	0.0317637	0.030144	0.101642	0.022923	0.074713
JMJD1C	0.147965	0.00254046	0.0317637	0.359286	0.211322	0.206304	0.155172
TM9SF2	-0.166645	0.00255877	0.0319597	0.310027	0.476672	0.197708	0.298851
EPRS	-0.162423	0.00256161	0.0319597	0.311087	0.473511	0.197708	0.321839
EIF2S2	-0.203958	0.00256304	0.0319597	0.604143	0.808101	0.352436	0.477011
CENPF	-0.0892175	0.00256646	0.0319735	0.058102	0.147319	0.040115	0.114943
ARHGEF7	0.125099	0.00257078	0.0319785	0.267059	0.14196	0.163324	0.103448
IL16	0.168976	0.00257147	0.0319785	0.478746	0.30977	0.286533	0.183908
TUBD1	0.0704471	0.00258197	0.0320803	0.096934	0.026487	0.060172	0.028736
ZBTB32	-0.09326	0.00259235	0.0321804	0.076464	0.169724	0.054441	0.135057
PDCD1	-0.0737153	0.00260289	0.0322823	0.037935	0.111651	0.028653	0.08908
RPS25	0.160799	0.00261668	0.0323888	3.33621	3.17541	0.979943	0.968391
SCCPDH	-0.0923807	0.00261829	0.0323888	0.08921	0.181591	0.077364	0.158046
DPP4	-0.0943598	0.00262009	0.0323888	0.072521	0.16688	0.057307	0.123563
ASCC1	-0.0605708	0.00262081	0.0323888	0.023229	0.0838	0.017192	0.077586
IL9	-0.125664	0.0026283	0.0324523	0.037881	0.163545	0.014327	0.060345
HMGB2	-0.192541	0.00263344	0.0324868	0.405855	0.598395	0.249284	0.327586
EXOSC3	-0.107915	0.00264989	0.0326608	0.123576	0.231491	0.094556	0.192529
GNPNAT1	-0.0725904	0.00265332	0.0326741	0.050812	0.123402	0.040115	0.126437
CMSS1	-0.100576	0.0026568	0.0326878	0.104077	0.204653	0.080229	0.16954
COA7	-0.042438	0.00266568	0.0327322	0.008036	0.050474	0.005731	0.057471
TRGV10	0.0638314	0.00266814	0.0327322	0.08244	0.018608	0.054441	0.011494
HMGN3	0.176071	0.00266833	0.0327322	0.56734	0.391269	0.338109	0.272989
GIMAP6	0.124977	0.00266985	0.0327322	0.250172	0.125194	0.151862	0.074713
RPL23	-0.231857	0.00267548	0.0327723	1.13596	1.36782	0.595989	0.666667
FKBP8	0.197067	0.00268061	0.0327962	0.746632	0.549566	0.426934	0.362069
ZNF429	0.0823347	0.0026829	0.0327962	0.126973	0.044639	0.080229	0.037356
USP18	0.0892575	0.00268453	0.0327962	0.140384	0.051126	0.088825	0.043103
AHNAK	0.266414	0.0026885	0.0328157	1.30251	1.0361	0.604585	0.482759
CCNG2	0.0441152	0.00271307	0.0330866	0.044115	0	0.025788	0
PTPN11	-0.124375	0.0027179	0.0331131	0.179111	0.303486	0.120344	0.238506
TCF19	-0.0842991	0.00272002	0.0331131	0.071338	0.155637	0.057307	0.140805
ERCC1	-0.118487	0.00273171	0.0332262	0.165754	0.284241	0.120344	0.224138
HAUS1	-0.100017	0.0027519	0.0334425	0.087995	0.188012	0.063037	0.146552
METTL1	-0.0677439	0.00275741	0.0334801	0.048894	0.116638	0.045845	0.12069
DNAJC2	-0.14184	0.00276606	0.0335558	0.253368	0.395208	0.169054	0.293103
RWDD4	-0.116919	0.00278065	0.0337032	0.146362	0.263282	0.103152	0.20977
MRPL27	-0.11224	0.00280428	0.0339599	0.138934	0.251174	0.103152	0.204023
UBE2Q1	0.0708909	0.00283637	0.0343186	0.102551	0.03166	0.068768	0.031609
PTP4A2	0.192163	0.00290954	0.0351732	0.674548	0.482385	0.383954	0.310345
USP22	0.124751	0.00292273	0.035302	0.277882	0.153131	0.17765	0.123563
BOP1	-0.0675889	0.00292834	0.0353389	0.03139	0.098979	0.025788	0.083333
WDR37	0.0886391	0.00295463	0.0356252	0.142633	0.053994	0.091691	0.037356
FANCD2	-0.0660964	0.00295944	0.0356522	0.028813	0.094909	0.022923	0.086207
AC007383.3	0.0478886	0.00297322	0.035787	0.052231	0.004343	0.034384	0.002874
BACH2	-0.0629056	0.00299956	0.0360728	0.025029	0.087935	0.020057	0.071839
AC093323.3	0.0652344	0.00300511	0.0361081	0.086554	0.02132	0.054441	0.014368
RAB39B	-0.0708578	0.00300843	0.0361168	0.03794	0.108797	0.034384	0.094828
RALGDS	0.141565	0.00301699	0.0361882	0.323926	0.182361	0.189112	0.106322
TSPAN14	0.159773	0.00302454	0.0362474	0.44516	0.285387	0.26361	0.189655
DLEU2	-0.0470766	0.0030353	0.036345	0.014552	0.061629	0.011461	0.068966
NOL6	-0.0657369	0.00304388	0.0364162	0.026485	0.092222	0.022923	0.074713
LAMP1	0.12497	0.00305455	0.0365124	0.268169	0.143199	0.17192	0.091954
NUTF2	-0.151921	0.00307148	0.0366829	0.293421	0.445342	0.194842	0.301724
SH3BP1	0.124786	0.00307486	0.0366829	0.295058	0.170272	0.186246	0.140805
PTPN6	-0.152546	0.00307675	0.0366829	0.275236	0.427781	0.174785	0.287356
SKA1	-0.0386975	0.003084	0.0367377	0.013631	0.052328	0.014327	0.071839
RMDN3	-0.0916955	0.00309216	0.0368033	0.073901	0.165597	0.048711	0.146552
GNG2	0.170965	0.00310628	0.0369397	0.524868	0.353902	0.315186	0.244253
AP001258.4	0.0496297	0.00311102	0.0369644	0.054101	0.004471	0.034384	0.005747
SCD	-0.0576669	0.00311862	0.0370229	0.026162	0.083829	0.025788	0.077586
B3GNT2	0.130714	0.00312264	0.0370389	0.287634	0.15692	0.17192	0.097701
LDHA	-0.260188	0.00313171	0.0371148	1.65507	1.91525	0.739255	0.747126
IGF2	-0.048974	0.00316396	0.0374649	0	0.048974	0	0.037356
HPDL	-0.0328494	0.00317111	0.0375176	0.006617	0.039467	0.011461	0.045977
ANKRD10	0.12314	0.00319282	0.0377423	0.275401	0.152261	0.180516	0.117816
SKIV2L2	-0.102936	0.00320898	0.037901	0.103496	0.206432	0.074499	0.163793
BRIX1	-0.1352	0.00324685	0.0383156	0.216518	0.351718	0.137536	0.258621
CCDC6	-0.102572	0.00326381	0.038483	0.106253	0.208824	0.077364	0.163793
EIF1	-0.196999	0.00327612	0.0385428	2.53608	2.73308	0.939828	0.925287
RP11-386G11.10	-0.0942043	0.00327665	0.0385428	0.085597	0.179802	0.060172	0.140805
STOML2	-0.150832	0.00327722	0.0385428	0.284984	0.435816	0.180516	0.293103
ID2	-0.156535	0.00328655	0.0386198	0.275318	0.431853	0.160458	0.293103
CASP1	0.150733	0.00331565	0.0389287	0.403882	0.253148	0.243553	0.166667
HACD4	0.110562	0.00332856	0.0390472	0.218609	0.108047	0.137536	0.08046
NBPF1	-0.0424811	0.00333292	0.0390654	0.00144	0.043921	0.002865	0.028736
WBSCR22	-0.128342	0.00333852	0.0390979	0.197023	0.325365	0.13467	0.25
PRKRIR	0.085561	0.00334345	0.0390994	0.129928	0.044367	0.083095	0.037356
DNAJC12	-0.0206726	0.00334429	0.0390994	0	0.020673	0	0.028736
FAM49A	0.0587246	0.00334862	0.039117	0.068351	0.009626	0.040115	0.005747
PLEC	0.194278	0.00335892	0.0391825	0.662602	0.468324	0.363897	0.278736
RPE	-0.0557668	0.00335987	0.0391825	0.01782	0.073587	0.017192	0.063218
ATP5E	0.216462	0.0033722	0.0392932	2.13921	1.92275	0.888252	0.804598
KIR3DL2	0.0891228	0.00337809	0.0393288	0.142543	0.053421	0.088825	0.034483
KLHL24	0.11498	0.00338255	0.0393477	0.231271	0.116291	0.143266	0.066092
TIMM10	-0.123506	0.00338804	0.0393786	0.191331	0.314837	0.131805	0.252874
XCL2	-0.187995	0.00339475	0.0394234	0.140381	0.328377	0.051576	0.135057
LINC01420	0.145768	0.00340609	0.039522	0.411015	0.265246	0.252149	0.212644
BIN2	0.176879	0.0034241	0.0396978	0.549291	0.372412	0.323782	0.218391
PDGFA	-0.0603863	0.00343799	0.0398255	0.018858	0.079245	0.017192	0.060345
FBXL20	0.0878671	0.00344461	0.0398689	0.138275	0.050408	0.08596	0.031609
PPIL1	-0.083089	0.00346547	0.040077	0.074512	0.157601	0.060172	0.146552
LIMA1	-0.0896397	0.00348678	0.0402774	0.076071	0.165711	0.054441	0.132184
ZEB1	-0.0903016	0.0034891	0.0402774	0.078567	0.168868	0.051576	0.143678
CERK	0.14136	0.00349177	0.0402774	0.335489	0.194129	0.197708	0.112069
IL32	0.221513	0.00349443	0.0402774	2.50321	2.2817	0.936963	0.882184
HSD17B10	-0.132896	0.00350242	0.0403361	0.218644	0.35154	0.154728	0.255747
RFX1	0.0542687	0.00352368	0.0405472	0.065655	0.011387	0.04298	0.011494
STARD7	-0.136406	0.00353104	0.0405981	0.23157	0.367977	0.163324	0.252874
PHF1	0.122445	0.0035512	0.040751	0.270687	0.148241	0.174785	0.097701
TARS	-0.142851	0.00355193	0.040751	0.245068	0.38792	0.160458	0.275862
TMPO-AS1	-0.0554917	0.00355315	0.040751	0.019926	0.075417	0.022923	0.066092
POLR2H	-0.124169	0.00358534	0.0410569	0.206801	0.33097	0.146132	0.255747
EED	-0.12958	0.00358574	0.0410569	0.209292	0.338872	0.137536	0.244253
PHLDA2	-0.0422262	0.00359422	0.04112	0.003916	0.046142	0.005731	0.034483
XRCC6	-0.193914	0.00361134	0.0412818	0.589416	0.78333	0.346705	0.45977
CSK	0.173	0.0036217	0.0413662	0.552827	0.379827	0.318052	0.261494
PSMD4	-0.162434	0.00365154	0.0416471	0.389975	0.552409	0.252149	0.364943
LGALS9	0.0506754	0.0036523	0.0416471	0.060278	0.009602	0.040115	0.008621
ATAD5	-0.0843268	0.00366073	0.0417088	0.082587	0.166913	0.065903	0.158046
NEK2	-0.0126638	0.00366931	0.0417722	0	0.012664	0	0.025862
ALDH18A1	-0.0673372	0.00371521	0.0422321	0.04564	0.112977	0.037249	0.112069
NABP2	-0.119991	0.0037158	0.0422321	0.180057	0.300048	0.123209	0.229885
RASSF7	0.10754	0.00371917	0.0422359	0.22352	0.11598	0.137536	0.097701
LIPA	0.103095	0.00372575	0.042276	0.195177	0.092082	0.123209	0.060345
GRAP2	0.149558	0.00373099	0.0422901	0.395153	0.245595	0.232092	0.166667
VPS72	0.117784	0.00373309	0.0422901	0.267507	0.149723	0.174785	0.12931
PLAA	-0.0956278	0.003739	0.0423118	0.091186	0.186814	0.068768	0.155172
TXLNA	-0.111378	0.00374111	0.0423118	0.139557	0.250935	0.097421	0.195402
KIR3DL1	0.0679731	0.00379976	0.0429012	0.081724	0.013751	0.04298	0.005747
MRPS25	-0.118045	0.00380017	0.0429012	0.168985	0.28703	0.120344	0.227011
PRSS21	-0.034029	0.00380482	0.0429012	0.006827	0.040856	0.008596	0.048851
DEF8	-0.0757333	0.0038056	0.0429012	0.051807	0.127541	0.040115	0.114943
INPP5F	-0.0406136	0.00381358	0.0429562	0.00587	0.046484	0.005731	0.04023
USB1	-0.0982016	0.00384333	0.0432328	0.096086	0.194288	0.071633	0.158046
TRGV3	0.067442	0.00384437	0.0432328	0.09282	0.025378	0.060172	0.017241
ATP9B	0.0762881	0.00385082	0.0432702	0.12273	0.046441	0.077364	0.048851
RPS8	-0.144499	0.00386283	0.0433478	3.51891	3.66341	0.997135	0.977011
TUFM	-0.199092	0.00386398	0.0433478	0.649684	0.848776	0.375358	0.471264
GMIP	0.112772	0.00387963	0.0434843	0.239867	0.127095	0.154728	0.094828
CWC15	-0.141573	0.00388242	0.0434843	0.263364	0.404937	0.174785	0.287356
YWHAG	-0.0964341	0.0039154	0.0438184	0.09875	0.195184	0.077364	0.152299
PLD3	0.116745	0.00392297	0.0438677	0.254964	0.138219	0.160458	0.100575
NUP155	-0.0934383	0.0039317	0.0439298	0.080818	0.174257	0.057307	0.132184
LTV1	-0.0985588	0.00397891	0.0444215	0.111605	0.210164	0.083095	0.178161
FASTKD2	-0.0642758	0.00399562	0.0445723	0.036279	0.100555	0.028653	0.097701
FAM78A	0.112984	0.00400045	0.0445891	0.236676	0.123693	0.154728	0.08908
RTP4	0.0715645	0.00400356	0.0445891	0.103147	0.031583	0.065903	0.020115
DNAJC9	-0.146076	0.00402152	0.0447177	0.278713	0.424789	0.183381	0.284483
MRPS23	-0.119648	0.00402156	0.0447177	0.16619	0.285838	0.114613	0.215517
GOLIM4	-0.0561958	0.0040329	0.0447912	0.023135	0.079331	0.020057	0.068966
RPS9	-0.207956	0.00403696	0.0447912	2.51307	2.72102	0.91404	0.91092
ATG13	0.107061	0.00403786	0.0447912	0.221003	0.113942	0.143266	0.08908
KIF18B	-0.0245025	0.00404423	0.0448015	0	0.024503	0	0.025862
CTNNAL1	-0.070139	0.0040469	0.0448015	0.050311	0.120449	0.037249	0.114943
HNRNPA3	-0.212466	0.00404848	0.0448015	0.790013	1.00248	0.432665	0.54023
DRG1	-0.118152	0.00405445	0.0448318	0.182706	0.300859	0.126074	0.241379
ABCF2	-0.110241	0.00406407	0.0449023	0.14584	0.256081	0.103152	0.204023
AZI2	-0.103962	0.00407999	0.0450172	0.102605	0.206567	0.068768	0.143678
PRR3	-0.0561718	0.00408096	0.0450172	0.026032	0.082203	0.020057	0.083333
STAT4	0.138082	0.00409344	0.045119	0.363083	0.225001	0.234957	0.155172
LINC00998	-0.0723638	0.0041056	0.045217	0.054873	0.127236	0.048711	0.12069
POC1A	-0.0397316	0.00411788	0.0453163	0.014808	0.05454	0.017192	0.068966
VASH1	0.0652066	0.00413288	0.0454452	0.08741	0.022204	0.054441	0.011494
ARID3B	-0.0848538	0.00414578	0.045551	0.061508	0.146362	0.048711	0.106322
PLP2	-0.216514	0.00415129	0.0455755	0.904625	1.12114	0.492837	0.591954
MIS18BP1	-0.101029	0.00416745	0.0457012	0.109822	0.210852	0.077364	0.172414
SRSF10	-0.180508	0.00417172	0.0457012	0.497477	0.677984	0.303725	0.41092
ADRB2	0.08865	0.00417263	0.0457012	0.141685	0.053035	0.080229	0.031609
DAAM1	0.0821996	0.00418046	0.0457508	0.129423	0.047223	0.080229	0.034483
EIF2AK2	0.159036	0.00418867	0.0458045	0.458801	0.299765	0.266476	0.212644
CMC1	-0.112028	0.00420214	0.0459156	0.146313	0.25834	0.106017	0.201149
UQCRQ	-0.206737	0.00421168	0.0459836	0.712758	0.919495	0.395415	0.488506
CEBPB	0.0490125	0.00421651	0.0460001	0.061382	0.012369	0.04298	0.011494
RP11-47L3.1	0.09091	0.0042416	0.0462374	0.154272	0.063362	0.094556	0.037356
GLIPR1	0.188013	0.00425182	0.0463125	0.657518	0.469505	0.372493	0.272989
LIN54	0.0868715	0.00426863	0.046459	0.149285	0.062414	0.091691	0.051724
EIF3I	-0.16848	0.0042737	0.0464777	0.403498	0.571978	0.246418	0.356322
ARHGEF3	0.144323	0.0042972	0.0466806	0.39432	0.249996	0.240688	0.172414
DHX9	-0.144329	0.00429909	0.0466806	0.272112	0.416441	0.169054	0.301724
NFKBID	-0.0667971	0.00431139	0.0467776	0.034388	0.101185	0.028653	0.086207
NDUFB11	-0.203907	0.00433815	0.0470311	0.803099	1.00701	0.458453	0.551724
ZNF513	0.0498325	0.0043489	0.0471108	0.054992	0.00516	0.031519	0.002874
FIBP	-0.129754	0.00435873	0.0471804	0.223853	0.353607	0.146132	0.275862
TMEM70	-0.105702	0.00437238	0.0472913	0.132456	0.238157	0.091691	0.192529
NCOA5	-0.082028	0.00437695	0.0473039	0.056032	0.13806	0.037249	0.103448
MPP7	0.0593936	0.00438211	0.0473227	0.078337	0.018943	0.048711	0.014368
HDLBP	-0.150688	0.00440416	0.0475237	0.304869	0.455556	0.194842	0.316092
PITPNC1	0.125969	0.00441013	0.0475485	0.290591	0.164622	0.174785	0.112069
FTSJ1	-0.110065	0.00441331	0.0475485	0.15687	0.266935	0.111748	0.221264
NSUN3	0.0360915	0.00442026	0.0475864	0.039136	0.003045	0.028653	0.005747
CDKAL1	-0.0923852	0.00444623	0.0478288	0.079636	0.172021	0.051576	0.12931
TRMT5	-0.0448017	0.00445465	0.0478671	0.009761	0.054563	0.011461	0.045977
PPA2	-0.0927911	0.00445669	0.0478671	0.101437	0.194228	0.074499	0.16954
ITGA4	-0.162796	0.00446016	0.0478673	0.346265	0.509061	0.209169	0.321839
NDUFA1	0.197464	0.0044908	0.0481589	0.97367	0.776206	0.544413	0.474138
IRF9	0.0656264	0.00451011	0.0482774	0.091434	0.025808	0.057307	0.020115
H6PD	0.0714323	0.00451022	0.0482774	0.103758	0.032326	0.065903	0.020115
GLRX3	-0.125428	0.0045123	0.0482774	0.217397	0.342825	0.146132	0.264368
RHEB	-0.127995	0.00452862	0.0484147	0.203749	0.331744	0.140401	0.238506
AC092580.4	0.134968	0.00454543	0.048557	0.3437	0.208732	0.203438	0.143678
LINC01481	0.0773749	0.00455118	0.048581	0.123724	0.046349	0.080229	0.031609
MRPS22	-0.0992139	0.0045614	0.0486526	0.117719	0.216933	0.091691	0.178161
HSPA4	-0.150838	0.0045734	0.0487431	0.299729	0.450566	0.191977	0.304598
FAH	-0.0565904	0.00458541	0.0487966	0.037046	0.093636	0.034384	0.097701
CXCL10	-0.0477038	0.00458546	0.0487966	0.006663	0.054367	0.005731	0.037356
RBPJ	-0.21503	0.0045927	0.0488362	0.712572	0.927602	0.383954	0.479885
ZNF32	0.11229	0.00459853	0.0488607	0.237618	0.125328	0.148997	0.08908
OTUD7A	0.0362319	0.00461519	0.0489776	0.036232	0	0.022923	0
DHRS7	0.179669	0.00461874	0.0489776	0.667148	0.487479	0.398281	0.316092
HSPA9	-0.159092	0.00462013	0.0489776	0.363147	0.522239	0.226361	0.33908
PLSCR1	0.148883	0.00464204	0.049117	0.427432	0.278549	0.260745	0.198276
FRAT1	0.0471318	0.00464364	0.049117	0.052264	0.005132	0.031519	0.002874
PRKD2	0.0860682	0.0046439	0.049117	0.144049	0.057981	0.088825	0.043103
UNG	-0.0945311	0.00465285	0.0491741	0.106754	0.201285	0.077364	0.166667
GZMH	0.20012	0.00465878	0.0491992	0.675792	0.475672	0.346705	0.267241
SPAG5	-0.0413071	0.00467429	0.0493255	0.00776	0.049067	0.011461	0.045977
ARRDC2	0.0711577	0.00468028	0.0493394	0.104819	0.033661	0.065903	0.020115
RPS19	0.118578	0.00468272	0.0493394	3.99506	3.87648	1	0.985632
PTPN4	0.135703	0.00474203	0.0499264	0.329955	0.194251	0.203438	0.117816

## Sheet: T4_memory
Gene	logFC	P.Value	adj.P.Val	AveExpr_cluster	AveExpr_rest	percentExpr_cluster	percentExpr_rest
AC090498.1	0.798409	8.07688e-57	1.21396e-52	2.1145	1.3161	0.867689	0.652949
HLA-B	0.231594	1.67263e-27	1.25698e-23	4.15776	3.92617	0.999041	1
MT-ND5	-0.347553	9.90553e-27	4.96267e-23	3.1191	3.46666	0.986577	0.994513
RPS29	0.458418	3.6091e-25	1.35612e-21	3.25203	2.79361	0.966443	0.932785
IFITM1	0.585063	4.54963e-25	1.36762e-21	2.34774	1.76268	0.883988	0.737997
RP11-290D2.6	-0.579787	5.88823e-25	1.475e-21	0.638747	1.21853	0.330777	0.51989
PTPRCAP	0.359963	1.31016e-24	2.81311e-21	0.586959	0.226996	0.373921	0.138546
MT-ATP8	0.344431	9.70331e-24	1.82301e-20	3.28592	2.94149	0.990412	0.971193
RPS10	0.447483	3.63831e-22	6.07598e-19	1.13028	0.682798	0.611697	0.389575
MT-ND6	-0.485312	4.78229e-22	6.72722e-19	1.96223	2.44755	0.842761	0.90535
IFI44L	0.319496	4.92345e-22	6.72722e-19	0.443648	0.124152	0.259827	0.072702
MTRNR2L12	-0.534443	1.08702e-21	1.3615e-18	4.12538	4.65982	0.993289	0.990398
RGCC	0.269813	1.12506e-19	1.30074e-16	0.382539	0.112726	0.243528	0.071331
RPL41	0.338041	2.32712e-19	2.49833e-16	3.97938	3.64134	0.982742	0.975309
GZMK	0.564073	3.06023e-19	3.06635e-16	1.22479	0.660716	0.474593	0.272977
ZFP36L2	0.477882	9.48741e-19	8.91224e-16	1.36912	0.891241	0.63279	0.465021
RPS21	0.293619	2.13476e-17	1.88738e-14	3.64183	3.34821	0.983701	0.96845
PSIP1	0.285493	1.41704e-16	1.18323e-13	0.547446	0.261952	0.357622	0.167353
RPL26	0.388685	3.1437e-16	2.48683e-13	2.56906	2.18037	0.928092	0.849108
MX1	0.322303	1.1885e-15	8.93158e-13	0.650941	0.328637	0.380633	0.187929
B2M	0.153945	6.03481e-15	4.3192e-12	4.77616	4.62221	0.999041	0.997257
MT-ND4L	0.183041	6.35645e-15	4.34261e-12	4.13642	3.95338	1	0.995885
RPL37	0.276941	9.04422e-15	5.9102e-12	3.90496	3.62802	0.986577	0.964335
MT-ND4	-0.266815	1.46199e-14	9.15572e-12	2.76116	3.02798	0.979866	0.979424
BTG1	0.389499	9.62479e-14	5.78642e-11	2.17584	1.78634	0.87536	0.776406
CYBA	0.304367	2.08702e-13	1.20646e-10	0.808031	0.503665	0.503356	0.292181
NME2	0.260763	4.90353e-13	2.72963e-10	0.603927	0.343164	0.386385	0.233196
MIF	0.344827	6.17955e-13	3.31709e-10	1.7292	1.38438	0.820709	0.657064
TMA7	0.324483	1.15977e-12	6.0108e-10	2.00794	1.68346	0.876318	0.769547
LIMD2	0.331153	2.19665e-12	1.10052e-09	1.81811	1.48695	0.85906	0.689986
GIMAP7	0.337898	2.95436e-12	1.43239e-09	1.83592	1.49802	0.848514	0.70096
ATP5E	0.304205	5.53185e-12	2.59824e-09	2.20134	1.89714	0.907958	0.817558
IFI6	0.280352	7.25929e-12	3.30628e-09	0.575426	0.295075	0.311601	0.171468
OAZ1	0.319813	9.52559e-12	4.21087e-09	1.7368	1.41699	0.83605	0.672154
ARPC1B	0.260543	1.34434e-11	5.77297e-09	0.700951	0.440407	0.446788	0.274348
LY6E	0.323764	1.83421e-11	7.65781e-09	1.0773	0.753535	0.576222	0.412894
EPSTI1	0.1845	3.74738e-11	1.50166e-08	0.298151	0.11365	0.188878	0.065844
ISG15	0.284436	3.79662e-11	1.50166e-08	0.666659	0.382223	0.363375	0.222222
CD6	0.283431	4.46529e-11	1.72085e-08	0.858949	0.575518	0.511985	0.327846
PNISR	0.307608	6.338e-11	2.38151e-08	1.19468	0.887075	0.658677	0.484225
IRF7	0.228512	6.54608e-11	2.3997e-08	0.485849	0.257337	0.302013	0.163237
ITM2A	0.264358	6.71227e-11	2.40203e-08	0.703287	0.438929	0.431448	0.255144
FYN	0.28623	7.51181e-11	2.62428e-08	0.875062	0.588832	0.51582	0.334705
RP11-124N14.3	-0.158395	7.82375e-11	2.62428e-08	0.102201	0.260597	0.072867	0.152263
NDUFA3	0.260415	7.85713e-11	2.62428e-08	0.774296	0.513881	0.488974	0.315501
LMNA	-0.137001	1.12524e-10	3.67659e-08	0.045947	0.182948	0.033557	0.098765
HLA-C	0.153385	1.85033e-10	5.91711e-08	3.65899	3.50561	0.998082	0.998628
JUNB	0.325914	2.05589e-10	6.43749e-08	1.36287	1.03696	0.677852	0.532236
LAMTOR4	0.265873	2.21815e-10	6.80384e-08	0.878375	0.612502	0.541707	0.359396
DUSP2	0.122418	2.3969e-10	7.20508e-08	0.150491	0.028073	0.09396	0.02332
XAF1	0.222113	2.62386e-10	7.73266e-08	0.461223	0.23911	0.278044	0.139918
ISCU	0.262164	3.34196e-10	9.65955e-08	0.874263	0.612099	0.540748	0.363512
VIM	-0.375952	3.62348e-10	1.02757e-07	1.76927	2.14523	0.720997	0.807956
PASK	0.284328	4.3598e-10	1.21348e-07	0.834363	0.550035	0.458293	0.304527
HIST1H1E	-0.240659	6.36031e-10	1.7381e-07	0.327243	0.567901	0.198466	0.29904
MT-ND3	0.190925	6.77198e-10	1.81755e-07	3.86928	3.67836	0.998082	0.987654
SARAF	0.27392	6.89581e-10	1.81832e-07	2.47502	2.2011	0.941515	0.875171
RPL36A	0.306615	1.06053e-09	2.74823e-07	1.46406	1.15745	0.718121	0.581619
IRF9	0.128073	1.10921e-09	2.78258e-07	0.180675	0.052602	0.119847	0.035665
STK17A	0.281717	1.11081e-09	2.78258e-07	1.00012	0.718402	0.566635	0.389575
GABARAP	0.269865	1.18751e-09	2.88991e-07	1.13107	0.861201	0.653883	0.489712
LAMP1	0.143708	1.19211e-09	2.88991e-07	0.236224	0.092517	0.165868	0.0631
TSHZ2	0.215502	1.31061e-09	3.12674e-07	0.443377	0.227875	0.258869	0.134431
TPR	0.274194	1.62385e-09	3.81351e-07	0.947731	0.673537	0.53883	0.386831
HLA-A	0.167625	1.91693e-09	4.43252e-07	3.46651	3.29889	0.999041	0.989026
BLOC1S4	0.125525	3.34281e-09	7.6125e-07	0.198878	0.073353	0.147651	0.045267
HMGB1	0.271417	3.49738e-09	7.84562e-07	1.95369	1.68228	0.884947	0.759945
HNRNPDL	0.276425	3.63126e-09	8.02616e-07	1.50516	1.22873	0.769895	0.625514
H3F3B	0.259278	3.996e-09	8.70433e-07	2.3405	2.08122	0.935762	0.85048
DAZAP2	0.275099	4.22924e-09	9.08078e-07	1.48594	1.21084	0.772771	0.618656
TIGIT	0.207892	6.05073e-09	1.28088e-06	0.410186	0.202294	0.227229	0.105624
IFIT1	0.113231	6.22002e-09	1.29843e-06	0.144392	0.031161	0.089166	0.016461
MYC	0.262955	6.6504e-09	1.36925e-06	0.865921	0.602967	0.488974	0.333333
CDC42SE2	0.241123	7.38382e-09	1.49971e-06	0.842375	0.601252	0.520614	0.359396
NUCB2	0.187517	7.71733e-09	1.54655e-06	0.392631	0.205114	0.24257	0.128944
C19orf66	0.204302	9.34591e-09	1.84828e-06	0.521837	0.317535	0.338447	0.197531
TPT1	-0.202968	9.75125e-09	1.90339e-06	3.95304	4.15601	0.982742	0.986283
SOCS3	0.183589	1.09756e-08	2.11491e-06	0.385116	0.201527	0.241611	0.11797
IER3IP1	0.110689	1.1836e-08	2.25184e-06	0.170963	0.060273	0.131352	0.045267
HELZ2	0.124692	1.51919e-08	2.85418e-06	0.187097	0.062405	0.120805	0.035665
CITED2	0.148232	1.56324e-08	2.90067e-06	0.267521	0.119289	0.179291	0.071331
ATP5I	0.231302	1.77654e-08	3.25626e-06	0.828539	0.597237	0.507191	0.367627
POLR2J	0.140616	1.85262e-08	3.35481e-06	0.275671	0.135056	0.207095	0.09465
CEBPB	0.0922463	2.4043e-08	4.30198e-06	0.125842	0.033596	0.09396	0.021948
PHYKPL	0.158323	2.9764e-08	5.26298e-06	0.322855	0.164532	0.2186	0.100137
WHAMM	0.112963	4.08252e-08	7.11371e-06	0.17395	0.060987	0.118888	0.038409
COMMD6	0.254265	4.11772e-08	7.11371e-06	1.45775	1.20348	0.768936	0.621399
CCSER2	0.199899	4.77138e-08	8.14929e-06	0.534538	0.334639	0.333653	0.207133
C19orf43	0.239792	5.56471e-08	9.39748e-06	1.08156	0.841766	0.636625	0.469136
CHI3L2	0.0747944	5.85746e-08	9.69555e-06	0.080113	0.005319	0.048897	0.004115
PET100	0.198096	5.87606e-08	9.69555e-06	0.573165	0.37507	0.381592	0.226337
MX2	0.179445	5.93473e-08	9.69555e-06	0.409702	0.230257	0.251198	0.142661
CXCR5	0.111454	6.93667e-08	1.12105e-05	0.174918	0.063465	0.122723	0.045267
CST7	0.231757	7.71597e-08	1.23373e-05	0.670299	0.438542	0.37488	0.238683
HLA-E	0.223895	9.70102e-08	1.5348e-05	2.57584	2.35195	0.955896	0.891632
COTL1	0.173183	9.89981e-08	1.54994e-05	0.408637	0.235454	0.269415	0.139918
LTB	0.280047	1.08492e-07	1.68107e-05	2.26475	1.9847	0.892617	0.790123
PPP2R5C	0.230876	1.22104e-07	1.87267e-05	0.860322	0.629446	0.504314	0.368999
C12orf57	0.25427	1.2371e-07	1.87814e-05	1.48578	1.23151	0.756472	0.609053
SAT1	0.212764	1.41879e-07	2.13245e-05	0.661118	0.448354	0.407478	0.264746
CCDC64	0.119424	1.44774e-07	2.15441e-05	0.197731	0.078307	0.129434	0.052126
CD3E	0.239613	1.5346e-07	2.26127e-05	2.09701	1.8574	0.891659	0.801097
S100A11	-0.280152	1.60193e-07	2.33757e-05	1.35224	1.6324	0.649089	0.72428
EIF2AK2	0.180618	1.65773e-07	2.39573e-05	0.441476	0.260858	0.279003	0.159122
SP100	0.222958	1.75778e-07	2.51614e-05	0.831723	0.608765	0.500479	0.353909
FNTA	0.14984	1.87574e-07	2.65966e-05	0.33859	0.18875	0.239693	0.119342
NDUFA1	0.21521	2.26824e-07	3.18614e-05	0.906352	0.691142	0.565676	0.410151
CHURC1	0.167254	2.4748e-07	3.44409e-05	0.426933	0.25968	0.287632	0.161866
PVT1	0.134867	2.49877e-07	3.44555e-05	0.261374	0.126507	0.174497	0.085048
PDE3B	0.206884	2.71056e-07	3.70361e-05	0.652734	0.44585	0.396932	0.259259
RASAL3	0.169573	2.84014e-07	3.8457e-05	0.43552	0.265947	0.292426	0.15775
ZAP70	0.201667	2.92378e-07	3.9236e-05	0.668663	0.466996	0.424736	0.282579
USMG5	0.213361	3.01481e-07	4.00996e-05	0.89131	0.677949	0.543624	0.399177
RPL17	0.251731	3.07107e-07	4.04896e-05	1.38698	1.13525	0.708533	0.573388
SIGIRR	0.16663	3.41616e-07	4.46478e-05	0.423587	0.256957	0.281879	0.15775
FYB	0.264557	3.63642e-07	4.71167e-05	1.60502	1.34047	0.764142	0.633745
GCLM	0.0735712	3.82384e-07	4.91217e-05	0.096943	0.023371	0.074784	0.015089
SRSF5	0.241184	3.89926e-07	4.9666e-05	1.56483	1.32365	0.788111	0.662551
RPS28	0.163445	4.3732e-07	5.52346e-05	4.02086	3.85742	0.985618	0.980796
PSME1	0.24042	4.50788e-07	5.64612e-05	1.50322	1.2628	0.761266	0.633745
HMHA1	0.192823	4.80457e-07	5.96799e-05	0.617684	0.424861	0.391179	0.259259
ISG20	0.212354	5.0253e-07	6.191e-05	0.754944	0.54259	0.4535	0.314129
DUSP1	0.116263	5.1031e-07	6.23574e-05	0.19896	0.082697	0.128476	0.048011
RPS27	0.18901	5.86069e-07	7.10373e-05	4.5912	4.40219	0.98466	0.987654
TRIM22	0.196128	6.23479e-07	7.49671e-05	0.620846	0.424718	0.385427	0.242798
AHNAK	-0.250406	7.68469e-07	9.16673e-05	0.922189	1.1726	0.505273	0.570645
BTN3A2	0.200496	7.79947e-07	9.18744e-05	0.715402	0.514905	0.441035	0.305898
SECISBP2	0.159339	7.85241e-07	9.18744e-05	0.423305	0.263966	0.283797	0.174211
TOMM5	0.172028	7.88543e-07	9.18744e-05	0.527501	0.355473	0.352828	0.224966
H1FX	0.118657	8.26689e-07	9.55779e-05	0.223865	0.105208	0.154362	0.065844
IFI16	0.197923	8.52184e-07	9.77735e-05	0.66053	0.462607	0.403643	0.277092
CD4	0.149938	9.83508e-07	0.000111986	0.382084	0.232146	0.261745	0.15775
MALAT1	0.163878	1.00071e-06	0.000113087	5.15845	4.99457	1	1
COX5B	0.21208	1.01455e-06	0.000113695	1.03038	0.818298	0.613615	0.463649
ZFP36	0.257034	1.02121e-06	0.000113695	1.37064	1.1136	0.667306	0.54321
LBH	0.227603	1.08606e-06	0.000119737	1.02581	0.798208	0.579099	0.433471
CBX3	0.164313	1.09926e-06	0.000119737	0.484361	0.320048	0.330777	0.20439
RPS15A	0.165772	1.10582e-06	0.000119737	4.03661	3.87084	0.983701	0.989026
TMEM248	0.103965	1.10735e-06	0.000119737	0.184761	0.080796	0.136146	0.050754
NDUFB1	0.174374	1.22681e-06	0.000131707	0.567109	0.392734	0.381592	0.251029
VPS72	0.120105	1.25919e-06	0.000134224	0.260731	0.140625	0.192713	0.102881
CD27	0.164339	1.43083e-06	0.000151447	0.444889	0.28055	0.281879	0.175583
SHISA5	0.189762	1.49252e-06	0.000156871	0.67027	0.480508	0.418025	0.297668
RP11-51J9.5	0.0765884	1.52923e-06	0.000159614	0.108186	0.031597	0.074784	0.021948
RAC1	0.104512	1.59142e-06	0.000164959	0.198689	0.094178	0.14861	0.067215
PITPNC1	0.122331	1.72021e-06	0.000177087	0.251322	0.128992	0.173538	0.078189
PLXND1	0.0764161	1.78981e-06	0.000182999	0.10304	0.026624	0.06999	0.015089
AC241585.2	0.0964033	1.82515e-06	0.000185352	0.166885	0.070482	0.118888	0.046639
COA1	0.127347	1.87557e-06	0.000189194	0.27678	0.149433	0.186961	0.105624
PLSCR1	0.124684	1.91889e-06	0.000192272	0.258771	0.134087	0.173538	0.087791
SPATS2L	0.0911075	1.99928e-06	0.000199001	0.142963	0.051855	0.094919	0.035665
TMEM123	0.218742	2.0565e-06	0.00020335	1.06649	0.847746	0.599233	0.477366
RPL38	0.216824	2.21466e-06	0.000217558	2.35623	2.1394	0.899329	0.861454
PTPN13	0.0862835	2.2579e-06	0.000220365	0.127614	0.04133	0.084372	0.027435
PARP9	0.135588	2.36231e-06	0.000229068	0.307831	0.172243	0.206136	0.106996
CMPK2	0.0738394	2.64155e-06	0.000254503	0.096513	0.022674	0.06232	0.012346
PRDX2	0.198314	2.76153e-06	0.000264368	0.871704	0.67339	0.53116	0.388203
BISPR	0.0898136	2.79862e-06	0.000265751	0.138649	0.048835	0.094919	0.028807
SNRPN	0.142796	2.81133e-06	0.000265751	0.373031	0.230235	0.25024	0.14952
TRANK1	0.156593	2.86726e-06	0.000269344	0.411937	0.255344	0.260786	0.148148
ANXA1	-0.204006	2.91372e-06	0.000272008	0.540145	0.744151	0.317354	0.389575
MT-ATP6	-0.117512	3.0717e-06	0.000284986	4.00096	4.11848	0.998082	0.997257
STOM	0.151533	3.10279e-06	0.000286104	0.399017	0.247484	0.263663	0.145405
OAS1	0.114465	3.1588e-06	0.000289493	0.221635	0.10717	0.146692	0.071331
GZMM	0.164364	3.55549e-06	0.000323873	0.493376	0.329011	0.314477	0.207133
HERC5	0.115971	3.60666e-06	0.000326555	0.218589	0.102618	0.139981	0.057613
UQCR11	0.197251	3.85732e-06	0.000347158	0.913146	0.715895	0.558006	0.404664
COX16	0.127516	4.27418e-06	0.000382387	0.316312	0.188796	0.225312	0.131687
STT3B	0.108643	4.46859e-06	0.000397414	0.224191	0.115548	0.160115	0.076818
ZMYM6NB	0.117174	4.60977e-06	0.000407558	0.265213	0.148039	0.187919	0.098765
RPLP0	-0.145895	5.05051e-06	0.000443913	3.42361	3.5695	0.983701	0.984911
LINC00861	0.20778	5.34006e-06	0.000465493	0.829748	0.621968	0.464046	0.331962
SAMD9L	0.131744	5.37506e-06	0.000465493	0.298486	0.166743	0.190796	0.098765
CIRBP	0.21126	5.38894e-06	0.000465493	1.4564	1.24514	0.760307	0.632373
UHRF1	-0.0774306	5.79947e-06	0.000498092	0.048589	0.12602	0.037392	0.080933
TC2N	0.212734	5.89972e-06	0.000503822	1.01627	0.803535	0.573346	0.422497
NKG7	-0.10921	6.25421e-06	0.000531078	0.070788	0.179998	0.040268	0.083676
MAT2B	0.179599	6.53884e-06	0.000549062	0.714911	0.535312	0.455417	0.325103
UBC	0.216739	6.56407e-06	0.000549062	1.6445	1.42776	0.799616	0.681756
GIMAP2	0.141948	6.57559e-06	0.000549062	0.373716	0.231768	0.243528	0.142661
ETFB	0.109941	6.63821e-06	0.000549584	0.240655	0.130714	0.17162	0.091907
MKRN1	0.140852	6.65498e-06	0.000549584	0.388527	0.247675	0.271333	0.152263
OGFR	0.14162	7.75294e-06	0.000636758	0.387993	0.246373	0.253116	0.163237
USP16	0.137666	7.84821e-06	0.000641079	0.371974	0.234308	0.249281	0.156379
AC245100.1	0.128925	8.57798e-06	0.000696903	0.324335	0.195409	0.2186	0.120713
DAD1	0.184693	9.13305e-06	0.00073801	0.865145	0.680452	0.536913	0.399177
NEAT1	0.203981	9.39462e-06	0.000755087	0.853604	0.649623	0.481304	0.355281
ENO3	-0.0592164	9.72138e-06	0.000777194	0.022779	0.081996	0.020134	0.049383
GSTK1	0.20708	9.91985e-06	0.000788864	1.21924	1.01216	0.675935	0.533608
TCIRG1	0.125174	1.00413e-05	0.000793715	0.308916	0.183742	0.211889	0.123457
DDX60	0.104308	1.00865e-05	0.000793715	0.208516	0.104208	0.143816	0.064472
CD84	0.118435	1.02651e-05	0.000803563	0.251101	0.132667	0.158198	0.082305
RARRES3	0.201794	1.05886e-05	0.000824593	1.00923	0.807432	0.577181	0.438957
SNHG8	0.163994	1.06901e-05	0.000828205	0.591187	0.427194	0.38255	0.268861
FAM173A	0.0904493	1.10826e-05	0.000854215	0.165653	0.075204	0.115053	0.056241
CSNK1G2	0.0934996	1.15013e-05	0.000881964	0.177321	0.083822	0.121764	0.053498
DRAP1	0.183073	1.1761e-05	0.000896117	0.805093	0.62202	0.499521	0.366255
TOX	0.0786115	1.18051e-05	0.000896117	0.119742	0.041131	0.079578	0.026063
RPL39	0.156542	1.21167e-05	0.000915146	4.05316	3.89662	0.977948	0.97668
EOMES	0.112529	1.25165e-05	0.000940613	0.207669	0.09514	0.119847	0.049383
RPL22	0.167004	1.39265e-05	0.00104137	2.91217	2.74517	0.961649	0.9369
ARRDC2	0.0806069	1.40145e-05	0.00104276	0.13659	0.055983	0.09396	0.035665
LDLRAP1	0.15153	1.42389e-05	0.00105424	0.47372	0.32219	0.308725	0.1893
RDH10	0.0705259	1.49787e-05	0.00110357	0.097562	0.027036	0.063279	0.020576
IL10RA	0.16786	1.52875e-05	0.00112083	0.610773	0.442914	0.387344	0.260631
C1orf131	0.106715	1.53968e-05	0.00112337	0.239591	0.132876	0.169703	0.09465
KHDRBS1	0.142481	1.57232e-05	0.00114164	0.448595	0.306114	0.309684	0.196159
SYNE2	0.21854	1.59359e-05	0.00115152	1.2467	1.02816	0.662512	0.51989
EVL	0.208405	1.67498e-05	0.00120454	1.46484	1.25643	0.748802	0.622771
IRF2BP2	0.116511	1.69569e-05	0.00121363	0.277384	0.160873	0.190796	0.100137
TNRC6C	0.0983757	1.74276e-05	0.00124141	0.19383	0.095455	0.128476	0.061728
ITPKB	0.0778228	1.94084e-05	0.00137599	0.127492	0.049669	0.087248	0.03155
BEX2	0.102931	1.98019e-05	0.00139729	0.231495	0.128564	0.168744	0.080933
ABHD14B	0.157006	2.19369e-05	0.00154071	0.581948	0.424943	0.381592	0.268861
RTF1	0.13482	2.25735e-05	0.00157805	0.398528	0.263708	0.271333	0.17284
UBE2B	0.166416	2.39705e-05	0.00166795	0.693993	0.527577	0.446788	0.318244
SYCE1L	0.0519195	2.43254e-05	0.00168484	0.06734	0.015421	0.048897	0.009602
RPL30	0.138804	2.46665e-05	0.00170063	4.28036	4.14156	0.989453	0.980796
TMEM256-PLSCR3	0.0680981	2.51059e-05	0.001718	0.11476	0.046662	0.089166	0.039781
CCR7	0.204707	2.51471e-05	0.001718	0.978299	0.773593	0.527325	0.410151
ARF1	0.187686	2.62385e-05	0.00178445	1.08296	0.895279	0.62512	0.493827
S100A4	-0.225046	2.6471e-05	0.00179216	0.923392	1.14844	0.466922	0.540466
ECH1	0.100281	2.67823e-05	0.00180511	0.22596	0.12568	0.16395	0.083676
CTD-2095E4.5	0.066478	2.70096e-05	0.0018123	0.097754	0.031276	0.066155	0.020576
RPL36	0.139125	2.73808e-05	0.00182904	3.5595	3.42037	0.977948	0.978052
SMIM4	0.0857687	2.79703e-05	0.00186015	0.173183	0.087414	0.131352	0.0631
PARP12	0.0684732	2.82174e-05	0.00186832	0.107128	0.038654	0.074784	0.026063
TTC39C	0.117626	2.86892e-05	0.00189122	0.294936	0.17731	0.200384	0.105624
HPCAL1	0.107559	2.92444e-05	0.0019194	0.258977	0.151417	0.184084	0.098765
DDT	0.128888	2.97098e-05	0.00194147	0.385904	0.257016	0.268456	0.167353
RPL23	0.194062	3.13124e-05	0.00203734	1.31025	1.11619	0.700863	0.581619
FCRL3	0.0642004	3.22673e-05	0.00209042	0.086249	0.022048	0.052733	0.010974
MINOS1	0.107808	3.29986e-05	0.00212862	0.269185	0.161377	0.193672	0.112483
CLSTN1	0.0901101	3.35174e-05	0.00214951	0.183046	0.092935	0.130393	0.058985
H3F3A	0.184672	3.36084e-05	0.00214951	1.98582	1.80115	0.883988	0.801097
OCIAD2	0.19527	3.48461e-05	0.00221923	1.33566	1.14039	0.715244	0.589849
SNHG7	0.104603	3.55225e-05	0.00225276	0.239312	0.13471	0.168744	0.078189
LAT	0.171964	3.7117e-05	0.00234399	0.781106	0.609142	0.47651	0.360768
RP11-160E2.6	0.0806331	3.86084e-05	0.00242797	0.154952	0.074318	0.115053	0.050754
CHMP4A	0.0700505	4.02743e-05	0.00250241	0.118685	0.048634	0.089166	0.03155
MITD1	0.117396	4.03239e-05	0.00250241	0.31796	0.200564	0.223394	0.131687
GMFG	0.182554	4.05517e-05	0.00250241	1.08081	0.89826	0.628955	0.504801
CXCR4	0.198236	4.06199e-05	0.00250241	0.987359	0.789123	0.53116	0.421125
ANXA2	-0.136642	4.07733e-05	0.00250241	0.299758	0.4364	0.205177	0.255144
PEBP1	0.187122	4.0791e-05	0.00250241	1.04758	0.860456	0.596357	0.469136
SFXN1	0.143923	4.12792e-05	0.00252206	0.491008	0.347085	0.315436	0.224966
ZFAND3	0.0698356	4.31782e-05	0.0026274	0.11273	0.042894	0.078619	0.026063
PPP1R2	0.174884	4.41555e-05	0.00267603	0.838892	0.664008	0.510067	0.388203
AC092580.4	0.0962415	4.48874e-05	0.00270947	0.202565	0.106323	0.138063	0.064472
SLAMF6	0.0966836	4.5898e-05	0.00275939	0.203355	0.106671	0.137105	0.065844
EEF1G	0.0842156	4.69771e-05	0.00281301	0.171345	0.087129	0.127517	0.056241
GCC2	0.156815	4.79169e-05	0.0028579	0.589035	0.432219	0.371045	0.259259
MESDC1	0.06345	4.82608e-05	0.00286703	0.095156	0.031706	0.065197	0.019204
ATPIF1	0.158242	4.88915e-05	0.00289307	0.699652	0.54141	0.4535	0.329218
NGFRAP1	0.105143	5.00415e-05	0.0029495	0.245775	0.140632	0.165868	0.08642
OAS2	0.11975	5.22758e-05	0.00306916	0.315903	0.196153	0.208054	0.124829
CALM2	0.178744	5.27351e-05	0.00308408	1.0803	0.901555	0.638543	0.493827
RWDD3	0.0695148	5.40333e-05	0.00314775	0.123436	0.053921	0.093001	0.039781
PNMA1	0.0701957	5.48363e-05	0.0031822	0.125327	0.055131	0.093001	0.039781
NMI	0.119309	5.62549e-05	0.00325197	0.335091	0.215783	0.229147	0.138546
ZBTB7A	0.0688035	5.69557e-05	0.00327986	0.115163	0.04636	0.081496	0.030178
RP11-455F5.5	0.0582993	5.85577e-05	0.00335924	0.085629	0.02733	0.060403	0.016461
TRBC1	0.198616	5.89311e-05	0.00336781	1.00959	0.810973	0.544583	0.414266
LRP10	0.146821	5.92341e-05	0.0033723	0.534479	0.387658	0.348993	0.234568
LIME1	0.114656	6.10396e-05	0.00346198	0.310199	0.195543	0.212848	0.119342
ARL6IP1	0.0962948	6.16841e-05	0.00348538	0.220847	0.124552	0.150527	0.093278
ARID5B	0.160513	6.5816e-05	0.00370492	0.578056	0.417543	0.337488	0.240055
TRADD	0.156236	6.90401e-05	0.00387191	0.623786	0.46755	0.395014	0.27572
UBL5	0.175194	6.94391e-05	0.00387981	1.08976	0.914569	0.638543	0.510288
REPS1	0.0701592	7.0249e-05	0.00391053	0.123812	0.053653	0.090125	0.035665
SH3BGRL	0.140921	7.06299e-05	0.00391722	0.530728	0.389807	0.362416	0.240055
CLK4	0.0983937	7.32463e-05	0.0040474	0.221612	0.123218	0.14861	0.076818
RAB11B	0.135077	7.41414e-05	0.00408185	0.472845	0.337768	0.321189	0.216735
CRIP1	0.147737	7.49937e-05	0.00410184	0.560259	0.412522	0.355705	0.251029
GNAI2	0.123687	7.50504e-05	0.00410184	0.387961	0.264274	0.270374	0.175583
PIM2	0.154512	7.56582e-05	0.00412008	0.567401	0.412888	0.336529	0.246914
C19orf60	0.158797	7.63928e-05	0.00414402	0.715201	0.556405	0.451582	0.340192
NDUFB3	0.122177	7.66493e-05	0.00414402	0.388686	0.266508	0.269415	0.178326
FKBP8	0.160931	7.78142e-05	0.00419193	0.741264	0.580333	0.466922	0.347051
RPSA	-0.141681	7.92609e-05	0.00425461	2.95253	3.09421	0.961649	0.971193
NDUFA13	0.0869909	8.09504e-05	0.00432984	0.195793	0.108803	0.147651	0.075446
C18orf32	0.0932596	8.5169e-05	0.00453933	0.217151	0.123891	0.154362	0.083676
KLRC1	-0.0309348	9.62347e-05	0.00511098	0	0.030935	0	0.015089
GIMAP1	0.136879	9.7834e-05	0.00517762	0.476212	0.339333	0.305849	0.20439
MAPKAPK2	0.0875195	0.000102545	0.00540791	0.18585	0.098331	0.128476	0.060357
IGFLR1	0.0781891	0.00010456	0.00549488	0.163841	0.085652	0.121764	0.067215
IFI44	0.0804027	0.000105497	0.0055248	0.154555	0.074152	0.10163	0.046639
STK38	0.137981	0.000107726	0.00561144	0.496526	0.358545	0.321189	0.216735
UBE2D3	0.174552	0.000107898	0.00561144	1.04279	0.868236	0.602109	0.473251
SAP18	0.161063	0.000109428	0.00566184	0.853439	0.692376	0.534995	0.400549
IL2RA	-0.113527	0.000109682	0.00566184	0.123396	0.236923	0.063279	0.104252
NEK6	-0.0278392	0.000109997	0.00566184	0.004153	0.031992	0.004794	0.026063
ATG4D	0.0561034	0.000110427	0.00566456	0.085728	0.029625	0.060403	0.020576
RPL23A	0.125898	0.000112812	0.00576722	3.35921	3.23331	0.978907	0.973937
LGALS1	-0.0836416	0.00011387	0.00580157	0.077977	0.161619	0.053691	0.08642
GLTSCR2	0.182384	0.000120348	0.00611089	1.82433	1.64194	0.844679	0.753086
COX6A1	0.163535	0.000124096	0.00628	0.884663	0.721128	0.542665	0.408779
ATP5O	0.0775028	0.000125563	0.00633292	0.165326	0.087823	0.123682	0.060357
ROMO1	0.137208	0.000126806	0.00637425	0.538004	0.400796	0.358581	0.257888
PNRC1	0.181722	0.000131862	0.0066063	1.0414	0.859682	0.58581	0.436214
BACH2	-0.0740524	0.000141174	0.00704933	0.076516	0.150569	0.055609	0.098765
TRIM28	0.0985315	0.000141681	0.00705121	0.255644	0.157113	0.186002	0.100137
HNRNPA0	0.166	0.000143154	0.00710103	1.00745	0.84145	0.597315	0.474623
VPS26B	0.0721069	0.000144315	0.00713506	0.139255	0.067148	0.10163	0.042524
RALGDS	0.0909823	0.000145237	0.0071571	0.20811	0.117128	0.139022	0.072702
PFDN5	0.161513	0.000147068	0.00722362	2.27141	2.1099	0.918504	0.8738
RRM2	-0.0550494	0.000149369	0.00731277	0.024773	0.079822	0.016299	0.043896
CNN2	0.163745	0.000150694	0.00735368	0.809521	0.645776	0.488015	0.366255
UQCRB	0.175433	0.000152519	0.00740204	1.50574	1.33031	0.768936	0.672154
KLF2	0.111457	0.00015267	0.00740204	0.308234	0.196778	0.199425	0.113855
GOLGA8B	0.087039	0.000153696	0.00742782	0.198736	0.111697	0.138063	0.071331
ANXA2R	0.119842	0.000155807	0.00749391	0.367955	0.248113	0.238734	0.148148
LUC7L3	0.14429	0.000156061	0.00749391	0.574141	0.429851	0.369128	0.255144
FBXL5	0.0848662	0.000156759	0.00750348	0.194412	0.109546	0.139022	0.076818
TCF7	0.17272	0.000160507	0.00765846	0.916919	0.744199	0.527325	0.400549
GOLPH3	0.103004	0.000163797	0.00778742	0.288031	0.185027	0.206136	0.120713
GPBP1	0.131781	0.000164246	0.00778742	0.498305	0.366524	0.337488	0.230453
HGH1	0.0353389	0.000166972	0.00789178	0.042313	0.006974	0.03164	0.006859
DENND2D	0.123232	0.000168642	0.00794573	0.419956	0.296724	0.286673	0.1893
C14orf169	0.0641169	0.000172411	0.00809794	0.116238	0.052121	0.087248	0.032922
IGHA1	-0.0268585	0.000173141	0.0081069	0.002509	0.029368	0.001918	0.017833
OASL	0.0684441	0.000183034	0.00854349	0.117556	0.049111	0.077661	0.030178
AC005780.1	0.0314692	0.000187589	0.00872899	0.031469	0	0.019175	0
DCK	0.109099	0.000192099	0.00891127	0.327196	0.218097	0.230105	0.138546
ZNF460	-0.071427	0.000193976	0.00895824	0.075436	0.146862	0.057526	0.09465
NCL	-0.183358	0.000194304	0.00895824	1.33767	1.52103	0.705657	0.707819
CFDP1	0.097686	0.000205887	0.00946324	0.26857	0.170884	0.189837	0.11797
COX7C	0.170746	0.000206816	0.00947696	1.8637	1.69296	0.850431	0.765432
DUSP4	-0.0836979	0.000208323	0.00951698	0.0937	0.177397	0.061361	0.100137
SCAMP2	0.128335	0.000210118	0.00956993	0.491258	0.362923	0.329818	0.234568
CD2	0.180516	0.000210841	0.00957383	1.34798	1.16746	0.704698	0.592593
OAS3	0.0794141	0.00021394	0.00968389	0.163115	0.083701	0.111218	0.050754
ARHGEF3	0.128669	0.000214553	0.00968389	0.438776	0.310107	0.279962	0.186557
E2F3	0.0764148	0.000216117	0.0096904	0.159026	0.082612	0.1093	0.058985
RPL37A	0.143661	0.000216359	0.0096904	3.09106	2.9474	0.969319	0.938272
N4BP2L2	0.161262	0.000216891	0.0096904	0.827219	0.665957	0.488974	0.381344
TBC1D10C	0.144071	0.000217276	0.0096904	0.627635	0.483564	0.399808	0.290809
MAP3K11	0.0724896	0.000225675	0.0100352	0.156151	0.083662	0.117929	0.061728
OCEL1	0.0620167	0.000227765	0.0100734	0.111266	0.049249	0.079578	0.037037
GNAS	0.149535	0.000227874	0.0100734	0.6591	0.509565	0.404602	0.301783
TUBB	-0.187711	0.000229472	0.0101143	0.90543	1.09314	0.506232	0.518519
THEMIS2	0.0615557	0.000231585	0.0101775	0.107218	0.045662	0.072867	0.03155
NR1D2	0.0645601	0.000235189	0.0103058	0.121549	0.056989	0.089166	0.035665
FBXO7	0.111938	0.000237447	0.0103745	0.365874	0.253936	0.254075	0.17284
XXbac-BPG32J3.22	0.0418988	0.000239169	0.0104194	0.060056	0.018157	0.04698	0.017833
PIN4	0.0932195	0.00024368	0.0105853	0.24193	0.148711	0.169703	0.096022
CYB561	0.0804135	0.000246195	0.0106637	0.180371	0.099957	0.128476	0.061728
C9orf142	0.159755	0.000251782	0.0108744	0.852687	0.692933	0.516779	0.395062
CD3D	0.171621	0.000255895	0.0110204	1.46789	1.29627	0.762224	0.648834
DNPH1	0.148846	0.00026114	0.0112141	0.745523	0.596678	0.46884	0.351166
COQ10B	0.0797018	0.000263631	0.0112888	0.18434	0.104639	0.135187	0.075446
NDUFC1	0.129067	0.000265034	0.0113166	0.521328	0.392261	0.350911	0.248285
SKP1	0.164529	0.00026623	0.0113355	1.09263	0.928099	0.623202	0.513032
MIAT	0.106512	0.000267034	0.0113376	0.293044	0.186533	0.183126	0.111111
RBM38	0.0752681	0.000269877	0.0114261	0.157233	0.081965	0.108341	0.056241
SYPL1	0.101793	0.000272842	0.0114909	0.307888	0.206095	0.221477	0.137174
PDCD2L	0.0387307	0.000272938	0.0114909	0.05304	0.014309	0.043145	0.015089
MRPL10	0.0880855	0.00027456	0.0115269	0.224275	0.136189	0.162991	0.090535
CBX6	0.0770299	0.000280711	0.0117523	0.17073	0.0937	0.125599	0.068587
SH2B1	0.0788724	0.000282643	0.0118004	0.174811	0.095938	0.121764	0.061728
TCEB2	0.165577	0.000285909	0.0119036	1.1508	0.985227	0.64813	0.528121
ITPRIP	0.0379605	0.000287475	0.0119192	0.049096	0.011136	0.037392	0.00823
USP18	0.0566167	0.00028787	0.0119192	0.099719	0.043102	0.076702	0.034294
RP5-940J5.9	-0.0506265	0.000290446	0.0119929	0.034482	0.085109	0.027804	0.057613
SQSTM1	0.15688	0.000291872	0.0120187	0.850998	0.694117	0.514861	0.40192
TAPBP	0.153143	0.000293209	0.0120408	0.789476	0.636332	0.478428	0.377229
TRBC2	0.180974	0.000296672	0.0121498	1.23297	1.052	0.642378	0.541838
SLIRP	0.114778	0.000298727	0.0121681	0.420783	0.306005	0.299137	0.198903
SNRNP70	0.121185	0.000298977	0.0121681	0.434624	0.313439	0.288591	0.200274
RBM39	0.162214	0.000299547	0.0121681	1.00268	0.840465	0.590604	0.466392
SPNS1	0.0799002	0.000302995	0.012275	0.180502	0.100602	0.125599	0.069959
SRP14	0.166264	0.00031035	0.0124257	1.5383	1.37204	0.790988	0.670782
OTUD5	0.0617979	0.000310363	0.0124257	0.119473	0.057675	0.092042	0.045267
LEPROTL1	0.157842	0.000310676	0.0124257	0.897005	0.739162	0.542665	0.418381
MRPL54	0.105933	0.000310763	0.0124257	0.332228	0.226295	0.230105	0.152263
TMEM204	0.112059	0.000310848	0.0124257	0.373137	0.261078	0.253116	0.167353
MYOF	-0.012335	0.000314937	0.0125557	0.001367	0.013702	0.002876	0.017833
ETV7	0.0453971	0.00031962	0.0126967	0.061853	0.016456	0.043145	0.009602
ADRBK1	0.111559	0.000320162	0.0126967	0.359031	0.247472	0.241611	0.155007
NELL2	0.118743	0.000322579	0.0127588	0.374008	0.255265	0.232023	0.146776
IFFO1	0.0416641	0.000328261	0.0129495	0.058436	0.016772	0.043145	0.010974
PTPRA	0.0639759	0.000334936	0.0131783	0.118017	0.054042	0.083413	0.037037
C1QTNF6	0.0346101	0.000338351	0.0132778	0.040451	0.005841	0.026846	0.005487
F2R	0.0851374	0.000340286	0.0132927	0.192542	0.107404	0.123682	0.0631
JAK3	0.124128	0.000340498	0.0132927	0.449214	0.325085	0.29722	0.194787
ZFAND2A	0.0588465	0.000344954	0.0134317	0.103238	0.044392	0.075743	0.028807
AHR	-0.0692497	0.000346873	0.0134533	0.078895	0.148145	0.059444	0.097394
PSMB10	0.142182	0.000347296	0.0134533	0.689553	0.54737	0.441035	0.327846
OST4	0.165351	0.000353124	0.0136439	1.41467	1.24932	0.752637	0.625514
CCND3	0.134552	0.000356556	0.0137411	0.603337	0.468784	0.391179	0.292181
RCC1	0.0682216	0.000359786	0.0138301	0.143447	0.075225	0.106424	0.058985
PCNP	0.123067	0.00036143	0.0138579	0.480941	0.357873	0.325983	0.230453
MTRNR2L8	-0.17524	0.000368529	0.0140941	0.691119	0.866359	0.397891	0.412894
S100A10	-0.169834	0.000375942	0.0143144	1.12812	1.29795	0.627996	0.652949
NAA60	0.0756278	0.000376194	0.0143144	0.173863	0.098235	0.127517	0.067215
GRAP2	-0.0887878	0.000379813	0.0144156	0.154175	0.242963	0.112176	0.152263
ZFP82	0.0469967	0.000382843	0.014494	0.06811	0.021113	0.04698	0.015089
HLA-DPA1	0.0880335	0.000387456	0.0146313	0.219351	0.131318	0.147651	0.082305
LSM7	0.14161	0.000388415	0.0146313	0.728163	0.586553	0.466922	0.352538
DDX18	0.13827	0.000390747	0.0146823	0.652889	0.514619	0.418025	0.312757
NDUFA4	0.158585	0.000406553	0.0152376	1.01277	0.854185	0.594439	0.45679
IRF1	0.157025	0.000407552	0.0152376	0.781272	0.624246	0.46117	0.341564
ADNP	0.0600474	0.000409877	0.0152761	0.109891	0.049844	0.076702	0.037037
CHCHD10	0.0669659	0.000411514	0.0152761	0.141395	0.07443	0.107383	0.049383
COX6B1	0.159733	0.000411631	0.0152761	1.11393	0.954193	0.637584	0.513032
CCM2	0.104049	0.000414431	0.0153221	0.329418	0.225369	0.225312	0.146776
UQCR10	0.150514	0.000414909	0.0153221	0.896929	0.746415	0.545542	0.426612
TVP23B	0.0705944	0.000417442	0.0153778	0.153935	0.083341	0.113135	0.058985
TSFM	0.0477761	0.000425712	0.0156441	0.07996	0.032184	0.064238	0.027435
TMUB1	0.10217	0.000430827	0.0157875	0.324155	0.221985	0.224353	0.146776
NUCKS1	0.140228	0.000431715	0.0157875	0.675407	0.535179	0.428571	0.316872
PIGG	0.0524082	0.000436071	0.0159081	0.088827	0.036419	0.065197	0.027435
FAM134C	0.0780906	0.00043848	0.0159573	0.182791	0.1047	0.125599	0.071331
SMAD3	0.0728422	0.000440487	0.0159916	0.150637	0.077795	0.099712	0.046639
TMSB10	0.169237	0.000441656	0.0159954	2.71755	2.54832	0.936721	0.897119
PNPLA2	0.1071	0.000444371	0.0160551	0.353293	0.246194	0.243528	0.150892
PYURF	0.130211	0.000458067	0.0164698	0.611834	0.481623	0.411314	0.305898
MAN2A1	0.0998593	0.000460263	0.0164698	0.277092	0.177233	0.181208	0.109739
SEC62	0.147908	0.00046093	0.0164698	0.840414	0.692506	0.52349	0.403292
PTPN2	0.105833	0.000461142	0.0164698	0.347667	0.241834	0.239693	0.159122
TMEM55A	0.0378485	0.00046133	0.0164698	0.054657	0.016808	0.044104	0.016461
TOMM7	0.153102	0.00046793	0.0166659	2.04073	1.88763	0.894535	0.823045
IRF2BP1	0.0448136	0.000471943	0.016769	0.065826	0.021012	0.046021	0.013717
ZBTB20	0.101993	0.00048096	0.0170491	0.300044	0.198052	0.196548	0.115226
UCHL3	0.0716156	0.000486108	0.0171911	0.170371	0.098755	0.130393	0.074074
MAF1	0.124444	0.000490439	0.0173035	0.520705	0.396261	0.347076	0.253772
EGLN2	0.0557463	0.000503878	0.017736	0.104893	0.049147	0.079578	0.032922
C1orf52	0.0809216	0.000511923	0.0179771	0.201684	0.120762	0.144775	0.082305
CCR4	-0.0633675	0.00051832	0.01815	0.06785	0.131217	0.051774	0.08642
FAM208A	-0.116532	0.00051926	0.01815	0.318088	0.434621	0.217641	0.255144
STAMBPL1	0.0624793	0.000523024	0.0182391	0.124959	0.06248	0.090125	0.049383
CTD-2336O2.1	0.0659139	0.000525209	0.0182648	0.140392	0.074478	0.103547	0.053498
UCKL1	0.065935	0.000526192	0.0182648	0.138116	0.072181	0.100671	0.05487
CLEC2D	0.140742	0.000529578	0.01834	0.669434	0.528692	0.413231	0.316872
SGK223	0.0467432	0.000531746	0.0183728	0.072691	0.025948	0.052733	0.016461
DPP7	0.128166	0.000550762	0.0189861	0.568208	0.440042	0.371045	0.279835
RAP2B	0.0671407	0.000557744	0.0191828	0.145019	0.077878	0.105465	0.050754
LRRC14	0.0516613	0.000559581	0.01919	0.091091	0.039429	0.06999	0.028807
MAZ	0.0998966	0.000560506	0.01919	0.308701	0.208804	0.21093	0.135802
MRPS36	0.0975387	0.000568466	0.0194183	0.305005	0.207467	0.213806	0.138546
FAM127B	0.0593521	0.000569996	0.0194264	0.118068	0.058716	0.090125	0.039781
SSBP4	0.05148	0.000577528	0.0196386	0.087243	0.035763	0.06232	0.024691
C5orf45	0.0742275	0.000589731	0.0199721	0.174496	0.100269	0.122723	0.065844
NCAPH	-0.0341671	0.000589994	0.0199721	0.015771	0.049938	0.012464	0.039781
HIF1A	0.128472	0.000591742	0.0199863	0.503184	0.374712	0.315436	0.218107
KLRB1	-0.117777	0.00059421	0.0200246	0.248456	0.366233	0.14094	0.1893
TRPS1	0.0489144	0.000597709	0.0200975	0.07927	0.030355	0.055609	0.020576
TXNDC11	0.0757433	0.000601237	0.020171	0.175649	0.099906	0.121764	0.058985
RGS16	-0.0645445	0.000603021	0.0201858	0.065914	0.130459	0.047939	0.078189
PKMYT1	-0.026194	0.000611782	0.0204335	0.010089	0.036283	0.012464	0.03155
TPGS1	0.0433108	0.000631182	0.0210347	0.067852	0.024541	0.051774	0.015089
PDGFB	0.0403814	0.000635368	0.0211274	0.058161	0.01778	0.040268	0.012346
SMAP2	0.0956006	0.000663195	0.022004	0.292212	0.196612	0.202301	0.131687
PCBP3	0.0255487	0.000673806	0.0223068	0.027194	0.001646	0.019175	0.002743
MAF	0.0920625	0.000675807	0.0223239	0.257909	0.165846	0.169703	0.109739
POLR2J3	0.0637777	0.000692403	0.0228155	0.132827	0.06905	0.096836	0.049383
CHMP3	0.0755405	0.000693725	0.0228155	0.187051	0.11151	0.137105	0.072702
TIFA	0.0855104	0.000696703	0.0228634	0.234425	0.148915	0.165868	0.098765
NOTCH1	0.0646056	0.000701494	0.0229705	0.131819	0.067213	0.09396	0.042524
NCDN	0.0583094	0.000704714	0.0230024	0.113608	0.055299	0.080537	0.038409
TPM4	-0.0967603	0.000706122	0.0230024	0.195673	0.292433	0.136146	0.165981
PIAS1	0.110992	0.000707061	0.0230024	0.402616	0.291624	0.269415	0.179698
CMC1	0.0736199	0.000711084	0.0230834	0.178565	0.104945	0.130393	0.074074
SNHG9	0.0749288	0.000732315	0.0236969	0.180188	0.10526	0.125599	0.065844
IRF4	-0.0747289	0.000734242	0.0236969	0.089745	0.164474	0.06232	0.093278
DYNLRB1	0.123372	0.000734715	0.0236969	0.558467	0.435095	0.370086	0.270233
ARL6IP6	0.0782918	0.000740025	0.0238147	0.207043	0.128752	0.149569	0.090535
SCAF11	0.142523	0.000741536	0.0238147	0.766826	0.624302	0.471716	0.366255
CD74	0.176709	0.000743892	0.0238394	1.37406	1.19735	0.686481	0.587106
SDF4	0.10189	0.000746782	0.0238811	0.356054	0.254164	0.25024	0.167353
PHF11	0.117458	0.000749847	0.0239282	0.459849	0.342391	0.303931	0.211248
TRA2B	0.1281	0.000753335	0.0239886	0.607682	0.479582	0.393097	0.297668
HSH2D	0.0528939	0.000757653	0.0240751	0.094675	0.041781	0.069032	0.027435
PPP1R3E	0.0554516	0.000761186	0.0241364	0.103419	0.047967	0.071908	0.032922
PSMA1	0.100407	0.000769761	0.0243569	0.340803	0.240396	0.234899	0.159122
UBXN1	0.147429	0.000787857	0.0248771	1.01785	0.870424	0.605944	0.492455
LINC00649	0.0915811	0.000790986	0.0248833	0.277564	0.185983	0.194631	0.11797
MCMBP	0.0539497	0.000791365	0.0248833	0.101191	0.047241	0.075743	0.034294
TMBIM6	0.15677	0.000798109	0.025043	1.26848	1.11171	0.694151	0.577503
SIRT7	0.073986	0.000809454	0.025346	0.180584	0.106598	0.127517	0.072702
ATP5G2	0.154614	0.000819899	0.0256197	1.70836	1.55374	0.820709	0.737997
PCGF1	0.0549166	0.000823015	0.0256637	0.105883	0.050967	0.082454	0.032922
ALPK2	0.0273135	0.000838109	0.0260601	0.029275	0.001962	0.020134	0.001372
RSAD2	0.0694458	0.000839195	0.0260601	0.137264	0.067819	0.084372	0.035665
RAPGEF1	0.0786595	0.000843896	0.0261521	0.202394	0.123735	0.143816	0.076818
FEN1	-0.0548232	0.000850734	0.0263098	0.060702	0.115525	0.049856	0.080933
CD8A	-0.0706273	0.000853238	0.026333	0.070054	0.140682	0.041227	0.069959
ATP6V1C1	-0.0606723	0.000857277	0.0264034	0.073367	0.13404	0.057526	0.089163
IL10RB	0.0607625	0.000876912	0.0269153	0.124943	0.06418	0.089166	0.043896
ANAPC16	0.14277	0.000877479	0.0269153	0.877346	0.734576	0.532119	0.419753
LYZ	0.0224665	0.00087955	0.0269164	0.022466	0	0.01534	0
EPB41L4A-AS1	0.0959387	0.000881095	0.0269164	0.315572	0.219633	0.219559	0.139918
C14orf2	0.136855	0.000887954	0.0270495	0.776294	0.639439	0.485139	0.375857
RPL3	-0.113311	0.000890421	0.0270495	3.69627	3.80958	0.976989	0.984911
KRTCAP2	0.1383	0.000890852	0.0270495	0.831549	0.693249	0.52349	0.411523
FUS	0.156111	0.000903868	0.0273894	1.15853	1.00242	0.646213	0.528121
FBXW4	0.044947	0.000916086	0.0277038	0.071027	0.02608	0.050815	0.016461
NOLC1	-0.105377	0.000917969	0.027705	0.291015	0.396392	0.202301	0.237311
ZCCHC18	0.0552944	0.000921616	0.0277593	0.102758	0.047464	0.069032	0.030178
NUAK2	0.0631805	0.000925011	0.0278058	0.129462	0.066281	0.088207	0.038409
MYH9	-0.157762	0.000930917	0.0279134	1.00913	1.16689	0.572387	0.585734
TYMS	-0.0289552	0.000932303	0.0279134	0.013399	0.042355	0.013423	0.034294
KIF22	0.0815863	0.000941145	0.0281221	0.221854	0.140268	0.152445	0.102881
SUN2	0.126938	0.000948353	0.0282812	0.560483	0.433544	0.348993	0.249657
PLEK	0.059708	0.000957973	0.0285029	0.113349	0.053641	0.072867	0.032922
HPS4	0.0714276	0.000960548	0.0285029	0.17011	0.098682	0.118888	0.067215
PKIA	-0.0353838	0.000961529	0.0285029	0.014556	0.04994	0.011505	0.028807
LPGAT1	0.064372	0.00096337	0.0285029	0.137882	0.07351	0.096836	0.046639
EID1	0.144385	0.000968872	0.0286093	0.93331	0.788926	0.553212	0.454047
TM9SF2	-0.109494	0.000974285	0.0286706	0.321456	0.43095	0.223394	0.260631
LRRC47	0.0548611	0.000974763	0.0286706	0.107658	0.052797	0.079578	0.034294
TSC22D4	0.112039	0.000979466	0.0287527	0.453207	0.341168	0.306807	0.216735
MT-CYB	-0.0810022	0.000985228	0.0288655	3.99857	4.07957	1	0.995885
SRP9	0.130835	0.000989178	0.0289135	0.696502	0.565666	0.444871	0.334705
ENOSF1	0.0730468	0.000990714	0.0289135	0.191812	0.118765	0.142857	0.085048
ARL6IP4	0.141015	0.000994167	0.028958	0.908113	0.767098	0.552253	0.447188
EZH2	-0.0389402	0.00101483	0.0295028	0.027606	0.066547	0.025887	0.049383
PRMT2	0.151313	0.00103138	0.0299122	0.953054	0.801742	0.545542	0.443073
TRIM33	0.057354	0.0010329	0.0299122	0.113669	0.056315	0.082454	0.035665
PHF1	0.104254	0.00103958	0.0300368	0.370927	0.266673	0.248322	0.165981
EXOG	0.0560609	0.0010412	0.0300368	0.10973	0.053669	0.081496	0.034294
SURF6	-0.0679397	0.00104596	0.0301165	0.102857	0.170796	0.079578	0.115226
LIMS1	0.13855	0.00104839	0.0301287	0.706429	0.567879	0.419942	0.325103
SF1	0.156331	0.00106156	0.0304469	1.19224	1.03591	0.663471	0.539095
FAM133B	0.0965806	0.00106351	0.0304469	0.323948	0.227368	0.220518	0.152263
SMAD4	0.0492902	0.00107945	0.0308445	0.086885	0.037595	0.061361	0.026063
MRPL33	0.0945895	0.00108716	0.0310056	0.336424	0.241835	0.24257	0.165981
GGA2	0.0704566	0.00109381	0.0311363	0.164943	0.094486	0.110259	0.060357
DFNB31	0.0391476	0.00110344	0.0313509	0.05431	0.015162	0.036433	0.00823
LPCAT1	0.0526193	0.00111916	0.0316851	0.097639	0.04502	0.06999	0.030178
FXYD1	0.0528343	0.00111942	0.0316851	0.100265	0.047431	0.071908	0.030178
CD37	0.153043	0.00112523	0.0317749	1.37462	1.22158	0.730585	0.62963
EIF1	0.116606	0.00112681	0.0317749	2.73521	2.6186	0.976031	0.934156
CNOT6L	0.103319	0.00113263	0.0318792	0.361216	0.257897	0.238734	0.156379
CPTP	0.0560674	0.00115194	0.0323619	0.113212	0.057144	0.082454	0.038409
COPE	0.117084	0.00116143	0.0325677	0.540977	0.423893	0.356663	0.277092
ANKRD49	0.0824893	0.00117053	0.0327618	0.23808	0.15559	0.16395	0.104252
PPP1R7	0.0961558	0.00118598	0.0330879	0.338712	0.242556	0.237776	0.161866
ATP9B	0.0614219	0.00118719	0.0330879	0.126176	0.064754	0.085331	0.041152
AIP	0.105721	0.00118879	0.0330879	0.419434	0.313713	0.287632	0.200274
TIAL1	0.104967	0.00119519	0.0331509	0.406021	0.301055	0.28092	0.192044
TBC1D2B	0.0656995	0.00119546	0.0331509	0.145561	0.079862	0.097795	0.050754
USP21	0.0557267	0.00121128	0.0335277	0.113289	0.057563	0.084372	0.038409
FGD3	0.112142	0.00122769	0.0339195	0.457831	0.345689	0.302972	0.208505
ARMC10	0.0429475	0.00124991	0.03447	0.073488	0.030541	0.057526	0.019204
ZNF266	0.0448492	0.00126354	0.0347369	0.074011	0.029162	0.051774	0.021948
PGBD2	0.0433266	0.00126421	0.0347369	0.068761	0.025434	0.04698	0.016461
NIPSNAP1	0.0684141	0.00126659	0.0347387	0.172563	0.104149	0.130393	0.071331
BRD2	0.137697	0.00127068	0.0347874	0.819225	0.681528	0.498562	0.389575
USP11	0.0807923	0.00128422	0.0350444	0.221372	0.14058	0.147651	0.087791
UPF3A	0.0990987	0.00128473	0.0350444	0.359425	0.260327	0.248322	0.170096
RMND5A	0.047327	0.00129556	0.0352759	0.084467	0.03714	0.06232	0.02332
SOS1	0.0570974	0.00130145	0.0353721	0.11762	0.060522	0.084372	0.041152
LPCAT4	0.0717052	0.00131045	0.0354864	0.185236	0.113531	0.130393	0.079561
C11orf58	0.133344	0.0013111	0.0354864	0.783952	0.650608	0.482263	0.381344
MRPL48	0.0660444	0.00131274	0.0354864	0.163353	0.097308	0.121764	0.075446
WDR82	0.0923969	0.00131987	0.0356151	0.301039	0.208642	0.20326	0.134431
HLA-DPB1	0.0866527	0.00132528	0.035697	0.246901	0.160248	0.160115	0.098765
MED7	0.0561972	0.00132892	0.035731	0.114374	0.058177	0.084372	0.039781
LYAR	0.137648	0.00135172	0.0362384	0.706223	0.568575	0.413231	0.320988
MYD88	0.0810872	0.00135509	0.0362384	0.232275	0.151188	0.165868	0.098765
PTGIR	-0.013066	0.00135732	0.0362384	0.001331	0.014397	0.002876	0.015089
GLS	0.0590692	0.00135792	0.0362384	0.129365	0.070295	0.095877	0.049383
PATL1	-0.0653556	0.00135985	0.0362384	0.101226	0.166582	0.080537	0.112483
TMEM165	0.0788236	0.00137696	0.0366297	0.227431	0.148607	0.166826	0.102881
C5orf56	0.0722165	0.00139625	0.0370772	0.187698	0.115481	0.132311	0.075446
SNRPB	0.113704	0.00140098	0.037137	0.50842	0.394716	0.336529	0.241427
SCAND1	0.126374	0.00141603	0.0374701	0.692242	0.565868	0.444871	0.342936
CLMP	0.0199697	0.0014335	0.0378657	0.01997	0	0.014382	0
PARP10	0.0790049	0.00144185	0.0380193	0.218732	0.139727	0.150527	0.089163
RNASEH2C	0.0959527	0.00144556	0.0380505	0.34738	0.251427	0.24257	0.163237
SLC2A13	0.0318709	0.00145172	0.0381457	0.042596	0.010725	0.03164	0.006859
PSME2	0.14365	0.00145753	0.0381523	0.851297	0.707647	0.494727	0.381344
KLRD1	-0.0242359	0.00145906	0.0381523	0.00332	0.027556	0.001918	0.015089
SFI1	0.0838698	0.00145959	0.0381523	0.245029	0.161159	0.166826	0.104252
ZBTB2	0.0621994	0.00146393	0.0381994	0.143607	0.081408	0.102589	0.05487
TARBP1	0.045017	0.00147802	0.0385001	0.079442	0.034425	0.057526	0.02332
IFIT3	0.0808869	0.00148931	0.0387272	0.182944	0.102057	0.106424	0.048011
FO538757.2	0.0608755	0.00149409	0.0387506	0.140955	0.080079	0.103547	0.053498
PRKCH	0.117232	0.00149537	0.0387506	0.520353	0.403121	0.334612	0.246914
TBRG1	0.119341	0.0015005	0.0388167	0.559467	0.440126	0.366251	0.266118
VAMP1	0.0367701	0.00151139	0.0390313	0.054244	0.017474	0.038351	0.012346
TECR	0.127476	0.001534	0.0395473	0.711043	0.583567	0.451582	0.353909
SVIP	0.090603	0.0015681	0.0403572	0.309014	0.218411	0.216683	0.145405
COX8A	0.129976	0.00157297	0.0404089	0.761372	0.631397	0.480345	0.360768
LINC00869	0.085881	0.00157549	0.0404089	0.26364	0.177759	0.177373	0.111111
QSOX1	-0.0380567	0.00158679	0.0405828	0.02687	0.064927	0.020134	0.046639
SLC25A6	0.149326	0.00158767	0.0405828	1.59627	1.44694	0.78907	0.698217
HAGHL	0.0846349	0.0015934	0.0406602	0.250315	0.165681	0.166826	0.101509
HEBP2	0.0454122	0.00160139	0.0407947	0.07897	0.033558	0.057526	0.021948
TRAPPC1	0.121693	0.00162269	0.0412675	0.660044	0.53835	0.432407	0.323731
PCBP1	0.118306	0.00163978	0.0416316	0.554573	0.436267	0.357622	0.26749
RAB5C	0.0737935	0.00166275	0.0421436	0.206834	0.13304	0.152445	0.087791
ATP5J2	0.126621	0.00168591	0.0426587	0.758197	0.631576	0.479386	0.377229
LENG9	0.0205093	0.00171005	0.0431967	0.021159	0.00065	0.01534	0.001372
PARP11	0.0506059	0.00173402	0.0437287	0.095488	0.044883	0.067114	0.030178
RPS11	0.142189	0.00175415	0.0441622	2.0122	1.87001	0.882071	0.798354
LBR	0.0958763	0.00181762	0.0456836	0.340108	0.244232	0.222435	0.160494
PHIP	0.105824	0.00184207	0.046221	0.425349	0.319525	0.277085	0.201646
MT-ND1	-0.0972195	0.00184571	0.0462351	3.33212	3.42934	0.990412	0.987654
LTC4S	0.0318507	0.00184978	0.04626	0.04556	0.01371	0.034516	0.00823
NME3	0.0944974	0.00185937	0.0464052	0.345004	0.250506	0.234899	0.163237
TMPO-AS1	-0.0439036	0.00186345	0.0464052	0.040768	0.084672	0.029722	0.060357
FBXO41	0.0196209	0.00186485	0.0464052	0.019621	0	0.014382	0
SLBP	0.0753677	0.00188379	0.046799	0.216807	0.141439	0.161074	0.089163
PPP1CC	0.119744	0.00190614	0.0472761	0.609116	0.489372	0.386385	0.29904
UBB	0.140186	0.00191119	0.0473232	0.973044	0.832858	0.568552	0.455418
HOPX	-0.0680939	0.00191503	0.0473404	0.095278	0.163371	0.064238	0.087791
HIST2H2AB	-0.0235222	0.0019231	0.0474617	0.007179	0.030701	0.00767	0.021948
PRKAB1	-0.0505298	0.00192734	0.0474883	0.054857	0.105387	0.041227	0.071331
CCL2	0.0169405	0.00193564	0.0476148	0.016941	0	0.013423	0
TRIM56	0.0866786	0.00193952	0.0476322	0.270704	0.184025	0.180249	0.11797
RPL11	0.102128	0.00197225	0.0483572	4.02508	3.92295	0.982742	0.982167
MRPL35	0.0501592	0.00197896	0.0484426	0.110543	0.060384	0.089166	0.053498
RC3H1	0.0810611	0.00199231	0.04869	0.249835	0.168774	0.176414	0.106996
VAMP2	0.102815	0.00203934	0.0496918	0.417971	0.315156	0.276127	0.193416
TNFRSF14	0.110597	0.00203991	0.0496918	0.514721	0.404124	0.338447	0.253772

[truncated: 13 more sheets: T4_naive, T8_activated_1, T8_activated_2, T8_memory, T8_naive, T_regs, T4_activated, B_cells_naive, B_cells_naive_activated, B_cells_memory_activated_CD40L+, B_cells_memory_activated_aCD3_C, B_cells_naive_activated_CD40L+I, B_cells_naive_activated_aCD3_CD]
