# Supplementary material for: Single-cell Atlas of common variable immunodeficiency shows germinal center-associated epigenetic dysregulation in B-cell responses
Source: Nat Commun. 2022 Apr 1;13:1779. doi: 10.1038/s41467-022-29450-x (PMC8975885; doi:10.1038/s41467-022-29450-x)
Supplement: Supplementary file 10 — Supplementary Data 8 [file 41467_2022_29450_MOESM10_ESM.xlsx]

## Sheet: cellphone_twins
Supplementary Data 8. CellPhoneDB analysis in the CVID-discortant twins. DEGs were obtained using a two-sided limma moderated t-test with Benjamini-Horchberg correction for multiple testing.
interaction	celltype_DE	celltype_partner	genes_DE	genes_partner	adj_pval_DE	logFC_DE	percent_expr_DE	percent_expr_partner	is_complex
FCER2_CR2	B_cells_memory_activated	B_cells_memory_activated	FCER2	CR2	1.41961e-11	-0.333493	0.290509	0.129209	FALSE
ICAM1_SPN	B_cells_memory_activated	MAIT_cells	ICAM1	SPN	7.70503e-09	-0.251722	0.561343	0.230769	FALSE
ICAM1_SPN	B_cells_memory_activated	MAIT_cells_activated	ICAM1	SPN	7.70503e-09	-0.251722	0.561343	0.269406	FALSE
ICAM1_SPN	B_cells_memory_activated	Myeloid_cells	ICAM1	SPN	7.70503e-09	-0.251722	0.561343	0.147368	FALSE
ICAM1_SPN	B_cells_memory_activated	NK_CD16_bright	ICAM1	SPN	7.70503e-09	-0.251722	0.561343	0.249017	FALSE
ICAM1_SPN	B_cells_memory_activated	NK_CD16_bright_activated	ICAM1	SPN	7.70503e-09	-0.251722	0.561343	0.164372	FALSE
ICAM1_SPN	B_cells_memory_activated	NK_CD56_bright	ICAM1	SPN	7.70503e-09	-0.251722	0.561343	0.37395	FALSE
ICAM1_SPN	B_cells_memory_activated	NK_CD56_bright_activated	ICAM1	SPN	7.70503e-09	-0.251722	0.561343	0.48	FALSE
ICAM1_SPN	B_cells_memory_activated	T4_activated	ICAM1	SPN	7.70503e-09	-0.251722	0.561343	0.33618	FALSE
ICAM1_SPN	B_cells_memory_activated	T4_memory	ICAM1	SPN	7.70503e-09	-0.251722	0.561343	0.18623	FALSE
ICAM1_SPN	B_cells_memory_activated	T4_naive	ICAM1	SPN	7.70503e-09	-0.251722	0.561343	0.115556	FALSE
ICAM1_SPN	B_cells_memory_activated	T8_activated_1	ICAM1	SPN	7.70503e-09	-0.251722	0.561343	0.424096	FALSE
ICAM1_SPN	B_cells_memory_activated	T8_activated_2	ICAM1	SPN	7.70503e-09	-0.251722	0.561343	0.25	FALSE
ICAM1_SPN	B_cells_memory_activated	T8_memory	ICAM1	SPN	7.70503e-09	-0.251722	0.561343	0.286738	FALSE
ICAM1_SPN	B_cells_memory_activated	T8_naive	ICAM1	SPN	7.70503e-09	-0.251722	0.561343	0.127451	FALSE
ICAM1_SPN	B_cells_memory_activated	T_gd	ICAM1	SPN	7.70503e-09	-0.251722	0.561343	0.246772	FALSE
ICAM1_SPN	B_cells_memory_activated	T_regs	ICAM1	SPN	7.70503e-09	-0.251722	0.561343	0.301546	FALSE
ICAM1_SPN	B_cells_naive_activated	MAIT_cells	ICAM1	SPN	0.045116	-0.180361	0.196796	0.230769	FALSE
ICAM1_SPN	B_cells_naive_activated	MAIT_cells_activated	ICAM1	SPN	0.045116	-0.180361	0.196796	0.269406	FALSE
ICAM1_SPN	B_cells_naive_activated	Myeloid_cells	ICAM1	SPN	0.045116	-0.180361	0.196796	0.147368	FALSE
ICAM1_SPN	B_cells_naive_activated	NK_CD16_bright	ICAM1	SPN	0.045116	-0.180361	0.196796	0.249017	FALSE
ICAM1_SPN	B_cells_naive_activated	NK_CD16_bright_activated	ICAM1	SPN	0.045116	-0.180361	0.196796	0.164372	FALSE
ICAM1_SPN	B_cells_naive_activated	NK_CD56_bright	ICAM1	SPN	0.045116	-0.180361	0.196796	0.37395	FALSE
ICAM1_SPN	B_cells_naive_activated	NK_CD56_bright_activated	ICAM1	SPN	0.045116	-0.180361	0.196796	0.48	FALSE
ICAM1_SPN	B_cells_naive_activated	T4_activated	ICAM1	SPN	0.045116	-0.180361	0.196796	0.33618	FALSE
ICAM1_SPN	B_cells_naive_activated	T4_memory	ICAM1	SPN	0.045116	-0.180361	0.196796	0.18623	FALSE
ICAM1_SPN	B_cells_naive_activated	T4_naive	ICAM1	SPN	0.045116	-0.180361	0.196796	0.115556	FALSE
ICAM1_SPN	B_cells_naive_activated	T8_activated_1	ICAM1	SPN	0.045116	-0.180361	0.196796	0.424096	FALSE
ICAM1_SPN	B_cells_naive_activated	T8_activated_2	ICAM1	SPN	0.045116	-0.180361	0.196796	0.25	FALSE
ICAM1_SPN	B_cells_naive_activated	T8_memory	ICAM1	SPN	0.045116	-0.180361	0.196796	0.286738	FALSE
ICAM1_SPN	B_cells_naive_activated	T8_naive	ICAM1	SPN	0.045116	-0.180361	0.196796	0.127451	FALSE
ICAM1_SPN	B_cells_naive_activated	T_gd	ICAM1	SPN	0.045116	-0.180361	0.196796	0.246772	FALSE
ICAM1_SPN	B_cells_naive_activated	T_regs	ICAM1	SPN	0.045116	-0.180361	0.196796	0.301546	FALSE
ICAM1_ITGAL	B_cells_memory_activated	B_cells_memory	ICAM1	ITGAL	7.70503e-09	-0.251722	0.561343	0.21902	FALSE
ICAM1_ITGAL	B_cells_memory_activated	MAIT_cells	ICAM1	ITGAL	7.70503e-09	-0.251722	0.561343	0.143813	FALSE
ICAM1_ITGAL	B_cells_memory_activated	MAIT_cells_activated	ICAM1	ITGAL	7.70503e-09	-0.251722	0.561343	0.178082	FALSE
ICAM1_ITGAL	B_cells_memory_activated	Myeloid_cells	ICAM1	ITGAL	7.70503e-09	-0.251722	0.561343	0.221053	FALSE
ICAM1_ITGAL	B_cells_memory_activated	NK_CD16_bright	ICAM1	ITGAL	7.70503e-09	-0.251722	0.561343	0.245085	FALSE
ICAM1_ITGAL	B_cells_memory_activated	NK_CD16_bright_activated	ICAM1	ITGAL	7.70503e-09	-0.251722	0.561343	0.115789	FALSE
ICAM1_ITGAL	B_cells_memory_activated	NK_CD56_bright	ICAM1	ITGAL	7.70503e-09	-0.251722	0.561343	0.201681	FALSE
ICAM1_ITGAL	B_cells_memory_activated	NK_CD56_bright_activated	ICAM1	ITGAL	7.70503e-09	-0.251722	0.561343	0.17	FALSE
ICAM1_ITGAL	B_cells_memory_activated	T4_activated	ICAM1	ITGAL	7.70503e-09	-0.251722	0.561343	0.31944	FALSE
ICAM1_ITGAL	B_cells_memory_activated	T4_memory	ICAM1	ITGAL	7.70503e-09	-0.251722	0.561343	0.164786	FALSE
ICAM1_ITGAL	B_cells_memory_activated	T4_naive	ICAM1	ITGAL	7.70503e-09	-0.251722	0.561343	0.10963	FALSE
ICAM1_ITGAL	B_cells_memory_activated	T8_activated_1	ICAM1	ITGAL	7.70503e-09	-0.251722	0.561343	0.392771	FALSE
ICAM1_ITGAL	B_cells_memory_activated	T8_activated_2	ICAM1	ITGAL	7.70503e-09	-0.251722	0.561343	0.291667	FALSE
ICAM1_ITGAL	B_cells_memory_activated	T8_memory	ICAM1	ITGAL	7.70503e-09	-0.251722	0.561343	0.284946	FALSE
ICAM1_ITGAL	B_cells_memory_activated	T8_naive	ICAM1	ITGAL	7.70503e-09	-0.251722	0.561343	0.122549	FALSE
ICAM1_ITGAL	B_cells_memory_activated	T_gd	ICAM1	ITGAL	7.70503e-09	-0.251722	0.561343	0.185079	FALSE
ICAM1_ITGAL	B_cells_memory_activated	T_regs	ICAM1	ITGAL	7.70503e-09	-0.251722	0.561343	0.219072	FALSE
ICAM1_ITGAL	B_cells_naive_activated	B_cells_memory	ICAM1	ITGAL	0.045116	-0.180361	0.196796	0.21902	FALSE
ICAM1_ITGAL	B_cells_naive_activated	B_cells_memory_activated	ICAM1	ITGAL	0.045116	-0.180361	0.196796	0.13468	FALSE
ICAM1_ITGAL	B_cells_naive_activated	MAIT_cells	ICAM1	ITGAL	0.045116	-0.180361	0.196796	0.143813	FALSE
ICAM1_ITGAL	B_cells_naive_activated	MAIT_cells_activated	ICAM1	ITGAL	0.045116	-0.180361	0.196796	0.178082	FALSE
ICAM1_ITGAL	B_cells_naive_activated	Myeloid_cells	ICAM1	ITGAL	0.045116	-0.180361	0.196796	0.221053	FALSE
ICAM1_ITGAL	B_cells_naive_activated	NK_CD16_bright	ICAM1	ITGAL	0.045116	-0.180361	0.196796	0.245085	FALSE
ICAM1_ITGAL	B_cells_naive_activated	NK_CD16_bright_activated	ICAM1	ITGAL	0.045116	-0.180361	0.196796	0.115789	FALSE
ICAM1_ITGAL	B_cells_naive_activated	NK_CD56_bright	ICAM1	ITGAL	0.045116	-0.180361	0.196796	0.201681	FALSE
ICAM1_ITGAL	B_cells_naive_activated	NK_CD56_bright_activated	ICAM1	ITGAL	0.045116	-0.180361	0.196796	0.17	FALSE
ICAM1_ITGAL	B_cells_naive_activated	T4_activated	ICAM1	ITGAL	0.045116	-0.180361	0.196796	0.31944	FALSE
ICAM1_ITGAL	B_cells_naive_activated	T4_memory	ICAM1	ITGAL	0.045116	-0.180361	0.196796	0.164786	FALSE
ICAM1_ITGAL	B_cells_naive_activated	T4_naive	ICAM1	ITGAL	0.045116	-0.180361	0.196796	0.10963	FALSE
ICAM1_ITGAL	B_cells_naive_activated	T8_activated_1	ICAM1	ITGAL	0.045116	-0.180361	0.196796	0.392771	FALSE
ICAM1_ITGAL	B_cells_naive_activated	T8_activated_2	ICAM1	ITGAL	0.045116	-0.180361	0.196796	0.291667	FALSE
ICAM1_ITGAL	B_cells_naive_activated	T8_memory	ICAM1	ITGAL	0.045116	-0.180361	0.196796	0.284946	FALSE
ICAM1_ITGAL	B_cells_naive_activated	T8_naive	ICAM1	ITGAL	0.045116	-0.180361	0.196796	0.122549	FALSE
ICAM1_ITGAL	B_cells_naive_activated	T_gd	ICAM1	ITGAL	0.045116	-0.180361	0.196796	0.185079	FALSE
ICAM1_ITGAL	B_cells_naive_activated	T_regs	ICAM1	ITGAL	0.045116	-0.180361	0.196796	0.219072	FALSE
ICAM1_ITGAL	B_cells_memory_activated	B_cells_memory_activated	ICAM1	ITGAL	7.70503e-09	-0.251722	0.561343	0.13468	FALSE
FAS_FASLG	B_cells_memory_activated	MAIT_cells_activated	FAS	FASLG	0.000169516	-0.137621	0.393519	0.237443	FALSE
FAS_FASLG	B_cells_memory_activated	NK_CD16_bright	FAS	FASLG	0.000169516	-0.137621	0.393519	0.180865	FALSE
FAS_FASLG	B_cells_memory_activated	NK_CD16_bright_activated	FAS	FASLG	0.000169516	-0.137621	0.393519	0.233198	FALSE
FAS_FASLG	B_cells_memory_activated	NK_CD56_bright	FAS	FASLG	0.000169516	-0.137621	0.393519	0.172269	FALSE
FAS_FASLG	B_cells_memory_activated	NK_CD56_bright_activated	FAS	FASLG	0.000169516	-0.137621	0.393519	0.255	FALSE
FAS_FASLG	B_cells_memory_activated	T8_activated_1	FAS	FASLG	0.000169516	-0.137621	0.393519	0.163855	FALSE
FAS_FASLG	B_cells_memory_activated	T8_activated_2	FAS	FASLG	0.000169516	-0.137621	0.393519	0.121528	FALSE
FAS_FASLG	B_cells_memory_activated	T8_memory	FAS	FASLG	0.000169516	-0.137621	0.393519	0.129032	FALSE
FAS_FASLG	B_cells_memory_activated	T_gd	FAS	FASLG	0.000169516	-0.137621	0.393519	0.197991	FALSE
CCL4_CCR5	T_gd	MAIT_cells	CCL4	CCR5	3.19155e-06	-0.748969	0.487106	0.113712	FALSE
CCL4_CCR5	T_gd	MAIT_cells_activated	CCL4	CCR5	3.19155e-06	-0.748969	0.487106	0.105023	FALSE
CCL4_CCR5	T_gd	Myeloid_cells	CCL4	CCR5	3.19155e-06	-0.748969	0.487106	0.17193	FALSE
CCL4_CCR5	T_gd	T_gd	CCL4	CCR5	3.19155e-06	-0.748969	0.487106	0.110473	FALSE
CCL3_CCR5	NK_CD16_bright_activated	MAIT_cells	CCL3	CCR5	0.0244063	-0.344901	0.348708	0.113712	FALSE
CCL3_CCR5	NK_CD16_bright_activated	MAIT_cells_activated	CCL3	CCR5	0.0244063	-0.344901	0.348708	0.105023	FALSE
CCL3_CCR5	NK_CD16_bright_activated	Myeloid_cells	CCL3	CCR5	0.0244063	-0.344901	0.348708	0.17193	FALSE
CCL3_CCR5	NK_CD16_bright_activated	T_gd	CCL3	CCR5	0.0244063	-0.344901	0.348708	0.110473	FALSE
CCL3_CCR5	T_gd	MAIT_cells	CCL3	CCR5	5.20595e-12	-0.914278	0.143266	0.113712	FALSE
CCL3_CCR5	T_gd	MAIT_cells_activated	CCL3	CCR5	5.20595e-12	-0.914278	0.143266	0.105023	FALSE
CCL3_CCR5	T_gd	Myeloid_cells	CCL3	CCR5	5.20595e-12	-0.914278	0.143266	0.17193	FALSE
CCL3_CCR5	T_gd	T_gd	CCL3	CCR5	5.20595e-12	-0.914278	0.143266	0.110473	FALSE
KLRB1_CLEC2D	T4_memory	B_cells_memory	KLRB1	CLEC2D	0.0200246	-0.117777	0.14094	0.291066	FALSE
KLRB1_CLEC2D	T4_memory	B_cells_memory_activated	KLRB1	CLEC2D	0.0200246	-0.117777	0.14094	0.373737	FALSE
KLRB1_CLEC2D	T4_memory	B_cells_naive	KLRB1	CLEC2D	0.0200246	-0.117777	0.14094	0.46355	FALSE
KLRB1_CLEC2D	T4_memory	B_cells_naive_activated	KLRB1	CLEC2D	0.0200246	-0.117777	0.14094	0.288136	FALSE
KLRB1_CLEC2D	T4_memory	B_cells_oligoclonal	KLRB1	CLEC2D	0.0200246	-0.117777	0.14094	0.394737	FALSE
KLRB1_CLEC2D	T4_memory	MAIT_cells	KLRB1	CLEC2D	0.0200246	-0.117777	0.14094	0.254181	FALSE
KLRB1_CLEC2D	T4_memory	MAIT_cells_activated	KLRB1	CLEC2D	0.0200246	-0.117777	0.14094	0.424658	FALSE
KLRB1_CLEC2D	T4_memory	Myeloid_cells	KLRB1	CLEC2D	0.0200246	-0.117777	0.14094	0.133333	FALSE
KLRB1_CLEC2D	T4_memory	NK_CD16_bright	KLRB1	CLEC2D	0.0200246	-0.117777	0.14094	0.117955	FALSE
KLRB1_CLEC2D	T4_memory	T4_activated	KLRB1	CLEC2D	0.0200246	-0.117777	0.14094	0.741373	FALSE
KLRB1_CLEC2D	T4_memory	T4_naive	KLRB1	CLEC2D	0.0200246	-0.117777	0.14094	0.312593	FALSE
KLRB1_CLEC2D	T4_memory	T8_activated_1	KLRB1	CLEC2D	0.0200246	-0.117777	0.14094	0.79759	FALSE
KLRB1_CLEC2D	T4_memory	T8_activated_2	KLRB1	CLEC2D	0.0200246	-0.117777	0.14094	0.524306	FALSE
KLRB1_CLEC2D	T4_memory	T8_memory	KLRB1	CLEC2D	0.0200246	-0.117777	0.14094	0.437276	FALSE
KLRB1_CLEC2D	T4_memory	T8_naive	KLRB1	CLEC2D	0.0200246	-0.117777	0.14094	0.453431	FALSE
KLRB1_CLEC2D	T4_memory	T_gd	KLRB1	CLEC2D	0.0200246	-0.117777	0.14094	0.374462	FALSE
KLRB1_CLEC2D	T4_memory	T_regs	KLRB1	CLEC2D	0.0200246	-0.117777	0.14094	0.541237	FALSE
KLRB1_CLEC2D	T4_memory	T4_memory	KLRB1	CLEC2D	0.0200246	-0.117777	0.14094	0.373589	FALSE
TNF_TNFRSF1A	B_cells_memory_activated	MAIT_cells	TNF	TNFRSF1A	1.74333e-07	-0.208952	0.349537	0.197324	FALSE
TNF_TNFRSF1A	B_cells_memory_activated	MAIT_cells_activated	TNF	TNFRSF1A	1.74333e-07	-0.208952	0.349537	0.283105	FALSE
TNF_TNFRSF1A	B_cells_memory_activated	Myeloid_cells	TNF	TNFRSF1A	1.74333e-07	-0.208952	0.349537	0.452632	FALSE
TNF_TNFRSF1A	B_cells_memory_activated	NK_CD16_bright	TNF	TNFRSF1A	1.74333e-07	-0.208952	0.349537	0.142857	FALSE
TNF_TNFRSF1A	B_cells_memory_activated	NK_CD16_bright_activated	TNF	TNFRSF1A	1.74333e-07	-0.208952	0.349537	0.116599	FALSE
TNF_TNFRSF1A	B_cells_memory_activated	T4_activated	TNF	TNFRSF1A	1.74333e-07	-0.208952	0.349537	0.294158	FALSE
TNF_TNFRSF1A	B_cells_memory_activated	T4_memory	TNF	TNFRSF1A	1.74333e-07	-0.208952	0.349537	0.111738	FALSE
TNF_TNFRSF1A	B_cells_memory_activated	T8_activated_1	TNF	TNFRSF1A	1.74333e-07	-0.208952	0.349537	0.357831	FALSE
TNF_TNFRSF1A	B_cells_memory_activated	T8_activated_2	TNF	TNFRSF1A	1.74333e-07	-0.208952	0.349537	0.166667	FALSE
TNF_TNFRSF1A	B_cells_memory_activated	T8_memory	TNF	TNFRSF1A	1.74333e-07	-0.208952	0.349537	0.137993	FALSE
TNF_TNFRSF1A	B_cells_memory_activated	T8_naive	TNF	TNFRSF1A	1.74333e-07	-0.208952	0.349537	0.139706	FALSE
TNF_TNFRSF1A	B_cells_memory_activated	T_gd	TNF	TNFRSF1A	1.74333e-07	-0.208952	0.349537	0.166428	FALSE
TNF_TNFRSF1A	B_cells_memory_activated	T_regs	TNF	TNFRSF1A	1.74333e-07	-0.208952	0.349537	0.170103	FALSE
TNF_TNFRSF1A	T4_activated	MAIT_cells	TNF	TNFRSF1A	0.00195149	-0.19696	0.576364	0.197324	FALSE
TNF_TNFRSF1A	T4_activated	MAIT_cells_activated	TNF	TNFRSF1A	0.00195149	-0.19696	0.576364	0.283105	FALSE
TNF_TNFRSF1A	T4_activated	Myeloid_cells	TNF	TNFRSF1A	0.00195149	-0.19696	0.576364	0.452632	FALSE
TNF_TNFRSF1A	T4_activated	NK_CD16_bright	TNF	TNFRSF1A	0.00195149	-0.19696	0.576364	0.142857	FALSE
TNF_TNFRSF1A	T4_activated	NK_CD16_bright_activated	TNF	TNFRSF1A	0.00195149	-0.19696	0.576364	0.116599	FALSE
TNF_TNFRSF1A	T4_activated	T4_memory	TNF	TNFRSF1A	0.00195149	-0.19696	0.576364	0.111738	FALSE
TNF_TNFRSF1A	T4_activated	T8_activated_1	TNF	TNFRSF1A	0.00195149	-0.19696	0.576364	0.357831	FALSE
TNF_TNFRSF1A	T4_activated	T8_activated_2	TNF	TNFRSF1A	0.00195149	-0.19696	0.576364	0.166667	FALSE
TNF_TNFRSF1A	T4_activated	T8_memory	TNF	TNFRSF1A	0.00195149	-0.19696	0.576364	0.137993	FALSE
TNF_TNFRSF1A	T4_activated	T8_naive	TNF	TNFRSF1A	0.00195149	-0.19696	0.576364	0.139706	FALSE
TNF_TNFRSF1A	T4_activated	T_gd	TNF	TNFRSF1A	0.00195149	-0.19696	0.576364	0.166428	FALSE
TNF_TNFRSF1A	T4_activated	T_regs	TNF	TNFRSF1A	0.00195149	-0.19696	0.576364	0.170103	FALSE
TNF_TNFRSF1A	T_gd	MAIT_cells	TNF	TNFRSF1A	3.73037e-06	-0.351661	0.100287	0.197324	FALSE
TNF_TNFRSF1A	T_gd	MAIT_cells_activated	TNF	TNFRSF1A	3.73037e-06	-0.351661	0.100287	0.283105	FALSE
TNF_TNFRSF1A	T_gd	Myeloid_cells	TNF	TNFRSF1A	3.73037e-06	-0.351661	0.100287	0.452632	FALSE
TNF_TNFRSF1A	T_gd	NK_CD16_bright	TNF	TNFRSF1A	3.73037e-06	-0.351661	0.100287	0.142857	FALSE
TNF_TNFRSF1A	T_gd	NK_CD16_bright_activated	TNF	TNFRSF1A	3.73037e-06	-0.351661	0.100287	0.116599	FALSE
TNF_TNFRSF1A	T_gd	T4_activated	TNF	TNFRSF1A	3.73037e-06	-0.351661	0.100287	0.294158	FALSE
TNF_TNFRSF1A	T_gd	T4_memory	TNF	TNFRSF1A	3.73037e-06	-0.351661	0.100287	0.111738	FALSE
TNF_TNFRSF1A	T_gd	T8_activated_1	TNF	TNFRSF1A	3.73037e-06	-0.351661	0.100287	0.357831	FALSE
TNF_TNFRSF1A	T_gd	T8_activated_2	TNF	TNFRSF1A	3.73037e-06	-0.351661	0.100287	0.166667	FALSE
TNF_TNFRSF1A	T_gd	T8_memory	TNF	TNFRSF1A	3.73037e-06	-0.351661	0.100287	0.137993	FALSE
TNF_TNFRSF1A	T_gd	T8_naive	TNF	TNFRSF1A	3.73037e-06	-0.351661	0.100287	0.139706	FALSE
TNF_TNFRSF1A	T_gd	T_regs	TNF	TNFRSF1A	3.73037e-06	-0.351661	0.100287	0.170103	FALSE
TNF_TNFRSF1A	T_regs	MAIT_cells	TNF	TNFRSF1A	0.0305146	-0.367919	0.3125	0.197324	FALSE
TNF_TNFRSF1A	T_regs	MAIT_cells_activated	TNF	TNFRSF1A	0.0305146	-0.367919	0.3125	0.283105	FALSE
TNF_TNFRSF1A	T_regs	Myeloid_cells	TNF	TNFRSF1A	0.0305146	-0.367919	0.3125	0.452632	FALSE
TNF_TNFRSF1A	T_regs	NK_CD16_bright	TNF	TNFRSF1A	0.0305146	-0.367919	0.3125	0.142857	FALSE
TNF_TNFRSF1A	T_regs	NK_CD16_bright_activated	TNF	TNFRSF1A	0.0305146	-0.367919	0.3125	0.116599	FALSE
TNF_TNFRSF1A	T_regs	T4_activated	TNF	TNFRSF1A	0.0305146	-0.367919	0.3125	0.294158	FALSE
TNF_TNFRSF1A	T_regs	T4_memory	TNF	TNFRSF1A	0.0305146	-0.367919	0.3125	0.111738	FALSE
TNF_TNFRSF1A	T_regs	T8_activated_1	TNF	TNFRSF1A	0.0305146	-0.367919	0.3125	0.357831	FALSE
TNF_TNFRSF1A	T_regs	T8_activated_2	TNF	TNFRSF1A	0.0305146	-0.367919	0.3125	0.166667	FALSE
TNF_TNFRSF1A	T_regs	T8_memory	TNF	TNFRSF1A	0.0305146	-0.367919	0.3125	0.137993	FALSE
TNF_TNFRSF1A	T_regs	T8_naive	TNF	TNFRSF1A	0.0305146	-0.367919	0.3125	0.139706	FALSE
TNF_TNFRSF1A	T_regs	T_gd	TNF	TNFRSF1A	0.0305146	-0.367919	0.3125	0.166428	FALSE
TNF_TNFRSF1A	T4_activated	T4_activated	TNF	TNFRSF1A	0.00195149	-0.19696	0.576364	0.294158	FALSE
TNF_TNFRSF1A	T_gd	T_gd	TNF	TNFRSF1A	3.73037e-06	-0.351661	0.100287	0.166428	FALSE
TNF_TNFRSF1A	T_regs	T_regs	TNF	TNFRSF1A	0.0305146	-0.367919	0.3125	0.170103	FALSE
LTA_TNFRSF1A	B_cells_memory_activated	MAIT_cells	LTA	TNFRSF1A	1.37119e-10	-0.317689	0.525463	0.197324	FALSE
LTA_TNFRSF1A	B_cells_memory_activated	MAIT_cells_activated	LTA	TNFRSF1A	1.37119e-10	-0.317689	0.525463	0.283105	FALSE
LTA_TNFRSF1A	B_cells_memory_activated	Myeloid_cells	LTA	TNFRSF1A	1.37119e-10	-0.317689	0.525463	0.452632	FALSE
LTA_TNFRSF1A	B_cells_memory_activated	NK_CD16_bright	LTA	TNFRSF1A	1.37119e-10	-0.317689	0.525463	0.142857	FALSE
LTA_TNFRSF1A	B_cells_memory_activated	NK_CD16_bright_activated	LTA	TNFRSF1A	1.37119e-10	-0.317689	0.525463	0.116599	FALSE
LTA_TNFRSF1A	B_cells_memory_activated	T4_activated	LTA	TNFRSF1A	1.37119e-10	-0.317689	0.525463	0.294158	FALSE
LTA_TNFRSF1A	B_cells_memory_activated	T4_memory	LTA	TNFRSF1A	1.37119e-10	-0.317689	0.525463	0.111738	FALSE
LTA_TNFRSF1A	B_cells_memory_activated	T8_activated_1	LTA	TNFRSF1A	1.37119e-10	-0.317689	0.525463	0.357831	FALSE
LTA_TNFRSF1A	B_cells_memory_activated	T8_activated_2	LTA	TNFRSF1A	1.37119e-10	-0.317689	0.525463	0.166667	FALSE
LTA_TNFRSF1A	B_cells_memory_activated	T8_memory	LTA	TNFRSF1A	1.37119e-10	-0.317689	0.525463	0.137993	FALSE
LTA_TNFRSF1A	B_cells_memory_activated	T8_naive	LTA	TNFRSF1A	1.37119e-10	-0.317689	0.525463	0.139706	FALSE
LTA_TNFRSF1A	B_cells_memory_activated	T_gd	LTA	TNFRSF1A	1.37119e-10	-0.317689	0.525463	0.166428	FALSE
LTA_TNFRSF1A	B_cells_memory_activated	T_regs	LTA	TNFRSF1A	1.37119e-10	-0.317689	0.525463	0.170103	FALSE
LTA_TNFRSF1A	NK_CD16_bright_activated	MAIT_cells	LTA	TNFRSF1A	0.00964634	-0.224524	0.143911	0.197324	FALSE
LTA_TNFRSF1A	NK_CD16_bright_activated	MAIT_cells_activated	LTA	TNFRSF1A	0.00964634	-0.224524	0.143911	0.283105	FALSE
LTA_TNFRSF1A	NK_CD16_bright_activated	Myeloid_cells	LTA	TNFRSF1A	0.00964634	-0.224524	0.143911	0.452632	FALSE
LTA_TNFRSF1A	NK_CD16_bright_activated	NK_CD16_bright	LTA	TNFRSF1A	0.00964634	-0.224524	0.143911	0.142857	FALSE
LTA_TNFRSF1A	NK_CD16_bright_activated	T4_activated	LTA	TNFRSF1A	0.00964634	-0.224524	0.143911	0.294158	FALSE
LTA_TNFRSF1A	NK_CD16_bright_activated	T4_memory	LTA	TNFRSF1A	0.00964634	-0.224524	0.143911	0.111738	FALSE
LTA_TNFRSF1A	NK_CD16_bright_activated	T8_activated_1	LTA	TNFRSF1A	0.00964634	-0.224524	0.143911	0.357831	FALSE
LTA_TNFRSF1A	NK_CD16_bright_activated	T8_activated_2	LTA	TNFRSF1A	0.00964634	-0.224524	0.143911	0.166667	FALSE
LTA_TNFRSF1A	NK_CD16_bright_activated	T8_memory	LTA	TNFRSF1A	0.00964634	-0.224524	0.143911	0.137993	FALSE
LTA_TNFRSF1A	NK_CD16_bright_activated	T8_naive	LTA	TNFRSF1A	0.00964634	-0.224524	0.143911	0.139706	FALSE
LTA_TNFRSF1A	NK_CD16_bright_activated	T_gd	LTA	TNFRSF1A	0.00964634	-0.224524	0.143911	0.166428	FALSE
LTA_TNFRSF1A	NK_CD16_bright_activated	T_regs	LTA	TNFRSF1A	0.00964634	-0.224524	0.143911	0.170103	FALSE
LTA_TNFRSF1A	T4_activated	MAIT_cells	LTA	TNFRSF1A	8.01421e-06	-0.35709	0.76	0.197324	FALSE
LTA_TNFRSF1A	T4_activated	MAIT_cells_activated	LTA	TNFRSF1A	8.01421e-06	-0.35709	0.76	0.283105	FALSE
LTA_TNFRSF1A	T4_activated	Myeloid_cells	LTA	TNFRSF1A	8.01421e-06	-0.35709	0.76	0.452632	FALSE
LTA_TNFRSF1A	T4_activated	NK_CD16_bright	LTA	TNFRSF1A	8.01421e-06	-0.35709	0.76	0.142857	FALSE
LTA_TNFRSF1A	T4_activated	NK_CD16_bright_activated	LTA	TNFRSF1A	8.01421e-06	-0.35709	0.76	0.116599	FALSE
LTA_TNFRSF1A	T4_activated	T4_memory	LTA	TNFRSF1A	8.01421e-06	-0.35709	0.76	0.111738	FALSE
LTA_TNFRSF1A	T4_activated	T8_activated_1	LTA	TNFRSF1A	8.01421e-06	-0.35709	0.76	0.357831	FALSE
LTA_TNFRSF1A	T4_activated	T8_activated_2	LTA	TNFRSF1A	8.01421e-06	-0.35709	0.76	0.166667	FALSE
LTA_TNFRSF1A	T4_activated	T8_memory	LTA	TNFRSF1A	8.01421e-06	-0.35709	0.76	0.137993	FALSE
LTA_TNFRSF1A	T4_activated	T8_naive	LTA	TNFRSF1A	8.01421e-06	-0.35709	0.76	0.139706	FALSE
LTA_TNFRSF1A	T4_activated	T_gd	LTA	TNFRSF1A	8.01421e-06	-0.35709	0.76	0.166428	FALSE
LTA_TNFRSF1A	T4_activated	T_regs	LTA	TNFRSF1A	8.01421e-06	-0.35709	0.76	0.170103	FALSE
LTA_TNFRSF1A	T8_memory	MAIT_cells	LTA	TNFRSF1A	0.000579262	-0.511893	0.173028	0.197324	FALSE
LTA_TNFRSF1A	T8_memory	MAIT_cells_activated	LTA	TNFRSF1A	0.000579262	-0.511893	0.173028	0.283105	FALSE
LTA_TNFRSF1A	T8_memory	Myeloid_cells	LTA	TNFRSF1A	0.000579262	-0.511893	0.173028	0.452632	FALSE
LTA_TNFRSF1A	T8_memory	NK_CD16_bright	LTA	TNFRSF1A	0.000579262	-0.511893	0.173028	0.142857	FALSE
LTA_TNFRSF1A	T8_memory	NK_CD16_bright_activated	LTA	TNFRSF1A	0.000579262	-0.511893	0.173028	0.116599	FALSE
LTA_TNFRSF1A	T8_memory	T4_activated	LTA	TNFRSF1A	0.000579262	-0.511893	0.173028	0.294158	FALSE
LTA_TNFRSF1A	T8_memory	T4_memory	LTA	TNFRSF1A	0.000579262	-0.511893	0.173028	0.111738	FALSE
LTA_TNFRSF1A	T8_memory	T8_activated_1	LTA	TNFRSF1A	0.000579262	-0.511893	0.173028	0.357831	FALSE
LTA_TNFRSF1A	T8_memory	T8_activated_2	LTA	TNFRSF1A	0.000579262	-0.511893	0.173028	0.166667	FALSE
LTA_TNFRSF1A	T8_memory	T8_naive	LTA	TNFRSF1A	0.000579262	-0.511893	0.173028	0.139706	FALSE
LTA_TNFRSF1A	T8_memory	T_gd	LTA	TNFRSF1A	0.000579262	-0.511893	0.173028	0.166428	FALSE
LTA_TNFRSF1A	T8_memory	T_regs	LTA	TNFRSF1A	0.000579262	-0.511893	0.173028	0.170103	FALSE
LTA_TNFRSF1A	T_gd	MAIT_cells	LTA	TNFRSF1A	2.74234e-16	-0.96926	0.140401	0.197324	FALSE
LTA_TNFRSF1A	T_gd	MAIT_cells_activated	LTA	TNFRSF1A	2.74234e-16	-0.96926	0.140401	0.283105	FALSE
LTA_TNFRSF1A	T_gd	Myeloid_cells	LTA	TNFRSF1A	2.74234e-16	-0.96926	0.140401	0.452632	FALSE
LTA_TNFRSF1A	T_gd	NK_CD16_bright	LTA	TNFRSF1A	2.74234e-16	-0.96926	0.140401	0.142857	FALSE
LTA_TNFRSF1A	T_gd	NK_CD16_bright_activated	LTA	TNFRSF1A	2.74234e-16	-0.96926	0.140401	0.116599	FALSE
LTA_TNFRSF1A	T_gd	T4_activated	LTA	TNFRSF1A	2.74234e-16	-0.96926	0.140401	0.294158	FALSE
LTA_TNFRSF1A	T_gd	T4_memory	LTA	TNFRSF1A	2.74234e-16	-0.96926	0.140401	0.111738	FALSE
LTA_TNFRSF1A	T_gd	T8_activated_1	LTA	TNFRSF1A	2.74234e-16	-0.96926	0.140401	0.357831	FALSE
LTA_TNFRSF1A	T_gd	T8_activated_2	LTA	TNFRSF1A	2.74234e-16	-0.96926	0.140401	0.166667	FALSE
LTA_TNFRSF1A	T_gd	T8_memory	LTA	TNFRSF1A	2.74234e-16	-0.96926	0.140401	0.137993	FALSE
LTA_TNFRSF1A	T_gd	T8_naive	LTA	TNFRSF1A	2.74234e-16	-0.96926	0.140401	0.139706	FALSE
LTA_TNFRSF1A	T_gd	T_regs	LTA	TNFRSF1A	2.74234e-16	-0.96926	0.140401	0.170103	FALSE
LTA_TNFRSF1A	NK_CD16_bright_activated	NK_CD16_bright_activated	LTA	TNFRSF1A	0.00964634	-0.224524	0.143911	0.116599	FALSE
LTA_TNFRSF1A	T4_activated	T4_activated	LTA	TNFRSF1A	8.01421e-06	-0.35709	0.76	0.294158	FALSE
LTA_TNFRSF1A	T8_memory	T8_memory	LTA	TNFRSF1A	0.000579262	-0.511893	0.173028	0.137993	FALSE
LTA_TNFRSF1A	T_gd	T_gd	LTA	TNFRSF1A	2.74234e-16	-0.96926	0.140401	0.166428	FALSE
TNF_TNFRSF1B	B_cells_memory_activated	B_cells_memory	TNF	TNFRSF1B	1.74333e-07	-0.208952	0.349537	0.167147	FALSE
TNF_TNFRSF1B	B_cells_memory_activated	MAIT_cells	TNF	TNFRSF1B	1.74333e-07	-0.208952	0.349537	0.107023	FALSE
TNF_TNFRSF1B	B_cells_memory_activated	MAIT_cells_activated	TNF	TNFRSF1B	1.74333e-07	-0.208952	0.349537	0.246575	FALSE
TNF_TNFRSF1B	B_cells_memory_activated	Myeloid_cells	TNF	TNFRSF1B	1.74333e-07	-0.208952	0.349537	0.564912	FALSE
TNF_TNFRSF1B	B_cells_memory_activated	NK_CD16_bright	TNF	TNFRSF1B	1.74333e-07	-0.208952	0.349537	0.115334	FALSE
TNF_TNFRSF1B	B_cells_memory_activated	NK_CD16_bright_activated	TNF	TNFRSF1B	1.74333e-07	-0.208952	0.349537	0.102834	FALSE
TNF_TNFRSF1B	B_cells_memory_activated	NK_CD56_bright_activated	TNF	TNFRSF1B	1.74333e-07	-0.208952	0.349537	0.11	FALSE
TNF_TNFRSF1B	B_cells_memory_activated	T4_activated	TNF	TNFRSF1B	1.74333e-07	-0.208952	0.349537	0.251794	FALSE
TNF_TNFRSF1B	B_cells_memory_activated	T4_memory	TNF	TNFRSF1B	1.74333e-07	-0.208952	0.349537	0.136005	FALSE
TNF_TNFRSF1B	B_cells_memory_activated	T8_activated_1	TNF	TNFRSF1B	1.74333e-07	-0.208952	0.349537	0.343373	FALSE
TNF_TNFRSF1B	B_cells_memory_activated	T8_activated_2	TNF	TNFRSF1B	1.74333e-07	-0.208952	0.349537	0.322917	FALSE
TNF_TNFRSF1B	B_cells_memory_activated	T8_memory	TNF	TNFRSF1B	1.74333e-07	-0.208952	0.349537	0.189964	FALSE
TNF_TNFRSF1B	B_cells_memory_activated	T_gd	TNF	TNFRSF1B	1.74333e-07	-0.208952	0.349537	0.225251	FALSE
TNF_TNFRSF1B	B_cells_memory_activated	T_regs	TNF	TNFRSF1B	1.74333e-07	-0.208952	0.349537	0.358247	FALSE
TNF_TNFRSF1B	T4_activated	B_cells_memory	TNF	TNFRSF1B	0.00195149	-0.19696	0.576364	0.167147	FALSE
TNF_TNFRSF1B	T4_activated	MAIT_cells	TNF	TNFRSF1B	0.00195149	-0.19696	0.576364	0.107023	FALSE
TNF_TNFRSF1B	T4_activated	MAIT_cells_activated	TNF	TNFRSF1B	0.00195149	-0.19696	0.576364	0.246575	FALSE
TNF_TNFRSF1B	T4_activated	Myeloid_cells	TNF	TNFRSF1B	0.00195149	-0.19696	0.576364	0.564912	FALSE
TNF_TNFRSF1B	T4_activated	NK_CD16_bright	TNF	TNFRSF1B	0.00195149	-0.19696	0.576364	0.115334	FALSE
TNF_TNFRSF1B	T4_activated	NK_CD16_bright_activated	TNF	TNFRSF1B	0.00195149	-0.19696	0.576364	0.102834	FALSE
TNF_TNFRSF1B	T4_activated	NK_CD56_bright_activated	TNF	TNFRSF1B	0.00195149	-0.19696	0.576364	0.11	FALSE
TNF_TNFRSF1B	T4_activated	T4_memory	TNF	TNFRSF1B	0.00195149	-0.19696	0.576364	0.136005	FALSE
TNF_TNFRSF1B	T4_activated	T8_activated_1	TNF	TNFRSF1B	0.00195149	-0.19696	0.576364	0.343373	FALSE
TNF_TNFRSF1B	T4_activated	T8_activated_2	TNF	TNFRSF1B	0.00195149	-0.19696	0.576364	0.322917	FALSE
TNF_TNFRSF1B	T4_activated	T8_memory	TNF	TNFRSF1B	0.00195149	-0.19696	0.576364	0.189964	FALSE
TNF_TNFRSF1B	T4_activated	T_gd	TNF	TNFRSF1B	0.00195149	-0.19696	0.576364	0.225251	FALSE
TNF_TNFRSF1B	T4_activated	T_regs	TNF	TNFRSF1B	0.00195149	-0.19696	0.576364	0.358247	FALSE
TNF_TNFRSF1B	T_gd	B_cells_memory	TNF	TNFRSF1B	3.73037e-06	-0.351661	0.100287	0.167147	FALSE
TNF_TNFRSF1B	T_gd	MAIT_cells	TNF	TNFRSF1B	3.73037e-06	-0.351661	0.100287	0.107023	FALSE
TNF_TNFRSF1B	T_gd	MAIT_cells_activated	TNF	TNFRSF1B	3.73037e-06	-0.351661	0.100287	0.246575	FALSE
TNF_TNFRSF1B	T_gd	Myeloid_cells	TNF	TNFRSF1B	3.73037e-06	-0.351661	0.100287	0.564912	FALSE
TNF_TNFRSF1B	T_gd	NK_CD16_bright	TNF	TNFRSF1B	3.73037e-06	-0.351661	0.100287	0.115334	FALSE
TNF_TNFRSF1B	T_gd	NK_CD16_bright_activated	TNF	TNFRSF1B	3.73037e-06	-0.351661	0.100287	0.102834	FALSE
TNF_TNFRSF1B	T_gd	NK_CD56_bright_activated	TNF	TNFRSF1B	3.73037e-06	-0.351661	0.100287	0.11	FALSE
TNF_TNFRSF1B	T_gd	T4_activated	TNF	TNFRSF1B	3.73037e-06	-0.351661	0.100287	0.251794	FALSE
TNF_TNFRSF1B	T_gd	T4_memory	TNF	TNFRSF1B	3.73037e-06	-0.351661	0.100287	0.136005	FALSE
TNF_TNFRSF1B	T_gd	T8_activated_1	TNF	TNFRSF1B	3.73037e-06	-0.351661	0.100287	0.343373	FALSE
TNF_TNFRSF1B	T_gd	T8_activated_2	TNF	TNFRSF1B	3.73037e-06	-0.351661	0.100287	0.322917	FALSE
TNF_TNFRSF1B	T_gd	T8_memory	TNF	TNFRSF1B	3.73037e-06	-0.351661	0.100287	0.189964	FALSE
TNF_TNFRSF1B	T_gd	T_regs	TNF	TNFRSF1B	3.73037e-06	-0.351661	0.100287	0.358247	FALSE
TNF_TNFRSF1B	T_regs	B_cells_memory	TNF	TNFRSF1B	0.0305146	-0.367919	0.3125	0.167147	FALSE
TNF_TNFRSF1B	T_regs	MAIT_cells	TNF	TNFRSF1B	0.0305146	-0.367919	0.3125	0.107023	FALSE
TNF_TNFRSF1B	T_regs	MAIT_cells_activated	TNF	TNFRSF1B	0.0305146	-0.367919	0.3125	0.246575	FALSE
TNF_TNFRSF1B	T_regs	Myeloid_cells	TNF	TNFRSF1B	0.0305146	-0.367919	0.3125	0.564912	FALSE
TNF_TNFRSF1B	T_regs	NK_CD16_bright	TNF	TNFRSF1B	0.0305146	-0.367919	0.3125	0.115334	FALSE
TNF_TNFRSF1B	T_regs	NK_CD16_bright_activated	TNF	TNFRSF1B	0.0305146	-0.367919	0.3125	0.102834	FALSE
TNF_TNFRSF1B	T_regs	NK_CD56_bright_activated	TNF	TNFRSF1B	0.0305146	-0.367919	0.3125	0.11	FALSE
TNF_TNFRSF1B	T_regs	T4_activated	TNF	TNFRSF1B	0.0305146	-0.367919	0.3125	0.251794	FALSE
TNF_TNFRSF1B	T_regs	T4_memory	TNF	TNFRSF1B	0.0305146	-0.367919	0.3125	0.136005	FALSE
TNF_TNFRSF1B	T_regs	T8_activated_1	TNF	TNFRSF1B	0.0305146	-0.367919	0.3125	0.343373	FALSE
TNF_TNFRSF1B	T_regs	T8_activated_2	TNF	TNFRSF1B	0.0305146	-0.367919	0.3125	0.322917	FALSE
TNF_TNFRSF1B	T_regs	T8_memory	TNF	TNFRSF1B	0.0305146	-0.367919	0.3125	0.189964	FALSE
TNF_TNFRSF1B	T_regs	T_gd	TNF	TNFRSF1B	0.0305146	-0.367919	0.3125	0.225251	FALSE
TNF_TNFRSF1B	T4_activated	T4_activated	TNF	TNFRSF1B	0.00195149	-0.19696	0.576364	0.251794	FALSE
TNF_TNFRSF1B	T_gd	T_gd	TNF	TNFRSF1B	3.73037e-06	-0.351661	0.100287	0.225251	FALSE
TNF_TNFRSF1B	T_regs	T_regs	TNF	TNFRSF1B	0.0305146	-0.367919	0.3125	0.358247	FALSE
LTA_TNFRSF1B	B_cells_memory_activated	B_cells_memory	LTA	TNFRSF1B	1.37119e-10	-0.317689	0.525463	0.167147	FALSE
LTA_TNFRSF1B	B_cells_memory_activated	MAIT_cells	LTA	TNFRSF1B	1.37119e-10	-0.317689	0.525463	0.107023	FALSE
LTA_TNFRSF1B	B_cells_memory_activated	MAIT_cells_activated	LTA	TNFRSF1B	1.37119e-10	-0.317689	0.525463	0.246575	FALSE
LTA_TNFRSF1B	B_cells_memory_activated	Myeloid_cells	LTA	TNFRSF1B	1.37119e-10	-0.317689	0.525463	0.564912	FALSE
LTA_TNFRSF1B	B_cells_memory_activated	NK_CD16_bright	LTA	TNFRSF1B	1.37119e-10	-0.317689	0.525463	0.115334	FALSE
LTA_TNFRSF1B	B_cells_memory_activated	NK_CD16_bright_activated	LTA	TNFRSF1B	1.37119e-10	-0.317689	0.525463	0.102834	FALSE
LTA_TNFRSF1B	B_cells_memory_activated	NK_CD56_bright_activated	LTA	TNFRSF1B	1.37119e-10	-0.317689	0.525463	0.11	FALSE
LTA_TNFRSF1B	B_cells_memory_activated	T4_activated	LTA	TNFRSF1B	1.37119e-10	-0.317689	0.525463	0.251794	FALSE
LTA_TNFRSF1B	B_cells_memory_activated	T4_memory	LTA	TNFRSF1B	1.37119e-10	-0.317689	0.525463	0.136005	FALSE
LTA_TNFRSF1B	B_cells_memory_activated	T8_activated_1	LTA	TNFRSF1B	1.37119e-10	-0.317689	0.525463	0.343373	FALSE
LTA_TNFRSF1B	B_cells_memory_activated	T8_activated_2	LTA	TNFRSF1B	1.37119e-10	-0.317689	0.525463	0.322917	FALSE
LTA_TNFRSF1B	B_cells_memory_activated	T8_memory	LTA	TNFRSF1B	1.37119e-10	-0.317689	0.525463	0.189964	FALSE
LTA_TNFRSF1B	B_cells_memory_activated	T_gd	LTA	TNFRSF1B	1.37119e-10	-0.317689	0.525463	0.225251	FALSE
LTA_TNFRSF1B	B_cells_memory_activated	T_regs	LTA	TNFRSF1B	1.37119e-10	-0.317689	0.525463	0.358247	FALSE
LTA_TNFRSF1B	NK_CD16_bright_activated	B_cells_memory	LTA	TNFRSF1B	0.00964634	-0.224524	0.143911	0.167147	FALSE
LTA_TNFRSF1B	NK_CD16_bright_activated	MAIT_cells	LTA	TNFRSF1B	0.00964634	-0.224524	0.143911	0.107023	FALSE
LTA_TNFRSF1B	NK_CD16_bright_activated	MAIT_cells_activated	LTA	TNFRSF1B	0.00964634	-0.224524	0.143911	0.246575	FALSE
LTA_TNFRSF1B	NK_CD16_bright_activated	Myeloid_cells	LTA	TNFRSF1B	0.00964634	-0.224524	0.143911	0.564912	FALSE
LTA_TNFRSF1B	NK_CD16_bright_activated	NK_CD16_bright	LTA	TNFRSF1B	0.00964634	-0.224524	0.143911	0.115334	FALSE
LTA_TNFRSF1B	NK_CD16_bright_activated	NK_CD56_bright_activated	LTA	TNFRSF1B	0.00964634	-0.224524	0.143911	0.11	FALSE
LTA_TNFRSF1B	NK_CD16_bright_activated	T4_activated	LTA	TNFRSF1B	0.00964634	-0.224524	0.143911	0.251794	FALSE
LTA_TNFRSF1B	NK_CD16_bright_activated	T4_memory	LTA	TNFRSF1B	0.00964634	-0.224524	0.143911	0.136005	FALSE
LTA_TNFRSF1B	NK_CD16_bright_activated	T8_activated_1	LTA	TNFRSF1B	0.00964634	-0.224524	0.143911	0.343373	FALSE
LTA_TNFRSF1B	NK_CD16_bright_activated	T8_activated_2	LTA	TNFRSF1B	0.00964634	-0.224524	0.143911	0.322917	FALSE
LTA_TNFRSF1B	NK_CD16_bright_activated	T8_memory	LTA	TNFRSF1B	0.00964634	-0.224524	0.143911	0.189964	FALSE
LTA_TNFRSF1B	NK_CD16_bright_activated	T_gd	LTA	TNFRSF1B	0.00964634	-0.224524	0.143911	0.225251	FALSE
LTA_TNFRSF1B	NK_CD16_bright_activated	T_regs	LTA	TNFRSF1B	0.00964634	-0.224524	0.143911	0.358247	FALSE
LTA_TNFRSF1B	T4_activated	B_cells_memory	LTA	TNFRSF1B	8.01421e-06	-0.35709	0.76	0.167147	FALSE
LTA_TNFRSF1B	T4_activated	MAIT_cells	LTA	TNFRSF1B	8.01421e-06	-0.35709	0.76	0.107023	FALSE
LTA_TNFRSF1B	T4_activated	MAIT_cells_activated	LTA	TNFRSF1B	8.01421e-06	-0.35709	0.76	0.246575	FALSE
LTA_TNFRSF1B	T4_activated	Myeloid_cells	LTA	TNFRSF1B	8.01421e-06	-0.35709	0.76	0.564912	FALSE
LTA_TNFRSF1B	T4_activated	NK_CD16_bright	LTA	TNFRSF1B	8.01421e-06	-0.35709	0.76	0.115334	FALSE
LTA_TNFRSF1B	T4_activated	NK_CD16_bright_activated	LTA	TNFRSF1B	8.01421e-06	-0.35709	0.76	0.102834	FALSE
LTA_TNFRSF1B	T4_activated	NK_CD56_bright_activated	LTA	TNFRSF1B	8.01421e-06	-0.35709	0.76	0.11	FALSE
LTA_TNFRSF1B	T4_activated	T4_memory	LTA	TNFRSF1B	8.01421e-06	-0.35709	0.76	0.136005	FALSE
LTA_TNFRSF1B	T4_activated	T8_activated_1	LTA	TNFRSF1B	8.01421e-06	-0.35709	0.76	0.343373	FALSE
LTA_TNFRSF1B	T4_activated	T8_activated_2	LTA	TNFRSF1B	8.01421e-06	-0.35709	0.76	0.322917	FALSE
LTA_TNFRSF1B	T4_activated	T8_memory	LTA	TNFRSF1B	8.01421e-06	-0.35709	0.76	0.189964	FALSE
LTA_TNFRSF1B	T4_activated	T_gd	LTA	TNFRSF1B	8.01421e-06	-0.35709	0.76	0.225251	FALSE
LTA_TNFRSF1B	T4_activated	T_regs	LTA	TNFRSF1B	8.01421e-06	-0.35709	0.76	0.358247	FALSE
LTA_TNFRSF1B	T8_memory	B_cells_memory	LTA	TNFRSF1B	0.000579262	-0.511893	0.173028	0.167147	FALSE
LTA_TNFRSF1B	T8_memory	MAIT_cells	LTA	TNFRSF1B	0.000579262	-0.511893	0.173028	0.107023	FALSE
LTA_TNFRSF1B	T8_memory	MAIT_cells_activated	LTA	TNFRSF1B	0.000579262	-0.511893	0.173028	0.246575	FALSE
LTA_TNFRSF1B	T8_memory	Myeloid_cells	LTA	TNFRSF1B	0.000579262	-0.511893	0.173028	0.564912	FALSE
LTA_TNFRSF1B	T8_memory	NK_CD16_bright	LTA	TNFRSF1B	0.000579262	-0.511893	0.173028	0.115334	FALSE
LTA_TNFRSF1B	T8_memory	NK_CD16_bright_activated	LTA	TNFRSF1B	0.000579262	-0.511893	0.173028	0.102834	FALSE
LTA_TNFRSF1B	T8_memory	NK_CD56_bright_activated	LTA	TNFRSF1B	0.000579262	-0.511893	0.173028	0.11	FALSE
LTA_TNFRSF1B	T8_memory	T4_activated	LTA	TNFRSF1B	0.000579262	-0.511893	0.173028	0.251794	FALSE
LTA_TNFRSF1B	T8_memory	T4_memory	LTA	TNFRSF1B	0.000579262	-0.511893	0.173028	0.136005	FALSE
LTA_TNFRSF1B	T8_memory	T8_activated_1	LTA	TNFRSF1B	0.000579262	-0.511893	0.173028	0.343373	FALSE
LTA_TNFRSF1B	T8_memory	T8_activated_2	LTA	TNFRSF1B	0.000579262	-0.511893	0.173028	0.322917	FALSE
LTA_TNFRSF1B	T8_memory	T_gd	LTA	TNFRSF1B	0.000579262	-0.511893	0.173028	0.225251	FALSE
LTA_TNFRSF1B	T8_memory	T_regs	LTA	TNFRSF1B	0.000579262	-0.511893	0.173028	0.358247	FALSE
LTA_TNFRSF1B	T_gd	B_cells_memory	LTA	TNFRSF1B	2.74234e-16	-0.96926	0.140401	0.167147	FALSE
LTA_TNFRSF1B	T_gd	MAIT_cells	LTA	TNFRSF1B	2.74234e-16	-0.96926	0.140401	0.107023	FALSE
LTA_TNFRSF1B	T_gd	MAIT_cells_activated	LTA	TNFRSF1B	2.74234e-16	-0.96926	0.140401	0.246575	FALSE
LTA_TNFRSF1B	T_gd	Myeloid_cells	LTA	TNFRSF1B	2.74234e-16	-0.96926	0.140401	0.564912	FALSE
LTA_TNFRSF1B	T_gd	NK_CD16_bright	LTA	TNFRSF1B	2.74234e-16	-0.96926	0.140401	0.115334	FALSE
LTA_TNFRSF1B	T_gd	NK_CD16_bright_activated	LTA	TNFRSF1B	2.74234e-16	-0.96926	0.140401	0.102834	FALSE
LTA_TNFRSF1B	T_gd	NK_CD56_bright_activated	LTA	TNFRSF1B	2.74234e-16	-0.96926	0.140401	0.11	FALSE
LTA_TNFRSF1B	T_gd	T4_activated	LTA	TNFRSF1B	2.74234e-16	-0.96926	0.140401	0.251794	FALSE
LTA_TNFRSF1B	T_gd	T4_memory	LTA	TNFRSF1B	2.74234e-16	-0.96926	0.140401	0.136005	FALSE
LTA_TNFRSF1B	T_gd	T8_activated_1	LTA	TNFRSF1B	2.74234e-16	-0.96926	0.140401	0.343373	FALSE
LTA_TNFRSF1B	T_gd	T8_activated_2	LTA	TNFRSF1B	2.74234e-16	-0.96926	0.140401	0.322917	FALSE
LTA_TNFRSF1B	T_gd	T8_memory	LTA	TNFRSF1B	2.74234e-16	-0.96926	0.140401	0.189964	FALSE
LTA_TNFRSF1B	T_gd	T_regs	LTA	TNFRSF1B	2.74234e-16	-0.96926	0.140401	0.358247	FALSE
LTA_TNFRSF1B	NK_CD16_bright_activated	NK_CD16_bright_activated	LTA	TNFRSF1B	0.00964634	-0.224524	0.143911	0.102834	FALSE
LTA_TNFRSF1B	T4_activated	T4_activated	LTA	TNFRSF1B	8.01421e-06	-0.35709	0.76	0.251794	FALSE
LTA_TNFRSF1B	T8_memory	T8_memory	LTA	TNFRSF1B	0.000579262	-0.511893	0.173028	0.189964	FALSE
LTA_TNFRSF1B	T_gd	T_gd	LTA	TNFRSF1B	2.74234e-16	-0.96926	0.140401	0.225251	FALSE
CD27_CD70	T4_activated	B_cells_memory	CD27	CD70	0.0454488	-0.0730195	0.350909	0.10951	FALSE
CD27_CD70	T4_activated	T8_activated_1	CD27	CD70	0.0454488	-0.0730195	0.350909	0.151807	FALSE
CD27_CD70	T4_activated	T8_activated_2	CD27	CD70	0.0454488	-0.0730195	0.350909	0.138889	FALSE
CD27_CD70	T4_activated	T4_activated	CD27	CD70	0.0454488	-0.0730195	0.350909	0.107619	FALSE
CD40_CD40LG	B_cells_memory_activated	MAIT_cells_activated	CD40	CD40LG	6.30159e-06	-0.209788	0.912037	0.200913	FALSE
CD40_CD40LG	B_cells_memory_activated	T4_activated	CD40	CD40LG	6.30159e-06	-0.209788	0.912037	0.450909	FALSE
CD40_CD40LG	B_cells_memory_activated	T4_memory	CD40	CD40LG	6.30159e-06	-0.209788	0.912037	0.128668	FALSE
CD40_CD40LG	B_cells_memory_activated	T8_activated_1	CD40	CD40LG	6.30159e-06	-0.209788	0.912037	0.13253	FALSE
CD40_CD40LG	B_cells_memory_activated	T_regs	CD40	CD40LG	6.30159e-06	-0.209788	0.912037	0.244845	FALSE
CCL3_CCR1	NK_CD16_bright_activated	MAIT_cells_activated	CCL3	CCR1	0.0244063	-0.344901	0.348708	0.173516	FALSE
CCL3_CCR1	NK_CD16_bright_activated	Myeloid_cells	CCL3	CCR1	0.0244063	-0.344901	0.348708	0.533333	FALSE
CCL3_CCR1	NK_CD16_bright_activated	NK_CD56_bright	CCL3	CCR1	0.0244063	-0.344901	0.348708	0.218487	FALSE
CCL3_CCR1	NK_CD16_bright_activated	NK_CD56_bright_activated	CCL3	CCR1	0.0244063	-0.344901	0.348708	0.3	FALSE
CCL3_CCR1	T_gd	MAIT_cells_activated	CCL3	CCR1	5.20595e-12	-0.914278	0.143266	0.173516	FALSE
CCL3_CCR1	T_gd	Myeloid_cells	CCL3	CCR1	5.20595e-12	-0.914278	0.143266	0.533333	FALSE
CCL3_CCR1	T_gd	NK_CD56_bright	CCL3	CCR1	5.20595e-12	-0.914278	0.143266	0.218487	FALSE
CCL3_CCR1	T_gd	NK_CD56_bright_activated	CCL3	CCR1	5.20595e-12	-0.914278	0.143266	0.3	FALSE
CCL22_CCR4	B_cells_memory_activated	MAIT_cells_activated	CCL22	CCR4	3.04982e-13	-0.39822	0.181713	0.173516	FALSE
CCL22_CCR4	B_cells_memory_activated	T4_activated	CCL22	CCR4	3.04982e-13	-0.39822	0.181713	0.362146	FALSE
CCL22_CCR4	B_cells_memory_activated	T8_activated_1	CCL22	CCR4	3.04982e-13	-0.39822	0.181713	0.109639	FALSE
CCL22_CCR4	B_cells_memory_activated	T_regs	CCL22	CCR4	3.04982e-13	-0.39822	0.181713	0.239691	FALSE
CCL22_DPP4	B_cells_memory_activated	MAIT_cells	CCL22	DPP4	3.04982e-13	-0.39822	0.181713	0.230769	FALSE
CCL22_DPP4	B_cells_memory_activated	MAIT_cells_activated	CCL22	DPP4	3.04982e-13	-0.39822	0.181713	0.369863	FALSE
CCL22_DPP4	B_cells_memory_activated	NK_CD56_bright_activated	CCL22	DPP4	3.04982e-13	-0.39822	0.181713	0.16	FALSE
CXCL10_DPP4	B_cells_memory_activated	MAIT_cells	CXCL10	DPP4	1.49821e-29	-0.858943	0.315972	0.230769	FALSE
CXCL10_DPP4	B_cells_memory_activated	MAIT_cells_activated	CXCL10	DPP4	1.49821e-29	-0.858943	0.315972	0.369863	FALSE
CXCL10_DPP4	B_cells_memory_activated	NK_CD56_bright_activated	CXCL10	DPP4	1.49821e-29	-0.858943	0.315972	0.16	FALSE
CXCL10_CXCR3	B_cells_memory_activated	B_cells_memory	CXCL10	CXCR3	1.49821e-29	-0.858943	0.315972	0.123919	FALSE
CXCL10_CXCR3	B_cells_memory_activated	MAIT_cells	CXCL10	CXCR3	1.49821e-29	-0.858943	0.315972	0.464883	FALSE
CXCL10_CXCR3	B_cells_memory_activated	MAIT_cells_activated	CXCL10	CXCR3	1.49821e-29	-0.858943	0.315972	0.269406	FALSE
CXCL10_CXCR3	B_cells_memory_activated	NK_CD16_bright	CXCL10	CXCR3	1.49821e-29	-0.858943	0.315972	0.31848	FALSE
CXCL10_CXCR3	B_cells_memory_activated	NK_CD16_bright_activated	CXCL10	CXCR3	1.49821e-29	-0.858943	0.315972	0.187045	FALSE
CXCL10_CXCR3	B_cells_memory_activated	NK_CD56_bright	CXCL10	CXCR3	1.49821e-29	-0.858943	0.315972	0.420168	FALSE
CXCL10_CXCR3	B_cells_memory_activated	NK_CD56_bright_activated	CXCL10	CXCR3	1.49821e-29	-0.858943	0.315972	0.355	FALSE
CXCL10_CXCR3	B_cells_memory_activated	T4_activated	CXCL10	CXCR3	1.49821e-29	-0.858943	0.315972	0.445507	FALSE
CXCL10_CXCR3	B_cells_memory_activated	T4_memory	CXCL10	CXCR3	1.49821e-29	-0.858943	0.315972	0.244357	FALSE
CXCL10_CXCR3	B_cells_memory_activated	T8_activated_1	CXCL10	CXCR3	1.49821e-29	-0.858943	0.315972	0.703614	FALSE
CXCL10_CXCR3	B_cells_memory_activated	T8_activated_2	CXCL10	CXCR3	1.49821e-29	-0.858943	0.315972	0.3125	FALSE
CXCL10_CXCR3	B_cells_memory_activated	T8_memory	CXCL10	CXCR3	1.49821e-29	-0.858943	0.315972	0.442652	FALSE
CXCL10_CXCR3	B_cells_memory_activated	T8_naive	CXCL10	CXCR3	1.49821e-29	-0.858943	0.315972	0.122549	FALSE
CXCL10_CXCR3	B_cells_memory_activated	T_gd	CXCL10	CXCR3	1.49821e-29	-0.858943	0.315972	0.532281	FALSE
CXCL10_CXCR3	B_cells_memory_activated	T_regs	CXCL10	CXCR3	1.49821e-29	-0.858943	0.315972	0.270619	FALSE
TNFSF14_LTBR	NK_CD16_bright_activated	Myeloid_cells	TNFSF14	LTBR	0.0219188	-0.1696	0.134686	0.298246	FALSE
TNFSF14_LTBR	T4_activated	Myeloid_cells	TNFSF14	LTBR	0.0221612	-0.104768	0.518182	0.298246	FALSE
TNFSF14_LTBR	T_gd	Myeloid_cells	TNFSF14	LTBR	0.000116711	-0.271981	0.166189	0.298246	FALSE
LTA_TNFRSF14	B_cells_memory_activated	B_cells_memory	LTA	TNFRSF14	1.37119e-10	-0.317689	0.525463	0.389049	FALSE
LTA_TNFRSF14	B_cells_memory_activated	B_cells_naive	LTA	TNFRSF14	1.37119e-10	-0.317689	0.525463	0.423138	FALSE
LTA_TNFRSF14	B_cells_memory_activated	B_cells_naive_activated	LTA	TNFRSF14	1.37119e-10	-0.317689	0.525463	0.370763	FALSE
LTA_TNFRSF14	B_cells_memory_activated	B_cells_oligoclonal	LTA	TNFRSF14	1.37119e-10	-0.317689	0.525463	0.421053	FALSE
LTA_TNFRSF14	B_cells_memory_activated	MAIT_cells	LTA	TNFRSF14	1.37119e-10	-0.317689	0.525463	0.277592	FALSE
LTA_TNFRSF14	B_cells_memory_activated	MAIT_cells_activated	LTA	TNFRSF14	1.37119e-10	-0.317689	0.525463	0.278539	FALSE
LTA_TNFRSF14	B_cells_memory_activated	Myeloid_cells	LTA	TNFRSF14	1.37119e-10	-0.317689	0.525463	0.512281	FALSE
LTA_TNFRSF14	B_cells_memory_activated	NK_CD16_bright	LTA	TNFRSF14	1.37119e-10	-0.317689	0.525463	0.211009	FALSE
LTA_TNFRSF14	B_cells_memory_activated	NK_CD16_bright_activated	LTA	TNFRSF14	1.37119e-10	-0.317689	0.525463	0.167611	FALSE
LTA_TNFRSF14	B_cells_memory_activated	NK_CD56_bright	LTA	TNFRSF14	1.37119e-10	-0.317689	0.525463	0.180672	FALSE
LTA_TNFRSF14	B_cells_memory_activated	NK_CD56_bright_activated	LTA	TNFRSF14	1.37119e-10	-0.317689	0.525463	0.21	FALSE
LTA_TNFRSF14	B_cells_memory_activated	T4_activated	LTA	TNFRSF14	1.37119e-10	-0.317689	0.525463	0.439016	FALSE
LTA_TNFRSF14	B_cells_memory_activated	T4_memory	LTA	TNFRSF14	1.37119e-10	-0.317689	0.525463	0.303612	FALSE
LTA_TNFRSF14	B_cells_memory_activated	T4_naive	LTA	TNFRSF14	1.37119e-10	-0.317689	0.525463	0.226667	FALSE
LTA_TNFRSF14	B_cells_memory_activated	T8_activated_1	LTA	TNFRSF14	1.37119e-10	-0.317689	0.525463	0.524096	FALSE
LTA_TNFRSF14	B_cells_memory_activated	T8_activated_2	LTA	TNFRSF14	1.37119e-10	-0.317689	0.525463	0.3125	FALSE
LTA_TNFRSF14	B_cells_memory_activated	T8_memory	LTA	TNFRSF14	1.37119e-10	-0.317689	0.525463	0.281362	FALSE
LTA_TNFRSF14	B_cells_memory_activated	T8_naive	LTA	TNFRSF14	1.37119e-10	-0.317689	0.525463	0.284314	FALSE
LTA_TNFRSF14	B_cells_memory_activated	T_gd	LTA	TNFRSF14	1.37119e-10	-0.317689	0.525463	0.242468	FALSE
LTA_TNFRSF14	B_cells_memory_activated	T_regs	LTA	TNFRSF14	1.37119e-10	-0.317689	0.525463	0.412371	FALSE
LTA_TNFRSF14	NK_CD16_bright_activated	B_cells_memory	LTA	TNFRSF14	0.00964634	-0.224524	0.143911	0.389049	FALSE
LTA_TNFRSF14	NK_CD16_bright_activated	B_cells_memory_activated	LTA	TNFRSF14	0.00964634	-0.224524	0.143911	0.486111	FALSE
LTA_TNFRSF14	NK_CD16_bright_activated	B_cells_naive	LTA	TNFRSF14	0.00964634	-0.224524	0.143911	0.423138	FALSE
LTA_TNFRSF14	NK_CD16_bright_activated	B_cells_naive_activated	LTA	TNFRSF14	0.00964634	-0.224524	0.143911	0.370763	FALSE
LTA_TNFRSF14	NK_CD16_bright_activated	B_cells_oligoclonal	LTA	TNFRSF14	0.00964634	-0.224524	0.143911	0.421053	FALSE
LTA_TNFRSF14	NK_CD16_bright_activated	MAIT_cells	LTA	TNFRSF14	0.00964634	-0.224524	0.143911	0.277592	FALSE
LTA_TNFRSF14	NK_CD16_bright_activated	MAIT_cells_activated	LTA	TNFRSF14	0.00964634	-0.224524	0.143911	0.278539	FALSE
LTA_TNFRSF14	NK_CD16_bright_activated	Myeloid_cells	LTA	TNFRSF14	0.00964634	-0.224524	0.143911	0.512281	FALSE
LTA_TNFRSF14	NK_CD16_bright_activated	NK_CD16_bright	LTA	TNFRSF14	0.00964634	-0.224524	0.143911	0.211009	FALSE
LTA_TNFRSF14	NK_CD16_bright_activated	NK_CD56_bright	LTA	TNFRSF14	0.00964634	-0.224524	0.143911	0.180672	FALSE
LTA_TNFRSF14	NK_CD16_bright_activated	NK_CD56_bright_activated	LTA	TNFRSF14	0.00964634	-0.224524	0.143911	0.21	FALSE
LTA_TNFRSF14	NK_CD16_bright_activated	T4_activated	LTA	TNFRSF14	0.00964634	-0.224524	0.143911	0.439016	FALSE
LTA_TNFRSF14	NK_CD16_bright_activated	T4_memory	LTA	TNFRSF14	0.00964634	-0.224524	0.143911	0.303612	FALSE
LTA_TNFRSF14	NK_CD16_bright_activated	T4_naive	LTA	TNFRSF14	0.00964634	-0.224524	0.143911	0.226667	FALSE
LTA_TNFRSF14	NK_CD16_bright_activated	T8_activated_1	LTA	TNFRSF14	0.00964634	-0.224524	0.143911	0.524096	FALSE
LTA_TNFRSF14	NK_CD16_bright_activated	T8_activated_2	LTA	TNFRSF14	0.00964634	-0.224524	0.143911	0.3125	FALSE
LTA_TNFRSF14	NK_CD16_bright_activated	T8_memory	LTA	TNFRSF14	0.00964634	-0.224524	0.143911	0.281362	FALSE
LTA_TNFRSF14	NK_CD16_bright_activated	T8_naive	LTA	TNFRSF14	0.00964634	-0.224524	0.143911	0.284314	FALSE
LTA_TNFRSF14	NK_CD16_bright_activated	T_gd	LTA	TNFRSF14	0.00964634	-0.224524	0.143911	0.242468	FALSE
LTA_TNFRSF14	NK_CD16_bright_activated	T_regs	LTA	TNFRSF14	0.00964634	-0.224524	0.143911	0.412371	FALSE
LTA_TNFRSF14	T4_activated	B_cells_memory	LTA	TNFRSF14	8.01421e-06	-0.35709	0.76	0.389049	FALSE
LTA_TNFRSF14	T4_activated	B_cells_memory_activated	LTA	TNFRSF14	8.01421e-06	-0.35709	0.76	0.486111	FALSE
LTA_TNFRSF14	T4_activated	B_cells_naive	LTA	TNFRSF14	8.01421e-06	-0.35709	0.76	0.423138	FALSE
LTA_TNFRSF14	T4_activated	B_cells_naive_activated	LTA	TNFRSF14	8.01421e-06	-0.35709	0.76	0.370763	FALSE
LTA_TNFRSF14	T4_activated	B_cells_oligoclonal	LTA	TNFRSF14	8.01421e-06	-0.35709	0.76	0.421053	FALSE
LTA_TNFRSF14	T4_activated	MAIT_cells	LTA	TNFRSF14	8.01421e-06	-0.35709	0.76	0.277592	FALSE
LTA_TNFRSF14	T4_activated	MAIT_cells_activated	LTA	TNFRSF14	8.01421e-06	-0.35709	0.76	0.278539	FALSE
LTA_TNFRSF14	T4_activated	Myeloid_cells	LTA	TNFRSF14	8.01421e-06	-0.35709	0.76	0.512281	FALSE
LTA_TNFRSF14	T4_activated	NK_CD16_bright	LTA	TNFRSF14	8.01421e-06	-0.35709	0.76	0.211009	FALSE
LTA_TNFRSF14	T4_activated	NK_CD16_bright_activated	LTA	TNFRSF14	8.01421e-06	-0.35709	0.76	0.167611	FALSE
LTA_TNFRSF14	T4_activated	NK_CD56_bright	LTA	TNFRSF14	8.01421e-06	-0.35709	0.76	0.180672	FALSE
LTA_TNFRSF14	T4_activated	NK_CD56_bright_activated	LTA	TNFRSF14	8.01421e-06	-0.35709	0.76	0.21	FALSE
LTA_TNFRSF14	T4_activated	T4_memory	LTA	TNFRSF14	8.01421e-06	-0.35709	0.76	0.303612	FALSE
LTA_TNFRSF14	T4_activated	T4_naive	LTA	TNFRSF14	8.01421e-06	-0.35709	0.76	0.226667	FALSE
LTA_TNFRSF14	T4_activated	T8_activated_1	LTA	TNFRSF14	8.01421e-06	-0.35709	0.76	0.524096	FALSE
LTA_TNFRSF14	T4_activated	T8_activated_2	LTA	TNFRSF14	8.01421e-06	-0.35709	0.76	0.3125	FALSE
LTA_TNFRSF14	T4_activated	T8_memory	LTA	TNFRSF14	8.01421e-06	-0.35709	0.76	0.281362	FALSE
LTA_TNFRSF14	T4_activated	T8_naive	LTA	TNFRSF14	8.01421e-06	-0.35709	0.76	0.284314	FALSE
LTA_TNFRSF14	T4_activated	T_gd	LTA	TNFRSF14	8.01421e-06	-0.35709	0.76	0.242468	FALSE
LTA_TNFRSF14	T4_activated	T_regs	LTA	TNFRSF14	8.01421e-06	-0.35709	0.76	0.412371	FALSE
LTA_TNFRSF14	T8_memory	B_cells_memory	LTA	TNFRSF14	0.000579262	-0.511893	0.173028	0.389049	FALSE
LTA_TNFRSF14	T8_memory	B_cells_memory_activated	LTA	TNFRSF14	0.000579262	-0.511893	0.173028	0.486111	FALSE
LTA_TNFRSF14	T8_memory	B_cells_naive	LTA	TNFRSF14	0.000579262	-0.511893	0.173028	0.423138	FALSE
LTA_TNFRSF14	T8_memory	B_cells_naive_activated	LTA	TNFRSF14	0.000579262	-0.511893	0.173028	0.370763	FALSE
LTA_TNFRSF14	T8_memory	B_cells_oligoclonal	LTA	TNFRSF14	0.000579262	-0.511893	0.173028	0.421053	FALSE
LTA_TNFRSF14	T8_memory	MAIT_cells	LTA	TNFRSF14	0.000579262	-0.511893	0.173028	0.277592	FALSE
LTA_TNFRSF14	T8_memory	MAIT_cells_activated	LTA	TNFRSF14	0.000579262	-0.511893	0.173028	0.278539	FALSE
LTA_TNFRSF14	T8_memory	Myeloid_cells	LTA	TNFRSF14	0.000579262	-0.511893	0.173028	0.512281	FALSE
LTA_TNFRSF14	T8_memory	NK_CD16_bright	LTA	TNFRSF14	0.000579262	-0.511893	0.173028	0.211009	FALSE
LTA_TNFRSF14	T8_memory	NK_CD16_bright_activated	LTA	TNFRSF14	0.000579262	-0.511893	0.173028	0.167611	FALSE
LTA_TNFRSF14	T8_memory	NK_CD56_bright	LTA	TNFRSF14	0.000579262	-0.511893	0.173028	0.180672	FALSE
LTA_TNFRSF14	T8_memory	NK_CD56_bright_activated	LTA	TNFRSF14	0.000579262	-0.511893	0.173028	0.21	FALSE
LTA_TNFRSF14	T8_memory	T4_activated	LTA	TNFRSF14	0.000579262	-0.511893	0.173028	0.439016	FALSE
LTA_TNFRSF14	T8_memory	T4_memory	LTA	TNFRSF14	0.000579262	-0.511893	0.173028	0.303612	FALSE
LTA_TNFRSF14	T8_memory	T4_naive	LTA	TNFRSF14	0.000579262	-0.511893	0.173028	0.226667	FALSE
LTA_TNFRSF14	T8_memory	T8_activated_1	LTA	TNFRSF14	0.000579262	-0.511893	0.173028	0.524096	FALSE
LTA_TNFRSF14	T8_memory	T8_activated_2	LTA	TNFRSF14	0.000579262	-0.511893	0.173028	0.3125	FALSE
LTA_TNFRSF14	T8_memory	T8_naive	LTA	TNFRSF14	0.000579262	-0.511893	0.173028	0.284314	FALSE
LTA_TNFRSF14	T8_memory	T_gd	LTA	TNFRSF14	0.000579262	-0.511893	0.173028	0.242468	FALSE
LTA_TNFRSF14	T8_memory	T_regs	LTA	TNFRSF14	0.000579262	-0.511893	0.173028	0.412371	FALSE
LTA_TNFRSF14	T_gd	B_cells_memory	LTA	TNFRSF14	2.74234e-16	-0.96926	0.140401	0.389049	FALSE
LTA_TNFRSF14	T_gd	B_cells_memory_activated	LTA	TNFRSF14	2.74234e-16	-0.96926	0.140401	0.486111	FALSE
LTA_TNFRSF14	T_gd	B_cells_naive	LTA	TNFRSF14	2.74234e-16	-0.96926	0.140401	0.423138	FALSE
LTA_TNFRSF14	T_gd	B_cells_naive_activated	LTA	TNFRSF14	2.74234e-16	-0.96926	0.140401	0.370763	FALSE
LTA_TNFRSF14	T_gd	B_cells_oligoclonal	LTA	TNFRSF14	2.74234e-16	-0.96926	0.140401	0.421053	FALSE
LTA_TNFRSF14	T_gd	MAIT_cells	LTA	TNFRSF14	2.74234e-16	-0.96926	0.140401	0.277592	FALSE
LTA_TNFRSF14	T_gd	MAIT_cells_activated	LTA	TNFRSF14	2.74234e-16	-0.96926	0.140401	0.278539	FALSE
LTA_TNFRSF14	T_gd	Myeloid_cells	LTA	TNFRSF14	2.74234e-16	-0.96926	0.140401	0.512281	FALSE
LTA_TNFRSF14	T_gd	NK_CD16_bright	LTA	TNFRSF14	2.74234e-16	-0.96926	0.140401	0.211009	FALSE
LTA_TNFRSF14	T_gd	NK_CD16_bright_activated	LTA	TNFRSF14	2.74234e-16	-0.96926	0.140401	0.167611	FALSE
LTA_TNFRSF14	T_gd	NK_CD56_bright	LTA	TNFRSF14	2.74234e-16	-0.96926	0.140401	0.180672	FALSE
LTA_TNFRSF14	T_gd	NK_CD56_bright_activated	LTA	TNFRSF14	2.74234e-16	-0.96926	0.140401	0.21	FALSE
LTA_TNFRSF14	T_gd	T4_activated	LTA	TNFRSF14	2.74234e-16	-0.96926	0.140401	0.439016	FALSE
LTA_TNFRSF14	T_gd	T4_memory	LTA	TNFRSF14	2.74234e-16	-0.96926	0.140401	0.303612	FALSE
LTA_TNFRSF14	T_gd	T4_naive	LTA	TNFRSF14	2.74234e-16	-0.96926	0.140401	0.226667	FALSE
LTA_TNFRSF14	T_gd	T8_activated_1	LTA	TNFRSF14	2.74234e-16	-0.96926	0.140401	0.524096	FALSE
LTA_TNFRSF14	T_gd	T8_activated_2	LTA	TNFRSF14	2.74234e-16	-0.96926	0.140401	0.3125	FALSE
LTA_TNFRSF14	T_gd	T8_memory	LTA	TNFRSF14	2.74234e-16	-0.96926	0.140401	0.281362	FALSE
LTA_TNFRSF14	T_gd	T8_naive	LTA	TNFRSF14	2.74234e-16	-0.96926	0.140401	0.284314	FALSE
LTA_TNFRSF14	T_gd	T_regs	LTA	TNFRSF14	2.74234e-16	-0.96926	0.140401	0.412371	FALSE
LTA_TNFRSF14	B_cells_memory_activated	B_cells_memory_activated	LTA	TNFRSF14	1.37119e-10	-0.317689	0.525463	0.486111	FALSE
LTA_TNFRSF14	NK_CD16_bright_activated	NK_CD16_bright_activated	LTA	TNFRSF14	0.00964634	-0.224524	0.143911	0.167611	FALSE
LTA_TNFRSF14	T4_activated	T4_activated	LTA	TNFRSF14	8.01421e-06	-0.35709	0.76	0.439016	FALSE
LTA_TNFRSF14	T8_memory	T8_memory	LTA	TNFRSF14	0.000579262	-0.511893	0.173028	0.281362	FALSE
LTA_TNFRSF14	T_gd	T_gd	LTA	TNFRSF14	2.74234e-16	-0.96926	0.140401	0.242468	FALSE
TNFSF14_TNFRSF14	NK_CD16_bright_activated	B_cells_memory	TNFSF14	TNFRSF14	0.0219188	-0.1696	0.134686	0.389049	FALSE
TNFSF14_TNFRSF14	NK_CD16_bright_activated	B_cells_memory_activated	TNFSF14	TNFRSF14	0.0219188	-0.1696	0.134686	0.486111	FALSE
TNFSF14_TNFRSF14	NK_CD16_bright_activated	B_cells_naive	TNFSF14	TNFRSF14	0.0219188	-0.1696	0.134686	0.423138	FALSE
TNFSF14_TNFRSF14	NK_CD16_bright_activated	B_cells_naive_activated	TNFSF14	TNFRSF14	0.0219188	-0.1696	0.134686	0.370763	FALSE
TNFSF14_TNFRSF14	NK_CD16_bright_activated	B_cells_oligoclonal	TNFSF14	TNFRSF14	0.0219188	-0.1696	0.134686	0.421053	FALSE
TNFSF14_TNFRSF14	NK_CD16_bright_activated	MAIT_cells	TNFSF14	TNFRSF14	0.0219188	-0.1696	0.134686	0.277592	FALSE
TNFSF14_TNFRSF14	NK_CD16_bright_activated	MAIT_cells_activated	TNFSF14	TNFRSF14	0.0219188	-0.1696	0.134686	0.278539	FALSE
TNFSF14_TNFRSF14	NK_CD16_bright_activated	Myeloid_cells	TNFSF14	TNFRSF14	0.0219188	-0.1696	0.134686	0.512281	FALSE
TNFSF14_TNFRSF14	NK_CD16_bright_activated	NK_CD16_bright	TNFSF14	TNFRSF14	0.0219188	-0.1696	0.134686	0.211009	FALSE
TNFSF14_TNFRSF14	NK_CD16_bright_activated	NK_CD56_bright	TNFSF14	TNFRSF14	0.0219188	-0.1696	0.134686	0.180672	FALSE
TNFSF14_TNFRSF14	NK_CD16_bright_activated	NK_CD56_bright_activated	TNFSF14	TNFRSF14	0.0219188	-0.1696	0.134686	0.21	FALSE
TNFSF14_TNFRSF14	NK_CD16_bright_activated	T4_activated	TNFSF14	TNFRSF14	0.0219188	-0.1696	0.134686	0.439016	FALSE
TNFSF14_TNFRSF14	NK_CD16_bright_activated	T4_memory	TNFSF14	TNFRSF14	0.0219188	-0.1696	0.134686	0.303612	FALSE
TNFSF14_TNFRSF14	NK_CD16_bright_activated	T4_naive	TNFSF14	TNFRSF14	0.0219188	-0.1696	0.134686	0.226667	FALSE
TNFSF14_TNFRSF14	NK_CD16_bright_activated	T8_activated_1	TNFSF14	TNFRSF14	0.0219188	-0.1696	0.134686	0.524096	FALSE
TNFSF14_TNFRSF14	NK_CD16_bright_activated	T8_activated_2	TNFSF14	TNFRSF14	0.0219188	-0.1696	0.134686	0.3125	FALSE
TNFSF14_TNFRSF14	NK_CD16_bright_activated	T8_memory	TNFSF14	TNFRSF14	0.0219188	-0.1696	0.134686	0.281362	FALSE
TNFSF14_TNFRSF14	NK_CD16_bright_activated	T8_naive	TNFSF14	TNFRSF14	0.0219188	-0.1696	0.134686	0.284314	FALSE
TNFSF14_TNFRSF14	NK_CD16_bright_activated	T_gd	TNFSF14	TNFRSF14	0.0219188	-0.1696	0.134686	0.242468	FALSE
TNFSF14_TNFRSF14	NK_CD16_bright_activated	T_regs	TNFSF14	TNFRSF14	0.0219188	-0.1696	0.134686	0.412371	FALSE
TNFSF14_TNFRSF14	T4_activated	B_cells_memory	TNFSF14	TNFRSF14	0.0221612	-0.104768	0.518182	0.389049	FALSE
TNFSF14_TNFRSF14	T4_activated	B_cells_memory_activated	TNFSF14	TNFRSF14	0.0221612	-0.104768	0.518182	0.486111	FALSE
TNFSF14_TNFRSF14	T4_activated	B_cells_naive	TNFSF14	TNFRSF14	0.0221612	-0.104768	0.518182	0.423138	FALSE
TNFSF14_TNFRSF14	T4_activated	B_cells_naive_activated	TNFSF14	TNFRSF14	0.0221612	-0.104768	0.518182	0.370763	FALSE
TNFSF14_TNFRSF14	T4_activated	B_cells_oligoclonal	TNFSF14	TNFRSF14	0.0221612	-0.104768	0.518182	0.421053	FALSE
TNFSF14_TNFRSF14	T4_activated	MAIT_cells	TNFSF14	TNFRSF14	0.0221612	-0.104768	0.518182	0.277592	FALSE
TNFSF14_TNFRSF14	T4_activated	MAIT_cells_activated	TNFSF14	TNFRSF14	0.0221612	-0.104768	0.518182	0.278539	FALSE
TNFSF14_TNFRSF14	T4_activated	Myeloid_cells	TNFSF14	TNFRSF14	0.0221612	-0.104768	0.518182	0.512281	FALSE
TNFSF14_TNFRSF14	T4_activated	NK_CD16_bright	TNFSF14	TNFRSF14	0.0221612	-0.104768	0.518182	0.211009	FALSE
TNFSF14_TNFRSF14	T4_activated	NK_CD16_bright_activated	TNFSF14	TNFRSF14	0.0221612	-0.104768	0.518182	0.167611	FALSE
TNFSF14_TNFRSF14	T4_activated	NK_CD56_bright	TNFSF14	TNFRSF14	0.0221612	-0.104768	0.518182	0.180672	FALSE
TNFSF14_TNFRSF14	T4_activated	NK_CD56_bright_activated	TNFSF14	TNFRSF14	0.0221612	-0.104768	0.518182	0.21	FALSE
TNFSF14_TNFRSF14	T4_activated	T4_memory	TNFSF14	TNFRSF14	0.0221612	-0.104768	0.518182	0.303612	FALSE
TNFSF14_TNFRSF14	T4_activated	T4_naive	TNFSF14	TNFRSF14	0.0221612	-0.104768	0.518182	0.226667	FALSE
TNFSF14_TNFRSF14	T4_activated	T8_activated_1	TNFSF14	TNFRSF14	0.0221612	-0.104768	0.518182	0.524096	FALSE
TNFSF14_TNFRSF14	T4_activated	T8_activated_2	TNFSF14	TNFRSF14	0.0221612	-0.104768	0.518182	0.3125	FALSE
TNFSF14_TNFRSF14	T4_activated	T8_memory	TNFSF14	TNFRSF14	0.0221612	-0.104768	0.518182	0.281362	FALSE
TNFSF14_TNFRSF14	T4_activated	T8_naive	TNFSF14	TNFRSF14	0.0221612	-0.104768	0.518182	0.284314	FALSE
TNFSF14_TNFRSF14	T4_activated	T_gd	TNFSF14	TNFRSF14	0.0221612	-0.104768	0.518182	0.242468	FALSE
TNFSF14_TNFRSF14	T4_activated	T_regs	TNFSF14	TNFRSF14	0.0221612	-0.104768	0.518182	0.412371	FALSE
TNFSF14_TNFRSF14	T_gd	B_cells_memory	TNFSF14	TNFRSF14	0.000116711	-0.271981	0.166189	0.389049	FALSE
TNFSF14_TNFRSF14	T_gd	B_cells_memory_activated	TNFSF14	TNFRSF14	0.000116711	-0.271981	0.166189	0.486111	FALSE
TNFSF14_TNFRSF14	T_gd	B_cells_naive	TNFSF14	TNFRSF14	0.000116711	-0.271981	0.166189	0.423138	FALSE
TNFSF14_TNFRSF14	T_gd	B_cells_naive_activated	TNFSF14	TNFRSF14	0.000116711	-0.271981	0.166189	0.370763	FALSE
TNFSF14_TNFRSF14	T_gd	B_cells_oligoclonal	TNFSF14	TNFRSF14	0.000116711	-0.271981	0.166189	0.421053	FALSE
TNFSF14_TNFRSF14	T_gd	MAIT_cells	TNFSF14	TNFRSF14	0.000116711	-0.271981	0.166189	0.277592	FALSE
TNFSF14_TNFRSF14	T_gd	MAIT_cells_activated	TNFSF14	TNFRSF14	0.000116711	-0.271981	0.166189	0.278539	FALSE
TNFSF14_TNFRSF14	T_gd	Myeloid_cells	TNFSF14	TNFRSF14	0.000116711	-0.271981	0.166189	0.512281	FALSE
TNFSF14_TNFRSF14	T_gd	NK_CD16_bright	TNFSF14	TNFRSF14	0.000116711	-0.271981	0.166189	0.211009	FALSE
TNFSF14_TNFRSF14	T_gd	NK_CD16_bright_activated	TNFSF14	TNFRSF14	0.000116711	-0.271981	0.166189	0.167611	FALSE
TNFSF14_TNFRSF14	T_gd	NK_CD56_bright	TNFSF14	TNFRSF14	0.000116711	-0.271981	0.166189	0.180672	FALSE
TNFSF14_TNFRSF14	T_gd	NK_CD56_bright_activated	TNFSF14	TNFRSF14	0.000116711	-0.271981	0.166189	0.21	FALSE
TNFSF14_TNFRSF14	T_gd	T4_activated	TNFSF14	TNFRSF14	0.000116711	-0.271981	0.166189	0.439016	FALSE
TNFSF14_TNFRSF14	T_gd	T4_memory	TNFSF14	TNFRSF14	0.000116711	-0.271981	0.166189	0.303612	FALSE
TNFSF14_TNFRSF14	T_gd	T4_naive	TNFSF14	TNFRSF14	0.000116711	-0.271981	0.166189	0.226667	FALSE
TNFSF14_TNFRSF14	T_gd	T8_activated_1	TNFSF14	TNFRSF14	0.000116711	-0.271981	0.166189	0.524096	FALSE
TNFSF14_TNFRSF14	T_gd	T8_activated_2	TNFSF14	TNFRSF14	0.000116711	-0.271981	0.166189	0.3125	FALSE
TNFSF14_TNFRSF14	T_gd	T8_memory	TNFSF14	TNFRSF14	0.000116711	-0.271981	0.166189	0.281362	FALSE
TNFSF14_TNFRSF14	T_gd	T8_naive	TNFSF14	TNFRSF14	0.000116711	-0.271981	0.166189	0.284314	FALSE
TNFSF14_TNFRSF14	T_gd	T_regs	TNFSF14	TNFRSF14	0.000116711	-0.271981	0.166189	0.412371	FALSE
TNFSF14_TNFRSF14	NK_CD16_bright_activated	NK_CD16_bright_activated	TNFSF14	TNFRSF14	0.0219188	-0.1696	0.134686	0.167611	FALSE
TNFSF14_TNFRSF14	T4_activated	T4_activated	TNFSF14	TNFRSF14	0.0221612	-0.104768	0.518182	0.439016	FALSE
TNFSF14_TNFRSF14	T_gd	T_gd	TNFSF14	TNFRSF14	0.000116711	-0.271981	0.166189	0.242468	FALSE
CD55_ADGRE5	T8_activated_1	B_cells_memory	CD55	ADGRE5	0.0391082	-0.173297	0.677019	0.14121	FALSE
CD55_ADGRE5	T8_activated_1	B_cells_memory_activated	CD55	ADGRE5	0.0391082	-0.173297	0.677019	0.153199	FALSE
CD55_ADGRE5	T8_activated_1	MAIT_cells	CD55	ADGRE5	0.0391082	-0.173297	0.677019	0.133779	FALSE
CD55_ADGRE5	T8_activated_1	MAIT_cells_activated	CD55	ADGRE5	0.0391082	-0.173297	0.677019	0.164384	FALSE
CD55_ADGRE5	T8_activated_1	Myeloid_cells	CD55	ADGRE5	0.0391082	-0.173297	0.677019	0.22807	FALSE
CD55_ADGRE5	T8_activated_1	NK_CD16_bright	CD55	ADGRE5	0.0391082	-0.173297	0.677019	0.235911	FALSE
CD55_ADGRE5	T8_activated_1	NK_CD16_bright_activated	CD55	ADGRE5	0.0391082	-0.173297	0.677019	0.226721	FALSE
CD55_ADGRE5	T8_activated_1	NK_CD56_bright	CD55	ADGRE5	0.0391082	-0.173297	0.677019	0.205882	FALSE
CD55_ADGRE5	T8_activated_1	NK_CD56_bright_activated	CD55	ADGRE5	0.0391082	-0.173297	0.677019	0.145	FALSE
CD55_ADGRE5	T8_activated_1	T4_activated	CD55	ADGRE5	0.0391082	-0.173297	0.677019	0.374103	FALSE
CD55_ADGRE5	T8_activated_1	T4_memory	CD55	ADGRE5	0.0391082	-0.173297	0.677019	0.102709	FALSE
CD55_ADGRE5	T8_activated_1	T8_activated_2	CD55	ADGRE5	0.0391082	-0.173297	0.677019	0.3125	FALSE
CD55_ADGRE5	T8_activated_1	T8_memory	CD55	ADGRE5	0.0391082	-0.173297	0.677019	0.238351	FALSE
CD55_ADGRE5	T8_activated_1	T_gd	CD55	ADGRE5	0.0391082	-0.173297	0.677019	0.190818	FALSE
CD55_ADGRE5	T8_activated_1	T_regs	CD55	ADGRE5	0.0391082	-0.173297	0.677019	0.216495	FALSE
CD55_ADGRE5	T8_activated_1	T8_activated_1	CD55	ADGRE5	0.0391082	-0.173297	0.677019	0.450602	FALSE
HLA-E_KLRC1	B_cells_memory_activated	MAIT_cells_activated	HLA-E	KLRC1	1.18263e-05	-0.205883	0.957176	0.136986	FALSE
HLA-E_KLRC1	B_cells_memory_activated	NK_CD16_bright	HLA-E	KLRC1	1.18263e-05	-0.205883	0.957176	0.204456	FALSE
HLA-E_KLRC1	B_cells_memory_activated	NK_CD16_bright_activated	HLA-E	KLRC1	1.18263e-05	-0.205883	0.957176	0.216194	FALSE
HLA-E_KLRC1	B_cells_memory_activated	NK_CD56_bright	HLA-E	KLRC1	1.18263e-05	-0.205883	0.957176	0.504202	FALSE
HLA-E_KLRC1	B_cells_memory_activated	NK_CD56_bright_activated	HLA-E	KLRC1	1.18263e-05	-0.205883	0.957176	0.48	FALSE
HLA-E_KLRC1	B_cells_memory_activated	T8_memory	HLA-E	KLRC1	1.18263e-05	-0.205883	0.957176	0.139785	FALSE
HLA-E_KLRC1	B_cells_memory_activated	T_gd	HLA-E	KLRC1	1.18263e-05	-0.205883	0.957176	0.360115	FALSE
NOTCH1_DLL3	T4_activated	T8_activated_1	NOTCH1	DLL3	0.0121011	0.0475884	0.234545	0.101205	FALSE
SIRPA_CD47	Myeloid_cells	B_cells_memory	SIRPA	CD47	0.0287419	0.304501	0.581731	0.43804	FALSE
SIRPA_CD47	Myeloid_cells	B_cells_memory_activated	SIRPA	CD47	0.0287419	0.304501	0.581731	0.422559	FALSE
SIRPA_CD47	Myeloid_cells	B_cells_naive	SIRPA	CD47	0.0287419	0.304501	0.581731	0.441496	FALSE
SIRPA_CD47	Myeloid_cells	B_cells_naive_activated	SIRPA	CD47	0.0287419	0.304501	0.581731	0.237288	FALSE
SIRPA_CD47	Myeloid_cells	B_cells_oligoclonal	SIRPA	CD47	0.0287419	0.304501	0.581731	0.410526	FALSE
SIRPA_CD47	Myeloid_cells	MAIT_cells	SIRPA	CD47	0.0287419	0.304501	0.581731	0.240803	FALSE
SIRPA_CD47	Myeloid_cells	MAIT_cells_activated	SIRPA	CD47	0.0287419	0.304501	0.581731	0.287671	FALSE
SIRPA_CD47	Myeloid_cells	NK_CD16_bright	SIRPA	CD47	0.0287419	0.304501	0.581731	0.183486	FALSE
SIRPA_CD47	Myeloid_cells	NK_CD16_bright_activated	SIRPA	CD47	0.0287419	0.304501	0.581731	0.11417	FALSE
SIRPA_CD47	Myeloid_cells	NK_CD56_bright	SIRPA	CD47	0.0287419	0.304501	0.581731	0.168067	FALSE
SIRPA_CD47	Myeloid_cells	NK_CD56_bright_activated	SIRPA	CD47	0.0287419	0.304501	0.581731	0.185	FALSE
SIRPA_CD47	Myeloid_cells	T4_activated	SIRPA	CD47	0.0287419	0.304501	0.581731	0.461223	FALSE
SIRPA_CD47	Myeloid_cells	T4_memory	SIRPA	CD47	0.0287419	0.304501	0.581731	0.308691	FALSE
SIRPA_CD47	Myeloid_cells	T4_naive	SIRPA	CD47	0.0287419	0.304501	0.581731	0.254815	FALSE
SIRPA_CD47	Myeloid_cells	T8_activated_1	SIRPA	CD47	0.0287419	0.304501	0.581731	0.544578	FALSE
SIRPA_CD47	Myeloid_cells	T8_activated_2	SIRPA	CD47	0.0287419	0.304501	0.581731	0.236111	FALSE
SIRPA_CD47	Myeloid_cells	T8_memory	SIRPA	CD47	0.0287419	0.304501	0.581731	0.224014	FALSE
SIRPA_CD47	Myeloid_cells	T8_naive	SIRPA	CD47	0.0287419	0.304501	0.581731	0.328431	FALSE
SIRPA_CD47	Myeloid_cells	T_gd	SIRPA	CD47	0.0287419	0.304501	0.581731	0.248207	FALSE
SIRPA_CD47	Myeloid_cells	T_regs	SIRPA	CD47	0.0287419	0.304501	0.581731	0.43299	FALSE
SIRPA_CD47	Myeloid_cells	Myeloid_cells	SIRPA	CD47	0.0287419	0.304501	0.581731	0.45614	FALSE
LGALS9_HAVCR2	B_cells_memory	MAIT_cells_activated	LGALS9	HAVCR2	0.0156925	0.21336	0.264706	0.114155	FALSE
LGALS9_HAVCR2	B_cells_memory	Myeloid_cells	LGALS9	HAVCR2	0.0156925	0.21336	0.264706	0.157895	FALSE
LGALS9_HAVCR2	B_cells_memory	NK_CD16_bright_activated	LGALS9	HAVCR2	0.0156925	0.21336	0.264706	0.163563	FALSE
LGALS9_HAVCR2	B_cells_memory	NK_CD56_bright	LGALS9	HAVCR2	0.0156925	0.21336	0.264706	0.138655	FALSE
LGALS9_HAVCR2	B_cells_memory	NK_CD56_bright_activated	LGALS9	HAVCR2	0.0156925	0.21336	0.264706	0.18	FALSE
LGALS9_HAVCR2	B_cells_memory_activated	MAIT_cells_activated	LGALS9	HAVCR2	1.85468e-20	0.194318	0.453704	0.114155	FALSE
LGALS9_HAVCR2	B_cells_memory_activated	Myeloid_cells	LGALS9	HAVCR2	1.85468e-20	0.194318	0.453704	0.157895	FALSE
LGALS9_HAVCR2	B_cells_memory_activated	NK_CD16_bright_activated	LGALS9	HAVCR2	1.85468e-20	0.194318	0.453704	0.163563	FALSE
LGALS9_HAVCR2	B_cells_memory_activated	NK_CD56_bright	LGALS9	HAVCR2	1.85468e-20	0.194318	0.453704	0.138655	FALSE
LGALS9_HAVCR2	B_cells_memory_activated	NK_CD56_bright_activated	LGALS9	HAVCR2	1.85468e-20	0.194318	0.453704	0.18	FALSE
LGALS9_HAVCR2	B_cells_naive	MAIT_cells_activated	LGALS9	HAVCR2	1.21393e-06	0.200853	0.25573	0.114155	FALSE
LGALS9_HAVCR2	B_cells_naive	Myeloid_cells	LGALS9	HAVCR2	1.21393e-06	0.200853	0.25573	0.157895	FALSE
LGALS9_HAVCR2	B_cells_naive	NK_CD16_bright_activated	LGALS9	HAVCR2	1.21393e-06	0.200853	0.25573	0.163563	FALSE
LGALS9_HAVCR2	B_cells_naive	NK_CD56_bright	LGALS9	HAVCR2	1.21393e-06	0.200853	0.25573	0.138655	FALSE
LGALS9_HAVCR2	B_cells_naive	NK_CD56_bright_activated	LGALS9	HAVCR2	1.21393e-06	0.200853	0.25573	0.18	FALSE
LGALS9_HAVCR2	B_cells_naive_activated	MAIT_cells_activated	LGALS9	HAVCR2	2.14562e-05	0.223798	0.267735	0.114155	FALSE
LGALS9_HAVCR2	B_cells_naive_activated	Myeloid_cells	LGALS9	HAVCR2	2.14562e-05	0.223798	0.267735	0.157895	FALSE
LGALS9_HAVCR2	B_cells_naive_activated	NK_CD16_bright_activated	LGALS9	HAVCR2	2.14562e-05	0.223798	0.267735	0.163563	FALSE
LGALS9_HAVCR2	B_cells_naive_activated	NK_CD56_bright	LGALS9	HAVCR2	2.14562e-05	0.223798	0.267735	0.138655	FALSE
LGALS9_HAVCR2	B_cells_naive_activated	NK_CD56_bright_activated	LGALS9	HAVCR2	2.14562e-05	0.223798	0.267735	0.18	FALSE
LGALS9_HAVCR2	Myeloid_cells	MAIT_cells_activated	LGALS9	HAVCR2	0.00504572	0.367401	0.673077	0.114155	FALSE
LGALS9_HAVCR2	Myeloid_cells	NK_CD16_bright_activated	LGALS9	HAVCR2	0.00504572	0.367401	0.673077	0.163563	FALSE
LGALS9_HAVCR2	Myeloid_cells	NK_CD56_bright	LGALS9	HAVCR2	0.00504572	0.367401	0.673077	0.138655	FALSE
LGALS9_HAVCR2	Myeloid_cells	NK_CD56_bright_activated	LGALS9	HAVCR2	0.00504572	0.367401	0.673077	0.18	FALSE
LGALS9_HAVCR2	T_regs	MAIT_cells_activated	LGALS9	HAVCR2	0.000817972	0.235748	0.270833	0.114155	FALSE
LGALS9_HAVCR2	T_regs	Myeloid_cells	LGALS9	HAVCR2	0.000817972	0.235748	0.270833	0.157895	FALSE
LGALS9_HAVCR2	T_regs	NK_CD16_bright_activated	LGALS9	HAVCR2	0.000817972	0.235748	0.270833	0.163563	FALSE
LGALS9_HAVCR2	T_regs	NK_CD56_bright	LGALS9	HAVCR2	0.000817972	0.235748	0.270833	0.138655	FALSE
LGALS9_HAVCR2	T_regs	NK_CD56_bright_activated	LGALS9	HAVCR2	0.000817972	0.235748	0.270833	0.18	FALSE
LGALS9_HAVCR2	Myeloid_cells	Myeloid_cells	LGALS9	HAVCR2	0.00504572	0.367401	0.673077	0.157895	FALSE
TGFB1_TGFBR3	B_cells_naive	MAIT_cells	TGFB1	TGFBR3	0.0485965	0.101071	0.224367	0.143813	FALSE
TGFB1_TGFBR3	B_cells_naive	NK_CD16_bright	TGFB1	TGFBR3	0.0485965	0.101071	0.224367	0.271298	FALSE
TGFB1_TGFBR3	B_cells_naive	NK_CD16_bright_activated	TGFB1	TGFBR3	0.0485965	0.101071	0.224367	0.225101	FALSE
TGFB1_TGFBR3	B_cells_naive	NK_CD56_bright	TGFB1	TGFBR3	0.0485965	0.101071	0.224367	0.247899	FALSE
TGFB1_TGFBR3	B_cells_naive	NK_CD56_bright_activated	TGFB1	TGFBR3	0.0485965	0.101071	0.224367	0.19	FALSE
TGFB1_TGFBR3	B_cells_naive	T8_memory	TGFB1	TGFBR3	0.0485965	0.101071	0.224367	0.184588	FALSE
TGFB1_TGFBR3	B_cells_naive	T_gd	TGFB1	TGFBR3	0.0485965	0.101071	0.224367	0.186514	FALSE
CXCR3_CXCL9	B_cells_memory	B_cells_memory_activated	CXCR3	CXCL9	0.0202311	0.206489	0.215686	0.411616	FALSE
CXCR3_CXCL9	NK_CD16_bright_activated	B_cells_memory	CXCR3	CXCL9	0.0133862	0.180955	0.239852	0.100865	FALSE
CXCR3_CXCL9	NK_CD16_bright_activated	B_cells_memory_activated	CXCR3	CXCL9	0.0133862	0.180955	0.239852	0.411616	FALSE
CXCR3_CXCL9	T8_memory	B_cells_memory	CXCR3	CXCL9	0.0249548	0.359316	0.496183	0.100865	FALSE
CXCR3_CXCL9	T8_memory	B_cells_memory_activated	CXCR3	CXCL9	0.0249548	0.359316	0.496183	0.411616	FALSE
CXCR3_CXCL9	T_gd	B_cells_memory	CXCR3	CXCL9	8.39723e-07	0.460298	0.627507	0.100865	FALSE
CXCR3_CXCL9	T_gd	B_cells_memory_activated	CXCR3	CXCL9	8.39723e-07	0.460298	0.627507	0.411616	FALSE
CXCR3_CXCL9	B_cells_memory	B_cells_memory	CXCR3	CXCL9	0.0202311	0.206489	0.215686	0.100865	FALSE
TNFRSF13B_TNFSF13B	B_cells_memory_activated	MAIT_cells	TNFRSF13B	TNFSF13B	4.80211e-20	0.187791	0.376157	0.58194	FALSE
TNFRSF13B_TNFSF13B	B_cells_memory_activated	MAIT_cells_activated	TNFRSF13B	TNFSF13B	4.80211e-20	0.187791	0.376157	0.251142	FALSE
TNFRSF13B_TNFSF13B	B_cells_memory_activated	Myeloid_cells	TNFRSF13B	TNFSF13B	4.80211e-20	0.187791	0.376157	0.389474	FALSE
TNFRSF13B_TNFSF13B	B_cells_memory_activated	NK_CD16_bright	TNFRSF13B	TNFSF13B	4.80211e-20	0.187791	0.376157	0.153342	FALSE
TNFRSF13B_TNFSF13B	B_cells_memory_activated	NK_CD16_bright_activated	TNFRSF13B	TNFSF13B	4.80211e-20	0.187791	0.376157	0.158672	FALSE
TNFRSF13B_TNFSF13B	B_cells_memory_activated	NK_CD56_bright	TNFRSF13B	TNFSF13B	4.80211e-20	0.187791	0.376157	0.121849	FALSE
TNFRSF13B_TNFSF13B	B_cells_memory_activated	T4_memory	TNFRSF13B	TNFSF13B	4.80211e-20	0.187791	0.376157	0.417607	FALSE
TNFRSF13B_TNFSF13B	B_cells_memory_activated	T4_naive	TNFRSF13B	TNFSF13B	4.80211e-20	0.187791	0.376157	0.28	FALSE
TNFRSF13B_TNFSF13B	B_cells_memory_activated	T8_naive	TNFRSF13B	TNFSF13B	4.80211e-20	0.187791	0.376157	0.267157	FALSE
TNFRSF13B_TNFSF13B	B_cells_memory_activated	T_gd	TNFRSF13B	TNFSF13B	4.80211e-20	0.187791	0.376157	0.203438	FALSE
TNFRSF13B_TNFSF13B	B_cells_memory_activated	T_regs	TNFRSF13B	TNFSF13B	4.80211e-20	0.187791	0.376157	0.141753	FALSE
TNFRSF13C_TNFSF13B	B_cells_memory_activated	MAIT_cells	TNFRSF13C	TNFSF13B	1.28941e-07	0.068699	0.211806	0.58194	FALSE
TNFRSF13C_TNFSF13B	B_cells_memory_activated	MAIT_cells_activated	TNFRSF13C	TNFSF13B	1.28941e-07	0.068699	0.211806	0.251142	FALSE
TNFRSF13C_TNFSF13B	B_cells_memory_activated	Myeloid_cells	TNFRSF13C	TNFSF13B	1.28941e-07	0.068699	0.211806	0.389474	FALSE
TNFRSF13C_TNFSF13B	B_cells_memory_activated	NK_CD16_bright	TNFRSF13C	TNFSF13B	1.28941e-07	0.068699	0.211806	0.153342	FALSE
TNFRSF13C_TNFSF13B	B_cells_memory_activated	NK_CD16_bright_activated	TNFRSF13C	TNFSF13B	1.28941e-07	0.068699	0.211806	0.158672	FALSE
TNFRSF13C_TNFSF13B	B_cells_memory_activated	NK_CD56_bright	TNFRSF13C	TNFSF13B	1.28941e-07	0.068699	0.211806	0.121849	FALSE
TNFRSF13C_TNFSF13B	B_cells_memory_activated	T4_memory	TNFRSF13C	TNFSF13B	1.28941e-07	0.068699	0.211806	0.417607	FALSE
TNFRSF13C_TNFSF13B	B_cells_memory_activated	T4_naive	TNFRSF13C	TNFSF13B	1.28941e-07	0.068699	0.211806	0.28	FALSE
TNFRSF13C_TNFSF13B	B_cells_memory_activated	T8_naive	TNFRSF13C	TNFSF13B	1.28941e-07	0.068699	0.211806	0.267157	FALSE
TNFRSF13C_TNFSF13B	B_cells_memory_activated	T_gd	TNFRSF13C	TNFSF13B	1.28941e-07	0.068699	0.211806	0.203438	FALSE
TNFRSF13C_TNFSF13B	B_cells_memory_activated	T_regs	TNFRSF13C	TNFSF13B	1.28941e-07	0.068699	0.211806	0.141753	FALSE
TNFRSF13C_TNFSF13B	B_cells_naive	MAIT_cells	TNFRSF13C	TNFSF13B	4.4505e-10	0.284402	0.35585	0.58194	FALSE
TNFRSF13C_TNFSF13B	B_cells_naive	MAIT_cells_activated	TNFRSF13C	TNFSF13B	4.4505e-10	0.284402	0.35585	0.251142	FALSE
TNFRSF13C_TNFSF13B	B_cells_naive	Myeloid_cells	TNFRSF13C	TNFSF13B	4.4505e-10	0.284402	0.35585	0.389474	FALSE
TNFRSF13C_TNFSF13B	B_cells_naive	NK_CD16_bright	TNFRSF13C	TNFSF13B	4.4505e-10	0.284402	0.35585	0.153342	FALSE
TNFRSF13C_TNFSF13B	B_cells_naive	NK_CD16_bright_activated	TNFRSF13C	TNFSF13B	4.4505e-10	0.284402	0.35585	0.158672	FALSE
TNFRSF13C_TNFSF13B	B_cells_naive	NK_CD56_bright	TNFRSF13C	TNFSF13B	4.4505e-10	0.284402	0.35585	0.121849	FALSE
TNFRSF13C_TNFSF13B	B_cells_naive	T4_memory	TNFRSF13C	TNFSF13B	4.4505e-10	0.284402	0.35585	0.417607	FALSE
TNFRSF13C_TNFSF13B	B_cells_naive	T4_naive	TNFRSF13C	TNFSF13B	4.4505e-10	0.284402	0.35585	0.28	FALSE
TNFRSF13C_TNFSF13B	B_cells_naive	T8_naive	TNFRSF13C	TNFSF13B	4.4505e-10	0.284402	0.35585	0.267157	FALSE
TNFRSF13C_TNFSF13B	B_cells_naive	T_gd	TNFRSF13C	TNFSF13B	4.4505e-10	0.284402	0.35585	0.203438	FALSE
TNFRSF13C_TNFSF13B	B_cells_naive	T_regs	TNFRSF13C	TNFSF13B	4.4505e-10	0.284402	0.35585	0.141753	FALSE
TNFRSF13C_TNFSF13B	B_cells_naive_activated	MAIT_cells	TNFRSF13C	TNFSF13B	0.0421552	0.107948	0.167048	0.58194	FALSE
TNFRSF13C_TNFSF13B	B_cells_naive_activated	MAIT_cells_activated	TNFRSF13C	TNFSF13B	0.0421552	0.107948	0.167048	0.251142	FALSE
TNFRSF13C_TNFSF13B	B_cells_naive_activated	Myeloid_cells	TNFRSF13C	TNFSF13B	0.0421552	0.107948	0.167048	0.389474	FALSE
TNFRSF13C_TNFSF13B	B_cells_naive_activated	NK_CD16_bright	TNFRSF13C	TNFSF13B	0.0421552	0.107948	0.167048	0.153342	FALSE
TNFRSF13C_TNFSF13B	B_cells_naive_activated	NK_CD16_bright_activated	TNFRSF13C	TNFSF13B	0.0421552	0.107948	0.167048	0.158672	FALSE
TNFRSF13C_TNFSF13B	B_cells_naive_activated	NK_CD56_bright	TNFRSF13C	TNFSF13B	0.0421552	0.107948	0.167048	0.121849	FALSE
TNFRSF13C_TNFSF13B	B_cells_naive_activated	T4_memory	TNFRSF13C	TNFSF13B	0.0421552	0.107948	0.167048	0.417607	FALSE
TNFRSF13C_TNFSF13B	B_cells_naive_activated	T4_naive	TNFRSF13C	TNFSF13B	0.0421552	0.107948	0.167048	0.28	FALSE
TNFRSF13C_TNFSF13B	B_cells_naive_activated	T8_naive	TNFRSF13C	TNFSF13B	0.0421552	0.107948	0.167048	0.267157	FALSE
TNFRSF13C_TNFSF13B	B_cells_naive_activated	T_gd	TNFRSF13C	TNFSF13B	0.0421552	0.107948	0.167048	0.203438	FALSE
TNFRSF13C_TNFSF13B	B_cells_naive_activated	T_regs	TNFRSF13C	TNFSF13B	0.0421552	0.107948	0.167048	0.141753	FALSE
CD74_APP	B_cells_memory_activated	B_cells_memory	CD74	APP	2.46603e-06	0.148985	1	0.132565	FALSE
CD74_APP	B_cells_memory_activated	B_cells_naive	CD74	APP	2.46603e-06	0.148985	1	0.163233	FALSE
CD74_APP	B_cells_memory_activated	B_cells_oligoclonal	CD74	APP	2.46603e-06	0.148985	1	0.173684	FALSE
CD74_APP	B_cells_memory_activated	Myeloid_cells	CD74	APP	2.46603e-06	0.148985	1	0.231579	FALSE
CD74_APP	B_cells_memory_activated	T4_activated	CD74	APP	2.46603e-06	0.148985	1	0.256577	FALSE
CD74_APP	B_cells_memory_activated	T4_naive	CD74	APP	2.46603e-06	0.148985	1	0.121481	FALSE
CD74_APP	B_cells_memory_activated	T8_activated_1	CD74	APP	2.46603e-06	0.148985	1	0.286747	FALSE
CD74_APP	B_cells_memory_activated	T_regs	CD74	APP	2.46603e-06	0.148985	1	0.149485	FALSE
CD74_APP	T4_activated	B_cells_memory	CD74	APP	0.000144155	0.179984	0.854545	0.132565	FALSE
CD74_APP	T4_activated	B_cells_memory_activated	CD74	APP	0.000144155	0.179984	0.854545	0.221801	FALSE
CD74_APP	T4_activated	B_cells_naive	CD74	APP	0.000144155	0.179984	0.854545	0.163233	FALSE
CD74_APP	T4_activated	B_cells_oligoclonal	CD74	APP	0.000144155	0.179984	0.854545	0.173684	FALSE
CD74_APP	T4_activated	Myeloid_cells	CD74	APP	0.000144155	0.179984	0.854545	0.231579	FALSE
CD74_APP	T4_activated	T4_naive	CD74	APP	0.000144155	0.179984	0.854545	0.121481	FALSE
CD74_APP	T4_activated	T8_activated_1	CD74	APP	0.000144155	0.179984	0.854545	0.286747	FALSE
CD74_APP	T4_activated	T_regs	CD74	APP	0.000144155	0.179984	0.854545	0.149485	FALSE
CD74_APP	T4_memory	B_cells_memory	CD74	APP	0.0238394	0.176709	0.686481	0.132565	FALSE
CD74_APP	T4_memory	B_cells_memory_activated	CD74	APP	0.0238394	0.176709	0.686481	0.221801	FALSE
CD74_APP	T4_memory	B_cells_naive	CD74	APP	0.0238394	0.176709	0.686481	0.163233	FALSE
CD74_APP	T4_memory	B_cells_oligoclonal	CD74	APP	0.0238394	0.176709	0.686481	0.173684	FALSE
CD74_APP	T4_memory	Myeloid_cells	CD74	APP	0.0238394	0.176709	0.686481	0.231579	FALSE
CD74_APP	T4_memory	T4_activated	CD74	APP	0.0238394	0.176709	0.686481	0.256577	FALSE
CD74_APP	T4_memory	T4_naive	CD74	APP	0.0238394	0.176709	0.686481	0.121481	FALSE
CD74_APP	T4_memory	T8_activated_1	CD74	APP	0.0238394	0.176709	0.686481	0.286747	FALSE
CD74_APP	T4_memory	T_regs	CD74	APP	0.0238394	0.176709	0.686481	0.149485	FALSE
CD74_APP	T8_memory	B_cells_memory	CD74	APP	0.00627995	0.491605	0.783715	0.132565	FALSE
CD74_APP	T8_memory	B_cells_memory_activated	CD74	APP	0.00627995	0.491605	0.783715	0.221801	FALSE
CD74_APP	T8_memory	B_cells_naive	CD74	APP	0.00627995	0.491605	0.783715	0.163233	FALSE
CD74_APP	T8_memory	B_cells_oligoclonal	CD74	APP	0.00627995	0.491605	0.783715	0.173684	FALSE
CD74_APP	T8_memory	Myeloid_cells	CD74	APP	0.00627995	0.491605	0.783715	0.231579	FALSE
CD74_APP	T8_memory	T4_activated	CD74	APP	0.00627995	0.491605	0.783715	0.256577	FALSE
CD74_APP	T8_memory	T4_naive	CD74	APP	0.00627995	0.491605	0.783715	0.121481	FALSE
CD74_APP	T8_memory	T8_activated_1	CD74	APP	0.00627995	0.491605	0.783715	0.286747	FALSE
CD74_APP	T8_memory	T_regs	CD74	APP	0.00627995	0.491605	0.783715	0.149485	FALSE
CD74_APP	B_cells_memory_activated	B_cells_memory_activated	CD74	APP	2.46603e-06	0.148985	1	0.221801	FALSE
CD74_APP	T4_activated	T4_activated	CD74	APP	0.000144155	0.179984	0.854545	0.256577	FALSE
FAS_FASLG	T4_activated	MAIT_cells_activated	FAS	FASLG	7.8779e-07	0.111304	0.32	0.237443	FALSE
FAS_FASLG	T4_activated	NK_CD16_bright	FAS	FASLG	7.8779e-07	0.111304	0.32	0.180865	FALSE
FAS_FASLG	T4_activated	NK_CD16_bright_activated	FAS	FASLG	7.8779e-07	0.111304	0.32	0.233198	FALSE
FAS_FASLG	T4_activated	NK_CD56_bright	FAS	FASLG	7.8779e-07	0.111304	0.32	0.172269	FALSE
FAS_FASLG	T4_activated	NK_CD56_bright_activated	FAS	FASLG	7.8779e-07	0.111304	0.32	0.255	FALSE
FAS_FASLG	T4_activated	T8_activated_1	FAS	FASLG	7.8779e-07	0.111304	0.32	0.163855	FALSE
FAS_FASLG	T4_activated	T8_activated_2	FAS	FASLG	7.8779e-07	0.111304	0.32	0.121528	FALSE
FAS_FASLG	T4_activated	T8_memory	FAS	FASLG	7.8779e-07	0.111304	0.32	0.129032	FALSE
FAS_FASLG	T4_activated	T_gd	FAS	FASLG	7.8779e-07	0.111304	0.32	0.197991	FALSE
HLA-F_LILRB2	B_cells_naive_activated	Myeloid_cells	HLA-F	LILRB2	0.032358	0.196723	0.462243	0.634615	FALSE
HLA-F_LILRB2	MAIT_cells	Myeloid_cells	HLA-F	LILRB2	0.00292491	0.513552	0.619792	0.634615	FALSE
HLA-F_LILRB2	NK_CD16_bright	Myeloid_cells	HLA-F	LILRB2	0.0194051	0.321434	0.519737	0.634615	FALSE
HLA-F_LILRB2	NK_CD16_bright_activated	Myeloid_cells	HLA-F	LILRB2	0.00915317	0.249742	0.457565	0.634615	FALSE
HLA-F_LILRB2	T4_activated	Myeloid_cells	HLA-F	LILRB2	5.43232e-06	0.145721	0.58	0.634615	FALSE
HLA-F_LILRB2	T_gd	Myeloid_cells	HLA-F	LILRB2	7.29451e-07	0.4178	0.547278	0.634615	FALSE
HLA-F_LILRB1	B_cells_naive_activated	B_cells_memory	HLA-F	LILRB1	0.032358	0.196723	0.462243	0.152738	FALSE
HLA-F_LILRB1	B_cells_naive_activated	B_cells_memory_activated	HLA-F	LILRB1	0.032358	0.196723	0.462243	0.212963	FALSE
HLA-F_LILRB1	B_cells_naive_activated	B_cells_oligoclonal	HLA-F	LILRB1	0.032358	0.196723	0.462243	0.136842	FALSE
HLA-F_LILRB1	B_cells_naive_activated	Myeloid_cells	HLA-F	LILRB1	0.032358	0.196723	0.462243	0.649038	FALSE
HLA-F_LILRB1	MAIT_cells	B_cells_memory	HLA-F	LILRB1	0.00292491	0.513552	0.619792	0.152738	FALSE
HLA-F_LILRB1	MAIT_cells	B_cells_memory_activated	HLA-F	LILRB1	0.00292491	0.513552	0.619792	0.212963	FALSE
HLA-F_LILRB1	MAIT_cells	B_cells_naive_activated	HLA-F	LILRB1	0.00292491	0.513552	0.619792	0.144068	FALSE
HLA-F_LILRB1	MAIT_cells	B_cells_oligoclonal	HLA-F	LILRB1	0.00292491	0.513552	0.619792	0.136842	FALSE
HLA-F_LILRB1	MAIT_cells	Myeloid_cells	HLA-F	LILRB1	0.00292491	0.513552	0.619792	0.649038	FALSE
HLA-F_LILRB1	NK_CD16_bright	B_cells_memory	HLA-F	LILRB1	0.0194051	0.321434	0.519737	0.152738	FALSE
HLA-F_LILRB1	NK_CD16_bright	B_cells_memory_activated	HLA-F	LILRB1	0.0194051	0.321434	0.519737	0.212963	FALSE
HLA-F_LILRB1	NK_CD16_bright	B_cells_naive_activated	HLA-F	LILRB1	0.0194051	0.321434	0.519737	0.144068	FALSE
HLA-F_LILRB1	NK_CD16_bright	B_cells_oligoclonal	HLA-F	LILRB1	0.0194051	0.321434	0.519737	0.136842	FALSE
HLA-F_LILRB1	NK_CD16_bright	Myeloid_cells	HLA-F	LILRB1	0.0194051	0.321434	0.519737	0.649038	FALSE
HLA-F_LILRB1	NK_CD16_bright_activated	B_cells_memory	HLA-F	LILRB1	0.00915317	0.249742	0.457565	0.152738	FALSE
HLA-F_LILRB1	NK_CD16_bright_activated	B_cells_memory_activated	HLA-F	LILRB1	0.00915317	0.249742	0.457565	0.212963	FALSE
HLA-F_LILRB1	NK_CD16_bright_activated	B_cells_naive_activated	HLA-F	LILRB1	0.00915317	0.249742	0.457565	0.144068	FALSE
HLA-F_LILRB1	NK_CD16_bright_activated	B_cells_oligoclonal	HLA-F	LILRB1	0.00915317	0.249742	0.457565	0.136842	FALSE
HLA-F_LILRB1	NK_CD16_bright_activated	Myeloid_cells	HLA-F	LILRB1	0.00915317	0.249742	0.457565	0.649038	FALSE
HLA-F_LILRB1	T4_activated	B_cells_memory	HLA-F	LILRB1	5.43232e-06	0.145721	0.58	0.152738	FALSE
HLA-F_LILRB1	T4_activated	B_cells_memory_activated	HLA-F	LILRB1	5.43232e-06	0.145721	0.58	0.212963	FALSE
HLA-F_LILRB1	T4_activated	B_cells_naive_activated	HLA-F	LILRB1	5.43232e-06	0.145721	0.58	0.144068	FALSE
HLA-F_LILRB1	T4_activated	B_cells_oligoclonal	HLA-F	LILRB1	5.43232e-06	0.145721	0.58	0.136842	FALSE
HLA-F_LILRB1	T4_activated	Myeloid_cells	HLA-F	LILRB1	5.43232e-06	0.145721	0.58	0.649038	FALSE
HLA-F_LILRB1	T_gd	B_cells_memory	HLA-F	LILRB1	7.29451e-07	0.4178	0.547278	0.152738	FALSE
HLA-F_LILRB1	T_gd	B_cells_memory_activated	HLA-F	LILRB1	7.29451e-07	0.4178	0.547278	0.212963	FALSE
HLA-F_LILRB1	T_gd	B_cells_naive_activated	HLA-F	LILRB1	7.29451e-07	0.4178	0.547278	0.144068	FALSE
HLA-F_LILRB1	T_gd	B_cells_oligoclonal	HLA-F	LILRB1	7.29451e-07	0.4178	0.547278	0.136842	FALSE
HLA-F_LILRB1	T_gd	Myeloid_cells	HLA-F	LILRB1	7.29451e-07	0.4178	0.547278	0.649038	FALSE
HLA-F_LILRB1	B_cells_naive_activated	B_cells_naive_activated	HLA-F	LILRB1	0.032358	0.196723	0.462243	0.144068	FALSE
CCL3_CCR5	Myeloid_cells	MAIT_cells	CCL3	CCR5	0.0291822	0.451514	0.475962	0.113712	FALSE
CCL3_CCR5	Myeloid_cells	MAIT_cells_activated	CCL3	CCR5	0.0291822	0.451514	0.475962	0.105023	FALSE
CCL3_CCR5	Myeloid_cells	T_gd	CCL3	CCR5	0.0291822	0.451514	0.475962	0.110473	FALSE
CCL3_CCR5	Myeloid_cells	Myeloid_cells	CCL3	CCR5	0.0291822	0.451514	0.475962	0.17193	FALSE
CCL5_CCR5	T8_memory	MAIT_cells	CCL5	CCR5	0.000255115	0.547617	0.966921	0.113712	FALSE
CCL5_CCR5	T8_memory	MAIT_cells_activated	CCL5	CCR5	0.000255115	0.547617	0.966921	0.105023	FALSE
CCL5_CCR5	T8_memory	Myeloid_cells	CCL5	CCR5	0.000255115	0.547617	0.966921	0.17193	FALSE
CCL5_CCR5	T8_memory	T_gd	CCL5	CCR5	0.000255115	0.547617	0.966921	0.110473	FALSE
CCL5_CCR5	T_gd	MAIT_cells	CCL5	CCR5	1.40019e-05	0.336654	0.994269	0.113712	FALSE
CCL5_CCR5	T_gd	MAIT_cells_activated	CCL5	CCR5	1.40019e-05	0.336654	0.994269	0.105023	FALSE
CCL5_CCR5	T_gd	Myeloid_cells	CCL5	CCR5	1.40019e-05	0.336654	0.994269	0.17193	FALSE
CCL5_CCR5	T_gd	T_gd	CCL5	CCR5	1.40019e-05	0.336654	0.994269	0.110473	FALSE
KLRB1_CLEC2D	NK_CD16_bright_activated	B_cells_memory	KLRB1	CLEC2D	0.000862871	0.271673	0.293358	0.431373	FALSE
KLRB1_CLEC2D	NK_CD16_bright_activated	B_cells_memory_activated	KLRB1	CLEC2D	0.000862871	0.271673	0.293358	0.373737	FALSE
KLRB1_CLEC2D	NK_CD16_bright_activated	B_cells_naive	KLRB1	CLEC2D	0.000862871	0.271673	0.293358	0.531966	FALSE
KLRB1_CLEC2D	NK_CD16_bright_activated	B_cells_naive_activated	KLRB1	CLEC2D	0.000862871	0.271673	0.293358	0.393593	FALSE
KLRB1_CLEC2D	NK_CD16_bright_activated	B_cells_oligoclonal	KLRB1	CLEC2D	0.000862871	0.271673	0.293358	0.394737	FALSE
KLRB1_CLEC2D	NK_CD16_bright_activated	MAIT_cells	KLRB1	CLEC2D	0.000862871	0.271673	0.293358	0.254181	FALSE
KLRB1_CLEC2D	NK_CD16_bright_activated	MAIT_cells_activated	KLRB1	CLEC2D	0.000862871	0.271673	0.293358	0.424658	FALSE
KLRB1_CLEC2D	NK_CD16_bright_activated	Myeloid_cells	KLRB1	CLEC2D	0.000862871	0.271673	0.293358	0.133333	FALSE
KLRB1_CLEC2D	NK_CD16_bright_activated	NK_CD16_bright	KLRB1	CLEC2D	0.000862871	0.271673	0.293358	0.117955	FALSE
KLRB1_CLEC2D	NK_CD16_bright_activated	T4_activated	KLRB1	CLEC2D	0.000862871	0.271673	0.293358	0.741373	FALSE
KLRB1_CLEC2D	NK_CD16_bright_activated	T4_memory	KLRB1	CLEC2D	0.000862871	0.271673	0.293358	0.413231	FALSE
KLRB1_CLEC2D	NK_CD16_bright_activated	T4_naive	KLRB1	CLEC2D	0.000862871	0.271673	0.293358	0.312593	FALSE
KLRB1_CLEC2D	NK_CD16_bright_activated	T8_activated_1	KLRB1	CLEC2D	0.000862871	0.271673	0.293358	0.79759	FALSE
KLRB1_CLEC2D	NK_CD16_bright_activated	T8_activated_2	KLRB1	CLEC2D	0.000862871	0.271673	0.293358	0.524306	FALSE
KLRB1_CLEC2D	NK_CD16_bright_activated	T8_memory	KLRB1	CLEC2D	0.000862871	0.271673	0.293358	0.437276	FALSE
KLRB1_CLEC2D	NK_CD16_bright_activated	T8_naive	KLRB1	CLEC2D	0.000862871	0.271673	0.293358	0.453431	FALSE
KLRB1_CLEC2D	NK_CD16_bright_activated	T_gd	KLRB1	CLEC2D	0.000862871	0.271673	0.293358	0.374462	FALSE
KLRB1_CLEC2D	NK_CD16_bright_activated	T_regs	KLRB1	CLEC2D	0.000862871	0.271673	0.293358	0.541237	FALSE
KLRB1_CLEC2D	NK_CD56_bright	B_cells_memory	KLRB1	CLEC2D	0.0151113	0.401592	0.243243	0.431373	FALSE
KLRB1_CLEC2D	NK_CD56_bright	B_cells_memory_activated	KLRB1	CLEC2D	0.0151113	0.401592	0.243243	0.373737	FALSE
KLRB1_CLEC2D	NK_CD56_bright	B_cells_naive	KLRB1	CLEC2D	0.0151113	0.401592	0.243243	0.531966	FALSE
KLRB1_CLEC2D	NK_CD56_bright	B_cells_naive_activated	KLRB1	CLEC2D	0.0151113	0.401592	0.243243	0.393593	FALSE
KLRB1_CLEC2D	NK_CD56_bright	B_cells_oligoclonal	KLRB1	CLEC2D	0.0151113	0.401592	0.243243	0.394737	FALSE
KLRB1_CLEC2D	NK_CD56_bright	MAIT_cells	KLRB1	CLEC2D	0.0151113	0.401592	0.243243	0.254181	FALSE
KLRB1_CLEC2D	NK_CD56_bright	MAIT_cells_activated	KLRB1	CLEC2D	0.0151113	0.401592	0.243243	0.424658	FALSE
KLRB1_CLEC2D	NK_CD56_bright	Myeloid_cells	KLRB1	CLEC2D	0.0151113	0.401592	0.243243	0.133333	FALSE
KLRB1_CLEC2D	NK_CD56_bright	NK_CD16_bright	KLRB1	CLEC2D	0.0151113	0.401592	0.243243	0.117955	FALSE
KLRB1_CLEC2D	NK_CD56_bright	T4_activated	KLRB1	CLEC2D	0.0151113	0.401592	0.243243	0.741373	FALSE
KLRB1_CLEC2D	NK_CD56_bright	T4_memory	KLRB1	CLEC2D	0.0151113	0.401592	0.243243	0.413231	FALSE
KLRB1_CLEC2D	NK_CD56_bright	T4_naive	KLRB1	CLEC2D	0.0151113	0.401592	0.243243	0.312593	FALSE
KLRB1_CLEC2D	NK_CD56_bright	T8_activated_1	KLRB1	CLEC2D	0.0151113	0.401592	0.243243	0.79759	FALSE
KLRB1_CLEC2D	NK_CD56_bright	T8_activated_2	KLRB1	CLEC2D	0.0151113	0.401592	0.243243	0.524306	FALSE
KLRB1_CLEC2D	NK_CD56_bright	T8_memory	KLRB1	CLEC2D	0.0151113	0.401592	0.243243	0.437276	FALSE
KLRB1_CLEC2D	NK_CD56_bright	T8_naive	KLRB1	CLEC2D	0.0151113	0.401592	0.243243	0.453431	FALSE
KLRB1_CLEC2D	NK_CD56_bright	T_gd	KLRB1	CLEC2D	0.0151113	0.401592	0.243243	0.374462	FALSE
KLRB1_CLEC2D	NK_CD56_bright	T_regs	KLRB1	CLEC2D	0.0151113	0.401592	0.243243	0.541237	FALSE
CCR6_CCL20	B_cells_memory_activated	MAIT_cells	CCR6	CCL20	0.000463162	0.0431788	0.186343	0.107023	FALSE
CCR6_CCL20	B_cells_memory_activated	MAIT_cells_activated	CCR6	CCL20	0.000463162	0.0431788	0.186343	0.392694	FALSE
CCR6_CCL20	B_cells_memory_activated	T4_activated	CCR6	CCL20	0.000463162	0.0431788	0.186343	0.154083	FALSE
CD27_CD70	T4_memory	B_cells_memory	CD27	CD70	0.000151447	0.164339	0.281879	0.10951	FALSE
CD27_CD70	T4_memory	T4_activated	CD27	CD70	0.000151447	0.164339	0.281879	0.107619	FALSE
CD27_CD70	T4_memory	T8_activated_1	CD27	CD70	0.000151447	0.164339	0.281879	0.151807	FALSE
CD27_CD70	T4_memory	T8_activated_2	CD27	CD70	0.000151447	0.164339	0.281879	0.138889	FALSE
CCL3_CCR1	Myeloid_cells	MAIT_cells_activated	CCL3	CCR1	0.0291822	0.451514	0.475962	0.173516	FALSE
CCL3_CCR1	Myeloid_cells	NK_CD56_bright	CCL3	CCR1	0.0291822	0.451514	0.475962	0.218487	FALSE
CCL3_CCR1	Myeloid_cells	NK_CD56_bright_activated	CCL3	CCR1	0.0291822	0.451514	0.475962	0.3	FALSE
CCL3_CCR1	Myeloid_cells	Myeloid_cells	CCL3	CCR1	0.0291822	0.451514	0.475962	0.649038	FALSE
CCL5_CCR1	T8_memory	MAIT_cells_activated	CCL5	CCR1	0.000255115	0.547617	0.966921	0.173516	FALSE
CCL5_CCR1	T8_memory	Myeloid_cells	CCL5	CCR1	0.000255115	0.547617	0.966921	0.649038	FALSE
CCL5_CCR1	T8_memory	NK_CD56_bright	CCL5	CCR1	0.000255115	0.547617	0.966921	0.218487	FALSE
CCL5_CCR1	T8_memory	NK_CD56_bright_activated	CCL5	CCR1	0.000255115	0.547617	0.966921	0.3	FALSE
CCL5_CCR1	T_gd	MAIT_cells_activated	CCL5	CCR1	1.40019e-05	0.336654	0.994269	0.173516	FALSE
CCL5_CCR1	T_gd	Myeloid_cells	CCL5	CCR1	1.40019e-05	0.336654	0.994269	0.649038	FALSE
CCL5_CCR1	T_gd	NK_CD56_bright	CCL5	CCR1	1.40019e-05	0.336654	0.994269	0.218487	FALSE
CCL5_CCR1	T_gd	NK_CD56_bright_activated	CCL5	CCR1	1.40019e-05	0.336654	0.994269	0.3	FALSE
CCL5_CCR4	T8_memory	MAIT_cells_activated	CCL5	CCR4	0.000255115	0.547617	0.966921	0.173516	FALSE
CCL5_CCR4	T8_memory	T4_activated	CCL5	CCR4	0.000255115	0.547617	0.966921	0.362146	FALSE
CCL5_CCR4	T8_memory	T8_activated_1	CCL5	CCR4	0.000255115	0.547617	0.966921	0.109639	FALSE
CCL5_CCR4	T8_memory	T_regs	CCL5	CCR4	0.000255115	0.547617	0.966921	0.239691	FALSE
CCL5_CCR4	T_gd	MAIT_cells_activated	CCL5	CCR4	1.40019e-05	0.336654	0.994269	0.173516	FALSE
CCL5_CCR4	T_gd	T4_activated	CCL5	CCR4	1.40019e-05	0.336654	0.994269	0.362146	FALSE
CCL5_CCR4	T_gd	T8_activated_1	CCL5	CCR4	1.40019e-05	0.336654	0.994269	0.109639	FALSE
CCL5_CCR4	T_gd	T_regs	CCL5	CCR4	1.40019e-05	0.336654	0.994269	0.239691	FALSE
CXCL2_DPP4	Myeloid_cells	MAIT_cells	CXCL2	DPP4	0.0455566	0.264628	0.341346	0.230769	FALSE
CXCL2_DPP4	Myeloid_cells	MAIT_cells_activated	CXCL2	DPP4	0.0455566	0.264628	0.341346	0.369863	FALSE
CXCL2_DPP4	Myeloid_cells	NK_CD56_bright_activated	CXCL2	DPP4	0.0455566	0.264628	0.341346	0.16	FALSE
CD72_SEMA4D	B_cells_memory	MAIT_cells	CD72	SEMA4D	0.0015923	0.257964	0.254902	0.160535	FALSE
CD72_SEMA4D	B_cells_memory	MAIT_cells_activated	CD72	SEMA4D	0.0015923	0.257964	0.254902	0.328767	FALSE
CD72_SEMA4D	B_cells_memory	Myeloid_cells	CD72	SEMA4D	0.0015923	0.257964	0.254902	0.147368	FALSE
CD72_SEMA4D	B_cells_memory	NK_CD16_bright	CD72	SEMA4D	0.0015923	0.257964	0.254902	0.201835	FALSE
CD72_SEMA4D	B_cells_memory	NK_CD16_bright_activated	CD72	SEMA4D	0.0015923	0.257964	0.254902	0.201619	FALSE
CD72_SEMA4D	B_cells_memory	NK_CD56_bright	CD72	SEMA4D	0.0015923	0.257964	0.254902	0.201681	FALSE
CD72_SEMA4D	B_cells_memory	NK_CD56_bright_activated	CD72	SEMA4D	0.0015923	0.257964	0.254902	0.195	FALSE
CD72_SEMA4D	B_cells_memory	T4_activated	CD72	SEMA4D	0.0015923	0.257964	0.254902	0.314545	FALSE
CD72_SEMA4D	B_cells_memory	T4_memory	CD72	SEMA4D	0.0015923	0.257964	0.254902	0.169865	FALSE
CD72_SEMA4D	B_cells_memory	T4_naive	CD72	SEMA4D	0.0015923	0.257964	0.254902	0.16	FALSE
CD72_SEMA4D	B_cells_memory	T8_activated_1	CD72	SEMA4D	0.0015923	0.257964	0.254902	0.506024	FALSE
CD72_SEMA4D	B_cells_memory	T8_activated_2	CD72	SEMA4D	0.0015923	0.257964	0.254902	0.288194	FALSE
CD72_SEMA4D	B_cells_memory	T8_memory	CD72	SEMA4D	0.0015923	0.257964	0.254902	0.231183	FALSE
CD72_SEMA4D	B_cells_memory	T8_naive	CD72	SEMA4D	0.0015923	0.257964	0.254902	0.259804	FALSE
CD72_SEMA4D	B_cells_memory	T_gd	CD72	SEMA4D	0.0015923	0.257964	0.254902	0.292683	FALSE
CD72_SEMA4D	B_cells_memory	T_regs	CD72	SEMA4D	0.0015923	0.257964	0.254902	0.141753	FALSE
CD72_SEMA4D	B_cells_memory_activated	B_cells_memory	CD72	SEMA4D	3.48312e-15	0.175643	0.422454	0.314121	FALSE
CD72_SEMA4D	B_cells_memory_activated	MAIT_cells	CD72	SEMA4D	3.48312e-15	0.175643	0.422454	0.160535	FALSE
CD72_SEMA4D	B_cells_memory_activated	MAIT_cells_activated	CD72	SEMA4D	3.48312e-15	0.175643	0.422454	0.328767	FALSE
CD72_SEMA4D	B_cells_memory_activated	Myeloid_cells	CD72	SEMA4D	3.48312e-15	0.175643	0.422454	0.147368	FALSE
CD72_SEMA4D	B_cells_memory_activated	NK_CD16_bright	CD72	SEMA4D	3.48312e-15	0.175643	0.422454	0.201835	FALSE
CD72_SEMA4D	B_cells_memory_activated	NK_CD16_bright_activated	CD72	SEMA4D	3.48312e-15	0.175643	0.422454	0.201619	FALSE
CD72_SEMA4D	B_cells_memory_activated	NK_CD56_bright	CD72	SEMA4D	3.48312e-15	0.175643	0.422454	0.201681	FALSE
CD72_SEMA4D	B_cells_memory_activated	NK_CD56_bright_activated	CD72	SEMA4D	3.48312e-15	0.175643	0.422454	0.195	FALSE
CD72_SEMA4D	B_cells_memory_activated	T4_activated	CD72	SEMA4D	3.48312e-15	0.175643	0.422454	0.314545	FALSE
CD72_SEMA4D	B_cells_memory_activated	T4_memory	CD72	SEMA4D	3.48312e-15	0.175643	0.422454	0.169865	FALSE
CD72_SEMA4D	B_cells_memory_activated	T4_naive	CD72	SEMA4D	3.48312e-15	0.175643	0.422454	0.16	FALSE
CD72_SEMA4D	B_cells_memory_activated	T8_activated_1	CD72	SEMA4D	3.48312e-15	0.175643	0.422454	0.506024	FALSE
CD72_SEMA4D	B_cells_memory_activated	T8_activated_2	CD72	SEMA4D	3.48312e-15	0.175643	0.422454	0.288194	FALSE
CD72_SEMA4D	B_cells_memory_activated	T8_memory	CD72	SEMA4D	3.48312e-15	0.175643	0.422454	0.231183	FALSE
CD72_SEMA4D	B_cells_memory_activated	T8_naive	CD72	SEMA4D	3.48312e-15	0.175643	0.422454	0.259804	FALSE
CD72_SEMA4D	B_cells_memory_activated	T_gd	CD72	SEMA4D	3.48312e-15	0.175643	0.422454	0.292683	FALSE
CD72_SEMA4D	B_cells_memory_activated	T_regs	CD72	SEMA4D	3.48312e-15	0.175643	0.422454	0.141753	FALSE
CD72_SEMA4D	B_cells_memory	B_cells_memory	CD72	SEMA4D	0.0015923	0.257964	0.254902	0.314121	FALSE
CCR1_CCL8	Myeloid_cells	Myeloid_cells	CCR1	CCL8	1.75201e-05	0.545789	0.649038	0.201923	FALSE
CCR1_CCL7	Myeloid_cells	Myeloid_cells	CCR1	CCL7	1.75201e-05	0.545789	0.649038	0.201923	FALSE
CD2_CD58	NK_CD16_bright_activated	B_cells_memory	CD2	CD58	0.00440513	0.177838	0.186347	0.195965	FALSE
CD2_CD58	NK_CD16_bright_activated	B_cells_memory_activated	CD2	CD58	0.00440513	0.177838	0.186347	0.335017	FALSE
CD2_CD58	NK_CD16_bright_activated	MAIT_cells	CD2	CD58	0.00440513	0.177838	0.186347	0.214047	FALSE
CD2_CD58	NK_CD16_bright_activated	MAIT_cells_activated	CD2	CD58	0.00440513	0.177838	0.186347	0.223744	FALSE
CD2_CD58	NK_CD16_bright_activated	Myeloid_cells	CD2	CD58	0.00440513	0.177838	0.186347	0.263158	FALSE
CD2_CD58	NK_CD16_bright_activated	NK_CD16_bright	CD2	CD58	0.00440513	0.177838	0.186347	0.19135	FALSE
CD2_CD58	NK_CD16_bright_activated	NK_CD56_bright	CD2	CD58	0.00440513	0.177838	0.186347	0.205882	FALSE
CD2_CD58	NK_CD16_bright_activated	NK_CD56_bright_activated	CD2	CD58	0.00440513	0.177838	0.186347	0.285	FALSE
CD2_CD58	NK_CD16_bright_activated	T4_activated	CD2	CD58	0.00440513	0.177838	0.186347	0.314545	FALSE
CD2_CD58	NK_CD16_bright_activated	T4_memory	CD2	CD58	0.00440513	0.177838	0.186347	0.14447	FALSE
CD2_CD58	NK_CD16_bright_activated	T8_activated_1	CD2	CD58	0.00440513	0.177838	0.186347	0.168675	FALSE
CD2_CD58	NK_CD16_bright_activated	T8_activated_2	CD2	CD58	0.00440513	0.177838	0.186347	0.166667	FALSE
CD2_CD58	NK_CD16_bright_activated	T8_memory	CD2	CD58	0.00440513	0.177838	0.186347	0.216846	FALSE
CD2_CD58	NK_CD16_bright_activated	T_gd	CD2	CD58	0.00440513	0.177838	0.186347	0.295129	FALSE
CD2_CD58	NK_CD16_bright_activated	T_regs	CD2	CD58	0.00440513	0.177838	0.186347	0.213918	FALSE
CD2_CD58	T4_memory	B_cells_memory	CD2	CD58	0.00957383	0.180516	0.704698	0.195965	FALSE
CD2_CD58	T4_memory	B_cells_memory_activated	CD2	CD58	0.00957383	0.180516	0.704698	0.335017	FALSE
CD2_CD58	T4_memory	MAIT_cells	CD2	CD58	0.00957383	0.180516	0.704698	0.214047	FALSE
CD2_CD58	T4_memory	MAIT_cells_activated	CD2	CD58	0.00957383	0.180516	0.704698	0.223744	FALSE
CD2_CD58	T4_memory	Myeloid_cells	CD2	CD58	0.00957383	0.180516	0.704698	0.263158	FALSE
CD2_CD58	T4_memory	NK_CD16_bright	CD2	CD58	0.00957383	0.180516	0.704698	0.19135	FALSE
CD2_CD58	T4_memory	NK_CD16_bright_activated	CD2	CD58	0.00957383	0.180516	0.704698	0.182186	FALSE
CD2_CD58	T4_memory	NK_CD56_bright	CD2	CD58	0.00957383	0.180516	0.704698	0.205882	FALSE
CD2_CD58	T4_memory	NK_CD56_bright_activated	CD2	CD58	0.00957383	0.180516	0.704698	0.285	FALSE
CD2_CD58	T4_memory	T4_activated	CD2	CD58	0.00957383	0.180516	0.704698	0.314545	FALSE
CD2_CD58	T4_memory	T8_activated_1	CD2	CD58	0.00957383	0.180516	0.704698	0.168675	FALSE
CD2_CD58	T4_memory	T8_activated_2	CD2	CD58	0.00957383	0.180516	0.704698	0.166667	FALSE
CD2_CD58	T4_memory	T8_memory	CD2	CD58	0.00957383	0.180516	0.704698	0.216846	FALSE
CD2_CD58	T4_memory	T_gd	CD2	CD58	0.00957383	0.180516	0.704698	0.295129	FALSE
CD2_CD58	T4_memory	T_regs	CD2	CD58	0.00957383	0.180516	0.704698	0.213918	FALSE
CD2_CD58	T_gd	B_cells_memory	CD2	CD58	0.00274447	0.3095	0.633238	0.195965	FALSE
CD2_CD58	T_gd	B_cells_memory_activated	CD2	CD58	0.00274447	0.3095	0.633238	0.335017	FALSE
CD2_CD58	T_gd	MAIT_cells	CD2	CD58	0.00274447	0.3095	0.633238	0.214047	FALSE
CD2_CD58	T_gd	MAIT_cells_activated	CD2	CD58	0.00274447	0.3095	0.633238	0.223744	FALSE
CD2_CD58	T_gd	Myeloid_cells	CD2	CD58	0.00274447	0.3095	0.633238	0.263158	FALSE
CD2_CD58	T_gd	NK_CD16_bright	CD2	CD58	0.00274447	0.3095	0.633238	0.19135	FALSE
CD2_CD58	T_gd	NK_CD16_bright_activated	CD2	CD58	0.00274447	0.3095	0.633238	0.182186	FALSE
CD2_CD58	T_gd	NK_CD56_bright	CD2	CD58	0.00274447	0.3095	0.633238	0.205882	FALSE
CD2_CD58	T_gd	NK_CD56_bright_activated	CD2	CD58	0.00274447	0.3095	0.633238	0.285	FALSE
CD2_CD58	T_gd	T4_activated	CD2	CD58	0.00274447	0.3095	0.633238	0.314545	FALSE
CD2_CD58	T_gd	T4_memory	CD2	CD58	0.00274447	0.3095	0.633238	0.14447	FALSE
CD2_CD58	T_gd	T8_activated_1	CD2	CD58	0.00274447	0.3095	0.633238	0.168675	FALSE
CD2_CD58	T_gd	T8_activated_2	CD2	CD58	0.00274447	0.3095	0.633238	0.166667	FALSE
CD2_CD58	T_gd	T8_memory	CD2	CD58	0.00274447	0.3095	0.633238	0.216846	FALSE
CD2_CD58	T_gd	T_regs	CD2	CD58	0.00274447	0.3095	0.633238	0.213918	FALSE
CD2_CD58	NK_CD16_bright_activated	NK_CD16_bright_activated	CD2	CD58	0.00440513	0.177838	0.186347	0.182186	FALSE
CD2_CD58	T4_memory	T4_memory	CD2	CD58	0.00957383	0.180516	0.704698	0.14447	FALSE
CD2_CD58	T_gd	T_gd	CD2	CD58	0.00274447	0.3095	0.633238	0.295129	FALSE
CSF1R_CSF1	Myeloid_cells	MAIT_cells_activated	CSF1R	CSF1	5.72109e-06	0.629577	0.6875	0.228311	FALSE
CSF1R_CSF1	Myeloid_cells	T_regs	CSF1R	CSF1	5.72109e-06	0.629577	0.6875	0.134021	FALSE
CD55_ADGRE5	B_cells_naive	B_cells_memory	CD55	ADGRE5	0.000202351	0.200034	0.37877	0.14121	FALSE
CD55_ADGRE5	B_cells_naive	B_cells_memory_activated	CD55	ADGRE5	0.000202351	0.200034	0.37877	0.153199	FALSE
CD55_ADGRE5	B_cells_naive	MAIT_cells	CD55	ADGRE5	0.000202351	0.200034	0.37877	0.133779	FALSE
CD55_ADGRE5	B_cells_naive	MAIT_cells_activated	CD55	ADGRE5	0.000202351	0.200034	0.37877	0.164384	FALSE
CD55_ADGRE5	B_cells_naive	Myeloid_cells	CD55	ADGRE5	0.000202351	0.200034	0.37877	0.22807	FALSE
CD55_ADGRE5	B_cells_naive	NK_CD16_bright	CD55	ADGRE5	0.000202351	0.200034	0.37877	0.235911	FALSE
CD55_ADGRE5	B_cells_naive	NK_CD16_bright_activated	CD55	ADGRE5	0.000202351	0.200034	0.37877	0.226721	FALSE
CD55_ADGRE5	B_cells_naive	NK_CD56_bright	CD55	ADGRE5	0.000202351	0.200034	0.37877	0.205882	FALSE
CD55_ADGRE5	B_cells_naive	NK_CD56_bright_activated	CD55	ADGRE5	0.000202351	0.200034	0.37877	0.145	FALSE
CD55_ADGRE5	B_cells_naive	T4_activated	CD55	ADGRE5	0.000202351	0.200034	0.37877	0.405455	FALSE
CD55_ADGRE5	B_cells_naive	T4_memory	CD55	ADGRE5	0.000202351	0.200034	0.37877	0.102709	FALSE
CD55_ADGRE5	B_cells_naive	T8_activated_1	CD55	ADGRE5	0.000202351	0.200034	0.37877	0.450602	FALSE
CD55_ADGRE5	B_cells_naive	T8_activated_2	CD55	ADGRE5	0.000202351	0.200034	0.37877	0.3125	FALSE
CD55_ADGRE5	B_cells_naive	T8_memory	CD55	ADGRE5	0.000202351	0.200034	0.37877	0.238351	FALSE
CD55_ADGRE5	B_cells_naive	T_gd	CD55	ADGRE5	0.000202351	0.200034	0.37877	0.190818	FALSE
CD55_ADGRE5	B_cells_naive	T_regs	CD55	ADGRE5	0.000202351	0.200034	0.37877	0.216495	FALSE
PTPRC_CD22	B_cells_memory_activated	B_cells_memory	PTPRC	CD22	2.05526e-12	0.261001	0.688657	0.282421	FALSE
PTPRC_CD22	B_cells_memory_activated	B_cells_naive	PTPRC	CD22	2.05526e-12	0.261001	0.688657	0.369255	FALSE
PTPRC_CD22	B_cells_memory_activated	B_cells_naive_activated	PTPRC	CD22	2.05526e-12	0.261001	0.688657	0.283753	FALSE
PTPRC_CD22	B_cells_memory_activated	B_cells_oligoclonal	PTPRC	CD22	2.05526e-12	0.261001	0.688657	0.310526	FALSE
PTPRC_CD22	T4_activated	B_cells_memory	PTPRC	CD22	1.35827e-11	0.284701	0.750909	0.282421	FALSE
PTPRC_CD22	T4_activated	B_cells_memory_activated	PTPRC	CD22	1.35827e-11	0.284701	0.750909	0.472222	FALSE
PTPRC_CD22	T4_activated	B_cells_naive	PTPRC	CD22	1.35827e-11	0.284701	0.750909	0.369255	FALSE
PTPRC_CD22	T4_activated	B_cells_naive_activated	PTPRC	CD22	1.35827e-11	0.284701	0.750909	0.283753	FALSE
PTPRC_CD22	T4_activated	B_cells_oligoclonal	PTPRC	CD22	1.35827e-11	0.284701	0.750909	0.310526	FALSE
PTPRC_CD22	T_gd	B_cells_memory	PTPRC	CD22	1.12964e-11	0.621212	0.845272	0.282421	FALSE
PTPRC_CD22	T_gd	B_cells_memory_activated	PTPRC	CD22	1.12964e-11	0.621212	0.845272	0.472222	FALSE
PTPRC_CD22	T_gd	B_cells_naive	PTPRC	CD22	1.12964e-11	0.621212	0.845272	0.369255	FALSE
PTPRC_CD22	T_gd	B_cells_naive_activated	PTPRC	CD22	1.12964e-11	0.621212	0.845272	0.283753	FALSE
PTPRC_CD22	T_gd	B_cells_oligoclonal	PTPRC	CD22	1.12964e-11	0.621212	0.845272	0.310526	FALSE
PTPRC_CD22	B_cells_memory_activated	B_cells_memory_activated	PTPRC	CD22	2.05526e-12	0.261001	0.688657	0.472222	FALSE
PTPRC_MRC1	B_cells_memory_activated	Myeloid_cells	PTPRC	MRC1	2.05526e-12	0.261001	0.688657	0.423077	FALSE
PTPRC_MRC1	T4_activated	Myeloid_cells	PTPRC	MRC1	1.35827e-11	0.284701	0.750909	0.423077	FALSE
PTPRC_MRC1	T_gd	Myeloid_cells	PTPRC	MRC1	1.12964e-11	0.621212	0.845272	0.423077	FALSE
CD28_CD86	T4_activated	B_cells_memory	CD28	CD86	3.29809e-05	0.104803	0.352727	0.135447	FALSE
CD28_CD86	T4_activated	B_cells_memory_activated	CD28	CD86	3.29809e-05	0.104803	0.352727	0.114899	FALSE
CD28_CD86	T4_activated	Myeloid_cells	CD28	CD86	3.29809e-05	0.104803	0.352727	0.189474	FALSE
HLA-E_KLRC1	B_cells_naive	MAIT_cells_activated	HLA-E	KLRC1	0.0014367	0.206024	0.955368	0.136986	FALSE
HLA-E_KLRC1	B_cells_naive	NK_CD16_bright	HLA-E	KLRC1	0.0014367	0.206024	0.955368	0.204456	FALSE
HLA-E_KLRC1	B_cells_naive	NK_CD16_bright_activated	HLA-E	KLRC1	0.0014367	0.206024	0.955368	0.216194	FALSE
HLA-E_KLRC1	B_cells_naive	NK_CD56_bright	HLA-E	KLRC1	0.0014367	0.206024	0.955368	0.504202	FALSE
HLA-E_KLRC1	B_cells_naive	NK_CD56_bright_activated	HLA-E	KLRC1	0.0014367	0.206024	0.955368	0.48	FALSE
HLA-E_KLRC1	B_cells_naive	T8_memory	HLA-E	KLRC1	0.0014367	0.206024	0.955368	0.139785	FALSE
HLA-E_KLRC1	B_cells_naive	T_gd	HLA-E	KLRC1	0.0014367	0.206024	0.955368	0.360115	FALSE
HLA-E_KLRC1	NK_CD16_bright	MAIT_cells_activated	HLA-E	KLRC1	0.000570517	0.321477	0.964912	0.136986	FALSE
HLA-E_KLRC1	NK_CD16_bright	NK_CD16_bright_activated	HLA-E	KLRC1	0.000570517	0.321477	0.964912	0.216194	FALSE
HLA-E_KLRC1	NK_CD16_bright	NK_CD56_bright	HLA-E	KLRC1	0.000570517	0.321477	0.964912	0.504202	FALSE
HLA-E_KLRC1	NK_CD16_bright	NK_CD56_bright_activated	HLA-E	KLRC1	0.000570517	0.321477	0.964912	0.48	FALSE
HLA-E_KLRC1	NK_CD16_bright	T8_memory	HLA-E	KLRC1	0.000570517	0.321477	0.964912	0.139785	FALSE
HLA-E_KLRC1	NK_CD16_bright	T_gd	HLA-E	KLRC1	0.000570517	0.321477	0.964912	0.360115	FALSE
HLA-E_KLRC1	NK_CD16_bright_activated	MAIT_cells_activated	HLA-E	KLRC1	1.29382e-06	0.390293	0.926199	0.136986	FALSE
HLA-E_KLRC1	NK_CD16_bright_activated	NK_CD16_bright	HLA-E	KLRC1	1.29382e-06	0.390293	0.926199	0.204456	FALSE
HLA-E_KLRC1	NK_CD16_bright_activated	NK_CD56_bright	HLA-E	KLRC1	1.29382e-06	0.390293	0.926199	0.504202	FALSE
HLA-E_KLRC1	NK_CD16_bright_activated	NK_CD56_bright_activated	HLA-E	KLRC1	1.29382e-06	0.390293	0.926199	0.48	FALSE
HLA-E_KLRC1	NK_CD16_bright_activated	T8_memory	HLA-E	KLRC1	1.29382e-06	0.390293	0.926199	0.139785	FALSE
HLA-E_KLRC1	NK_CD16_bright_activated	T_gd	HLA-E	KLRC1	1.29382e-06	0.390293	0.926199	0.360115	FALSE
HLA-E_KLRC1	T4_activated	MAIT_cells_activated	HLA-E	KLRC1	2.01911e-12	0.294013	0.947273	0.136986	FALSE
HLA-E_KLRC1	T4_activated	NK_CD16_bright	HLA-E	KLRC1	2.01911e-12	0.294013	0.947273	0.204456	FALSE
HLA-E_KLRC1	T4_activated	NK_CD16_bright_activated	HLA-E	KLRC1	2.01911e-12	0.294013	0.947273	0.216194	FALSE
HLA-E_KLRC1	T4_activated	NK_CD56_bright	HLA-E	KLRC1	2.01911e-12	0.294013	0.947273	0.504202	FALSE
HLA-E_KLRC1	T4_activated	NK_CD56_bright_activated	HLA-E	KLRC1	2.01911e-12	0.294013	0.947273	0.48	FALSE
HLA-E_KLRC1	T4_activated	T8_memory	HLA-E	KLRC1	2.01911e-12	0.294013	0.947273	0.139785	FALSE
HLA-E_KLRC1	T4_activated	T_gd	HLA-E	KLRC1	2.01911e-12	0.294013	0.947273	0.360115	FALSE
HLA-E_KLRC1	T4_memory	MAIT_cells_activated	HLA-E	KLRC1	1.5348e-05	0.223895	0.955896	0.136986	FALSE
HLA-E_KLRC1	T4_memory	NK_CD16_bright	HLA-E	KLRC1	1.5348e-05	0.223895	0.955896	0.204456	FALSE
HLA-E_KLRC1	T4_memory	NK_CD16_bright_activated	HLA-E	KLRC1	1.5348e-05	0.223895	0.955896	0.216194	FALSE
HLA-E_KLRC1	T4_memory	NK_CD56_bright	HLA-E	KLRC1	1.5348e-05	0.223895	0.955896	0.504202	FALSE
HLA-E_KLRC1	T4_memory	NK_CD56_bright_activated	HLA-E	KLRC1	1.5348e-05	0.223895	0.955896	0.48	FALSE
HLA-E_KLRC1	T4_memory	T8_memory	HLA-E	KLRC1	1.5348e-05	0.223895	0.955896	0.139785	FALSE
HLA-E_KLRC1	T4_memory	T_gd	HLA-E	KLRC1	1.5348e-05	0.223895	0.955896	0.360115	FALSE
HLA-E_KLRC1	T8_memory	MAIT_cells_activated	HLA-E	KLRC1	0.00111321	0.395017	0.954198	0.136986	FALSE
HLA-E_KLRC1	T8_memory	NK_CD16_bright	HLA-E	KLRC1	0.00111321	0.395017	0.954198	0.204456	FALSE
HLA-E_KLRC1	T8_memory	NK_CD16_bright_activated	HLA-E	KLRC1	0.00111321	0.395017	0.954198	0.216194	FALSE
HLA-E_KLRC1	T8_memory	NK_CD56_bright	HLA-E	KLRC1	0.00111321	0.395017	0.954198	0.504202	FALSE
HLA-E_KLRC1	T8_memory	NK_CD56_bright_activated	HLA-E	KLRC1	0.00111321	0.395017	0.954198	0.48	FALSE
HLA-E_KLRC1	T8_memory	T_gd	HLA-E	KLRC1	0.00111321	0.395017	0.954198	0.360115	FALSE
HLA-E_KLRC1	T_gd	MAIT_cells_activated	HLA-E	KLRC1	2.14873e-18	0.688636	0.977077	0.136986	FALSE
HLA-E_KLRC1	T_gd	NK_CD16_bright	HLA-E	KLRC1	2.14873e-18	0.688636	0.977077	0.204456	FALSE
HLA-E_KLRC1	T_gd	NK_CD16_bright_activated	HLA-E	KLRC1	2.14873e-18	0.688636	0.977077	0.216194	FALSE
HLA-E_KLRC1	T_gd	NK_CD56_bright	HLA-E	KLRC1	2.14873e-18	0.688636	0.977077	0.504202	FALSE
HLA-E_KLRC1	T_gd	NK_CD56_bright_activated	HLA-E	KLRC1	2.14873e-18	0.688636	0.977077	0.48	FALSE
HLA-E_KLRC1	T_gd	T8_memory	HLA-E	KLRC1	2.14873e-18	0.688636	0.977077	0.139785	FALSE
HLA-E_KLRC1	NK_CD16_bright	NK_CD16_bright	HLA-E	KLRC1	0.000570517	0.321477	0.964912	0.204456	FALSE
HLA-E_KLRC1	NK_CD16_bright_activated	NK_CD16_bright_activated	HLA-E	KLRC1	1.29382e-06	0.390293	0.926199	0.216194	FALSE
HLA-E_KLRC1	T8_memory	T8_memory	HLA-E	KLRC1	0.00111321	0.395017	0.954198	0.139785	FALSE
HLA-E_KLRC1	T_gd	T_gd	HLA-E	KLRC1	2.14873e-18	0.688636	0.977077	0.360115	FALSE
SELL_SELPLG	B_cells_memory_activated	MAIT_cells	SELL	SELPLG	1.36492e-11	0.209852	0.538194	0.301003	FALSE
SELL_SELPLG	B_cells_memory_activated	MAIT_cells_activated	SELL	SELPLG	1.36492e-11	0.209852	0.538194	0.16895	FALSE
SELL_SELPLG	B_cells_memory_activated	Myeloid_cells	SELL	SELPLG	1.36492e-11	0.209852	0.538194	0.319298	FALSE
SELL_SELPLG	B_cells_memory_activated	NK_CD16_bright	SELL	SELPLG	1.36492e-11	0.209852	0.538194	0.429882	FALSE
SELL_SELPLG	B_cells_memory_activated	NK_CD16_bright_activated	SELL	SELPLG	1.36492e-11	0.209852	0.538194	0.370849	FALSE
SELL_SELPLG	B_cells_memory_activated	NK_CD56_bright	SELL	SELPLG	1.36492e-11	0.209852	0.538194	0.327731	FALSE
SELL_SELPLG	B_cells_memory_activated	NK_CD56_bright_activated	SELL	SELPLG	1.36492e-11	0.209852	0.538194	0.24	FALSE
SELL_SELPLG	B_cells_memory_activated	T4_activated	SELL	SELPLG	1.36492e-11	0.209852	0.538194	0.214545	FALSE
SELL_SELPLG	B_cells_memory_activated	T4_memory	SELL	SELPLG	1.36492e-11	0.209852	0.538194	0.324492	FALSE
SELL_SELPLG	B_cells_memory_activated	T4_naive	SELL	SELPLG	1.36492e-11	0.209852	0.538194	0.30963	FALSE
SELL_SELPLG	B_cells_memory_activated	T8_activated_1	SELL	SELPLG	1.36492e-11	0.209852	0.538194	0.166265	FALSE
SELL_SELPLG	B_cells_memory_activated	T8_activated_2	SELL	SELPLG	1.36492e-11	0.209852	0.538194	0.149306	FALSE
SELL_SELPLG	B_cells_memory_activated	T8_memory	SELL	SELPLG	1.36492e-11	0.209852	0.538194	0.324373	FALSE
SELL_SELPLG	B_cells_memory_activated	T8_naive	SELL	SELPLG	1.36492e-11	0.209852	0.538194	0.394608	FALSE
SELL_SELPLG	B_cells_memory_activated	T_gd	SELL	SELPLG	1.36492e-11	0.209852	0.538194	0.242468	FALSE
SELL_SELPLG	B_cells_memory_activated	T_regs	SELL	SELPLG	1.36492e-11	0.209852	0.538194	0.226804	FALSE
SELL_SELPLG	B_cells_naive	MAIT_cells	SELL	SELPLG	0.00162555	0.233959	0.803378	0.301003	FALSE
SELL_SELPLG	B_cells_naive	MAIT_cells_activated	SELL	SELPLG	0.00162555	0.233959	0.803378	0.16895	FALSE
SELL_SELPLG	B_cells_naive	Myeloid_cells	SELL	SELPLG	0.00162555	0.233959	0.803378	0.319298	FALSE
SELL_SELPLG	B_cells_naive	NK_CD16_bright	SELL	SELPLG	0.00162555	0.233959	0.803378	0.429882	FALSE
SELL_SELPLG	B_cells_naive	NK_CD16_bright_activated	SELL	SELPLG	0.00162555	0.233959	0.803378	0.370849	FALSE
SELL_SELPLG	B_cells_naive	NK_CD56_bright	SELL	SELPLG	0.00162555	0.233959	0.803378	0.327731	FALSE
SELL_SELPLG	B_cells_naive	NK_CD56_bright_activated	SELL	SELPLG	0.00162555	0.233959	0.803378	0.24	FALSE
SELL_SELPLG	B_cells_naive	T4_activated	SELL	SELPLG	0.00162555	0.233959	0.803378	0.214545	FALSE
SELL_SELPLG	B_cells_naive	T4_memory	SELL	SELPLG	0.00162555	0.233959	0.803378	0.324492	FALSE
SELL_SELPLG	B_cells_naive	T4_naive	SELL	SELPLG	0.00162555	0.233959	0.803378	0.30963	FALSE
SELL_SELPLG	B_cells_naive	T8_activated_1	SELL	SELPLG	0.00162555	0.233959	0.803378	0.166265	FALSE
SELL_SELPLG	B_cells_naive	T8_activated_2	SELL	SELPLG	0.00162555	0.233959	0.803378	0.149306	FALSE
SELL_SELPLG	B_cells_naive	T8_memory	SELL	SELPLG	0.00162555	0.233959	0.803378	0.324373	FALSE
SELL_SELPLG	B_cells_naive	T8_naive	SELL	SELPLG	0.00162555	0.233959	0.803378	0.394608	FALSE
SELL_SELPLG	B_cells_naive	T_gd	SELL	SELPLG	0.00162555	0.233959	0.803378	0.242468	FALSE
SELL_SELPLG	B_cells_naive	T_regs	SELL	SELPLG	0.00162555	0.233959	0.803378	0.226804	FALSE
SELL_SELPLG	B_cells_naive_activated	MAIT_cells	SELL	SELPLG	0.0171686	0.254055	0.681922	0.301003	FALSE
SELL_SELPLG	B_cells_naive_activated	MAIT_cells_activated	SELL	SELPLG	0.0171686	0.254055	0.681922	0.16895	FALSE
SELL_SELPLG	B_cells_naive_activated	Myeloid_cells	SELL	SELPLG	0.0171686	0.254055	0.681922	0.319298	FALSE
SELL_SELPLG	B_cells_naive_activated	NK_CD16_bright	SELL	SELPLG	0.0171686	0.254055	0.681922	0.429882	FALSE
SELL_SELPLG	B_cells_naive_activated	NK_CD16_bright_activated	SELL	SELPLG	0.0171686	0.254055	0.681922	0.370849	FALSE
SELL_SELPLG	B_cells_naive_activated	NK_CD56_bright	SELL	SELPLG	0.0171686	0.254055	0.681922	0.327731	FALSE
SELL_SELPLG	B_cells_naive_activated	NK_CD56_bright_activated	SELL	SELPLG	0.0171686	0.254055	0.681922	0.24	FALSE
SELL_SELPLG	B_cells_naive_activated	T4_activated	SELL	SELPLG	0.0171686	0.254055	0.681922	0.214545	FALSE
SELL_SELPLG	B_cells_naive_activated	T4_memory	SELL	SELPLG	0.0171686	0.254055	0.681922	0.324492	FALSE
SELL_SELPLG	B_cells_naive_activated	T4_naive	SELL	SELPLG	0.0171686	0.254055	0.681922	0.30963	FALSE
SELL_SELPLG	B_cells_naive_activated	T8_activated_1	SELL	SELPLG	0.0171686	0.254055	0.681922	0.166265	FALSE
SELL_SELPLG	B_cells_naive_activated	T8_activated_2	SELL	SELPLG	0.0171686	0.254055	0.681922	0.149306	FALSE
SELL_SELPLG	B_cells_naive_activated	T8_memory	SELL	SELPLG	0.0171686	0.254055	0.681922	0.324373	FALSE
SELL_SELPLG	B_cells_naive_activated	T8_naive	SELL	SELPLG	0.0171686	0.254055	0.681922	0.394608	FALSE
SELL_SELPLG	B_cells_naive_activated	T_gd	SELL	SELPLG	0.0171686	0.254055	0.681922	0.242468	FALSE
SELL_SELPLG	B_cells_naive_activated	T_regs	SELL	SELPLG	0.0171686	0.254055	0.681922	0.226804	FALSE
CD99_PILRA	B_cells_memory_activated	Myeloid_cells	CD99	PILRA	0.00477349	0.0777739	0.457176	0.634615	FALSE
CD99_PILRA	B_cells_naive_activated	Myeloid_cells	CD99	PILRA	0.0384535	0.148401	0.299771	0.634615	FALSE
CD99_PILRA	T_gd	Myeloid_cells	CD99	PILRA	0.0111627	0.258143	0.739255	0.634615	FALSE
CD6_ALCAM	T4_memory	Myeloid_cells	CD6	ALCAM	1.72085e-08	0.283431	0.511985	0.214035	FALSE
CD6_ALCAM	T4_memory	T4_activated	CD6	ALCAM	1.72085e-08	0.283431	0.511985	0.154424	FALSE
CD6_ALCAM	T4_memory	T8_activated_1	CD6	ALCAM	1.72085e-08	0.283431	0.511985	0.173494	FALSE
CD6_ALCAM	T_gd	Myeloid_cells	CD6	ALCAM	9.32121e-05	0.32371	0.464183	0.214035	FALSE
CD6_ALCAM	T_gd	T4_activated	CD6	ALCAM	9.32121e-05	0.32371	0.464183	0.154424	FALSE
CD6_ALCAM	T_gd	T8_activated_1	CD6	ALCAM	9.32121e-05	0.32371	0.464183	0.173494	FALSE
CD52_SIGLEC10	B_cells_memory_activated	B_cells_memory	CD52	SIGLEC10	6.19202e-25	0.331034	0.554398	0.115274	FALSE
CD52_SIGLEC10	B_cells_memory_activated	Myeloid_cells	CD52	SIGLEC10	6.19202e-25	0.331034	0.554398	0.157895	FALSE
CD52_SIGLEC10	B_cells_naive	B_cells_memory	CD52	SIGLEC10	1.42412e-05	0.288914	0.942099	0.115274	FALSE
CD52_SIGLEC10	B_cells_naive	Myeloid_cells	CD52	SIGLEC10	1.42412e-05	0.288914	0.942099	0.157895	FALSE
CD52_SIGLEC10	B_cells_naive_activated	B_cells_memory	CD52	SIGLEC10	0.000113651	0.38138	0.576659	0.115274	FALSE
CD52_SIGLEC10	B_cells_naive_activated	Myeloid_cells	CD52	SIGLEC10	0.000113651	0.38138	0.576659	0.157895	FALSE
CD52_SIGLEC10	NK_CD16_bright_activated	B_cells_memory	CD52	SIGLEC10	0.000688373	0.250856	0.261993	0.115274	FALSE
CD52_SIGLEC10	NK_CD16_bright_activated	Myeloid_cells	CD52	SIGLEC10	0.000688373	0.250856	0.261993	0.157895	FALSE
CD52_SIGLEC10	T4_activated	B_cells_memory	CD52	SIGLEC10	0.0179178	0.111994	0.570909	0.115274	FALSE
CD52_SIGLEC10	T4_activated	Myeloid_cells	CD52	SIGLEC10	0.0179178	0.111994	0.570909	0.157895	FALSE
CD52_SIGLEC10	T8_memory	B_cells_memory	CD52	SIGLEC10	0.000255115	0.616037	0.73028	0.115274	FALSE
CD52_SIGLEC10	T8_memory	Myeloid_cells	CD52	SIGLEC10	0.000255115	0.616037	0.73028	0.157895	FALSE
CD52_SIGLEC10	T_gd	B_cells_memory	CD52	SIGLEC10	4.64787e-18	0.869911	0.845272	0.115274	FALSE
CD52_SIGLEC10	T_gd	Myeloid_cells	CD52	SIGLEC10	4.64787e-18	0.869911	0.845272	0.157895	FALSE
CD47_SIRPG	B_cells_naive	T8_activated_1	CD47	SIRPG	0.0303258	0.148537	0.441496	0.120482	FALSE
CLEC2B_KLRF1	B_cells_memory_activated	NK_CD16_bright	CLEC2B	KLRF1	1.86868e-11	0.121949	0.388889	0.334207	FALSE
CLEC2B_KLRF1	B_cells_memory_activated	NK_CD16_bright_activated	CLEC2B	KLRF1	1.86868e-11	0.121949	0.388889	0.297048	FALSE
CLEC2B_KLRF1	B_cells_memory_activated	NK_CD56_bright	CLEC2B	KLRF1	1.86868e-11	0.121949	0.388889	0.285714	FALSE
CLEC2B_KLRF1	B_cells_memory_activated	NK_CD56_bright_activated	CLEC2B	KLRF1	1.86868e-11	0.121949	0.388889	0.13	FALSE
CD40LG_integrin_a5b1_complex	T4_activated	Myeloid_cells	CD40LG	ITGA5	5.90037e-05	-0.182475	0.450909	0.336842	0_member_1
CD40LG_integrin_a5b1_complex	T4_activated	Myeloid_cells	CD40LG	ITGB1	5.90037e-05	-0.182475	0.450909	0.536842	0_member_2
CD40LG_integrin_a5b1_complex	T4_activated	NK_CD16_bright	CD40LG	ITGA5	5.90037e-05	-0.182475	0.450909	0.188729	1_member_1
CD40LG_integrin_a5b1_complex	T4_activated	NK_CD16_bright	CD40LG	ITGB1	5.90037e-05	-0.182475	0.450909	0.166448	1_member_2
ICAM1_integrin_aXb2_complex	B_cells_naive_activated	Myeloid_cells	ICAM1	ITGB2	0.045116	-0.180361	0.196796	0.673684	10_member_1
ICAM1_integrin_aXb2_complex	B_cells_naive_activated	Myeloid_cells	ICAM1	ITGAX	0.045116	-0.180361	0.196796	0.4	10_member_2
ICAM1_integrin_aLb2_complex	B_cells_memory_activated	B_cells_memory	ICAM1	ITGB2	7.70503e-09	-0.251722	0.561343	0.190202	105_member_1
ICAM1_integrin_aLb2_complex	B_cells_memory_activated	B_cells_memory	ICAM1	ITGAL	7.70503e-09	-0.251722	0.561343	0.21902	105_member_2
ICAM1_integrin_aLb2_complex	B_cells_memory_activated	MAIT_cells	ICAM1	ITGB2	7.70503e-09	-0.251722	0.561343	0.160535	106_member_1
ICAM1_integrin_aLb2_complex	B_cells_memory_activated	MAIT_cells	ICAM1	ITGAL	7.70503e-09	-0.251722	0.561343	0.143813	106_member_2
ICAM1_integrin_aLb2_complex	B_cells_memory_activated	MAIT_cells_activated	ICAM1	ITGB2	7.70503e-09	-0.251722	0.561343	0.369863	107_member_1
ICAM1_integrin_aLb2_complex	B_cells_memory_activated	MAIT_cells_activated	ICAM1	ITGAL	7.70503e-09	-0.251722	0.561343	0.178082	107_member_2
ICAM1_integrin_aLb2_complex	B_cells_memory_activated	Myeloid_cells	ICAM1	ITGB2	7.70503e-09	-0.251722	0.561343	0.673684	108_member_1
ICAM1_integrin_aLb2_complex	B_cells_memory_activated	Myeloid_cells	ICAM1	ITGAL	7.70503e-09	-0.251722	0.561343	0.221053	108_member_2
ICAM1_integrin_aLb2_complex	B_cells_memory_activated	NK_CD16_bright	ICAM1	ITGB2	7.70503e-09	-0.251722	0.561343	0.246396	109_member_1
ICAM1_integrin_aLb2_complex	B_cells_memory_activated	NK_CD16_bright	ICAM1	ITGAL	7.70503e-09	-0.251722	0.561343	0.245085	109_member_2
ICAM1_integrin_aLb2_complex	B_cells_memory_activated	NK_CD16_bright_activated	ICAM1	ITGB2	7.70503e-09	-0.251722	0.561343	0.251012	110_member_1
ICAM1_integrin_aLb2_complex	B_cells_memory_activated	NK_CD16_bright_activated	ICAM1	ITGAL	7.70503e-09	-0.251722	0.561343	0.115789	110_member_2
ICAM1_integrin_aLb2_complex	B_cells_memory_activated	NK_CD56_bright	ICAM1	ITGB2	7.70503e-09	-0.251722	0.561343	0.310924	111_member_1
ICAM1_integrin_aLb2_complex	B_cells_memory_activated	NK_CD56_bright	ICAM1	ITGAL	7.70503e-09	-0.251722	0.561343	0.201681	111_member_2
ICAM1_integrin_aLb2_complex	B_cells_memory_activated	NK_CD56_bright_activated	ICAM1	ITGB2	7.70503e-09	-0.251722	0.561343	0.435	112_member_1
ICAM1_integrin_aLb2_complex	B_cells_memory_activated	NK_CD56_bright_activated	ICAM1	ITGAL	7.70503e-09	-0.251722	0.561343	0.17	112_member_2
ICAM1_integrin_aLb2_complex	B_cells_memory_activated	T4_activated	ICAM1	ITGB2	7.70503e-09	-0.251722	0.561343	0.463615	113_member_1
ICAM1_integrin_aLb2_complex	B_cells_memory_activated	T4_activated	ICAM1	ITGAL	7.70503e-09	-0.251722	0.561343	0.31944	113_member_2
ICAM1_integrin_aLb2_complex	B_cells_memory_activated	T4_memory	ICAM1	ITGB2	7.70503e-09	-0.251722	0.561343	0.193567	114_member_1
ICAM1_integrin_aLb2_complex	B_cells_memory_activated	T4_memory	ICAM1	ITGAL	7.70503e-09	-0.251722	0.561343	0.164786	114_member_2
ICAM1_integrin_aLb2_complex	B_cells_memory_activated	T4_naive	ICAM1	ITGB2	7.70503e-09	-0.251722	0.561343	0.154074	115_member_1
ICAM1_integrin_aLb2_complex	B_cells_memory_activated	T4_naive	ICAM1	ITGAL	7.70503e-09	-0.251722	0.561343	0.10963	115_member_2
ICAM1_integrin_aLb2_complex	B_cells_memory_activated	T8_activated_1	ICAM1	ITGB2	7.70503e-09	-0.251722	0.561343	0.518072	116_member_1
ICAM1_integrin_aLb2_complex	B_cells_memory_activated	T8_activated_1	ICAM1	ITGAL	7.70503e-09	-0.251722	0.561343	0.392771	116_member_2
ICAM1_integrin_aLb2_complex	B_cells_memory_activated	T8_activated_2	ICAM1	ITGB2	7.70503e-09	-0.251722	0.561343	0.329861	117_member_1
ICAM1_integrin_aLb2_complex	B_cells_memory_activated	T8_activated_2	ICAM1	ITGAL	7.70503e-09	-0.251722	0.561343	0.291667	117_member_2
ICAM1_integrin_aLb2_complex	B_cells_memory_activated	T8_memory	ICAM1	ITGB2	7.70503e-09	-0.251722	0.561343	0.256272	118_member_1
ICAM1_integrin_aLb2_complex	B_cells_memory_activated	T8_memory	ICAM1	ITGAL	7.70503e-09	-0.251722	0.561343	0.284946	118_member_2
ICAM1_integrin_aLb2_complex	B_cells_memory_activated	T8_naive	ICAM1	ITGB2	7.70503e-09	-0.251722	0.561343	0.132353	119_member_1
ICAM1_integrin_aLb2_complex	B_cells_memory_activated	T8_naive	ICAM1	ITGAL	7.70503e-09	-0.251722	0.561343	0.122549	119_member_2
ICAM1_integrin_aLb2_complex	B_cells_memory_activated	T_gd	ICAM1	ITGB2	7.70503e-09	-0.251722	0.561343	0.245337	120_member_1
ICAM1_integrin_aLb2_complex	B_cells_memory_activated	T_gd	ICAM1	ITGAL	7.70503e-09	-0.251722	0.561343	0.185079	120_member_2
ICAM1_integrin_aLb2_complex	B_cells_memory_activated	T_regs	ICAM1	ITGB2	7.70503e-09	-0.251722	0.561343	0.391753	121_member_1
ICAM1_integrin_aLb2_complex	B_cells_memory_activated	T_regs	ICAM1	ITGAL	7.70503e-09	-0.251722	0.561343	0.219072	121_member_2
ICAM1_integrin_aLb2_complex	B_cells_naive_activated	B_cells_memory	ICAM1	ITGB2	0.045116	-0.180361	0.196796	0.190202	122_member_1
ICAM1_integrin_aLb2_complex	B_cells_naive_activated	B_cells_memory	ICAM1	ITGAL	0.045116	-0.180361	0.196796	0.21902	122_member_2
ICAM1_integrin_aLb2_complex	B_cells_naive_activated	B_cells_memory_activated	ICAM1	ITGB2	0.045116	-0.180361	0.196796	0.363215	123_member_1
ICAM1_integrin_aLb2_complex	B_cells_naive_activated	B_cells_memory_activated	ICAM1	ITGAL	0.045116	-0.180361	0.196796	0.13468	123_member_2
ICAM1_integrin_aLb2_complex	B_cells_naive_activated	MAIT_cells	ICAM1	ITGB2	0.045116	-0.180361	0.196796	0.160535	124_member_1
ICAM1_integrin_aLb2_complex	B_cells_naive_activated	MAIT_cells	ICAM1	ITGAL	0.045116	-0.180361	0.196796	0.143813	124_member_2
ICAM1_integrin_aLb2_complex	B_cells_naive_activated	MAIT_cells_activated	ICAM1	ITGB2	0.045116	-0.180361	0.196796	0.369863	125_member_1
ICAM1_integrin_aLb2_complex	B_cells_naive_activated	MAIT_cells_activated	ICAM1	ITGAL	0.045116	-0.180361	0.196796	0.178082	125_member_2
ICAM1_integrin_aLb2_complex	B_cells_naive_activated	Myeloid_cells	ICAM1	ITGB2	0.045116	-0.180361	0.196796	0.673684	126_member_1
ICAM1_integrin_aLb2_complex	B_cells_naive_activated	Myeloid_cells	ICAM1	ITGAL	0.045116	-0.180361	0.196796	0.221053	126_member_2
ICAM1_integrin_aLb2_complex	B_cells_naive_activated	NK_CD16_bright	ICAM1	ITGB2	0.045116	-0.180361	0.196796	0.246396	127_member_1
ICAM1_integrin_aLb2_complex	B_cells_naive_activated	NK_CD16_bright	ICAM1	ITGAL	0.045116	-0.180361	0.196796	0.245085	127_member_2
ICAM1_integrin_aLb2_complex	B_cells_naive_activated	NK_CD16_bright_activated	ICAM1	ITGB2	0.045116	-0.180361	0.196796	0.251012	128_member_1
ICAM1_integrin_aLb2_complex	B_cells_naive_activated	NK_CD16_bright_activated	ICAM1	ITGAL	0.045116	-0.180361	0.196796	0.115789	128_member_2
ICAM1_integrin_aLb2_complex	B_cells_naive_activated	NK_CD56_bright	ICAM1	ITGB2	0.045116	-0.180361	0.196796	0.310924	129_member_1
ICAM1_integrin_aLb2_complex	B_cells_naive_activated	NK_CD56_bright	ICAM1	ITGAL	0.045116	-0.180361	0.196796	0.201681	129_member_2
ICAM1_integrin_aLb2_complex	B_cells_naive_activated	NK_CD56_bright_activated	ICAM1	ITGB2	0.045116	-0.180361	0.196796	0.435	130_member_1
ICAM1_integrin_aLb2_complex	B_cells_naive_activated	NK_CD56_bright_activated	ICAM1	ITGAL	0.045116	-0.180361	0.196796	0.17	130_member_2
ICAM1_integrin_aLb2_complex	B_cells_naive_activated	T4_activated	ICAM1	ITGB2	0.045116	-0.180361	0.196796	0.463615	131_member_1
ICAM1_integrin_aLb2_complex	B_cells_naive_activated	T4_activated	ICAM1	ITGAL	0.045116	-0.180361	0.196796	0.31944	131_member_2
ICAM1_integrin_aLb2_complex	B_cells_naive_activated	T4_memory	ICAM1	ITGB2	0.045116	-0.180361	0.196796	0.193567	132_member_1
ICAM1_integrin_aLb2_complex	B_cells_naive_activated	T4_memory	ICAM1	ITGAL	0.045116	-0.180361	0.196796	0.164786	132_member_2
ICAM1_integrin_aLb2_complex	B_cells_naive_activated	T4_naive	ICAM1	ITGB2	0.045116	-0.180361	0.196796	0.154074	133_member_1
ICAM1_integrin_aLb2_complex	B_cells_naive_activated	T4_naive	ICAM1	ITGAL	0.045116	-0.180361	0.196796	0.10963	133_member_2
ICAM1_integrin_aLb2_complex	B_cells_naive_activated	T8_activated_1	ICAM1	ITGB2	0.045116	-0.180361	0.196796	0.518072	134_member_1
ICAM1_integrin_aLb2_complex	B_cells_naive_activated	T8_activated_1	ICAM1	ITGAL	0.045116	-0.180361	0.196796	0.392771	134_member_2
ICAM1_integrin_aLb2_complex	B_cells_naive_activated	T8_activated_2	ICAM1	ITGB2	0.045116	-0.180361	0.196796	0.329861	135_member_1
ICAM1_integrin_aLb2_complex	B_cells_naive_activated	T8_activated_2	ICAM1	ITGAL	0.045116	-0.180361	0.196796	0.291667	135_member_2
ICAM1_integrin_aLb2_complex	B_cells_naive_activated	T8_memory	ICAM1	ITGB2	0.045116	-0.180361	0.196796	0.256272	136_member_1
ICAM1_integrin_aLb2_complex	B_cells_naive_activated	T8_memory	ICAM1	ITGAL	0.045116	-0.180361	0.196796	0.284946	136_member_2
ICAM1_integrin_aLb2_complex	B_cells_naive_activated	T8_naive	ICAM1	ITGB2	0.045116	-0.180361	0.196796	0.132353	137_member_1
ICAM1_integrin_aLb2_complex	B_cells_naive_activated	T8_naive	ICAM1	ITGAL	0.045116	-0.180361	0.196796	0.122549	137_member_2
ICAM1_integrin_aLb2_complex	B_cells_naive_activated	T_gd	ICAM1	ITGB2	0.045116	-0.180361	0.196796	0.245337	138_member_1
ICAM1_integrin_aLb2_complex	B_cells_naive_activated	T_gd	ICAM1	ITGAL	0.045116	-0.180361	0.196796	0.185079	138_member_2
ICAM1_integrin_aLb2_complex	B_cells_naive_activated	T_regs	ICAM1	ITGB2	0.045116	-0.180361	0.196796	0.391753	139_member_1
ICAM1_integrin_aLb2_complex	B_cells_naive_activated	T_regs	ICAM1	ITGAL	0.045116	-0.180361	0.196796	0.219072	139_member_2
ICAM1_integrin_aLb2_complex	B_cells_memory_activated	B_cells_memory_activated	ICAM1	ITGB2	7.70503e-09	-0.251722	0.561343	0.363215	140_member_1
ICAM1_integrin_aLb2_complex	B_cells_memory_activated	B_cells_memory_activated	ICAM1	ITGAL	7.70503e-09	-0.251722	0.561343	0.13468	140_member_2
CD40LG_integrin_a5b1_complex	T4_activated	NK_CD16_bright_activated	CD40LG	ITGA5	5.90037e-05	-0.182475	0.450909	0.102834	2_member_1
CD40LG_integrin_a5b1_complex	T4_activated	NK_CD16_bright_activated	CD40LG	ITGB1	5.90037e-05	-0.182475	0.450909	0.129555	2_member_2
CD40LG_integrin_a5b1_complex	T4_activated	NK_CD56_bright	CD40LG	ITGA5	5.90037e-05	-0.182475	0.450909	0.12605	3_member_1
CD40LG_integrin_a5b1_complex	T4_activated	NK_CD56_bright	CD40LG	ITGB1	5.90037e-05	-0.182475	0.450909	0.252101	3_member_2
CD40LG_integrin_a5b1_complex	T4_activated	T8_memory	CD40LG	ITGA5	5.90037e-05	-0.182475	0.450909	0.134409	4_member_1
CD40LG_integrin_a5b1_complex	T4_activated	T8_memory	CD40LG	ITGB1	5.90037e-05	-0.182475	0.450909	0.281362	4_member_2
FCER2_integrin_aMb2_complex	B_cells_memory_activated	Myeloid_cells	FCER2	ITGB2	1.41961e-11	-0.333493	0.290509	0.673684	5_member_1
FCER2_integrin_aMb2_complex	B_cells_memory_activated	Myeloid_cells	FCER2	ITGAM	1.41961e-11	-0.333493	0.290509	0.140351	5_member_2
ICAM1_integrin_aMb2_complex	B_cells_memory_activated	Myeloid_cells	ICAM1	ITGB2	7.70503e-09	-0.251722	0.561343	0.673684	6_member_1
ICAM1_integrin_aMb2_complex	B_cells_memory_activated	Myeloid_cells	ICAM1	ITGAM	7.70503e-09	-0.251722	0.561343	0.140351	6_member_2
ICAM1_integrin_aMb2_complex	B_cells_naive_activated	Myeloid_cells	ICAM1	ITGB2	0.045116	-0.180361	0.196796	0.673684	7_member_1
ICAM1_integrin_aMb2_complex	B_cells_naive_activated	Myeloid_cells	ICAM1	ITGAM	0.045116	-0.180361	0.196796	0.140351	7_member_2
FCER2_integrin_aXb2_complex	B_cells_memory_activated	Myeloid_cells	FCER2	ITGB2	1.41961e-11	-0.333493	0.290509	0.673684	8_member_1
FCER2_integrin_aXb2_complex	B_cells_memory_activated	Myeloid_cells	FCER2	ITGAX	1.41961e-11	-0.333493	0.290509	0.4	8_member_2
ICAM1_integrin_aXb2_complex	B_cells_memory_activated	Myeloid_cells	ICAM1	ITGB2	7.70503e-09	-0.251722	0.561343	0.673684	9_member_1
ICAM1_integrin_aXb2_complex	B_cells_memory_activated	Myeloid_cells	ICAM1	ITGAX	7.70503e-09	-0.251722	0.561343	0.4	9_member_2
COL19A1_integrin_a1b1_complex	B_cells_memory_activated	MAIT_cells_activated	COL19A1	ITGA1	1.67758e-05	0.0601159	0.233796	0.105023	57_member_1
COL19A1_integrin_a1b1_complex	B_cells_memory_activated	MAIT_cells_activated	COL19A1	ITGB1	1.67758e-05	0.0601159	0.233796	0.214612	57_member_2
COL19A1_integrin_a1b1_complex	B_cells_memory_activated	NK_CD56_bright_activated	COL19A1	ITGA1	1.67758e-05	0.0601159	0.233796	0.125	58_member_1
COL19A1_integrin_a1b1_complex	B_cells_memory_activated	NK_CD56_bright_activated	COL19A1	ITGB1	1.67758e-05	0.0601159	0.233796	0.205	58_member_2
COL19A1_integrin_a1b1_complex	B_cells_naive_activated	MAIT_cells_activated	COL19A1	ITGA1	0.00584922	0.138726	0.187643	0.105023	59_member_1
COL19A1_integrin_a1b1_complex	B_cells_naive_activated	MAIT_cells_activated	COL19A1	ITGB1	0.00584922	0.138726	0.187643	0.214612	59_member_2
COL19A1_integrin_a1b1_complex	B_cells_naive_activated	NK_CD56_bright_activated	COL19A1	ITGA1	0.00584922	0.138726	0.187643	0.125	60_member_1
COL19A1_integrin_a1b1_complex	B_cells_naive_activated	NK_CD56_bright_activated	COL19A1	ITGB1	0.00584922	0.138726	0.187643	0.205	60_member_2
PLAUR_integrin_a4b1_complex	Myeloid_cells	B_cells_memory	PLAUR	ITGB1	0.00264808	0.448549	0.596154	0.325648	61_member_1
PLAUR_integrin_a4b1_complex	Myeloid_cells	B_cells_memory	PLAUR	ITGA4	0.00264808	0.448549	0.596154	0.32853	61_member_2
PLAUR_integrin_a4b1_complex	Myeloid_cells	B_cells_memory_activated	PLAUR	ITGB1	0.00264808	0.448549	0.596154	0.176347	62_member_1
PLAUR_integrin_a4b1_complex	Myeloid_cells	B_cells_memory_activated	PLAUR	ITGA4	0.00264808	0.448549	0.596154	0.337963	62_member_2
PLAUR_integrin_a4b1_complex	Myeloid_cells	MAIT_cells_activated	PLAUR	ITGB1	0.00264808	0.448549	0.596154	0.214612	63_member_1
PLAUR_integrin_a4b1_complex	Myeloid_cells	MAIT_cells_activated	PLAUR	ITGA4	0.00264808	0.448549	0.596154	0.324201	63_member_2
PLAUR_integrin_a4b1_complex	Myeloid_cells	NK_CD16_bright	PLAUR	ITGB1	0.00264808	0.448549	0.596154	0.166448	64_member_1
PLAUR_integrin_a4b1_complex	Myeloid_cells	NK_CD16_bright	PLAUR	ITGA4	0.00264808	0.448549	0.596154	0.21363	64_member_2
PLAUR_integrin_a4b1_complex	Myeloid_cells	NK_CD16_bright_activated	PLAUR	ITGB1	0.00264808	0.448549	0.596154	0.129555	65_member_1
PLAUR_integrin_a4b1_complex	Myeloid_cells	NK_CD16_bright_activated	PLAUR	ITGA4	0.00264808	0.448549	0.596154	0.131174	65_member_2
PLAUR_integrin_a4b1_complex	Myeloid_cells	NK_CD56_bright	PLAUR	ITGB1	0.00264808	0.448549	0.596154	0.252101	66_member_1
PLAUR_integrin_a4b1_complex	Myeloid_cells	NK_CD56_bright	PLAUR	ITGA4	0.00264808	0.448549	0.596154	0.231092	66_member_2
PLAUR_integrin_a4b1_complex	Myeloid_cells	NK_CD56_bright_activated	PLAUR	ITGB1	0.00264808	0.448549	0.596154	0.205	67_member_1
PLAUR_integrin_a4b1_complex	Myeloid_cells	NK_CD56_bright_activated	PLAUR	ITGA4	0.00264808	0.448549	0.596154	0.18	67_member_2
PLAUR_integrin_a4b1_complex	Myeloid_cells	T4_activated	PLAUR	ITGB1	0.00264808	0.448549	0.596154	0.409091	68_member_1
PLAUR_integrin_a4b1_complex	Myeloid_cells	T4_activated	PLAUR	ITGA4	0.00264808	0.448549	0.596154	0.469091	68_member_2
PLAUR_integrin_a4b1_complex	Myeloid_cells	T4_memory	PLAUR	ITGB1	0.00264808	0.448549	0.596154	0.261851	69_member_1
PLAUR_integrin_a4b1_complex	Myeloid_cells	T4_memory	PLAUR	ITGA4	0.00264808	0.448549	0.596154	0.401242	69_member_2
PLAUR_integrin_a4b1_complex	Myeloid_cells	T8_activated_1	PLAUR	ITGB1	0.00264808	0.448549	0.596154	0.273494	70_member_1
PLAUR_integrin_a4b1_complex	Myeloid_cells	T8_activated_1	PLAUR	ITGA4	0.00264808	0.448549	0.596154	0.481928	70_member_2
PLAUR_integrin_a4b1_complex	Myeloid_cells	T8_activated_2	PLAUR	ITGB1	0.00264808	0.448549	0.596154	0.211806	71_member_1
PLAUR_integrin_a4b1_complex	Myeloid_cells	T8_activated_2	PLAUR	ITGA4	0.00264808	0.448549	0.596154	0.28125	71_member_2
PLAUR_integrin_a4b1_complex	Myeloid_cells	T8_memory	PLAUR	ITGB1	0.00264808	0.448549	0.596154	0.281362	72_member_1
PLAUR_integrin_a4b1_complex	Myeloid_cells	T8_memory	PLAUR	ITGA4	0.00264808	0.448549	0.596154	0.283154	72_member_2
PLAUR_integrin_a4b1_complex	Myeloid_cells	T_gd	PLAUR	ITGB1	0.00264808	0.448549	0.596154	0.15495	73_member_1
PLAUR_integrin_a4b1_complex	Myeloid_cells	T_gd	PLAUR	ITGA4	0.00264808	0.448549	0.596154	0.265423	73_member_2
PLAUR_integrin_a4b1_complex	Myeloid_cells	T_regs	PLAUR	ITGB1	0.00264808	0.448549	0.596154	0.319588	74_member_1
PLAUR_integrin_a4b1_complex	Myeloid_cells	T_regs	PLAUR	ITGA4	0.00264808	0.448549	0.596154	0.32732	74_member_2
PLAUR_integrin_a4b1_complex	Myeloid_cells	Myeloid_cells	PLAUR	ITGB1	0.00264808	0.448549	0.596154	0.536842	75_member_1
PLAUR_integrin_a4b1_complex	Myeloid_cells	Myeloid_cells	PLAUR	ITGA4	0.00264808	0.448549	0.596154	0.185965	75_member_2
C3_integrin_aMb2_complex	Myeloid_cells	Myeloid_cells	C3	ITGB2	0.0193034	0.293135	0.360577	0.673684	83_member_1
C3_integrin_aMb2_complex	Myeloid_cells	Myeloid_cells	C3	ITGAM	0.0193034	0.293135	0.360577	0.140351	83_member_2
CD8_receptor_LCK	T8_memory	B_cells_memory	CD8B	LCK	0.00262471	0.473376	0.636132	0.161383	116_member_1
CD8_receptor_LCK	T8_memory	B_cells_memory	CD8A	LCK	9.90205e-07	0.720033	0.806616	0.161383	116_member_2
CD8_receptor_LCK	T8_memory	B_cells_memory_activated	CD8B	LCK	0.00262471	0.473376	0.636132	0.243056	117_member_1
CD8_receptor_LCK	T8_memory	B_cells_memory_activated	CD8A	LCK	9.90205e-07	0.720033	0.806616	0.243056	117_member_2
CD8_receptor_LCK	T8_memory	B_cells_oligoclonal	CD8B	LCK	0.00262471	0.473376	0.636132	0.131579	118_member_1
CD8_receptor_LCK	T8_memory	B_cells_oligoclonal	CD8A	LCK	9.90205e-07	0.720033	0.806616	0.131579	118_member_2
CD8_receptor_LCK	T8_memory	MAIT_cells	CD8B	LCK	0.00262471	0.473376	0.636132	0.568562	119_member_1
CD8_receptor_LCK	T8_memory	MAIT_cells	CD8A	LCK	9.90205e-07	0.720033	0.806616	0.568562	119_member_2
CD8_receptor_LCK	T8_memory	MAIT_cells_activated	CD8B	LCK	0.00262471	0.473376	0.636132	0.552511	120_member_1
CD8_receptor_LCK	T8_memory	MAIT_cells_activated	CD8A	LCK	9.90205e-07	0.720033	0.806616	0.552511	120_member_2
CD8_receptor_LCK	T8_memory	Myeloid_cells	CD8B	LCK	0.00262471	0.473376	0.636132	0.105263	121_member_1
CD8_receptor_LCK	T8_memory	Myeloid_cells	CD8A	LCK	9.90205e-07	0.720033	0.806616	0.105263	121_member_2
CD8_receptor_LCK	T8_memory	NK_CD16_bright	CD8B	LCK	0.00262471	0.473376	0.636132	0.293578	122_member_1
CD8_receptor_LCK	T8_memory	NK_CD16_bright	CD8A	LCK	9.90205e-07	0.720033	0.806616	0.293578	122_member_2
CD8_receptor_LCK	T8_memory	NK_CD16_bright_activated	CD8B	LCK	0.00262471	0.473376	0.636132	0.214575	123_member_1
CD8_receptor_LCK	T8_memory	NK_CD16_bright_activated	CD8A	LCK	9.90205e-07	0.720033	0.806616	0.214575	123_member_2
CD8_receptor_LCK	T8_memory	NK_CD56_bright	CD8B	LCK	0.00262471	0.473376	0.636132	0.306723	124_member_1
CD8_receptor_LCK	T8_memory	NK_CD56_bright	CD8A	LCK	9.90205e-07	0.720033	0.806616	0.306723	124_member_2
CD8_receptor_LCK	T8_memory	NK_CD56_bright_activated	CD8B	LCK	0.00262471	0.473376	0.636132	0.245	125_member_1
CD8_receptor_LCK	T8_memory	NK_CD56_bright_activated	CD8A	LCK	9.90205e-07	0.720033	0.806616	0.245	125_member_2
CD8_receptor_LCK	T8_memory	T4_activated	CD8B	LCK	0.00262471	0.473376	0.636132	0.77998	126_member_1
CD8_receptor_LCK	T8_memory	T4_activated	CD8A	LCK	9.90205e-07	0.720033	0.806616	0.77998	126_member_2
CD8_receptor_LCK	T8_memory	T4_memory	CD8B	LCK	0.00262471	0.473376	0.636132	0.630926	127_member_1
CD8_receptor_LCK	T8_memory	T4_memory	CD8A	LCK	9.90205e-07	0.720033	0.806616	0.630926	127_member_2
CD8_receptor_LCK	T8_memory	T4_naive	CD8B	LCK	0.00262471	0.473376	0.636132	0.565926	128_member_1
CD8_receptor_LCK	T8_memory	T4_naive	CD8A	LCK	9.90205e-07	0.720033	0.806616	0.565926	128_member_2
CD8_receptor_LCK	T8_memory	T8_activated_1	CD8B	LCK	0.00262471	0.473376	0.636132	0.90241	129_member_1
CD8_receptor_LCK	T8_memory	T8_activated_1	CD8A	LCK	9.90205e-07	0.720033	0.806616	0.90241	129_member_2
CD8_receptor_LCK	T8_memory	T8_activated_2	CD8B	LCK	0.00262471	0.473376	0.636132	0.524306	130_member_1
CD8_receptor_LCK	T8_memory	T8_activated_2	CD8A	LCK	9.90205e-07	0.720033	0.806616	0.524306	130_member_2
CD8_receptor_LCK	T8_memory	T8_naive	CD8B	LCK	0.00262471	0.473376	0.636132	0.710784	131_member_1
CD8_receptor_LCK	T8_memory	T8_naive	CD8A	LCK	9.90205e-07	0.720033	0.806616	0.710784	131_member_2
CD8_receptor_LCK	T8_memory	T_gd	CD8B	LCK	0.00262471	0.473376	0.636132	0.515065	132_member_1
CD8_receptor_LCK	T8_memory	T_gd	CD8A	LCK	9.90205e-07	0.720033	0.806616	0.515065	132_member_2
CD8_receptor_LCK	T8_memory	T_regs	CD8B	LCK	0.00262471	0.473376	0.636132	0.713918	133_member_1
CD8_receptor_LCK	T8_memory	T_regs	CD8A	LCK	9.90205e-07	0.720033	0.806616	0.713918	133_member_2
CD8_receptor_LCK	T8_memory	T8_memory	CD8B	LCK	0.00262471	0.473376	0.636132	0.512545	135_member_1
CD8_receptor_LCK	T8_memory	T8_memory	CD8A	LCK	9.90205e-07	0.720033	0.806616	0.512545	135_member_2
ICAM2_integrin_aLb2_complex	T4_activated	B_cells_memory	ICAM2	ITGB2	0.00826527	0.0810017	0.521818	0.190202	317_member_1
ICAM2_integrin_aLb2_complex	T4_activated	B_cells_memory	ICAM2	ITGAL	0.00826527	0.0810017	0.521818	0.21902	317_member_2
ICAM2_integrin_aLb2_complex	T4_activated	B_cells_memory_activated	ICAM2	ITGB2	0.00826527	0.0810017	0.521818	0.533565	318_member_1
ICAM2_integrin_aLb2_complex	T4_activated	B_cells_memory_activated	ICAM2	ITGAL	0.00826527	0.0810017	0.521818	0.224537	318_member_2
ICAM2_integrin_aLb2_complex	T4_activated	MAIT_cells	ICAM2	ITGB2	0.00826527	0.0810017	0.521818	0.160535	319_member_1
ICAM2_integrin_aLb2_complex	T4_activated	MAIT_cells	ICAM2	ITGAL	0.00826527	0.0810017	0.521818	0.143813	319_member_2
ICAM2_integrin_aLb2_complex	T4_activated	MAIT_cells_activated	ICAM2	ITGB2	0.00826527	0.0810017	0.521818	0.369863	320_member_1
ICAM2_integrin_aLb2_complex	T4_activated	MAIT_cells_activated	ICAM2	ITGAL	0.00826527	0.0810017	0.521818	0.178082	320_member_2
ICAM2_integrin_aLb2_complex	T4_activated	Myeloid_cells	ICAM2	ITGB2	0.00826527	0.0810017	0.521818	0.673684	321_member_1
ICAM2_integrin_aLb2_complex	T4_activated	Myeloid_cells	ICAM2	ITGAL	0.00826527	0.0810017	0.521818	0.221053	321_member_2
ICAM2_integrin_aLb2_complex	T4_activated	NK_CD16_bright	ICAM2	ITGB2	0.00826527	0.0810017	0.521818	0.246396	322_member_1
ICAM2_integrin_aLb2_complex	T4_activated	NK_CD16_bright	ICAM2	ITGAL	0.00826527	0.0810017	0.521818	0.245085	322_member_2
ICAM2_integrin_aLb2_complex	T4_activated	NK_CD16_bright_activated	ICAM2	ITGB2	0.00826527	0.0810017	0.521818	0.251012	323_member_1
ICAM2_integrin_aLb2_complex	T4_activated	NK_CD16_bright_activated	ICAM2	ITGAL	0.00826527	0.0810017	0.521818	0.115789	323_member_2
ICAM2_integrin_aLb2_complex	T4_activated	NK_CD56_bright	ICAM2	ITGB2	0.00826527	0.0810017	0.521818	0.310924	324_member_1
ICAM2_integrin_aLb2_complex	T4_activated	NK_CD56_bright	ICAM2	ITGAL	0.00826527	0.0810017	0.521818	0.201681	324_member_2
ICAM2_integrin_aLb2_complex	T4_activated	NK_CD56_bright_activated	ICAM2	ITGB2	0.00826527	0.0810017	0.521818	0.435	325_member_1
ICAM2_integrin_aLb2_complex	T4_activated	NK_CD56_bright_activated	ICAM2	ITGAL	0.00826527	0.0810017	0.521818	0.17	325_member_2
ICAM2_integrin_aLb2_complex	T4_activated	T4_memory	ICAM2	ITGB2	0.00826527	0.0810017	0.521818	0.193567	326_member_1
ICAM2_integrin_aLb2_complex	T4_activated	T4_memory	ICAM2	ITGAL	0.00826527	0.0810017	0.521818	0.164786	326_member_2
ICAM2_integrin_aLb2_complex	T4_activated	T4_naive	ICAM2	ITGB2	0.00826527	0.0810017	0.521818	0.154074	327_member_1
ICAM2_integrin_aLb2_complex	T4_activated	T4_naive	ICAM2	ITGAL	0.00826527	0.0810017	0.521818	0.10963	327_member_2
ICAM2_integrin_aLb2_complex	T4_activated	T8_activated_1	ICAM2	ITGB2	0.00826527	0.0810017	0.521818	0.518072	328_member_1
ICAM2_integrin_aLb2_complex	T4_activated	T8_activated_1	ICAM2	ITGAL	0.00826527	0.0810017	0.521818	0.392771	328_member_2
ICAM2_integrin_aLb2_complex	T4_activated	T8_activated_2	ICAM2	ITGB2	0.00826527	0.0810017	0.521818	0.329861	329_member_1
ICAM2_integrin_aLb2_complex	T4_activated	T8_activated_2	ICAM2	ITGAL	0.00826527	0.0810017	0.521818	0.291667	329_member_2
ICAM2_integrin_aLb2_complex	T4_activated	T8_memory	ICAM2	ITGB2	0.00826527	0.0810017	0.521818	0.256272	330_member_1
ICAM2_integrin_aLb2_complex	T4_activated	T8_memory	ICAM2	ITGAL	0.00826527	0.0810017	0.521818	0.284946	330_member_2
ICAM2_integrin_aLb2_complex	T4_activated	T8_naive	ICAM2	ITGB2	0.00826527	0.0810017	0.521818	0.132353	331_member_1
ICAM2_integrin_aLb2_complex	T4_activated	T8_naive	ICAM2	ITGAL	0.00826527	0.0810017	0.521818	0.122549	331_member_2
ICAM2_integrin_aLb2_complex	T4_activated	T_gd	ICAM2	ITGB2	0.00826527	0.0810017	0.521818	0.245337	332_member_1
ICAM2_integrin_aLb2_complex	T4_activated	T_gd	ICAM2	ITGAL	0.00826527	0.0810017	0.521818	0.185079	332_member_2
ICAM2_integrin_aLb2_complex	T4_activated	T_regs	ICAM2	ITGB2	0.00826527	0.0810017	0.521818	0.391753	333_member_1
ICAM2_integrin_aLb2_complex	T4_activated	T_regs	ICAM2	ITGAL	0.00826527	0.0810017	0.521818	0.219072	333_member_2
ICAM2_integrin_aLb2_complex	T4_activated	T4_activated	ICAM2	ITGB2	0.00826527	0.0810017	0.521818	0.463615	343_member_1
ICAM2_integrin_aLb2_complex	T4_activated	T4_activated	ICAM2	ITGAL	0.00826527	0.0810017	0.521818	0.31944	343_member_2
ICAM3_integrin_aLb2_complex	B_cells_memory_activated	B_cells_memory	ICAM3	ITGB2	0.00242201	0.0801036	0.479167	0.190202	345_member_1
ICAM3_integrin_aLb2_complex	B_cells_memory_activated	B_cells_memory	ICAM3	ITGAL	0.00242201	0.0801036	0.479167	0.21902	345_member_2
ICAM3_integrin_aLb2_complex	B_cells_memory_activated	MAIT_cells	ICAM3	ITGB2	0.00242201	0.0801036	0.479167	0.160535	346_member_1
ICAM3_integrin_aLb2_complex	B_cells_memory_activated	MAIT_cells	ICAM3	ITGAL	0.00242201	0.0801036	0.479167	0.143813	346_member_2
ICAM3_integrin_aLb2_complex	B_cells_memory_activated	MAIT_cells_activated	ICAM3	ITGB2	0.00242201	0.0801036	0.479167	0.369863	347_member_1
ICAM3_integrin_aLb2_complex	B_cells_memory_activated	MAIT_cells_activated	ICAM3	ITGAL	0.00242201	0.0801036	0.479167	0.178082	347_member_2
ICAM3_integrin_aLb2_complex	B_cells_memory_activated	Myeloid_cells	ICAM3	ITGB2	0.00242201	0.0801036	0.479167	0.673684	348_member_1
ICAM3_integrin_aLb2_complex	B_cells_memory_activated	Myeloid_cells	ICAM3	ITGAL	0.00242201	0.0801036	0.479167	0.221053	348_member_2
ICAM3_integrin_aLb2_complex	B_cells_memory_activated	NK_CD16_bright	ICAM3	ITGB2	0.00242201	0.0801036	0.479167	0.246396	349_member_1
ICAM3_integrin_aLb2_complex	B_cells_memory_activated	NK_CD16_bright	ICAM3	ITGAL	0.00242201	0.0801036	0.479167	0.245085	349_member_2
ICAM3_integrin_aLb2_complex	B_cells_memory_activated	NK_CD16_bright_activated	ICAM3	ITGB2	0.00242201	0.0801036	0.479167	0.251012	350_member_1
ICAM3_integrin_aLb2_complex	B_cells_memory_activated	NK_CD16_bright_activated	ICAM3	ITGAL	0.00242201	0.0801036	0.479167	0.115789	350_member_2
ICAM3_integrin_aLb2_complex	B_cells_memory_activated	NK_CD56_bright	ICAM3	ITGB2	0.00242201	0.0801036	0.479167	0.310924	351_member_1
ICAM3_integrin_aLb2_complex	B_cells_memory_activated	NK_CD56_bright	ICAM3	ITGAL	0.00242201	0.0801036	0.479167	0.201681	351_member_2
ICAM3_integrin_aLb2_complex	B_cells_memory_activated	NK_CD56_bright_activated	ICAM3	ITGB2	0.00242201	0.0801036	0.479167	0.435	352_member_1
ICAM3_integrin_aLb2_complex	B_cells_memory_activated	NK_CD56_bright_activated	ICAM3	ITGAL	0.00242201	0.0801036	0.479167	0.17	352_member_2
ICAM3_integrin_aLb2_complex	B_cells_memory_activated	T4_activated	ICAM3	ITGB2	0.00242201	0.0801036	0.479167	0.463615	353_member_1
ICAM3_integrin_aLb2_complex	B_cells_memory_activated	T4_activated	ICAM3	ITGAL	0.00242201	0.0801036	0.479167	0.31944	353_member_2
ICAM3_integrin_aLb2_complex	B_cells_memory_activated	T4_memory	ICAM3	ITGB2	0.00242201	0.0801036	0.479167	0.193567	354_member_1
ICAM3_integrin_aLb2_complex	B_cells_memory_activated	T4_memory	ICAM3	ITGAL	0.00242201	0.0801036	0.479167	0.164786	354_member_2
ICAM3_integrin_aLb2_complex	B_cells_memory_activated	T4_naive	ICAM3	ITGB2	0.00242201	0.0801036	0.479167	0.154074	355_member_1
ICAM3_integrin_aLb2_complex	B_cells_memory_activated	T4_naive	ICAM3	ITGAL	0.00242201	0.0801036	0.479167	0.10963	355_member_2
ICAM3_integrin_aLb2_complex	B_cells_memory_activated	T8_activated_1	ICAM3	ITGB2	0.00242201	0.0801036	0.479167	0.518072	356_member_1
ICAM3_integrin_aLb2_complex	B_cells_memory_activated	T8_activated_1	ICAM3	ITGAL	0.00242201	0.0801036	0.479167	0.392771	356_member_2
ICAM3_integrin_aLb2_complex	B_cells_memory_activated	T8_activated_2	ICAM3	ITGB2	0.00242201	0.0801036	0.479167	0.329861	357_member_1
ICAM3_integrin_aLb2_complex	B_cells_memory_activated	T8_activated_2	ICAM3	ITGAL	0.00242201	0.0801036	0.479167	0.291667	357_member_2
ICAM3_integrin_aLb2_complex	B_cells_memory_activated	T8_memory	ICAM3	ITGB2	0.00242201	0.0801036	0.479167	0.256272	358_member_1
ICAM3_integrin_aLb2_complex	B_cells_memory_activated	T8_memory	ICAM3	ITGAL	0.00242201	0.0801036	0.479167	0.284946	358_member_2
ICAM3_integrin_aLb2_complex	B_cells_memory_activated	T8_naive	ICAM3	ITGB2	0.00242201	0.0801036	0.479167	0.132353	359_member_1
ICAM3_integrin_aLb2_complex	B_cells_memory_activated	T8_naive	ICAM3	ITGAL	0.00242201	0.0801036	0.479167	0.122549	359_member_2
ICAM3_integrin_aLb2_complex	B_cells_memory_activated	T_gd	ICAM3	ITGB2	0.00242201	0.0801036	0.479167	0.245337	360_member_1
ICAM3_integrin_aLb2_complex	B_cells_memory_activated	T_gd	ICAM3	ITGAL	0.00242201	0.0801036	0.479167	0.185079	360_member_2
ICAM3_integrin_aLb2_complex	B_cells_memory_activated	T_regs	ICAM3	ITGB2	0.00242201	0.0801036	0.479167	0.391753	361_member_1
ICAM3_integrin_aLb2_complex	B_cells_memory_activated	T_regs	ICAM3	ITGAL	0.00242201	0.0801036	0.479167	0.219072	361_member_2
ICAM3_integrin_aLb2_complex	T4_activated	B_cells_memory	ICAM3	ITGB2	3.06025e-06	0.13634	0.563636	0.190202	372_member_1
ICAM3_integrin_aLb2_complex	T4_activated	B_cells_memory	ICAM3	ITGAL	3.06025e-06	0.13634	0.563636	0.21902	372_member_2
ICAM3_integrin_aLb2_complex	T4_activated	B_cells_memory_activated	ICAM3	ITGB2	3.06025e-06	0.13634	0.563636	0.533565	373_member_1
ICAM3_integrin_aLb2_complex	T4_activated	B_cells_memory_activated	ICAM3	ITGAL	3.06025e-06	0.13634	0.563636	0.224537	373_member_2
ICAM3_integrin_aLb2_complex	T4_activated	MAIT_cells	ICAM3	ITGB2	3.06025e-06	0.13634	0.563636	0.160535	374_member_1
ICAM3_integrin_aLb2_complex	T4_activated	MAIT_cells	ICAM3	ITGAL	3.06025e-06	0.13634	0.563636	0.143813	374_member_2
ICAM3_integrin_aLb2_complex	T4_activated	MAIT_cells_activated	ICAM3	ITGB2	3.06025e-06	0.13634	0.563636	0.369863	375_member_1
ICAM3_integrin_aLb2_complex	T4_activated	MAIT_cells_activated	ICAM3	ITGAL	3.06025e-06	0.13634	0.563636	0.178082	375_member_2
ICAM3_integrin_aLb2_complex	T4_activated	Myeloid_cells	ICAM3	ITGB2	3.06025e-06	0.13634	0.563636	0.673684	376_member_1
ICAM3_integrin_aLb2_complex	T4_activated	Myeloid_cells	ICAM3	ITGAL	3.06025e-06	0.13634	0.563636	0.221053	376_member_2
ICAM3_integrin_aLb2_complex	T4_activated	NK_CD16_bright	ICAM3	ITGB2	3.06025e-06	0.13634	0.563636	0.246396	377_member_1
ICAM3_integrin_aLb2_complex	T4_activated	NK_CD16_bright	ICAM3	ITGAL	3.06025e-06	0.13634	0.563636	0.245085	377_member_2
ICAM3_integrin_aLb2_complex	T4_activated	NK_CD16_bright_activated	ICAM3	ITGB2	3.06025e-06	0.13634	0.563636	0.251012	378_member_1
ICAM3_integrin_aLb2_complex	T4_activated	NK_CD16_bright_activated	ICAM3	ITGAL	3.06025e-06	0.13634	0.563636	0.115789	378_member_2
ICAM3_integrin_aLb2_complex	T4_activated	NK_CD56_bright	ICAM3	ITGB2	3.06025e-06	0.13634	0.563636	0.310924	379_member_1
ICAM3_integrin_aLb2_complex	T4_activated	NK_CD56_bright	ICAM3	ITGAL	3.06025e-06	0.13634	0.563636	0.201681	379_member_2
ICAM3_integrin_aLb2_complex	T4_activated	NK_CD56_bright_activated	ICAM3	ITGB2	3.06025e-06	0.13634	0.563636	0.435	380_member_1
ICAM3_integrin_aLb2_complex	T4_activated	NK_CD56_bright_activated	ICAM3	ITGAL	3.06025e-06	0.13634	0.563636	0.17	380_member_2
ICAM3_integrin_aLb2_complex	T4_activated	T4_memory	ICAM3	ITGB2	3.06025e-06	0.13634	0.563636	0.193567	381_member_1
ICAM3_integrin_aLb2_complex	T4_activated	T4_memory	ICAM3	ITGAL	3.06025e-06	0.13634	0.563636	0.164786	381_member_2
ICAM3_integrin_aLb2_complex	T4_activated	T4_naive	ICAM3	ITGB2	3.06025e-06	0.13634	0.563636	0.154074	382_member_1
ICAM3_integrin_aLb2_complex	T4_activated	T4_naive	ICAM3	ITGAL	3.06025e-06	0.13634	0.563636	0.10963	382_member_2
ICAM3_integrin_aLb2_complex	T4_activated	T8_activated_1	ICAM3	ITGB2	3.06025e-06	0.13634	0.563636	0.518072	383_member_1
ICAM3_integrin_aLb2_complex	T4_activated	T8_activated_1	ICAM3	ITGAL	3.06025e-06	0.13634	0.563636	0.392771	383_member_2
ICAM3_integrin_aLb2_complex	T4_activated	T8_activated_2	ICAM3	ITGB2	3.06025e-06	0.13634	0.563636	0.329861	384_member_1
ICAM3_integrin_aLb2_complex	T4_activated	T8_activated_2	ICAM3	ITGAL	3.06025e-06	0.13634	0.563636	0.291667	384_member_2
ICAM3_integrin_aLb2_complex	T4_activated	T8_memory	ICAM3	ITGB2	3.06025e-06	0.13634	0.563636	0.256272	385_member_1
ICAM3_integrin_aLb2_complex	T4_activated	T8_memory	ICAM3	ITGAL	3.06025e-06	0.13634	0.563636	0.284946	385_member_2
ICAM3_integrin_aLb2_complex	T4_activated	T8_naive	ICAM3	ITGB2	3.06025e-06	0.13634	0.563636	0.132353	386_member_1
ICAM3_integrin_aLb2_complex	T4_activated	T8_naive	ICAM3	ITGAL	3.06025e-06	0.13634	0.563636	0.122549	386_member_2
ICAM3_integrin_aLb2_complex	T4_activated	T_gd	ICAM3	ITGB2	3.06025e-06	0.13634	0.563636	0.245337	387_member_1
ICAM3_integrin_aLb2_complex	T4_activated	T_gd	ICAM3	ITGAL	3.06025e-06	0.13634	0.563636	0.185079	387_member_2
ICAM3_integrin_aLb2_complex	T4_activated	T_regs	ICAM3	ITGB2	3.06025e-06	0.13634	0.563636	0.391753	388_member_1
ICAM3_integrin_aLb2_complex	T4_activated	T_regs	ICAM3	ITGAL	3.06025e-06	0.13634	0.563636	0.219072	388_member_2
ICAM3_integrin_aLb2_complex	B_cells_memory_activated	B_cells_memory_activated	ICAM3	ITGB2	0.00242201	0.0801036	0.479167	0.533565	397_member_1
ICAM3_integrin_aLb2_complex	B_cells_memory_activated	B_cells_memory_activated	ICAM3	ITGAL	0.00242201	0.0801036	0.479167	0.224537	397_member_2
ICAM3_integrin_aLb2_complex	T4_activated	T4_activated	ICAM3	ITGB2	3.06025e-06	0.13634	0.563636	0.463615	398_member_1
ICAM3_integrin_aLb2_complex	T4_activated	T4_activated	ICAM3	ITGAL	3.06025e-06	0.13634	0.563636	0.31944	398_member_2
IL10_receptor_IL10	T4_activated	MAIT_cells_activated	IL10RB	IL10	0.0357224	0.0339905	0.18	0.105023	654_member_1
IL10_receptor_IL10	T4_activated	MAIT_cells_activated	IL10RA	IL10	8.96195e-18	0.200842	0.290909	0.105023	654_member_2
IL10_receptor_IL10	T4_activated	Myeloid_cells	IL10RB	IL10	0.0357224	0.0339905	0.18	0.150877	655_member_1
IL10_receptor_IL10	T4_activated	Myeloid_cells	IL10RA	IL10	8.96195e-18	0.200842	0.290909	0.150877	655_member_2
IL15_receptor_IL15	T4_activated	Myeloid_cells	IL2RG	IL15	1.63208e-05	0.174208	0.830909	0.112281	656_member_1
IL15_receptor_IL15	T4_activated	Myeloid_cells	IL2RB	IL15	0.0154236	0.0931606	0.585455	0.112281	656_member_2
IL2_receptor_I_IL2	T4_activated	T8_activated_1	IL2RG	IL2	1.63208e-05	0.174208	0.830909	0.108434	657_member_1
IL2_receptor_I_IL2	T4_activated	T8_activated_1	IL2RB	IL2	0.0154236	0.0931606	0.585455	0.108434	657_member_2
IL2_receptor_I_IL2	T4_activated	T4_activated	IL2RG	IL2	1.63208e-05	0.174208	0.830909	0.276051	658_member_1
IL2_receptor_I_IL2	T4_activated	T4_activated	IL2RB	IL2	0.0154236	0.0931606	0.585455	0.276051	658_member_2
IL7_receptor_IL7	T4_activated	B_cells_memory	IL7R	IL7	5.49819e-12	0.323823	0.536364	0.146974	663_member_1
IL7_receptor_IL7	T4_activated	B_cells_memory	IL2RG	IL7	1.63208e-05	0.174208	0.830909	0.146974	663_member_2
IL7_receptor_IL7	T4_activated	B_cells_memory_activated	IL7R	IL7	5.49819e-12	0.323823	0.536364	0.253472	664_member_1
IL7_receptor_IL7	T4_activated	B_cells_memory_activated	IL2RG	IL7	1.63208e-05	0.174208	0.830909	0.253472	664_member_2
IL7_receptor_IL7	T4_activated	B_cells_oligoclonal	IL7R	IL7	5.49819e-12	0.323823	0.536364	0.115789	665_member_1
IL7_receptor_IL7	T4_activated	B_cells_oligoclonal	IL2RG	IL7	1.63208e-05	0.174208	0.830909	0.115789	665_member_2
TGFB1_TGFbeta_receptor1	B_cells_naive	Myeloid_cells	TGFB1	TGFBR1	0.0485965	0.101071	0.224367	0.154386	896_member_1
TGFB1_TGFbeta_receptor1	B_cells_naive	Myeloid_cells	TGFB1	TGFBR2	0.0485965	0.101071	0.224367	0.259649	896_member_2
IFNG_Type_II_IFNR	T4_activated	B_cells_memory	IFNG	IFNGR1	7.88314e-05	0.220505	0.254545	0.216138	898_member_1
IFNG_Type_II_IFNR	T4_activated	B_cells_memory	IFNG	IFNGR2	7.88314e-05	0.220505	0.254545	0.26513	898_member_2
IFNG_Type_II_IFNR	T4_activated	B_cells_memory_activated	IFNG	IFNGR1	7.88314e-05	0.220505	0.254545	0.277778	899_member_1
IFNG_Type_II_IFNR	T4_activated	B_cells_memory_activated	IFNG	IFNGR2	7.88314e-05	0.220505	0.254545	0.164562	899_member_2
IFNG_Type_II_IFNR	T4_activated	B_cells_naive	IFNG	IFNGR1	7.88314e-05	0.220505	0.254545	0.175119	900_member_1
IFNG_Type_II_IFNR	T4_activated	B_cells_naive	IFNG	IFNGR2	7.88314e-05	0.220505	0.254545	0.187797	900_member_2
IFNG_Type_II_IFNR	T4_activated	B_cells_oligoclonal	IFNG	IFNGR1	7.88314e-05	0.220505	0.254545	0.231579	901_member_1
IFNG_Type_II_IFNR	T4_activated	B_cells_oligoclonal	IFNG	IFNGR2	7.88314e-05	0.220505	0.254545	0.168421	901_member_2
IFNG_Type_II_IFNR	T4_activated	Myeloid_cells	IFNG	IFNGR1	7.88314e-05	0.220505	0.254545	0.45614	902_member_1
IFNG_Type_II_IFNR	T4_activated	Myeloid_cells	IFNG	IFNGR2	7.88314e-05	0.220505	0.254545	0.536842	902_member_2
CXCR3_CXCL9	B_cells_memory_activated	B_cells_memory	CXCL9	CXCR3	3.07897e-31	-0.739335	0.273148	0.123919	FALSE
CXCR3_CXCL9	B_cells_memory_activated	MAIT_cells	CXCL9	CXCR3	3.07897e-31	-0.739335	0.273148	0.464883	FALSE
CXCR3_CXCL9	B_cells_memory_activated	MAIT_cells_activated	CXCL9	CXCR3	3.07897e-31	-0.739335	0.273148	0.269406	FALSE
CXCR3_CXCL9	B_cells_memory_activated	NK_CD16_bright	CXCL9	CXCR3	3.07897e-31	-0.739335	0.273148	0.31848	FALSE
CXCR3_CXCL9	B_cells_memory_activated	NK_CD16_bright_activated	CXCL9	CXCR3	3.07897e-31	-0.739335	0.273148	0.187045	FALSE
CXCR3_CXCL9	B_cells_memory_activated	NK_CD56_bright	CXCL9	CXCR3	3.07897e-31	-0.739335	0.273148	0.420168	FALSE
CXCR3_CXCL9	B_cells_memory_activated	NK_CD56_bright_activated	CXCL9	CXCR3	3.07897e-31	-0.739335	0.273148	0.355	FALSE
CXCR3_CXCL9	B_cells_memory_activated	T4_activated	CXCL9	CXCR3	3.07897e-31	-0.739335	0.273148	0.445507	FALSE
CXCR3_CXCL9	B_cells_memory_activated	T4_memory	CXCL9	CXCR3	3.07897e-31	-0.739335	0.273148	0.244357	FALSE
CXCR3_CXCL9	B_cells_memory_activated	T8_activated_1	CXCL9	CXCR3	3.07897e-31	-0.739335	0.273148	0.703614	FALSE
CXCR3_CXCL9	B_cells_memory_activated	T8_activated_2	CXCL9	CXCR3	3.07897e-31	-0.739335	0.273148	0.3125	FALSE
CXCR3_CXCL9	B_cells_memory_activated	T8_memory	CXCL9	CXCR3	3.07897e-31	-0.739335	0.273148	0.442652	FALSE
CXCR3_CXCL9	B_cells_memory_activated	T8_naive	CXCL9	CXCR3	3.07897e-31	-0.739335	0.273148	0.122549	FALSE
CXCR3_CXCL9	B_cells_memory_activated	T_gd	CXCL9	CXCR3	3.07897e-31	-0.739335	0.273148	0.532281	FALSE
CXCR3_CXCL9	B_cells_memory_activated	T_regs	CXCL9	CXCR3	3.07897e-31	-0.739335	0.273148	0.270619	FALSE
DPP4_CXCL9	B_cells_memory_activated	MAIT_cells	CXCL9	DPP4	3.07897e-31	-0.739335	0.273148	0.230769	FALSE
DPP4_CXCL9	B_cells_memory_activated	MAIT_cells_activated	CXCL9	DPP4	3.07897e-31	-0.739335	0.273148	0.369863	FALSE
DPP4_CXCL9	B_cells_memory_activated	NK_CD56_bright_activated	CXCL9	DPP4	3.07897e-31	-0.739335	0.273148	0.16	FALSE
CD40_CD40LG	T4_activated	B_cells_memory	CD40LG	CD40	5.90037e-05	-0.182475	0.450909	0.564841	FALSE
CD40_CD40LG	T4_activated	B_cells_memory_activated	CD40LG	CD40	5.90037e-05	-0.182475	0.450909	0.912037	FALSE
CD40_CD40LG	T4_activated	B_cells_naive	CD40LG	CD40	5.90037e-05	-0.182475	0.450909	0.522979	FALSE
CD40_CD40LG	T4_activated	B_cells_naive_activated	CD40LG	CD40	5.90037e-05	-0.182475	0.450909	0.511653	FALSE
CD40_CD40LG	T4_activated	B_cells_oligoclonal	CD40LG	CD40	5.90037e-05	-0.182475	0.450909	0.594737	FALSE
CD40_CD40LG	T4_activated	Myeloid_cells	CD40LG	CD40	5.90037e-05	-0.182475	0.450909	0.273684	FALSE
CD28_CD86	B_cells_memory_activated	MAIT_cells	CD86	CD28	0.0035524	-0.0627046	0.103009	0.107023	FALSE
CD28_CD86	B_cells_memory_activated	MAIT_cells_activated	CD86	CD28	0.0035524	-0.0627046	0.103009	0.242009	FALSE
CD28_CD86	B_cells_memory_activated	T4_activated	CD86	CD28	0.0035524	-0.0627046	0.103009	0.270926	FALSE
CD28_CD86	B_cells_memory_activated	T4_memory	CD86	CD28	0.0035524	-0.0627046	0.103009	0.194131	FALSE
CD28_CD86	B_cells_memory_activated	T4_naive	CD86	CD28	0.0035524	-0.0627046	0.103009	0.164444	FALSE
CD28_CD86	B_cells_memory_activated	T8_activated_1	CD86	CD28	0.0035524	-0.0627046	0.103009	0.274699	FALSE
CD28_CD86	B_cells_memory_activated	T8_activated_2	CD86	CD28	0.0035524	-0.0627046	0.103009	0.118056	FALSE
CD28_CD86	B_cells_memory_activated	T8_naive	CD86	CD28	0.0035524	-0.0627046	0.103009	0.125	FALSE
CD28_CD86	B_cells_memory_activated	T_regs	CD86	CD28	0.0035524	-0.0627046	0.103009	0.306701	FALSE
CTLA4_CD86	B_cells_memory_activated	MAIT_cells_activated	CD86	CTLA4	0.0035524	-0.0627046	0.103009	0.292237	FALSE
CTLA4_CD86	B_cells_memory_activated	T4_activated	CD86	CTLA4	0.0035524	-0.0627046	0.103009	0.355313	FALSE
CTLA4_CD86	B_cells_memory_activated	T8_activated_1	CD86	CTLA4	0.0035524	-0.0627046	0.103009	0.156627	FALSE
CTLA4_CD86	B_cells_memory_activated	T8_activated_2	CD86	CTLA4	0.0035524	-0.0627046	0.103009	0.138889	FALSE
CTLA4_CD86	B_cells_memory_activated	T_regs	CD86	CTLA4	0.0035524	-0.0627046	0.103009	0.487113	FALSE
PECAM1_CD38	B_cells_memory_activated	B_cells_naive	CD38	PECAM1	0.0088032	-0.0671333	0.122685	0.119651	FALSE
PECAM1_CD38	B_cells_memory_activated	Myeloid_cells	CD38	PECAM1	0.0088032	-0.0671333	0.122685	0.357895	FALSE
PECAM1_CD38	B_cells_memory_activated	NK_CD56_bright_activated	CD38	PECAM1	0.0088032	-0.0671333	0.122685	0.185	FALSE
PECAM1_CD38	B_cells_memory_activated	T8_activated_1	CD38	PECAM1	0.0088032	-0.0671333	0.122685	0.221687	FALSE
PECAM1_CD38	B_cells_memory_activated	T8_naive	CD38	PECAM1	0.0088032	-0.0671333	0.122685	0.245098	FALSE
LTBR_LTB	NK_CD16_bright_activated	Myeloid_cells	LTB	LTBR	4.64933e-08	-0.42713	0.149446	0.298246	FALSE
LTBR_LTB	NK_CD56_bright	Myeloid_cells	LTB	LTBR	0.0409892	-0.651626	0.315315	0.298246	FALSE
LTBR_LTB	T_gd	Myeloid_cells	LTB	LTBR	0.000579074	-0.369451	0.246418	0.298246	FALSE
CCR4_CCL17	B_cells_memory_activated	MAIT_cells_activated	CCL17	CCR4	4.15135e-05	-0.162645	0.111111	0.173516	FALSE
CCR4_CCL17	B_cells_memory_activated	T4_activated	CCL17	CCR4	4.15135e-05	-0.162645	0.111111	0.362146	FALSE
CCR4_CCL17	B_cells_memory_activated	T8_activated_1	CCL17	CCR4	4.15135e-05	-0.162645	0.111111	0.109639	FALSE
CCR4_CCL17	B_cells_memory_activated	T_regs	CCL17	CCR4	4.15135e-05	-0.162645	0.111111	0.239691	FALSE
PVR_CD96	B_cells_memory_activated	Myeloid_cells	CD96	PVR	2.78149e-07	0.0430019	0.18287	0.101754	FALSE
PVR_CD96	T4_activated	Myeloid_cells	CD96	PVR	1.26308e-07	0.117722	0.265455	0.101754	FALSE
PVR_CD96	T_gd	Myeloid_cells	CD96	PVR	0.0231213	0.222762	0.489971	0.101754	FALSE
PVR_TIGIT	T4_activated	Myeloid_cells	TIGIT	PVR	4.31449e-05	0.128056	0.261818	0.101754	FALSE
PVR_TIGIT	T4_memory	Myeloid_cells	TIGIT	PVR	1.28088e-06	0.207892	0.227229	0.101754	FALSE
SIRPA_CD47	B_cells_naive	Myeloid_cells	CD47	SIRPA	0.0303258	0.148537	0.441496	0.581731	FALSE
FCER2_CR2	B_cells_memory_activated	B_cells_naive	CR2	FCER2	0.0139779	0.0390503	0.200231	0.13233	FALSE
FCER2_CR2	B_cells_memory_activated	B_cells_naive_activated	CR2	FCER2	0.0139779	0.0390503	0.200231	0.239407	FALSE
FCER2_CR2	B_cells_memory_activated	B_cells_oligoclonal	CR2	FCER2	0.0139779	0.0390503	0.200231	0.184211	FALSE
FCER2_CR2	B_cells_memory_activated	B_cells_memory_activated	CR2	FCER2	0.0139779	0.0390503	0.200231	0.367003	FALSE
TNFRSF13B_TNFSF13B	NK_CD16_bright_activated	B_cells_memory	TNFSF13B	TNFRSF13B	2.00625e-05	0.213397	0.158672	0.495677	FALSE
TNFRSF13B_TNFSF13B	T_gd	B_cells_memory	TNFSF13B	TNFRSF13B	0.0159655	0.173155	0.203438	0.495677	FALSE
TNFRSF13B_TNFSF13B	NK_CD16_bright_activated	B_cells_memory_activated	TNFSF13B	TNFRSF13B	2.00625e-05	0.213397	0.158672	0.376157	FALSE
TNFRSF13B_TNFSF13B	T_gd	B_cells_memory_activated	TNFSF13B	TNFRSF13B	0.0159655	0.173155	0.203438	0.376157	FALSE
TNFRSF13B_TNFSF13B	NK_CD16_bright_activated	B_cells_oligoclonal	TNFSF13B	TNFRSF13B	2.00625e-05	0.213397	0.158672	0.115789	FALSE
TNFRSF13B_TNFSF13B	T_gd	B_cells_oligoclonal	TNFSF13B	TNFRSF13B	0.0159655	0.173155	0.203438	0.115789	FALSE
TNFRSF17_TNFSF13B	NK_CD16_bright_activated	B_cells_memory	TNFSF13B	TNFRSF17	2.00625e-05	0.213397	0.158672	0.129683	FALSE
TNFRSF17_TNFSF13B	T_gd	B_cells_memory	TNFSF13B	TNFRSF17	0.0159655	0.173155	0.203438	0.129683	FALSE
TNFRSF13C_TNFSF13B	NK_CD16_bright_activated	B_cells_memory	TNFSF13B	TNFRSF13C	2.00625e-05	0.213397	0.158672	0.268012	FALSE
TNFRSF13C_TNFSF13B	T_gd	B_cells_memory	TNFSF13B	TNFRSF13C	0.0159655	0.173155	0.203438	0.268012	FALSE
TNFRSF13C_TNFSF13B	NK_CD16_bright_activated	B_cells_memory_activated	TNFSF13B	TNFRSF13C	2.00625e-05	0.213397	0.158672	0.211806	FALSE
TNFRSF13C_TNFSF13B	T_gd	B_cells_memory_activated	TNFSF13B	TNFRSF13C	0.0159655	0.173155	0.203438	0.211806	FALSE
TNFRSF13C_TNFSF13B	NK_CD16_bright_activated	B_cells_naive	TNFSF13B	TNFRSF13C	2.00625e-05	0.213397	0.158672	0.35585	FALSE
TNFRSF13C_TNFSF13B	T_gd	B_cells_naive	TNFSF13B	TNFRSF13C	0.0159655	0.173155	0.203438	0.35585	FALSE
TNFRSF13C_TNFSF13B	NK_CD16_bright_activated	B_cells_naive_activated	TNFSF13B	TNFRSF13C	2.00625e-05	0.213397	0.158672	0.167048	FALSE
TNFRSF13C_TNFSF13B	T_gd	B_cells_naive_activated	TNFSF13B	TNFRSF13C	0.0159655	0.173155	0.203438	0.167048	FALSE
TNFRSF13C_TNFSF13B	NK_CD16_bright_activated	B_cells_oligoclonal	TNFSF13B	TNFRSF13C	2.00625e-05	0.213397	0.158672	0.247368	FALSE
TNFRSF13C_TNFSF13B	T_gd	B_cells_oligoclonal	TNFSF13B	TNFRSF13C	0.0159655	0.173155	0.203438	0.247368	FALSE
ICAM1_ITGAL	B_cells_memory_activated	B_cells_memory	ITGAL	ICAM1	1.74978e-06	0.0578309	0.224537	0.193084	FALSE
ICAM1_ITGAL	T4_activated	B_cells_memory	ITGAL	ICAM1	0.0198624	0.0631156	0.396364	0.193084	FALSE
ICAM1_ITGAL	T4_activated	B_cells_memory_activated	ITGAL	ICAM1	0.0198624	0.0631156	0.396364	0.536616	FALSE
ICAM1_ITGAL	B_cells_memory_activated	B_cells_naive_activated	ITGAL	ICAM1	1.74978e-06	0.0578309	0.224537	0.215042	FALSE
ICAM1_ITGAL	T4_activated	B_cells_naive_activated	ITGAL	ICAM1	0.0198624	0.0631156	0.396364	0.215042	FALSE
ICAM1_ITGAL	B_cells_memory_activated	B_cells_oligoclonal	ITGAL	ICAM1	1.74978e-06	0.0578309	0.224537	0.168421	FALSE
ICAM1_ITGAL	T4_activated	B_cells_oligoclonal	ITGAL	ICAM1	0.0198624	0.0631156	0.396364	0.168421	FALSE
ICAM1_ITGAL	B_cells_memory_activated	MAIT_cells_activated	ITGAL	ICAM1	1.74978e-06	0.0578309	0.224537	0.164384	FALSE
ICAM1_ITGAL	T4_activated	MAIT_cells_activated	ITGAL	ICAM1	0.0198624	0.0631156	0.396364	0.164384	FALSE
ICAM1_ITGAL	B_cells_memory_activated	Myeloid_cells	ITGAL	ICAM1	1.74978e-06	0.0578309	0.224537	0.445614	FALSE
ICAM1_ITGAL	T4_activated	Myeloid_cells	ITGAL	ICAM1	0.0198624	0.0631156	0.396364	0.445614	FALSE
ICAM1_ITGAL	B_cells_memory_activated	NK_CD56_bright	ITGAL	ICAM1	1.74978e-06	0.0578309	0.224537	0.138655	FALSE
ICAM1_ITGAL	T4_activated	NK_CD56_bright	ITGAL	ICAM1	0.0198624	0.0631156	0.396364	0.138655	FALSE
ICAM1_ITGAL	B_cells_memory_activated	NK_CD56_bright_activated	ITGAL	ICAM1	1.74978e-06	0.0578309	0.224537	0.275	FALSE
ICAM1_ITGAL	T4_activated	NK_CD56_bright_activated	ITGAL	ICAM1	0.0198624	0.0631156	0.396364	0.275	FALSE
ICAM1_ITGAL	B_cells_memory_activated	T4_activated	ITGAL	ICAM1	1.74978e-06	0.0578309	0.224537	0.129484	FALSE
ICAM1_ITGAL	B_cells_memory_activated	T8_activated_1	ITGAL	ICAM1	1.74978e-06	0.0578309	0.224537	0.121687	FALSE
ICAM1_ITGAL	T4_activated	T8_activated_1	ITGAL	ICAM1	0.0198624	0.0631156	0.396364	0.121687	FALSE
ICAM1_ITGAL	B_cells_memory_activated	T8_activated_2	ITGAL	ICAM1	1.74978e-06	0.0578309	0.224537	0.121528	FALSE
ICAM1_ITGAL	T4_activated	T8_activated_2	ITGAL	ICAM1	0.0198624	0.0631156	0.396364	0.121528	FALSE
ICAM1_ITGAL	B_cells_memory_activated	T_regs	ITGAL	ICAM1	1.74978e-06	0.0578309	0.224537	0.229381	FALSE
ICAM1_ITGAL	T4_activated	T_regs	ITGAL	ICAM1	0.0198624	0.0631156	0.396364	0.229381	FALSE
ICAM1_ITGAL	B_cells_memory_activated	B_cells_memory_activated	ITGAL	ICAM1	1.74978e-06	0.0578309	0.224537	0.536616	FALSE
ICAM1_ITGAL	T4_activated	T4_activated	ITGAL	ICAM1	0.0198624	0.0631156	0.396364	0.129484	FALSE
HLA-F_LILRB2	Myeloid_cells	B_cells_memory	LILRB2	HLA-F	7.35182e-05	0.581435	0.634615	0.487032	FALSE
HLA-F_LILRB2	Myeloid_cells	B_cells_memory_activated	LILRB2	HLA-F	7.35182e-05	0.581435	0.634615	0.537458	FALSE
HLA-F_LILRB2	Myeloid_cells	B_cells_naive	LILRB2	HLA-F	7.35182e-05	0.581435	0.634615	0.408875	FALSE
HLA-F_LILRB2	Myeloid_cells	B_cells_naive_activated	LILRB2	HLA-F	7.35182e-05	0.581435	0.634615	0.462243	FALSE
HLA-F_LILRB2	Myeloid_cells	B_cells_oligoclonal	LILRB2	HLA-F	7.35182e-05	0.581435	0.634615	0.426316	FALSE
HLA-F_LILRB2	Myeloid_cells	MAIT_cells	LILRB2	HLA-F	7.35182e-05	0.581435	0.634615	0.619792	FALSE
HLA-F_LILRB2	Myeloid_cells	MAIT_cells_activated	LILRB2	HLA-F	7.35182e-05	0.581435	0.634615	0.410959	FALSE
HLA-F_LILRB2	Myeloid_cells	NK_CD16_bright	LILRB2	HLA-F	7.35182e-05	0.581435	0.634615	0.519737	FALSE
HLA-F_LILRB2	Myeloid_cells	NK_CD16_bright_activated	LILRB2	HLA-F	7.35182e-05	0.581435	0.634615	0.457565	FALSE
HLA-F_LILRB2	Myeloid_cells	NK_CD56_bright	LILRB2	HLA-F	7.35182e-05	0.581435	0.634615	0.403361	FALSE
HLA-F_LILRB2	Myeloid_cells	NK_CD56_bright_activated	LILRB2	HLA-F	7.35182e-05	0.581435	0.634615	0.365	FALSE
HLA-F_LILRB2	Myeloid_cells	T4_activated	LILRB2	HLA-F	7.35182e-05	0.581435	0.634615	0.58	FALSE
HLA-F_LILRB2	Myeloid_cells	T4_memory	LILRB2	HLA-F	7.35182e-05	0.581435	0.634615	0.443567	FALSE
HLA-F_LILRB2	Myeloid_cells	T4_naive	LILRB2	HLA-F	7.35182e-05	0.581435	0.634615	0.32	FALSE
HLA-F_LILRB2	Myeloid_cells	T8_activated_1	LILRB2	HLA-F	7.35182e-05	0.581435	0.634615	0.554217	FALSE
HLA-F_LILRB2	Myeloid_cells	T8_activated_2	LILRB2	HLA-F	7.35182e-05	0.581435	0.634615	0.4375	FALSE
HLA-F_LILRB2	Myeloid_cells	T8_memory	LILRB2	HLA-F	7.35182e-05	0.581435	0.634615	0.514337	FALSE
HLA-F_LILRB2	Myeloid_cells	T8_naive	LILRB2	HLA-F	7.35182e-05	0.581435	0.634615	0.460784	FALSE
HLA-F_LILRB2	Myeloid_cells	T_gd	LILRB2	HLA-F	7.35182e-05	0.581435	0.634615	0.547278	FALSE
HLA-F_LILRB2	Myeloid_cells	T_regs	LILRB2	HLA-F	7.35182e-05	0.581435	0.634615	0.546392	FALSE
HLA-F_LILRB2	Myeloid_cells	Myeloid_cells	LILRB2	HLA-F	7.35182e-05	0.581435	0.634615	0.477193	FALSE
HLA-G_LILRB2	Myeloid_cells	Myeloid_cells	LILRB2	HLA-G	7.35182e-05	0.581435	0.634615	0.126316	FALSE
HLA-F_LILRB1	B_cells_memory_activated	B_cells_memory	LILRB1	HLA-F	0.00286308	0.0499603	0.212963	0.487032	FALSE
HLA-F_LILRB1	Myeloid_cells	B_cells_memory	LILRB1	HLA-F	6.54768e-06	0.612951	0.649038	0.487032	FALSE
HLA-F_LILRB1	Myeloid_cells	B_cells_memory_activated	LILRB1	HLA-F	6.54768e-06	0.612951	0.649038	0.537458	FALSE
HLA-F_LILRB1	B_cells_memory_activated	B_cells_naive	LILRB1	HLA-F	0.00286308	0.0499603	0.212963	0.408875	FALSE
HLA-F_LILRB1	Myeloid_cells	B_cells_naive	LILRB1	HLA-F	6.54768e-06	0.612951	0.649038	0.408875	FALSE
HLA-F_LILRB1	B_cells_memory_activated	B_cells_naive_activated	LILRB1	HLA-F	0.00286308	0.0499603	0.212963	0.462243	FALSE
HLA-F_LILRB1	Myeloid_cells	B_cells_naive_activated	LILRB1	HLA-F	6.54768e-06	0.612951	0.649038	0.462243	FALSE
HLA-F_LILRB1	B_cells_memory_activated	B_cells_oligoclonal	LILRB1	HLA-F	0.00286308	0.0499603	0.212963	0.426316	FALSE
HLA-F_LILRB1	Myeloid_cells	B_cells_oligoclonal	LILRB1	HLA-F	6.54768e-06	0.612951	0.649038	0.426316	FALSE
HLA-F_LILRB1	B_cells_memory_activated	MAIT_cells	LILRB1	HLA-F	0.00286308	0.0499603	0.212963	0.619792	FALSE
HLA-F_LILRB1	Myeloid_cells	MAIT_cells	LILRB1	HLA-F	6.54768e-06	0.612951	0.649038	0.619792	FALSE
HLA-F_LILRB1	B_cells_memory_activated	MAIT_cells_activated	LILRB1	HLA-F	0.00286308	0.0499603	0.212963	0.410959	FALSE
HLA-F_LILRB1	Myeloid_cells	MAIT_cells_activated	LILRB1	HLA-F	6.54768e-06	0.612951	0.649038	0.410959	FALSE
HLA-F_LILRB1	B_cells_memory_activated	Myeloid_cells	LILRB1	HLA-F	0.00286308	0.0499603	0.212963	0.477193	FALSE
HLA-F_LILRB1	B_cells_memory_activated	NK_CD16_bright	LILRB1	HLA-F	0.00286308	0.0499603	0.212963	0.519737	FALSE
HLA-F_LILRB1	Myeloid_cells	NK_CD16_bright	LILRB1	HLA-F	6.54768e-06	0.612951	0.649038	0.519737	FALSE
HLA-F_LILRB1	B_cells_memory_activated	NK_CD16_bright_activated	LILRB1	HLA-F	0.00286308	0.0499603	0.212963	0.457565	FALSE
HLA-F_LILRB1	Myeloid_cells	NK_CD16_bright_activated	LILRB1	HLA-F	6.54768e-06	0.612951	0.649038	0.457565	FALSE
HLA-F_LILRB1	B_cells_memory_activated	NK_CD56_bright	LILRB1	HLA-F	0.00286308	0.0499603	0.212963	0.403361	FALSE
HLA-F_LILRB1	Myeloid_cells	NK_CD56_bright	LILRB1	HLA-F	6.54768e-06	0.612951	0.649038	0.403361	FALSE
HLA-F_LILRB1	B_cells_memory_activated	NK_CD56_bright_activated	LILRB1	HLA-F	0.00286308	0.0499603	0.212963	0.365	FALSE
HLA-F_LILRB1	Myeloid_cells	NK_CD56_bright_activated	LILRB1	HLA-F	6.54768e-06	0.612951	0.649038	0.365	FALSE
HLA-F_LILRB1	B_cells_memory_activated	T4_activated	LILRB1	HLA-F	0.00286308	0.0499603	0.212963	0.58	FALSE
HLA-F_LILRB1	Myeloid_cells	T4_activated	LILRB1	HLA-F	6.54768e-06	0.612951	0.649038	0.58	FALSE
HLA-F_LILRB1	B_cells_memory_activated	T4_memory	LILRB1	HLA-F	0.00286308	0.0499603	0.212963	0.443567	FALSE
HLA-F_LILRB1	Myeloid_cells	T4_memory	LILRB1	HLA-F	6.54768e-06	0.612951	0.649038	0.443567	FALSE
HLA-F_LILRB1	B_cells_memory_activated	T4_naive	LILRB1	HLA-F	0.00286308	0.0499603	0.212963	0.32	FALSE
HLA-F_LILRB1	Myeloid_cells	T4_naive	LILRB1	HLA-F	6.54768e-06	0.612951	0.649038	0.32	FALSE
HLA-F_LILRB1	B_cells_memory_activated	T8_activated_1	LILRB1	HLA-F	0.00286308	0.0499603	0.212963	0.554217	FALSE
HLA-F_LILRB1	Myeloid_cells	T8_activated_1	LILRB1	HLA-F	6.54768e-06	0.612951	0.649038	0.554217	FALSE
HLA-F_LILRB1	B_cells_memory_activated	T8_activated_2	LILRB1	HLA-F	0.00286308	0.0499603	0.212963	0.4375	FALSE
HLA-F_LILRB1	Myeloid_cells	T8_activated_2	LILRB1	HLA-F	6.54768e-06	0.612951	0.649038	0.4375	FALSE
HLA-F_LILRB1	B_cells_memory_activated	T8_memory	LILRB1	HLA-F	0.00286308	0.0499603	0.212963	0.514337	FALSE
HLA-F_LILRB1	Myeloid_cells	T8_memory	LILRB1	HLA-F	6.54768e-06	0.612951	0.649038	0.514337	FALSE
HLA-F_LILRB1	B_cells_memory_activated	T8_naive	LILRB1	HLA-F	0.00286308	0.0499603	0.212963	0.460784	FALSE
HLA-F_LILRB1	Myeloid_cells	T8_naive	LILRB1	HLA-F	6.54768e-06	0.612951	0.649038	0.460784	FALSE
HLA-F_LILRB1	B_cells_memory_activated	T_gd	LILRB1	HLA-F	0.00286308	0.0499603	0.212963	0.547278	FALSE
HLA-F_LILRB1	Myeloid_cells	T_gd	LILRB1	HLA-F	6.54768e-06	0.612951	0.649038	0.547278	FALSE
HLA-F_LILRB1	B_cells_memory_activated	T_regs	LILRB1	HLA-F	0.00286308	0.0499603	0.212963	0.546392	FALSE
HLA-F_LILRB1	Myeloid_cells	T_regs	LILRB1	HLA-F	6.54768e-06	0.612951	0.649038	0.546392	FALSE
HLA-F_LILRB1	B_cells_memory_activated	B_cells_memory_activated	LILRB1	HLA-F	0.00286308	0.0499603	0.212963	0.537458	FALSE
HLA-F_LILRB1	Myeloid_cells	Myeloid_cells	LILRB1	HLA-F	6.54768e-06	0.612951	0.649038	0.477193	FALSE
HLA-G_LILRB1	B_cells_memory_activated	Myeloid_cells	LILRB1	HLA-G	0.00286308	0.0499603	0.212963	0.126316	FALSE
HLA-G_LILRB1	Myeloid_cells	Myeloid_cells	LILRB1	HLA-G	6.54768e-06	0.612951	0.649038	0.126316	FALSE
KLRB1_CLEC2D	B_cells_memory	MAIT_cells	CLEC2D	KLRB1	0.0177737	0.304601	0.431373	0.779264	FALSE
KLRB1_CLEC2D	B_cells_naive	MAIT_cells	CLEC2D	KLRB1	3.06631e-05	0.260797	0.531966	0.779264	FALSE
KLRB1_CLEC2D	B_cells_naive_activated	MAIT_cells	CLEC2D	KLRB1	0.000745474	0.255343	0.393593	0.779264	FALSE
KLRB1_CLEC2D	T4_memory	MAIT_cells	CLEC2D	KLRB1	0.01834	0.140742	0.413231	0.779264	FALSE
KLRB1_CLEC2D	B_cells_memory	MAIT_cells_activated	CLEC2D	KLRB1	0.0177737	0.304601	0.431373	0.506849	FALSE
KLRB1_CLEC2D	B_cells_naive	MAIT_cells_activated	CLEC2D	KLRB1	3.06631e-05	0.260797	0.531966	0.506849	FALSE
KLRB1_CLEC2D	B_cells_naive_activated	MAIT_cells_activated	CLEC2D	KLRB1	0.000745474	0.255343	0.393593	0.506849	FALSE
KLRB1_CLEC2D	T4_memory	MAIT_cells_activated	CLEC2D	KLRB1	0.01834	0.140742	0.413231	0.506849	FALSE
KLRB1_CLEC2D	B_cells_memory	NK_CD16_bright	CLEC2D	KLRB1	0.0177737	0.304601	0.431373	0.456094	FALSE
KLRB1_CLEC2D	B_cells_naive	NK_CD16_bright	CLEC2D	KLRB1	3.06631e-05	0.260797	0.531966	0.456094	FALSE
KLRB1_CLEC2D	B_cells_naive_activated	NK_CD16_bright	CLEC2D	KLRB1	0.000745474	0.255343	0.393593	0.456094	FALSE
KLRB1_CLEC2D	T4_memory	NK_CD16_bright	CLEC2D	KLRB1	0.01834	0.140742	0.413231	0.456094	FALSE
KLRB1_CLEC2D	B_cells_memory	NK_CD16_bright_activated	CLEC2D	KLRB1	0.0177737	0.304601	0.431373	0.293358	FALSE
KLRB1_CLEC2D	B_cells_naive	NK_CD16_bright_activated	CLEC2D	KLRB1	3.06631e-05	0.260797	0.531966	0.293358	FALSE
KLRB1_CLEC2D	B_cells_naive_activated	NK_CD16_bright_activated	CLEC2D	KLRB1	0.000745474	0.255343	0.393593	0.293358	FALSE
KLRB1_CLEC2D	T4_memory	NK_CD16_bright_activated	CLEC2D	KLRB1	0.01834	0.140742	0.413231	0.293358	FALSE
KLRB1_CLEC2D	B_cells_memory	NK_CD56_bright	CLEC2D	KLRB1	0.0177737	0.304601	0.431373	0.243243	FALSE
KLRB1_CLEC2D	B_cells_naive	NK_CD56_bright	CLEC2D	KLRB1	3.06631e-05	0.260797	0.531966	0.243243	FALSE
KLRB1_CLEC2D	B_cells_naive_activated	NK_CD56_bright	CLEC2D	KLRB1	0.000745474	0.255343	0.393593	0.243243	FALSE
KLRB1_CLEC2D	T4_memory	NK_CD56_bright	CLEC2D	KLRB1	0.01834	0.140742	0.413231	0.243243	FALSE
KLRB1_CLEC2D	B_cells_memory	T4_memory	CLEC2D	KLRB1	0.0177737	0.304601	0.431373	0.160835	FALSE
KLRB1_CLEC2D	B_cells_naive	T4_memory	CLEC2D	KLRB1	3.06631e-05	0.260797	0.531966	0.160835	FALSE
KLRB1_CLEC2D	B_cells_naive_activated	T4_memory	CLEC2D	KLRB1	0.000745474	0.255343	0.393593	0.160835	FALSE
KLRB1_CLEC2D	B_cells_memory	T_gd	CLEC2D	KLRB1	0.0177737	0.304601	0.431373	0.212339	FALSE
KLRB1_CLEC2D	B_cells_naive	T_gd	CLEC2D	KLRB1	3.06631e-05	0.260797	0.531966	0.212339	FALSE
KLRB1_CLEC2D	B_cells_naive_activated	T_gd	CLEC2D	KLRB1	0.000745474	0.255343	0.393593	0.212339	FALSE
KLRB1_CLEC2D	T4_memory	T_gd	CLEC2D	KLRB1	0.01834	0.140742	0.413231	0.212339	FALSE
KLRB1_CLEC2D	T4_memory	T4_memory	CLEC2D	KLRB1	0.01834	0.140742	0.413231	0.160835	FALSE
TNF_TNFRSF1A	Myeloid_cells	B_cells_memory	TNFRSF1A	TNF	0.00165575	0.333792	0.533654	0.181556	FALSE
TNF_TNFRSF1A	NK_CD16_bright	B_cells_memory	TNFRSF1A	TNF	0.0443343	0.180187	0.182018	0.181556	FALSE
TNF_TNFRSF1A	Myeloid_cells	B_cells_memory_activated	TNFRSF1A	TNF	0.00165575	0.333792	0.533654	0.363215	FALSE
TNF_TNFRSF1A	NK_CD16_bright	B_cells_memory_activated	TNFRSF1A	TNF	0.0443343	0.180187	0.182018	0.363215	FALSE
TNF_TNFRSF1A	Myeloid_cells	B_cells_naive_activated	TNFRSF1A	TNF	0.00165575	0.333792	0.533654	0.180085	FALSE
TNF_TNFRSF1A	NK_CD16_bright	B_cells_naive_activated	TNFRSF1A	TNF	0.0443343	0.180187	0.182018	0.180085	FALSE
TNF_TNFRSF1A	Myeloid_cells	B_cells_oligoclonal	TNFRSF1A	TNF	0.00165575	0.333792	0.533654	0.131579	FALSE
TNF_TNFRSF1A	NK_CD16_bright	B_cells_oligoclonal	TNFRSF1A	TNF	0.0443343	0.180187	0.182018	0.131579	FALSE
TNF_TNFRSF1A	Myeloid_cells	MAIT_cells_activated	TNFRSF1A	TNF	0.00165575	0.333792	0.533654	0.525114	FALSE
TNF_TNFRSF1A	NK_CD16_bright	MAIT_cells_activated	TNFRSF1A	TNF	0.0443343	0.180187	0.182018	0.525114	FALSE
TNF_TNFRSF1A	NK_CD16_bright	Myeloid_cells	TNFRSF1A	TNF	0.0443343	0.180187	0.182018	0.126316	FALSE
TNF_TNFRSF1A	Myeloid_cells	NK_CD56_bright_activated	TNFRSF1A	TNF	0.00165575	0.333792	0.533654	0.25	FALSE
TNF_TNFRSF1A	NK_CD16_bright	NK_CD56_bright_activated	TNFRSF1A	TNF	0.0443343	0.180187	0.182018	0.25	FALSE
TNF_TNFRSF1A	Myeloid_cells	T4_activated	TNFRSF1A	TNF	0.00165575	0.333792	0.533654	0.658695	FALSE
TNF_TNFRSF1A	NK_CD16_bright	T4_activated	TNFRSF1A	TNF	0.0443343	0.180187	0.182018	0.658695	FALSE
TNF_TNFRSF1A	Myeloid_cells	T8_activated_1	TNFRSF1A	TNF	0.00165575	0.333792	0.533654	0.656627	FALSE
TNF_TNFRSF1A	NK_CD16_bright	T8_activated_1	TNFRSF1A	TNF	0.0443343	0.180187	0.182018	0.656627	FALSE
TNF_TNFRSF1A	Myeloid_cells	T8_activated_2	TNFRSF1A	TNF	0.00165575	0.333792	0.533654	0.416667	FALSE
TNF_TNFRSF1A	NK_CD16_bright	T8_activated_2	TNFRSF1A	TNF	0.0443343	0.180187	0.182018	0.416667	FALSE
TNF_TNFRSF1A	Myeloid_cells	T_gd	TNFRSF1A	TNF	0.00165575	0.333792	0.533654	0.189383	FALSE
TNF_TNFRSF1A	NK_CD16_bright	T_gd	TNFRSF1A	TNF	0.0443343	0.180187	0.182018	0.189383	FALSE
TNF_TNFRSF1A	Myeloid_cells	T_regs	TNFRSF1A	TNF	0.00165575	0.333792	0.533654	0.420103	FALSE
TNF_TNFRSF1A	NK_CD16_bright	T_regs	TNFRSF1A	TNF	0.0443343	0.180187	0.182018	0.420103	FALSE
TNF_TNFRSF1A	Myeloid_cells	Myeloid_cells	TNFRSF1A	TNF	0.00165575	0.333792	0.533654	0.126316	FALSE
LTA_TNFRSF1A	Myeloid_cells	B_cells_memory	TNFRSF1A	LTA	0.00165575	0.333792	0.533654	0.167147	FALSE
LTA_TNFRSF1A	NK_CD16_bright	B_cells_memory	TNFRSF1A	LTA	0.0443343	0.180187	0.182018	0.167147	FALSE
LTA_TNFRSF1A	Myeloid_cells	B_cells_memory_activated	TNFRSF1A	LTA	0.00165575	0.333792	0.533654	0.541667	FALSE
LTA_TNFRSF1A	NK_CD16_bright	B_cells_memory_activated	TNFRSF1A	LTA	0.0443343	0.180187	0.182018	0.541667	FALSE
LTA_TNFRSF1A	Myeloid_cells	B_cells_naive_activated	TNFRSF1A	LTA	0.00165575	0.333792	0.533654	0.246822	FALSE
LTA_TNFRSF1A	NK_CD16_bright	B_cells_naive_activated	TNFRSF1A	LTA	0.0443343	0.180187	0.182018	0.246822	FALSE
LTA_TNFRSF1A	Myeloid_cells	B_cells_oligoclonal	TNFRSF1A	LTA	0.00165575	0.333792	0.533654	0.210526	FALSE
LTA_TNFRSF1A	NK_CD16_bright	B_cells_oligoclonal	TNFRSF1A	LTA	0.0443343	0.180187	0.182018	0.210526	FALSE
LTA_TNFRSF1A	Myeloid_cells	MAIT_cells	TNFRSF1A	LTA	0.00165575	0.333792	0.533654	0.153846	FALSE
LTA_TNFRSF1A	NK_CD16_bright	MAIT_cells	TNFRSF1A	LTA	0.0443343	0.180187	0.182018	0.153846	FALSE
LTA_TNFRSF1A	Myeloid_cells	MAIT_cells_activated	TNFRSF1A	LTA	0.00165575	0.333792	0.533654	0.744292	FALSE
LTA_TNFRSF1A	NK_CD16_bright	MAIT_cells_activated	TNFRSF1A	LTA	0.0443343	0.180187	0.182018	0.744292	FALSE
LTA_TNFRSF1A	Myeloid_cells	NK_CD16_bright_activated	TNFRSF1A	LTA	0.00165575	0.333792	0.533654	0.186235	FALSE
LTA_TNFRSF1A	NK_CD16_bright	NK_CD16_bright_activated	TNFRSF1A	LTA	0.0443343	0.180187	0.182018	0.186235	FALSE
LTA_TNFRSF1A	Myeloid_cells	NK_CD56_bright	TNFRSF1A	LTA	0.00165575	0.333792	0.533654	0.235294	FALSE
LTA_TNFRSF1A	NK_CD16_bright	NK_CD56_bright	TNFRSF1A	LTA	0.0443343	0.180187	0.182018	0.235294	FALSE
LTA_TNFRSF1A	Myeloid_cells	NK_CD56_bright_activated	TNFRSF1A	LTA	0.00165575	0.333792	0.533654	0.525	FALSE
LTA_TNFRSF1A	NK_CD16_bright	NK_CD56_bright_activated	TNFRSF1A	LTA	0.0443343	0.180187	0.182018	0.525	FALSE
LTA_TNFRSF1A	Myeloid_cells	T4_activated	TNFRSF1A	LTA	0.00165575	0.333792	0.533654	0.862658	FALSE
LTA_TNFRSF1A	NK_CD16_bright	T4_activated	TNFRSF1A	LTA	0.0443343	0.180187	0.182018	0.862658	FALSE
LTA_TNFRSF1A	Myeloid_cells	T4_memory	TNFRSF1A	LTA	0.00165575	0.333792	0.533654	0.146727	FALSE
LTA_TNFRSF1A	NK_CD16_bright	T4_memory	TNFRSF1A	LTA	0.0443343	0.180187	0.182018	0.146727	FALSE
LTA_TNFRSF1A	Myeloid_cells	T8_activated_1	TNFRSF1A	LTA	0.00165575	0.333792	0.533654	0.89759	FALSE
LTA_TNFRSF1A	NK_CD16_bright	T8_activated_1	TNFRSF1A	LTA	0.0443343	0.180187	0.182018	0.89759	FALSE
LTA_TNFRSF1A	Myeloid_cells	T8_activated_2	TNFRSF1A	LTA	0.00165575	0.333792	0.533654	0.746528	FALSE
LTA_TNFRSF1A	NK_CD16_bright	T8_activated_2	TNFRSF1A	LTA	0.0443343	0.180187	0.182018	0.746528	FALSE
LTA_TNFRSF1A	Myeloid_cells	T8_memory	TNFRSF1A	LTA	0.00165575	0.333792	0.533654	0.224014	FALSE
LTA_TNFRSF1A	NK_CD16_bright	T8_memory	TNFRSF1A	LTA	0.0443343	0.180187	0.182018	0.224014	FALSE
LTA_TNFRSF1A	Myeloid_cells	T8_naive	TNFRSF1A	LTA	0.00165575	0.333792	0.533654	0.112745	FALSE
LTA_TNFRSF1A	NK_CD16_bright	T8_naive	TNFRSF1A	LTA	0.0443343	0.180187	0.182018	0.112745	FALSE
LTA_TNFRSF1A	Myeloid_cells	T_gd	TNFRSF1A	LTA	0.00165575	0.333792	0.533654	0.288379	FALSE
LTA_TNFRSF1A	NK_CD16_bright	T_gd	TNFRSF1A	LTA	0.0443343	0.180187	0.182018	0.288379	FALSE
LTA_TNFRSF1A	Myeloid_cells	T_regs	TNFRSF1A	LTA	0.00165575	0.333792	0.533654	0.636598	FALSE
LTA_TNFRSF1A	NK_CD16_bright	T_regs	TNFRSF1A	LTA	0.0443343	0.180187	0.182018	0.636598	FALSE
TNF_TNFRSF1B	Myeloid_cells	B_cells_memory	TNFRSF1B	TNF	0.0233539	0.35821	0.629808	0.181556	FALSE
TNF_TNFRSF1B	Myeloid_cells	B_cells_memory_activated	TNFRSF1B	TNF	0.0233539	0.35821	0.629808	0.363215	FALSE
TNF_TNFRSF1B	Myeloid_cells	B_cells_naive_activated	TNFRSF1B	TNF	0.0233539	0.35821	0.629808	0.180085	FALSE
TNF_TNFRSF1B	Myeloid_cells	B_cells_oligoclonal	TNFRSF1B	TNF	0.0233539	0.35821	0.629808	0.131579	FALSE
TNF_TNFRSF1B	Myeloid_cells	MAIT_cells_activated	TNFRSF1B	TNF	0.0233539	0.35821	0.629808	0.525114	FALSE
TNF_TNFRSF1B	Myeloid_cells	NK_CD56_bright_activated	TNFRSF1B	TNF	0.0233539	0.35821	0.629808	0.25	FALSE
TNF_TNFRSF1B	Myeloid_cells	T4_activated	TNFRSF1B	TNF	0.0233539	0.35821	0.629808	0.658695	FALSE
TNF_TNFRSF1B	Myeloid_cells	T8_activated_1	TNFRSF1B	TNF	0.0233539	0.35821	0.629808	0.656627	FALSE
TNF_TNFRSF1B	Myeloid_cells	T8_activated_2	TNFRSF1B	TNF	0.0233539	0.35821	0.629808	0.416667	FALSE
TNF_TNFRSF1B	Myeloid_cells	T_gd	TNFRSF1B	TNF	0.0233539	0.35821	0.629808	0.189383	FALSE
TNF_TNFRSF1B	Myeloid_cells	T_regs	TNFRSF1B	TNF	0.0233539	0.35821	0.629808	0.420103	FALSE
TNF_TNFRSF1B	Myeloid_cells	Myeloid_cells	TNFRSF1B	TNF	0.0233539	0.35821	0.629808	0.126316	FALSE
LTA_TNFRSF1B	Myeloid_cells	B_cells_memory	TNFRSF1B	LTA	0.0233539	0.35821	0.629808	0.167147	FALSE
LTA_TNFRSF1B	Myeloid_cells	B_cells_memory_activated	TNFRSF1B	LTA	0.0233539	0.35821	0.629808	0.541667	FALSE
LTA_TNFRSF1B	Myeloid_cells	B_cells_naive_activated	TNFRSF1B	LTA	0.0233539	0.35821	0.629808	0.246822	FALSE
LTA_TNFRSF1B	Myeloid_cells	B_cells_oligoclonal	TNFRSF1B	LTA	0.0233539	0.35821	0.629808	0.210526	FALSE
LTA_TNFRSF1B	Myeloid_cells	MAIT_cells	TNFRSF1B	LTA	0.0233539	0.35821	0.629808	0.153846	FALSE
LTA_TNFRSF1B	Myeloid_cells	MAIT_cells_activated	TNFRSF1B	LTA	0.0233539	0.35821	0.629808	0.744292	FALSE
LTA_TNFRSF1B	Myeloid_cells	NK_CD16_bright_activated	TNFRSF1B	LTA	0.0233539	0.35821	0.629808	0.186235	FALSE
LTA_TNFRSF1B	Myeloid_cells	NK_CD56_bright	TNFRSF1B	LTA	0.0233539	0.35821	0.629808	0.235294	FALSE
LTA_TNFRSF1B	Myeloid_cells	NK_CD56_bright_activated	TNFRSF1B	LTA	0.0233539	0.35821	0.629808	0.525	FALSE
LTA_TNFRSF1B	Myeloid_cells	T4_activated	TNFRSF1B	LTA	0.0233539	0.35821	0.629808	0.862658	FALSE
LTA_TNFRSF1B	Myeloid_cells	T4_memory	TNFRSF1B	LTA	0.0233539	0.35821	0.629808	0.146727	FALSE
LTA_TNFRSF1B	Myeloid_cells	T8_activated_1	TNFRSF1B	LTA	0.0233539	0.35821	0.629808	0.89759	FALSE
LTA_TNFRSF1B	Myeloid_cells	T8_activated_2	TNFRSF1B	LTA	0.0233539	0.35821	0.629808	0.746528	FALSE
LTA_TNFRSF1B	Myeloid_cells	T8_memory	TNFRSF1B	LTA	0.0233539	0.35821	0.629808	0.224014	FALSE
LTA_TNFRSF1B	Myeloid_cells	T8_naive	TNFRSF1B	LTA	0.0233539	0.35821	0.629808	0.112745	FALSE
LTA_TNFRSF1B	Myeloid_cells	T_gd	TNFRSF1B	LTA	0.0233539	0.35821	0.629808	0.288379	FALSE
LTA_TNFRSF1B	Myeloid_cells	T_regs	TNFRSF1B	LTA	0.0233539	0.35821	0.629808	0.636598	FALSE
CCL3_CCR1	Myeloid_cells	B_cells_memory_activated	CCR1	CCL3	1.75201e-05	0.545789	0.649038	0.107323	FALSE
CCL3_CCR1	Myeloid_cells	MAIT_cells_activated	CCR1	CCL3	1.75201e-05	0.545789	0.649038	0.611872	FALSE
CCL3_CCR1	Myeloid_cells	NK_CD16_bright	CCR1	CCL3	1.75201e-05	0.545789	0.649038	0.25557	FALSE
CCL3_CCR1	Myeloid_cells	NK_CD16_bright_activated	CCR1	CCL3	1.75201e-05	0.545789	0.649038	0.389474	FALSE
CCL3_CCR1	Myeloid_cells	NK_CD56_bright	CCR1	CCL3	1.75201e-05	0.545789	0.649038	0.176471	FALSE
CCL3_CCR1	Myeloid_cells	NK_CD56_bright_activated	CCR1	CCL3	1.75201e-05	0.545789	0.649038	0.125	FALSE
CCL3_CCR1	Myeloid_cells	T4_activated	CCR1	CCL3	1.75201e-05	0.545789	0.649038	0.284933	FALSE
CCL3_CCR1	Myeloid_cells	T8_activated_1	CCR1	CCL3	1.75201e-05	0.545789	0.649038	0.49759	FALSE
CCL3_CCR1	Myeloid_cells	T8_activated_2	CCR1	CCL3	1.75201e-05	0.545789	0.649038	0.586806	FALSE
CCL3_CCR1	Myeloid_cells	T8_memory	CCR1	CCL3	1.75201e-05	0.545789	0.649038	0.222222	FALSE
CCL3_CCR1	Myeloid_cells	T_gd	CCR1	CCL3	1.75201e-05	0.545789	0.649038	0.253945	FALSE
CCL3_CCR1	Myeloid_cells	T_regs	CCR1	CCL3	1.75201e-05	0.545789	0.649038	0.149485	FALSE
CCL3_CCR1	Myeloid_cells	Myeloid_cells	CCR1	CCL3	1.75201e-05	0.545789	0.649038	0.475962	FALSE
CCL5_CCR1	Myeloid_cells	MAIT_cells	CCR1	CCL5	1.75201e-05	0.545789	0.649038	0.966555	FALSE
CCL5_CCR1	Myeloid_cells	MAIT_cells_activated	CCR1	CCL5	1.75201e-05	0.545789	0.649038	0.922374	FALSE
CCL5_CCR1	Myeloid_cells	NK_CD16_bright	CCR1	CCL5	1.75201e-05	0.545789	0.649038	0.840105	FALSE
CCL5_CCR1	Myeloid_cells	NK_CD16_bright_activated	CCR1	CCL5	1.75201e-05	0.545789	0.649038	0.876923	FALSE
CCL5_CCR1	Myeloid_cells	NK_CD56_bright	CCR1	CCL5	1.75201e-05	0.545789	0.649038	0.516807	FALSE
CCL5_CCR1	Myeloid_cells	NK_CD56_bright_activated	CCR1	CCL5	1.75201e-05	0.545789	0.649038	0.325	FALSE
CCL5_CCR1	Myeloid_cells	T4_activated	CCR1	CCL5	1.75201e-05	0.545789	0.649038	0.23437	FALSE
CCL5_CCR1	Myeloid_cells	T4_memory	CCR1	CCL5	1.75201e-05	0.545789	0.649038	0.440181	FALSE
CCL5_CCR1	Myeloid_cells	T8_activated_1	CCR1	CCL5	1.75201e-05	0.545789	0.649038	0.280723	FALSE
CCL5_CCR1	Myeloid_cells	T8_activated_2	CCR1	CCL5	1.75201e-05	0.545789	0.649038	0.611111	FALSE
CCL5_CCR1	Myeloid_cells	T8_memory	CCR1	CCL5	1.75201e-05	0.545789	0.649038	0.966921	FALSE
CCL5_CCR1	Myeloid_cells	T_gd	CCR1	CCL5	1.75201e-05	0.545789	0.649038	0.994269	FALSE
CCL5_CCR1	Myeloid_cells	T_regs	CCR1	CCL5	1.75201e-05	0.545789	0.649038	0.115979	FALSE
CCL5_CCR1	Myeloid_cells	Myeloid_cells	CCR1	CCL5	1.75201e-05	0.545789	0.649038	0.252632	FALSE
CCL3L3_CCR1	Myeloid_cells	MAIT_cells_activated	CCR1	CCL3L3	1.75201e-05	0.545789	0.649038	0.26484	FALSE
CCL3L3_CCR1	Myeloid_cells	T8_activated_2	CCR1	CCL3L3	1.75201e-05	0.545789	0.649038	0.138889	FALSE
CXCL10_CXCR3	NK_CD16_bright_activated	B_cells_memory	CXCR3	CXCL10	0.0133862	0.180955	0.239852	0.123919	FALSE
CXCL10_CXCR3	T8_memory	B_cells_memory	CXCR3	CXCL10	0.0249548	0.359316	0.496183	0.123919	FALSE
CXCL10_CXCR3	T_gd	B_cells_memory	CXCR3	CXCL10	8.39723e-07	0.460298	0.627507	0.123919	FALSE
CXCL10_CXCR3	B_cells_memory	B_cells_memory_activated	CXCR3	CXCL10	0.0202311	0.206489	0.215686	0.463384	FALSE
CXCL10_CXCR3	NK_CD16_bright_activated	B_cells_memory_activated	CXCR3	CXCL10	0.0133862	0.180955	0.239852	0.463384	FALSE
CXCL10_CXCR3	T8_memory	B_cells_memory_activated	CXCR3	CXCL10	0.0249548	0.359316	0.496183	0.463384	FALSE
CXCL10_CXCR3	T_gd	B_cells_memory_activated	CXCR3	CXCL10	8.39723e-07	0.460298	0.627507	0.463384	FALSE
CXCL10_CXCR3	B_cells_memory	B_cells_naive_activated	CXCR3	CXCL10	0.0202311	0.206489	0.215686	0.158898	FALSE
CXCL10_CXCR3	NK_CD16_bright_activated	B_cells_naive_activated	CXCR3	CXCL10	0.0133862	0.180955	0.239852	0.158898	FALSE
CXCL10_CXCR3	T8_memory	B_cells_naive_activated	CXCR3	CXCL10	0.0249548	0.359316	0.496183	0.158898	FALSE
CXCL10_CXCR3	T_gd	B_cells_naive_activated	CXCR3	CXCL10	8.39723e-07	0.460298	0.627507	0.158898	FALSE
CXCL10_CXCR3	B_cells_memory	B_cells_oligoclonal	CXCR3	CXCL10	0.0202311	0.206489	0.215686	0.115789	FALSE
CXCL10_CXCR3	NK_CD16_bright_activated	B_cells_oligoclonal	CXCR3	CXCL10	0.0133862	0.180955	0.239852	0.115789	FALSE
CXCL10_CXCR3	T8_memory	B_cells_oligoclonal	CXCR3	CXCL10	0.0249548	0.359316	0.496183	0.115789	FALSE
CXCL10_CXCR3	T_gd	B_cells_oligoclonal	CXCR3	CXCL10	8.39723e-07	0.460298	0.627507	0.115789	FALSE
CXCL10_CXCR3	B_cells_memory	B_cells_memory	CXCR3	CXCL10	0.0202311	0.206489	0.215686	0.123919	FALSE
CD72_SEMA4D	T4_activated	B_cells_memory	SEMA4D	CD72	0.0314952	0.0577517	0.314545	0.254902	FALSE
CD72_SEMA4D	T4_activated	B_cells_memory_activated	SEMA4D	CD72	0.0314952	0.0577517	0.314545	0.422454	FALSE
CD72_SEMA4D	T4_activated	B_cells_naive	SEMA4D	CD72	0.0314952	0.0577517	0.314545	0.216323	FALSE
CD72_SEMA4D	T4_activated	B_cells_naive_activated	SEMA4D	CD72	0.0314952	0.0577517	0.314545	0.231992	FALSE
CD72_SEMA4D	T4_activated	B_cells_oligoclonal	SEMA4D	CD72	0.0314952	0.0577517	0.314545	0.268421	FALSE
LTA_TNFRSF14	B_cells_naive_activated	B_cells_memory	TNFRSF14	LTA	0.0331164	0.19988	0.466819	0.167147	FALSE
LTA_TNFRSF14	NK_CD16_bright_activated	B_cells_memory	TNFRSF14	LTA	0.0331033	0.155341	0.212177	0.167147	FALSE
LTA_TNFRSF14	T4_memory	B_cells_memory	TNFRSF14	LTA	0.0496918	0.110597	0.338447	0.167147	FALSE
LTA_TNFRSF14	B_cells_naive_activated	B_cells_memory_activated	TNFRSF14	LTA	0.0331164	0.19988	0.466819	0.541667	FALSE
LTA_TNFRSF14	NK_CD16_bright_activated	B_cells_memory_activated	TNFRSF14	LTA	0.0331033	0.155341	0.212177	0.541667	FALSE
LTA_TNFRSF14	T4_memory	B_cells_memory_activated	TNFRSF14	LTA	0.0496918	0.110597	0.338447	0.541667	FALSE
LTA_TNFRSF14	NK_CD16_bright_activated	B_cells_naive_activated	TNFRSF14	LTA	0.0331033	0.155341	0.212177	0.246822	FALSE
LTA_TNFRSF14	T4_memory	B_cells_naive_activated	TNFRSF14	LTA	0.0496918	0.110597	0.338447	0.246822	FALSE
LTA_TNFRSF14	B_cells_naive_activated	B_cells_oligoclonal	TNFRSF14	LTA	0.0331164	0.19988	0.466819	0.210526	FALSE
LTA_TNFRSF14	NK_CD16_bright_activated	B_cells_oligoclonal	TNFRSF14	LTA	0.0331033	0.155341	0.212177	0.210526	FALSE
LTA_TNFRSF14	T4_memory	B_cells_oligoclonal	TNFRSF14	LTA	0.0496918	0.110597	0.338447	0.210526	FALSE
LTA_TNFRSF14	B_cells_naive_activated	MAIT_cells	TNFRSF14	LTA	0.0331164	0.19988	0.466819	0.153846	FALSE
LTA_TNFRSF14	NK_CD16_bright_activated	MAIT_cells	TNFRSF14	LTA	0.0331033	0.155341	0.212177	0.153846	FALSE
LTA_TNFRSF14	T4_memory	MAIT_cells	TNFRSF14	LTA	0.0496918	0.110597	0.338447	0.153846	FALSE
LTA_TNFRSF14	B_cells_naive_activated	MAIT_cells_activated	TNFRSF14	LTA	0.0331164	0.19988	0.466819	0.744292	FALSE
LTA_TNFRSF14	NK_CD16_bright_activated	MAIT_cells_activated	TNFRSF14	LTA	0.0331033	0.155341	0.212177	0.744292	FALSE
LTA_TNFRSF14	T4_memory	MAIT_cells_activated	TNFRSF14	LTA	0.0496918	0.110597	0.338447	0.744292	FALSE
LTA_TNFRSF14	B_cells_naive_activated	NK_CD16_bright_activated	TNFRSF14	LTA	0.0331164	0.19988	0.466819	0.186235	FALSE
LTA_TNFRSF14	T4_memory	NK_CD16_bright_activated	TNFRSF14	LTA	0.0496918	0.110597	0.338447	0.186235	FALSE
LTA_TNFRSF14	B_cells_naive_activated	NK_CD56_bright	TNFRSF14	LTA	0.0331164	0.19988	0.466819	0.235294	FALSE
LTA_TNFRSF14	NK_CD16_bright_activated	NK_CD56_bright	TNFRSF14	LTA	0.0331033	0.155341	0.212177	0.235294	FALSE
LTA_TNFRSF14	T4_memory	NK_CD56_bright	TNFRSF14	LTA	0.0496918	0.110597	0.338447	0.235294	FALSE
LTA_TNFRSF14	B_cells_naive_activated	NK_CD56_bright_activated	TNFRSF14	LTA	0.0331164	0.19988	0.466819	0.525	FALSE
LTA_TNFRSF14	NK_CD16_bright_activated	NK_CD56_bright_activated	TNFRSF14	LTA	0.0331033	0.155341	0.212177	0.525	FALSE
LTA_TNFRSF14	T4_memory	NK_CD56_bright_activated	TNFRSF14	LTA	0.0496918	0.110597	0.338447	0.525	FALSE
LTA_TNFRSF14	B_cells_naive_activated	T4_activated	TNFRSF14	LTA	0.0331164	0.19988	0.466819	0.862658	FALSE
LTA_TNFRSF14	NK_CD16_bright_activated	T4_activated	TNFRSF14	LTA	0.0331033	0.155341	0.212177	0.862658	FALSE
LTA_TNFRSF14	T4_memory	T4_activated	TNFRSF14	LTA	0.0496918	0.110597	0.338447	0.862658	FALSE
LTA_TNFRSF14	B_cells_naive_activated	T4_memory	TNFRSF14	LTA	0.0331164	0.19988	0.466819	0.146727	FALSE
LTA_TNFRSF14	NK_CD16_bright_activated	T4_memory	TNFRSF14	LTA	0.0331033	0.155341	0.212177	0.146727	FALSE
LTA_TNFRSF14	B_cells_naive_activated	T8_activated_1	TNFRSF14	LTA	0.0331164	0.19988	0.466819	0.89759	FALSE
LTA_TNFRSF14	NK_CD16_bright_activated	T8_activated_1	TNFRSF14	LTA	0.0331033	0.155341	0.212177	0.89759	FALSE
LTA_TNFRSF14	T4_memory	T8_activated_1	TNFRSF14	LTA	0.0496918	0.110597	0.338447	0.89759	FALSE
LTA_TNFRSF14	B_cells_naive_activated	T8_activated_2	TNFRSF14	LTA	0.0331164	0.19988	0.466819	0.746528	FALSE
LTA_TNFRSF14	NK_CD16_bright_activated	T8_activated_2	TNFRSF14	LTA	0.0331033	0.155341	0.212177	0.746528	FALSE
LTA_TNFRSF14	T4_memory	T8_activated_2	TNFRSF14	LTA	0.0496918	0.110597	0.338447	0.746528	FALSE
LTA_TNFRSF14	B_cells_naive_activated	T8_memory	TNFRSF14	LTA	0.0331164	0.19988	0.466819	0.224014	FALSE
LTA_TNFRSF14	NK_CD16_bright_activated	T8_memory	TNFRSF14	LTA	0.0331033	0.155341	0.212177	0.224014	FALSE
LTA_TNFRSF14	T4_memory	T8_memory	TNFRSF14	LTA	0.0496918	0.110597	0.338447	0.224014	FALSE
LTA_TNFRSF14	B_cells_naive_activated	T8_naive	TNFRSF14	LTA	0.0331164	0.19988	0.466819	0.112745	FALSE
LTA_TNFRSF14	NK_CD16_bright_activated	T8_naive	TNFRSF14	LTA	0.0331033	0.155341	0.212177	0.112745	FALSE
LTA_TNFRSF14	T4_memory	T8_naive	TNFRSF14	LTA	0.0496918	0.110597	0.338447	0.112745	FALSE
LTA_TNFRSF14	B_cells_naive_activated	T_gd	TNFRSF14	LTA	0.0331164	0.19988	0.466819	0.288379	FALSE
LTA_TNFRSF14	NK_CD16_bright_activated	T_gd	TNFRSF14	LTA	0.0331033	0.155341	0.212177	0.288379	FALSE
LTA_TNFRSF14	T4_memory	T_gd	TNFRSF14	LTA	0.0496918	0.110597	0.338447	0.288379	FALSE
LTA_TNFRSF14	B_cells_naive_activated	T_regs	TNFRSF14	LTA	0.0331164	0.19988	0.466819	0.636598	FALSE
LTA_TNFRSF14	NK_CD16_bright_activated	T_regs	TNFRSF14	LTA	0.0331033	0.155341	0.212177	0.636598	FALSE
LTA_TNFRSF14	T4_memory	T_regs	TNFRSF14	LTA	0.0496918	0.110597	0.338447	0.636598	FALSE
LTA_TNFRSF14	B_cells_naive_activated	B_cells_naive_activated	TNFRSF14	LTA	0.0331164	0.19988	0.466819	0.246822	FALSE
LTA_TNFRSF14	NK_CD16_bright_activated	NK_CD16_bright_activated	TNFRSF14	LTA	0.0331033	0.155341	0.212177	0.186235	FALSE
LTA_TNFRSF14	T4_memory	T4_memory	TNFRSF14	LTA	0.0496918	0.110597	0.338447	0.146727	FALSE
TNFSF14_TNFRSF14	B_cells_naive_activated	MAIT_cells	TNFRSF14	TNFSF14	0.0331164	0.19988	0.466819	0.197324	FALSE
TNFSF14_TNFRSF14	NK_CD16_bright_activated	MAIT_cells	TNFRSF14	TNFSF14	0.0331033	0.155341	0.212177	0.197324	FALSE
TNFSF14_TNFRSF14	T4_memory	MAIT_cells	TNFRSF14	TNFSF14	0.0496918	0.110597	0.338447	0.197324	FALSE
TNFSF14_TNFRSF14	B_cells_naive_activated	MAIT_cells_activated	TNFRSF14	TNFSF14	0.0331164	0.19988	0.466819	0.360731	FALSE
TNFSF14_TNFRSF14	NK_CD16_bright_activated	MAIT_cells_activated	TNFRSF14	TNFSF14	0.0331033	0.155341	0.212177	0.360731	FALSE
TNFSF14_TNFRSF14	T4_memory	MAIT_cells_activated	TNFRSF14	TNFSF14	0.0496918	0.110597	0.338447	0.360731	FALSE
TNFSF14_TNFRSF14	B_cells_naive_activated	Myeloid_cells	TNFRSF14	TNFSF14	0.0331164	0.19988	0.466819	0.129825	FALSE
TNFSF14_TNFRSF14	NK_CD16_bright_activated	Myeloid_cells	TNFRSF14	TNFSF14	0.0331033	0.155341	0.212177	0.129825	FALSE
TNFSF14_TNFRSF14	T4_memory	Myeloid_cells	TNFRSF14	TNFSF14	0.0496918	0.110597	0.338447	0.129825	FALSE
TNFSF14_TNFRSF14	B_cells_naive_activated	NK_CD16_bright	TNFRSF14	TNFSF14	0.0331164	0.19988	0.466819	0.137615	FALSE
TNFSF14_TNFRSF14	NK_CD16_bright_activated	NK_CD16_bright	TNFRSF14	TNFSF14	0.0331033	0.155341	0.212177	0.137615	FALSE
TNFSF14_TNFRSF14	T4_memory	NK_CD16_bright	TNFRSF14	TNFSF14	0.0496918	0.110597	0.338447	0.137615	FALSE
TNFSF14_TNFRSF14	B_cells_naive_activated	NK_CD16_bright_activated	TNFRSF14	TNFSF14	0.0331164	0.19988	0.466819	0.166802	FALSE
TNFSF14_TNFRSF14	T4_memory	NK_CD16_bright_activated	TNFRSF14	TNFSF14	0.0496918	0.110597	0.338447	0.166802	FALSE
TNFSF14_TNFRSF14	B_cells_naive_activated	NK_CD56_bright	TNFRSF14	TNFSF14	0.0331164	0.19988	0.466819	0.256303	FALSE
TNFSF14_TNFRSF14	NK_CD16_bright_activated	NK_CD56_bright	TNFRSF14	TNFSF14	0.0331033	0.155341	0.212177	0.256303	FALSE
TNFSF14_TNFRSF14	T4_memory	NK_CD56_bright	TNFRSF14	TNFSF14	0.0496918	0.110597	0.338447	0.256303	FALSE
TNFSF14_TNFRSF14	B_cells_naive_activated	NK_CD56_bright_activated	TNFRSF14	TNFSF14	0.0331164	0.19988	0.466819	0.385	FALSE
TNFSF14_TNFRSF14	NK_CD16_bright_activated	NK_CD56_bright_activated	TNFRSF14	TNFSF14	0.0331033	0.155341	0.212177	0.385	FALSE
TNFSF14_TNFRSF14	T4_memory	NK_CD56_bright_activated	TNFRSF14	TNFSF14	0.0496918	0.110597	0.338447	0.385	FALSE
TNFSF14_TNFRSF14	B_cells_naive_activated	T4_activated	TNFRSF14	TNFSF14	0.0331164	0.19988	0.466819	0.567475	FALSE
TNFSF14_TNFRSF14	NK_CD16_bright_activated	T4_activated	TNFRSF14	TNFSF14	0.0331033	0.155341	0.212177	0.567475	FALSE
TNFSF14_TNFRSF14	T4_memory	T4_activated	TNFRSF14	TNFSF14	0.0496918	0.110597	0.338447	0.567475	FALSE
TNFSF14_TNFRSF14	B_cells_naive_activated	T8_activated_1	TNFRSF14	TNFSF14	0.0331164	0.19988	0.466819	0.746988	FALSE
TNFSF14_TNFRSF14	NK_CD16_bright_activated	T8_activated_1	TNFRSF14	TNFSF14	0.0331033	0.155341	0.212177	0.746988	FALSE
TNFSF14_TNFRSF14	T4_memory	T8_activated_1	TNFRSF14	TNFSF14	0.0496918	0.110597	0.338447	0.746988	FALSE
TNFSF14_TNFRSF14	B_cells_naive_activated	T8_activated_2	TNFRSF14	TNFSF14	0.0331164	0.19988	0.466819	0.416667	FALSE
TNFSF14_TNFRSF14	NK_CD16_bright_activated	T8_activated_2	TNFRSF14	TNFSF14	0.0331033	0.155341	0.212177	0.416667	FALSE
TNFSF14_TNFRSF14	T4_memory	T8_activated_2	TNFRSF14	TNFSF14	0.0496918	0.110597	0.338447	0.416667	FALSE
TNFSF14_TNFRSF14	B_cells_naive_activated	T8_memory	TNFRSF14	TNFSF14	0.0331164	0.19988	0.466819	0.181004	FALSE
TNFSF14_TNFRSF14	NK_CD16_bright_activated	T8_memory	TNFRSF14	TNFSF14	0.0331033	0.155341	0.212177	0.181004	FALSE
TNFSF14_TNFRSF14	T4_memory	T8_memory	TNFRSF14	TNFSF14	0.0496918	0.110597	0.338447	0.181004	FALSE
TNFSF14_TNFRSF14	B_cells_naive_activated	T_gd	TNFRSF14	TNFSF14	0.0331164	0.19988	0.466819	0.252511	FALSE
TNFSF14_TNFRSF14	NK_CD16_bright_activated	T_gd	TNFRSF14	TNFSF14	0.0331033	0.155341	0.212177	0.252511	FALSE
TNFSF14_TNFRSF14	T4_memory	T_gd	TNFRSF14	TNFSF14	0.0496918	0.110597	0.338447	0.252511	FALSE
TNFSF14_TNFRSF14	B_cells_naive_activated	T_regs	TNFRSF14	TNFSF14	0.0331164	0.19988	0.466819	0.286082	FALSE
TNFSF14_TNFRSF14	NK_CD16_bright_activated	T_regs	TNFRSF14	TNFSF14	0.0331033	0.155341	0.212177	0.286082	FALSE
TNFSF14_TNFRSF14	T4_memory	T_regs	TNFRSF14	TNFSF14	0.0496918	0.110597	0.338447	0.286082	FALSE
TNFSF14_TNFRSF14	NK_CD16_bright_activated	NK_CD16_bright_activated	TNFRSF14	TNFSF14	0.0331033	0.155341	0.212177	0.166802	FALSE
TNFRSF10A_TNFSF10	T4_activated	B_cells_memory	TNFSF10	TNFRSF10A	0.00316047	0.0740504	0.249091	0.146974	FALSE
TNFRSF10A_TNFSF10	T4_activated	B_cells_memory_activated	TNFSF10	TNFRSF10A	0.00316047	0.0740504	0.249091	0.209175	FALSE
TNFRSF10A_TNFSF10	T4_activated	B_cells_naive	TNFSF10	TNFRSF10A	0.00316047	0.0740504	0.249091	0.131537	FALSE
TNFRSF10A_TNFSF10	T4_activated	B_cells_oligoclonal	TNFSF10	TNFRSF10A	0.00316047	0.0740504	0.249091	0.121053	FALSE
TNFRSF10A_TNFSF10	T4_activated	T8_activated_1	TNFSF10	TNFRSF10A	0.00316047	0.0740504	0.249091	0.13494	FALSE
TNFRSF10A_TNFSF10	T4_activated	T_regs	TNFSF10	TNFRSF10A	0.00316047	0.0740504	0.249091	0.164948	FALSE
TNFRSF10A_TNFSF10	T4_activated	T4_activated	TNFSF10	TNFRSF10A	0.00316047	0.0740504	0.249091	0.132217	FALSE
TNFRSF10B_TNFSF10	T4_activated	Myeloid_cells	TNFSF10	TNFRSF10B	0.00316047	0.0740504	0.249091	0.108772	FALSE
CCR1_CCL8	Myeloid_cells	MAIT_cells_activated	CCL8	CCR1	0.0162198	0.464318	0.201923	0.173516	FALSE
CCR1_CCL8	Myeloid_cells	NK_CD56_bright	CCL8	CCR1	0.0162198	0.464318	0.201923	0.218487	FALSE
CCR1_CCL8	Myeloid_cells	NK_CD56_bright_activated	CCL8	CCR1	0.0162198	0.464318	0.201923	0.3	FALSE
CCR1_CCL8	Myeloid_cells	Myeloid_cells	CCL8	CCR1	0.0162198	0.464318	0.201923	0.649038	FALSE
CCR5_CCL8	Myeloid_cells	MAIT_cells	CCL8	CCR5	0.0162198	0.464318	0.201923	0.113712	FALSE
CCR5_CCL8	Myeloid_cells	MAIT_cells_activated	CCL8	CCR5	0.0162198	0.464318	0.201923	0.105023	FALSE
CCR5_CCL8	Myeloid_cells	T_gd	CCL8	CCR5	0.0162198	0.464318	0.201923	0.110473	FALSE
CCR5_CCL8	Myeloid_cells	Myeloid_cells	CCL8	CCR5	0.0162198	0.464318	0.201923	0.17193	FALSE
CCR1_CCL7	Myeloid_cells	MAIT_cells_activated	CCL7	CCR1	0.00779526	0.324513	0.201923	0.173516	FALSE
CCR1_CCL7	Myeloid_cells	NK_CD56_bright	CCL7	CCR1	0.00779526	0.324513	0.201923	0.218487	FALSE
CCR1_CCL7	Myeloid_cells	NK_CD56_bright_activated	CCL7	CCR1	0.00779526	0.324513	0.201923	0.3	FALSE
CCR1_CCL7	Myeloid_cells	Myeloid_cells	CCL7	CCR1	0.00779526	0.324513	0.201923	0.649038	FALSE
CCR5_CCL7	Myeloid_cells	MAIT_cells	CCL7	CCR5	0.00779526	0.324513	0.201923	0.113712	FALSE
CCR5_CCL7	Myeloid_cells	MAIT_cells_activated	CCL7	CCR5	0.00779526	0.324513	0.201923	0.105023	FALSE
CCR5_CCL7	Myeloid_cells	T_gd	CCL7	CCR5	0.00779526	0.324513	0.201923	0.110473	FALSE
CCR5_CCL7	Myeloid_cells	Myeloid_cells	CCL7	CCR5	0.00779526	0.324513	0.201923	0.17193	FALSE
NCR3_BAG6	B_cells_naive	MAIT_cells	BAG6	NCR3	0.0152187	0.111156	0.20386	0.210702	FALSE
NCR3_BAG6	B_cells_naive	MAIT_cells_activated	BAG6	NCR3	0.0152187	0.111156	0.20386	0.479452	FALSE
NCR3_BAG6	B_cells_naive	NK_CD56_bright	BAG6	NCR3	0.0152187	0.111156	0.20386	0.138655	FALSE
NCR3_BAG6	B_cells_naive	NK_CD56_bright_activated	BAG6	NCR3	0.0152187	0.111156	0.20386	0.29	FALSE
NCR3_BAG6	B_cells_naive	T8_activated_1	BAG6	NCR3	0.0152187	0.111156	0.20386	0.23012	FALSE
NCR3_BAG6	B_cells_naive	T_gd	BAG6	NCR3	0.0152187	0.111156	0.20386	0.104735	FALSE
ADORA3_ENTPD1	B_cells_memory_activated	Myeloid_cells	ENTPD1	ADORA3	2.31909e-06	0.07904	0.309028	0.157895	FALSE
CD2_CD58	T4_activated	MAIT_cells	CD58	CD2	0.0117958	0.0582555	0.314545	0.571906	FALSE
CD2_CD58	T_gd	MAIT_cells	CD58	CD2	0.00309386	0.209152	0.295129	0.571906	FALSE
CD2_CD58	T4_activated	MAIT_cells_activated	CD58	CD2	0.0117958	0.0582555	0.314545	0.607306	FALSE
CD2_CD58	T_gd	MAIT_cells_activated	CD58	CD2	0.00309386	0.209152	0.295129	0.607306	FALSE
CD2_CD58	T4_activated	Myeloid_cells	CD58	CD2	0.0117958	0.0582555	0.314545	0.119298	FALSE
CD2_CD58	T_gd	Myeloid_cells	CD58	CD2	0.00309386	0.209152	0.295129	0.119298	FALSE
CD2_CD58	T4_activated	NK_CD16_bright	CD58	CD2	0.0117958	0.0582555	0.314545	0.176933	FALSE
CD2_CD58	T_gd	NK_CD16_bright	CD58	CD2	0.00309386	0.209152	0.295129	0.176933	FALSE
CD2_CD58	T4_activated	NK_CD16_bright_activated	CD58	CD2	0.0117958	0.0582555	0.314545	0.186347	FALSE
CD2_CD58	T_gd	NK_CD16_bright_activated	CD58	CD2	0.00309386	0.209152	0.295129	0.186347	FALSE
CD2_CD58	T4_activated	NK_CD56_bright	CD58	CD2	0.0117958	0.0582555	0.314545	0.420168	FALSE
CD2_CD58	T_gd	NK_CD56_bright	CD58	CD2	0.00309386	0.209152	0.295129	0.420168	FALSE
CD2_CD58	T4_activated	NK_CD56_bright_activated	CD58	CD2	0.0117958	0.0582555	0.314545	0.495	FALSE
CD2_CD58	T_gd	NK_CD56_bright_activated	CD58	CD2	0.00309386	0.209152	0.295129	0.495	FALSE
CD2_CD58	T_gd	T4_activated	CD58	CD2	0.00309386	0.209152	0.295129	0.822685	FALSE
CD2_CD58	T4_activated	T4_memory	CD58	CD2	0.0117958	0.0582555	0.314545	0.704698	FALSE
CD2_CD58	T_gd	T4_memory	CD58	CD2	0.00309386	0.209152	0.295129	0.704698	FALSE
CD2_CD58	T4_activated	T4_naive	CD58	CD2	0.0117958	0.0582555	0.314545	0.404444	FALSE
CD2_CD58	T_gd	T4_naive	CD58	CD2	0.00309386	0.209152	0.295129	0.404444	FALSE
CD2_CD58	T4_activated	T8_activated_1	CD58	CD2	0.0117958	0.0582555	0.314545	0.860241	FALSE
CD2_CD58	T_gd	T8_activated_1	CD58	CD2	0.00309386	0.209152	0.295129	0.860241	FALSE
CD2_CD58	T4_activated	T8_activated_2	CD58	CD2	0.0117958	0.0582555	0.314545	0.649306	FALSE
CD2_CD58	T_gd	T8_activated_2	CD58	CD2	0.00309386	0.209152	0.295129	0.649306	FALSE
CD2_CD58	T4_activated	T8_memory	CD58	CD2	0.0117958	0.0582555	0.314545	0.59319	FALSE
CD2_CD58	T_gd	T8_memory	CD58	CD2	0.00309386	0.209152	0.295129	0.59319	FALSE
CD2_CD58	T4_activated	T8_naive	CD58	CD2	0.0117958	0.0582555	0.314545	0.507353	FALSE
CD2_CD58	T_gd	T8_naive	CD58	CD2	0.00309386	0.209152	0.295129	0.507353	FALSE
CD2_CD58	T4_activated	T_gd	CD58	CD2	0.0117958	0.0582555	0.314545	0.633238	FALSE
CD2_CD58	T4_activated	T_regs	CD58	CD2	0.0117958	0.0582555	0.314545	0.677835	FALSE
CD2_CD58	T_gd	T_regs	CD58	CD2	0.00309386	0.209152	0.295129	0.677835	FALSE
CD2_CD58	T4_activated	T4_activated	CD58	CD2	0.0117958	0.0582555	0.314545	0.822685	FALSE
CD2_CD58	T_gd	T_gd	CD58	CD2	0.00309386	0.209152	0.295129	0.633238	FALSE
CD55_ADGRE5	T4_activated	B_cells_memory	ADGRE5	CD55	0.0274118	0.0700566	0.405455	0.256484	FALSE
CD55_ADGRE5	T4_activated	B_cells_memory_activated	ADGRE5	CD55	0.0274118	0.0700566	0.405455	0.304714	FALSE
CD55_ADGRE5	T4_activated	B_cells_naive	ADGRE5	CD55	0.0274118	0.0700566	0.405455	0.37877	FALSE
CD55_ADGRE5	T4_activated	B_cells_naive_activated	ADGRE5	CD55	0.0274118	0.0700566	0.405455	0.177966	FALSE
CD55_ADGRE5	T4_activated	B_cells_oligoclonal	ADGRE5	CD55	0.0274118	0.0700566	0.405455	0.284211	FALSE
CD55_ADGRE5	T4_activated	MAIT_cells_activated	ADGRE5	CD55	0.0274118	0.0700566	0.405455	0.200913	FALSE
CD55_ADGRE5	T4_activated	Myeloid_cells	ADGRE5	CD55	0.0274118	0.0700566	0.405455	0.189474	FALSE
CD55_ADGRE5	T4_activated	NK_CD56_bright	ADGRE5	CD55	0.0274118	0.0700566	0.405455	0.189076	FALSE
CD55_ADGRE5	T4_activated	NK_CD56_bright_activated	ADGRE5	CD55	0.0274118	0.0700566	0.405455	0.38	FALSE
CD55_ADGRE5	T4_activated	T4_memory	ADGRE5	CD55	0.0274118	0.0700566	0.405455	0.128668	FALSE
CD55_ADGRE5	T4_activated	T4_naive	ADGRE5	CD55	0.0274118	0.0700566	0.405455	0.14963	FALSE
CD55_ADGRE5	T4_activated	T8_activated_1	ADGRE5	CD55	0.0274118	0.0700566	0.405455	0.696386	FALSE
CD55_ADGRE5	T4_activated	T8_activated_2	ADGRE5	CD55	0.0274118	0.0700566	0.405455	0.197917	FALSE
CD55_ADGRE5	T4_activated	T8_naive	ADGRE5	CD55	0.0274118	0.0700566	0.405455	0.240196	FALSE
CD55_ADGRE5	T4_activated	T_regs	ADGRE5	CD55	0.0274118	0.0700566	0.405455	0.216495	FALSE
CD55_ADGRE5	T4_activated	T4_activated	ADGRE5	CD55	0.0274118	0.0700566	0.405455	0.431841	FALSE
PTPRC_CD22	B_cells_memory_activated	B_cells_memory	CD22	PTPRC	1.55805e-17	0.186898	0.472222	0.691643	FALSE
PTPRC_CD22	B_cells_naive_activated	B_cells_memory	CD22	PTPRC	0.000563496	0.208211	0.283753	0.691643	FALSE
PTPRC_CD22	B_cells_naive_activated	B_cells_memory_activated	CD22	PTPRC	0.000563496	0.208211	0.283753	0.688657	FALSE
PTPRC_CD22	B_cells_memory_activated	B_cells_naive	CD22	PTPRC	1.55805e-17	0.186898	0.472222	0.669572	FALSE
PTPRC_CD22	B_cells_naive_activated	B_cells_naive	CD22	PTPRC	0.000563496	0.208211	0.283753	0.669572	FALSE
PTPRC_CD22	B_cells_memory_activated	B_cells_naive_activated	CD22	PTPRC	1.55805e-17	0.186898	0.472222	0.591102	FALSE
PTPRC_CD22	B_cells_memory_activated	B_cells_oligoclonal	CD22	PTPRC	1.55805e-17	0.186898	0.472222	0.557895	FALSE
PTPRC_CD22	B_cells_naive_activated	B_cells_oligoclonal	CD22	PTPRC	0.000563496	0.208211	0.283753	0.557895	FALSE
PTPRC_CD22	B_cells_memory_activated	MAIT_cells	CD22	PTPRC	1.55805e-17	0.186898	0.472222	0.769231	FALSE
PTPRC_CD22	B_cells_naive_activated	MAIT_cells	CD22	PTPRC	0.000563496	0.208211	0.283753	0.769231	FALSE
PTPRC_CD22	B_cells_memory_activated	MAIT_cells_activated	CD22	PTPRC	1.55805e-17	0.186898	0.472222	0.703196	FALSE
PTPRC_CD22	B_cells_naive_activated	MAIT_cells_activated	CD22	PTPRC	0.000563496	0.208211	0.283753	0.703196	FALSE
PTPRC_CD22	B_cells_memory_activated	Myeloid_cells	CD22	PTPRC	1.55805e-17	0.186898	0.472222	0.635088	FALSE
PTPRC_CD22	B_cells_naive_activated	Myeloid_cells	CD22	PTPRC	0.000563496	0.208211	0.283753	0.635088	FALSE
PTPRC_CD22	B_cells_memory_activated	NK_CD16_bright	CD22	PTPRC	1.55805e-17	0.186898	0.472222	0.774574	FALSE
PTPRC_CD22	B_cells_naive_activated	NK_CD16_bright	CD22	PTPRC	0.000563496	0.208211	0.283753	0.774574	FALSE
PTPRC_CD22	B_cells_memory_activated	NK_CD16_bright_activated	CD22	PTPRC	1.55805e-17	0.186898	0.472222	0.668826	FALSE
PTPRC_CD22	B_cells_naive_activated	NK_CD16_bright_activated	CD22	PTPRC	0.000563496	0.208211	0.283753	0.668826	FALSE
PTPRC_CD22	B_cells_memory_activated	NK_CD56_bright	CD22	PTPRC	1.55805e-17	0.186898	0.472222	0.747899	FALSE
PTPRC_CD22	B_cells_naive_activated	NK_CD56_bright	CD22	PTPRC	0.000563496	0.208211	0.283753	0.747899	FALSE
PTPRC_CD22	B_cells_memory_activated	NK_CD56_bright_activated	CD22	PTPRC	1.55805e-17	0.186898	0.472222	0.63	FALSE
PTPRC_CD22	B_cells_naive_activated	NK_CD56_bright_activated	CD22	PTPRC	0.000563496	0.208211	0.283753	0.63	FALSE
PTPRC_CD22	B_cells_memory_activated	T4_activated	CD22	PTPRC	1.55805e-17	0.186898	0.472222	0.750909	FALSE
PTPRC_CD22	B_cells_naive_activated	T4_activated	CD22	PTPRC	0.000563496	0.208211	0.283753	0.750909	FALSE
PTPRC_CD22	B_cells_memory_activated	T4_memory	CD22	PTPRC	1.55805e-17	0.186898	0.472222	0.80474	FALSE
PTPRC_CD22	B_cells_naive_activated	T4_memory	CD22	PTPRC	0.000563496	0.208211	0.283753	0.80474	FALSE
PTPRC_CD22	B_cells_memory_activated	T4_naive	CD22	PTPRC	1.55805e-17	0.186898	0.472222	0.74963	FALSE
PTPRC_CD22	B_cells_naive_activated	T4_naive	CD22	PTPRC	0.000563496	0.208211	0.283753	0.74963	FALSE
PTPRC_CD22	B_cells_memory_activated	T8_activated_1	CD22	PTPRC	1.55805e-17	0.186898	0.472222	0.73253	FALSE
PTPRC_CD22	B_cells_naive_activated	T8_activated_1	CD22	PTPRC	0.000563496	0.208211	0.283753	0.73253	FALSE
PTPRC_CD22	B_cells_memory_activated	T8_activated_2	CD22	PTPRC	1.55805e-17	0.186898	0.472222	0.552083	FALSE
PTPRC_CD22	B_cells_naive_activated	T8_activated_2	CD22	PTPRC	0.000563496	0.208211	0.283753	0.552083	FALSE
PTPRC_CD22	B_cells_memory_activated	T8_memory	CD22	PTPRC	1.55805e-17	0.186898	0.472222	0.759857	FALSE
PTPRC_CD22	B_cells_naive_activated	T8_memory	CD22	PTPRC	0.000563496	0.208211	0.283753	0.759857	FALSE
PTPRC_CD22	B_cells_memory_activated	T8_naive	CD22	PTPRC	1.55805e-17	0.186898	0.472222	0.813725	FALSE
PTPRC_CD22	B_cells_naive_activated	T8_naive	CD22	PTPRC	0.000563496	0.208211	0.283753	0.813725	FALSE
PTPRC_CD22	B_cells_memory_activated	T_gd	CD22	PTPRC	1.55805e-17	0.186898	0.472222	0.845272	FALSE
PTPRC_CD22	B_cells_naive_activated	T_gd	CD22	PTPRC	0.000563496	0.208211	0.283753	0.845272	FALSE
PTPRC_CD22	B_cells_memory_activated	T_regs	CD22	PTPRC	1.55805e-17	0.186898	0.472222	0.71134	FALSE
PTPRC_CD22	B_cells_naive_activated	T_regs	CD22	PTPRC	0.000563496	0.208211	0.283753	0.71134	FALSE
PTPRC_CD22	B_cells_memory_activated	B_cells_memory_activated	CD22	PTPRC	1.55805e-17	0.186898	0.472222	0.688657	FALSE
PTPRC_CD22	B_cells_naive_activated	B_cells_naive_activated	CD22	PTPRC	0.000563496	0.208211	0.283753	0.591102	FALSE
PTPRC_MRC1	Myeloid_cells	B_cells_memory	MRC1	PTPRC	0.00544736	0.341988	0.423077	0.691643	FALSE
PTPRC_MRC1	Myeloid_cells	B_cells_memory_activated	MRC1	PTPRC	0.00544736	0.341988	0.423077	0.688657	FALSE
PTPRC_MRC1	Myeloid_cells	B_cells_naive	MRC1	PTPRC	0.00544736	0.341988	0.423077	0.669572	FALSE
PTPRC_MRC1	Myeloid_cells	B_cells_naive_activated	MRC1	PTPRC	0.00544736	0.341988	0.423077	0.591102	FALSE
PTPRC_MRC1	Myeloid_cells	B_cells_oligoclonal	MRC1	PTPRC	0.00544736	0.341988	0.423077	0.557895	FALSE
PTPRC_MRC1	Myeloid_cells	MAIT_cells	MRC1	PTPRC	0.00544736	0.341988	0.423077	0.769231	FALSE
PTPRC_MRC1	Myeloid_cells	MAIT_cells_activated	MRC1	PTPRC	0.00544736	0.341988	0.423077	0.703196	FALSE
PTPRC_MRC1	Myeloid_cells	NK_CD16_bright	MRC1	PTPRC	0.00544736	0.341988	0.423077	0.774574	FALSE
PTPRC_MRC1	Myeloid_cells	NK_CD16_bright_activated	MRC1	PTPRC	0.00544736	0.341988	0.423077	0.668826	FALSE
PTPRC_MRC1	Myeloid_cells	NK_CD56_bright	MRC1	PTPRC	0.00544736	0.341988	0.423077	0.747899	FALSE
PTPRC_MRC1	Myeloid_cells	NK_CD56_bright_activated	MRC1	PTPRC	0.00544736	0.341988	0.423077	0.63	FALSE
PTPRC_MRC1	Myeloid_cells	T4_activated	MRC1	PTPRC	0.00544736	0.341988	0.423077	0.750909	FALSE
PTPRC_MRC1	Myeloid_cells	T4_memory	MRC1	PTPRC	0.00544736	0.341988	0.423077	0.80474	FALSE
PTPRC_MRC1	Myeloid_cells	T4_naive	MRC1	PTPRC	0.00544736	0.341988	0.423077	0.74963	FALSE
PTPRC_MRC1	Myeloid_cells	T8_activated_1	MRC1	PTPRC	0.00544736	0.341988	0.423077	0.73253	FALSE
PTPRC_MRC1	Myeloid_cells	T8_activated_2	MRC1	PTPRC	0.00544736	0.341988	0.423077	0.552083	FALSE
PTPRC_MRC1	Myeloid_cells	T8_memory	MRC1	PTPRC	0.00544736	0.341988	0.423077	0.759857	FALSE
PTPRC_MRC1	Myeloid_cells	T8_naive	MRC1	PTPRC	0.00544736	0.341988	0.423077	0.813725	FALSE
PTPRC_MRC1	Myeloid_cells	T_gd	MRC1	PTPRC	0.00544736	0.341988	0.423077	0.845272	FALSE
PTPRC_MRC1	Myeloid_cells	T_regs	MRC1	PTPRC	0.00544736	0.341988	0.423077	0.71134	FALSE
PTPRC_MRC1	Myeloid_cells	Myeloid_cells	MRC1	PTPRC	0.00544736	0.341988	0.423077	0.635088	FALSE
SELL_SELPLG	NK_CD16_bright_activated	B_cells_memory	SELPLG	SELL	0.00422543	0.251575	0.370849	0.420749	FALSE
SELL_SELPLG	T4_activated	B_cells_memory	SELPLG	SELL	1.66994e-11	0.130022	0.214545	0.420749	FALSE
SELL_SELPLG	NK_CD16_bright_activated	B_cells_memory_activated	SELPLG	SELL	0.00422543	0.251575	0.370849	0.538194	FALSE
SELL_SELPLG	T4_activated	B_cells_memory_activated	SELPLG	SELL	1.66994e-11	0.130022	0.214545	0.538194	FALSE
SELL_SELPLG	NK_CD16_bright_activated	B_cells_naive	SELPLG	SELL	0.00422543	0.251575	0.370849	0.803378	FALSE
SELL_SELPLG	T4_activated	B_cells_naive	SELPLG	SELL	1.66994e-11	0.130022	0.214545	0.803378	FALSE
SELL_SELPLG	NK_CD16_bright_activated	B_cells_naive_activated	SELPLG	SELL	0.00422543	0.251575	0.370849	0.681922	FALSE
SELL_SELPLG	T4_activated	B_cells_naive_activated	SELPLG	SELL	1.66994e-11	0.130022	0.214545	0.681922	FALSE
SELL_SELPLG	NK_CD16_bright_activated	B_cells_oligoclonal	SELPLG	SELL	0.00422543	0.251575	0.370849	0.647368	FALSE
SELL_SELPLG	T4_activated	B_cells_oligoclonal	SELPLG	SELL	1.66994e-11	0.130022	0.214545	0.647368	FALSE
SELL_SELPLG	NK_CD16_bright_activated	Myeloid_cells	SELPLG	SELL	0.00422543	0.251575	0.370849	0.122807	FALSE
SELL_SELPLG	T4_activated	Myeloid_cells	SELPLG	SELL	1.66994e-11	0.130022	0.214545	0.122807	FALSE
SELL_SELPLG	NK_CD16_bright_activated	NK_CD16_bright	SELPLG	SELL	0.00422543	0.251575	0.370849	0.111402	FALSE
SELL_SELPLG	T4_activated	NK_CD16_bright	SELPLG	SELL	1.66994e-11	0.130022	0.214545	0.111402	FALSE
SELL_SELPLG	T4_activated	NK_CD16_bright_activated	SELPLG	SELL	1.66994e-11	0.130022	0.214545	0.107692	FALSE
SELL_SELPLG	NK_CD16_bright_activated	NK_CD56_bright	SELPLG	SELL	0.00422543	0.251575	0.370849	0.487395	FALSE
SELL_SELPLG	T4_activated	NK_CD56_bright	SELPLG	SELL	1.66994e-11	0.130022	0.214545	0.487395	FALSE
SELL_SELPLG	NK_CD16_bright_activated	NK_CD56_bright_activated	SELPLG	SELL	0.00422543	0.251575	0.370849	0.465	FALSE
SELL_SELPLG	T4_activated	NK_CD56_bright_activated	SELPLG	SELL	1.66994e-11	0.130022	0.214545	0.465	FALSE
SELL_SELPLG	NK_CD16_bright_activated	T4_activated	SELPLG	SELL	0.00422543	0.251575	0.370849	0.281517	FALSE
[truncated: 440 more rows]
