# Supplementary material for: Single-cell Atlas of common variable immunodeficiency shows germinal center-associated epigenetic dysregulation in B-cell responses
Source: Nat Commun. 2022 Apr 1;13:1779. doi: 10.1038/s41467-022-29450-x (PMC8975885; doi:10.1038/s41467-022-29450-x)
Supplement: Supplementary file 11 — Supplementary Data 9 [file 41467_2022_29450_MOESM11_ESM.xlsx]

## Sheet: ampliseq
Supplementary Data 9. Amplicon-sequencing. Watson or Crick strands (WC.strand), chromosome (Chr), number of methylated reads (reads.ME), number of unmethylated reads (reads.UM), percentage of methylation (percent.ME).
WC.strand	Chr	position	reads.ME	reads.UM	percent.ME	donor	Cell type	disease	subtype	DMR
C	chr1	1167415	2127	794	72.82	C8	USM	control	control	dmr1
C	chr1	1167442	1278	1672	43.32	C8	USM	control	control	dmr1
C	chr1	1167454	1397	1531	47.71	C8	USM	control	control	dmr1
C	chr1	1167470	1757	1184	59.74	C8	USM	control	control	dmr1
C	chr1	1167478	957	1691	36.14	C8	USM	control	control	dmr1
W	chr1	1167453	1042	830	55.66	C8	USM	control	control	dmr1
W	chr1	1167469	1188	715	62.43	C8	USM	control	control	dmr1
W	chr1	1167477	912	995	47.82	C8	USM	control	control	dmr1
W	chr1	1167505	844	1049	44.59	C8	USM	control	control	dmr1
W	chr1	1167510	543	1339	28.85	C8	USM	control	control	dmr1
W	chr1	9145386	336	281	54.46	C8	USM	control	control	dmr2
W	chr1	9145410	208	428	32.7	C8	USM	control	control	dmr2
W	chr1	9145454	158	470	25.16	C8	USM	control	control	dmr2
C	chr1	9145455	293	930	23.96	C8	USM	control	control	dmr2
C	chr1	9145477	259	791	24.67	C8	USM	control	control	dmr2
C	chr1	9145504	169	753	18.33	C8	USM	control	control	dmr2
C	chr1	9475430	292	406	41.83	C8	USM	control	control	dmr3
C	chr1	9475438	574	131	81.42	C8	USM	control	control	dmr3
C	chr1	9475455	574	134	81.07	C8	USM	control	control	dmr3
C	chr1	9475457	597	116	83.73	C8	USM	control	control	dmr3
C	chr1	9475478	323	372	46.47	C8	USM	control	control	dmr3
C	chr1	9475496	370	314	54.09	C8	USM	control	control	dmr3
C	chr1	9475501	433	244	63.96	C8	USM	control	control	dmr3
W	chr1	9475454	1137	22	98.1	C8	USM	control	control	dmr3
W	chr1	9475456	1077	85	92.69	C8	USM	control	control	dmr3
W	chr1	9475477	591	569	50.95	C8	USM	control	control	dmr3
W	chr1	9475495	832	282	74.69	C8	USM	control	control	dmr3
W	chr1	9475500	830	275	75.11	C8	USM	control	control	dmr3
C	chr1	9688887	1973	2010	49.54	C8	USM	control	control	dmr4
C	chr1	9688903	1956	2038	48.97	C8	USM	control	control	dmr4
C	chr1	9688910	2660	1334	66.6	C8	USM	control	control	dmr4
C	chr1	9688914	1099	2903	27.46	C8	USM	control	control	dmr4
W	chr1	9688902	902	1435	38.6	C8	USM	control	control	dmr4
W	chr1	9688909	1557	789	66.37	C8	USM	control	control	dmr4
W	chr1	9688913	602	1747	25.63	C8	USM	control	control	dmr4
C	chr1	10737357	871	785	52.6	C8	USM	control	control	dmr5
C	chr1	10737394	1381	214	86.58	C8	USM	control	control	dmr5
C	chr1	10737399	1415	181	88.66	C8	USM	control	control	dmr5
W	chr1	10737393	6817	2098	76.47	C8	USM	control	control	dmr5
W	chr1	10737398	8555	387	95.67	C8	USM	control	control	dmr5
W	chr1	10737441	1420	7586	15.77	C8	USM	control	control	dmr5
C	chr1	19014197	8	28	22.22	C8	USM	control	control	dmr6
C	chr1	19014229	11	26	29.73	C8	USM	control	control	dmr6
C	chr1	19014243	2	36	5.26	C8	USM	control	control	dmr6
W	chr1	19014196	589	1828	24.37	C8	USM	control	control	dmr6
W	chr1	19014228	828	1641	33.54	C8	USM	control	control	dmr6
W	chr1	19014242	372	2176	14.6	C8	USM	control	control	dmr6
W	chr1	21303233	883	1656	34.78	C8	USM	control	control	dmr7
W	chr1	21303253	1378	1234	52.76	C8	USM	control	control	dmr7
W	chr1	21303279	1532	1272	54.64	C8	USM	control	control	dmr7
C	chr1	21303280	707	793	47.13	C8	USM	control	control	dmr7
C	chr1	21303305	427	459	48.19	C8	USM	control	control	dmr7
W	chr1	41623739	184	315	36.87	C8	USM	control	control	dmr8
W	chr1	41623742	369	128	74.25	C8	USM	control	control	dmr8
W	chr1	41623758	195	275	41.49	C8	USM	control	control	dmr8
C	chr1	41623740	1167	1144	50.5	C8	USM	control	control	dmr8
C	chr1	41623743	1782	534	76.94	C8	USM	control	control	dmr8
C	chr1	41623759	969	1370	41.43	C8	USM	control	control	dmr8
W	chr1	85279492	1910	1364	58.34	C8	USM	control	control	dmr9
W	chr1	110215098	3683	758	82.93	C8	USM	control	control	dmr10
W	chr1	110215129	2945	1535	65.74	C8	USM	control	control	dmr10
W	chr1	110215148	1151	3306	25.82	C8	USM	control	control	dmr10
C	chr1	110215130	496	166	74.92	C8	USM	control	control	dmr10
C	chr1	110215149	196	465	29.65	C8	USM	control	control	dmr10
W	chr10	371543	4060	418	90.67	C8	USM	control	control	dmr11
W	chr10	371619	3829	751	83.6	C8	USM	control	control	dmr11
W	chr10	371624	3675	890	80.5	C8	USM	control	control	dmr11
C	chr10	513465	1636	717	69.53	C8	USM	control	control	dmr12
C	chr10	513470	1744	603	74.31	C8	USM	control	control	dmr12
C	chr10	513472	1737	614	73.88	C8	USM	control	control	dmr12
C	chr10	513486	1709	688	71.3	C8	USM	control	control	dmr12
C	chr10	513488	1891	514	78.63	C8	USM	control	control	dmr12
C	chr10	513498	1347	1102	55	C8	USM	control	control	dmr12
C	chr10	513503	1133	1317	46.24	C8	USM	control	control	dmr12
C	chr10	513512	930	1533	37.76	C8	USM	control	control	dmr12
C	chr10	513529	1104	1561	41.43	C8	USM	control	control	dmr12
C	chr10	513552	899	1729	34.21	C8	USM	control	control	dmr12
C	chr10	513562	1280	1294	49.73	C8	USM	control	control	dmr12
C	chr10	513564	1341	1223	52.3	C8	USM	control	control	dmr12
W	chr10	42962379	2120	283	88.22	C8	USM	control	control	dmr13
W	chr10	42962395	1136	1318	46.29	C8	USM	control	control	dmr13
C	chr10	42962396	129	249	34.13	C8	USM	control	control	dmr13
W	chr10	58857113	773	164	82.5	C8	USM	control	control	dmr14
W	chr10	58857121	556	364	60.43	C8	USM	control	control	dmr14
C	chr10	58857114	2344	904	72.17	C8	USM	control	control	dmr14
C	chr10	58857122	1461	1781	45.06	C8	USM	control	control	dmr14
W	chr10	70540781	315	1082	22.55	C8	USM	control	control	dmr15
C	chr10	70540782	128	398	24.33	C8	USM	control	control	dmr15
W	chr10	72341088	127	1403	8.3	C8	USM	control	control	dmr16
W	chr10	72341105	89	1471	5.71	C8	USM	control	control	dmr16
W	chr10	72341108	178	1389	11.36	C8	USM	control	control	dmr16
W	chr10	72341136	200	927	17.75	C8	USM	control	control	dmr16
W	chr10	72341151	649	518	55.61	C8	USM	control	control	dmr16
C	chr10	119567924	2129	943	69.3	C8	USM	control	control	dmr18
C	chr10	119567953	2388	675	77.96	C8	USM	control	control	dmr18
C	chr10	119567985	1485	1562	48.74	C8	USM	control	control	dmr18
C	chr10	119567992	1435	1631	46.8	C8	USM	control	control	dmr18
C	chr10	119568013	933	2114	30.62	C8	USM	control	control	dmr18
C	chr10	119568023	1158	1852	38.47	C8	USM	control	control	dmr18
W	chr10	121919653	4281	1443	74.79	C8	USM	control	control	dmr19
W	chr10	121919689	4731	1298	78.47	C8	USM	control	control	dmr19
W	chr10	121919695	4752	1276	78.83	C8	USM	control	control	dmr19
W	chr10	121919704	4910	1104	81.64	C8	USM	control	control	dmr19
W	chr10	121919706	4909	1101	81.68	C8	USM	control	control	dmr19
W	chr10	121919726	2968	2907	50.52	C8	USM	control	control	dmr19
C	chr10	121919696	47	12	79.66	C8	USM	control	control	dmr19
C	chr10	121919705	52	17	75.36	C8	USM	control	control	dmr19
C	chr10	121919707	51	18	73.91	C8	USM	control	control	dmr19
C	chr10	121919727	43	28	60.56	C8	USM	control	control	dmr19
C	chr10	121919764	35	40	46.67	C8	USM	control	control	dmr19
C	chr10	121919783	30	44	40.54	C8	USM	control	control	dmr19
W	chr10	124587847	369	1710	17.75	C8	USM	control	control	dmr20
W	chr10	124587868	659	1437	31.44	C8	USM	control	control	dmr20
W	chr10	124587883	795	1265	38.59	C8	USM	control	control	dmr20
C	chr10	124587869	502	1033	32.7	C8	USM	control	control	dmr20
C	chr10	124587884	790	749	51.33	C8	USM	control	control	dmr20
C	chr10	124587918	823	621	56.99	C8	USM	control	control	dmr20
C	chr10	125423631	139	115	54.72	C8	USM	control	control	dmr21
W	chr10	125423630	252	234	51.85	C8	USM	control	control	dmr21
W	chr10	125423668	272	236	53.54	C8	USM	control	control	dmr21
C	chr10	128278768	1195	1014	54.1	C8	USM	control	control	dmr22
C	chr10	128278787	1981	298	86.92	C8	USM	control	control	dmr22
C	chr10	128278822	2254	27	98.82	C8	USM	control	control	dmr22
W	chr10	128278821	283	46	86.02	C8	USM	control	control	dmr22
W	chr10	128278845	402	275	59.38	C8	USM	control	control	dmr22
C	chr11	1632587	21	6	77.78	C8	USM	control	control	dmr23
C	chr11	1632597	26	2	92.86	C8	USM	control	control	dmr23
W	chr11	1921708	127	27	82.47	C8	USM	control	control	dmr24
W	chr11	1921733	54	109	33.13	C8	USM	control	control	dmr24
C	chr11	1921709	1298	359	78.33	C8	USM	control	control	dmr24
C	chr11	1921734	664	1038	39.01	C8	USM	control	control	dmr24
C	chr11	1921770	974	337	74.29	C8	USM	control	control	dmr24
C	chr11	1921785	831	342	70.84	C8	USM	control	control	dmr24
C	chr11	2409720	27	16	62.79	C8	USM	control	control	dmr25
C	chr11	2409780	28	15	65.12	C8	USM	control	control	dmr25
C	chr11	2409784	23	14	62.16	C8	USM	control	control	dmr25
W	chr11	2409779	1185	939	55.79	C8	USM	control	control	dmr25
W	chr11	2409783	955	1182	44.69	C8	USM	control	control	dmr25
W	chr11	2409804	524	1677	23.81	C8	USM	control	control	dmr25
W	chr11	2409814	590	1495	28.3	C8	USM	control	control	dmr25
W	chr11	2409831	1314	1123	53.92	C8	USM	control	control	dmr25
W	chr11	2409839	1877	562	76.96	C8	USM	control	control	dmr25
W	chr11	2413610	531	89	85.65	C8	USM	control	control	dmr26
W	chr11	2413641	536	93	85.21	C8	USM	control	control	dmr26
W	chr11	2413683	423	335	55.8	C8	USM	control	control	dmr26
C	chr11	2413684	357	346	50.78	C8	USM	control	control	dmr26
C	chr11	2413721	446	96	82.29	C8	USM	control	control	dmr26
C	chr11	2413730	427	133	76.25	C8	USM	control	control	dmr26
C	chr11	12162086	2672	1117	70.52	C8	USM	control	control	dmr27
C	chr11	12162124	3034	760	79.97	C8	USM	control	control	dmr27
C	chr11	12162127	3513	272	92.81	C8	USM	control	control	dmr27
W	chr11	12162123	2289	523	81.4	C8	USM	control	control	dmr27
W	chr11	12162126	2774	42	98.51	C8	USM	control	control	dmr27
W	chr11	12162137	2749	77	97.28	C8	USM	control	control	dmr27
W	chr11	12162143	2422	403	85.73	C8	USM	control	control	dmr27
W	chr11	12162167	1180	1583	42.71	C8	USM	control	control	dmr27
W	chr11	12162190	2669	63	97.69	C8	USM	control	control	dmr27
C	chr11	46369504	730	168	81.29	C8	USM	control	control	dmr28
C	chr11	46369514	468	434	51.88	C8	USM	control	control	dmr28
C	chr11	46369522	582	316	64.81	C8	USM	control	control	dmr28
C	chr11	46369546	391	483	44.74	C8	USM	control	control	dmr28
C	chr11	46369548	271	480	36.09	C8	USM	control	control	dmr28
W	chr11	46369503	1319	497	72.63	C8	USM	control	control	dmr28
W	chr11	46369513	1228	662	64.97	C8	USM	control	control	dmr28
W	chr11	46369521	1379	551	71.45	C8	USM	control	control	dmr28
W	chr11	46369545	819	1117	42.3	C8	USM	control	control	dmr28
W	chr11	46369547	498	1436	25.75	C8	USM	control	control	dmr28
W	chr11	64566745	530	236	69.19	C8	USM	control	control	dmr29
W	chr11	64566775	484	287	62.78	C8	USM	control	control	dmr29
W	chr11	67421782	67	7	90.54	C8	USM	control	control	dmr30
W	chr11	67421790	60	19	75.95	C8	USM	control	control	dmr30
W	chr11	67421812	20	57	25.97	C8	USM	control	control	dmr30
W	chr11	67421830	56	26	68.29	C8	USM	control	control	dmr30
W	chr11	67421874	70	6	92.11	C8	USM	control	control	dmr30
C	chr11	67434493	472	1395	25.28	C8	USM	control	control	dmr31
C	chr11	67434523	247	2076	10.63	C8	USM	control	control	dmr31
C	chr11	67434528	142	2336	5.73	C8	USM	control	control	dmr31
W	chr11	67434522	268	4049	6.21	C8	USM	control	control	dmr31
W	chr11	67434527	146	4231	3.34	C8	USM	control	control	dmr31
W	chr11	67434556	734	3870	15.94	C8	USM	control	control	dmr31
W	chr11	67434572	575	3868	12.94	C8	USM	control	control	dmr31
W	chr11	67434593	159	4618	3.33	C8	USM	control	control	dmr31
W	chr11	67438727	143	2771	4.91	C8	USM	control	control	dmr32
W	chr11	67438752	301	2943	9.28	C8	USM	control	control	dmr32
W	chr11	67438763	310	3912	7.34	C8	USM	control	control	dmr32
W	chr11	67438768	277	4275	6.09	C8	USM	control	control	dmr32
W	chr11	67438784	302	4356	6.48	C8	USM	control	control	dmr32
W	chr11	67438789	523	4166	11.15	C8	USM	control	control	dmr32
W	chr11	67438792	302	4388	6.44	C8	USM	control	control	dmr32
W	chr11	67438810	756	3808	16.56	C8	USM	control	control	dmr32
C	chr11	67438728	154	1094	12.34	C8	USM	control	control	dmr32
C	chr11	67438753	211	846	19.96	C8	USM	control	control	dmr32
C	chr11	67438764	217	1619	11.82	C8	USM	control	control	dmr32
C	chr11	67438769	80	1800	4.26	C8	USM	control	control	dmr32
C	chr11	67438785	225	1673	11.85	C8	USM	control	control	dmr32
C	chr11	67438790	292	1605	15.39	C8	USM	control	control	dmr32
C	chr11	67438793	292	1599	15.44	C8	USM	control	control	dmr32
W	chr11	76169534	2309	1750	56.89	C8	USM	control	control	dmr33
W	chr11	76169576	2674	1365	66.2	C8	USM	control	control	dmr33
W	chr11	76169586	2400	1748	57.86	C8	USM	control	control	dmr33
W	chr11	76169601	945	3166	22.99	C8	USM	control	control	dmr33
C	chr11	76169577	1264	463	73.19	C8	USM	control	control	dmr33
C	chr11	76169587	1363	371	78.6	C8	USM	control	control	dmr33
C	chr11	76169602	655	1082	37.71	C8	USM	control	control	dmr33
C	chr11	97746122	16	13	55.17	C8	USM	control	control	dmr34
C	chr11	97746139	22	4	84.62	C8	USM	control	control	dmr34
W	chr11	97746121	268	313	46.13	C8	USM	control	control	dmr34
W	chr11	97746132	402	179	69.19	C8	USM	control	control	dmr34
W	chr11	97746138	333	252	56.92	C8	USM	control	control	dmr34
W	chr11	97746166	507	90	84.92	C8	USM	control	control	dmr34
W	chr11	119485130	90	23	79.65	C8	USM	control	control	dmr35
W	chr11	119485141	81	33	71.05	C8	USM	control	control	dmr35
W	chr11	119485160	80	14	85.11	C8	USM	control	control	dmr35
W	chr11	119485204	132	7	94.96	C8	USM	control	control	dmr35
C	chr11	119485131	212	83	71.86	C8	USM	control	control	dmr35
C	chr11	119485142	198	99	66.67	C8	USM	control	control	dmr35
C	chr11	119485161	223	74	75.08	C8	USM	control	control	dmr35
W	chr11	119651542	78	78	50	C8	USM	control	control	dmr36
W	chr11	119651586	104	27	79.39	C8	USM	control	control	dmr36
C	chr11	119651543	2185	2299	48.73	C8	USM	control	control	dmr36
C	chr11	119651587	3336	852	79.66	C8	USM	control	control	dmr36
C	chr12	8612741	51	330	13.39	C8	USM	control	control	dmr37
W	chr12	24198926	2951	434	87.18	C8	USM	control	control	dmr38
W	chr12	24198933	3321	140	95.95	C8	USM	control	control	dmr38
W	chr12	24198946	3458	117	96.73	C8	USM	control	control	dmr38
W	chr12	24199001	2321	1280	64.45	C8	USM	control	control	dmr38
C	chr12	24198947	1703	36	97.93	C8	USM	control	control	dmr38
C	chr12	24199002	1208	519	69.95	C8	USM	control	control	dmr38
W	chr12	31100815	27	21	56.25	C8	USM	control	control	dmr39
W	chr12	31100836	32	16	66.67	C8	USM	control	control	dmr39
W	chr12	31100840	33	13	71.74	C8	USM	control	control	dmr39
W	chr12	31100844	28	17	62.22	C8	USM	control	control	dmr39
W	chr12	31100906	24	13	64.86	C8	USM	control	control	dmr39
W	chr12	31100914	18	14	56.25	C8	USM	control	control	dmr39
W	chr12	31100924	14	15	48.28	C8	USM	control	control	dmr39
C	chr12	31100907	3483	3772	48.01	C8	USM	control	control	dmr39
C	chr12	31100915	3642	3740	49.34	C8	USM	control	control	dmr39
C	chr12	31100925	2967	4373	40.42	C8	USM	control	control	dmr39
C	chr12	48824282	83	487	14.56	C8	USM	control	control	dmr40
C	chr12	48824286	127	453	21.9	C8	USM	control	control	dmr40
C	chr12	48824303	391	166	70.2	C8	USM	control	control	dmr40
C	chr12	48824312	447	155	74.25	C8	USM	control	control	dmr40
C	chr12	48824334	390	181	68.3	C8	USM	control	control	dmr40
W	chr12	48824302	818	488	62.63	C8	USM	control	control	dmr40
W	chr12	48824311	775	568	57.71	C8	USM	control	control	dmr40
W	chr12	48824333	738	632	53.87	C8	USM	control	control	dmr40
W	chr12	48824348	676	689	49.52	C8	USM	control	control	dmr40
W	chr12	57183822	2096	150	93.32	C8	USM	control	control	dmr41
W	chr12	57183831	2109	159	92.99	C8	USM	control	control	dmr41
W	chr12	57183841	1437	852	62.78	C8	USM	control	control	dmr41
W	chr12	57183846	1829	481	79.18	C8	USM	control	control	dmr41
W	chr12	57183854	957	1366	41.2	C8	USM	control	control	dmr41
W	chr12	57183876	1605	714	69.21	C8	USM	control	control	dmr41
W	chr12	57208358	533	135	79.79	C8	USM	control	control	dmr42
C	chr12	57208359	1378	578	70.45	C8	USM	control	control	dmr42
C	chr12	111389725	856	1233	40.98	C8	USM	control	control	dmr43
C	chr12	111389766	754	1765	29.93	C8	USM	control	control	dmr43
W	chr12	111389765	192	413	31.74	C8	USM	control	control	dmr43
C	chr12	131024582	1792	277	86.61	C8	USM	control	control	dmr44
W	chr12	131024581	45	4	91.84	C8	USM	control	control	dmr44
W	chr12	132391880	35	10	77.78	C8	USM	control	control	dmr45
W	chr12	132391918	21	14	60	C8	USM	control	control	dmr45
W	chr12	132391928	16	16	50	C8	USM	control	control	dmr45
C	chr12	132391919	382	478	44.42	C8	USM	control	control	dmr45
C	chr12	132391929	420	713	37.07	C8	USM	control	control	dmr45
C	chr12	132391945	389	328	54.25	C8	USM	control	control	dmr45
C	chr12	132391956	358	699	33.87	C8	USM	control	control	dmr45
C	chr12	132391975	143	174	45.11	C8	USM	control	control	dmr45
C	chr12	132391985	88	185	32.23	C8	USM	control	control	dmr45
C	chr13	40663911	18	200	8.26	C8	USM	control	control	dmr46
W	chr13	40663910	12	92	11.54	C8	USM	control	control	dmr46
W	chr13	40663937	0	103	0	C8	USM	control	control	dmr46
W	chr13	98267479	1514	1404	51.88	C8	USM	control	control	dmr47
W	chr13	98267518	2486	492	83.48	C8	USM	control	control	dmr47
C	chr13	98267480	527	405	56.55	C8	USM	control	control	dmr47
C	chr13	98267519	453	53	89.53	C8	USM	control	control	dmr47
W	chr13	106472383	33	5	86.84	C8	USM	control	control	dmr48
C	chr13	106472384	1856	492	79.05	C8	USM	control	control	dmr48
C	chr13	112716210	1550	1756	46.88	C8	USM	control	control	dmr49
C	chr14	75439947	63	151	29.44	C8	USM	control	control	dmr50
C	chr14	75439962	92	106	46.46	C8	USM	control	control	dmr50
W	chr14	75439946	22	90	19.64	C8	USM	control	control	dmr50
W	chr14	75439961	48	64	42.86	C8	USM	control	control	dmr50
C	chr14	75440249	18	809	2.18	C8	USM	control	control	dmr50
C	chr14	75440269	17	615	2.69	C8	USM	control	control	dmr50
C	chr14	75440280	17	994	1.68	C8	USM	control	control	dmr50
C	chr14	75440309	42	867	4.62	C8	USM	control	control	dmr50
C	chr14	75440314	15	903	1.63	C8	USM	control	control	dmr50
W	chr14	75440268	179	3465	4.91	C8	USM	control	control	dmr50
W	chr14	75440279	277	3398	7.54	C8	USM	control	control	dmr50
W	chr14	75440308	374	3330	10.1	C8	USM	control	control	dmr50
W	chr14	75440313	351	3375	9.42	C8	USM	control	control	dmr50
C	chr14	76491156	871	872	49.97	C8	USM	control	control	dmr51
C	chr14	94490030	234	2441	8.75	C8	USM	control	control	dmr52
C	chr14	94490080	1717	1018	62.78	C8	USM	control	control	dmr52
W	chr14	96194209	620	558	52.63	C8	USM	control	control	dmr53
W	chr14	96194223	805	388	67.48	C8	USM	control	control	dmr53
C	chr14	96194210	1556	1384	52.93	C8	USM	control	control	dmr53
C	chr14	96194224	1689	912	64.94	C8	USM	control	control	dmr53
W	chr14	104186751	928	1631	36.26	C8	USM	control	control	dmr54
W	chr14	104186754	1102	1449	43.2	C8	USM	control	control	dmr54
C	chr14	104186752	896	783	53.37	C8	USM	control	control	dmr54
C	chr14	104186755	727	953	43.27	C8	USM	control	control	dmr54
C	chr14	104186803	667	435	60.53	C8	USM	control	control	dmr54
C	chr14	104797186	138	466	22.85	C8	USM	control	control	dmr55
W	chr14	104797185	264	808	24.63	C8	USM	control	control	dmr55
W	chr14	105747677	4	32	11.11	C8	USM	control	control	dmr56
W	chr14	105747688	10	28	26.32	C8	USM	control	control	dmr56
W	chr14	105747710	8	33	19.51	C8	USM	control	control	dmr56
W	chr14	105747716	0	41	0	C8	USM	control	control	dmr56
C	chr14	105747689	20	134	12.99	C8	USM	control	control	dmr56
C	chr14	105747711	16	141	10.19	C8	USM	control	control	dmr56
C	chr14	105747717	1	153	0.65	C8	USM	control	control	dmr56
C	chr14	105747772	16	135	10.6	C8	USM	control	control	dmr56
C	chr14	105747778	8	139	5.44	C8	USM	control	control	dmr56
W	chr15	31230353	58	34	63.04	C8	USM	control	control	dmr57
W	chr15	31230399	58	36	61.7	C8	USM	control	control	dmr57
W	chr15	31230401	65	30	68.42	C8	USM	control	control	dmr57
W	chr15	31230430	45	49	47.87	C8	USM	control	control	dmr57
C	chr15	31230354	68	16	80.95	C8	USM	control	control	dmr57
C	chr15	31230400	73	11	86.9	C8	USM	control	control	dmr57
C	chr15	31230402	61	23	72.62	C8	USM	control	control	dmr57
C	chr15	41860630	573	1819	23.95	C8	USM	control	control	dmr59
C	chr15	41860654	2253	237	90.48	C8	USM	control	control	dmr59
C	chr15	41860656	2237	241	90.27	C8	USM	control	control	dmr59
C	chr15	41860661	2058	406	83.52	C8	USM	control	control	dmr59
C	chr15	41860688	1941	483	80.07	C8	USM	control	control	dmr59
W	chr15	41860629	413	1285	24.32	C8	USM	control	control	dmr59
W	chr15	41860653	1784	62	96.64	C8	USM	control	control	dmr59
W	chr15	41860655	1561	283	84.65	C8	USM	control	control	dmr59
W	chr15	41860660	1455	392	78.78	C8	USM	control	control	dmr59
W	chr15	41860687	1552	367	80.88	C8	USM	control	control	dmr59
W	chr15	53183404	494	170	74.4	C8	USM	control	control	dmr60
W	chr15	53183421	233	431	35.09	C8	USM	control	control	dmr60
C	chr16	1171917	356	3582	9.04	C8	USM	control	control	dmr61
C	chr16	1171944	2836	982	74.28	C8	USM	control	control	dmr61
C	chr16	1171948	1176	2662	30.64	C8	USM	control	control	dmr61
C	chr16	1171956	2923	915	76.16	C8	USM	control	control	dmr61
C	chr16	1171960	2715	1129	70.63	C8	USM	control	control	dmr61
C	chr16	1171976	3735	94	97.55	C8	USM	control	control	dmr61
C	chr16	1171988	3659	134	96.47	C8	USM	control	control	dmr61
C	chr16	1171990	3385	399	89.46	C8	USM	control	control	dmr61
W	chr16	1171943	3851	1124	77.41	C8	USM	control	control	dmr61
W	chr16	1171947	2021	2974	40.46	C8	USM	control	control	dmr61
W	chr16	1171955	4430	666	86.93	C8	USM	control	control	dmr61
W	chr16	1171959	3450	1675	67.32	C8	USM	control	control	dmr61
W	chr16	1171975	5285	10	99.81	C8	USM	control	control	dmr61
W	chr16	1171987	5411	85	98.45	C8	USM	control	control	dmr61
W	chr16	1171989	5166	372	93.28	C8	USM	control	control	dmr61
W	chr16	1172000	5088	473	91.49	C8	USM	control	control	dmr61
W	chr16	1172019	3794	1744	68.51	C8	USM	control	control	dmr61
W	chr16	8860910	181	286	38.76	C8	USM	control	control	dmr63
W	chr16	8860942	238	239	49.9	C8	USM	control	control	dmr63
W	chr16	31994594	455	70	86.67	C8	USM	control	control	dmr65
W	chr16	31994606	207	335	38.19	C8	USM	control	control	dmr65
W	chr16	31994668	399	182	68.67	C8	USM	control	control	dmr65
W	chr16	66508938	3867	820	82.5	C8	USM	control	control	dmr66
W	chr16	66508943	3144	1601	66.26	C8	USM	control	control	dmr66
W	chr16	66508983	2205	2674	45.19	C8	USM	control	control	dmr66
W	chr16	81431667	3156	4054	43.77	C8	USM	control	control	dmr68
W	chr16	81431742	3196	4041	44.16	C8	USM	control	control	dmr68
C	chr16	81431743	399	291	57.83	C8	USM	control	control	dmr68
C	chr16	85436880	2036	220	90.25	C8	USM	control	control	dmr69
C	chr16	85436885	1607	574	73.68	C8	USM	control	control	dmr69
C	chr16	85436899	1737	518	77.03	C8	USM	control	control	dmr69
C	chr16	85436975	1570	249	86.31	C8	USM	control	control	dmr69
C	chr16	85436978	1293	408	76.01	C8	USM	control	control	dmr69
C	chr16	85436984	1459	309	82.52	C8	USM	control	control	dmr69
C	chr16	85436987	1577	195	89	C8	USM	control	control	dmr69
C	chr16	85436989	1709	62	96.5	C8	USM	control	control	dmr69
C	chr16	85436992	1695	27	98.43	C8	USM	control	control	dmr69
C	chr16	87140708	2261	221	91.1	C8	USM	control	control	dmr70
C	chr16	87140727	2500	10	99.6	C8	USM	control	control	dmr70
C	chr16	87140789	593	1840	24.37	C8	USM	control	control	dmr70
W	chr16	87140788	88	692	11.28	C8	USM	control	control	dmr70
W	chr16	87140801	464	291	61.46	C8	USM	control	control	dmr70
W	chr17	811471	647	333	66.02	C8	USM	control	control	dmr71
W	chr17	811493	834	96	89.68	C8	USM	control	control	dmr71
W	chr17	811503	776	120	86.61	C8	USM	control	control	dmr71
C	chr17	811494	751	108	87.43	C8	USM	control	control	dmr71
C	chr17	811504	743	174	81.03	C8	USM	control	control	dmr71
C	chr17	811548	417	462	47.44	C8	USM	control	control	dmr71
W	chr17	1943130	2812	440	86.47	C8	USM	control	control	dmr72
W	chr17	1943193	1783	1446	55.22	C8	USM	control	control	dmr72
C	chr17	1943194	712	415	63.18	C8	USM	control	control	dmr72
C	chr17	1943217	1612	82	95.16	C8	USM	control	control	dmr72
C	chr17	1943223	1596	132	92.36	C8	USM	control	control	dmr72
C	chr17	1943237	1617	123	92.93	C8	USM	control	control	dmr72
C	chr17	1943248	1583	157	90.98	C8	USM	control	control	dmr72
W	chr17	7429160	457	108	80.88	C8	USM	control	control	dmr73
W	chr17	7429217	501	34	93.64	C8	USM	control	control	dmr73
W	chr17	7429229	436	47	90.27	C8	USM	control	control	dmr73
C	chr17	10786247	444	92	82.84	C8	USM	control	control	dmr74
C	chr17	10786272	324	263	55.2	C8	USM	control	control	dmr74
C	chr17	10786290	246	330	42.71	C8	USM	control	control	dmr74
W	chr17	10786289	51	72	41.46	C8	USM	control	control	dmr74
C	chr17	36482002	11	68	13.92	C8	USM	control	control	dmr75
C	chr17	36482004	28	51	35.44	C8	USM	control	control	dmr75
C	chr17	36482011	31	48	39.24	C8	USM	control	control	dmr75
W	chr17	36482001	20	54	27.03	C8	USM	control	control	dmr75
W	chr17	36482003	42	34	55.26	C8	USM	control	control	dmr75
W	chr17	36482010	37	39	48.68	C8	USM	control	control	dmr75
W	chr17	36482056	26	48	35.14	C8	USM	control	control	dmr75
W	chr17	36482074	57	23	71.25	C8	USM	control	control	dmr75
W	chr17	36901553	74	60	55.22	C8	USM	control	control	dmr76
W	chr17	36901594	79	59	57.25	C8	USM	control	control	dmr76
C	chr17	36901554	72	75	48.98	C8	USM	control	control	dmr76
C	chr17	36901595	38	47	44.71	C8	USM	control	control	dmr76
C	chr17	36901619	48	22	68.57	C8	USM	control	control	dmr76
W	chr17	43665814	439	2579	14.55	C8	USM	control	control	dmr78
W	chr17	43665863	2480	972	71.84	C8	USM	control	control	dmr78
W	chr17	43665874	3293	214	93.9	C8	USM	control	control	dmr78
W	chr17	43665893	3047	387	88.73	C8	USM	control	control	dmr78
C	chr17	43665864	916	478	65.71	C8	USM	control	control	dmr78
C	chr17	43665875	1303	83	94.01	C8	USM	control	control	dmr78
C	chr17	43665894	1285	135	90.49	C8	USM	control	control	dmr78
C	chr17	43665907	882	530	62.46	C8	USM	control	control	dmr78
W	chr17	58060795	1078	241	81.73	C8	USM	control	control	dmr80
W	chr17	58060808	1156	151	88.45	C8	USM	control	control	dmr80
W	chr17	58060822	912	283	76.32	C8	USM	control	control	dmr80
W	chr17	58060837	792	491	61.73	C8	USM	control	control	dmr80
C	chr17	58060796	434	97	81.73	C8	USM	control	control	dmr80
C	chr17	58060809	448	68	86.82	C8	USM	control	control	dmr80
C	chr17	58060823	269	187	58.99	C8	USM	control	control	dmr80
C	chr17	58060838	391	139	73.77	C8	USM	control	control	dmr80
C	chr17	58060859	213	351	37.77	C8	USM	control	control	dmr80
W	chr17	74731420	882	288	75.38	C8	USM	control	control	dmr81
W	chr17	74731455	1083	120	90.02	C8	USM	control	control	dmr81
C	chr17	74731456	1536	107	93.49	C8	USM	control	control	dmr81
C	chr17	74964319	1846	260	87.65	C8	USM	control	control	dmr82
C	chr17	74964330	1420	727	66.14	C8	USM	control	control	dmr82
C	chr17	74964401	1304	144	90.06	C8	USM	control	control	dmr82
C	chr17	79951519	1050	547	65.75	C8	USM	control	control	dmr83
C	chr17	79951522	1079	529	67.1	C8	USM	control	control	dmr83
C	chr17	79951557	769	818	48.46	C8	USM	control	control	dmr83
C	chr17	79951567	488	1075	31.22	C8	USM	control	control	dmr83
C	chr17	79951579	642	892	41.85	C8	USM	control	control	dmr83
W	chr17	79951556	1594	2208	41.93	C8	USM	control	control	dmr83
W	chr17	79951566	1179	2749	30.02	C8	USM	control	control	dmr83
W	chr17	79951578	1602	2367	40.36	C8	USM	control	control	dmr83
W	chr17	79951593	278	3649	7.08	C8	USM	control	control	dmr83
W	chr17	79951596	435	3496	11.07	C8	USM	control	control	dmr83
C	chr17	81212721	131	1674	7.26	C8	USM	control	control	dmr84
C	chr17	81212730	408	1456	21.89	C8	USM	control	control	dmr84
C	chr17	81212769	693	1040	39.99	C8	USM	control	control	dmr84
C	chr17	81212772	9	1692	0.53	C8	USM	control	control	dmr84
C	chr17	81212780	513	825	38.34	C8	USM	control	control	dmr84
W	chr17	81212768	47	40	54.02	C8	USM	control	control	dmr84
W	chr17	81212771	0	49	0	C8	USM	control	control	dmr84
W	chr17	81212779	48	56	46.15	C8	USM	control	control	dmr84
W	chr17	81212795	27	84	24.32	C8	USM	control	control	dmr84
W	chr17	81212815	56	55	50.45	C8	USM	control	control	dmr84
W	chr19	1621125	171	684	20	C8	USM	control	control	dmr86
W	chr19	1621133	59	801	6.86	C8	USM	control	control	dmr86
W	chr19	1621150	44	819	5.1	C8	USM	control	control	dmr86
W	chr19	1621162	69	773	8.19	C8	USM	control	control	dmr86
W	chr19	1621185	182	596	23.39	C8	USM	control	control	dmr86
C	chr19	1621126	290	719	28.74	C8	USM	control	control	dmr86
C	chr19	1621134	95	645	12.84	C8	USM	control	control	dmr86
C	chr19	1621151	48	656	6.82	C8	USM	control	control	dmr86
C	chr19	1621163	115	733	13.56	C8	USM	control	control	dmr86
C	chr19	1621186	104	447	18.87	C8	USM	control	control	dmr86
C	chr19	3440339	480	1554	23.6	C8	USM	control	control	dmr87
C	chr19	3440391	415	1430	22.49	C8	USM	control	control	dmr87
C	chr19	3440409	348	829	29.57	C8	USM	control	control	dmr87
W	chr19	11457190	667	658	50.34	C8	USM	control	control	dmr88
W	chr19	11457209	226	1195	15.9	C8	USM	control	control	dmr88
W	chr19	11457212	177	1255	12.36	C8	USM	control	control	dmr88
W	chr19	11457264	1160	511	69.42	C8	USM	control	control	dmr88
W	chr19	11457279	1100	479	69.66	C8	USM	control	control	dmr88
W	chr19	11457283	843	719	53.97	C8	USM	control	control	dmr88
W	chr19	11457287	714	834	46.12	C8	USM	control	control	dmr88
C	chr19	11457210	308	1149	21.14	C8	USM	control	control	dmr88
C	chr19	11457213	159	1300	10.9	C8	USM	control	control	dmr88
C	chr19	11457265	887	425	67.61	C8	USM	control	control	dmr88
C	chr19	11457280	878	429	67.18	C8	USM	control	control	dmr88
C	chr19	11457284	735	562	56.67	C8	USM	control	control	dmr88
C	chr19	11457288	670	623	51.82	C8	USM	control	control	dmr88
C	chr19	16355590	280	195	58.95	C8	USM	control	control	dmr89
C	chr19	16355597	277	215	56.3	C8	USM	control	control	dmr89
C	chr19	16355611	235	265	47	C8	USM	control	control	dmr89
C	chr19	16355617	180	322	35.86	C8	USM	control	control	dmr89
C	chr19	16355620	197	303	39.4	C8	USM	control	control	dmr89
W	chr19	16355610	613	570	51.82	C8	USM	control	control	dmr89
W	chr19	16355616	502	693	42.01	C8	USM	control	control	dmr89
W	chr19	16355619	410	788	34.22	C8	USM	control	control	dmr89
W	chr19	16355669	543	948	36.42	C8	USM	control	control	dmr89
W	chr19	16355673	518	964	34.95	C8	USM	control	control	dmr89
W	chr19	16355685	1157	299	79.46	C8	USM	control	control	dmr89
W	chr19	16355695	872	574	60.3	C8	USM	control	control	dmr89
W	chr19	16355702	698	739	48.57	C8	USM	control	control	dmr89
C	chr19	17863277	803	1448	35.67	C8	USM	control	control	dmr90
C	chr19	17863281	1201	1037	53.66	C8	USM	control	control	dmr90
C	chr19	17863308	1720	602	74.07	C8	USM	control	control	dmr90
C	chr19	17863313	1706	629	73.06	C8	USM	control	control	dmr90
C	chr19	17863320	1757	599	74.58	C8	USM	control	control	dmr90
C	chr19	17863323	1981	379	83.94	C8	USM	control	control	dmr90
W	chr19	17863276	301	556	35.12	C8	USM	control	control	dmr90
W	chr19	17863280	537	330	61.94	C8	USM	control	control	dmr90
W	chr19	17863307	799	94	89.47	C8	USM	control	control	dmr90
W	chr19	17863312	787	112	87.54	C8	USM	control	control	dmr90
W	chr19	17863319	793	121	86.76	C8	USM	control	control	dmr90
W	chr19	17863322	742	180	80.48	C8	USM	control	control	dmr90
C	chr19	43781777	2518	3114	44.71	C8	USM	control	control	dmr93
C	chr19	43781789	1230	4332	22.11	C8	USM	control	control	dmr93
W	chr19	43781788	447	1816	19.75	C8	USM	control	control	dmr93
W	chr19	43781802	612	1678	26.72	C8	USM	control	control	dmr93
W	chr19	43781822	657	1670	28.23	C8	USM	control	control	dmr93
W	chr19	43781854	422	1915	18.06	C8	USM	control	control	dmr93
C	chr19	48455840	1922	327	85.46	C8	USM	control	control	dmr94
C	chr19	48455852	1876	399	82.46	C8	USM	control	control	dmr94
C	chr19	48455904	594	908	39.55	C8	USM	control	control	dmr94
W	chr19	48455903	28	91	23.53	C8	USM	control	control	dmr94
W	chr19	48455916	22	98	18.33	C8	USM	control	control	dmr94
W	chr19	48455924	24	95	20.17	C8	USM	control	control	dmr94
W	chr19	50252138	144	1130	11.3	C8	USM	control	control	dmr95
W	chr19	50252164	184	644	22.22	C8	USM	control	control	dmr95
W	chr19	50252172	290	925	23.87	C8	USM	control	control	dmr95
C	chr19	50252165	306	1026	22.97	C8	USM	control	control	dmr95
C	chr19	50252173	498	1143	30.35	C8	USM	control	control	dmr95
C	chr19	50252211	340	1057	24.34	C8	USM	control	control	dmr95
W	chr19	55521003	519	183	73.93	C8	USM	control	control	dmr96
W	chr19	55521025	288	421	40.62	C8	USM	control	control	dmr96
W	chr19	55521074	144	509	22.05	C8	USM	control	control	dmr96
C	chr19	55521075	18	92	16.36	C8	USM	control	control	dmr96
C	chr19	55521114	111	18	86.05	C8	USM	control	control	dmr96
C	chr2	15889855	3461	882	79.69	C8	USM	control	control	dmr97
C	chr2	15889890	3949	327	92.35	C8	USM	control	control	dmr97
C	chr2	15889912	2165	2105	50.7	C8	USM	control	control	dmr97
C	chr2	15889937	2854	1364	67.66	C8	USM	control	control	dmr97
W	chr2	15889889	1112	86	92.82	C8	USM	control	control	dmr97
W	chr2	15889911	515	675	43.28	C8	USM	control	control	dmr97
W	chr2	26537132	1024	234	81.4	C8	USM	control	control	dmr98
W	chr2	26537220	875	295	74.79	C8	USM	control	control	dmr98
C	chr2	26537221	1893	752	71.57	C8	USM	control	control	dmr98
C	chr2	26537286	1348	977	57.98	C8	USM	control	control	dmr98
W	chr2	42568048	124	841	12.85	C8	USM	control	control	dmr99
W	chr2	42568053	178	779	18.6	C8	USM	control	control	dmr99
W	chr2	42568064	44	905	4.64	C8	USM	control	control	dmr99
C	chr2	42568049	164	1418	10.37	C8	USM	control	control	dmr99
C	chr2	42568054	196	1377	12.46	C8	USM	control	control	dmr99
C	chr2	42568065	7	1491	0.47	C8	USM	control	control	dmr99
C	chr2	42568103	12	1567	0.76	C8	USM	control	control	dmr99
C	chr2	42568121	0	1453	0	C8	USM	control	control	dmr99
C	chr2	42568123	34	1299	2.55	C8	USM	control	control	dmr99
W	chr2	96972592	589	3057	16.15	C8	USM	control	control	dmr100
W	chr2	96972618	1683	1976	46	C8	USM	control	control	dmr100
C	chr2	96972593	359	1781	16.78	C8	USM	control	control	dmr100
C	chr2	96972619	896	1232	42.11	C8	USM	control	control	dmr100
W	chr2	120206380	1152	1188	49.23	C8	USM	control	control	dmr102
W	chr2	120206444	77	2208	3.37	C8	USM	control	control	dmr102
C	chr2	120206445	93	1750	5.05	C8	USM	control	control	dmr102
W	chr2	120375922	410	199	67.32	C8	USM	control	control	dmr103
W	chr2	120375949	246	373	39.74	C8	USM	control	control	dmr103
C	chr2	120375950	3244	2930	52.54	C8	USM	control	control	dmr103
C	chr2	120376013	2497	3653	40.6	C8	USM	control	control	dmr103
W	chr2	127651162	33	156	17.46	C8	USM	control	control	dmr104
W	chr2	127651176	50	161	23.7	C8	USM	control	control	dmr104
C	chr2	127651163	490	2559	16.07	C8	USM	control	control	dmr104
C	chr2	127651177	924	2157	29.99	C8	USM	control	control	dmr104
C	chr2	127651230	323	2710	10.65	C8	USM	control	control	dmr104
W	chr2	136408123	92	663	12.19	C8	USM	control	control	dmr105
W	chr2	136408137	165	497	24.92	C8	USM	control	control	dmr105
W	chr2	136408149	179	786	18.55	C8	USM	control	control	dmr105
W	chr2	136408182	216	874	19.82	C8	USM	control	control	dmr105
C	chr2	136408183	1672	2646	38.72	C8	USM	control	control	dmr105
C	chr2	136408205	1213	3188	27.56	C8	USM	control	control	dmr105
W	chr2	238886831	8760	829	91.35	C8	USM	control	control	dmr107
W	chr2	239303407	31	385	7.45	C8	USM	control	control	dmr108
W	chr2	239303413	23	398	5.46	C8	USM	control	control	dmr108
W	chr2	239303421	3	427	0.7	C8	USM	control	control	dmr108
W	chr2	239303447	32	437	6.82	C8	USM	control	control	dmr108
W	chr2	239303453	30	441	6.37	C8	USM	control	control	dmr108
W	chr2	239303469	0	475	0	C8	USM	control	control	dmr108
W	chr2	239303480	111	363	23.42	C8	USM	control	control	dmr108
W	chr2	239303486	203	270	42.92	C8	USM	control	control	dmr108
C	chr20	31721912	316	605	34.31	C8	USM	control	control	dmr109
C	chr20	31721915	209	710	22.74	C8	USM	control	control	dmr109
C	chr20	31721921	288	629	31.41	C8	USM	control	control	dmr109
C	chr20	31721934	340	527	39.22	C8	USM	control	control	dmr109
C	chr20	31721937	376	486	43.62	C8	USM	control	control	dmr109
W	chr20	31721911	202	231	46.65	C8	USM	control	control	dmr109
W	chr20	31721914	233	200	53.81	C8	USM	control	control	dmr109
W	chr20	31721920	222	215	50.8	C8	USM	control	control	dmr109
W	chr20	31721933	248	216	53.45	C8	USM	control	control	dmr109
W	chr20	31721936	279	191	59.36	C8	USM	control	control	dmr109
W	chr20	31721952	293	204	58.95	C8	USM	control	control	dmr109
W	chr20	37438648	3	25	10.71	C8	USM	control	control	dmr111
W	chr20	37438651	0	28	0	C8	USM	control	control	dmr111
W	chr20	37438683	16	14	53.33	C8	USM	control	control	dmr111
W	chr20	37438697	11	20	35.48	C8	USM	control	control	dmr111
W	chr20	37438700	11	20	35.48	C8	USM	control	control	dmr111
W	chr20	37438711	10	20	33.33	C8	USM	control	control	dmr111
W	chr20	37438713	9	19	32.14	C8	USM	control	control	dmr111
W	chr20	37438725	5	22	18.52	C8	USM	control	control	dmr111
C	chr20	37438649	493	3075	13.82	C8	USM	control	control	dmr111
C	chr20	37438652	161	3408	4.51	C8	USM	control	control	dmr111
C	chr20	37438684	1216	2302	34.57	C8	USM	control	control	dmr111
C	chr20	37438698	750	2721	21.61	C8	USM	control	control	dmr111
C	chr20	37438701	953	2455	27.96	C8	USM	control	control	dmr111
C	chr20	37438712	1284	2142	37.48	C8	USM	control	control	dmr111
C	chr20	37438714	1312	2103	38.42	C8	USM	control	control	dmr111
C	chr20	37438726	1221	2138	36.35	C8	USM	control	control	dmr111
C	chr20	47982819	177	435	28.92	C8	USM	control	control	dmr112
C	chr20	47982842	172	328	34.4	C8	USM	control	control	dmr112
C	chr20	47982854	79	478	14.18	C8	USM	control	control	dmr112
W	chr20	47982818	597	4002	12.98	C8	USM	control	control	dmr112
W	chr20	47982841	1550	3384	31.41	C8	USM	control	control	dmr112
W	chr20	47982853	486	4509	9.73	C8	USM	control	control	dmr112
W	chr20	47982885	2183	2803	43.78	C8	USM	control	control	dmr112
W	chr20	48025237	279	562	33.17	C8	USM	control	control	dmr113
W	chr20	48025303	266	659	28.76	C8	USM	control	control	dmr113
C	chr20	48025304	52	337	13.37	C8	USM	control	control	dmr113
C	chr20	48527053	1836	495	78.76	C8	USM	control	control	dmr114
C	chr20	48527060	998	1324	42.98	C8	USM	control	control	dmr114
C	chr20	48527092	942	612	60.62	C8	USM	control	control	dmr114
W	chr20	48527052	2558	433	85.52	C8	USM	control	control	dmr114
W	chr20	48527059	1964	1107	63.95	C8	USM	control	control	dmr114
W	chr20	48527091	2249	954	70.22	C8	USM	control	control	dmr114
W	chr21	29122176	127	583	17.89	C8	USM	control	control	dmr116
W	chr21	29122195	130	709	15.49	C8	USM	control	control	dmr116
W	chr21	29122225	257	716	26.41	C8	USM	control	control	dmr116
C	chr21	29122226	192	683	21.94	C8	USM	control	control	dmr116
C	chr21	29122258	134	519	20.52	C8	USM	control	control	dmr116
C	chr21	29122276	148	1009	12.79	C8	USM	control	control	dmr116
C	chr21	29122306	87	1011	7.92	C8	USM	control	control	dmr116
W	chr21	29122451	452	1410	24.27	C8	USM	control	control	dmr116
W	chr21	29122455	455	1423	24.23	C8	USM	control	control	dmr116
W	chr21	29122480	618	1313	32	C8	USM	control	control	dmr116
W	chr21	45005164	10	16	38.46	C8	USM	control	control	dmr117
C	chr21	45005147	825	535	60.66	C8	USM	control	control	dmr117
C	chr21	45005158	302	1063	22.12	C8	USM	control	control	dmr117
C	chr21	45005165	776	585	57.02	C8	USM	control	control	dmr117
W	chr21	45343201	2859	480	85.62	C8	USM	control	control	dmr119
W	chr21	45343207	3046	297	91.12	C8	USM	control	control	dmr119
W	chr21	45343253	2296	909	71.64	C8	USM	control	control	dmr119
W	chr21	45343270	1986	1266	61.07	C8	USM	control	control	dmr119
C	chr21	45343254	165	83	66.53	C8	USM	control	control	dmr119
C	chr21	45343271	182	81	69.2	C8	USM	control	control	dmr119
C	chr21	45343300	233	17	93.2	C8	USM	control	control	dmr119
C	chr21	45343305	239	11	95.6	C8	USM	control	control	dmr119
C	chr21	45343315	215	5	97.73	C8	USM	control	control	dmr119
C	chr21	45343325	165	64	72.05	C8	USM	control	control	dmr119
W	chr22	17366677	2403	77	96.9	C8	USM	control	control	dmr120
W	chr22	17835292	385	45	89.53	C8	USM	control	control	dmr121
W	chr22	20167612	88	3	96.7	C8	USM	control	control	dmr123
W	chr22	20167619	102	5	95.33	C8	USM	control	control	dmr123
W	chr22	20167657	68	41	62.39	C8	USM	control	control	dmr123
W	chr22	20167689	30	75	28.57	C8	USM	control	control	dmr123
C	chr22	20167658	1021	867	54.08	C8	USM	control	control	dmr123
C	chr22	20167690	800	1161	40.8	C8	USM	control	control	dmr123
C	chr22	20167727	1085	541	66.73	C8	USM	control	control	dmr123
C	chr22	24707008	1058	1492	41.49	C8	USM	control	control	dmr124
C	chr22	24707013	1114	1823	37.93	C8	USM	control	control	dmr124
C	chr22	24707030	730	2178	25.1	C8	USM	control	control	dmr124
C	chr22	24707060	1107	1737	38.92	C8	USM	control	control	dmr124
W	chr22	24707007	301	376	44.46	C8	USM	control	control	dmr124
W	chr22	24707012	287	396	42.02	C8	USM	control	control	dmr124
W	chr22	24707029	203	499	28.92	C8	USM	control	control	dmr124
W	chr22	24707059	311	383	44.81	C8	USM	control	control	dmr124
W	chr22	31971288	44	21	67.69	C8	USM	control	control	dmr125
W	chr22	31971315	44	30	59.46	C8	USM	control	control	dmr125
W	chr22	31971320	36	44	45	C8	USM	control	control	dmr125
W	chr22	31971336	25	61	29.07	C8	USM	control	control	dmr125
W	chr22	31971363	77	12	86.52	C8	USM	control	control	dmr125
W	chr22	31971376	83	6	93.26	C8	USM	control	control	dmr125
C	chr22	31971316	1953	2140	47.72	C8	USM	control	control	dmr125
C	chr22	31971321	1317	2793	32.04	C8	USM	control	control	dmr125
C	chr22	31971337	1584	2272	41.08	C8	USM	control	control	dmr125
C	chr22	31971364	3488	746	82.38	C8	USM	control	control	dmr125
C	chr22	31971377	3334	895	78.84	C8	USM	control	control	dmr125
C	chr22	31971395	1847	2332	44.2	C8	USM	control	control	dmr125
W	chr22	35483088	6392	1557	80.41	C8	USM	control	control	dmr126
W	chr22	35483097	4049	3931	50.74	C8	USM	control	control	dmr126
W	chr22	35483124	4001	3834	51.07	C8	USM	control	control	dmr126
C	chr22	35483125	1373	1200	53.36	C8	USM	control	control	dmr126
C	chr22	35483154	961	1854	34.14	C8	USM	control	control	dmr126
C	chr22	35483158	947	1917	33.07	C8	USM	control	control	dmr126
W	chr22	36797809	4	69	5.48	C8	USM	control	control	dmr127
W	chr22	36797853	14	61	18.67	C8	USM	control	control	dmr127
W	chr22	36797857	9	66	12	C8	USM	control	control	dmr127
W	chr22	36797868	21	54	28	C8	USM	control	control	dmr127
W	chr22	36797871	14	61	18.67	C8	USM	control	control	dmr127
C	chr22	37491790	423	1725	19.69	C8	USM	control	control	dmr128
C	chr22	37491799	614	1539	28.52	C8	USM	control	control	dmr128
C	chr22	37491814	743	1418	34.38	C8	USM	control	control	dmr128
C	chr22	37491831	1044	1088	48.97	C8	USM	control	control	dmr128
C	chr22	37491840	677	1366	33.14	C8	USM	control	control	dmr128
W	chr22	37618583	327	3968	7.61	C8	USM	control	control	dmr129
W	chr22	37618623	322	3991	7.47	C8	USM	control	control	dmr129
W	chr22	42769446	919	762	54.67	C8	USM	control	control	dmr130
W	chr22	42769453	719	978	42.37	C8	USM	control	control	dmr130
W	chr22	42769462	832	874	48.77	C8	USM	control	control	dmr130
W	chr22	42769487	479	1276	27.29	C8	USM	control	control	dmr130
W	chr22	42769493	471	1311	26.43	C8	USM	control	control	dmr130
W	chr22	42769514	471	1367	25.63	C8	USM	control	control	dmr130
W	chr22	42769520	400	1433	21.82	C8	USM	control	control	dmr130
C	chr22	42769447	567	236	70.61	C8	USM	control	control	dmr130
C	chr22	42769454	432	379	53.27	C8	USM	control	control	dmr130
C	chr22	42769463	537	287	65.17	C8	USM	control	control	dmr130
C	chr22	42769488	352	363	49.23	C8	USM	control	control	dmr130
C	chr22	42769494	301	346	46.52	C8	USM	control	control	dmr130
C	chr22	44448315	476	1770	21.19	C8	USM	control	control	dmr131
C	chr22	44448368	604	1409	30	C8	USM	control	control	dmr131
C	chr22	44448378	1690	346	83.01	C8	USM	control	control	dmr131
C	chr22	44448399	573	1431	28.59	C8	USM	control	control	dmr131
C	chr22	44448403	697	1283	35.2	C8	USM	control	control	dmr131
W	chr22	44448367	384	1266	23.27	C8	USM	control	control	dmr131
W	chr22	44448377	1259	390	76.35	C8	USM	control	control	dmr131
W	chr22	44448398	508	1103	31.53	C8	USM	control	control	dmr131
W	chr22	44448402	905	685	56.92	C8	USM	control	control	dmr131
W	chr22	44448560	426	321	57.03	C8	USM	control	control	dmr131
W	chr22	44448573	387	248	60.94	C8	USM	control	control	dmr131
W	chr22	44448611	357	193	64.91	C8	USM	control	control	dmr131
C	chr22	44448561	992	1087	47.72	C8	USM	control	control	dmr131
C	chr22	44448574	1387	704	66.33	C8	USM	control	control	dmr131
C	chr22	44448612	937	631	59.76	C8	USM	control	control	dmr131
W	chr22	46364283	807	234	77.52	C8	USM	control	control	dmr132
W	chr22	46364296	968	88	91.67	C8	USM	control	control	dmr132
W	chr22	46364314	968	89	91.58	C8	USM	control	control	dmr132
W	chr22	46364362	561	275	67.11	C8	USM	control	control	dmr132
C	chr22	46364315	1294	254	83.59	C8	USM	control	control	dmr132
C	chr22	46364363	1156	346	76.96	C8	USM	control	control	dmr132
C	chr22	46364391	1081	150	87.81	C8	USM	control	control	dmr132
C	chr3	13294540	2335	593	79.75	C8	USM	control	control	dmr133
C	chr3	13294548	2349	562	80.69	C8	USM	control	control	dmr133
C	chr3	13294555	2690	202	93.02	C8	USM	control	control	dmr133
C	chr3	13294575	1813	1021	63.97	C8	USM	control	control	dmr133
W	chr3	13294547	1780	407	81.39	C8	USM	control	control	dmr133
W	chr3	13294554	1988	233	89.51	C8	USM	control	control	dmr133
W	chr3	13294574	1293	952	57.59	C8	USM	control	control	dmr133
W	chr3	66407712	266	22	92.36	C8	USM	control	control	dmr135
C	chr3	66407713	472	13	97.32	C8	USM	control	control	dmr135
C	chr3	66407774	40	396	9.17	C8	USM	control	control	dmr135
C	chr3	187750502	420	3681	10.24	C8	USM	control	control	dmr137
C	chr3	187750538	666	3405	16.36	C8	USM	control	control	dmr137
W	chr3	187750501	39	1706	2.23	C8	USM	control	control	dmr137
W	chr3	187750537	301	1460	17.09	C8	USM	control	control	dmr137
C	chr4	1773482	2523	828	75.29	C8	USM	control	control	dmr138
C	chr4	1773487	1210	2134	36.18	C8	USM	control	control	dmr138
C	chr4	1773527	2792	431	86.63	C8	USM	control	control	dmr138
C	chr4	1773534	2445	770	76.05	C8	USM	control	control	dmr138
W	chr4	1773481	625	124	83.44	C8	USM	control	control	dmr138
W	chr4	1773486	312	450	40.94	C8	USM	control	control	dmr138
W	chr4	1773526	709	117	85.84	C8	USM	control	control	dmr138
W	chr4	1773533	699	123	85.04	C8	USM	control	control	dmr138
W	chr4	2320016	39	88	30.71	C8	USM	control	control	dmr139
W	chr4	2320087	125	84	59.81	C8	USM	control	control	dmr139
W	chr4	2320090	131	75	63.59	C8	USM	control	control	dmr139
C	chr4	2320017	308	2172	12.42	C8	USM	control	control	dmr139
C	chr4	2320088	801	672	54.38	C8	USM	control	control	dmr139
C	chr4	2320091	738	774	48.81	C8	USM	control	control	dmr139
C	chr4	2320201	1780	270	86.83	C8	USM	control	control	dmr139
C	chr4	2320211	1477	753	66.23	C8	USM	control	control	dmr139
C	chr4	2320231	1344	892	60.11	C8	USM	control	control	dmr139
C	chr4	2320250	180	1998	8.26	C8	USM	control	control	dmr139
C	chr4	2320254	436	1717	20.25	C8	USM	control	control	dmr139
W	chr4	2320210	76	18	80.85	C8	USM	control	control	dmr139
W	chr4	2320230	84	12	87.5	C8	USM	control	control	dmr139
W	chr4	2320249	12	77	13.48	C8	USM	control	control	dmr139
W	chr4	2320253	30	60	33.33	C8	USM	control	control	dmr139
W	chr4	2320264	6	84	6.67	C8	USM	control	control	dmr139
W	chr4	8142636	765	167	82.08	C8	USM	control	control	dmr142
W	chr4	8142659	911	29	96.91	C8	USM	control	control	dmr142
W	chr4	8142667	694	240	74.3	C8	USM	control	control	dmr142
W	chr4	8142706	594	233	71.83	C8	USM	control	control	dmr142
C	chr4	8142707	2392	976	71.02	C8	USM	control	control	dmr142
C	chr4	8142744	1013	2500	28.84	C8	USM	control	control	dmr142
W	chr4	40916972	241	832	22.46	C8	USM	control	control	dmr143
W	chr4	40916993	608	474	56.19	C8	USM	control	control	dmr143
C	chr4	40916973	1056	2422	30.36	C8	USM	control	control	dmr143
C	chr4	40916994	1934	1523	55.94	C8	USM	control	control	dmr143
C	chr4	113354207	640	1085	37.1	C8	USM	control	control	dmr146
C	chr4	113354225	975	885	52.42	C8	USM	control	control	dmr146
C	chr4	113354234	1024	753	57.63	C8	USM	control	control	dmr146
C	chr5	1130582	21	8	72.41	C8	USM	control	control	dmr147
C	chr5	1130590	20	10	66.67	C8	USM	control	control	dmr147
C	chr5	1130592	19	11	63.33	C8	USM	control	control	dmr147
W	chr5	1294267	599	158	79.13	C8	USM	control	control	dmr148
W	chr5	1294284	513	269	65.6	C8	USM	control	control	dmr148
W	chr5	1294288	609	181	77.09	C8	USM	control	control	dmr148
W	chr5	1294299	496	300	62.31	C8	USM	control	control	dmr148
W	chr5	1294305	587	194	75.16	C8	USM	control	control	dmr148
W	chr5	1294318	461	331	58.21	C8	USM	control	control	dmr148
W	chr5	1294325	490	288	62.98	C8	USM	control	control	dmr148
W	chr5	1294332	370	399	48.11	C8	USM	control	control	dmr148
C	chr5	1294285	784	610	56.24	C8	USM	control	control	dmr148
C	chr5	1294289	1003	395	71.75	C8	USM	control	control	dmr148
C	chr5	1294300	916	503	64.55	C8	USM	control	control	dmr148
C	chr5	1294306	977	407	70.59	C8	USM	control	control	dmr148
C	chr5	1294319	706	731	49.13	C8	USM	control	control	dmr148
C	chr5	1294326	816	343	70.41	C8	USM	control	control	dmr148
C	chr5	1294333	748	672	52.68	C8	USM	control	control	dmr148
C	chr5	1294349	694	756	47.86	C8	USM	control	control	dmr148
C	chr5	1294352	466	984	32.14	C8	USM	control	control	dmr148
C	chr5	1294365	585	866	40.32	C8	USM	control	control	dmr148
C	chr5	1294368	628	825	43.22	C8	USM	control	control	dmr148
C	chr5	1294373	659	791	45.45	C8	USM	control	control	dmr148
W	chr5	3210621	586	29	95.28	C8	USM	control	control	dmr149
W	chr5	3210647	243	605	28.66	C8	USM	control	control	dmr149
W	chr5	3210680	573	461	55.42	C8	USM	control	control	dmr149
C	chr5	3210622	744	21	97.25	C8	USM	control	control	dmr149
C	chr5	3210648	104	387	21.18	C8	USM	control	control	dmr149
C	chr5	3210681	247	376	39.65	C8	USM	control	control	dmr149
C	chr5	174315280	853	158	84.37	C8	USM	control	control	dmr150
C	chr5	174315299	917	93	90.79	C8	USM	control	control	dmr150
C	chr5	174315345	841	311	73	C8	USM	control	control	dmr150
W	chr5	174315344	3013	1352	69.03	C8	USM	control	control	dmr150
W	chr5	174315375	2872	1424	66.85	C8	USM	control	control	dmr150
W	chr5	174315380	1979	2318	46.06	C8	USM	control	control	dmr150
C	chr5	175331294	1195	1412	45.84	C8	USM	control	control	dmr151
C	chr5	175331314	1856	898	67.39	C8	USM	control	control	dmr151
C	chr5	175331335	1903	485	79.69	C8	USM	control	control	dmr151
C	chr5	175331353	1186	1357	46.64	C8	USM	control	control	dmr151
W	chr5	175331313	1277	162	88.74	C8	USM	control	control	dmr151
W	chr5	175331334	1322	147	89.99	C8	USM	control	control	dmr151
W	chr5	175331352	789	682	53.64	C8	USM	control	control	dmr151
W	chr5	175331389	1077	380	73.92	C8	USM	control	control	dmr151
W	chr6	14953972	2671	1404	65.55	C8	USM	control	control	dmr152
W	chr6	14953975	2399	1692	58.64	C8	USM	control	control	dmr152
W	chr6	14954010	2644	1499	63.82	C8	USM	control	control	dmr152
C	chr6	14953973	31	8	79.49	C8	USM	control	control	dmr152
C	chr6	14953976	34	4	89.47	C8	USM	control	control	dmr152
C	chr6	14954011	30	12	71.43	C8	USM	control	control	dmr152
W	chr6	16231439	1312	83	94.05	C8	USM	control	control	dmr153
W	chr6	16231458	1004	416	70.7	C8	USM	control	control	dmr153
W	chr6	16231483	1155	142	89.05	C8	USM	control	control	dmr153
C	chr6	16231440	697	34	95.35	C8	USM	control	control	dmr153
C	chr6	16231459	556	158	77.87	C8	USM	control	control	dmr153
C	chr6	16231484	615	106	85.3	C8	USM	control	control	dmr153
C	chr6	89281894	265	310	46.09	C8	USM	control	control	dmr154
C	chr6	89281930	306	394	43.71	C8	USM	control	control	dmr154
C	chr6	89281932	163	536	23.32	C8	USM	control	control	dmr154
W	chr6	89281893	1860	2022	47.91	C8	USM	control	control	dmr154
W	chr6	89281929	2339	1611	59.22	C8	USM	control	control	dmr154
W	chr6	89281931	1757	2205	44.35	C8	USM	control	control	dmr154
C	chr6	106146128	29	52	35.8	C8	USM	control	control	dmr155
C	chr6	106146150	10	54	15.62	C8	USM	control	control	dmr155
W	chr6	106146149	610	2813	17.82	C8	USM	control	control	dmr155
W	chr6	106146228	6734	765	89.8	C8	USM	control	control	dmr155
W	chr6	166688225	402	154	72.3	C8	USM	control	control	dmr156
C	chr6	166688226	114	25	82.01	C8	USM	control	control	dmr156
C	chr6	166688262	92	51	64.34	C8	USM	control	control	dmr156
W	chr6	167397055	1579	1336	54.17	C8	USM	control	control	dmr157
C	chr6	167397056	738	780	48.62	C8	USM	control	control	dmr157
W	chr7	598006	180	5972	2.93	C8	USM	control	control	dmr158
W	chr7	598018	800	5433	12.83	C8	USM	control	control	dmr158
W	chr7	598030	1083	5257	17.08	C8	USM	control	control	dmr158
W	chr7	598051	1111	5241	17.49	C8	USM	control	control	dmr158
W	chr7	598054	1464	4880	23.08	C8	USM	control	control	dmr158
W	chr7	598078	4726	1618	74.5	C8	USM	control	control	dmr158
W	chr7	598089	5198	1110	82.4	C8	USM	control	control	dmr158
C	chr7	598052	735	2035	26.53	C8	USM	control	control	dmr158
C	chr7	598055	483	2293	17.4	C8	USM	control	control	dmr158
C	chr7	598079	2115	688	75.45	C8	USM	control	control	dmr158
C	chr7	598090	2270	522	81.3	C8	USM	control	control	dmr158
C	chr7	598106	2302	447	83.74	C8	USM	control	control	dmr158
W	chr7	1726441	47	39	54.65	C8	USM	control	control	dmr159
W	chr7	1726458	26	63	29.21	C8	USM	control	control	dmr159
W	chr7	1726498	33	70	32.04	C8	USM	control	control	dmr159
W	chr7	1726508	24	80	23.08	C8	USM	control	control	dmr159
W	chr7	1726529	21	71	22.83	C8	USM	control	control	dmr159
C	chr7	1726499	165	411	28.65	C8	USM	control	control	dmr159
C	chr7	1726509	228	633	26.48	C8	USM	control	control	dmr159
C	chr7	1726530	165	478	25.66	C8	USM	control	control	dmr159
C	chr7	44240453	1776	566	75.83	C8	USM	control	control	dmr160
C	chr7	44240457	562	1771	24.09	C8	USM	control	control	dmr160
C	chr7	44240491	650	660	49.62	C8	USM	control	control	dmr160
C	chr7	44240506	296	1055	21.91	C8	USM	control	control	dmr160
W	chr7	44240452	1605	465	77.54	C8	USM	control	control	dmr160
W	chr7	44240456	465	1619	22.31	C8	USM	control	control	dmr160
W	chr7	44240490	985	1142	46.31	C8	USM	control	control	dmr160
W	chr7	44240505	655	869	42.98	C8	USM	control	control	dmr160
C	chr7	55155765	247	53	82.33	C8	USM	control	control	dmr161
C	chr7	55155780	227	73	75.67	C8	USM	control	control	dmr161
W	chr7	55155779	1913	320	85.67	C8	USM	control	control	dmr161
W	chr7	55155796	1824	438	80.64	C8	USM	control	control	dmr161
W	chr7	55155852	2370	586	80.18	C8	USM	control	control	dmr161
W	chr7	55155857	2589	371	87.47	C8	USM	control	control	dmr161
W	chr7	55155861	2655	296	89.97	C8	USM	control	control	dmr161
W	chr7	55155865	2762	155	94.69	C8	USM	control	control	dmr161
W	chr8	206908	1129	158	87.72	C8	USM	control	control	dmr163
W	chr8	206933	1247	126	90.82	C8	USM	control	control	dmr163
W	chr8	206940	1250	137	90.12	C8	USM	control	control	dmr163
W	chr8	206954	1320	228	85.27	C8	USM	control	control	dmr163
C	chr8	206909	3568	446	88.89	C8	USM	control	control	dmr163
C	chr8	206934	3910	166	95.93	C8	USM	control	control	dmr163
C	chr8	206941	3760	505	88.16	C8	USM	control	control	dmr163
C	chr8	206955	3554	823	81.2	C8	USM	control	control	dmr163
C	chr8	23226021	128	1116	10.29	C8	USM	control	control	dmr165
C	chr8	23226028	120	1101	9.83	C8	USM	control	control	dmr165
C	chr8	23226039	84	1167	6.71	C8	USM	control	control	dmr165
C	chr8	23226057	142	740	16.1	C8	USM	control	control	dmr165
C	chr8	23226066	161	1096	12.81	C8	USM	control	control	dmr165
C	chr8	23226068	217	1029	17.42	C8	USM	control	control	dmr165
C	chr8	23226075	206	1030	16.67	C8	USM	control	control	dmr165
C	chr8	23226087	218	813	21.14	C8	USM	control	control	dmr165
W	chr8	23226020	244	1994	10.9	C8	USM	control	control	dmr165
W	chr8	23226027	211	2050	9.33	C8	USM	control	control	dmr165
W	chr8	23226038	205	2076	8.99	C8	USM	control	control	dmr165
W	chr8	23226056	175	2092	7.72	C8	USM	control	control	dmr165
W	chr8	23226065	108	2158	4.77	C8	USM	control	control	dmr165
W	chr8	23226067	147	2114	6.5	C8	USM	control	control	dmr165
W	chr8	23226074	99	2130	4.44	C8	USM	control	control	dmr165
W	chr8	23226086	352	1882	15.76	C8	USM	control	control	dmr165
W	chr8	23226102	257	1932	11.74	C8	USM	control	control	dmr165
C	chr8	48671397	193	761	20.23	C8	USM	control	control	dmr167
C	chr8	48671438	178	762	18.94	C8	USM	control	control	dmr167
C	chr8	48671478	219	818	21.12	C8	USM	control	control	dmr167
C	chr8	48671488	210	826	20.27	C8	USM	control	control	dmr167
W	chr8	48671437	114	764	12.98	C8	USM	control	control	dmr167
W	chr8	48671477	248	941	20.86	C8	USM	control	control	dmr167
W	chr8	48671487	219	951	18.72	C8	USM	control	control	dmr167
W	chr8	48671504	208	807	20.49	C8	USM	control	control	dmr167
C	chr8	51396170	284	291	49.39	C8	USM	control	control	dmr168
C	chr8	51396257	482	300	61.64	C8	USM	control	control	dmr168
W	chr8	51396256	1807	1883	48.97	C8	USM	control	control	dmr168
W	chr8	51396262	1824	1798	50.36	C8	USM	control	control	dmr168
W	chr8	53529343	2541	225	91.87	C8	USM	control	control	dmr169
W	chr8	53529349	2468	302	89.1	C8	USM	control	control	dmr169
W	chr8	53529359	1694	1137	59.84	C8	USM	control	control	dmr169
W	chr8	53529414	362	2481	12.73	C8	USM	control	control	dmr169
W	chr8	66513871	1149	436	72.49	C8	USM	control	control	dmr170
C	chr8	66513872	799	367	68.52	C8	USM	control	control	dmr170
C	chr8	125385903	350	762	31.47	C8	USM	control	control	dmr171
C	chr8	125385945	379	699	35.16	C8	USM	control	control	dmr171
C	chr8	125385956	352	666	34.58	C8	USM	control	control	dmr171
C	chr8	125385964	454	595	43.28	C8	USM	control	control	dmr171
W	chr8	125385955	99	10	90.83	C8	USM	control	control	dmr171
W	chr8	125385963	104	6	94.55	C8	USM	control	control	dmr171
W	chr8	125385992	100	10	90.91	C8	USM	control	control	dmr171
C	chr8	141318452	387	204	65.48	C8	USM	control	control	dmr172
W	chr8	141318451	3505	1430	71.02	C8	USM	control	control	dmr172
W	chr8	141318479	4454	475	90.36	C8	USM	control	control	dmr172
W	chr8	141318486	4765	171	96.54	C8	USM	control	control	dmr172
W	chr8	142209710	1465	849	63.31	C8	USM	control	control	dmr173
W	chr8	142209740	1952	315	86.1	C8	USM	control	control	dmr173
C	chr8	142209711	1271	790	61.67	C8	USM	control	control	dmr173
C	chr8	142786157	1423	993	58.9	C8	USM	control	control	dmr174
C	chr8	142786188	1556	1376	53.07	C8	USM	control	control	dmr174
W	chr8	142786156	809	579	58.29	C8	USM	control	control	dmr174
W	chr8	142786187	722	817	46.91	C8	USM	control	control	dmr174
W	chr9	6723119	169	53	76.13	C8	USM	control	control	dmr175
W	chr9	6723139	54	165	24.66	C8	USM	control	control	dmr175
C	chr9	78150080	15	255	5.56	C8	USM	control	control	dmr176
C	chr9	78150096	192	78	71.11	C8	USM	control	control	dmr176
W	chr9	78150079	382	2681	12.47	C8	USM	control	control	dmr176
W	chr9	78150095	2463	735	77.02	C8	USM	control	control	dmr176
W	chr9	78150130	539	2951	15.44	C8	USM	control	control	dmr176
W	chr9	78150148	750	2754	21.4	C8	USM	control	control	dmr176
W	chr9	78357574	1127	344	76.61	C8	USM	control	control	dmr177
W	chr9	78357587	1277	181	87.59	C8	USM	control	control	dmr177
W	chr9	78357596	940	502	65.19	C8	USM	control	control	dmr177
W	chr9	78357602	1036	386	72.86	C8	USM	control	control	dmr177
C	chr9	78357588	2000	209	90.54	C8	USM	control	control	dmr177
C	chr9	78357597	1186	1067	52.64	C8	USM	control	control	dmr177
C	chr9	78357603	1138	536	67.98	C8	USM	control	control	dmr177
C	chr9	78357630	886	1061	45.51	C8	USM	control	control	dmr177
C	chr9	78357635	1308	864	60.22	C8	USM	control	control	dmr177
C	chr9	90433375	606	511	54.25	C8	USM	control	control	dmr178
C	chr9	90433392	399	608	39.62	C8	USM	control	control	dmr178
C	chr9	122199893	504	620	44.84	C8	USM	control	control	dmr179
C	chr9	122199912	526	614	46.14	C8	USM	control	control	dmr179
C	chr9	122199921	801	150	84.23	C8	USM	control	control	dmr179
C	chr9	122199941	825	278	74.8	C8	USM	control	control	dmr179
C	chr9	122199956	788	257	75.41	C8	USM	control	control	dmr179
C	chr9	122199961	801	236	77.24	C8	USM	control	control	dmr179
W	chr9	122199911	829	406	67.13	C8	USM	control	control	dmr179
W	chr9	122199920	1098	173	86.39	C8	USM	control	control	dmr179
W	chr9	122199940	969	355	73.19	C8	USM	control	control	dmr179
W	chr9	122199955	928	407	69.51	C8	USM	control	control	dmr179
W	chr9	122199960	1048	286	78.56	C8	USM	control	control	dmr179
C	chr9	123475448	603	458	56.83	C8	USM	control	control	dmr180
C	chr9	123475484	114	824	12.15	C8	USM	control	control	dmr180
W	chr9	130307459	2394	1729	58.06	C8	USM	control	control	dmr181
W	chr9	130307462	2962	1091	73.08	C8	USM	control	control	dmr181
W	chr9	130307481	2203	1694	56.53	C8	USM	control	control	dmr181
W	chr9	130307496	2093	1788	53.93	C8	USM	control	control	dmr181
C	chr9	130307460	1225	658	65.06	C8	USM	control	control	dmr181
C	chr9	130307463	1425	467	75.32	C8	USM	control	control	dmr181
C	chr9	130307482	815	1090	42.78	C8	USM	control	control	dmr181
C	chr9	130307497	932	956	49.36	C8	USM	control	control	dmr181
C	chr9	132854886	979	114	89.57	C8	USM	control	control	dmr182
C	chr9	132854905	854	224	79.22	C8	USM	control	control	dmr182
C	chr9	132854912	961	112	89.56	C8	USM	control	control	dmr182
C	chr9	132854914	824	248	76.87	C8	USM	control	control	dmr182
W	chr9	132854885	30	2	93.75	C8	USM	control	control	dmr182
W	chr9	132854904	26	6	81.25	C8	USM	control	control	dmr182
W	chr9	132854911	30	2	93.75	C8	USM	control	control	dmr182
W	chr9	132854913	26	6	81.25	C8	USM	control	control	dmr182
W	chr9	134545640	510	53	90.59	C8	USM	control	control	dmr183
W	chr9	134545686	614	99	86.12	C8	USM	control	control	dmr183
W	chr9	134545691	690	79	89.73	C8	USM	control	control	dmr183
W	chr9	134545694	629	158	79.92	C8	USM	control	control	dmr183
C	chr9	134545641	1407	129	91.6	C8	USM	control	control	dmr183
C	chr9	134545687	1333	180	88.1	C8	USM	control	control	dmr183
C	chr9	134545692	1207	328	78.63	C8	USM	control	control	dmr183
C	chr9	134545695	1277	251	83.57	C8	USM	control	control	dmr183
C	chr9	134689666	407	1308	23.73	C8	USM	control	control	dmr184
W	chr9	134689665	66	492	11.83	C8	USM	control	control	dmr184
W	chr9	134689693	278	480	36.68	C8	USM	control	control	dmr184
W	chr9	134689712	343	419	45.01	C8	USM	control	control	dmr184
W	chr9	138045987	255	882	22.43	C8	USM	control	control	dmr186
W	chr9	138045999	378	771	32.9	C8	USM	control	control	dmr186
W	chr9	138046017	731	419	63.57	C8	USM	control	control	dmr186
W	chr9	138046023	630	520	54.78	C8	USM	control	control	dmr186
W	chr9	138046048	623	536	53.75	C8	USM	control	control	dmr186
W	chr9	138046090	221	937	19.08	C8	USM	control	control	dmr186
C	chr9	138046000	252	1277	16.48	C8	USM	control	control	dmr186
C	chr9	138046018	1151	390	74.69	C8	USM	control	control	dmr186
C	chr9	138046024	1072	446	70.62	C8	USM	control	control	dmr186
C	chr9	138046049	924	587	61.15	C8	USM	control	control	dmr186
C	chr9	138100427	17	55	23.61	C8	USM	control	control	dmr187
C	chr9	138100443	37	29	56.06	C8	USM	control	control	dmr187
W	chr9	138100426	76	460	14.18	C8	USM	control	control	dmr187
W	chr9	138100442	251	292	46.22	C8	USM	control	control	dmr187
C	chr1	1167415	547	297	64.81	CVID25	SM	cvid	cvid_2	dmr1
C	chr1	1167442	355	630	36.04	CVID25	SM	cvid	cvid_2	dmr1
C	chr1	1167454	374	593	38.68	CVID25	SM	cvid	cvid_2	dmr1
C	chr1	1167470	506	483	51.16	CVID25	SM	cvid	cvid_2	dmr1
C	chr1	1167478	351	424	45.29	CVID25	SM	cvid	cvid_2	dmr1
W	chr1	1167453	369	769	32.43	CVID25	SM	cvid	cvid_2	dmr1
W	chr1	1167469	622	689	47.44	CVID25	SM	cvid	cvid_2	dmr1
W	chr1	1167477	471	882	34.81	CVID25	SM	cvid	cvid_2	dmr1
W	chr1	1167505	436	941	31.66	CVID25	SM	cvid	cvid_2	dmr1
W	chr1	1167510	313	1057	22.85	CVID25	SM	cvid	cvid_2	dmr1
W	chr1	9145386	211	181	53.83	CVID25	SM	cvid	cvid_2	dmr2
W	chr1	9145410	121	287	29.66	CVID25	SM	cvid	cvid_2	dmr2
W	chr1	9145454	131	322	28.92	CVID25	SM	cvid	cvid_2	dmr2
C	chr1	9145455	42	293	12.54	CVID25	SM	cvid	cvid_2	dmr2
C	chr1	9145477	27	284	8.68	CVID25	SM	cvid	cvid_2	dmr2
C	chr1	9145504	10	155	6.06	CVID25	SM	cvid	cvid_2	dmr2
C	chr1	9475430	278	552	33.49	CVID25	SM	cvid	cvid_2	dmr3
C	chr1	9475438	680	155	81.44	CVID25	SM	cvid	cvid_2	dmr3
C	chr1	9475455	777	48	94.18	CVID25	SM	cvid	cvid_2	dmr3
C	chr1	9475457	765	63	92.39	CVID25	SM	cvid	cvid_2	dmr3
C	chr1	9475478	353	422	45.55	CVID25	SM	cvid	cvid_2	dmr3
C	chr1	9475496	514	232	68.9	CVID25	SM	cvid	cvid_2	dmr3
C	chr1	9475501	546	191	74.08	CVID25	SM	cvid	cvid_2	dmr3
W	chr1	9475454	431	16	96.42	CVID25	SM	cvid	cvid_2	dmr3
W	chr1	9475456	409	46	89.89	CVID25	SM	cvid	cvid_2	dmr3
W	chr1	9475477	204	224	47.66	CVID25	SM	cvid	cvid_2	dmr3
W	chr1	9475495	194	122	61.39	CVID25	SM	cvid	cvid_2	dmr3
W	chr1	9475500	218	91	70.55	CVID25	SM	cvid	cvid_2	dmr3
C	chr1	9688887	74	419	15.01	CVID25	SM	cvid	cvid_2	dmr4
C	chr1	9688903	70	462	13.16	CVID25	SM	cvid	cvid_2	dmr4
C	chr1	9688910	99	428	18.79	CVID25	SM	cvid	cvid_2	dmr4
C	chr1	9688914	26	496	4.98	CVID25	SM	cvid	cvid_2	dmr4
W	chr1	9688902	89	761	10.47	CVID25	SM	cvid	cvid_2	dmr4
W	chr1	9688909	197	660	22.99	CVID25	SM	cvid	cvid_2	dmr4
W	chr1	9688913	49	810	5.7	CVID25	SM	cvid	cvid_2	dmr4
C	chr1	10737357	92	141	39.48	CVID25	SM	cvid	cvid_2	dmr5
C	chr1	10737394	179	23	88.61	CVID25	SM	cvid	cvid_2	dmr5
C	chr1	10737399	173	17	91.05	CVID25	SM	cvid	cvid_2	dmr5
W	chr1	10737393	1091	470	69.89	CVID25	SM	cvid	cvid_2	dmr5
W	chr1	10737398	1406	165	89.5	CVID25	SM	cvid	cvid_2	dmr5
W	chr1	10737441	136	1224	10	CVID25	SM	cvid	cvid_2	dmr5
W	chr1	19014196	225	1362	14.18	CVID25	SM	cvid	cvid_2	dmr6
W	chr1	19014228	372	1387	21.15	CVID25	SM	cvid	cvid_2	dmr6
W	chr1	19014242	164	1643	9.08	CVID25	SM	cvid	cvid_2	dmr6
W	chr1	21303233	225	881	20.34	CVID25	SM	cvid	cvid_2	dmr7
W	chr1	21303253	1023	76	93.08	CVID25	SM	cvid	cvid_2	dmr7
W	chr1	21303279	461	610	43.04	CVID25	SM	cvid	cvid_2	dmr7
C	chr1	21303280	272	304	47.22	CVID25	SM	cvid	cvid_2	dmr7
C	chr1	21303305	38	37	50.67	CVID25	SM	cvid	cvid_2	dmr7
W	chr1	41623739	59	101	36.88	CVID25	SM	cvid	cvid_2	dmr8
W	chr1	41623742	76	80	48.72	CVID25	SM	cvid	cvid_2	dmr8
W	chr1	41623758	28	110	20.29	CVID25	SM	cvid	cvid_2	dmr8
C	chr1	41623740	1201	2258	34.72	CVID25	SM	cvid	cvid_2	dmr8
C	chr1	41623743	1896	1573	54.66	CVID25	SM	cvid	cvid_2	dmr8
C	chr1	41623759	818	2666	23.48	CVID25	SM	cvid	cvid_2	dmr8
W	chr1	85279492	168	541	23.7	CVID25	SM	cvid	cvid_2	dmr9
W	chr1	110215098	1153	788	59.4	CVID25	SM	cvid	cvid_2	dmr10
W	chr1	110215129	759	1340	36.16	CVID25	SM	cvid	cvid_2	dmr10
W	chr1	110215148	228	1899	10.72	CVID25	SM	cvid	cvid_2	dmr10
C	chr1	110215130	47	93	33.57	CVID25	SM	cvid	cvid_2	dmr10
C	chr1	110215149	17	125	11.97	CVID25	SM	cvid	cvid_2	dmr10
W	chr10	371543	2371	512	82.24	CVID25	SM	cvid	cvid_2	dmr11
W	chr10	371619	2044	1019	66.73	CVID25	SM	cvid	cvid_2	dmr11
W	chr10	371624	1789	1266	58.56	CVID25	SM	cvid	cvid_2	dmr11
C	chr10	513465	1454	1402	50.91	CVID25	SM	cvid	cvid_2	dmr12
C	chr10	513470	1365	1523	47.26	CVID25	SM	cvid	cvid_2	dmr12
C	chr10	513472	1426	1471	49.22	CVID25	SM	cvid	cvid_2	dmr12
C	chr10	513486	1526	1442	51.42	CVID25	SM	cvid	cvid_2	dmr12
C	chr10	513488	1627	1361	54.45	CVID25	SM	cvid	cvid_2	dmr12
C	chr10	513498	1260	1819	40.92	CVID25	SM	cvid	cvid_2	dmr12
C	chr10	513503	892	2200	28.85	CVID25	SM	cvid	cvid_2	dmr12
C	chr10	513512	841	2233	27.36	CVID25	SM	cvid	cvid_2	dmr12
C	chr10	513529	958	3101	23.6	CVID25	SM	cvid	cvid_2	dmr12
C	chr10	513552	702	3265	17.7	CVID25	SM	cvid	cvid_2	dmr12
C	chr10	513562	1206	2692	30.94	CVID25	SM	cvid	cvid_2	dmr12
C	chr10	513564	1398	2466	36.18	CVID25	SM	cvid	cvid_2	dmr12
W	chr10	42962379	594	78	88.39	CVID25	SM	cvid	cvid_2	dmr13
W	chr10	42962395	274	504	35.22	CVID25	SM	cvid	cvid_2	dmr13
C	chr10	42962396	43	40	51.81	CVID25	SM	cvid	cvid_2	dmr13
W	chr10	58857113	108	42	72	CVID25	SM	cvid	cvid_2	dmr14
W	chr10	58857121	67	60	52.76	CVID25	SM	cvid	cvid_2	dmr14
C	chr10	58857114	1252	457	73.26	CVID25	SM	cvid	cvid_2	dmr14
C	chr10	58857122	893	782	53.31	CVID25	SM	cvid	cvid_2	dmr14
W	chr10	70540781	423	796	34.7	CVID25	SM	cvid	cvid_2	dmr15
C	chr10	70540782	44	56	44	CVID25	SM	cvid	cvid_2	dmr15
W	chr10	72341088	18	1063	1.67	CVID25	SM	cvid	cvid_2	dmr16
W	chr10	72341105	16	1083	1.46	CVID25	SM	cvid	cvid_2	dmr16
W	chr10	72341108	24	1071	2.19	CVID25	SM	cvid	cvid_2	dmr16
W	chr10	72341136	33	561	5.56	CVID25	SM	cvid	cvid_2	dmr16
W	chr10	72341151	166	453	26.82	CVID25	SM	cvid	cvid_2	dmr16
C	chr10	119567924	313	207	60.19	CVID25	SM	cvid	cvid_2	dmr18
C	chr10	119567953	353	170	67.5	CVID25	SM	cvid	cvid_2	dmr18
C	chr10	119567985	131	383	25.49	CVID25	SM	cvid	cvid_2	dmr18
C	chr10	119567992	176	353	33.27	CVID25	SM	cvid	cvid_2	dmr18
C	chr10	119568013	136	397	25.52	CVID25	SM	cvid	cvid_2	dmr18
C	chr10	119568023	80	441	15.36	CVID25	SM	cvid	cvid_2	dmr18
W	chr10	121919653	676	821	45.16	CVID25	SM	cvid	cvid_2	dmr19
W	chr10	121919689	679	852	44.35	CVID25	SM	cvid	cvid_2	dmr19
W	chr10	121919695	727	799	47.64	CVID25	SM	cvid	cvid_2	dmr19
W	chr10	121919704	729	778	48.37	CVID25	SM	cvid	cvid_2	dmr19
W	chr10	121919706	738	766	49.07	CVID25	SM	cvid	cvid_2	dmr19
W	chr10	121919726	459	626	42.3	CVID25	SM	cvid	cvid_2	dmr19
W	chr10	124587847	363	862	29.63	CVID25	SM	cvid	cvid_2	dmr20
W	chr10	124587868	696	855	44.87	CVID25	SM	cvid	cvid_2	dmr20
W	chr10	124587883	781	750	51.01	CVID25	SM	cvid	cvid_2	dmr20
C	chr10	124587869	163	172	48.66	CVID25	SM	cvid	cvid_2	dmr20
C	chr10	124587884	207	155	57.18	CVID25	SM	cvid	cvid_2	dmr20
C	chr10	124587918	213	173	55.18	CVID25	SM	cvid	cvid_2	dmr20
C	chr10	125423631	42	25	62.69	CVID25	SM	cvid	cvid_2	dmr21
W	chr10	125423630	142	18	88.75	CVID25	SM	cvid	cvid_2	dmr21
W	chr10	125423668	92	74	55.42	CVID25	SM	cvid	cvid_2	dmr21
C	chr10	128278768	471	280	62.72	CVID25	SM	cvid	cvid_2	dmr22
C	chr10	128278787	769	172	81.72	CVID25	SM	cvid	cvid_2	dmr22
C	chr10	128278822	887	68	92.88	CVID25	SM	cvid	cvid_2	dmr22
W	chr10	128278821	18	32	36	CVID25	SM	cvid	cvid_2	dmr22
W	chr10	128278845	0	50	0	CVID25	SM	cvid	cvid_2	dmr22
W	chr11	1921708	49	22	69.01	CVID25	SM	cvid	cvid_2	dmr24
W	chr11	1921733	23	50	31.51	CVID25	SM	cvid	cvid_2	dmr24
C	chr11	1921709	230	117	66.28	CVID25	SM	cvid	cvid_2	dmr24
C	chr11	1921734	109	272	28.61	CVID25	SM	cvid	cvid_2	dmr24
C	chr11	1921770	236	119	66.48	CVID25	SM	cvid	cvid_2	dmr24
C	chr11	1921785	156	167	48.3	CVID25	SM	cvid	cvid_2	dmr24
W	chr11	2409779	120	269	30.85	CVID25	SM	cvid	cvid_2	dmr25
W	chr11	2409783	130	261	33.25	CVID25	SM	cvid	cvid_2	dmr25
W	chr11	2409804	54	339	13.74	CVID25	SM	cvid	cvid_2	dmr25
W	chr11	2409814	53	338	13.55	CVID25	SM	cvid	cvid_2	dmr25
W	chr11	2409831	156	229	40.52	CVID25	SM	cvid	cvid_2	dmr25
W	chr11	2409839	229	147	60.9	CVID25	SM	cvid	cvid_2	dmr25
W	chr11	2413610	39	112	25.83	CVID25	SM	cvid	cvid_2	dmr26
W	chr11	2413641	128	25	83.66	CVID25	SM	cvid	cvid_2	dmr26
W	chr11	2413683	76	111	40.64	CVID25	SM	cvid	cvid_2	dmr26
C	chr11	2413684	223	348	39.05	CVID25	SM	cvid	cvid_2	dmr26
C	chr11	2413721	438	26	94.4	CVID25	SM	cvid	cvid_2	dmr26
C	chr11	2413730	411	127	76.39	CVID25	SM	cvid	cvid_2	dmr26
C	chr11	12162086	3882	1764	68.76	CVID25	SM	cvid	cvid_2	dmr27
C	chr11	12162124	4545	903	83.43	CVID25	SM	cvid	cvid_2	dmr27
C	chr11	12162127	5285	156	97.13	CVID25	SM	cvid	cvid_2	dmr27
W	chr11	12162123	1777	380	82.38	CVID25	SM	cvid	cvid_2	dmr27
W	chr11	12162126	2147	50	97.72	CVID25	SM	cvid	cvid_2	dmr27
W	chr11	12162137	2198	39	98.26	CVID25	SM	cvid	cvid_2	dmr27
W	chr11	12162143	1921	326	85.49	CVID25	SM	cvid	cvid_2	dmr27
W	chr11	12162167	1068	990	51.9	CVID25	SM	cvid	cvid_2	dmr27
W	chr11	12162190	1900	126	93.78	CVID25	SM	cvid	cvid_2	dmr27
C	chr11	46369504	591	161	78.59	CVID25	SM	cvid	cvid_2	dmr28
C	chr11	46369514	385	347	52.6	CVID25	SM	cvid	cvid_2	dmr28
C	chr11	46369522	481	234	67.27	CVID25	SM	cvid	cvid_2	dmr28
C	chr11	46369546	246	309	44.32	CVID25	SM	cvid	cvid_2	dmr28
C	chr11	46369548	140	151	48.11	CVID25	SM	cvid	cvid_2	dmr28
W	chr11	46369503	660	189	77.74	CVID25	SM	cvid	cvid_2	dmr28
W	chr11	46369513	462	588	44	CVID25	SM	cvid	cvid_2	dmr28
W	chr11	46369521	751	371	66.93	CVID25	SM	cvid	cvid_2	dmr28
W	chr11	46369545	569	623	47.73	CVID25	SM	cvid	cvid_2	dmr28
W	chr11	46369547	401	789	33.7	CVID25	SM	cvid	cvid_2	dmr28
W	chr11	64566745	855	693	55.23	CVID25	SM	cvid	cvid_2	dmr29
W	chr11	64566775	650	931	41.11	CVID25	SM	cvid	cvid_2	dmr29
C	chr11	67434493	64	214	23.02	CVID25	SM	cvid	cvid_2	dmr31
C	chr11	67434523	26	413	5.92	CVID25	SM	cvid	cvid_2	dmr31
C	chr11	67434528	20	426	4.48	CVID25	SM	cvid	cvid_2	dmr31
W	chr11	67434522	55	1120	4.68	CVID25	SM	cvid	cvid_2	dmr31
W	chr11	67434527	65	1114	5.51	CVID25	SM	cvid	cvid_2	dmr31
W	chr11	67434556	118	1063	9.99	CVID25	SM	cvid	cvid_2	dmr31
W	chr11	67434572	103	643	13.81	CVID25	SM	cvid	cvid_2	dmr31
W	chr11	67434593	24	1118	2.1	CVID25	SM	cvid	cvid_2	dmr31
W	chr11	67438727	121	972	11.07	CVID25	SM	cvid	cvid_2	dmr32
W	chr11	67438752	133	892	12.98	CVID25	SM	cvid	cvid_2	dmr32
W	chr11	67438763	95	923	9.33	CVID25	SM	cvid	cvid_2	dmr32
W	chr11	67438768	89	925	8.78	CVID25	SM	cvid	cvid_2	dmr32
W	chr11	67438784	104	891	10.45	CVID25	SM	cvid	cvid_2	dmr32
W	chr11	67438789	148	846	14.89	CVID25	SM	cvid	cvid_2	dmr32
W	chr11	67438792	129	862	13.02	CVID25	SM	cvid	cvid_2	dmr32
W	chr11	67438810	131	724	15.32	CVID25	SM	cvid	cvid_2	dmr32
C	chr11	67438728	1	68	1.45	CVID25	SM	cvid	cvid_2	dmr32
C	chr11	67438753	20	33	37.74	CVID25	SM	cvid	cvid_2	dmr32
C	chr11	67438764	17	368	4.42	CVID25	SM	cvid	cvid_2	dmr32
C	chr11	67438769	19	371	4.87	CVID25	SM	cvid	cvid_2	dmr32
C	chr11	67438785	20	381	4.99	CVID25	SM	cvid	cvid_2	dmr32
C	chr11	67438790	32	369	7.98	CVID25	SM	cvid	cvid_2	dmr32
C	chr11	67438793	28	374	6.97	CVID25	SM	cvid	cvid_2	dmr32
W	chr11	76169534	232	892	20.64	CVID25	SM	cvid	cvid_2	dmr33
W	chr11	76169576	347	1266	21.51	CVID25	SM	cvid	cvid_2	dmr33
W	chr11	76169586	349	1332	20.76	CVID25	SM	cvid	cvid_2	dmr33
W	chr11	76169601	83	1564	5.04	CVID25	SM	cvid	cvid_2	dmr33
C	chr11	76169577	26	63	29.21	CVID25	SM	cvid	cvid_2	dmr33
C	chr11	76169587	21	68	23.6	CVID25	SM	cvid	cvid_2	dmr33
C	chr11	76169602	7	82	7.87	CVID25	SM	cvid	cvid_2	dmr33
W	chr11	97746121	1	306	0.33	CVID25	SM	cvid	cvid_2	dmr34
W	chr11	97746132	182	129	58.52	CVID25	SM	cvid	cvid_2	dmr34
W	chr11	97746138	164	154	51.57	CVID25	SM	cvid	cvid_2	dmr34
W	chr11	97746166	232	123	65.35	CVID25	SM	cvid	cvid_2	dmr34
W	chr11	119485130	24	9	72.73	CVID25	SM	cvid	cvid_2	dmr35
W	chr11	119485141	21	13	61.76	CVID25	SM	cvid	cvid_2	dmr35
C	chr11	119485131	207	69	75	CVID25	SM	cvid	cvid_2	dmr35
C	chr11	119485142	202	85	70.38	CVID25	SM	cvid	cvid_2	dmr35
C	chr11	119485161	223	81	73.36	CVID25	SM	cvid	cvid_2	dmr35
C	chr11	119651543	303	314	49.11	CVID25	SM	cvid	cvid_2	dmr36
C	chr11	119651587	544	149	78.5	CVID25	SM	cvid	cvid_2	dmr36
C	chr12	8612741	11	25	30.56	CVID25	SM	cvid	cvid_2	dmr37
W	chr12	24198926	2203	887	71.29	CVID25	SM	cvid	cvid_2	dmr38
W	chr12	24198933	3070	299	91.12	CVID25	SM	cvid	cvid_2	dmr38
W	chr12	24198946	2585	1044	71.23	CVID25	SM	cvid	cvid_2	dmr38
W	chr12	24199001	719	3088	18.89	CVID25	SM	cvid	cvid_2	dmr38
C	chr12	24198947	156	53	74.64	CVID25	SM	cvid	cvid_2	dmr38
C	chr12	24199002	176	500	26.04	CVID25	SM	cvid	cvid_2	dmr38
C	chr12	31100907	755	1122	40.22	CVID25	SM	cvid	cvid_2	dmr39
C	chr12	31100915	789	1182	40.03	CVID25	SM	cvid	cvid_2	dmr39
C	chr12	31100925	699	1231	36.22	CVID25	SM	cvid	cvid_2	dmr39
C	chr12	48824282	4	146	2.67	CVID25	SM	cvid	cvid_2	dmr40
C	chr12	48824286	10	153	6.13	CVID25	SM	cvid	cvid_2	dmr40
C	chr12	48824303	62	21	74.7	CVID25	SM	cvid	cvid_2	dmr40
C	chr12	48824312	123	129	48.81	CVID25	SM	cvid	cvid_2	dmr40
C	chr12	48824334	124	123	50.2	CVID25	SM	cvid	cvid_2	dmr40
W	chr12	48824302	300	494	37.78	CVID25	SM	cvid	cvid_2	dmr40
W	chr12	48824311	335	527	38.86	CVID25	SM	cvid	cvid_2	dmr40
W	chr12	48824333	473	736	39.12	CVID25	SM	cvid	cvid_2	dmr40
W	chr12	48824348	451	695	39.35	CVID25	SM	cvid	cvid_2	dmr40
W	chr12	57183822	3122	551	85	CVID25	SM	cvid	cvid_2	dmr41
W	chr12	57183831	3467	296	92.13	CVID25	SM	cvid	cvid_2	dmr41
W	chr12	57183841	2356	1448	61.93	CVID25	SM	cvid	cvid_2	dmr41
W	chr12	57183846	2815	1004	73.71	CVID25	SM	cvid	cvid_2	dmr41
W	chr12	57183854	2055	1802	53.28	CVID25	SM	cvid	cvid_2	dmr41
W	chr12	57183876	2429	1400	63.44	CVID25	SM	cvid	cvid_2	dmr41
C	chr12	57208359	1788	2565	41.08	CVID25	SM	cvid	cvid_2	dmr42
C	chr12	111389725	303	119	71.8	CVID25	SM	cvid	cvid_2	dmr43
C	chr12	111389766	606	306	66.45	CVID25	SM	cvid	cvid_2	dmr43
W	chr12	111389765	68	26	72.34	CVID25	SM	cvid	cvid_2	dmr43
C	chr12	131024582	343	112	75.38	CVID25	SM	cvid	cvid_2	dmr44
W	chr12	131024581	25	4	86.21	CVID25	SM	cvid	cvid_2	dmr44
C	chr12	132391919	465	845	35.5	CVID25	SM	cvid	cvid_2	dmr45
C	chr12	132391929	408	1922	17.51	CVID25	SM	cvid	cvid_2	dmr45
C	chr12	132391945	306	412	42.62	CVID25	SM	cvid	cvid_2	dmr45
C	chr12	132391956	393	1439	21.45	CVID25	SM	cvid	cvid_2	dmr45
C	chr12	132391975	136	97	58.37	CVID25	SM	cvid	cvid_2	dmr45
C	chr12	132391985	84	243	25.69	CVID25	SM	cvid	cvid_2	dmr45
C	chr13	40663911	7	56	11.11	CVID25	SM	cvid	cvid_2	dmr46
W	chr13	40663910	1	48	2.04	CVID25	SM	cvid	cvid_2	dmr46
W	chr13	40663937	0	49	0	CVID25	SM	cvid	cvid_2	dmr46
W	chr13	98267479	54	114	32.14	CVID25	SM	cvid	cvid_2	dmr47
W	chr13	98267518	146	9	94.19	CVID25	SM	cvid	cvid_2	dmr47
C	chr13	98267480	98	187	34.39	CVID25	SM	cvid	cvid_2	dmr47
C	chr13	98267519	121	57	67.98	CVID25	SM	cvid	cvid_2	dmr47
C	chr13	106472384	1335	558	70.52	CVID25	SM	cvid	cvid_2	dmr48
C	chr13	112716210	193	571	25.26	CVID25	SM	cvid	cvid_2	dmr49
W	chr14	75439946	47	68	40.87	CVID25	SM	cvid	cvid_2	dmr50
W	chr14	75439961	62	53	53.91	CVID25	SM	cvid	cvid_2	dmr50
C	chr14	75440249	12	54	18.18	CVID25	SM	cvid	cvid_2	dmr50
C	chr14	75440269	22	37	37.29	CVID25	SM	cvid	cvid_2	dmr50
C	chr14	75440280	31	390	7.36	CVID25	SM	cvid	cvid_2	dmr50
C	chr14	75440309	72	392	15.52	CVID25	SM	cvid	cvid_2	dmr50
C	chr14	75440314	59	414	12.47	CVID25	SM	cvid	cvid_2	dmr50
W	chr14	75440268	231	2071	10.03	CVID25	SM	cvid	cvid_2	dmr50
W	chr14	75440279	228	2081	9.87	CVID25	SM	cvid	cvid_2	dmr50
W	chr14	75440308	349	1900	15.52	CVID25	SM	cvid	cvid_2	dmr50
W	chr14	75440313	250	1972	11.25	CVID25	SM	cvid	cvid_2	dmr50
C	chr14	76491156	62	113	35.43	CVID25	SM	cvid	cvid_2	dmr51
C	chr14	94490030	323	2714	10.64	CVID25	SM	cvid	cvid_2	dmr52
C	chr14	94490080	1897	1268	59.94	CVID25	SM	cvid	cvid_2	dmr52
W	chr14	96194209	277	280	49.73	CVID25	SM	cvid	cvid_2	dmr53
W	chr14	96194223	366	213	63.21	CVID25	SM	cvid	cvid_2	dmr53
C	chr14	96194210	422	345	55.02	CVID25	SM	cvid	cvid_2	dmr53
C	chr14	96194224	346	197	63.72	CVID25	SM	cvid	cvid_2	dmr53
W	chr14	104186751	217	220	49.66	CVID25	SM	cvid	cvid_2	dmr54
W	chr14	104186754	222	187	54.28	CVID25	SM	cvid	cvid_2	dmr54
C	chr14	104186752	523	659	44.25	CVID25	SM	cvid	cvid_2	dmr54
C	chr14	104186755	462	717	39.19	CVID25	SM	cvid	cvid_2	dmr54
C	chr14	104186803	538	544	49.72	CVID25	SM	cvid	cvid_2	dmr54
C	chr14	104797186	34	371	8.4	CVID25	SM	cvid	cvid_2	dmr55
W	chr14	104797185	17	56	23.29	CVID25	SM	cvid	cvid_2	dmr55
C	chr14	105747689	5	29	14.71	CVID25	SM	cvid	cvid_2	dmr56
C	chr14	105747711	2	28	6.67	CVID25	SM	cvid	cvid_2	dmr56
C	chr14	105747717	1	29	3.33	CVID25	SM	cvid	cvid_2	dmr56
W	chr15	31230353	30	26	53.57	CVID25	SM	cvid	cvid_2	dmr57
W	chr15	31230399	11	15	42.31	CVID25	SM	cvid	cvid_2	dmr57
W	chr15	31230401	9	18	33.33	CVID25	SM	cvid	cvid_2	dmr57
W	chr15	31230430	5	25	16.67	CVID25	SM	cvid	cvid_2	dmr57
C	chr15	31230354	85	59	59.03	CVID25	SM	cvid	cvid_2	dmr57
C	chr15	31230400	93	72	56.36	CVID25	SM	cvid	cvid_2	dmr57
C	chr15	31230402	87	78	52.73	CVID25	SM	cvid	cvid_2	dmr57
C	chr15	41860630	708	982	41.89	CVID25	SM	cvid	cvid_2	dmr59
C	chr15	41860654	1970	141	93.32	CVID25	SM	cvid	cvid_2	dmr59
C	chr15	41860656	1805	268	87.07	CVID25	SM	cvid	cvid_2	dmr59
C	chr15	41860661	1674	335	83.33	CVID25	SM	cvid	cvid_2	dmr59
C	chr15	41860688	1461	414	77.92	CVID25	SM	cvid	cvid_2	dmr59
W	chr15	41860629	160	183	46.65	CVID25	SM	cvid	cvid_2	dmr59
W	chr15	41860653	385	34	91.89	CVID25	SM	cvid	cvid_2	dmr59
W	chr15	41860655	355	61	85.34	CVID25	SM	cvid	cvid_2	dmr59
W	chr15	41860660	313	100	75.79	CVID25	SM	cvid	cvid_2	dmr59
W	chr15	41860687	272	89	75.35	CVID25	SM	cvid	cvid_2	dmr59
C	chr16	1171917	90	491	15.49	CVID25	SM	cvid	cvid_2	dmr61
C	chr16	1171944	436	198	68.77	CVID25	SM	cvid	cvid_2	dmr61
C	chr16	1171948	233	448	34.21	CVID25	SM	cvid	cvid_2	dmr61
C	chr16	1171956	595	132	81.84	CVID25	SM	cvid	cvid_2	dmr61
C	chr16	1171960	462	293	61.19	CVID25	SM	cvid	cvid_2	dmr61
C	chr16	1171976	755	29	96.3	CVID25	SM	cvid	cvid_2	dmr61
C	chr16	1171988	747	37	95.28	CVID25	SM	cvid	cvid_2	dmr61
C	chr16	1171990	715	64	91.78	CVID25	SM	cvid	cvid_2	dmr61
W	chr16	1171943	1271	501	71.73	CVID25	SM	cvid	cvid_2	dmr61
W	chr16	1171947	557	1217	31.4	CVID25	SM	cvid	cvid_2	dmr61
W	chr16	1171955	1444	338	81.03	CVID25	SM	cvid	cvid_2	dmr61
W	chr16	1171959	1146	633	64.42	CVID25	SM	cvid	cvid_2	dmr61
W	chr16	1171975	1733	69	96.17	CVID25	SM	cvid	cvid_2	dmr61
W	chr16	1171987	2037	86	95.95	CVID25	SM	cvid	cvid_2	dmr61
W	chr16	1171989	1892	384	83.13	CVID25	SM	cvid	cvid_2	dmr61
W	chr16	1172000	2279	273	89.3	CVID25	SM	cvid	cvid_2	dmr61
W	chr16	1172019	1504	1064	58.57	CVID25	SM	cvid	cvid_2	dmr61
W	chr16	8860910	77	71	52.03	CVID25	SM	cvid	cvid_2	dmr63
W	chr16	8860942	85	97	46.7	CVID25	SM	cvid	cvid_2	dmr63
W	chr16	31994594	33	4	89.19	CVID25	SM	cvid	cvid_2	dmr65
W	chr16	31994606	18	21	46.15	CVID25	SM	cvid	cvid_2	dmr65
W	chr16	31994668	30	9	76.92	CVID25	SM	cvid	cvid_2	dmr65
W	chr16	66508938	3611	2314	60.95	CVID25	SM	cvid	cvid_2	dmr66
W	chr16	66508943	2969	3022	49.56	CVID25	SM	cvid	cvid_2	dmr66
W	chr16	66508983	1989	4248	31.89	CVID25	SM	cvid	cvid_2	dmr66
W	chr16	81431667	469	1878	19.98	CVID25	SM	cvid	cvid_2	dmr68
W	chr16	81431742	725	1929	27.32	CVID25	SM	cvid	cvid_2	dmr68
C	chr16	81431743	35	87	28.69	CVID25	SM	cvid	cvid_2	dmr68
W	chr16	85436870	17	11	60.71	CVID25	SM	cvid	cvid_2	dmr69
W	chr16	85436879	20	11	64.52	CVID25	SM	cvid	cvid_2	dmr69
W	chr16	85436884	11	26	29.73	CVID25	SM	cvid	cvid_2	dmr69
W	chr16	85436898	26	29	47.27	CVID25	SM	cvid	cvid_2	dmr69
C	chr16	85436880	74	23	76.29	CVID25	SM	cvid	cvid_2	dmr69
C	chr16	85436885	59	26	69.41	CVID25	SM	cvid	cvid_2	dmr69
C	chr16	85436899	80	25	76.19	CVID25	SM	cvid	cvid_2	dmr69
C	chr16	85436975	268	76	77.91	CVID25	SM	cvid	cvid_2	dmr69
C	chr16	85436978	210	65	76.36	CVID25	SM	cvid	cvid_2	dmr69
C	chr16	85436984	284	61	82.32	CVID25	SM	cvid	cvid_2	dmr69
C	chr16	85436987	270	76	78.03	CVID25	SM	cvid	cvid_2	dmr69
C	chr16	85436989	318	28	91.91	CVID25	SM	cvid	cvid_2	dmr69
C	chr16	85436992	315	22	93.47	CVID25	SM	cvid	cvid_2	dmr69
C	chr16	87140708	1902	140	93.14	CVID25	SM	cvid	cvid_2	dmr70
C	chr16	87140727	1994	96	95.41	CVID25	SM	cvid	cvid_2	dmr70
C	chr16	87140789	344	1648	17.27	CVID25	SM	cvid	cvid_2	dmr70
W	chr16	87140788	4	40	9.09	CVID25	SM	cvid	cvid_2	dmr70
W	chr16	87140801	33	10	76.74	CVID25	SM	cvid	cvid_2	dmr70
W	chr17	811471	119	121	49.58	CVID25	SM	cvid	cvid_2	dmr71
W	chr17	811493	194	45	81.17	CVID25	SM	cvid	cvid_2	dmr71
W	chr17	811503	172	53	76.44	CVID25	SM	cvid	cvid_2	dmr71
C	chr17	811494	33	11	75	CVID25	SM	cvid	cvid_2	dmr71
C	chr17	811504	43	8	84.31	CVID25	SM	cvid	cvid_2	dmr71
C	chr17	811548	27	44	38.03	CVID25	SM	cvid	cvid_2	dmr71
W	chr17	1943130	1165	145	88.93	CVID25	SM	cvid	cvid_2	dmr72
W	chr17	1943193	957	584	62.1	CVID25	SM	cvid	cvid_2	dmr72
C	chr17	1943194	181	50	78.35	CVID25	SM	cvid	cvid_2	dmr72
C	chr17	1943217	697	57	92.44	CVID25	SM	cvid	cvid_2	dmr72
C	chr17	1943223	703	67	91.3	CVID25	SM	cvid	cvid_2	dmr72
C	chr17	1943237	703	67	91.3	CVID25	SM	cvid	cvid_2	dmr72
C	chr17	1943248	695	75	90.26	CVID25	SM	cvid	cvid_2	dmr72
W	chr17	7429160	89	23	79.46	CVID25	SM	cvid	cvid_2	dmr73
W	chr17	7429217	89	4	95.7	CVID25	SM	cvid	cvid_2	dmr73
C	chr17	10786247	78	48	61.9	CVID25	SM	cvid	cvid_2	dmr74
C	chr17	10786272	275	254	51.98	CVID25	SM	cvid	cvid_2	dmr74
C	chr17	10786290	234	284	45.17	CVID25	SM	cvid	cvid_2	dmr74
W	chr17	36901553	45	36	55.56	CVID25	SM	cvid	cvid_2	dmr76
W	chr17	36901594	46	39	54.12	CVID25	SM	cvid	cvid_2	dmr76
W	chr17	43665814	69	613	10.12	CVID25	SM	cvid	cvid_2	dmr78
W	chr17	43665863	403	247	62	CVID25	SM	cvid	cvid_2	dmr78
W	chr17	43665874	571	33	94.54	CVID25	SM	cvid	cvid_2	dmr78
W	chr17	43665893	410	106	79.46	CVID25	SM	cvid	cvid_2	dmr78
C	chr17	43665864	1443	638	69.34	CVID25	SM	cvid	cvid_2	dmr78
C	chr17	43665875	1994	48	97.65	CVID25	SM	cvid	cvid_2	dmr78
C	chr17	43665894	1747	312	84.85	CVID25	SM	cvid	cvid_2	dmr78
C	chr17	43665907	1119	862	56.49	CVID25	SM	cvid	cvid_2	dmr78
W	chr17	58060795	3739	493	88.35	CVID25	SM	cvid	cvid_2	dmr80
W	chr17	58060808	3971	237	94.37	CVID25	SM	cvid	cvid_2	dmr80
W	chr17	58060822	3359	609	84.65	CVID25	SM	cvid	cvid_2	dmr80
W	chr17	58060837	2553	1214	67.77	CVID25	SM	cvid	cvid_2	dmr80
W	chr17	74731420	510	168	75.22	CVID25	SM	cvid	cvid_2	dmr81
W	chr17	74731455	514	70	88.01	CVID25	SM	cvid	cvid_2	dmr81
C	chr17	74731456	955	54	94.65	CVID25	SM	cvid	cvid_2	dmr81
C	chr17	74964319	250	97	72.05	CVID25	SM	cvid	cvid_2	dmr82
C	chr17	74964330	243	104	70.03	CVID25	SM	cvid	cvid_2	dmr82
C	chr17	74964401	86	10	89.58	CVID25	SM	cvid	cvid_2	dmr82
C	chr17	79951519	507	215	70.22	CVID25	SM	cvid	cvid_2	dmr83
C	chr17	79951522	465	317	59.46	CVID25	SM	cvid	cvid_2	dmr83
C	chr17	79951557	425	565	42.93	CVID25	SM	cvid	cvid_2	dmr83
C	chr17	79951567	330	670	33	CVID25	SM	cvid	cvid_2	dmr83
C	chr17	79951579	453	527	46.22	CVID25	SM	cvid	cvid_2	dmr83
W	chr17	79951556	758	601	55.78	CVID25	SM	cvid	cvid_2	dmr83
W	chr17	79951566	546	1043	34.36	CVID25	SM	cvid	cvid_2	dmr83
W	chr17	79951578	789	899	46.74	CVID25	SM	cvid	cvid_2	dmr83
W	chr17	79951593	91	1694	5.1	CVID25	SM	cvid	cvid_2	dmr83
W	chr17	79951596	373	1427	20.72	CVID25	SM	cvid	cvid_2	dmr83
C	chr17	81212721	10	39	20.41	CVID25	SM	cvid	cvid_2	dmr84
C	chr17	81212730	10	42	19.23	CVID25	SM	cvid	cvid_2	dmr84
C	chr17	81212769	37	50	42.53	CVID25	SM	cvid	cvid_2	dmr84
C	chr17	81212772	4	72	5.26	CVID25	SM	cvid	cvid_2	dmr84
W	chr17	81212768	101	28	78.29	CVID25	SM	cvid	cvid_2	dmr84
W	chr17	81212771	0	90	0	CVID25	SM	cvid	cvid_2	dmr84
W	chr17	81212779	111	38	74.5	CVID25	SM	cvid	cvid_2	dmr84
W	chr17	81212795	84	71	54.19	CVID25	SM	cvid	cvid_2	dmr84
W	chr17	81212815	95	59	61.69	CVID25	SM	cvid	cvid_2	dmr84
W	chr19	1621125	60	469	11.34	CVID25	SM	cvid	cvid_2	dmr86
W	chr19	1621133	19	582	3.16	CVID25	SM	cvid	cvid_2	dmr86
W	chr19	1621150	17	642	2.58	CVID25	SM	cvid	cvid_2	dmr86
W	chr19	1621162	17	611	2.71	CVID25	SM	cvid	cvid_2	dmr86
W	chr19	1621185	26	455	5.41	CVID25	SM	cvid	cvid_2	dmr86
C	chr19	1621126	31	82	27.43	CVID25	SM	cvid	cvid_2	dmr86
C	chr19	1621134	10	34	22.73	CVID25	SM	cvid	cvid_2	dmr86
C	chr19	1621163	7	47	12.96	CVID25	SM	cvid	cvid_2	dmr86
C	chr19	1621186	7	52	11.86	CVID25	SM	cvid	cvid_2	dmr86
C	chr19	3440339	89	281	24.05	CVID25	SM	cvid	cvid_2	dmr87
C	chr19	3440391	19	96	16.52	CVID25	SM	cvid	cvid_2	dmr87
C	chr19	3440409	5	82	5.75	CVID25	SM	cvid	cvid_2	dmr87
W	chr19	11457190	34	107	24.11	CVID25	SM	cvid	cvid_2	dmr88
W	chr19	11457209	17	134	11.26	CVID25	SM	cvid	cvid_2	dmr88
W	chr19	11457212	3	148	1.99	CVID25	SM	cvid	cvid_2	dmr88
W	chr19	11457264	71	60	54.2	CVID25	SM	cvid	cvid_2	dmr88
W	chr19	11457279	58	57	50.43	CVID25	SM	cvid	cvid_2	dmr88
W	chr19	11457283	56	56	50	CVID25	SM	cvid	cvid_2	dmr88
W	chr19	11457287	21	84	20	CVID25	SM	cvid	cvid_2	dmr88
C	chr19	11457210	165	1200	12.09	CVID25	SM	cvid	cvid_2	dmr88
C	chr19	11457213	130	1237	9.51	CVID25	SM	cvid	cvid_2	dmr88
C	chr19	11457265	677	397	63.04	CVID25	SM	cvid	cvid_2	dmr88
C	chr19	11457280	553	502	52.42	CVID25	SM	cvid	cvid_2	dmr88
C	chr19	11457284	508	547	48.15	CVID25	SM	cvid	cvid_2	dmr88
C	chr19	11457288	359	690	34.22	CVID25	SM	cvid	cvid_2	dmr88
C	chr19	16355590	307	150	67.18	CVID25	SM	cvid	cvid_2	dmr89
C	chr19	16355597	290	202	58.94	CVID25	SM	cvid	cvid_2	dmr89
C	chr19	16355611	296	208	58.73	CVID25	SM	cvid	cvid_2	dmr89
C	chr19	16355617	257	249	50.79	CVID25	SM	cvid	cvid_2	dmr89
C	chr19	16355620	251	251	50	CVID25	SM	cvid	cvid_2	dmr89
W	chr19	16355610	254	252	50.2	CVID25	SM	cvid	cvid_2	dmr89
W	chr19	16355616	225	289	43.77	CVID25	SM	cvid	cvid_2	dmr89
W	chr19	16355619	215	299	41.83	CVID25	SM	cvid	cvid_2	dmr89
W	chr19	16355669	106	150	41.41	CVID25	SM	cvid	cvid_2	dmr89
W	chr19	16355673	78	154	33.62	CVID25	SM	cvid	cvid_2	dmr89
W	chr19	16355685	160	29	84.66	CVID25	SM	cvid	cvid_2	dmr89
W	chr19	16355695	84	80	51.22	CVID25	SM	cvid	cvid_2	dmr89
W	chr19	16355702	91	70	56.52	CVID25	SM	cvid	cvid_2	dmr89
C	chr19	17863277	58	241	19.4	CVID25	SM	cvid	cvid_2	dmr90
C	chr19	17863281	126	172	42.28	CVID25	SM	cvid	cvid_2	dmr90
C	chr19	17863308	241	154	61.01	CVID25	SM	cvid	cvid_2	dmr90
C	chr19	17863313	251	154	61.98	CVID25	SM	cvid	cvid_2	dmr90
C	chr19	17863320	270	141	65.69	CVID25	SM	cvid	cvid_2	dmr90
C	chr19	17863323	265	143	64.95	CVID25	SM	cvid	cvid_2	dmr90
W	chr19	17863276	46	151	23.35	CVID25	SM	cvid	cvid_2	dmr90
W	chr19	17863280	113	88	56.22	CVID25	SM	cvid	cvid_2	dmr90
W	chr19	17863307	148	59	71.5	CVID25	SM	cvid	cvid_2	dmr90
W	chr19	17863312	151	56	72.95	CVID25	SM	cvid	cvid_2	dmr90
W	chr19	17863319	156	44	78	CVID25	SM	cvid	cvid_2	dmr90
W	chr19	17863322	149	50	74.87	CVID25	SM	cvid	cvid_2	dmr90
C	chr19	43781777	193	1317	12.78	CVID25	SM	cvid	cvid_2	dmr93
C	chr19	43781789	123	1297	8.66	CVID25	SM	cvid	cvid_2	dmr93
W	chr19	43781788	95	1192	7.38	CVID25	SM	cvid	cvid_2	dmr93
W	chr19	43781802	105	1218	7.94	CVID25	SM	cvid	cvid_2	dmr93
W	chr19	43781822	166	1237	11.83	CVID25	SM	cvid	cvid_2	dmr93
W	chr19	43781854	97	1316	6.86	CVID25	SM	cvid	cvid_2	dmr93
C	chr19	48455840	440	35	92.63	CVID25	SM	cvid	cvid_2	dmr94
C	chr19	48455852	441	45	90.74	CVID25	SM	cvid	cvid_2	dmr94
C	chr19	48455904	100	33	75.19	CVID25	SM	cvid	cvid_2	dmr94
W	chr19	48455903	111	143	43.7	CVID25	SM	cvid	cvid_2	dmr94
W	chr19	48455916	88	162	35.2	CVID25	SM	cvid	cvid_2	dmr94
W	chr19	48455924	91	157	36.69	CVID25	SM	cvid	cvid_2	dmr94
W	chr19	50252172	12	22	35.29	CVID25	SM	cvid	cvid_2	dmr95
C	chr19	50252165	84	128	39.62	CVID25	SM	cvid	cvid_2	dmr95
C	chr19	50252173	204	251	44.84	CVID25	SM	cvid	cvid_2	dmr95
C	chr19	50252211	34	213	13.77	CVID25	SM	cvid	cvid_2	dmr95
W	chr19	55521003	158	48	76.7	CVID25	SM	cvid	cvid_2	dmr96
W	chr19	55521025	88	137	39.11	CVID25	SM	cvid	cvid_2	dmr96
W	chr19	55521074	48	59	44.86	CVID25	SM	cvid	cvid_2	dmr96
C	chr2	15889855	627	127	83.16	CVID25	SM	cvid	cvid_2	dmr97
C	chr2	15889890	808	104	88.6	CVID25	SM	cvid	cvid_2	dmr97
C	chr2	15889912	807	120	87.06	CVID25	SM	cvid	cvid_2	dmr97
C	chr2	15889937	1	932	0.11	CVID25	SM	cvid	cvid_2	dmr97
W	chr2	26537132	56	19	74.67	CVID25	SM	cvid	cvid_2	dmr98
C	chr2	26537221	789	265	74.86	CVID25	SM	cvid	cvid_2	dmr98
C	chr2	26537286	649	99	86.76	CVID25	SM	cvid	cvid_2	dmr98
W	chr2	42568048	16	126	11.27	CVID25	SM	cvid	cvid_2	dmr99
W	chr2	42568053	28	111	20.14	CVID25	SM	cvid	cvid_2	dmr99
W	chr2	42568064	14	118	10.61	CVID25	SM	cvid	cvid_2	dmr99
C	chr2	42568049	28	168	14.29	CVID25	SM	cvid	cvid_2	dmr99
C	chr2	42568054	16	101	13.68	CVID25	SM	cvid	cvid_2	dmr99
C	chr2	42568065	13	141	8.44	CVID25	SM	cvid	cvid_2	dmr99
C	chr2	42568103	6	314	1.88	CVID25	SM	cvid	cvid_2	dmr99
C	chr2	42568121	2	315	0.63	CVID25	SM	cvid	cvid_2	dmr99
C	chr2	42568123	0	211	0	CVID25	SM	cvid	cvid_2	dmr99
W	chr2	96972592	134	839	13.77	CVID25	SM	cvid	cvid_2	dmr100
W	chr2	96972618	469	464	50.27	CVID25	SM	cvid	cvid_2	dmr100
C	chr2	96972593	73	181	28.74	CVID25	SM	cvid	cvid_2	dmr100
C	chr2	96972619	92	69	57.14	CVID25	SM	cvid	cvid_2	dmr100
W	chr2	120206380	562	985	36.33	CVID25	SM	cvid	cvid_2	dmr102
W	chr2	120206444	99	1240	7.39	CVID25	SM	cvid	cvid_2	dmr102
C	chr2	120206445	16	455	3.4	CVID25	SM	cvid	cvid_2	dmr102
W	chr2	120375922	140	91	60.61	CVID25	SM	cvid	cvid_2	dmr103
W	chr2	120375949	141	169	45.48	CVID25	SM	cvid	cvid_2	dmr103
C	chr2	120375950	914	1458	38.53	CVID25	SM	cvid	cvid_2	dmr103
C	chr2	120376013	977	1370	41.63	CVID25	SM	cvid	cvid_2	dmr103
C	chr2	127651163	339	1871	15.34	CVID25	SM	cvid	cvid_2	dmr104
C	chr2	127651177	530	1715	23.61	CVID25	SM	cvid	cvid_2	dmr104
C	chr2	127651230	248	1817	12.01	CVID25	SM	cvid	cvid_2	dmr104
W	chr2	136408123	32	42	43.24	CVID25	SM	cvid	cvid_2	dmr105
W	chr2	136408137	43	42	50.59	CVID25	SM	cvid	cvid_2	dmr105
W	chr2	136408149	30	56	34.88	CVID25	SM	cvid	cvid_2	dmr105
W	chr2	136408182	101	78	56.42	CVID25	SM	cvid	cvid_2	dmr105
C	chr2	136408183	1844	1975	48.28	CVID25	SM	cvid	cvid_2	dmr105
C	chr2	136408205	1541	2395	39.15	CVID25	SM	cvid	cvid_2	dmr105
W	chr2	238886831	1657	177	90.35	CVID25	SM	cvid	cvid_2	dmr107
W	chr2	239303407	28	466	5.67	CVID25	SM	cvid	cvid_2	dmr108
W	chr2	239303413	7	492	1.4	CVID25	SM	cvid	cvid_2	dmr108
W	chr2	239303421	4	501	0.79	CVID25	SM	cvid	cvid_2	dmr108
W	chr2	239303447	42	465	8.28	CVID25	SM	cvid	cvid_2	dmr108
W	chr2	239303453	38	462	7.6	CVID25	SM	cvid	cvid_2	dmr108
W	chr2	239303469	48	444	9.76	CVID25	SM	cvid	cvid_2	dmr108
W	chr2	239303480	74	418	15.04	CVID25	SM	cvid	cvid_2	dmr108
W	chr2	239303486	195	290	40.21	CVID25	SM	cvid	cvid_2	dmr108
C	chr20	31721912	38	513	6.9	CVID25	SM	cvid	cvid_2	dmr109
C	chr20	31721915	29	515	5.33	CVID25	SM	cvid	cvid_2	dmr109
C	chr20	31721921	25	511	4.66	CVID25	SM	cvid	cvid_2	dmr109
C	chr20	31721934	34	454	6.97	CVID25	SM	cvid	cvid_2	dmr109
C	chr20	31721937	60	426	12.35	CVID25	SM	cvid	cvid_2	dmr109
W	chr20	31721911	14	111	11.2	CVID25	SM	cvid	cvid_2	dmr109
W	chr20	31721914	19	106	15.2	CVID25	SM	cvid	cvid_2	dmr109
W	chr20	31721920	17	108	13.6	CVID25	SM	cvid	cvid_2	dmr109
W	chr20	31721933	13	109	10.66	CVID25	SM	cvid	cvid_2	dmr109
W	chr20	31721936	9	109	7.63	CVID25	SM	cvid	cvid_2	dmr109
W	chr20	31721952	6	77	7.23	CVID25	SM	cvid	cvid_2	dmr109
C	chr20	37438649	143	1367	9.47	CVID25	SM	cvid	cvid_2	dmr111
C	chr20	37438652	110	1401	7.28	CVID25	SM	cvid	cvid_2	dmr111
C	chr20	37438684	413	719	36.48	CVID25	SM	cvid	cvid_2	dmr111
C	chr20	37438698	256	748	25.5	CVID25	SM	cvid	cvid_2	dmr111
C	chr20	37438701	381	597	38.96	CVID25	SM	cvid	cvid_2	dmr111
C	chr20	37438712	479	483	49.79	CVID25	SM	cvid	cvid_2	dmr111
C	chr20	37438714	456	500	47.7	CVID25	SM	cvid	cvid_2	dmr111
C	chr20	37438726	347	596	36.8	CVID25	SM	cvid	cvid_2	dmr111
C	chr20	47982819	91	297	23.45	CVID25	SM	cvid	cvid_2	dmr112
C	chr20	47982842	206	92	69.13	CVID25	SM	cvid	cvid_2	dmr112
C	chr20	47982854	103	258	28.53	CVID25	SM	cvid	cvid_2	dmr112
W	chr20	47982818	359	1211	22.87	CVID25	SM	cvid	cvid_2	dmr112
W	chr20	47982841	977	1071	47.71	CVID25	SM	cvid	cvid_2	dmr112
W	chr20	47982853	800	1883	29.82	CVID25	SM	cvid	cvid_2	dmr112
W	chr20	47982885	1892	831	69.48	CVID25	SM	cvid	cvid_2	dmr112
W	chr20	48025237	40	114	25.97	CVID25	SM	cvid	cvid_2	dmr113
W	chr20	48025303	28	132	17.5	CVID25	SM	cvid	cvid_2	dmr113
C	chr20	48527053	457	159	74.19	CVID25	SM	cvid	cvid_2	dmr114
C	chr20	48527060	271	305	47.05	CVID25	SM	cvid	cvid_2	dmr114
C	chr20	48527092	210	178	54.12	CVID25	SM	cvid	cvid_2	dmr114
W	chr20	48527052	422	177	70.45	CVID25	SM	cvid	cvid_2	dmr114
W	chr20	48527059	312	305	50.57	CVID25	SM	cvid	cvid_2	dmr114
W	chr20	48527091	407	214	65.54	CVID25	SM	cvid	cvid_2	dmr114
W	chr21	29122176	179	626	22.24	CVID25	SM	cvid	cvid_2	dmr116
W	chr21	29122195	254	996	20.32	CVID25	SM	cvid	cvid_2	dmr116
W	chr21	29122225	392	927	29.72	CVID25	SM	cvid	cvid_2	dmr116
C	chr21	29122226	58	87	40	CVID25	SM	cvid	cvid_2	dmr116
C	chr21	29122258	45	80	36	CVID25	SM	cvid	cvid_2	dmr116
C	chr21	29122276	47	160	22.71	CVID25	SM	cvid	cvid_2	dmr116
C	chr21	29122306	19	196	8.84	CVID25	SM	cvid	cvid_2	dmr116
W	chr21	29122451	79	72	52.32	CVID25	SM	cvid	cvid_2	dmr116
W	chr21	29122455	60	90	40	CVID25	SM	cvid	cvid_2	dmr116
W	chr21	29122480	93	62	60	CVID25	SM	cvid	cvid_2	dmr116
C	chr21	45005147	336	453	42.59	CVID25	SM	cvid	cvid_2	dmr117
C	chr21	45005158	88	704	11.11	CVID25	SM	cvid	cvid_2	dmr117
C	chr21	45005165	356	436	44.95	CVID25	SM	cvid	cvid_2	dmr117
W	chr21	45343201	1545	111	93.3	CVID25	SM	cvid	cvid_2	dmr119
W	chr21	45343207	849	809	51.21	CVID25	SM	cvid	cvid_2	dmr119
W	chr21	45343253	1325	296	81.74	CVID25	SM	cvid	cvid_2	dmr119
W	chr21	45343270	975	480	67.01	CVID25	SM	cvid	cvid_2	dmr119
C	chr21	45343254	26	13	66.67	CVID25	SM	cvid	cvid_2	dmr119
C	chr21	45343271	59	16	78.67	CVID25	SM	cvid	cvid_2	dmr119
C	chr21	45343300	74	3	96.1	CVID25	SM	cvid	cvid_2	dmr119
C	chr21	45343305	62	13	82.67	CVID25	SM	cvid	cvid_2	dmr119
C	chr21	45343315	60	0	100	CVID25	SM	cvid	cvid_2	dmr119
C	chr21	45343325	10	48	17.24	CVID25	SM	cvid	cvid_2	dmr119
W	chr22	17366677	2714	248	91.63	CVID25	SM	cvid	cvid_2	dmr120
C	chr22	17835255	11	49	18.33	CVID25	SM	cvid	cvid_2	dmr121
C	chr22	17835293	278	205	57.56	CVID25	SM	cvid	cvid_2	dmr121
W	chr22	17835292	50	21	70.42	CVID25	SM	cvid	cvid_2	dmr121
C	chr22	18787480	132	14	90.41	CVID25	SM	cvid	cvid_2	dmr122
C	chr22	18787506	161	26	86.1	CVID25	SM	cvid	cvid_2	dmr122
C	chr22	18787520	175	12	93.58	CVID25	SM	cvid	cvid_2	dmr122
C	chr22	18787548	155	31	83.33	CVID25	SM	cvid	cvid_2	dmr122
W	chr22	20167612	29	3	90.62	CVID25	SM	cvid	cvid_2	dmr123
W	chr22	20167619	33	4	89.19	CVID25	SM	cvid	cvid_2	dmr123
W	chr22	20167657	30	13	69.77	CVID25	SM	cvid	cvid_2	dmr123
W	chr22	20167689	14	23	37.84	CVID25	SM	cvid	cvid_2	dmr123
C	chr22	20167658	447	106	80.83	CVID25	SM	cvid	cvid_2	dmr123
C	chr22	20167690	225	336	40.11	CVID25	SM	cvid	cvid_2	dmr123
C	chr22	20167727	63	87	42	CVID25	SM	cvid	cvid_2	dmr123
C	chr22	24707008	117	83	58.5	CVID25	SM	cvid	cvid_2	dmr124
C	chr22	24707013	74	328	18.41	CVID25	SM	cvid	cvid_2	dmr124
C	chr22	24707030	35	477	6.84	CVID25	SM	cvid	cvid_2	dmr124
C	chr22	24707060	150	413	26.64	CVID25	SM	cvid	cvid_2	dmr124
W	chr22	24707007	132	336	28.21	CVID25	SM	cvid	cvid_2	dmr124
W	chr22	24707012	82	431	15.98	CVID25	SM	cvid	cvid_2	dmr124
W	chr22	24707029	57	609	8.56	CVID25	SM	cvid	cvid_2	dmr124
W	chr22	24707059	131	543	19.44	CVID25	SM	cvid	cvid_2	dmr124
C	chr22	31971316	925	1252	42.49	CVID25	SM	cvid	cvid_2	dmr125
C	chr22	31971321	731	1443	33.62	CVID25	SM	cvid	cvid_2	dmr125
C	chr22	31971337	854	465	64.75	CVID25	SM	cvid	cvid_2	dmr125
C	chr22	31971364	1913	375	83.61	CVID25	SM	cvid	cvid_2	dmr125
C	chr22	31971377	1903	382	83.28	CVID25	SM	cvid	cvid_2	dmr125
C	chr22	31971395	996	1253	44.29	CVID25	SM	cvid	cvid_2	dmr125
W	chr22	35483088	2162	1536	58.46	CVID25	SM	cvid	cvid_2	dmr126
W	chr22	35483097	1419	2619	35.14	CVID25	SM	cvid	cvid_2	dmr126
W	chr22	35483124	1005	2572	28.1	CVID25	SM	cvid	cvid_2	dmr126
C	chr22	35483125	96	276	25.81	CVID25	SM	cvid	cvid_2	dmr126
C	chr22	35483154	100	623	13.83	CVID25	SM	cvid	cvid_2	dmr126
C	chr22	35483158	96	655	12.78	CVID25	SM	cvid	cvid_2	dmr126
W	chr22	36797809	8	59	11.94	CVID25	SM	cvid	cvid_2	dmr127
W	chr22	36797853	20	52	27.78	CVID25	SM	cvid	cvid_2	dmr127
W	chr22	36797857	16	56	22.22	CVID25	SM	cvid	cvid_2	dmr127
W	chr22	36797868	30	42	41.67	CVID25	SM	cvid	cvid_2	dmr127
W	chr22	36797871	23	49	31.94	CVID25	SM	cvid	cvid_2	dmr127
C	chr22	37491790	325	2355	12.13	CVID25	SM	cvid	cvid_2	dmr128
C	chr22	37491799	504	2197	18.66	CVID25	SM	cvid	cvid_2	dmr128
C	chr22	37491814	585	1948	23.1	CVID25	SM	cvid	cvid_2	dmr128
C	chr22	37491831	845	1559	35.15	CVID25	SM	cvid	cvid_2	dmr128
C	chr22	37491840	519	1768	22.69	CVID25	SM	cvid	cvid_2	dmr128
W	chr22	37618583	428	897	32.3	CVID25	SM	cvid	cvid_2	dmr129
W	chr22	37618623	405	889	31.3	CVID25	SM	cvid	cvid_2	dmr129
W	chr22	42769446	246	263	48.33	CVID25	SM	cvid	cvid_2	dmr130
W	chr22	42769453	164	346	32.16	CVID25	SM	cvid	cvid_2	dmr130
W	chr22	42769462	151	358	29.67	CVID25	SM	cvid	cvid_2	dmr130
W	chr22	42769487	60	391	13.3	CVID25	SM	cvid	cvid_2	dmr130
W	chr22	42769493	67	378	15.06	CVID25	SM	cvid	cvid_2	dmr130
W	chr22	42769514	47	382	10.96	CVID25	SM	cvid	cvid_2	dmr130
W	chr22	42769520	47	375	11.14	CVID25	SM	cvid	cvid_2	dmr130
C	chr22	42769447	72	34	67.92	CVID25	SM	cvid	cvid_2	dmr130
C	chr22	42769454	44	65	40.37	CVID25	SM	cvid	cvid_2	dmr130
C	chr22	42769463	79	39	66.95	CVID25	SM	cvid	cvid_2	dmr130
C	chr22	42769488	33	21	61.11	CVID25	SM	cvid	cvid_2	dmr130
C	chr22	42769494	26	15	63.41	CVID25	SM	cvid	cvid_2	dmr130
C	chr22	44448315	99	381	20.62	CVID25	SM	cvid	cvid_2	dmr131
C	chr22	44448368	100	693	12.61	CVID25	SM	cvid	cvid_2	dmr131
C	chr22	44448378	539	283	65.57	CVID25	SM	cvid	cvid_2	dmr131
C	chr22	44448399	97	727	11.77	CVID25	SM	cvid	cvid_2	dmr131
C	chr22	44448403	284	531	34.85	CVID25	SM	cvid	cvid_2	dmr131
W	chr22	44448367	59	283	17.25	CVID25	SM	cvid	cvid_2	dmr131
W	chr22	44448377	209	136	60.58	CVID25	SM	cvid	cvid_2	dmr131
W	chr22	44448398	58	284	16.96	CVID25	SM	cvid	cvid_2	dmr131
W	chr22	44448402	126	212	37.28	CVID25	SM	cvid	cvid_2	dmr131
W	chr22	44448560	42	35	54.55	CVID25	SM	cvid	cvid_2	dmr131
W	chr22	44448573	16	27	37.21	CVID25	SM	cvid	cvid_2	dmr131
W	chr22	44448611	20	14	58.82	CVID25	SM	cvid	cvid_2	dmr131
C	chr22	44448561	812	988	45.11	CVID25	SM	cvid	cvid_2	dmr131
C	chr22	44448574	975	837	53.81	CVID25	SM	cvid	cvid_2	dmr131
C	chr22	44448612	333	137	70.85	CVID25	SM	cvid	cvid_2	dmr131
W	chr22	46364283	312	226	57.99	CVID25	SM	cvid	cvid_2	dmr132
W	chr22	46364296	372	174	68.13	CVID25	SM	cvid	cvid_2	dmr132
W	chr22	46364314	265	271	49.44	CVID25	SM	cvid	cvid_2	dmr132
W	chr22	46364362	32	65	32.99	CVID25	SM	cvid	cvid_2	dmr132
C	chr22	46364315	139	77	64.35	CVID25	SM	cvid	cvid_2	dmr132
C	chr22	46364363	100	68	59.52	CVID25	SM	cvid	cvid_2	dmr132
C	chr22	46364391	58	67	46.4	CVID25	SM	cvid	cvid_2	dmr132
C	chr3	13294540	408	134	75.28	CVID25	SM	cvid	cvid_2	dmr133
C	chr3	13294548	427	102	80.72	CVID25	SM	cvid	cvid_2	dmr133
C	chr3	13294555	458	56	89.11	CVID25	SM	cvid	cvid_2	dmr133
C	chr3	13294575	155	177	46.69	CVID25	SM	cvid	cvid_2	dmr133
W	chr3	13294547	2383	609	79.65	CVID25	SM	cvid	cvid_2	dmr133
W	chr3	13294554	2719	320	89.47	CVID25	SM	cvid	cvid_2	dmr133
W	chr3	13294574	1788	1298	57.94	CVID25	SM	cvid	cvid_2	dmr133
W	chr3	66407712	360	15	96	CVID25	SM	cvid	cvid_2	dmr135
C	chr3	66407713	120	4	96.77	CVID25	SM	cvid	cvid_2	dmr135
C	chr3	66407774	24	77	23.76	CVID25	SM	cvid	cvid_2	dmr135
C	chr3	187750502	194	944	17.05	CVID25	SM	cvid	cvid_2	dmr137
C	chr3	187750538	376	763	33.01	CVID25	SM	cvid	cvid_2	dmr137
W	chr3	187750501	74	333	18.18	CVID25	SM	cvid	cvid_2	dmr137
W	chr3	187750537	155	309	33.41	CVID25	SM	cvid	cvid_2	dmr137
C	chr4	1773482	2291	1519	60.13	CVID25	SM	cvid	cvid_2	dmr138
C	chr4	1773487	904	2861	24.01	CVID25	SM	cvid	cvid_2	dmr138
C	chr4	1773527	2152	660	76.53	CVID25	SM	cvid	cvid_2	dmr138
C	chr4	1773534	2161	875	71.18	CVID25	SM	cvid	cvid_2	dmr138
W	chr4	1773481	39	28	58.21	CVID25	SM	cvid	cvid_2	dmr138
W	chr4	1773486	16	51	23.88	CVID25	SM	cvid	cvid_2	dmr138
W	chr4	1773526	33	28	54.1	CVID25	SM	cvid	cvid_2	dmr138
W	chr4	1773533	44	17	72.13	CVID25	SM	cvid	cvid_2	dmr138
C	chr4	2320017	80	266	23.12	CVID25	SM	cvid	cvid_2	dmr139
C	chr4	2320088	131	88	59.82	CVID25	SM	cvid	cvid_2	dmr139
C	chr4	2320091	148	70	67.89	CVID25	SM	cvid	cvid_2	dmr139
C	chr4	2320201	725	162	81.74	CVID25	SM	cvid	cvid_2	dmr139
C	chr4	2320211	635	379	62.62	CVID25	SM	cvid	cvid_2	dmr139
C	chr4	2320231	634	423	59.98	CVID25	SM	cvid	cvid_2	dmr139
C	chr4	2320250	123	921	11.78	CVID25	SM	cvid	cvid_2	dmr139
C	chr4	2320254	369	658	35.93	CVID25	SM	cvid	cvid_2	dmr139
W	chr4	2320210	39	22	63.93	CVID25	SM	cvid	cvid_2	dmr139
W	chr4	2320230	66	36	64.71	CVID25	SM	cvid	cvid_2	dmr139
W	chr4	2320249	13	98	11.71	CVID25	SM	cvid	cvid_2	dmr139
W	chr4	2320253	42	69	37.84	CVID25	SM	cvid	cvid_2	dmr139
W	chr4	2320264	18	93	16.22	CVID25	SM	cvid	cvid_2	dmr139
W	chr4	8142636	98	32	75.38	CVID25	SM	cvid	cvid_2	dmr142
W	chr4	8142659	123	6	95.35	CVID25	SM	cvid	cvid_2	dmr142
W	chr4	8142667	77	48	61.6	CVID25	SM	cvid	cvid_2	dmr142
W	chr4	8142706	0	80	0	CVID25	SM	cvid	cvid_2	dmr142
C	chr4	8142707	3	1261	0.24	CVID25	SM	cvid	cvid_2	dmr142
C	chr4	8142744	213	1102	16.2	CVID25	SM	cvid	cvid_2	dmr142
W	chr4	40916972	206	497	29.3	CVID25	SM	cvid	cvid_2	dmr143
W	chr4	40916993	357	218	62.09	CVID25	SM	cvid	cvid_2	dmr143
C	chr4	40916973	860	2461	25.9	CVID25	SM	cvid	cvid_2	dmr143
C	chr4	40916994	1765	1543	53.36	CVID25	SM	cvid	cvid_2	dmr143
C	chr4	113354207	47	123	27.65	CVID25	SM	cvid	cvid_2	dmr146
C	chr4	113354225	194	261	42.64	CVID25	SM	cvid	cvid_2	dmr146
C	chr4	113354234	230	217	51.45	CVID25	SM	cvid	cvid_2	dmr146
W	chr5	1294267	611	120	83.58	CVID25	SM	cvid	cvid_2	dmr148
W	chr5	1294284	617	169	78.5	CVID25	SM	cvid	cvid_2	dmr148
W	chr5	1294288	677	135	83.37	CVID25	SM	cvid	cvid_2	dmr148
W	chr5	1294299	694	195	78.07	CVID25	SM	cvid	cvid_2	dmr148
W	chr5	1294305	637	97	86.78	CVID25	SM	cvid	cvid_2	dmr148
W	chr5	1294318	685	182	79.01	CVID25	SM	cvid	cvid_2	dmr148
W	chr5	1294325	681	173	79.74	CVID25	SM	cvid	cvid_2	dmr148
W	chr5	1294332	507	330	60.57	CVID25	SM	cvid	cvid_2	dmr148
C	chr5	1294285	1022	452	69.34	CVID25	SM	cvid	cvid_2	dmr148
C	chr5	1294289	1162	326	78.09	CVID25	SM	cvid	cvid_2	dmr148
C	chr5	1294300	1125	403	73.63	CVID25	SM	cvid	cvid_2	dmr148
C	chr5	1294306	1238	167	88.11	CVID25	SM	cvid	cvid_2	dmr148
C	chr5	1294319	1005	536	65.22	CVID25	SM	cvid	cvid_2	dmr148
C	chr5	1294326	648	193	77.05	CVID25	SM	cvid	cvid_2	dmr148
C	chr5	1294333	830	562	59.63	CVID25	SM	cvid	cvid_2	dmr148
C	chr5	1294349	779	448	63.49	CVID25	SM	cvid	cvid_2	dmr148
C	chr5	1294352	510	680	42.86	CVID25	SM	cvid	cvid_2	dmr148
C	chr5	1294365	667	483	58	CVID25	SM	cvid	cvid_2	dmr148
C	chr5	1294368	652	504	56.4	CVID25	SM	cvid	cvid_2	dmr148
C	chr5	1294373	724	412	63.73	CVID25	SM	cvid	cvid_2	dmr148
W	chr5	3210621	394	45	89.75	CVID25	SM	cvid	cvid_2	dmr149
W	chr5	3210647	214	347	38.15	CVID25	SM	cvid	cvid_2	dmr149
W	chr5	3210680	414	284	59.31	CVID25	SM	cvid	cvid_2	dmr149
C	chr5	3210681	17	16	51.52	CVID25	SM	cvid	cvid_2	dmr149
C	chr5	174315280	60	16	78.95	CVID25	SM	cvid	cvid_2	dmr150
C	chr5	174315299	53	7	88.33	CVID25	SM	cvid	cvid_2	dmr150
C	chr5	174315345	47	67	41.23	CVID25	SM	cvid	cvid_2	dmr150
W	chr5	174315344	3918	2186	64.19	CVID25	SM	cvid	cvid_2	dmr150
W	chr5	174315375	4284	1764	70.83	CVID25	SM	cvid	cvid_2	dmr150
W	chr5	174315380	3033	3002	50.26	CVID25	SM	cvid	cvid_2	dmr150
C	chr5	175331294	110	340	24.44	CVID25	SM	cvid	cvid_2	dmr151
C	chr5	175331314	417	211	66.4	CVID25	SM	cvid	cvid_2	dmr151
C	chr5	175331335	215	18	92.27	CVID25	SM	cvid	cvid_2	dmr151
C	chr5	175331353	407	207	66.29	CVID25	SM	cvid	cvid_2	dmr151
W	chr5	175331313	48	16	75	CVID25	SM	cvid	cvid_2	dmr151
W	chr5	175331334	54	11	83.08	CVID25	SM	cvid	cvid_2	dmr151
W	chr5	175331352	32	34	48.48	CVID25	SM	cvid	cvid_2	dmr151
W	chr5	175331389	43	14	75.44	CVID25	SM	cvid	cvid_2	dmr151
W	chr6	14953972	2755	1797	60.52	CVID25	SM	cvid	cvid_2	dmr152
W	chr6	14953975	2313	2251	50.68	CVID25	SM	cvid	cvid_2	dmr152
W	chr6	14954010	2478	2187	53.12	CVID25	SM	cvid	cvid_2	dmr152
W	chr6	16231439	260	7	97.38	CVID25	SM	cvid	cvid_2	dmr153
W	chr6	16231458	223	60	78.8	CVID25	SM	cvid	cvid_2	dmr153
W	chr6	16231483	121	50	70.76	CVID25	SM	cvid	cvid_2	dmr153
C	chr6	16231440	1167	74	94.04	CVID25	SM	cvid	cvid_2	dmr153
C	chr6	16231459	923	311	74.8	CVID25	SM	cvid	cvid_2	dmr153
C	chr6	16231484	1175	148	88.81	CVID25	SM	cvid	cvid_2	dmr153
C	chr6	89281894	157	84	65.15	CVID25	SM	cvid	cvid_2	dmr154
C	chr6	89281930	140	245	36.36	CVID25	SM	cvid	cvid_2	dmr154
C	chr6	89281932	79	311	20.26	CVID25	SM	cvid	cvid_2	dmr154
W	chr6	89281893	551	641	46.22	CVID25	SM	cvid	cvid_2	dmr154
W	chr6	89281929	776	776	50	CVID25	SM	cvid	cvid_2	dmr154
W	chr6	89281931	572	989	36.64	CVID25	SM	cvid	cvid_2	dmr154
W	chr6	106146149	286	1347	17.51	CVID25	SM	cvid	cvid_2	dmr155
W	chr6	106146228	3158	807	79.65	CVID25	SM	cvid	cvid_2	dmr155
W	chr6	166688225	29	30	49.15	CVID25	SM	cvid	cvid_2	dmr156
C	chr6	166688226	19	7	73.08	CVID25	SM	cvid	cvid_2	dmr156
C	chr6	166688262	7	19	26.92	CVID25	SM	cvid	cvid_2	dmr156
W	chr6	167397055	1638	1538	51.57	CVID25	SM	cvid	cvid_2	dmr157
C	chr6	167397056	676	598	53.06	CVID25	SM	cvid	cvid_2	dmr157
W	chr7	598006	109	1719	5.96	CVID25	SM	cvid	cvid_2	dmr158
W	chr7	598018	227	1665	12	CVID25	SM	cvid	cvid_2	dmr158
W	chr7	598030	390	1597	19.63	CVID25	SM	cvid	cvid_2	dmr158
W	chr7	598051	491	1638	23.06	CVID25	SM	cvid	cvid_2	dmr158
W	chr7	598054	385	1755	17.99	CVID25	SM	cvid	cvid_2	dmr158
W	chr7	598078	1985	733	73.03	CVID25	SM	cvid	cvid_2	dmr158
W	chr7	598089	2127	573	78.78	CVID25	SM	cvid	cvid_2	dmr158
C	chr7	598052	413	1539	21.16	CVID25	SM	cvid	cvid_2	dmr158
C	chr7	598055	274	1678	14.04	CVID25	SM	cvid	cvid_2	dmr158
C	chr7	598079	1327	499	72.67	CVID25	SM	cvid	cvid_2	dmr158
C	chr7	598090	1433	344	80.64	CVID25	SM	cvid	cvid_2	dmr158
C	chr7	598106	1403	303	82.24	CVID25	SM	cvid	cvid_2	dmr158
W	chr7	1726441	21	17	55.26	CVID25	SM	cvid	cvid_2	dmr159
W	chr7	1726458	5	33	13.16	CVID25	SM	cvid	cvid_2	dmr159
C	chr7	1726499	165	64	72.05	CVID25	SM	cvid	cvid_2	dmr159
C	chr7	1726509	210	456	31.53	CVID25	SM	cvid	cvid_2	dmr159
C	chr7	1726530	147	160	47.88	CVID25	SM	cvid	cvid_2	dmr159
C	chr7	44240453	243	125	66.03	CVID25	SM	cvid	cvid_2	dmr160
C	chr7	44240457	89	280	24.12	CVID25	SM	cvid	cvid_2	dmr160
C	chr7	44240491	24	26	48	CVID25	SM	cvid	cvid_2	dmr160
C	chr7	44240506	4	61	6.15	CVID25	SM	cvid	cvid_2	dmr160
W	chr7	44240452	1929	893	68.36	CVID25	SM	cvid	cvid_2	dmr160
W	chr7	44240456	864	1967	30.52	CVID25	SM	cvid	cvid_2	dmr160
W	chr7	44240490	1176	1795	39.58	CVID25	SM	cvid	cvid_2	dmr160
W	chr7	44240505	1137	1141	49.91	CVID25	SM	cvid	cvid_2	dmr160
C	chr7	55155765	53	12	81.54	CVID25	SM	cvid	cvid_2	dmr161
C	chr7	55155780	53	11	82.81	CVID25	SM	cvid	cvid_2	dmr161
W	chr7	55155779	537	87	86.06	CVID25	SM	cvid	cvid_2	dmr161
W	chr7	55155796	511	113	81.89	CVID25	SM	cvid	cvid_2	dmr161
W	chr7	55155852	514	118	81.33	CVID25	SM	cvid	cvid_2	dmr161
W	chr7	55155857	526	110	82.7	CVID25	SM	cvid	cvid_2	dmr161
W	chr7	55155861	600	36	94.34	CVID25	SM	cvid	cvid_2	dmr161
W	chr7	55155865	585	50	92.13	CVID25	SM	cvid	cvid_2	dmr161
W	chr8	206908	130	15	89.66	CVID25	SM	cvid	cvid_2	dmr163
W	chr8	206933	138	7	95.17	CVID25	SM	cvid	cvid_2	dmr163
W	chr8	206940	128	16	88.89	CVID25	SM	cvid	cvid_2	dmr163
W	chr8	206954	123	14	89.78	CVID25	SM	cvid	cvid_2	dmr163
C	chr8	206909	1081	234	82.21	CVID25	SM	cvid	cvid_2	dmr163
C	chr8	206934	1210	71	94.46	CVID25	SM	cvid	cvid_2	dmr163
C	chr8	206941	1204	158	88.4	CVID25	SM	cvid	cvid_2	dmr163
C	chr8	206955	1207	173	87.46	CVID25	SM	cvid	cvid_2	dmr163
C	chr8	23226021	361	195	64.93	CVID25	SM	cvid	cvid_2	dmr165
C	chr8	23226028	264	287	47.91	CVID25	SM	cvid	cvid_2	dmr165
C	chr8	23226039	332	227	59.39	CVID25	SM	cvid	cvid_2	dmr165
C	chr8	23226057	136	45	75.14	CVID25	SM	cvid	cvid_2	dmr165
C	chr8	23226066	348	176	66.41	CVID25	SM	cvid	cvid_2	dmr165
C	chr8	23226068	379	129	74.61	CVID25	SM	cvid	cvid_2	dmr165
C	chr8	23226075	360	141	71.86	CVID25	SM	cvid	cvid_2	dmr165
C	chr8	23226087	108	44	71.05	CVID25	SM	cvid	cvid_2	dmr165
W	chr8	23226020	664	691	49	CVID25	SM	cvid	cvid_2	dmr165
W	chr8	23226027	468	892	34.41	CVID25	SM	cvid	cvid_2	dmr165
W	chr8	23226038	510	852	37.44	CVID25	SM	cvid	cvid_2	dmr165
W	chr8	23226056	721	548	56.82	CVID25	SM	cvid	cvid_2	dmr165
W	chr8	23226065	645	642	50.12	CVID25	SM	cvid	cvid_2	dmr165
W	chr8	23226067	718	542	56.98	CVID25	SM	cvid	cvid_2	dmr165
W	chr8	23226074	575	613	48.4	CVID25	SM	cvid	cvid_2	dmr165
W	chr8	23226086	738	395	65.14	CVID25	SM	cvid	cvid_2	dmr165
W	chr8	23226102	562	407	58	CVID25	SM	cvid	cvid_2	dmr165
C	chr8	48671397	50	81	38.17	CVID25	SM	cvid	cvid_2	dmr167
C	chr8	48671438	122	240	33.7	CVID25	SM	cvid	cvid_2	dmr167
C	chr8	48671478	209	285	42.31	CVID25	SM	cvid	cvid_2	dmr167
C	chr8	48671488	215	277	43.7	CVID25	SM	cvid	cvid_2	dmr167
W	chr8	48671437	6	25	19.35	CVID25	SM	cvid	cvid_2	dmr167
W	chr8	48671477	136	42	76.4	CVID25	SM	cvid	cvid_2	dmr167
W	chr8	48671487	153	24	86.44	CVID25	SM	cvid	cvid_2	dmr167
W	chr8	48671504	128	36	78.05	CVID25	SM	cvid	cvid_2	dmr167
C	chr8	51396257	12	15	44.44	CVID25	SM	cvid	cvid_2	dmr168
W	chr8	51396256	276	306	47.42	CVID25	SM	cvid	cvid_2	dmr168
W	chr8	51396262	202	284	41.56	CVID25	SM	cvid	cvid_2	dmr168
W	chr8	53529343	2214	176	92.64	CVID25	SM	cvid	cvid_2	dmr169
W	chr8	53529349	1983	216	90.18	CVID25	SM	cvid	cvid_2	dmr169
W	chr8	53529359	1183	1320	47.26	CVID25	SM	cvid	cvid_2	dmr169
W	chr8	53529414	346	2040	14.5	CVID25	SM	cvid	cvid_2	dmr169
W	chr8	66513871	50	88	36.23	CVID25	SM	cvid	cvid_2	dmr170
C	chr8	66513872	24	46	34.29	CVID25	SM	cvid	cvid_2	dmr170
C	chr8	125385903	83	186	30.86	CVID25	SM	cvid	cvid_2	dmr171
C	chr8	125385945	66	203	24.54	CVID25	SM	cvid	cvid_2	dmr171
C	chr8	125385956	58	160	26.61	CVID25	SM	cvid	cvid_2	dmr171
C	chr8	125385964	81	158	33.89	CVID25	SM	cvid	cvid_2	dmr171
C	chr8	141318452	179	40	81.74	CVID25	SM	cvid	cvid_2	dmr172
W	chr8	141318451	2360	1261	65.18	CVID25	SM	cvid	cvid_2	dmr172
W	chr8	141318479	3214	399	88.96	CVID25	SM	cvid	cvid_2	dmr172
W	chr8	141318486	3460	140	96.11	CVID25	SM	cvid	cvid_2	dmr172
W	chr8	142209710	330	203	61.91	CVID25	SM	cvid	cvid_2	dmr173
W	chr8	142209740	267	19	93.36	CVID25	SM	cvid	cvid_2	dmr173
C	chr8	142209711	836	594	58.46	CVID25	SM	cvid	cvid_2	dmr173
C	chr8	142786157	10	157	5.99	CVID25	SM	cvid	cvid_2	dmr174
C	chr8	142786188	207	190	52.14	CVID25	SM	cvid	cvid_2	dmr174
W	chr8	142786156	437	468	48.29	CVID25	SM	cvid	cvid_2	dmr174
W	chr8	142786187	473	449	51.3	CVID25	SM	cvid	cvid_2	dmr174
W	chr9	6723119	24	47	33.8	CVID25	SM	cvid	cvid_2	dmr175
W	chr9	6723139	3	64	4.48	CVID25	SM	cvid	cvid_2	dmr175
C	chr9	78150080	13	162	7.43	CVID25	SM	cvid	cvid_2	dmr176
C	chr9	78150096	94	88	51.65	CVID25	SM	cvid	cvid_2	dmr176
W	chr9	78150079	158	725	17.89	CVID25	SM	cvid	cvid_2	dmr176
W	chr9	78150095	559	261	68.17	CVID25	SM	cvid	cvid_2	dmr176
W	chr9	78150130	221	755	22.64	CVID25	SM	cvid	cvid_2	dmr176
W	chr9	78150148	243	696	25.88	CVID25	SM	cvid	cvid_2	dmr176
W	chr9	78357574	630	666	48.61	CVID25	SM	cvid	cvid_2	dmr177
W	chr9	78357587	746	522	58.83	CVID25	SM	cvid	cvid_2	dmr177
W	chr9	78357596	488	765	38.95	CVID25	SM	cvid	cvid_2	dmr177
W	chr9	78357602	567	670	45.84	CVID25	SM	cvid	cvid_2	dmr177
C	chr9	78357588	30	25	54.55	CVID25	SM	cvid	cvid_2	dmr177
C	chr9	78357597	21	33	38.89	CVID25	SM	cvid	cvid_2	dmr177
C	chr9	78357603	21	22	48.84	CVID25	SM	cvid	cvid_2	dmr177
C	chr9	78357630	6	64	8.57	CVID25	SM	cvid	cvid_2	dmr177
C	chr9	78357635	15	74	16.85	CVID25	SM	cvid	cvid_2	dmr177
C	chr9	90433375	86	110	43.88	CVID25	SM	cvid	cvid_2	dmr178
C	chr9	90433392	113	163	40.94	CVID25	SM	cvid	cvid_2	dmr178
C	chr9	122199893	44	93	32.12	CVID25	SM	cvid	cvid_2	dmr179
C	chr9	122199912	49	95	34.03	CVID25	SM	cvid	cvid_2	dmr179
C	chr9	122199921	24	22	52.17	CVID25	SM	cvid	cvid_2	dmr179
C	chr9	122199941	67	38	63.81	CVID25	SM	cvid	cvid_2	dmr179
C	chr9	122199956	78	27	74.29	CVID25	SM	cvid	cvid_2	dmr179
C	chr9	122199961	90	16	84.91	CVID25	SM	cvid	cvid_2	dmr179
W	chr9	122199911	49	78	38.58	CVID25	SM	cvid	cvid_2	dmr179
W	chr9	122199920	71	57	55.47	CVID25	SM	cvid	cvid_2	dmr179
W	chr9	122199940	84	45	65.12	CVID25	SM	cvid	cvid_2	dmr179
W	chr9	122199955	81	46	63.78	CVID25	SM	cvid	cvid_2	dmr179
W	chr9	122199960	97	30	76.38	CVID25	SM	cvid	cvid_2	dmr179
W	chr9	130307459	129	288	30.94	CVID25	SM	cvid	cvid_2	dmr181
W	chr9	130307462	103	339	23.3	CVID25	SM	cvid	cvid_2	dmr181
W	chr9	130307481	139	559	19.91	CVID25	SM	cvid	cvid_2	dmr181
W	chr9	130307496	114	615	15.64	CVID25	SM	cvid	cvid_2	dmr181
C	chr9	130307460	363	761	32.3	CVID25	SM	cvid	cvid_2	dmr181
C	chr9	130307463	469	662	41.47	CVID25	SM	cvid	cvid_2	dmr181
C	chr9	130307482	188	936	16.73	CVID25	SM	cvid	cvid_2	dmr181
C	chr9	130307497	192	832	18.75	CVID25	SM	cvid	cvid_2	dmr181
C	chr9	132854886	229	129	63.97	CVID25	SM	cvid	cvid_2	dmr182
C	chr9	132854905	100	212	32.05	CVID25	SM	cvid	cvid_2	dmr182
C	chr9	132854912	178	150	54.27	CVID25	SM	cvid	cvid_2	dmr182
C	chr9	132854914	149	174	46.13	CVID25	SM	cvid	cvid_2	dmr182
W	chr9	134545640	39	6	86.67	CVID25	SM	cvid	cvid_2	dmr183
W	chr9	134545686	34	13	72.34	CVID25	SM	cvid	cvid_2	dmr183
W	chr9	134545691	41	8	83.67	CVID25	SM	cvid	cvid_2	dmr183
W	chr9	134545694	39	12	76.47	CVID25	SM	cvid	cvid_2	dmr183
C	chr9	134545641	1614	351	82.14	CVID25	SM	cvid	cvid_2	dmr183
C	chr9	134545687	1235	282	81.41	CVID25	SM	cvid	cvid_2	dmr183
C	chr9	134545692	1279	304	80.8	CVID25	SM	cvid	cvid_2	dmr183
C	chr9	134545695	633	916	40.87	CVID25	SM	cvid	cvid_2	dmr183
C	chr9	134689666	75	98	43.35	CVID25	SM	cvid	cvid_2	dmr184
W	chr9	134689712	10	21	32.26	CVID25	SM	cvid	cvid_2	dmr184
W	chr9	138045987	30	107	21.9	CVID25	SM	cvid	cvid_2	dmr186
W	chr9	138045999	29	111	20.71	CVID25	SM	cvid	cvid_2	dmr186
W	chr9	138046017	107	32	76.98	CVID25	SM	cvid	cvid_2	dmr186
W	chr9	138046023	95	40	70.37	CVID25	SM	cvid	cvid_2	dmr186
W	chr9	138046048	6	21	22.22	CVID25	SM	cvid	cvid_2	dmr186
C	chr9	138046000	147	700	17.36	CVID25	SM	cvid	cvid_2	dmr186
C	chr9	138046018	655	279	70.13	CVID25	SM	cvid	cvid_2	dmr186
C	chr9	138046024	602	279	68.33	CVID25	SM	cvid	cvid_2	dmr186
C	chr9	138046049	533	383	58.19	CVID25	SM	cvid	cvid_2	dmr186
C	chr9	138100427	20	36	35.71	CVID25	SM	cvid	cvid_2	dmr187
C	chr9	138100443	25	31	44.64	CVID25	SM	cvid	cvid_2	dmr187
W	chr9	138100426	66	122	35.11	CVID25	SM	cvid	cvid_2	dmr187
W	chr9	138100442	81	90	47.37	CVID25	SM	cvid	cvid_2	dmr187
W	chrL	24248	7	969	0.72	CVID25	SM	cvid	cvid_2	dmrL01
W	chrL	24294	1	1214	0.08	CVID25	SM	cvid	cvid_2	dmrL01
W	chrL	24312	11	1203	0.91	CVID25	SM	cvid	cvid_2	dmrL01
C	chrL	24341	5	2295	0.22	CVID25	SM	cvid	cvid_2	dmrL01
C	chrL	24346	12	3663	0.33	CVID25	SM	cvid	cvid_2	dmrL01
C	chrL	24359	3	4293	0.07	CVID25	SM	cvid	cvid_2	dmrL01
C	chrL	24368	19	4162	0.45	CVID25	SM	cvid	cvid_2	dmrL01
C	chr1	1167415	1331	968	57.89	C2	SM	control	control	dmr1
C	chr1	1167442	632	1692	27.19	C2	SM	control	control	dmr1
C	chr1	1167454	1011	1299	43.77	C2	SM	control	control	dmr1
C	chr1	1167470	1056	1254	45.71	C2	SM	control	control	dmr1
C	chr1	1167478	736	1328	35.66	C2	SM	control	control	dmr1
W	chr1	1167453	519	1002	34.12	C2	SM	control	control	dmr1
W	chr1	1167469	630	923	40.57	C2	SM	control	control	dmr1
W	chr1	1167477	446	1115	28.57	C2	SM	control	control	dmr1
W	chr1	1167505	513	1055	32.72	C2	SM	control	control	dmr1
W	chr1	1167510	356	1204	22.82	C2	SM	control	control	dmr1
W	chr1	9145386	321	211	60.34	C2	SM	control	control	dmr2
W	chr1	9145410	189	354	34.81	C2	SM	control	control	dmr2
W	chr1	9145454	104	460	18.44	C2	SM	control	control	dmr2
C	chr1	9145455	217	1126	16.16	C2	SM	control	control	dmr2
C	chr1	9145477	201	947	17.51	C2	SM	control	control	dmr2
C	chr1	9145504	144	893	13.89	C2	SM	control	control	dmr2
C	chr1	9475430	372	428	46.5	C2	SM	control	control	dmr3
C	chr1	9475438	577	225	71.95	C2	SM	control	control	dmr3
C	chr1	9475455	738	56	92.95	C2	SM	control	control	dmr3
C	chr1	9475457	705	87	89.02	C2	SM	control	control	dmr3
C	chr1	9475478	277	501	35.6	C2	SM	control	control	dmr3
C	chr1	9475496	491	271	64.44	C2	SM	control	control	dmr3
C	chr1	9475501	531	227	70.05	C2	SM	control	control	dmr3
W	chr1	9475454	528	52	91.03	C2	SM	control	control	dmr3
W	chr1	9475456	544	38	93.47	C2	SM	control	control	dmr3
W	chr1	9475477	323	258	55.59	C2	SM	control	control	dmr3
W	chr1	9475495	472	90	83.99	C2	SM	control	control	dmr3
W	chr1	9475500	485	76	86.45	C2	SM	control	control	dmr3
C	chr1	9688887	490	1377	26.25	C2	SM	control	control	dmr4
C	chr1	9688903	449	1422	24	C2	SM	control	control	dmr4
C	chr1	9688910	869	1002	46.45	C2	SM	control	control	dmr4
C	chr1	9688914	476	1396	25.43	C2	SM	control	control	dmr4
W	chr1	9688902	533	1183	31.06	C2	SM	control	control	dmr4
W	chr1	9688909	667	1060	38.62	C2	SM	control	control	dmr4
W	chr1	9688913	198	1527	11.48	C2	SM	control	control	dmr4
C	chr1	10737357	748	648	53.58	C2	SM	control	control	dmr5
C	chr1	10737394	934	407	69.65	C2	SM	control	control	dmr5
C	chr1	10737399	1211	153	88.78	C2	SM	control	control	dmr5
W	chr1	10737393	3895	2022	65.83	C2	SM	control	control	dmr5
W	chr1	10737398	5429	504	91.51	C2	SM	control	control	dmr5
W	chr1	10737441	1031	4972	17.17	C2	SM	control	control	dmr5
W	chr1	19014196	830	2525	24.74	C2	SM	control	control	dmr6
W	chr1	19014228	867	2523	25.58	C2	SM	control	control	dmr6
W	chr1	19014242	534	2968	15.25	C2	SM	control	control	dmr6
W	chr1	21303233	580	2010	22.39	C2	SM	control	control	dmr7
W	chr1	21303253	2567	79	97.01	C2	SM	control	control	dmr7
W	chr1	21303279	1466	1332	52.39	C2	SM	control	control	dmr7
C	chr1	21303280	906	1185	43.33	C2	SM	control	control	dmr7
C	chr1	21303305	852	382	69.04	C2	SM	control	control	dmr7
W	chr1	41623739	351	367	48.89	C2	SM	control	control	dmr8
W	chr1	41623742	315	399	44.12	C2	SM	control	control	dmr8
W	chr1	41623758	272	409	39.94	C2	SM	control	control	dmr8
C	chr1	41623740	1318	1231	51.71	C2	SM	control	control	dmr8
C	chr1	41623743	1699	854	66.55	C2	SM	control	control	dmr8
C	chr1	41623759	941	1620	36.74	C2	SM	control	control	dmr8
W	chr1	85279492	427	953	30.94	C2	SM	control	control	dmr9
W	chr1	110215098	1789	1319	57.56	C2	SM	control	control	dmr10
W	chr1	110215129	919	2238	29.11	C2	SM	control	control	dmr10
W	chr1	110215148	186	2947	5.94	C2	SM	control	control	dmr10
C	chr1	110215130	301	240	55.64	C2	SM	control	control	dmr10
C	chr1	110215149	138	401	25.6	C2	SM	control	control	dmr10
W	chr10	371543	4169	543	88.48	C2	SM	control	control	dmr11
W	chr10	371619	3339	1436	69.93	C2	SM	control	control	dmr11
W	chr10	371624	2965	1801	62.21	C2	SM	control	control	dmr11
C	chr10	513465	1347	1186	53.18	C2	SM	control	control	dmr12
C	chr10	513470	1357	1185	53.38	C2	SM	control	control	dmr12
C	chr10	513472	1571	984	61.49	C2	SM	control	control	dmr12
C	chr10	513486	1663	943	63.81	C2	SM	control	control	dmr12
C	chr10	513488	1752	861	67.05	C2	SM	control	control	dmr12
C	chr10	513498	1256	1416	47.01	C2	SM	control	control	dmr12
[truncated: 53,345 more rows]
