# Supplementary material for: Single-cell Atlas of common variable immunodeficiency shows germinal center-associated epigenetic dysregulation in B-cell responses
Source: Nat Commun. 2022 Apr 1;13:1779. doi: 10.1038/s41467-022-29450-x (PMC8975885; doi:10.1038/s41467-022-29450-x)
Supplement: Supplementary file 12 — Supplementary Data 10 [file 41467_2022_29450_MOESM12_ESM.xlsx]

## Sheet: B_cells_memory_activated
Supplementary Data 10. Differentially expressed genes (adj. P-value < 0.05) in CVID patients compared with control donors in the different cell compartments. Two-sided limma moderated t-test with Benjamini-Horchberg correction for multiple testing.
Gene	logFC	P.Value	adj.P.Val	AveExpr_cluster	AveExpr_rest	percentExpr_cluster	percentExpr_rest
RPS4Y1	0.502819	3.1015e-82	5.79763e-78	1.77893	1.27611	0.866959	0.635071
XIST	-0.0859114	5.99869e-36	3.73778e-32	0.016832	0.102744	0.019872	0.11159
HLA-DQB1	-0.290745	5.16177e-35	2.41222e-31	1.41881	1.70955	0.80869	0.867299
HLA-DQA1	-0.275385	7.16062e-32	2.23089e-28	1.87883	2.15421	0.890199	0.920293
HLA-B	0.244663	2.80608e-28	7.49344e-25	2.8773	2.63264	0.984843	0.96424
HLA-C	0.191107	1.40387e-23	3.28033e-20	2.33953	2.14842	0.975413	0.953899
EIF5A	-0.202682	1.71795e-22	3.21137e-19	2.45514	2.65782	0.944763	0.960362
EIF1AX	-0.194277	1.93536e-22	3.28888e-19	0.84024	1.03452	0.652071	0.729858
NPM1	-0.177723	9.65412e-21	1.50387e-17	3.29473	3.47246	0.984843	0.985782
RPS26	-0.17866	1.90188e-20	2.73475e-17	2.92848	3.10714	0.966319	0.977165
HSPD1	-0.208229	9.78392e-19	1.21927e-15	2.34176	2.54999	0.919502	0.945713
LGALS9	0.127909	9.72586e-18	1.13628e-14	0.386179	0.258269	0.385315	0.316674
HSP90AB1	-0.137136	4.18856e-17	4.60569e-14	3.57378	3.71091	0.990232	0.993106
HLA-DRB5	-0.160399	5.25992e-16	4.91619e-13	0.537821	0.69822	0.487033	0.507109
HLA-DPA1	0.165488	5.96864e-16	5.31182e-13	2.44042	2.27494	0.957561	0.943559
IGHA1	-0.10844	6.25154e-16	5.31182e-13	0.174111	0.282551	0.178511	0.282637
PPA1	-0.175132	7.56037e-16	6.14461e-13	1.22091	1.39605	0.767599	0.821629
FOS	0.194671	4.99589e-15	3.89117e-12	0.950512	0.755841	0.615022	0.573029
HSPE1	-0.189585	5.86095e-15	4.38235e-12	2.01803	2.20761	0.881442	0.91383
IGHA2	-0.0390018	7.09037e-15	5.09771e-12	0.011557	0.050559	0.012799	0.059457
AC004556.1	-0.0192458	1.1165e-14	7.72993e-12	0.009396	0.028642	0.02223	0.077122
NCL	-0.15591	2.42998e-14	1.62227e-11	2.60686	2.76277	0.960256	0.967686
TXN	-0.176317	2.93192e-14	1.88987e-11	1.62338	1.7997	0.847423	0.886687
DDX3Y	0.086062	1.38088e-13	8.60424e-11	0.248882	0.16282	0.303806	0.236105
B2M	0.0918536	1.55226e-13	9.36016e-11	4.05269	3.96083	0.999663	0.999138
IGHV4-34	0.164913	1.84805e-13	1.07955e-10	0.314371	0.149459	0.122263	0.069367
RPS4X	-0.104954	1.98259e-13	1.12305e-10	3.2988	3.40376	0.99158	0.991814
TEX9	-0.0412097	2.14008e-13	1.1766e-10	0.024287	0.065497	0.038734	0.08143
CCND2	-0.175671	3.59329e-13	1.91912e-10	0.884407	1.06008	0.615696	0.71564
GAPDH	-0.150872	5.04286e-13	2.61797e-10	3.68676	3.83764	0.981138	0.990521
CHI3L2	0.0986042	5.18189e-13	2.61797e-10	0.283987	0.185383	0.273156	0.201206
TYMP	-0.147236	6.70153e-13	3.29662e-10	0.760624	0.90786	0.617716	0.665661
DUSP2	-0.120764	1.8689e-12	8.95779e-10	0.382318	0.503082	0.380936	0.485997
NAA10	-0.137826	4.50476e-12	2.10519e-09	0.897968	1.0358	0.676996	0.736751
ENO1	-0.139689	5.48209e-12	2.49943e-09	2.54665	2.68634	0.948804	0.963809
ERAP2	0.0799454	7.10246e-12	3.1611e-09	0.215813	0.135867	0.25261	0.159414
RPL8	-0.0932195	1.1735e-11	5.10147e-09	3.43253	3.52575	0.990569	0.992676
CCT6A	-0.148736	1.68346e-11	7.15203e-09	1.62703	1.77576	0.851128	0.88324
CD96	0.062316	1.84487e-11	7.66359e-09	0.14064	0.078324	0.167733	0.111159
IL4I1	-0.0893228	3.21943e-11	1.30828e-08	0.181181	0.270504	0.196026	0.282637
MT-CO3	0.109376	3.2919e-11	1.30927e-08	3.7256	3.61623	0.996295	0.995692
HLA-DRB1	0.145845	3.91967e-11	1.52647e-08	2.58425	2.43841	0.960593	0.941835
HLA-DQB2	0.0334505	5.49792e-11	2.0974e-08	0.057474	0.024023	0.094981	0.050409
CD79B	0.129454	5.83326e-11	2.18082e-08	0.732928	0.603473	0.586056	0.548901
BTG1	0.122547	6.32674e-11	2.27434e-08	0.664054	0.541507	0.553385	0.529082
EBNA1BP2	-0.135885	7.22173e-11	2.49992e-08	0.938004	1.07389	0.678343	0.740198
CNN2	0.139033	8.59486e-11	2.91163e-08	1.06201	0.922975	0.71674	0.676002
AC079767.4	0.0609807	8.7226e-11	2.91163e-08	0.143727	0.082746	0.178848	0.118053
PNRC1	0.110315	9.24427e-11	3.03163e-08	0.506749	0.396434	0.474907	0.425248
AHCY	-0.12912	1.00144e-10	3.22758e-08	0.841524	0.970645	0.643651	0.704007
CFLAR	-0.125072	1.15205e-10	3.5892e-08	0.569452	0.694524	0.516335	0.59371
ATF5	-0.0993495	1.70921e-10	5.15328e-08	0.257556	0.356906	0.268104	0.342956
EIF1AY	0.10012	2.07938e-10	6.1698e-08	0.491799	0.391679	0.483328	0.396812
NOP56	-0.123435	2.77855e-10	8.11555e-08	0.760352	0.883787	0.618727	0.678156
FABP5	-0.163629	3.07317e-10	8.70405e-08	1.6856	1.84923	0.815426	0.856097
NME1	-0.140633	3.05708e-10	8.70405e-08	1.24357	1.38421	0.759515	0.800948
CD70	-0.0670234	4.35008e-10	1.21367e-07	0.105533	0.172556	0.113843	0.184834
UCHL1	-0.0342981	6.1449e-10	1.68921e-07	0.029341	0.063639	0.040754	0.090478
RP11-731F5.2	-0.0561945	6.79367e-10	1.84049e-07	0.064692	0.120887	0.068036	0.118914
HSPA8	-0.126172	7.61034e-10	2.0054e-07	3.00712	3.1333	0.96935	0.975011
HLA-A	-0.10788	7.61694e-10	2.0054e-07	2.70361	2.81148	0.983496	0.98966
DUSP1	0.0963365	8.90092e-10	2.3109e-07	0.368897	0.272561	0.362412	0.308919
BCAT1	-0.0663165	1.32596e-09	3.39536e-07	0.169395	0.235711	0.226002	0.310211
SRM	-0.103584	1.43087e-09	3.6145e-07	0.48288	0.586464	0.45773	0.530806
PTMA	-0.0819914	1.73254e-09	4.26136e-07	3.92912	4.01111	0.995621	0.996984
C2orf74	-0.0468603	1.71839e-09	4.26136e-07	0.074044	0.120904	0.113506	0.190004
MT-CO2	0.0899503	1.84775e-09	4.48572e-07	4.09429	4.00434	0.99899	0.996984
CD52	0.132114	2.18768e-09	5.24286e-07	0.797813	0.665699	0.589087	0.550194
TMEM109	-0.115731	3.3076e-09	7.82646e-07	0.796449	0.91218	0.627821	0.681172
CD72	0.0861185	3.44317e-09	8.04539e-07	0.350717	0.264599	0.360054	0.318397
AC233755.1	-0.0396924	4.24577e-09	9.67881e-07	0.005138	0.04483	0.004042	0.021542
YPEL5	0.0557293	4.54078e-09	1.02266e-06	0.15051	0.09478	0.192994	0.134856
IGHM	0.134639	5.21146e-09	1.15974e-06	0.983678	0.849039	0.663186	0.599311
CBWD5	-0.0818954	5.58881e-09	1.22908e-06	0.310993	0.392888	0.362412	0.455838
MYC	-0.11068	5.71552e-09	1.24233e-06	0.447655	0.558334	0.393398	0.478673
MRPL14	-0.111638	6.31731e-09	1.35735e-06	0.793193	0.904831	0.635904	0.693667
GABARAP	0.124335	7.67829e-09	1.63102e-06	1.24714	1.12281	0.784776	0.752262
CCL22	-0.14045	7.80211e-09	1.63871e-06	0.340415	0.480865	0.200067	0.26411
PUM3	-0.0968853	8.7337e-09	1.81399e-06	0.507869	0.604755	0.501516	0.575183
HSPA9	-0.121086	1.10278e-08	2.26531e-06	1.20999	1.33108	0.77063	0.813442
ZNF511	-0.0797303	1.1364e-08	2.309e-06	0.332821	0.412552	0.387336	0.46704
PNO1	-0.0828262	1.21037e-08	2.40696e-06	0.335296	0.418122	0.378579	0.468333
CD320	-0.092595	1.20102e-08	2.40696e-06	0.440954	0.533549	0.453014	0.542008
SLC38A5	-0.0777555	1.34494e-08	2.64641e-06	0.270125	0.347881	0.308858	0.40586
MIR155HG	-0.152447	1.46454e-08	2.85174e-06	1.40112	1.55357	0.790502	0.839724
AIMP2	-0.0925549	1.79016e-08	3.44984e-06	0.497974	0.590529	0.495453	0.561396
SLC43A3	-0.0943608	1.83829e-08	3.497e-06	0.408653	0.503014	0.402829	0.496338
MYL6	0.113792	1.85205e-08	3.497e-06	2.26654	2.15275	0.951162	0.933649
POLR2G	-0.10147	2.02645e-08	3.78803e-06	0.654698	0.756168	0.577972	0.643257
BATF3	-0.068215	2.13136e-08	3.94471e-06	0.15304	0.221255	0.167396	0.250754
HLA-DPB1	0.137841	2.30405e-08	4.2225e-06	1.79438	1.65654	0.863254	0.851788
CCT3	-0.119826	2.45244e-08	4.45081e-06	1.39961	1.51944	0.813742	0.850926
MT-ATP8	0.125396	2.5445e-08	4.57349e-06	2.20604	2.08065	0.943752	0.931926
CCT5	-0.118964	2.73528e-08	4.86959e-06	1.33586	1.45483	0.80229	0.833692
HLA-DRA	0.12173	3.01142e-08	5.31061e-06	3.13383	3.0121	0.975749	0.971564
SRSF2	-0.121509	3.11974e-08	5.45022e-06	1.58552	1.70703	0.841698	0.87807
IRF5	-0.0760324	3.43624e-08	5.93797e-06	0.247709	0.323741	0.274503	0.361051
C1QBP	-0.124047	3.46247e-08	5.93797e-06	1.77256	1.8966	0.866959	0.889272
RCC1	-0.103579	3.67382e-08	6.24316e-06	0.735583	0.839163	0.611991	0.681172
FKBP4	-0.105501	4.04983e-08	6.82013e-06	0.700004	0.805505	0.587066	0.647566
MRPS34	-0.109962	5.12728e-08	8.55752e-06	0.967384	1.07735	0.70192	0.744938
PYCR1	-0.076114	5.66624e-08	9.37336e-06	0.300068	0.376182	0.340519	0.427833
IGLL5	-0.0423724	6.62332e-08	1.08605e-05	0.039547	0.081919	0.042102	0.078845
RAB31	0.0561477	6.768e-08	1.10012e-05	0.185521	0.129373	0.221287	0.189573
SORD	-0.0584866	6.95381e-08	1.12058e-05	0.185409	0.243896	0.2516	0.337355
HOPX	0.0850807	9.34812e-08	1.49354e-05	0.379335	0.294254	0.355675	0.303318
GATC	0.0504209	9.98329e-08	1.58151e-05	0.164525	0.114104	0.207477	0.182249
FAM136A	-0.10294	1.04972e-07	1.64894e-05	0.731664	0.834604	0.596834	0.660491
YWHAE	-0.102792	1.08195e-07	1.67148e-05	0.814484	0.917275	0.648703	0.70056
S100A11	-0.1141	1.07363e-07	1.67148e-05	0.797459	0.91156	0.625126	0.68031
DDX21	-0.114109	1.12702e-07	1.72683e-05	1.2334	1.34751	0.780061	0.813873
PHB	-0.114187	1.14063e-07	1.72701e-05	1.24752	1.36171	0.773661	0.806118
COCH	-0.0302948	1.14561e-07	1.72701e-05	0.038204	0.068499	0.062984	0.107712
LARS	-0.0875865	1.29795e-07	1.941e-05	0.493322	0.580909	0.491074	0.566997
RP11-1060J15.4	-0.00396156	1.38972e-07	2.06175e-05	0.000199	0.004161	0.000337	0.014218
NOLC1	-0.111913	1.50778e-07	2.21929e-05	0.995347	1.10726	0.705288	0.755709
DKC1	-0.0987242	1.53797e-07	2.22863e-05	0.686251	0.784975	0.584035	0.646704
NSA2	-0.0964991	1.53576e-07	2.22863e-05	0.709152	0.805651	0.606602	0.662645
SLC38A11	0.0140276	1.57913e-07	2.25334e-05	0.017489	0.003462	0.028292	0.006894
TSTD1	0.0780743	1.63366e-07	2.31349e-05	0.41938	0.341306	0.437184	0.413184
NDUFAF4	-0.0837299	1.65993e-07	2.3156e-05	0.437872	0.521602	0.455035	0.531667
GBP2	0.0830586	1.64949e-07	2.3156e-05	0.382035	0.298976	0.37319	0.333046
RPS17	-0.107116	1.70683e-07	2.36338e-05	2.29898	2.4061	0.933648	0.94399
WARS	-0.121758	1.79719e-07	2.45218e-05	1.42905	1.55081	0.821826	0.840155
PA2G4	-0.118878	1.79175e-07	2.45218e-05	1.66776	1.78663	0.848771	0.879362
DDX18	-0.0957706	1.91287e-07	2.59111e-05	0.691217	0.786988	0.596497	0.661784
MAP3K8	0.0800542	2.02208e-07	2.71933e-05	0.409846	0.329792	0.409902	0.386471
NEK6	-0.0453453	2.23084e-07	2.97865e-05	0.093733	0.139079	0.126979	0.190004
PRMT1	-0.108997	2.26809e-07	3.0069e-05	1.50404	1.61303	0.841698	0.870745
NQO2	-0.0436206	2.4679e-07	3.24876e-05	0.099647	0.143267	0.148535	0.232227
WDR18	-0.0840685	2.54865e-07	3.3316e-05	0.505277	0.589345	0.502863	0.567428
FCRL4	-0.0328603	2.6063e-07	3.35997e-05	0.035205	0.068066	0.040081	0.081
MRPL54	-0.0848278	2.59682e-07	3.35997e-05	0.499886	0.584713	0.496463	0.55838
DDX39A	-0.106874	2.77924e-07	3.53418e-05	1.09395	1.20082	0.733917	0.779836
SSB	-0.100849	2.77263e-07	3.53418e-05	0.848663	0.949512	0.655103	0.709608
TCP1	-0.111068	2.80432e-07	3.54197e-05	1.10963	1.2207	0.731896	0.772512
IMP4	-0.0952148	2.94123e-07	3.66934e-05	0.697504	0.792719	0.59616	0.658768
JTB	-0.10319	3.2277e-07	3.99572e-05	0.953359	1.05655	0.697204	0.744507
PAICS	-0.103055	3.64258e-07	4.47965e-05	0.904478	1.00753	0.669923	0.716071
RPL31	-0.0979805	3.79367e-07	4.63498e-05	2.33793	2.43591	0.941394	0.95433
NPM3	-0.0856824	4.19162e-07	5.08792e-05	0.486626	0.572308	0.46615	0.536407
PEMT	-0.0528658	4.27026e-07	5.14624e-05	0.166762	0.219628	0.235096	0.307626
NIT2	-0.0798237	4.29473e-07	5.14624e-05	0.455152	0.534975	0.471539	0.537699
RAN	-0.10963	4.46494e-07	5.28247e-05	2.65194	2.76157	0.946783	0.956053
CCT8	-0.109015	4.461e-07	5.28247e-05	1.4129	1.52191	0.810037	0.850065
SLC1A5	-0.0754079	4.49625e-07	5.28606e-05	0.349293	0.424701	0.378579	0.460577
CD74	0.088937	4.72154e-07	5.51623e-05	4.21156	4.12262	0.996969	0.995261
EIF6	-0.0970637	4.84904e-07	5.63e-05	0.835101	0.932165	0.660829	0.708746
HIF1A	0.0951938	4.97006e-07	5.7349e-05	0.682955	0.587761	0.584035	0.556657
KCNN4	-0.0859702	6.49646e-07	7.4502e-05	0.520508	0.606479	0.500842	0.552348
TAF13	-0.0296735	6.90189e-07	7.86689e-05	0.040277	0.069951	0.059279	0.117191
YBX1	-0.10949	7.40852e-07	8.39318e-05	1.73859	1.84807	0.867969	0.895735
DUSP4	-0.0799481	7.71067e-07	8.68286e-05	0.304733	0.384681	0.282924	0.364067
CLEC2B	0.0628291	8.54883e-07	9.5121e-05	0.30013	0.237301	0.345571	0.302887
CDK6	-0.0664709	9.63501e-07	0.000106572	0.227867	0.294338	0.256315	0.329168
NUDT2	-0.0438064	9.77935e-07	0.000107533	0.116243	0.160049	0.17649	0.242137
TOMM40	-0.0871981	1.01632e-06	0.000110454	0.562079	0.649277	0.513641	0.583369
LCK	-0.0536824	1.01162e-06	0.000110454	0.146771	0.200453	0.180195	0.261094
NPW	-0.0331543	1.10289e-06	0.000118651	0.051667	0.084821	0.078814	0.112882
PSMA7	-0.100124	1.10444e-06	0.000118651	1.78687	1.887	0.887841	0.909953
RPS27	0.0915692	1.1598e-06	0.000123887	3.01249	2.92092	0.980128	0.981043
AHR	-0.0549317	1.20438e-06	0.000127918	0.14846	0.203392	0.175143	0.252908
NAA20	-0.0814363	1.21698e-06	0.000128526	0.552568	0.634004	0.532166	0.594571
LINC01588	-0.0236365	1.46095e-06	0.000153424	0.021982	0.045618	0.03166	0.067212
MT-ND3	0.110825	1.4897e-06	0.00015557	1.72069	1.60986	0.8774	0.858251
RGS16	-0.0529709	1.5311e-06	0.000159005	0.135668	0.188639	0.151229	0.21844
POMP	-0.102795	1.61557e-06	0.00016685	1.44887	1.55167	0.824857	0.848341
MARCKSL1	0.0680231	1.78731e-06	0.000183573	0.363949	0.295926	0.382284	0.357604
MRTO4	-0.0935214	1.82154e-06	0.000186066	0.82344	0.916962	0.649377	0.691081
MS4A1	0.117622	1.84538e-06	0.000187476	1.95326	1.83564	0.883462	0.866437
LDHB	-0.104708	1.88999e-06	0.00019097	2.22461	2.32932	0.918491	0.932788
TRAF4	-0.0730149	1.92163e-06	0.000192272	0.368581	0.441596	0.399798	0.470487
RHOH	0.0896802	1.92344e-06	0.000192272	0.695509	0.605829	0.571236	0.561827
WDR4	-0.0523713	2.03377e-06	0.000201221	0.192523	0.244895	0.263052	0.331323
LDHA	-0.11119	2.03449e-06	0.000201221	2.47857	2.58976	0.926575	0.942266
NOP16	-0.0973516	2.07563e-06	0.00020421	0.843923	0.941275	0.640283	0.697544
FAM65B	0.060097	2.10206e-06	0.000205726	0.255284	0.195187	0.285618	0.254632
GBP5	0.0819619	2.24736e-06	0.000218802	0.415393	0.333431	0.3742	0.325291
PTP4A3	-0.02531	2.35226e-06	0.000227827	0.022845	0.048155	0.030313	0.063335
GTF3A	-0.0958664	2.51093e-06	0.000241942	0.981694	1.07756	0.709667	0.738475
MRPL4	-0.0938927	2.58011e-06	0.000247334	0.917678	1.01157	0.683732	0.73589
EIF2S2	-0.0932056	2.62044e-06	0.000249917	0.884011	0.977216	0.666218	0.717363
GLRX3	-0.079401	2.70737e-06	0.000255839	0.567998	0.647399	0.538902	0.596295
EIF4EBP1	-0.0814031	2.72358e-06	0.000255839	0.509295	0.590698	0.480296	0.545024
MT-CYB	0.0850204	2.72152e-06	0.000255839	3.1449	3.05987	0.988885	0.985351
EWSR1	-0.0945312	2.74478e-06	0.000256541	1.02277	1.1173	0.728528	0.769496
TUFM	-0.102288	2.78342e-06	0.000258858	1.48318	1.58546	0.828225	0.849203
SRSF7	-0.100403	2.79834e-06	0.000258958	1.42965	1.53006	0.818121	0.856097
ZFP36	0.0877244	2.81649e-06	0.000259353	0.557608	0.469884	0.484001	0.457992
EPC1	0.0718917	2.89521e-06	0.000265295	0.44717	0.375278	0.46615	0.442051
ATAD3B	-0.0403443	2.93857e-06	0.000267955	0.102081	0.142425	0.147524	0.218871
TPRG1	-0.0158896	2.95838e-06	0.000268451	0.006577	0.022466	0.00741	0.026713
AICDA	-0.031007	2.99947e-06	0.000270865	0.034527	0.065534	0.039744	0.069367
PTPRN2	0.0263775	3.02928e-06	0.000272242	0.066141	0.039764	0.107107	0.074537
SLC25A5	-0.103402	3.07531e-06	0.000272449	2.29442	2.39782	0.925227	0.935804
METTL5	-0.0813518	3.06339e-06	0.000272449	0.605226	0.686577	0.5581	0.60922
SLC29A1	-0.0649254	3.0531e-06	0.000272449	0.302159	0.367085	0.344224	0.422232
SYNE2	0.0650294	3.09907e-06	0.000273259	0.302441	0.237411	0.321994	0.286514
ADGRG7	-0.00339264	3.15502e-06	0.000276886	0	0.003393	0	0.009048
UTP4	-0.0622954	3.1993e-06	0.00027946	0.29532	0.357615	0.354665	0.429987
VDAC1	-0.10183	3.66443e-06	0.000317919	1.50165	1.60348	0.827888	0.856097
FES	0.031025	3.67359e-06	0.000317919	0.084909	0.053884	0.126642	0.096941
PPP5C	-0.064403	3.69421e-06	0.00031823	0.312355	0.376758	0.362075	0.439035
PSMA2	-0.0870483	3.72195e-06	0.000319149	0.775205	0.862254	0.639946	0.68548
EIF2S1	-0.0836555	3.76721e-06	0.000320917	0.634229	0.717884	0.561469	0.620853
SLC43A2	-0.0293207	3.7769e-06	0.000320917	0.051924	0.081245	0.07713	0.138302
MRPS25	-0.0727007	3.84884e-06	0.000325549	0.451188	0.523888	0.468845	0.535114
CARD16	0.052985	3.97123e-06	0.000334388	0.238101	0.185116	0.293702	0.272296
PRPF19	-0.084995	4.29716e-06	0.00036021	0.708123	0.793118	0.598518	0.644119
GRSF1	-0.0790027	4.53137e-06	0.000378147	0.562107	0.641109	0.537892	0.599741
ABCE1	-0.0814113	4.56615e-06	0.000379356	0.597804	0.679215	0.546649	0.61396
FGR	0.0279191	5.05807e-06	0.000414695	0.066362	0.038442	0.089592	0.07109
TMEM147	-0.0805883	5.03746e-06	0.000414695	0.583682	0.66427	0.536207	0.606635
HIST1H2AI	0.0690532	5.02667e-06	0.000414695	0.282514	0.213461	0.268777	0.229642
IGHG1	-0.0372179	5.14713e-06	0.000420155	0.066943	0.104161	0.087908	0.12193
GTF2H2	-0.0503248	5.5545e-06	0.000451436	0.182112	0.232436	0.234422	0.318828
VPREB3	0.0277525	5.67335e-06	0.00045712	0.066699	0.038946	0.099023	0.061181
GADD45B	-0.0871967	6.07964e-06	0.000487754	0.66113	0.748327	0.57292	0.631193
TBL3	-0.0608223	6.42436e-06	0.000513208	0.298381	0.359203	0.356349	0.422232
DCAF13	-0.0689216	6.7866e-06	0.000539838	0.414618	0.483539	0.444257	0.506247
CD24	-0.0410214	7.18412e-06	0.000563306	0.098768	0.139789	0.123274	0.192159
C17orf89	-0.0870498	7.14978e-06	0.000563306	0.796193	0.883243	0.631526	0.683326
OVCH1-AS1	0.0121976	7.20217e-06	0.000563306	0.016454	0.004257	0.026608	0.006032
H2AFZ	-0.12932	7.3532e-06	0.000570346	2.54225	2.67157	0.908387	0.934511
IGHG3	0.067989	7.34902e-06	0.000570346	0.307934	0.239945	0.277871	0.25377
CYB561A3	0.0715216	7.71214e-06	0.000595715	0.471466	0.399944	0.469182	0.447652
RPS10	-0.0648415	7.81501e-06	0.000601177	3.32875	3.39359	0.991243	0.987505
NDUFAB1	-0.095083	8.09549e-06	0.00061767	1.28734	1.38243	0.786797	0.816028
C19orf70	-0.0865694	8.1895e-06	0.000622303	0.894692	0.981261	0.690468	0.732874
RPL22L1	-0.104278	8.2889e-06	0.000625994	1.60031	1.70459	0.835298	0.862128
C8orf33	-0.0528441	8.30506e-06	0.000625994	0.212935	0.265779	0.278545	0.352003
MYL12A	0.0982197	8.46955e-06	0.000635828	1.54184	1.44362	0.851802	0.830676
CLECL1	-0.0523735	9.09802e-06	0.000680277	0.199273	0.251647	0.243853	0.311504
EIF4G1	-0.0863486	9.21628e-06	0.000686374	0.779018	0.865367	0.630852	0.686342
MIF	-0.0855969	9.58766e-06	0.000711199	2.83784	2.92344	0.966992	0.969841
JUP	-0.0208131	9.80359e-06	0.000724342	0.020931	0.041744	0.028292	0.06592
VCL	-0.0313303	9.95321e-06	0.000726779	0.059458	0.090789	0.091613	0.135287
ZC3H15	-0.0774691	9.92953e-06	0.000726779	0.60735	0.684819	0.563826	0.621715
IGHG2	-0.018989	9.92823e-06	0.000726779	0.014816	0.033805	0.019872	0.043516
FAM216A	-0.0524986	1.0226e-05	0.000743794	0.212882	0.26538	0.267767	0.347695
ZNF749	0.0271136	1.07252e-05	0.00077708	0.070581	0.043468	0.11418	0.069798
BOP1	-0.0472752	1.10777e-05	0.000793393	0.17689	0.224165	0.241832	0.308057
AKAP13	0.0646575	1.10609e-05	0.000793393	0.376326	0.311668	0.401819	0.377424
G6PC3	-0.0526846	1.13868e-05	0.000812416	0.235408	0.288092	0.300438	0.379578
TBCA	-0.0866892	1.14655e-05	0.000814921	0.937207	1.0239	0.698889	0.733735
RPLP1	0.0503599	1.18132e-05	0.000833298	4.47573	4.42537	0.998653	0.998277
CYBB	0.0712608	1.17899e-05	0.000833298	0.467757	0.396496	0.464466	0.433003
POLR2H	-0.0809083	1.20021e-05	0.000843443	0.670292	0.7512	0.582688	0.63464
STOML2	-0.0913192	1.2667e-05	0.000886831	1.03245	1.12377	0.717413	0.746661
RPS2	-0.0865001	1.27578e-05	0.000889855	2.80433	2.89083	0.973055	0.968117
SNU13	-0.0929311	1.32067e-05	0.00091774	1.41873	1.51166	0.821152	0.844894
POLR2I	-0.0807833	1.34703e-05	0.00093259	0.699251	0.780034	0.591108	0.642826
TIMM13	-0.0884234	1.40661e-05	0.000970246	0.91908	1.0075	0.673627	0.713055
ANKLE1	-0.0246352	1.42878e-05	0.000981918	0.038443	0.063079	0.059616	0.099957
GTPBP4	-0.0757568	1.46708e-05	0.00100455	0.573265	0.649022	0.53385	0.590694
DEF8	0.0466877	1.61938e-05	0.00110076	0.21685	0.170162	0.277198	0.256786
RPF2	-0.0575617	1.61596e-05	0.00110076	0.287818	0.345379	0.34254	0.415769
BHLHE41	-0.0136224	1.66317e-05	0.00112643	0.011019	0.024641	0.015493	0.046101
CAMKK2	-0.029531	1.67072e-05	0.00112746	0.06425	0.093781	0.106096	0.158552
EXOSC8	-0.076743	1.70981e-05	0.00114969	0.626007	0.70275	0.551027	0.608789
CIAO1	-0.0618081	1.74274e-05	0.00116763	0.356729	0.418538	0.405861	0.480396
RGS10	-0.0694447	1.76054e-05	0.00117535	0.466109	0.535553	0.476255	0.533391
STIP1	-0.0803943	1.79938e-05	0.00119276	0.704131	0.784525	0.602223	0.651443
AC133644.2	0.0419157	1.79492e-05	0.00119276	0.126635	0.084719	0.134389	0.099526
KLF6	0.0930786	1.84004e-05	0.0012154	0.93788	0.844802	0.684406	0.665231
HCLS1	0.0873947	1.86196e-05	0.00122325	1.09907	1.01168	0.750421	0.7514
ARID3A	-0.0234873	1.865e-05	0.00122325	0.035617	0.059104	0.058606	0.096941
UTP18	-0.0633997	1.88131e-05	0.00122962	0.383067	0.446467	0.424049	0.492891
BBIP1	-0.034522	1.92939e-05	0.00125666	0.091262	0.125784	0.139778	0.204653
MRPL3	-0.083797	2.02662e-05	0.00131541	0.836354	0.920151	0.650724	0.690651
TANK	0.0602094	2.06554e-05	0.00133142	0.362525	0.302316	0.402829	0.376993
LTA	-0.116147	2.06369e-05	0.00133142	0.661354	0.777502	0.436511	0.507971
GAPT	0.0288144	2.07619e-05	0.00133368	0.090405	0.061591	0.134052	0.12667
CYC1	-0.0876242	2.15015e-05	0.00137646	1.08876	1.17638	0.73358	0.773374
MALAT1	0.0823292	2.24546e-05	0.0014277	4.35794	4.27562	0.999326	1
SFXN2	-0.0264787	2.24438e-05	0.0014277	0.051947	0.078426	0.088919	0.140888
SELL	0.0790048	2.30141e-05	0.00145832	0.549763	0.470759	0.468171	0.448514
ADSL	-0.0793556	2.33789e-05	0.00147359	0.746622	0.825978	0.622095	0.657475
MYO1E	-0.0310343	2.34128e-05	0.00147359	0.065085	0.096119	0.094981	0.145627
REXO2	-0.0614614	2.3619e-05	0.00147662	0.367321	0.428782	0.416302	0.48212
ARL4D	0.0201293	2.36107e-05	0.00147662	0.042354	0.022224	0.0613	0.043085
GTF3C6	-0.0785831	2.40412e-05	0.00149801	0.767982	0.846566	0.630852	0.681172
KIAA0141	-0.0472236	2.41567e-05	0.0015002	0.185851	0.233074	0.249916	0.318828
POLR3K	-0.0770626	2.47545e-05	0.00153224	0.665407	0.742469	0.581341	0.622576
IGHD	0.0463546	2.50468e-05	0.00154521	0.181922	0.135567	0.211856	0.185696
PDCL3	-0.0584495	2.5408e-05	0.00156234	0.326466	0.384915	0.384641	0.448514
CHCHD2	-0.0816885	2.61974e-05	0.0016056	2.46135	2.54304	0.948467	0.959069
TSHZ2	-0.0226846	2.68214e-05	0.00163379	0.02774	0.050425	0.035365	0.065489
UTP20	-0.0499793	2.71611e-05	0.00164845	0.211963	0.261942	0.270461	0.342094
UBC	0.0863722	2.84274e-05	0.00171972	1.94741	1.86104	0.920849	0.907798
BTG3	-0.0505045	2.86822e-05	0.00172954	0.228273	0.278778	0.288649	0.356743
TKT	-0.0875469	2.89661e-05	0.00174032	1.11139	1.19894	0.745369	0.776389
DCTPP1	-0.0869796	2.90472e-05	0.00174032	1.05316	1.14014	0.722802	0.751831
PTPRC	0.0926544	2.94429e-05	0.00175839	1.24447	1.15182	0.783092	0.769927
KANSL1-AS1	0.0189434	2.98408e-05	0.00176665	0.034221	0.015278	0.05288	0.021112
DNAJC2	-0.0709931	2.98647e-05	0.00176665	0.531156	0.602149	0.518693	0.578199
RPL38	-0.0865659	2.976e-05	0.00176665	1.86305	1.94961	0.894577	0.912107
GCSAM	0.0352466	3.00977e-05	0.00177481	0.132095	0.096849	0.183563	0.158121
C12orf57	0.0730051	3.02545e-05	0.00177845	0.566904	0.493899	0.518693	0.499785
NHP2	-0.0896057	3.05262e-05	0.0017888	1.50366	1.59326	0.829235	0.859112
HSPA5	-0.0989546	3.07325e-05	0.00179349	1.43252	1.53147	0.818457	0.841448
GPR25	-0.00738959	3.07982e-05	0.00179349	0.001117	0.008507	0.001684	0.012925
LRMP	0.0714231	3.15994e-05	0.00183443	0.447649	0.376226	0.401819	0.380009
POMZP3	0.0286746	3.19147e-05	0.001847	0.086544	0.05787	0.131357	0.096079
PARP14	0.0747624	3.36746e-05	0.00193782	0.534112	0.459349	0.499158	0.469625
DDOST	0.0773154	3.36912e-05	0.00193782	0.793432	0.716117	0.644662	0.634209
C10orf76	0.0440754	3.39695e-05	0.00194477	0.184041	0.139965	0.218592	0.189573
PSMD8	-0.0838747	3.40201e-05	0.00194477	1.07495	1.15882	0.744022	0.769496
SNX2	0.0729903	3.50243e-05	0.00199607	0.648249	0.575259	0.578309	0.555795
DNAJA1	-0.0879484	3.52407e-05	0.00200229	1.23473	1.32268	0.78545	0.811288
SDHAF3	-0.0519143	3.53865e-05	0.00200448	0.259375	0.311289	0.32031	0.398104
UCK2	-0.0553292	3.60036e-05	0.00203328	0.288282	0.343611	0.337151	0.416631
EED	-0.066344	3.63563e-05	0.00204701	0.427867	0.494211	0.450994	0.507971
SNHG15	-0.0696764	3.65454e-05	0.00205148	0.495778	0.565454	0.497137	0.554072
LMNB2	-0.0422892	3.78399e-05	0.00211779	0.157359	0.199648	0.223981	0.284791
RRP7A	-0.0842729	3.82682e-05	0.00213536	0.93765	1.02192	0.691142	0.713486
FCGR2B	0.0420696	3.89459e-05	0.00216671	0.181919	0.139849	0.231391	0.2081
DHRS9	0.0288287	3.91383e-05	0.00217096	0.079045	0.050216	0.10778	0.06592
PGAM1	-0.0918309	3.97777e-05	0.0021999	1.81345	1.90528	0.871	0.902628
PWP2	-0.0373731	4.00685e-05	0.00220944	0.116498	0.153871	0.166723	0.242568
SET	-0.0883957	4.07506e-05	0.00223461	1.56181	1.6502	0.841361	0.871607
COTL1	0.0983597	4.0764e-05	0.00223461	1.47799	1.37963	0.812058	0.789315
SYNCRIP	-0.0841858	4.14588e-05	0.00226605	1.00282	1.08701	0.714382	0.752262
SERBP1	-0.0880725	4.16254e-05	0.00226852	1.80958	1.89766	0.888851	0.900043
AURKAIP1	-0.0831071	4.23266e-05	0.00230003	1.0223	1.1054	0.715729	0.753555
LMO2	0.0360064	4.34443e-05	0.00235393	0.138318	0.102311	0.184911	0.15209
PPA2	-0.0570603	4.41668e-05	0.00238615	0.336886	0.393946	0.388346	0.455838
TOMM5	-0.0886304	4.44493e-05	0.00238762	1.24509	1.33372	0.769956	0.797501
IL2RB	-0.0446774	4.43371e-05	0.00238762	0.129711	0.174389	0.148535	0.21327
NDUFS6	-0.082017	4.46823e-05	0.00239325	0.98543	1.06745	0.706298	0.740629
BSCL2	0.0408613	4.52259e-05	0.00241545	0.177395	0.136533	0.230044	0.224903
TMEM14C	-0.0656093	4.60574e-05	0.00245285	0.475814	0.541423	0.480296	0.541146
COA7	-0.0382512	4.63858e-05	0.00246332	0.122122	0.160373	0.171101	0.245584
ILF3	-0.0816263	4.67629e-05	0.00247632	0.988829	1.07045	0.714382	0.754416
TGFB1	-0.0617247	4.73574e-05	0.00250071	0.369513	0.431238	0.397103	0.469194
SGSM3	0.0386849	4.78579e-05	0.00252002	0.152932	0.114248	0.203436	0.177941
VARS	-0.0385679	4.81031e-05	0.00252582	0.12565	0.164218	0.181543	0.235243
FAM195A	-0.0494725	4.87881e-05	0.00255461	0.236247	0.28572	0.294375	0.369668
PUF60	-0.0746193	4.94841e-05	0.00258381	0.732077	0.806697	0.618053	0.661353
TNFAIP8	-0.0812739	4.99514e-05	0.00260095	0.824947	0.906221	0.661502	0.697975
HSP90AA1	-0.0867974	5.15162e-05	0.00267498	2.67148	2.75827	0.957561	0.961224
ARPC1B	0.0861275	5.18771e-05	0.00268626	1.79491	1.70878	0.887504	0.872038
NCAPG2	0.0399112	5.21504e-05	0.00269295	0.177142	0.137231	0.23678	0.215855
TESC	-0.0264884	5.25226e-05	0.00269846	0.043557	0.070045	0.059953	0.091771
GGA2	0.0416333	5.25459e-05	0.00269846	0.186487	0.144853	0.250926	0.226626
EZH2	-0.0824073	5.27491e-05	0.00270148	0.735455	0.817863	0.582688	0.638087
TXNIP	0.0514548	5.38264e-05	0.00274912	0.245911	0.194456	0.28225	0.244722
PSMG1	-0.0685635	5.48406e-05	0.00279328	0.520916	0.58948	0.488717	0.553641
HSPH1	-0.0710959	5.63178e-05	0.00286073	0.57056	0.641656	0.521388	0.579922
EPB41	-0.0472059	5.72298e-05	0.00289918	0.186302	0.233508	0.239811	0.303318
FKBP11	-0.0642737	5.76824e-05	0.00291421	0.396235	0.460509	0.403166	0.48212
CYB5R2	-0.019218	5.84245e-05	0.00294374	0.022225	0.041443	0.030987	0.056872
PHF5A	-0.0717814	6.03363e-05	0.0030319	0.664214	0.735995	0.579656	0.633779
CENPH	-0.0560329	6.05975e-05	0.00303686	0.353542	0.409575	0.399461	0.470487
RPL37	0.0651968	6.11425e-05	0.00305598	3.2421	3.1769	0.988212	0.981474
C4orf3	0.0713943	6.15097e-05	0.00306614	0.71395	0.642556	0.619064	0.598449
POLR2C	-0.0592014	6.23504e-05	0.00309978	0.393051	0.452253	0.436511	0.496338
BSG	-0.0689321	6.29887e-05	0.0031232	0.546157	0.615089	0.531829	0.579922
PHB2	-0.0855189	6.87941e-05	0.00340203	1.49765	1.58317	0.836309	0.848772
ZBTB32	-0.0292582	6.92337e-05	0.00341474	0.051725	0.080983	0.053217	0.093925
PTCH2	-0.030591	7.10269e-05	0.00349396	0.072321	0.102912	0.106096	0.150797
HMGA1	-0.0944179	7.1446e-05	0.00350292	1.75962	1.85404	0.850455	0.87333
C3orf14	-0.0269227	7.15837e-05	0.00350292	0.061391	0.088314	0.092287	0.137441
SNRPD1	-0.0861831	7.19128e-05	0.00350983	1.38129	1.46747	0.803638	0.825075
SLC3A2	-0.0700357	7.2125e-05	0.00351102	0.548365	0.618401	0.522398	0.578199
CCT7	-0.0844327	7.2799e-05	0.00353463	1.29072	1.37516	0.795891	0.811288
ST13	-0.0750059	7.37856e-05	0.00357325	0.809896	0.884902	0.644662	0.695821
GTF2IRD2	0.0124721	7.47829e-05	0.00361219	0.022418	0.009946	0.046817	0.017665
UBE2L6	-0.0802743	7.7779e-05	0.00374722	0.981395	1.06167	0.728865	0.753124
MRPS28	-0.0573498	8.7498e-05	0.00416183	0.381101	0.43845	0.424049	0.489875
WBP4	-0.0412798	9.06356e-05	0.00430013	0.170889	0.212169	0.234759	0.298147
TRIM47	-0.0157622	9.09029e-05	0.00430189	0.019446	0.035208	0.035365	0.066351
YRDC	-0.0296577	9.13746e-05	0.0043133	0.080683	0.110341	0.126305	0.187419
TOMM34	-0.0407591	9.17284e-05	0.00431909	0.163203	0.203962	0.231054	0.292977
PPP1R15A	0.0759012	9.2988e-05	0.0043674	0.709463	0.633562	0.590098	0.570875
GEMIN6	-0.0497977	9.49859e-05	0.00445006	0.271072	0.32087	0.339171	0.394227
C8orf59	-0.0729602	0.000100355	0.00467816	0.791723	0.864684	0.638262	0.672124
CYSLTR1	-0.0247769	0.000100113	0.00467816	0.057368	0.082145	0.094308	0.13701
TMX2	-0.0432378	0.000103461	0.00481093	0.189108	0.232346	0.256315	0.317966
CCT4	-0.0821124	0.000103931	0.00482081	1.30617	1.38829	0.799596	0.812581
ZPR1	-0.0515468	0.000104554	0.0048377	0.285437	0.336984	0.344897	0.414907
PARVB	-0.0595963	0.000106859	0.00493212	0.424928	0.484525	0.446278	0.51788
FOSB	0.0402121	0.000107611	0.00495463	0.166546	0.126334	0.203772	0.165877
LINC00643	0.00872745	0.000112171	0.00515188	0.01202	0.003292	0.018188	0.008617
WHAMM	0.028639	0.000112645	0.00516098	0.096418	0.067779	0.134052	0.12193
VNN2	0.0208111	0.000114116	0.00520283	0.052072	0.031261	0.079151	0.056441
GSDMD	-0.0570202	0.000114066	0.00520283	0.38175	0.43877	0.426069	0.495476
TMEM14B	-0.0680105	0.000114804	0.00522149	0.642437	0.710448	0.564837	0.622146
RPS19	0.0456238	0.000116999	0.00530839	3.8528	3.80718	0.996632	0.998277
CTSH	0.0873798	0.000119114	0.00539128	1.36864	1.28126	0.795217	0.779836
CD69	0.0741306	0.000121865	0.00548047	0.616148	0.542018	0.527114	0.507109
UBD	0.0500062	0.000121964	0.00548047	0.157661	0.107655	0.107444	0.073675
RALGPS2	0.0639191	0.000121826	0.00548047	0.457492	0.393573	0.438868	0.428695
TRMT10C	-0.0618706	0.000123472	0.00553491	0.453224	0.515094	0.464466	0.524343
TCTA	0.0285982	0.000125234	0.00560048	0.090857	0.062259	0.119906	0.103835
LMNA	-0.067504	0.000126585	0.00563393	0.288855	0.356359	0.233412	0.28436
BRAT1	-0.0413707	0.000126395	0.00563393	0.181387	0.222758	0.251937	0.315812
LOXL3	-0.0221853	0.000127668	0.00566864	0.038775	0.06096	0.056922	0.094356
MRPL17	-0.0720047	0.000128148	0.00567645	0.697911	0.769916	0.585045	0.631193
C16orf13	-0.068286	0.000131043	0.005791	0.637069	0.705355	0.57292	0.615252
GLRX2	-0.0453486	0.000133936	0.00590489	0.236191	0.281539	0.308858	0.373546
TUBA1C	-0.0844631	0.000134607	0.00592049	1.18839	1.27286	0.7548	0.789315
TIMM17A	-0.0720262	0.000136191	0.00596962	0.738486	0.810512	0.613338	0.65489
UQCRC2	-0.0673932	0.000137001	0.00596962	0.640807	0.7082	0.574604	0.623869
PSAT1	-0.0442525	0.000136993	0.00596962	0.179491	0.223744	0.213203	0.269711
NAP1L1	-0.0822772	0.000136811	0.00596962	1.71925	1.80152	0.866285	0.886687
ESAM	0.0186836	0.000137751	0.00598831	0.044973	0.026289	0.065005	0.049548
ANXA2	-0.0631232	0.000139121	0.00601986	0.408302	0.471425	0.408555	0.467902
PSMD12	-0.0671966	0.00013901	0.00601986	0.604788	0.671985	0.552711	0.612236
TRMT61A	-0.0410803	0.000141417	0.0061051	0.178434	0.219514	0.242506	0.308919
SETD9	-0.0241724	0.000142149	0.00612255	0.056145	0.080318	0.086561	0.149935
SCN3A	0.0100169	0.00014419	0.00619618	0.01671	0.006693	0.03065	0.018957
POLD2	-0.0697232	0.000147457	0.00632206	0.704606	0.774329	0.596497	0.652736
RPS8	0.0485107	0.000147903	0.00632665	3.89643	3.84793	0.995621	0.997415
CALR	-0.0810384	0.000148433	0.00633482	1.92697	2.008	0.914112	0.924601
METAP2	-0.0614211	0.00015033	0.0064012	0.495796	0.557217	0.495453	0.550625
MOCS3	-0.0175189	0.000152209	0.00646644	0.027588	0.045107	0.049512	0.084016
THOC6	-0.0485091	0.000154079	0.00653107	0.288038	0.336547	0.353318	0.412753
SNRPG	-0.0841335	0.000155044	0.0065571	1.44205	1.52618	0.801954	0.834554
TIMM8A	-0.0449025	0.000156462	0.00657247	0.23796	0.282862	0.302122	0.375269
CHCHD6	-0.0283372	0.000156089	0.00657247	0.079839	0.108176	0.129	0.177941
BZW2	-0.0651355	0.000156127	0.00657247	0.570963	0.636099	0.534523	0.594571
LYSMD2	-0.0522895	0.00016021	0.00671483	0.331074	0.383364	0.384641	0.442051
PPAN	-0.0205953	0.000161577	0.00674188	0.038668	0.059263	0.060626	0.103835
UBE3A	-0.0564978	0.000161541	0.00674188	0.380424	0.436922	0.425396	0.489444
TUBA1A	0.064493	0.000163754	0.00681748	0.540248	0.475755	0.505557	0.49246
CYCS	-0.0809509	0.000166132	0.00690113	1.1518	1.23275	0.750084	0.774666
C12orf75	-0.0476694	0.000168089	0.00696693	0.23505	0.282719	0.276187	0.340801
NDUFAF6	-0.0429175	0.000169191	0.00699709	0.206316	0.249234	0.271135	0.344248
BIN1	0.0454574	0.000171623	0.007082	0.265138	0.219681	0.324352	0.30978
CRTC3	0.031556	0.000172245	0.00709201	0.126428	0.094872	0.185584	0.157691
GTF2H4	-0.0340746	0.000176499	0.00725118	0.126352	0.160426	0.187942	0.25894
TTN	0.0362167	0.000177143	0.00726168	0.134861	0.098644	0.163691	0.133563
SURF2	-0.0514487	0.000177986	0.0072644	0.319959	0.371407	0.379926	0.438604
TVP23A	-0.0151066	0.000177818	0.0072644	0.013642	0.028748	0.016167	0.037053
CPNE5	0.0240952	0.00017868	0.0072734	0.064432	0.040337	0.084203	0.061611
HMMR	0.0457909	0.000178985	0.0072734	0.237666	0.191875	0.262715	0.237398
FBL	-0.0788476	0.000180622	0.00732401	1.30174	1.38059	0.790839	0.819905
EMP3	-0.0804372	0.000187119	0.00756078	1.16892	1.24936	0.773661	0.804395
SLC2A3	0.0495853	0.00018727	0.00756078	0.283159	0.233574	0.310879	0.302456
POLR1D	-0.0654142	0.000189823	0.00764731	0.629284	0.694698	0.57292	0.620853
AC074289.1	0.00882466	0.000194989	0.00782174	0.011407	0.002583	0.01482	0.007324
RP11-231C14.7	0.0241229	0.000194667	0.00782174	0.073023	0.0489	0.109801	0.07626
SLIRP	-0.0745908	0.000198528	0.00792968	0.867614	0.942204	0.647356	0.691081
ADD3	0.0343997	0.00019851	0.00792968	0.151206	0.116806	0.208825	0.19302
MAT2A	-0.0655277	0.00019913	0.00793674	0.549089	0.614617	0.523072	0.579061
ILF2	-0.0783073	0.000203777	0.00807034	1.24765	1.32596	0.780061	0.805687
EIF3A	-0.075096	0.000203253	0.00807034	0.999235	1.07433	0.723139	0.764326
MYBL2	-0.0498291	0.000203755	0.00807034	0.308743	0.358572	0.354665	0.394657
MRPS23	-0.0648236	0.000204679	0.00808892	0.596649	0.661472	0.550354	0.598018
IFITM3	-0.039774	0.000208174	0.00820969	0.12923	0.169004	0.146514	0.226626
TAF1D	-0.0673	0.000212148	0.00834882	0.657831	0.725131	0.581677	0.641103
RPL23	-0.0729614	0.000213641	0.00838988	2.11808	2.19104	0.929606	0.933218
ISOC2	-0.0591475	0.000216434	0.00846403	0.466368	0.525516	0.476255	0.528651
PSMB3	-0.0776585	0.00021602	0.00846403	1.65743	1.73508	0.866285	0.878931
SNRPE	-0.0795366	0.000218687	0.00853427	1.30881	1.38834	0.784102	0.811719
LY9	0.0226036	0.000221111	0.00861088	0.059351	0.036747	0.082519	0.054718
MATK	-0.0180038	0.000222703	0.00865484	0.029026	0.04703	0.043112	0.088324
TMA7	-0.0786226	0.000230508	0.0089396	1.45071	1.52934	0.819468	0.842309
NUDT7	0.0144526	0.000243531	0.0094251	0.033124	0.018671	0.059953	0.041792
MFNG	-0.0560114	0.000245857	0.00949548	0.410909	0.46692	0.4419	0.499785
TNF	-0.0577559	0.00024642	0.00949757	0.249152	0.306908	0.227349	0.286514
C1orf50	-0.0283671	0.00024774	0.0095288	0.079462	0.107829	0.125632	0.166308
GFM1	-0.0469541	0.000248281	0.00953	0.257971	0.304926	0.324352	0.384317
NFE2L2	-0.0444681	0.000251211	0.00962273	0.230718	0.275186	0.29707	0.359328
MCOLN2	-0.0410781	0.000260655	0.00996407	0.143223	0.184301	0.154934	0.221887
EXOSC4	-0.0609861	0.000261965	0.00999368	0.499033	0.560019	0.489054	0.552348
TRANK1	0.0291071	0.00026336	0.0100106	0.099521	0.070414	0.133041	0.10642
C22orf29	-0.0187351	0.000264015	0.0100106	0.031895	0.05063	0.056585	0.086601
FRY	0.0158884	0.00026352	0.0100106	0.029999	0.014111	0.037723	0.021112
PSMA5	-0.0751761	0.000266514	0.0100849	1.14444	1.21961	0.767935	0.781991
USP12	-0.035458	0.000271336	0.0102466	0.129207	0.164665	0.187605	0.224903
GATM	0.030458	0.000275665	0.0103682	0.124921	0.094463	0.16706	0.161137
BATF	-0.0785354	0.000275407	0.0103682	0.979386	1.05792	0.689121	0.737182
DENND6B	-0.0378308	0.000276725	0.0103872	0.179436	0.217266	0.246211	0.312365
VDAC2	-0.0742826	0.000277567	0.0103979	1.03413	1.10841	0.724823	0.755709
SNX20	0.0351196	0.000282713	0.0105695	0.157802	0.122683	0.208151	0.188712
CD19	0.076399	0.00028605	0.0106729	1.14204	1.06564	0.758841	0.737182
LINC00926	0.0409107	0.000287565	0.0107081	0.190972	0.150061	0.22937	0.201637
MRPL38	-0.0575449	0.000289742	0.0107384	0.469523	0.527068	0.488717	0.53813
PSMA3	-0.0747739	0.000289241	0.0107384	1.12828	1.20305	0.752105	0.781129
SSSCA1	-0.0700483	0.000290102	0.0107384	0.776355	0.846404	0.629842	0.668246
RNF126	-0.0484187	0.000292044	0.0107704	0.305421	0.35384	0.363085	0.423955
HDDC2	-0.059738	0.000292119	0.0107704	0.523181	0.582919	0.51802	0.577337
PUDP	-0.0286228	0.000293274	0.0107917	0.086918	0.115541	0.128663	0.184834
GNB5	0.0408213	0.000294497	0.0108154	0.241953	0.201132	0.308185	0.300732
CKAP4	-0.0122001	0.000300145	0.0110012	0.01237	0.02457	0.024587	0.044808
GLUL	-0.0432455	0.000301396	0.0110254	0.175804	0.21905	0.210172	0.260233
TTLL12	-0.0332463	0.000303679	0.0110872	0.124862	0.158108	0.181543	0.244291
DOCK2	0.0504583	0.000304747	0.0111045	0.34703	0.296572	0.389693	0.373977
PTPRCAP	0.0833192	0.000306629	0.0111514	1.68834	1.60502	0.862917	0.837139
DEPDC1B	0.0297609	0.000307966	0.0111566	0.129468	0.099707	0.189963	0.173632
PSMB5	-0.0683562	0.000311333	0.0112568	0.745951	0.814307	0.616369	0.655752
SSBP1	-0.076458	0.00032303	0.0116571	1.28633	1.36279	0.788144	0.811288
PKM	-0.0751727	0.000324232	0.011678	2.18048	2.25565	0.920849	0.93925
MAPK3	0.0208221	0.000326695	0.0117257	0.060719	0.039897	0.091613	0.080138
RB1	0.0525411	0.000327439	0.0117257	0.390757	0.338216	0.424049	0.414046
LYAR	-0.0639083	0.000326838	0.0117257	0.580734	0.644642	0.526777	0.57863
MRPL15	-0.0593989	0.000331472	0.0118474	0.529149	0.588548	0.511957	0.56355
ZFY	0.0191913	0.000334178	0.0119213	0.048704	0.029513	0.074436	0.058595
EMG1	-0.0545413	0.000336082	0.0119509	0.408891	0.463432	0.443584	0.503231
PSMD6	-0.0672868	0.000336285	0.0119509	0.792753	0.86004	0.654766	0.687635
EEF1E1	-0.0650184	0.000337667	0.0119773	0.671509	0.736528	0.579993	0.629039
BTG2	0.0460861	0.00034141	0.0120871	0.238031	0.191945	0.263052	0.238259
NMNAT3	-0.0106309	0.000356099	0.0125706	0.01009	0.02072	0.018525	0.037915
TFAP4	-0.0401145	0.000356412	0.0125706	0.200058	0.240172	0.26002	0.318397
TMEM177	-0.0273981	0.000359489	0.0126552	0.08727	0.114668	0.137083	0.193451
ASUN	-0.0392467	0.0003609	0.012681	0.178326	0.217573	0.238127	0.301594
IGLV8-61	0.026238	0.000362867	0.0127262	0.035208	0.00897	0.013809	0.00517
RPL7	-0.0624371	0.000365963	0.0128108	2.81487	2.8773	0.973055	0.974149
UNG	-0.056004	0.000372193	0.0130045	0.396609	0.452613	0.400135	0.461439
CDC123	-0.0681464	0.000373981	0.0130426	0.848342	0.916489	0.667228	0.704007
FUNDC1	-0.0300894	0.000375496	0.013071	0.108839	0.138929	0.171438	0.222318
PRDX5	0.0693137	0.000378427	0.0131486	0.922843	0.853529	0.690131	0.683326
VBP1	-0.0536593	0.000384305	0.0133034	0.429861	0.483521	0.457056	0.514864
EIF4A1	-0.0526648	0.000386933	0.0133696	0.387755	0.44042	0.427753	0.484274
CNIH1	-0.0514449	0.000387982	0.0133811	0.36484	0.416285	0.412597	0.470056
CREM	-0.0420826	0.000390896	0.0134568	0.185648	0.227731	0.226339	0.28953
MARCKS	-0.0367323	0.00039189	0.0134662	0.10552	0.142253	0.111485	0.148212
UCHL5	-0.0600677	0.000393014	0.01348	0.547303	0.60737	0.518356	0.580353
ICAM1	-0.053201	0.000405532	0.0138839	0.325427	0.378628	0.349613	0.420508
TSR1	-0.0582248	0.00040935	0.013989	0.450975	0.5092	0.454025	0.517019
ZW10	-0.0296552	0.000411017	0.0140203	0.103514	0.133169	0.162344	0.21327
VPREB1	0.00464303	0.000414318	0.0141072	0.005236	0.000593	0.010104	0.002154
UBB	0.0735145	0.000417931	0.0142043	1.61501	1.54149	0.865275	0.865575
ITPK1	-0.0215916	0.000424707	0.0144084	0.052367	0.073959	0.091277	0.127531
NDUFS3	-0.0624188	0.00042583	0.0144204	0.659282	0.721701	0.578983	0.627747
TMEM5	-0.0322057	0.00043001	0.0144832	0.127742	0.159948	0.185584	0.244722
LSM7	-0.0721766	0.000429982	0.0144832	1.23357	1.30574	0.782418	0.808703
GAR1	-0.0483198	0.000428955	0.0144832	0.326497	0.374817	0.375211	0.446359
PRDX3	-0.0734038	0.000433338	0.0145429	1.06885	1.14225	0.719434	0.754847
CDC42	-0.0713794	0.000432776	0.0145429	1.14209	1.21347	0.770293	0.807841
RPUSD1	-0.0442836	0.000437053	0.0146413	0.266279	0.310562	0.32873	0.389918
BMP2K	0.0333188	0.000447857	0.0149764	0.158644	0.125325	0.211519	0.191728
POP5	-0.0554601	0.000453775	0.0151202	0.471615	0.527075	0.486359	0.545024
RABGGTB	-0.0569341	0.00045581	0.0151609	0.479739	0.536674	0.481307	0.541146
CH507-9B2.5	0.0222452	0.000458082	0.0152095	0.071345	0.0491	0.10778	0.079276
ZFR	-0.0561091	0.000463084	0.0153483	0.450198	0.506307	0.465477	0.52779
CYB5R3	0.0644803	0.000483505	0.0159967	0.712143	0.647663	0.59616	0.589401
KDELR1	-0.0590139	0.000485917	0.0160481	0.52921	0.588223	0.517346	0.563981
RWDD4	-0.0461214	0.000487043	0.016057	0.291336	0.337458	0.355675	0.417923
NIN	0.0457545	0.000497911	0.0163863	0.30072	0.254966	0.353318	0.330892
PRKAR2A	-0.0403824	0.000507406	0.0166403	0.204574	0.244957	0.263052	0.330892
GLO1	-0.0583884	0.000507334	0.0166403	0.545271	0.60366	0.523409	0.566997
NME6	-0.0343548	0.000508648	0.0166518	0.148753	0.183108	0.214887	0.26885
UQCC2	-0.052448	0.000509702	0.0166571	0.409877	0.462325	0.4419	0.50237
ZNF98	0.00313102	0.000514541	0.01676	0.003427	0.000296	0.008757	0.000862
NUDC	-0.0719596	0.000516438	0.01676	1.09222	1.16418	0.742337	0.764326
CD37	0.0842595	0.000515706	0.01676	1.24026	1.156	0.771303	0.762171
SEC11C	-0.0678662	0.000516045	0.01676	0.787811	0.855677	0.635904	0.68505
FHL1	-0.0184951	0.000519197	0.0168204	0.036837	0.055332	0.064668	0.092202
SEC61A1	-0.0456041	0.000524815	0.0169729	0.26726	0.312864	0.326036	0.388195
LARP1	-0.0415224	0.000527377	0.0170263	0.218382	0.259904	0.278545	0.343817
MPHOSPH10	-0.0491172	0.000530405	0.0170652	0.336754	0.385871	0.383294	0.448944
SIGMAR1	-0.0405983	0.000529628	0.0170652	0.224042	0.26464	0.28326	0.35028
GNG7	0.029093	0.000532321	0.0170669	0.11849	0.089397	0.161334	0.143473
ZBTB38	-0.0272156	0.000533187	0.0170669	0.07071	0.097925	0.092287	0.139595
C11orf98	-0.0641663	0.000533197	0.0170669	0.711437	0.775604	0.603233	0.636364
PDCD4	-0.0374819	0.000535396	0.017108	0.15987	0.197352	0.206467	0.270573
PCBP1	-0.0674946	0.000538424	0.0171753	0.863784	0.931278	0.673964	0.712624
THOC7	-0.0548244	0.000545762	0.0173208	0.473262	0.528086	0.48838	0.536407
CH507-9B2.3	-0.0402203	0.000545742	0.0173208	0.21759	0.25781	0.289997	0.342956
CCDC58	-0.0441826	0.000544854	0.0173208	0.277907	0.32209	0.344897	0.399397
COX17	-0.0653829	0.000550663	0.0174467	0.76341	0.828793	0.629505	0.652736
APPL1	-0.0481634	0.000553623	0.0175108	0.335274	0.383437	0.388683	0.443343
SPCS3	-0.0569528	0.000556135	0.0175605	0.509737	0.56669	0.512631	0.559242
NACA	-0.0564559	0.000561202	0.0176907	2.69012	2.74657	0.973729	0.978458
EIF4G3	-0.0360297	0.000580148	0.0181958	0.159642	0.195671	0.220276	0.271866
KPNB1	-0.0723878	0.000579201	0.0181958	1.10599	1.17838	0.744695	0.771219
TMEM126A	-0.049213	0.000578448	0.0181958	0.376294	0.425507	0.424385	0.483412
LRRK2	0.0249509	0.000584389	0.0182981	0.08746	0.062509	0.12159	0.102542
TVP23B	-0.0298513	0.000586459	0.0183267	0.112155	0.142006	0.162344	0.230935
TRA2B	-0.0678874	0.000587263	0.0183267	0.930508	0.998395	0.687774	0.73115
SLC39A9	0.0217428	0.000588902	0.0183267	0.072638	0.050895	0.109128	0.093494
DRG2	-0.0403158	0.000589223	0.0183267	0.223983	0.264299	0.294375	0.358035
BYSL	-0.0412122	0.000590229	0.0183275	0.229705	0.270918	0.296396	0.354158
MGMT	-0.0473377	0.000600676	0.018621	0.34322	0.390558	0.399798	0.457992
AIFM2	-0.0275817	0.000615503	0.019049	0.102237	0.129818	0.162681	0.21327
YDJC	-0.0495772	0.000616942	0.019062	0.368846	0.418423	0.415965	0.473503
SRSF3	-0.0744761	0.000620594	0.0191432	1.55485	1.62932	0.841361	0.852219
ENY2	-0.0635056	0.000622616	0.0191739	0.76272	0.826225	0.634894	0.673417
SURF6	-0.0387102	0.000648008	0.019923	0.196819	0.235529	0.26002	0.319259
POLR2J3	0.0380027	0.000649619	0.0199398	0.211493	0.17349	0.271135	0.252908
LINC00969	0.0335016	0.000654841	0.0200671	0.148022	0.11452	0.187942	0.168893
POLR3H	-0.0483032	0.000656905	0.0200889	0.333826	0.382129	0.38161	0.443774
DNAAF2	-0.0435023	0.000658774	0.0200889	0.26572	0.309222	0.322331	0.398966
RPL36A	-0.0717665	0.000658086	0.0200889	1.20437	1.27614	0.767599	0.792762
ARL1	-0.0438478	0.00067395	0.0205182	0.290194	0.334042	0.355002	0.421801
DCUN1D5	-0.0595115	0.000676046	0.0205485	0.573858	0.633369	0.534187	0.57863
FARSA	-0.0598147	0.000684015	0.020757	0.618133	0.677947	0.561132	0.609651
LY96	0.025932	0.000690569	0.020888	0.106639	0.080707	0.16066	0.135287
PSMB2	-0.06965	0.000690361	0.020888	1.07167	1.14132	0.734928	0.762602
RPLP0	-0.0422186	0.000694562	0.0209749	3.88805	3.93027	0.994611	0.998277
MT-ND4L	0.0611238	0.000697027	0.020996	2.96242	2.9013	0.986527	0.980612
CHD2	0.0415076	0.000698439	0.020996	0.238649	0.197141	0.280229	0.272727
TRIM22	0.0536249	0.000698632	0.020996	0.414918	0.361293	0.421691	0.40586
GTPBP2	-0.0123296	0.000710388	0.0213151	0.016451	0.028781	0.030987	0.05084
EIF5B	-0.0660129	0.000714417	0.0214016	0.818736	0.884749	0.643988	0.689358
ALOX5AP	0.0378988	0.000716141	0.0214189	0.198981	0.161082	0.240822	0.208962
FCRLA	0.0564946	0.000730137	0.0218026	0.480067	0.423572	0.443584	0.429125
CTPS1	-0.0490076	0.000735575	0.02193	0.353088	0.402096	0.398787	0.450668
CTU2	-0.035102	0.00075679	0.0225266	0.180207	0.215309	0.252273	0.308919
NCKAP1L	0.0468464	0.000759462	0.0225702	0.335713	0.288866	0.375547	0.364498
GPR18	0.0220169	0.000764267	0.0226769	0.081509	0.059492	0.129	0.108143
STRAP	-0.0627081	0.000767169	0.0227269	0.768934	0.831642	0.637925	0.678587
VEZT	-0.0276706	0.0007695	0.0227599	0.092547	0.120218	0.14483	0.190866
ODC1	-0.0623542	0.000792011	0.0233887	0.623325	0.685679	0.541933	0.582508
PHGDH	-0.0366304	0.000793792	0.0234043	0.181241	0.217871	0.228697	0.286514
CNBP	-0.0691061	0.000799895	0.0235101	1.50116	1.57026	0.856517	0.864283
MEMO1	-0.0420564	0.000799516	0.0235101	0.266003	0.30806	0.337151	0.394227
MYBPC2	-0.0116638	0.000804459	0.0235942	0.013874	0.025538	0.025261	0.04567
TPI1	-0.0710902	0.000805281	0.0235942	2.43019	2.50129	0.941394	0.944421
HIST3H2A	-0.0132095	0.000809977	0.0236947	0.016712	0.029922	0.022567	0.047393
COG7	-0.0224315	0.000814903	0.0237322	0.062939	0.08537	0.104749	0.140026
PDIA6	-0.0722634	0.000816336	0.0237322	1.39773	1.46999	0.818794	0.834554
GRK6	-0.0281232	0.000815717	0.0237322	0.104289	0.132412	0.160323	0.208962
FXYD7	0.0175387	0.000820194	0.0238073	0.042654	0.025115	0.056585	0.039207
PNPLA4	-0.0230102	0.000821901	0.0238198	0.070476	0.093486	0.118895	0.158552
XRCC5	-0.072254	0.000829255	0.0239958	1.50146	1.57372	0.833951	0.848341
NOL7	-0.067047	0.000832958	0.0240429	1.00633	1.07337	0.724823	0.744076
RFK	-0.0343343	0.000833456	0.0240429	0.159386	0.19372	0.220613	0.279621
BANK1	0.0655985	0.000837639	0.0241263	0.769364	0.703765	0.601886	0.605343
APOBEC3G	0.0503483	0.000846998	0.0243584	0.414699	0.364351	0.440216	0.428264
ARPP19	-0.0408191	0.000853881	0.0245186	0.238502	0.279321	0.301785	0.367083
TRAPPC6A	0.0381467	0.000856608	0.0245592	0.220533	0.182386	0.27383	0.260233
ARPC5	0.0737931	0.000864199	0.0247388	1.39163	1.31784	0.810711	0.794916
POU2F2	0.0688137	0.00086628	0.0247605	0.931926	0.863113	0.669586	0.653598
MON1A	-0.021251	0.000869873	0.0248253	0.056031	0.077282	0.091277	0.132271
PWWP2A	-0.0217348	0.000872968	0.0248756	0.057044	0.078779	0.087908	0.134856
ZNF121	-0.0249188	0.000886787	0.0252309	0.070028	0.094947	0.100707	0.139164
TPM4	0.0699855	0.000894689	0.025417	0.979757	0.909772	0.696531	0.686773
ARHGDIB	0.0760316	0.000900834	0.0255138	1.4407	1.36467	0.809363	0.798363
KRTCAP2	-0.0640568	0.000902189	0.0255138	0.883343	0.9474	0.694847	0.720379
REC8	0.0245167	0.000901709	0.0255138	0.096034	0.071518	0.130347	0.131409
MRPL37	-0.0595666	0.000905222	0.0255317	0.635253	0.69482	0.564163	0.605343
MAPRE2	0.0393801	0.000905555	0.0255317	0.248882	0.209502	0.303132	0.301594
PTGES3	-0.0709715	0.000909055	0.0255918	1.59567	1.66664	0.853486	0.871176
MRPL19	-0.043409	0.000914024	0.0256791	0.300215	0.343624	0.362075	0.420939
CMSS1	-0.0432515	0.000914902	0.0256791	0.288381	0.331633	0.35096	0.402844
GNB2L1	-0.0467336	0.000931582	0.026069	3.10673	3.15346	0.987538	0.989229
SLC37A4	-0.0225874	0.000931264	0.026069	0.071575	0.094163	0.125632	0.157691
MIS18BP1	0.048523	0.000936514	0.0261678	0.402691	0.354168	0.42068	0.419647
LAPTM5	0.0762993	0.000938812	0.0261929	1.35138	1.27508	0.807006	0.774235
ZNF544	-0.0274298	0.000950783	0.02645	0.101852	0.129281	0.157629	0.209823
CEND1	-0.0128809	0.000950857	0.02645	0.017822	0.030703	0.031997	0.052564
PTRH1	-0.0410075	0.000960966	0.0266518	0.257544	0.298551	0.325699	0.381732
ZNRD1	-0.0528491	0.000960698	0.0266518	0.487188	0.540037	0.49579	0.54847
RPE	-0.0312231	0.000966382	0.0267227	0.126965	0.158188	0.180869	0.240844
TSIX	-0.00471453	0.000965967	0.0267227	0.000388	0.005103	0.000337	0.005601
WDR41	-0.0276814	0.000969142	0.0267595	0.100733	0.128415	0.150556	0.206807
ERH	-0.0709596	0.000973244	0.0268331	1.61707	1.68803	0.856517	0.868591
SCNM1	-0.0451486	0.000975532	0.0268566	0.318764	0.363912	0.377568	0.429987
HGH1	-0.016739	0.000978933	0.0269106	0.036316	0.053055	0.065005	0.104265
CHAC1	-0.0138241	0.000987233	0.0270205	0.018267	0.032091	0.028966	0.047824
SFXN4	-0.0362225	0.000987269	0.0270205	0.199598	0.23582	0.267093	0.328738
CHCHD3	-0.0551048	0.000984503	0.0270205	0.559616	0.614721	0.536544	0.581646
IFNGR1	0.0521714	0.000996341	0.0272202	0.439125	0.386954	0.432469	0.425679
SMYD3	-0.0260428	0.000997476	0.0272202	0.093369	0.119411	0.145504	0.194313
DARS	-0.0589921	0.00100196	0.0272934	0.655799	0.714791	0.584372	0.618699
SNRPB	-0.071192	0.00100894	0.027294	1.48028	1.55147	0.823846	0.847049
PRDX1	-0.0728209	0.00100506	0.027294	2.52678	2.5996	0.944089	0.947006
TXNL1	-0.0571656	0.00100649	0.027294	0.616811	0.673976	0.563489	0.61396
EEF2KMT	-0.037326	0.00100786	0.027294	0.198611	0.235937	0.263725	0.320121
PPP1R14B	-0.0388717	0.00101096	0.0273091	0.221946	0.260818	0.283597	0.3352
GAS6-AS1	-0.0123675	0.00101817	0.0274642	0.015973	0.02834	0.02964	0.045239
NOP2	-0.0492908	0.00102995	0.0277095	0.379079	0.42837	0.418996	0.476088
PCMT1	-0.0513777	0.00103023	0.0277095	0.451836	0.503214	0.469855	0.518311
RPLP2	-0.0423488	0.00104298	0.028012	3.49596	3.5383	0.993601	0.995261
RNF17	0.00391851	0.00105114	0.0281907	0.004411	0.000493	0.008084	0.000431
LSM2	-0.0662857	0.00105468	0.0282049	1.02103	1.08731	0.723139	0.74623
RPL14	-0.0436729	0.00105439	0.0282049	3.38521	3.42888	0.99158	0.994399
FTSJ1	-0.0468671	0.00106067	0.0283244	0.355581	0.402448	0.402156	0.452822
BIRC2	-0.0303988	0.00108998	0.0289829	0.116593	0.146992	0.165712	0.207669
NDUFC2	-0.049325	0.00108937	0.0289829	0.424099	0.473424	0.452004	0.51271
NCOA3	0.0407642	0.00110988	0.0294282	0.234693	0.193928	0.265409	0.256355
NIFK	-0.0614237	0.00110923	0.0294282	0.731008	0.792432	0.608959	0.647135
KNSTRN	-0.0277654	0.00111201	0.029443	0.10967	0.137435	0.16807	0.207669
ZNF581	-0.0434979	0.00115285	0.0304127	0.286694	0.330192	0.340856	0.40586
RPL3	0.0508915	0.00115351	0.0304127	3.23365	3.18275	0.987875	0.987505
SRSF1	-0.0608811	0.00116685	0.0306348	0.737916	0.798797	0.621085	0.662215
CD81	0.0316436	0.0011667	0.0306348	0.15801	0.126366	0.202425	0.191297
RP11-159G9.5	0.0160399	0.00116564	0.0306348	0.042594	0.026554	0.061974	0.049548
IFRD2	-0.0542538	0.00117324	0.0307173	0.514621	0.568875	0.494443	0.55838
SNHG12	-0.0444479	0.00117328	0.0307173	0.281801	0.326248	0.324352	0.391211
TIMM23	-0.0541622	0.00118739	0.0310433	0.549693	0.603855	0.532839	0.576476
TBC1D10C	0.036647	0.00119732	0.0311327	0.210329	0.173682	0.262715	0.246445
DDX17	-0.0557627	0.00119711	0.0311327	0.506161	0.561923	0.500505	0.556657
SLC35B1	-0.0412084	0.00119537	0.0311327	0.26664	0.307849	0.329741	0.389918
RPL35	-0.049369	0.00119747	0.0311327	3.2206	3.26997	0.988212	0.985782
C1orf162	0.0438152	0.00120108	0.0311565	0.29424	0.250425	0.31391	0.297717
ECHDC1	-0.0502705	0.00120172	0.0311565	0.460732	0.511003	0.47996	0.53813
ME2	-0.0438884	0.00121254	0.0313934	0.282106	0.325994	0.33614	0.388626
RDH10	-0.00639063	0.00121615	0.0313999	0.002994	0.009385	0.005052	0.016803
SRP72	-0.0563813	0.00121605	0.0313999	0.583413	0.639795	0.544291	0.596726
ANKRD13A	0.0294993	0.0012302	0.0316751	0.143289	0.11379	0.195352	0.186988
POP7	-0.0541909	0.00122986	0.0316751	0.522571	0.576762	0.506231	0.54847
SNRPD3	-0.0682484	0.00123224	0.031684	1.31454	1.38279	0.794207	0.817751
JUN	0.0707099	0.00124363	0.0319329	0.843979	0.773269	0.628494	0.610944
HK1	-0.0484685	0.00125413	0.0321584	0.3753	0.423768	0.414618	0.475657
PEBP1	-0.0657351	0.00126092	0.0322883	1.11196	1.1777	0.753789	0.778975
MTX2	-0.0413659	0.00126589	0.0323711	0.27617	0.317536	0.336477	0.400689
RPIA	-0.0526046	0.00127568	0.0325768	0.492166	0.544771	0.494779	0.545455
SLC25A17	-0.0385613	0.00128676	0.0328151	0.239601	0.278162	0.308185	0.367945
HERPUD1	-0.0613094	0.00129147	0.0328739	0.648369	0.709679	0.56551	0.608789
TMSB4X	0.0607862	0.00129431	0.0328739	3.55986	3.49907	0.994274	0.991814
IGKC	-0.0472834	0.00129435	0.0328739	0.280241	0.327524	0.276861	0.346833
SLC2A5	-0.0268642	0.00131851	0.0334423	0.098311	0.125176	0.144156	0.186127
FCRL2	-0.0174647	0.00133454	0.033803	0.033676	0.05114	0.049848	0.082292
FAM98A	-0.046758	0.00135588	0.0342969	0.345159	0.391917	0.385989	0.44679
AGL	-0.0352497	0.00135928	0.0343366	0.177371	0.212621	0.237791	0.292115
TOP1MT	-0.0225534	0.00136345	0.0343954	0.067176	0.089729	0.107444	0.145627
C2orf47	-0.0311478	0.00136672	0.0344314	0.14844	0.179588	0.21455	0.272727
SNRPF	-0.0680753	0.00138424	0.0347831	1.19569	1.26376	0.759178	0.776389
CD151	-0.0311663	0.0013844	0.0347831	0.136089	0.167256	0.184237	0.245584
PABPC4	-0.0397277	0.00139634	0.035036	0.24934	0.289067	0.318289	0.370099
GSPT1	-0.0487749	0.00140631	0.0352388	0.401257	0.450031	0.425733	0.490737
LINC01013	0.0155085	0.00142708	0.0357115	0.040603	0.025094	0.058606	0.039638
IGHV1-17	0.00563957	0.00143201	0.035787	0.005825	0.000186	0.005726	0.000431
PDGFA	-0.00998076	0.00143495	0.0358125	0.00912	0.019101	0.010441	0.034468
UAP1	-0.0241438	0.00144426	0.0359968	0.086351	0.110495	0.135062	0.185265
CDIP1	-0.0284856	0.00144995	0.0360905	0.123248	0.151733	0.183227	0.239983
PFDN2	-0.0628587	0.00146144	0.0361998	0.836965	0.899824	0.654092	0.684188
SMAGP	0.022353	0.00145962	0.0361998	0.090784	0.068431	0.131357	0.120207
AIMP1	-0.0467564	0.00146209	0.0361998	0.378315	0.425072	0.417986	0.464886
GPR180	-0.0232843	0.00145949	0.0361998	0.067802	0.091087	0.099697	0.145196
KIN	-0.0275914	0.00146736	0.0362823	0.112868	0.14046	0.166386	0.231366
ORC5	-0.0316294	0.00147814	0.0365003	0.155294	0.186923	0.226002	0.271004
CD40	-0.0688893	0.00148008	0.0365003	1.05251	1.1214	0.730212	0.772943
GPR157	-0.0107125	0.00150329	0.0369923	0.013963	0.024676	0.020882	0.043947
PPRC1	-0.0296095	0.00151805	0.0372889	0.125008	0.154618	0.179859	0.225765
DCTN3	0.0481711	0.00154541	0.0379111	0.459212	0.41104	0.474571	0.471779
RP11-693J15.5	0.0144201	0.00156301	0.0382928	0.034402	0.019982	0.046817	0.032314
IMPDH2	-0.0710749	0.00156902	0.0383896	1.65018	1.72125	0.848771	0.861267
GSTM3	0.0133898	0.00157601	0.0385103	0.034053	0.020664	0.054564	0.046963
FARSB	-0.0492394	0.00158596	0.0387029	0.43054	0.479779	0.448973	0.504524
PLD6	-0.0206973	0.00158858	0.0387161	0.052925	0.073622	0.07713	0.11676
MRPL55	-0.0514577	0.00160474	0.0390592	0.508992	0.56045	0.502189	0.554933
NPC2	0.0524854	0.0016324	0.0396292	0.488516	0.436031	0.479623	0.470918
CXCR3	-0.0409885	0.00163076	0.0396292	0.193454	0.234443	0.188279	0.249461
ATXN10	-0.0530269	0.00165513	0.0401288	0.557712	0.610739	0.538565	0.584662
NUB1	0.0416032	0.00165896	0.0401697	0.286056	0.244453	0.325025	0.319259
ATP5G3	-0.0698362	0.0016764	0.0405393	1.96759	2.03742	0.890872	0.902628
GNB1L	-0.023352	0.00168151	0.0406103	0.078277	0.101629	0.120579	0.175355
RALGAPB	0.0184073	0.00173482	0.0418438	0.056785	0.038378	0.078478	0.065058
GCSH	-0.0537203	0.0017489	0.0421291	0.546028	0.599749	0.508252	0.557949
RANBP1	-0.0707747	0.00175314	0.0421692	1.34758	1.41835	0.783766	0.800086
RRS1	-0.0368499	0.00175507	0.0421692	0.214083	0.250932	0.271472	0.334339
TNFRSF8	-0.019181	0.00175861	0.0421999	0.033604	0.052785	0.03907	0.063766
PDCD5	-0.0650154	0.0017623	0.0422341	1.09494	1.15996	0.738296	0.768203
HSBP1	-0.0535617	0.00177211	0.0423607	0.586565	0.640127	0.543281	0.591125
USMG5	-0.0642822	0.00177043	0.0423607	1.01886	1.08315	0.707982	0.732874
RQCD1	-0.0451833	0.00179135	0.042766	0.373176	0.418359	0.423375	0.476519
SESN1	0.014992	0.0017956	0.0428127	0.04007	0.025078	0.058269	0.046101
USP39	-0.041459	0.00180863	0.0430685	0.304123	0.345582	0.359043	0.429556
GPI	-0.0627941	0.00181243	0.0431041	0.944415	1.00721	0.687774	0.718225
TCERG1	-0.0559357	0.00181945	0.0431612	0.629971	0.685906	0.566184	0.611374
N6AMT2	-0.0211803	0.00181768	0.0431612	0.073203	0.094383	0.1226	0.174925
DHODH	-0.0252408	0.0018378	0.0435412	0.094661	0.119901	0.141125	0.187419
IGHV1-69-2	0.0553925	0.00186297	0.0440816	0.167917	0.112524	0.064331	0.047393
NUDT14	0.0169779	0.00187365	0.0441665	0.055703	0.038725	0.088582	0.079707
DHRSX	-0.0212302	0.0018706	0.0441665	0.064	0.08523	0.099697	0.147781
SUOX	-0.00808499	0.00187257	0.0441665	0.009518	0.017603	0.021556	0.03576
CD27	-0.0171232	0.00187827	0.0442197	0.030088	0.047212	0.034692	0.062473
KARS	-0.0447096	0.00189529	0.0445644	0.364372	0.409081	0.41327	0.474795
PUS7	-0.0307716	0.00192108	0.045114	0.130956	0.161727	0.170428	0.227488
DCTD	-0.0359725	0.00194989	0.0456301	0.219439	0.255411	0.28326	0.345541
PPDPF	0.0659835	0.00195185	0.0456301	1.5614	1.49542	0.861906	0.838001
DDX3X	-0.0543647	0.00195151	0.0456301	0.556641	0.611006	0.529808	0.584662
ACBD6	-0.0462424	0.00195282	0.0456301	0.392225	0.438467	0.436511	0.487721
CMTM7	-0.0287903	0.00195842	0.0456469	0.117565	0.146356	0.156282	0.207669
SMARCA4	-0.0390573	0.00195765	0.0456469	0.264249	0.303306	0.327383	0.39078
SUGT1	-0.0483093	0.00196108	0.0456519	0.46331	0.511619	0.479623	0.519604
ENOPH1	-0.0419639	0.00196768	0.0457486	0.320536	0.362499	0.377568	0.435157
MYL12B	-0.0637723	0.00199346	0.0462904	1.23578	1.29956	0.800943	0.803533
VARS2	-0.0211352	0.00199954	0.0463739	0.067956	0.089092	0.107444	0.15252
HNRNPC	-0.0646222	0.00201191	0.0465453	1.52668	1.5913	0.850118	0.864713
RBM48	0.024314	0.0020119	0.0465453	0.105712	0.081398	0.151903	0.141749
RBM25	-0.0603624	0.0020395	0.0471252	0.908362	0.968725	0.698889	0.729858
RSL24D1	-0.0573771	0.00204331	0.047155	0.759688	0.817065	0.629505	0.664369
RP11-455F5.5	-0.00613298	0.00205301	0.0472728	0.003803	0.009936	0.008084	0.020681
SUB1	-0.0664761	0.002056	0.0472728	1.29651	1.36299	0.809363	0.816889
LINC00221	0.0024975	0.00205523	0.0472728	0.0026	0.000102	0.005052	0.000431
SEPT11	-0.0368212	0.00208118	0.0477931	0.229352	0.266173	0.29067	0.342956
PLBD1	-0.00695935	0.0020965	0.0480858	0.004439	0.011398	0.00842	0.018096
RPL4	-0.0543344	0.00210153	0.048142	2.5069	2.56123	0.962614	0.968117
ATP5I	-0.0516372	0.00211925	0.0484886	0.550289	0.601927	0.517009	0.558811
MRPL41	-0.0603292	0.00212275	0.0485092	0.834186	0.894515	0.64904	0.685911
MAK16	-0.0345457	0.00213313	0.0486275	0.185907	0.220453	0.23678	0.302025
ARPC4-TTLL3	0.016266	0.00213235	0.0486275	0.054479	0.038213	0.089929	0.07626
CCT2	-0.0683501	0.00214918	0.0489338	1.50602	1.57437	0.828899	0.834123
SNHG8	-0.055398	0.00215208	0.0489401	0.649711	0.705109	0.574941	0.615683
BABAM1	-0.0305898	0.00215866	0.0490301	0.16213	0.19272	0.22937	0.289961
MTURN	-0.0089092	0.0021767	0.04938	0.010299	0.019208	0.019872	0.036622
DPYD	0.020651	0.00219479	0.04949	0.075373	0.054722	0.106096	0.092632
DHRS3	-0.0080066	0.00219285	0.04949	0.00513	0.013137	0.006399	0.021112
TSSC4	-0.0362368	0.00218782	0.04949	0.230571	0.266807	0.30448	0.359328
TSPAN3	0.0489838	0.00218519	0.04949	0.506661	0.457678	0.512967	0.496338
CSE1L	-0.0421546	0.00219335	0.04949	0.308072	0.350226	0.360728	0.416631
BRK1	0.0615932	0.00220169	0.0495858	1.16057	1.09898	0.77164	0.754847

## Sheet: B_cells_memory
Gene	logFC	P.Value	adj.P.Val	AveExpr_cluster	AveExpr_rest	percentExpr_cluster	percentExpr_rest
IGHG3	0.405874	3.5555e-22	1.41936e-18	0.599779	0.193905	0.371124	0.128458
IGHM	0.439509	9.37923e-17	2.99535e-13	1.09096	0.651451	0.611434	0.371542
AC079767.4	0.39398	2.2951e-16	6.10804e-13	0.734087	0.340108	0.424419	0.221344
JCHAIN	-0.319667	5.21172e-14	1.18887e-10	0.237294	0.556961	0.130814	0.278656
TEX9	-0.117842	1.01453e-13	2.025e-10	0.018298	0.136139	0.014535	0.092885
IGHV4-34	0.450656	3.11702e-13	4.97725e-10	0.594596	0.14394	0.189922	0.059289
COCH	-0.0961408	2.84901e-11	3.49947e-08	0.011409	0.10755	0.008721	0.06917
IGHA2	-0.141066	5.21018e-10	5.19976e-07	0.067871	0.208937	0.04845	0.130435
RASSF6	-0.081746	6.34534e-09	5.33276e-06	0.011471	0.093217	0.008721	0.05336
HLA-DRB1	0.284141	9.89988e-09	7.90406e-06	2.86482	2.58068	0.958333	0.91502
HLA-DPB1	0.314986	4.20218e-08	3.19526e-05	2.59659	2.28161	0.917636	0.869565
LBH	0.264744	8.45076e-08	6.13371e-05	0.809177	0.544432	0.473837	0.341897
HLA-DPA1	0.271805	1.21416e-07	8.42942e-05	2.78387	2.51206	0.945736	0.916996
VPREB3	-0.169973	1.35129e-07	8.99058e-05	0.179571	0.349544	0.114341	0.219368
PCDH9	0.131952	1.51981e-07	9.70732e-05	0.1848	0.052848	0.121124	0.035573
FGR	0.140374	2.08617e-07	0.000123378	0.23596	0.095586	0.171512	0.073123
TTN	0.192001	4.37428e-07	0.000240857	0.433909	0.241908	0.287791	0.156126
STX7	0.208425	5.69094e-07	0.00030291	0.618557	0.410132	0.425388	0.282609
RPS4Y1	0.284461	6.99095e-07	0.000360102	1.3286	1.04414	0.657946	0.539526
FOS	0.329322	1.10838e-06	0.000536319	1.42959	1.10027	0.64438	0.539526
RP5-887A10.1	-0.111185	1.66039e-06	0.000779799	0.069309	0.180493	0.040698	0.110672
ATF5	-0.120411	2.06263e-06	0.000941031	0.109014	0.229425	0.084302	0.146245
CLEC2B	0.12842	3.54275e-06	0.0015714	0.252747	0.124327	0.195736	0.096838
MNDA	0.131358	5.07733e-06	0.00213355	0.271902	0.140544	0.207364	0.110672
JUNB	0.240458	6.97833e-06	0.00285718	1.05601	0.815553	0.594961	0.476285
RNF141	0.120382	7.17208e-06	0.00286309	0.234752	0.114371	0.185078	0.088933
CD72	0.170672	7.67151e-06	0.00291664	0.456456	0.285784	0.311047	0.197628
GPHN	-0.0900434	7.61088e-06	0.00291664	0.068861	0.158904	0.05814	0.108696
UQCR11	0.203502	8.78488e-06	0.00318811	0.888904	0.685401	0.561047	0.442688
CD79B	0.245171	8.6336e-06	0.00318811	1.31871	1.07354	0.689922	0.579051
LY6E	0.215965	1.00114e-05	0.00355248	0.91688	0.700914	0.555233	0.428854
BTG1	0.221705	1.15058e-05	0.00399402	1.10109	0.879387	0.633721	0.523715
RP11-876N24.2	-0.0578837	1.27872e-05	0.00434437	0.021203	0.079086	0.016473	0.05336
HLA-DRA	0.211567	1.36965e-05	0.00455638	3.5717	3.36014	0.972868	0.970356
HLA-DRB5	0.230339	1.4418e-05	0.00460454	1.04655	0.816214	0.57655	0.468379
CENPP	-0.0656971	1.42323e-05	0.00460454	0.035202	0.100899	0.031008	0.071146
SAMD12	-0.0415133	1.67873e-05	0.00515499	0.008361	0.049875	0.007752	0.033597
IGKV3-11	0.304481	1.85414e-05	0.00558621	0.567386	0.262905	0.15407	0.086957
PTPRCAP	0.237811	2.30921e-05	0.00682841	1.91547	1.67766	0.830426	0.768775
RPS27	0.241439	2.42578e-05	0.00704271	3.46964	3.2282	0.966085	0.918972
WDR36	-0.11212	2.66879e-05	0.00755231	0.148404	0.260524	0.11531	0.193676
PAPSS1	-0.0882437	2.6959e-05	0.00755231	0.095427	0.18367	0.082364	0.152174
LINC01480	-0.0508864	3.37785e-05	0.00914194	0.016918	0.067805	0.013566	0.045455
FCGR2B	0.159923	3.45876e-05	0.00920491	0.493058	0.333135	0.343992	0.221344
MARCKS	-0.106114	3.52783e-05	0.00923481	0.132631	0.238745	0.096899	0.179842
RAB29	0.155611	3.58862e-05	0.00924242	0.481111	0.3255	0.335271	0.243083
MT1X	0.0993171	3.77427e-05	0.00956627	0.201999	0.102682	0.165698	0.088933
PDE4D	-0.0817946	3.97565e-05	0.00991924	0.059586	0.14138	0.045543	0.092885
FCRLA	0.19335	4.18725e-05	0.0102865	0.831461	0.638111	0.510659	0.401186
LCK	-0.077338	4.44058e-05	0.0107435	0.066933	0.144271	0.054264	0.110672
RASA4	-0.0733312	4.55093e-05	0.01084	0.0455	0.118831	0.031008	0.083004
PPP1R14A	0.089403	4.61623e-05	0.01084	0.149217	0.059814	0.109496	0.047431
SYK	0.182483	4.76002e-05	0.0110157	0.703984	0.521501	0.456395	0.339921
C4orf3	0.172531	4.91006e-05	0.0110919	0.698034	0.525503	0.469961	0.365613
TMEM179B	0.1259	4.93188e-05	0.0110919	0.330169	0.204269	0.25969	0.158103
ISG20	0.195682	5.19585e-05	0.0113654	0.81638	0.620698	0.492248	0.387352
ADD3	0.134273	5.17912e-05	0.0113654	0.351148	0.216875	0.253876	0.164032
XIST	-0.0930468	5.48114e-05	0.0116697	0.069781	0.162827	0.046512	0.096838
B2M	0.153574	5.41374e-05	0.0116697	4.33959	4.18602	0.999031	0.996047
RNASET2	0.165556	5.81678e-05	0.0120626	0.576143	0.410587	0.391473	0.280632
EIF1	0.189916	5.78042e-05	0.0120626	2.37655	2.18663	0.93314	0.883399
MT2A	0.171687	6.23774e-05	0.0127698	0.506792	0.335105	0.312016	0.209486
SMS	-0.109228	6.4432e-05	0.0130234	0.162581	0.271809	0.129845	0.195652
OAS1	0.112718	6.9385e-05	0.0138493	0.26549	0.152771	0.206395	0.12253
FIS1	0.148931	8.3016e-05	0.0163654	0.513626	0.364694	0.374031	0.268775
IGLC3	0.132537	9.12757e-05	0.0173923	0.262152	0.129615	0.150194	0.075099
COTL1	0.21886	9.14926e-05	0.0173923	1.55401	1.33516	0.747093	0.675889
UCP2	0.198671	0.000105201	0.0197629	0.978906	0.780235	0.562016	0.464427
GSN	0.0944588	0.000108423	0.020096	0.183522	0.089063	0.137597	0.071146
FXYD7	0.0744997	0.000109491	0.020096	0.119669	0.045169	0.093992	0.035573
CD27	-0.133591	0.000117731	0.0211227	0.267712	0.401303	0.181202	0.268775
CIB1	0.180429	0.000120976	0.0214638	0.860585	0.680156	0.540698	0.442688
ATP5E	0.204651	0.000128001	0.0224607	1.62841	1.42376	0.780039	0.701581
TBC1D8	-0.0266559	0.000131904	0.0228939	0.002877	0.029533	0.002907	0.021739
PARP15	0.157576	0.000136295	0.0234018	0.549666	0.39209	0.36531	0.272727
GABARAPL2	0.177079	0.000140025	0.0237863	0.781	0.603921	0.491279	0.391304
LTB	-0.235825	0.000146017	0.0244113	0.907141	1.14297	0.454457	0.517787
ITM2C	0.110114	0.000148208	0.0244113	0.268502	0.158388	0.204457	0.120553
ARHGEF9	-0.0618877	0.00014829	0.0244113	0.049652	0.111539	0.045543	0.08498
CD74	0.152053	0.000150649	0.0245466	4.70272	4.55067	0.996124	0.996047
SKAP1	0.0954995	0.000154843	0.0249751	0.184801	0.089302	0.135659	0.065217
POLR2I	0.108338	0.000159899	0.0255326	0.285062	0.176725	0.231589	0.13834
KLK1	0.0793793	0.000174153	0.0275334	0.130433	0.051053	0.093992	0.037549
IGKV3-15	-0.176088	0.000176319	0.0276026	0.16289	0.338978	0.056202	0.096838
MAP4K2	-0.0850143	0.000182751	0.0283317	0.105999	0.191014	0.088178	0.142292
IGHD	0.0965303	0.000191342	0.0290985	0.205086	0.108556	0.15407	0.081028
ANP32E	0.137531	0.000207129	0.0309107	0.480562	0.343031	0.343992	0.249012
LPIN1	-0.107591	0.000217719	0.0321901	0.18131	0.2889	0.137597	0.197628
MRPS25	-0.108278	0.000226301	0.0331521	0.218043	0.326321	0.179264	0.245059
GRAMD1C	-0.0558653	0.00027548	0.0398007	0.036943	0.092808	0.028101	0.06917
LENG1	0.0718051	0.00028058	0.0400027	0.12738	0.055575	0.101744	0.045455
MYO1D	-0.0260099	0.000305441	0.0430971	0.004823	0.030833	0.004845	0.025692
AC017002.2	-0.0187692	0.000307682	0.0430971	0.001039	0.019808	0.000969	0.01581
SERPINF1	0.0483463	0.000326176	0.0448998	0.063736	0.01539	0.052326	0.013834
DHRS9	0.0582263	0.000323545	0.0448998	0.081064	0.022837	0.062984	0.01581
RGS10	-0.112676	0.000334357	0.0456325	0.24163	0.354306	0.187016	0.254941
REL	-0.178112	0.000343119	0.0464315	0.748194	0.926306	0.479651	0.51581
PAWR	-0.047516	0.000350541	0.0470373	0.031945	0.079461	0.027132	0.067194
ATP2B1	-0.135267	0.000361908	0.0477599	0.358759	0.494026	0.25969	0.328063
IFNG	0.154454	0.00035931	0.0477599	0.386785	0.23233	0.190891	0.118577
ATP5L	0.180521	0.000376603	0.0492917	1.3382	1.15768	0.717054	0.63834

## Sheet: B_cells_naive_activated
Gene	logFC	P.Value	adj.P.Val	AveExpr_cluster	AveExpr_rest	percentExpr_cluster	percentExpr_rest
HLA-DQB1	-0.398877	1.22292e-10	9.09608e-07	1.17358	1.57245	0.625	0.757732
RPS10	-0.239479	1.21849e-08	6.04211e-05	2.97097	3.21044	0.970721	0.981959
ARID5B	-0.237412	4.96705e-08	0.00014778	0.361599	0.59901	0.25	0.384021
MT-ND6	0.275744	5.82431e-07	0.00115003	0.735122	0.459378	0.416667	0.280928
HLA-B	-0.288072	6.18461e-07	0.00115003	2.82998	3.11806	0.934685	0.974227
HLA-DQA1	-0.309171	1.49829e-06	0.00244876	1.66437	1.97355	0.773649	0.82732
RPS4Y1	0.283585	2.07952e-06	0.00281227	1.1804	0.896812	0.634009	0.492268
MT-CO3	0.21951	5.45178e-06	0.00623851	3.43344	3.21393	0.989865	0.974227
DUSP2	-0.163498	5.64115e-05	0.047507	0.277399	0.440898	0.189189	0.273196
SLC35F5	-0.0551429	5.74836e-05	0.047507	0.015816	0.070959	0.01464	0.043814

## Sheet: B_cells_naive
Gene	logFC	P.Value	adj.P.Val	AveExpr_cluster	AveExpr_rest	percentExpr_cluster	percentExpr_rest
HLA-C	0.506582	2.58748e-22	1.92638e-18	2.82051	2.31393	0.942002	0.8224
RPS4Y1	0.474581	1.32283e-15	4.92425e-12	1.56751	1.09292	0.685688	0.4736
HLA-DQB1	-0.453433	2.73154e-14	6.77876e-11	1.35684	1.81027	0.616464	0.7312
AC079767.4	0.257492	2.93463e-11	5.46208e-08	0.447581	0.190089	0.234799	0.0976
B2M	0.138463	1.81126e-09	2.99663e-06	4.48327	4.34481	0.999065	0.9968
ISCU	0.289465	4.61327e-09	6.86917e-06	0.855955	0.56649	0.445276	0.2912
COTL1	0.25647	1.5859e-08	2.14673e-05	0.660004	0.403534	0.344247	0.216
CD74	-0.112805	3.39443e-08	4.21192e-05	4.90431	5.01711	1	1
HLA-B	0.246874	6.70553e-07	0.000768042	3.25345	3.00658	0.962582	0.92
MT-ND2	-0.264798	8.89695e-07	0.000946254	2.38631	2.65111	0.875585	0.9008
TCL1A	-0.31152	1.12465e-06	0.00104663	1.31596	1.62748	0.56782	0.6256
IFITM1	0.228159	1.07612e-06	0.00104663	0.593676	0.365516	0.290926	0.1808
HLA-DPA1	0.239414	2.19584e-06	0.0019233	2.70496	2.46554	0.92797	0.8608
YBX3	-0.103431	2.35768e-06	0.00195032	0.061906	0.165336	0.034612	0.0848
IGLL5	-0.104288	2.92182e-06	0.00228979	0.062023	0.166311	0.032741	0.0832
MT-CYB	-0.148152	3.07894e-06	0.00229227	3.58257	3.73073	0.991581	0.9968
RPS26	-0.315413	5.21817e-06	0.00369993	1.70603	2.02144	0.658559	0.7168
COBLL1	0.193087	7.46409e-06	0.00505183	0.553419	0.360332	0.29841	0.1872
HLA-E	0.23142	1.97175e-05	0.0112921	2.31197	2.08055	0.874649	0.792
GBP2	0.140436	2.64468e-05	0.0145849	0.313941	0.173505	0.170253	0.0976
IGHV4-34	0.275061	3.97228e-05	0.0203956	0.589417	0.314356	0.148737	0.0848
RPS27	0.153964	4.55411e-05	0.0226035	3.77668	3.62271	0.984097	0.968
RPLP0	0.171955	5.41475e-05	0.0260083	3.22025	3.04829	0.96913	0.9376
PIM3	0.0809219	5.89849e-05	0.0266147	0.122676	0.041755	0.072965	0.024
RAB31	0.0899906	5.74305e-05	0.0266147	0.149963	0.059972	0.091674	0.032
PGLS	0.142178	7.96718e-05	0.0348916	0.380459	0.238281	0.21609	0.1312

## Sheet: cDC1
Gene	logFC	P.Value	adj.P.Val	AveExpr_cluster	AveExpr_rest	percentExpr_cluster	percentExpr_rest
XIST	-0.1594	4.18124e-62	3.76855e-58	0.03295	0.19235	0.030415	0.143261
HLA-C	0.298244	1.55801e-56	9.36159e-53	3.25426	2.95602	0.987305	0.985862
HLA-B	0.283354	7.53727e-52	3.39667e-48	3.49551	3.21216	0.994975	0.987747
RPS4Y1	0.31302	9.4524e-49	2.83982e-45	0.956254	0.643235	0.653531	0.458058
HLA-DQB1	-0.368777	7.82839e-46	2.01592e-42	1.19236	1.56114	0.702195	0.765316
LIPA	0.352034	2.95312e-38	6.65411e-35	1.11997	0.767941	0.622322	0.474081
GPX1	-0.372036	5.6675e-34	1.02162e-30	1.841	2.21304	0.81169	0.863336
TGFBI	-0.333824	5.0149e-32	8.21805e-29	0.831935	1.16576	0.496958	0.602733
LGALS2	0.269073	5.972e-31	8.97094e-28	0.797436	0.528363	0.511769	0.340716
B2M	0.160361	1.5295e-30	1.96934e-27	5.0863	4.92594	0.999736	0.999529
TIMP1	-0.306374	1.80951e-28	2.17455e-25	1.36056	1.66693	0.732346	0.80443
HLA-A	0.199902	5.3817e-28	6.06315e-25	3.55439	3.35449	0.993388	0.991989
CD74	0.18875	6.78434e-28	7.1938e-25	4.59459	4.40584	0.999207	0.998115
DDX3Y	0.154909	2.558e-27	2.53479e-24	0.325866	0.170958	0.297276	0.158341
HLA-DRA	0.224737	3.62582e-27	3.11234e-24	3.93804	3.71331	0.992595	0.987747
HLA-DPA1	0.238624	9.33533e-24	7.64903e-21	2.97557	2.73694	0.96694	0.951932
IL7R	-0.301486	2.92702e-23	2.29402e-20	0.758497	1.05998	0.40968	0.497644
HLA-DQA2	0.121765	8.74297e-23	6.5667e-20	0.261874	0.140109	0.253108	0.153157
CD83	0.233554	1.69499e-22	1.22216e-19	1.10092	0.86737	0.68712	0.577286
CCL3L3	0.161122	2.27527e-22	1.57746e-19	0.34027	0.179148	0.251785	0.13902
GPNMB	0.289216	1.97793e-20	1.27336e-17	1.45965	1.17043	0.69479	0.607446
PPP1R15A	0.216385	2.48431e-20	1.54421e-17	1.53595	1.31956	0.840254	0.771913
KANSL1-AS1	0.0876754	4.15567e-20	2.49701e-17	0.151918	0.064243	0.16054	0.065033
APOE	-0.203153	1.96759e-19	1.14412e-16	0.396978	0.600131	0.254695	0.339774
SDC2	-0.128912	1.16451e-17	6.55982e-15	0.190798	0.31971	0.154456	0.241282
FUCA1	-0.271349	5.72592e-17	3.12774e-14	1.17344	1.44479	0.603015	0.670594
ZFP36	0.253334	1.40727e-16	7.46103e-14	1.56719	1.31386	0.747686	0.688501
HLA-DMB	0.195156	2.56899e-16	1.3231e-13	1.30241	1.10725	0.751124	0.680961
JUN	0.230674	3.63857e-16	1.82191e-13	2.23573	2.00506	0.903465	0.87229
FOS	0.216281	4.64436e-16	2.26268e-13	3.39332	3.17704	0.973287	0.972196
HLA-DPB1	0.187918	6.30676e-16	2.99173e-13	2.57723	2.38931	0.948955	0.940151
THBS1	-0.171312	7.3462e-16	3.31056e-13	0.337513	0.508825	0.22137	0.309614
LINC01272	0.162773	1.30838e-15	5.61545e-13	0.739417	0.576644	0.538217	0.442978
GRN	0.186338	1.41242e-15	5.921e-13	2.2358	2.04946	0.929648	0.901979
CD59	-0.111984	1.65823e-15	6.67829e-13	0.208463	0.320447	0.192013	0.271442
EML4	-0.144722	1.66717e-15	6.67829e-13	0.46342	0.608143	0.401217	0.483977
SLC7A11	-0.19819	3.6753e-15	1.41806e-12	0.763955	0.962145	0.480561	0.575401
CD68	0.160767	3.69738e-15	1.41806e-12	2.93436	2.77359	0.973816	0.967012
EGR1	0.140269	4.07873e-15	1.53173e-12	0.375881	0.235612	0.265274	0.172479
SGK1	0.206462	4.68184e-15	1.72234e-12	1.47237	1.2659	0.76858	0.71442
MRC1	-0.153068	7.28402e-15	2.62603e-12	0.403985	0.557052	0.304152	0.384543
NR4A2	0.133944	9.01394e-15	3.12472e-12	0.444303	0.31036	0.363131	0.258247
HLA-DRB5	0.217498	8.92092e-15	3.12472e-12	1.468	1.25051	0.754298	0.649387
MT-ND4L	0.167784	9.48084e-15	3.22456e-12	2.63044	2.46266	0.96932	0.950047
MT-CYB	0.158501	1.00889e-14	3.36783e-12	3.0045	2.846	0.983867	0.972196
DUSP1	0.203695	1.76921e-14	5.79063e-12	2.28439	2.0807	0.911399	0.893497
MT-ATP8	0.189207	1.89139e-14	5.98142e-12	2.01483	1.82563	0.904523	0.878888
CTSL	-0.237466	3.90562e-14	1.19327e-11	1.47539	1.71286	0.729966	0.772856
C1QC	-0.12655	3.02597e-13	8.79775e-11	0.218939	0.345489	0.152076	0.21442
CTSS	0.162862	4.56143e-13	1.28476e-10	2.84641	2.68355	0.967998	0.96607
CXCL5	-0.0609813	5.32327e-13	1.47627e-10	0.029802	0.090784	0.021687	0.057964
ACE	-0.0513247	6.39247e-13	1.74592e-10	0.045326	0.096651	0.049458	0.096136
ALDH1A1	0.0794463	8.1641e-13	2.16421e-10	0.164653	0.085207	0.141761	0.073044
ASAH1	0.170435	1.72315e-12	4.37487e-10	1.50339	1.33295	0.809839	0.752121
CYP1B1	-0.195802	2.71041e-12	6.78581e-10	1.53139	1.72719	0.761439	0.816682
CCL3	0.223104	4.10404e-12	9.99722e-10	1.72305	1.49994	0.783391	0.71065
TMEM176A	-0.186732	6.17406e-12	1.48392e-09	1.17045	1.35718	0.645067	0.728087
TYMP	-0.156195	7.2924e-12	1.72964e-09	1.1119	1.26809	0.714361	0.744109
CCL4L2	0.16431	8.3291e-12	1.94987e-09	0.541247	0.376938	0.314467	0.223845
MT-ND1	-0.14569	1.02755e-11	2.37469e-09	2.43959	2.58528	0.955038	0.963242
BHLHE40	0.125204	2.033e-11	4.63884e-09	0.557254	0.432049	0.44512	0.355796
INSIG1	-0.1242	2.66976e-11	6.01563e-09	0.411295	0.535495	0.344353	0.393025
LTA4H	0.170197	2.9104e-11	6.4769e-09	1.33133	1.16113	0.742925	0.67672
HSD11B1	-0.0745708	3.42441e-11	7.52786e-09	0.088389	0.16296	0.069823	0.115457
P2RY6	-0.105576	4.49435e-11	9.5312e-09	0.320136	0.425711	0.2822	0.352498
CECR1	0.125989	4.49343e-11	9.5312e-09	0.571968	0.445979	0.451203	0.348728
IER2	0.179378	5.22056e-11	1.09425e-08	1.21781	1.03843	0.685797	0.616871
S100A9	-0.239023	6.40193e-11	1.31138e-08	2.34528	2.5843	0.858768	0.87983
CCL2	-0.321892	6.34477e-11	1.31138e-08	1.91464	2.23653	0.649299	0.697455
FCN1	0.211771	6.84465e-11	1.38631e-08	1.838	1.62623	0.765935	0.749293
MALAT1	0.134716	1.5346e-10	3.07363e-08	4.34717	4.21245	0.998678	0.997172
CTSZ	-0.147956	1.64222e-10	3.25305e-08	1.38087	1.52883	0.794499	0.820924
FOSB	0.15165	1.71227e-10	3.35494e-08	0.898357	0.746707	0.588204	0.517436
PLSCR1	-0.140169	1.73795e-10	3.36862e-08	0.753554	0.893723	0.550912	0.593779
GADD45B	0.141127	2.57135e-10	4.93097e-08	0.791461	0.650334	0.540862	0.474552
RPL8	-0.12303	3.13222e-10	5.88139e-08	2.35099	2.47402	0.945517	0.961357
RP11-1143G9.4	0.121687	3.37699e-10	6.27563e-08	0.535119	0.413431	0.408093	0.320924
BCL2A1	0.154195	3.56173e-10	6.55139e-08	0.830026	0.675831	0.50886	0.441565
CCNL1	0.126895	4.89006e-10	8.81483e-08	0.73833	0.611435	0.559376	0.479265
MMP9	-0.210287	5.50977e-10	9.83358e-08	3.14781	3.35809	0.921714	0.942978
LILRA2	0.0771798	6.92275e-10	1.22343e-07	0.228781	0.151602	0.213965	0.139962
PFN1	-0.0916744	8.00419e-10	1.40081e-07	3.35631	3.44799	0.989685	0.99246
TAGAP	0.0890603	8.99483e-10	1.55905e-07	0.296238	0.207178	0.259984	0.178605
PMP22	-0.089871	1.38984e-09	2.36351e-07	0.239825	0.329696	0.209997	0.26673
AC004556.1	-0.0101331	1.41187e-09	2.37855e-07	0.001878	0.012011	0.003174	0.019321
SPARC	0.0821715	1.76368e-09	2.94371e-07	0.222809	0.140638	0.17297	0.110273
AOAH	0.0918084	2.0021e-09	3.311e-07	0.346175	0.254367	0.304417	0.226202
RASA4	0.0689287	2.8072e-09	4.60023e-07	0.203762	0.134834	0.201798	0.138077
ATF3	0.115065	3.5472e-09	5.70909e-07	0.598351	0.483286	0.466808	0.386428
HSPB1	0.137857	4.01218e-09	6.40032e-07	0.971786	0.833929	0.613594	0.561734
SPRED1	-0.0768109	4.22424e-09	6.67949e-07	0.196502	0.273313	0.188839	0.254477
TXN	-0.145558	4.62645e-09	7.25186e-07	2.29873	2.44428	0.925417	0.935438
PDPN	-0.0684936	6.32305e-09	9.74182e-07	0.105539	0.174032	0.077228	0.123468
CALM1	-0.128641	1.0828e-08	1.64021e-06	1.51153	1.64017	0.822005	0.85344
ID3	-0.0781637	1.0961e-08	1.64652e-06	0.18445	0.262614	0.160804	0.216305
GM2A	0.146688	1.43724e-08	2.14114e-06	1.13062	0.983937	0.662259	0.609331
TCN2	0.0844138	1.56247e-08	2.30861e-06	0.33975	0.255337	0.302301	0.245523
FCGR1A	0.104038	1.58724e-08	2.32615e-06	0.4752	0.371163	0.368157	0.286522
SLC39A8	-0.085407	1.75946e-08	2.53729e-06	0.235047	0.320454	0.203914	0.249293
NFKBIZ	0.125732	1.93032e-08	2.76159e-06	0.842609	0.716878	0.59032	0.514138
NFKBIA	0.131874	2.39479e-08	3.39909e-06	2.97982	2.84794	0.970114	0.971254
GPR68	-0.0467212	2.54604e-08	3.56351e-06	0.072257	0.118979	0.078815	0.1164
BSCL2	0.0696843	2.55017e-08	3.56351e-06	0.252506	0.182821	0.250992	0.194628
PHGDH	0.0479684	2.73587e-08	3.79359e-06	0.115116	0.067148	0.119016	0.068803
FLNA	-0.121331	2.9034e-08	3.99517e-06	0.896216	1.01755	0.629199	0.68049
TTC39B	0.0399246	3.08184e-08	4.20858e-06	0.081188	0.041264	0.090717	0.042413
PIK3AP1	-0.0610186	3.52993e-08	4.78425e-06	0.141119	0.202138	0.148109	0.197455
BTG1	0.110519	3.7257e-08	5.0119e-06	0.652037	0.541518	0.495372	0.424599
TNIP3	-0.0387144	3.9926e-08	5.33116e-06	0.041712	0.080427	0.041259	0.074929
MT-ND4	-0.117118	4.85132e-08	6.3832e-06	2.59002	2.70713	0.961121	0.97361
HLA-DMA	0.126092	6.1826e-08	8.0178e-06	1.72084	1.59475	0.859032	0.829406
JUNB	0.135318	6.75524e-08	8.63617e-06	1.51375	1.37844	0.799524	0.771442
STAB1	-0.100762	7.07673e-08	8.92064e-06	0.421678	0.522439	0.334039	0.396795
ALDH2	0.130599	7.2858e-08	9.0947e-06	1.155	1.0244	0.691351	0.640434
TNFRSF18	-0.037514	7.31572e-08	9.0947e-06	0.040887	0.078401	0.041259	0.068803
FXYD5	-0.1217	7.44862e-08	9.17843e-06	1.0037	1.12539	0.659878	0.709237
GLMP	0.0843294	7.48491e-08	9.17843e-06	0.403286	0.318957	0.365776	0.294533
C1QA	-0.0691245	7.79152e-08	9.48986e-06	0.132474	0.201598	0.103412	0.14279
CFL1	-0.0890554	1.02473e-07	1.2233e-05	2.76194	2.85099	0.973023	0.982564
TNFAIP3	0.127933	1.24526e-07	1.47678e-05	1.03621	0.908279	0.656176	0.597549
ABCC1	-0.0658937	1.25823e-07	1.48241e-05	0.178012	0.243905	0.178789	0.223845
CLEC4A	-0.0838367	1.27757e-07	1.49542e-05	0.318127	0.401964	0.282994	0.343544
TYROBP	-0.0884798	1.29705e-07	1.50843e-05	3.29411	3.38259	0.985189	0.991517
RPS26	-0.120765	1.38695e-07	1.60263e-05	2.01974	2.1405	0.9032	0.914232
SELM	-0.0513009	1.54719e-07	1.77641e-05	0.100434	0.151735	0.098122	0.144204
ATF5	-0.10517	1.60814e-07	1.83247e-05	0.576787	0.681957	0.455171	0.495759
UBC	0.0984307	1.61635e-07	1.83247e-05	2.57089	2.47246	0.96932	0.962771
C21orf33	0.0386251	1.65568e-07	1.86533e-05	0.093833	0.055208	0.116371	0.061263
PIM1	0.095391	2.188e-07	2.44974e-05	0.491766	0.396375	0.390373	0.319981
ACTB	-0.0812685	2.22551e-07	2.47636e-05	4.46892	4.55018	0.99762	0.999529
POMZP3	0.0356484	2.45783e-07	2.70152e-05	0.07801	0.042361	0.088336	0.04901
RP11-212I21.2	0.0342884	2.48705e-07	2.71706e-05	0.069188	0.0349	0.076435	0.038643
KLF6	0.116152	2.66584e-07	2.89484e-05	2.25785	2.14169	0.942079	0.931197
NOP10	0.117457	2.70606e-07	2.92093e-05	1.27567	1.15821	0.752446	0.710179
MAN2B1	0.106053	2.99803e-07	3.21681e-05	0.857628	0.751575	0.621793	0.55655
HLA-F	0.11273	3.18518e-07	3.3974e-05	1.09054	0.97781	0.704047	0.663996
LINC00936	0.101086	3.4574e-07	3.66606e-05	0.587184	0.486099	0.448559	0.38737
CD52	0.131944	3.71061e-07	3.91154e-05	0.683934	0.55199	0.401481	0.335061
SLC3A2	-0.123092	3.79471e-07	3.97695e-05	1.1476	1.27069	0.701402	0.731857
KLF2	0.0527629	4.03215e-07	4.20136e-05	0.147581	0.094818	0.139646	0.092366
G0S2	-0.0904877	4.19952e-07	4.3506e-05	0.224044	0.314532	0.143613	0.190858
TPM4	-0.115467	4.29685e-07	4.426e-05	1.08136	1.19683	0.691087	0.724788
ADK	0.090477	4.81133e-07	4.92779e-05	0.543979	0.453502	0.449881	0.39114
CBWD1	0.0571983	5.79853e-07	5.90533e-05	0.206292	0.149094	0.215022	0.151744
VAT1	0.101749	5.98024e-07	6.05617e-05	0.67352	0.571771	0.489289	0.447691
MS4A7	-0.111092	6.03737e-07	6.07987e-05	0.523565	0.634657	0.360751	0.402922
VASP	-0.0780278	6.2234e-07	6.23239e-05	0.354601	0.432628	0.334832	0.388784
LIMS1	-0.102226	6.35432e-07	6.29357e-05	0.723984	0.82621	0.551177	0.586239
ARHGAP24	0.0382511	6.32226e-07	6.29357e-05	0.08557	0.047319	0.088336	0.050424
NUPR1	0.0527804	7.97644e-07	7.85701e-05	0.140891	0.088111	0.123248	0.073044
PELI1	0.0429978	8.82909e-07	8.64963e-05	0.113206	0.070208	0.117958	0.073987
HSP90AA1	-0.106667	9.0013e-07	8.77067e-05	2.05191	2.15858	0.912986	0.936381
OLFML2B	-0.0694299	9.36912e-07	9.07999e-05	0.222315	0.291745	0.197831	0.245523
CPVL	0.0916593	1.0759e-06	0.000103712	0.537891	0.446231	0.421582	0.363336
SLCO2B1	-0.0589172	1.15058e-06	0.000110321	0.169833	0.22875	0.167681	0.213478
MGLL	0.11788	1.22755e-06	0.000117079	1.03003	0.912148	0.637133	0.581998
ECH1	0.0856864	1.23732e-06	0.000117389	0.566943	0.481257	0.485321	0.412347
CD37	0.0983631	1.39237e-06	0.000131408	0.617773	0.51941	0.453055	0.396795
CDKN2B	0.0277676	1.48169e-06	0.000139109	0.050239	0.022471	0.053161	0.024505
FAM20C	-0.0502547	1.56749e-06	0.000146402	0.130454	0.180708	0.140704	0.174364
SLC15A3	-0.0713225	1.72791e-06	0.000160553	0.289106	0.360428	0.27744	0.319981
FCER1G	-0.0919183	1.75964e-06	0.000161833	3.18991	3.28182	0.978577	0.988219
C1QB	-0.0628167	1.98848e-06	0.000181032	0.123101	0.185918	0.085692	0.125825
CTSH	0.110209	2.10354e-06	0.000190545	1.95741	1.8472	0.897382	0.881715
CXCL1	-0.0806685	2.21549e-06	0.000198688	0.185765	0.266433	0.12219	0.151272
RBP1	-0.027515	2.20904e-06	0.000198688	0.028849	0.056364	0.028035	0.051838
TKT	0.112568	2.42049e-06	0.000214935	1.4339	1.32134	0.786829	0.768143
RP11-1008C21.1	-0.0241919	2.41811e-06	0.000214935	0.022252	0.046444	0.021952	0.04524
IRF1	0.118349	2.74977e-06	0.000240618	1.50037	1.38203	0.804814	0.76673
GAPDH	-0.0998879	2.93869e-06	0.000255908	2.66422	2.76411	0.958212	0.96607
DNASE2	0.0867636	3.00361e-06	0.000260303	0.566304	0.47954	0.460725	0.383129
PTTG1IP	-0.0919688	3.21651e-06	0.00027742	0.678515	0.770484	0.540333	0.576814
HS3ST1	-0.0532175	3.27752e-06	0.000280445	0.134842	0.188059	0.126157	0.163054
SEPP1	0.0313024	3.2827e-06	0.000280445	0.046927	0.015624	0.032796	0.015551
SLC16A3	-0.0829949	3.34127e-06	0.000284102	0.483423	0.566418	0.415763	0.459472
IDS	0.0790214	3.58137e-06	0.000302664	0.47374	0.394719	0.410209	0.352498
RP11-24F11.2	-0.0613668	3.59315e-06	0.000302664	0.221202	0.282569	0.219783	0.262017
DUSP2	0.0887604	3.65296e-06	0.000304853	0.430164	0.341403	0.31288	0.251649
SLC16A10	-0.0194818	3.64185e-06	0.000304853	0.014429	0.033911	0.014811	0.038172
SIRPB2	0.0372067	3.69624e-06	0.000305635	0.098688	0.061481	0.107908	0.066918
LYZ	0.113057	3.93493e-06	0.000323886	4.69638	4.58332	0.99471	0.995759
OAZ1	-0.0870964	4.05088e-06	0.000331915	2.58157	2.66867	0.957948	0.968897
IL4I1	-0.0989663	4.14292e-06	0.00033792	0.726425	0.825391	0.528167	0.572573
CCNI	0.0979972	4.32973e-06	0.000351566	1.03878	0.940786	0.700873	0.641847
CD63	0.0958579	4.44963e-06	0.000359682	2.66671	2.57085	0.963237	0.959472
NBPF14	0.0594893	4.55019e-06	0.000366168	0.253218	0.193728	0.246231	0.186145
KMT2E-AS1	0.035984	4.6522e-06	0.000371065	0.09146	0.055476	0.097858	0.057493
C5AR1	0.109334	4.75574e-06	0.000377652	1.05144	0.942107	0.655382	0.602733
MYL6	-0.0913222	4.93627e-06	0.000390269	2.56888	2.6602	0.955567	0.964656
SCARB1	0.0535239	5.18699e-06	0.0004083	0.205425	0.151901	0.201798	0.155042
PSAP	0.0876715	5.30549e-06	0.000414012	3.20892	3.12125	0.988098	0.983977
RPS2	-0.105346	5.61163e-06	0.000436014	1.35637	1.46171	0.786035	0.811499
DAB2	-0.0837266	5.81916e-06	0.000450198	0.510951	0.594678	0.425813	0.467012
STK17B	0.0721801	6.13564e-06	0.000472654	0.375864	0.303684	0.329542	0.270971
SLC30A1	-0.0273803	6.53349e-06	0.00050116	0.03992	0.067301	0.047342	0.074458
ZNF385A	0.0819901	6.62979e-06	0.000506393	0.534683	0.452693	0.437186	0.379359
RIPK2	0.0698372	6.81341e-06	0.000518222	0.354234	0.284396	0.315789	0.254477
RPS19	-0.0872123	6.98669e-06	0.000526954	2.66712	2.75433	0.967204	0.975495
SLC25A19	-0.0576451	6.96073e-06	0.000526954	0.198034	0.255679	0.197567	0.235156
LILRA5	-0.0417215	7.67537e-06	0.000574092	0.092143	0.133864	0.096006	0.121583
SASH1	-0.0213145	8.20583e-06	0.000611233	0.020336	0.04165	0.023539	0.042884
SLC43A2	-0.0666772	8.44511e-06	0.0006239	0.28869	0.355367	0.269241	0.317154
OPTN	0.0544219	8.86074e-06	0.000651934	0.214143	0.159722	0.202327	0.147031
AK4	0.052228	9.12924e-06	0.000668958	0.180386	0.128158	0.16054	0.112158
PARP9	-0.0522567	9.40663e-06	0.000683725	0.179103	0.23136	0.189103	0.225259
ADAM15	0.0464275	9.76414e-06	0.000706861	0.167082	0.120654	0.177466	0.121583
MMP25	-0.0177151	1.0013e-05	0.000721975	0.013372	0.031087	0.014282	0.031574
CSF3R	0.0647477	1.01742e-05	0.000730677	0.326971	0.262223	0.307326	0.240339
NCF1	-0.116108	1.06658e-05	0.000762945	1.16535	1.28146	0.676012	0.712064
SAMSN1	-0.0675518	1.08699e-05	0.000774471	0.271629	0.339181	0.23671	0.27804
MGST2	0.0442049	1.14998e-05	0.000816124	0.15879	0.114585	0.172706	0.118285
CLEC5A	-0.0638819	1.21883e-05	0.000861592	0.190823	0.254705	0.146258	0.193214
CRIM1	-0.0365877	1.22965e-05	0.000865846	0.069666	0.106254	0.07141	0.097549
BTG2	0.0867187	1.42197e-05	0.00099644	0.587427	0.500708	0.45041	0.386428
PQLC3	0.0625363	1.4394e-05	0.0010018	0.337125	0.274588	0.32293	0.262017
RP11-733O18.1	-0.0132406	1.48337e-05	0.00102843	0.007874	0.021114	0.009786	0.024505
SDCBP	0.101482	1.51814e-05	0.0010445	1.906	1.80451	0.884422	0.870877
AC079767.4	0.0431691	1.51516e-05	0.0010445	0.147774	0.104604	0.155514	0.103676
CTSC	0.118205	1.53741e-05	0.00105374	1.23495	1.11674	0.695583	0.633836
ST3GAL1	0.0803761	1.54673e-05	0.00105533	0.55833	0.477954	0.452526	0.398209
CENPP	0.0242948	1.55144e-05	0.00105533	0.050327	0.026032	0.056863	0.029689
CLEC12A	0.0553353	1.66334e-05	0.0011272	0.205964	0.150628	0.181433	0.128181
BLOC1S6	0.0652072	1.6865e-05	0.00113861	0.384239	0.319032	0.363131	0.30066
SERPINF1	0.0364763	1.71166e-05	0.00115128	0.090829	0.054352	0.082518	0.045712
CD40	-0.0865584	1.7587e-05	0.00117853	0.601959	0.688517	0.471039	0.506598
TNIK	-0.0468263	1.79746e-05	0.00120004	0.138738	0.185564	0.146522	0.175306
SLC5A3	-0.0361038	1.92105e-05	0.00127312	0.070186	0.10629	0.071674	0.097078
LCP2	0.0798326	1.98438e-05	0.00131027	0.59348	0.513647	0.48347	0.422714
PLA2G7	-0.108634	2.0039e-05	0.00131833	1.79624	1.90487	0.847659	0.867107
REST	-0.0470763	2.03142e-05	0.00133157	0.147725	0.194802	0.157366	0.187559
KRCC1	-0.0407062	2.0978e-05	0.00137011	0.115931	0.156638	0.135678	0.158812
FAM129B	-0.0481956	2.20707e-05	0.00143627	0.144323	0.192519	0.141497	0.180019
WDR74	0.0554118	2.27396e-05	0.00147386	0.247941	0.192529	0.237503	0.183318
AURKAIP1	-0.0793611	2.3e-05	0.0014807	0.625612	0.704973	0.517059	0.554665
LITAF	-0.104126	2.66239e-05	0.00170791	1.15424	1.25837	0.693732	0.72196
TMEM219	0.084543	2.69864e-05	0.00172271	0.806885	0.722342	0.599312	0.552309
GPCPD1	0.0666258	2.82015e-05	0.00179	0.397105	0.330479	0.360222	0.298775
DDOST	0.0814271	2.932e-05	0.00185446	0.71228	0.630853	0.553822	0.496701
ERP29	0.0805636	3.00451e-05	0.00189368	0.716911	0.636347	0.558582	0.507069
CTA-29F11.1	0.0309221	3.09689e-05	0.00194511	0.078423	0.047501	0.081724	0.047597
MRPL41	-0.0758144	3.16504e-05	0.001981	0.559428	0.635243	0.482412	0.504713
IL3RA	0.0708028	3.20569e-05	0.00199301	0.34434	0.273537	0.265803	0.214892
PTPRF	-0.0196788	3.20633e-05	0.00199301	0.016366	0.036045	0.015604	0.031574
IPMK	0.037433	3.28996e-05	0.00203797	0.118927	0.081494	0.124835	0.086711
LINC00278	0.0223725	3.38401e-05	0.00208905	0.044802	0.02243	0.051309	0.024976
APBB2	0.0150542	3.54503e-05	0.00218098	0.019744	0.00469	0.018778	0.004241
NQO1	-0.0508294	3.56068e-05	0.00218316	0.184281	0.235111	0.18302	0.223374
MT1E	-0.0301417	3.5916e-05	0.00219465	0.047688	0.077829	0.0484	0.067389
UROD	0.0587718	3.69037e-05	0.00224738	0.332043	0.273271	0.321344	0.2705
LINC00926	-0.0255497	3.79923e-05	0.00230494	0.036975	0.062525	0.03835	0.065504
C20orf24	-0.0647933	3.92253e-05	0.002357	0.378148	0.442941	0.362074	0.385957
HDGF	-0.0536672	3.99267e-05	0.00239109	0.233794	0.287461	0.242528	0.274741
PLD1	0.0450881	4.0222e-05	0.0024008	0.166377	0.121289	0.159746	0.116871
AHNAK	0.0922437	4.06963e-05	0.0024211	0.878734	0.786491	0.607776	0.546654
CASS4	-0.022532	4.13664e-05	0.00244773	0.02965	0.052182	0.033853	0.051367
MT2A	-0.10757	4.14156e-05	0.00244773	0.604078	0.711648	0.377149	0.398209
KLF4	0.0589631	4.20236e-05	0.00247555	0.283262	0.224299	0.255223	0.197926
DHRS9	0.0374673	4.40061e-05	0.00258389	0.112226	0.074759	0.10685	0.068332
CCL4	0.146089	4.44435e-05	0.00260103	1.12587	0.979778	0.509918	0.446748
RAPGEF1	-0.0633069	4.45867e-05	0.00260103	0.325388	0.388695	0.301772	0.344486
RNU11	0.0230244	4.52765e-05	0.00263276	0.048694	0.02567	0.052367	0.027333
ADRB2	0.0204342	4.63313e-05	0.00267898	0.039468	0.019034	0.043904	0.019793
RPL10A	-0.0892018	4.63686e-05	0.00267898	1.69632	1.78552	0.859032	0.89114
FMNL1	-0.051712	4.66248e-05	0.00268517	0.195777	0.24749	0.196509	0.232799
GUSB	0.0550969	4.73397e-05	0.00271766	0.294133	0.239036	0.294102	0.235627
HM13	0.0898922	4.88518e-05	0.00279557	1.07561	0.985723	0.690029	0.659755
RP11-707G18.1	0.0229584	4.94496e-05	0.00282082	0.050508	0.02755	0.055276	0.032045
EIF1AX	-0.063353	5.01269e-05	0.00285044	0.364155	0.427508	0.347263	0.381244
MIR222HG	0.0253168	5.1459e-05	0.00290784	0.053408	0.028091	0.053954	0.024034
GNB1	-0.0581097	5.18303e-05	0.00291967	0.290682	0.348792	0.290399	0.322809
UBXN4	-0.0798071	5.22524e-05	0.00293427	0.703925	0.783732	0.551706	0.589067
VDAC1	-0.0860694	5.42454e-05	0.00303673	0.913629	0.999699	0.638191	0.666824
SLC25A6	0.0893456	5.7802e-05	0.00322582	1.37346	1.28412	0.800582	0.754006
EPHB2	-0.0277096	5.98505e-05	0.00331958	0.05306	0.08077	0.06083	0.083412
LST1	-0.09764	6.00569e-05	0.00332081	1.05783	1.15547	0.653002	0.684731
TDP2	-0.0600519	6.10049e-05	0.00336292	0.299968	0.36002	0.284316	0.313855
EEF1A1	0.0578965	6.1884e-05	0.00340098	3.49056	3.43266	0.995239	0.995287
MAPKAPK2	-0.0449744	6.24297e-05	0.00342054	0.151235	0.196209	0.155514	0.191329
SRC	-0.0388241	6.54399e-05	0.0035746	0.108903	0.147727	0.116371	0.144204
S100A8	-0.158697	6.58341e-05	0.00358528	1.85588	2.01458	0.724676	0.746466
PSMA7	-0.0856518	6.65168e-05	0.00361154	1.43749	1.52314	0.817244	0.836946
MED31	-0.036218	6.78142e-05	0.00367093	0.101614	0.137832	0.119016	0.141847
CLU	0.01882	7.04081e-05	0.00379993	0.029622	0.010802	0.026448	0.009896
MAP3K8	0.0715583	7.12203e-05	0.00383229	0.539429	0.467871	0.455171	0.395853
UTY	0.0352159	7.47086e-05	0.00400803	0.108769	0.073553	0.112669	0.074458
UCHL1	0.0237123	7.58766e-05	0.00405861	0.048648	0.024936	0.05078	0.02262
TUBA1B	-0.09003	7.67821e-05	0.0040949	2.08288	2.17291	0.904787	0.926484
MSLN	-0.0127245	7.91778e-05	0.0042102	0.004548	0.017273	0.002909	0.013195
ETV5	-0.0373542	8.02704e-05	0.00425575	0.10262	0.139974	0.108437	0.13525
CTSD	0.0991356	8.20082e-05	0.00433513	2.98946	2.89033	0.962179	0.961828
SLC29A1	0.0380565	8.23984e-05	0.00434302	0.130214	0.092158	0.133034	0.087182
GSDMD	0.059098	8.46403e-05	0.00444818	0.3575	0.298402	0.338799	0.277568
ASRGL1	0.0430367	8.67809e-05	0.00454742	0.173576	0.130539	0.174821	0.131951
MRPS6	-0.0702189	8.76611e-05	0.00456886	0.455207	0.525426	0.393282	0.421301
REM2	-0.00380627	8.7697e-05	0.00456886	0.000209	0.004016	0.000529	0.005184
RPS10	-0.0768593	9.44529e-05	0.00490665	2.27686	2.35372	0.94393	0.952403
DCAF7	-0.0605201	9.68728e-05	0.0050179	0.355874	0.416394	0.338535	0.374647
LYN	-0.0600203	0.000101254	0.0052298	0.328237	0.388257	0.307062	0.343544
RP11-670E13.6	0.0534653	0.00010266	0.00528726	0.256159	0.202694	0.231685	0.180961
HSP90AB1	-0.0845349	0.000103664	0.00532381	2.28472	2.36925	0.937318	0.948162
TSPAN4	0.071017	0.000104027	0.00532725	0.535579	0.464562	0.435335	0.384543
PSMA3	-0.0785793	0.000109521	0.00559043	0.802257	0.880836	0.599841	0.622055
MYD88	0.0548704	0.000109787	0.00559043	0.307759	0.252888	0.293838	0.241753
PTCH2	0.0417365	0.000118034	0.00599345	0.149218	0.107482	0.134356	0.094722
TMEM259	-0.0378704	0.000119132	0.00603222	0.108558	0.146429	0.116107	0.138549
IFRD1	0.0505625	0.000126433	0.006384	0.235433	0.18487	0.219519	0.170123
CXCL2	0.122076	0.000127563	0.00642303	1.53429	1.41222	0.710659	0.680961
PDLIM4	-0.0281866	0.000128908	0.00647269	0.046397	0.074584	0.042846	0.061263
VPS54	-0.0169239	0.000130444	0.00649556	0.01912	0.036044	0.023274	0.038172
SGPP2	-0.0125495	0.000129972	0.00649556	0.010049	0.022598	0.012431	0.024505
SDC3	-0.0177203	0.000130193	0.00649556	0.020935	0.038656	0.023803	0.039585
SERPINB2	-0.0524471	0.000130992	0.00650487	0.121363	0.17381	0.074848	0.106032
SRSF5	0.0805879	0.000131841	0.00652901	0.999933	0.919345	0.695054	0.647031
MYADM	0.0488095	0.000135975	0.00671532	0.232574	0.183764	0.221634	0.174364
HLA-E	0.0809805	0.000136876	0.00674132	2.04113	1.96015	0.921449	0.909991
HLA-DRB1	0.0776863	0.000137595	0.00675825	3.59912	3.52144	0.988892	0.989632
FTL	-0.0544924	0.000140467	0.00686195	6.05431	6.1088	1	1
SERF2	-0.0734378	0.000141677	0.00690235	2.71331	2.78675	0.964031	0.971725
PNPLA6	-0.0406664	0.000142359	0.00691689	0.138708	0.179375	0.151018	0.177191
CTD-3252C9.4	0.040633	0.000148548	0.00719819	0.153117	0.112484	0.146522	0.106032
LY96	0.0701474	0.000159667	0.00771626	0.618704	0.548556	0.499074	0.456645
CISD3	-0.0562013	0.000164428	0.00788528	0.32211	0.378311	0.313674	0.343073
RNF213	-0.0769582	0.000164477	0.00788528	0.657525	0.734483	0.514414	0.539585
VIM	0.0784639	0.000163618	0.00788528	3.50159	3.42312	0.985718	0.990104
CD81	-0.0713232	0.000165262	0.00790187	0.519501	0.590824	0.43269	0.451461
SLC11A1	-0.0490819	0.000167502	0.00794575	0.186532	0.235614	0.169532	0.203582
TRAF1	0.0557868	0.000167158	0.00794575	0.268708	0.212922	0.217932	0.180961
GABARAPL1	0.0515096	0.000166994	0.00794575	0.27383	0.22232	0.261835	0.212064
SIGLEC15	0.0341747	0.000170341	0.00804288	0.110396	0.076221	0.104734	0.073516
MT-CO3	0.0719186	0.000170442	0.00804288	3.31044	3.23852	0.988363	0.980679
FAM134A	-0.0250515	0.000171518	0.00807253	0.050599	0.075651	0.063211	0.078228
STEAP4	0.0279428	0.00017359	0.00812761	0.060103	0.032161	0.045755	0.024034
ACTG1	-0.0845438	0.000173201	0.00812761	2.48482	2.56936	0.94155	0.955231
CLTA	-0.0812905	0.000176725	0.00821042	1.12715	1.20844	0.722825	0.748822
ANXA6	0.0476153	0.000179272	0.00830734	0.244325	0.19671	0.23909	0.1918
HSD17B12	0.0456834	0.00018161	0.00839412	0.233193	0.18751	0.241999	0.192743
RP5-1085F17.3	-0.0118617	0.000184281	0.0084958	0.007414	0.019276	0.007934	0.019793
ANKRD28	0.0477375	0.000185686	0.0085387	0.23037	0.182632	0.221634	0.168709
ST3GAL2	-0.0297652	0.000186924	0.00857375	0.07042	0.100185	0.077757	0.099906
GPN3	0.0459326	0.000192893	0.00882512	0.237514	0.191582	0.244909	0.1918
CH17-373J23.1	0.0450618	0.000193426	0.00882709	0.180921	0.13586	0.160011	0.117342
SERPING1	0.0477835	0.000196048	0.00892413	0.223342	0.175558	0.206824	0.164939
HLA-DQB2	0.0202965	0.000197866	0.00896163	0.046147	0.02585	0.051574	0.029218
ANXA1	0.0999012	0.000197833	0.00896163	1.31439	1.21449	0.71013	0.686616
MT-ND3	0.0907999	0.000200343	0.00905108	1.78532	1.69452	0.866966	0.846371
SMARCD2	-0.026137	0.000201224	0.00906815	0.057995	0.084132	0.068765	0.089538
NOTCH2NL	0.0403299	0.000204782	0.00920548	0.162574	0.122244	0.164507	0.117342
ADI1	-0.0627553	0.00020783	0.00931927	0.445007	0.507763	0.405448	0.424599
TMEM120A	0.0385794	0.00021132	0.00944129	0.169296	0.130717	0.183285	0.136192
IDO1	-0.0499813	0.000211599	0.00944129	0.124432	0.174413	0.078815	0.111687
PKM	-0.0765591	0.000213739	0.00951323	2.39245	2.46901	0.948691	0.957116
PITPNA	-0.0342151	0.000228266	0.0101348	0.100003	0.134218	0.110024	0.13148
HIF1A	-0.0797459	0.000237836	0.0104807	0.750105	0.829851	0.550383	0.573044
CNPY3	0.0686549	0.000238214	0.0104807	0.631755	0.5631	0.513092	0.463242
JMJD1C	0.0510619	0.000243321	0.0106459	0.284705	0.233643	0.275853	0.221489
RAC1	-0.0793164	0.00024306	0.0106459	1.13471	1.21403	0.729172	0.737983
CCL8	-0.0618124	0.000244073	0.0106529	0.150806	0.212618	0.083311	0.104618
HIP1	-0.0366072	0.000245539	0.010691	0.112879	0.149486	0.12219	0.138077
BNIP3	-0.0310048	0.000246769	0.0107187	0.087668	0.118672	0.102883	0.124411
LAMP2	0.0698131	0.000252486	0.0109406	0.661523	0.59171	0.526845	0.480679
RAB31	-0.063035	0.00025653	0.0110892	0.452263	0.515298	0.39963	0.433082
SYK	0.0667735	0.000259612	0.0111956	0.583803	0.517029	0.490082	0.431668
TMEM115	0.0354601	0.000264875	0.0113953	0.147726	0.112265	0.163449	0.122997
DAZAP2	0.0776557	0.00026738	0.0114757	1.11656	1.03891	0.733933	0.689444
NCAPH	-0.0130894	0.000270312	0.011574	0.011347	0.024437	0.014017	0.024976
PNRC1	0.0885953	0.000287315	0.0122364	1.49569	1.40709	0.811955	0.789821
CD300C	-0.0371816	0.00028782	0.0122364	0.136455	0.173637	0.153928	0.172008
SIRPB1	-0.0370663	0.000287293	0.0122364	0.122275	0.159341	0.130653	0.144675
MT-CO2	0.0640684	0.000291977	0.0123839	3.81778	3.75371	0.991801	0.98869
KMO	-0.0355193	0.000296308	0.0125382	0.111814	0.147333	0.118487	0.143261
LINC01010	0.0238246	0.000303891	0.0128281	0.059294	0.03547	0.058979	0.034402
RASSF4	-0.0651162	0.000304583	0.0128281	0.45226	0.517377	0.38429	0.410933
ACOT2	0.0359885	0.000310178	0.0130333	0.151656	0.115668	0.166887	0.121583
LILRB2	-0.0753459	0.000313289	0.0131334	0.726542	0.801888	0.544036	0.569274
ANPEP	-0.0487265	0.000318849	0.0133354	0.216322	0.265049	0.203914	0.2295
TNFRSF1B	0.069048	0.000322871	0.0134702	0.630112	0.561064	0.503835	0.450518
ARL4C	-0.0510526	0.000325367	0.013514	0.228356	0.279409	0.201798	0.239397
CRTAP	0.0637551	0.000331342	0.0137305	0.523344	0.459589	0.444591	0.384543
KCMF1	-0.0244839	0.000334353	0.013819	0.056698	0.081182	0.071145	0.088124
PMAIP1	0.0366322	0.000335011	0.013819	0.126138	0.089506	0.113727	0.074929
KLF10	0.0438345	0.000338156	0.0139169	0.208015	0.164181	0.197567	0.155514
LDLR	0.0435592	0.000339908	0.0139572	0.203099	0.15954	0.1936	0.151272
CD99	0.0827186	0.00034592	0.0141396	1.2451	1.16239	0.746099	0.718662
PRDX2	0.0351748	0.000354445	0.0144337	0.139369	0.104195	0.143348	0.107917
GPX3	-0.01251	0.000362447	0.014715	0.01074	0.02325	0.014282	0.022149
PNPLA8	0.0424321	0.000366149	0.0148319	0.216548	0.174116	0.222163	0.178134
PLBD1	0.0634236	0.000367616	0.0148579	0.513032	0.449608	0.432161	0.378417
FAM92A1	0.0125264	0.000371917	0.0149981	0.02155	0.009024	0.024597	0.012724
STAC	-0.013323	0.000374015	0.0150491	0.011973	0.025296	0.012695	0.024976
KHK	0.0153999	0.000382644	0.015362	0.031036	0.015636	0.03835	0.017908
TMEM176B	-0.10177	0.000387483	0.0155217	1.59609	1.69786	0.750595	0.803487
SMOX	-0.0230358	0.000393562	0.0157303	0.047718	0.070754	0.053425	0.079642
ERAP2	0.0278381	0.000398966	0.015911	0.092261	0.064423	0.108437	0.059378
RCC2	-0.0339328	0.000401914	0.0159932	0.106114	0.140047	0.11214	0.139491
PTGDS	0.032511	0.000404625	0.0160656	0.068996	0.036485	0.040201	0.02262
MFSD12	-0.0481902	0.00040954	0.0161894	0.206387	0.254577	0.191219	0.221489
SNAI3	-0.0152128	0.000413922	0.0163268	0.018299	0.033511	0.023539	0.032988
COL6A1	-0.0276431	0.000417942	0.0164494	0.057161	0.084804	0.053954	0.075401
CCL23	-0.0148621	0.000421395	0.0165223	0.012543	0.027405	0.011108	0.025448
TXLNB	0.0374349	0.000421628	0.0165223	0.150037	0.112602	0.140439	0.113101
CLK1	0.0396928	0.000431889	0.0168877	0.178681	0.138988	0.176937	0.135721
STX5	0.041768	0.00043624	0.0170209	0.21665	0.174882	0.223221	0.182375
NOS1AP	0.016699	0.000440271	0.0171411	0.036295	0.019596	0.043375	0.020735
TMEM230	0.0607042	0.000454987	0.0176758	0.537423	0.476719	0.466014	0.418944
CPED1	0.0137948	0.000466807	0.018096	0.026765	0.01297	0.033325	0.015551
ETV6	-0.0495946	0.000474379	0.0183501	0.276782	0.326377	0.27506	0.301131
OTOA	0.0375335	0.000482444	0.0185823	0.151677	0.114144	0.143877	0.10886
GSN	-0.0875415	0.000481854	0.0185823	1.37687	1.46441	0.767786	0.784637
WNK1	-0.047754	0.00048362	0.0185879	0.248444	0.296198	0.250727	0.277568
PTPN12	-0.0524801	0.000503702	0.0193056	0.316487	0.368967	0.303359	0.328935
PTGER4	0.0401526	0.000504433	0.0193056	0.191841	0.151689	0.190161	0.153157
MRPL14	-0.055921	0.00051386	0.0196247	0.397185	0.453106	0.371066	0.401037
FAS	0.0350744	0.00051928	0.0197897	0.131395	0.09632	0.122454	0.090952
RRP7A	-0.0574579	0.000525424	0.0199816	0.414148	0.471606	0.383232	0.401979
ANKRD39	-0.0254915	0.000534229	0.0202737	0.063008	0.0885	0.075377	0.089067
TPM3	-0.0738995	0.000538849	0.0204061	1.77734	1.85124	0.879133	0.903864
TRIM56	-0.0316837	0.00054563	0.0206195	0.091676	0.12336	0.098122	0.12017
ENPP2	-0.0558814	0.000557849	0.0210372	0.239067	0.294949	0.171912	0.217719
TCEB3	-0.0362701	0.000569113	0.0213726	0.14286	0.179131	0.159482	0.183789
ADD3	0.0269624	0.000570999	0.0213988	0.088449	0.061487	0.097593	0.061734
AF213884.2	0.0191853	0.000576788	0.0215709	0.043508	0.024323	0.044962	0.023091
GDF15	0.0278813	0.000581389	0.021698	0.08137	0.053489	0.072732	0.04901
NOTCH2	0.046068	0.000597648	0.0222587	0.261306	0.215238	0.249934	0.21065
RAP2B	0.0588306	0.000598888	0.0222589	0.493992	0.435162	0.428458	0.384543
CTD-2319I12.2	-0.00919488	0.000612531	0.0227191	0.005579	0.014774	0.005819	0.016023
FLII	-0.0486146	0.000625151	0.0231396	0.283512	0.332127	0.280878	0.310085
CD163	-0.0989577	0.000626534	0.0231432	0.842407	0.941365	0.461254	0.493874
DNAJC3-AS1	0.0181346	0.000633842	0.0233653	0.039608	0.021474	0.039408	0.023091
DYNLL1	-0.075776	0.000636035	0.0233983	1.17138	1.24716	0.734726	0.749764
ARSA	0.0329608	0.000637866	0.0234179	0.139337	0.106376	0.150225	0.114515
TMEM208	-0.0646393	0.000645892	0.0236643	0.654613	0.719252	0.54192	0.556079
ARHGAP26	-0.0363248	0.000655005	0.023901	0.133183	0.169508	0.137265	0.162111
MNDA	0.0626918	0.000659437	0.0239657	0.46157	0.398878	0.361016	0.309614
TUBA4A	-0.0339584	0.000658947	0.0239657	0.118419	0.152377	0.124835	0.152215
STOML1	0.0164496	0.000664307	0.0240312	0.036623	0.020174	0.041259	0.028275
LACC1	-0.0589155	0.000663402	0.0240312	0.406965	0.46588	0.351494	0.372762
RARRES1	0.0433553	0.000665237	0.0240312	0.182835	0.13948	0.151547	0.118285
GCLM	-0.0295252	0.000670418	0.0241217	0.093893	0.123418	0.104205	0.130066
RNU12	0.0286718	0.000669573	0.0241217	0.091979	0.063307	0.087014	0.060792
MIS18BP1	0.0478851	0.000679676	0.024406	0.287746	0.239861	0.272944	0.218662
ATN1	-0.0242205	0.000688445	0.0246718	0.055038	0.079258	0.059508	0.083883
EIF1AY	0.0337746	0.000693907	0.0248182	0.155606	0.121832	0.172441	0.13148
COL23A1	-0.0185754	0.000710544	0.0253629	0.029292	0.047867	0.029886	0.048539
B3GALT6	-0.0152785	0.000715419	0.0254864	0.021043	0.036321	0.025126	0.040057
ALDH16A1	-0.0321994	0.000729205	0.0258753	0.117294	0.149493	0.133563	0.158812
SLC1A5	0.0544834	0.000728071	0.0258753	0.38817	0.333686	0.336419	0.295005
FADS1	0.0402097	0.000731565	0.025908	0.204692	0.164483	0.204708	0.155985
ITPR2	-0.068083	0.000737889	0.0260297	0.606026	0.674109	0.475007	0.504241
SDF2L1	-0.0709554	0.000737203	0.0260297	0.725357	0.796312	0.539011	0.566447
AARS2	-0.0163761	0.000751474	0.0264572	0.023837	0.040214	0.027241	0.040999
RPS6	-0.0696454	0.00076211	0.0267793	2.13844	2.20809	0.930177	0.938266
CD9	0.0906972	0.000773771	0.0271362	0.948633	0.857936	0.540598	0.519793
TRIM28	-0.0326155	0.000784165	0.0274473	0.115986	0.148601	0.125099	0.151744
TUBB	-0.0772033	0.000787014	0.0274679	1.55405	1.63126	0.828088	0.844015
S100A12	-0.0393123	0.0007878	0.0274679	0.128163	0.167476	0.107908	0.137606
FDPS	0.0510177	0.000792753	0.0275872	0.384371	0.333353	0.367892	0.31574
EIF3J	-0.0391375	0.000797938	0.0277141	0.181619	0.220756	0.193864	0.223374
C5orf24	-0.0337139	0.000832547	0.0288606	0.130721	0.164435	0.146522	0.172008
EIF2S2	-0.0570133	0.000844678	0.0292249	0.461524	0.518538	0.409944	0.439208
IER3	0.0978802	0.000858199	0.0296358	1.75691	1.65903	0.814599	0.781338
CDC5L	-0.0458535	0.000864926	0.0297938	0.265759	0.311613	0.268712	0.293591
STX11	0.0494972	0.00086608	0.0297938	0.330035	0.280538	0.307062	0.257776
PBRM1	-0.0502466	0.000873681	0.0299981	0.308763	0.35901	0.29754	0.318096
F13A1	0.0303709	0.000875721	0.0300109	0.07768	0.04731	0.053954	0.03393
ASAP1	-0.0641608	0.00088331	0.0302136	0.512726	0.576886	0.403597	0.437795
GIMAP8	-0.0357838	0.000892508	0.0304703	0.136537	0.17232	0.140704	0.164467
TMEM62	-0.0168788	0.000896086	0.0305347	0.026537	0.043416	0.030944	0.045712
TREML4	0.00723416	0.000898475	0.0305583	0.00948	0.002245	0.013753	0.002356
RAB10	-0.0692889	0.000902512	0.0306378	0.852355	0.921644	0.620206	0.647031
TLN1	-0.0695428	0.0009101	0.0307795	0.864933	0.934476	0.629199	0.646089
SAT1	0.0799378	0.000909454	0.0307795	2.07429	1.99436	0.912986	0.904336
RPL35A	0.0733081	0.0009122	0.0307927	2.01348	1.94017	0.91087	0.893025
CCL5	0.0742227	0.00091528	0.0308076	0.489674	0.415451	0.308384	0.262488
SMG6	0.0268538	0.000916058	0.0308076	0.091621	0.064767	0.0968	0.070217
CAT	0.0467328	0.000926582	0.0311035	0.313067	0.266335	0.306268	0.251649
STK40	-0.0244662	0.000929337	0.031138	0.062514	0.086981	0.072203	0.084354
BARD1	-0.0197994	0.000934841	0.0312643	0.035855	0.055655	0.041259	0.055137
CDK5RAP2	-0.0391173	0.000944722	0.0315148	0.170821	0.209938	0.172441	0.196041
LENG8-AS1	0.0134314	0.000947578	0.0315148	0.023011	0.00958	0.023274	0.01131
TSIX	-0.00372053	0.000947056	0.0315148	0	0.003721	0	0.003299
CDC42EP3	0.0346541	0.00095655	0.0317546	0.147697	0.113042	0.141232	0.111687
P2RX4	0.0498471	0.000960432	0.0317593	0.340832	0.290985	0.307591	0.26673
MAG	-0.00440325	0.00095875	0.0317593	0.000749	0.005152	0.000793	0.005655
FYB	0.0771621	0.000962894	0.0317593	1.25239	1.17523	0.759058	0.706409
FZD2	-0.0133006	0.000963736	0.0317593	0.015478	0.028779	0.017985	0.030631
ODF3B	0.0544534	0.000972355	0.0319848	0.453076	0.398623	0.408887	0.361923
FRMD4B	0.0385571	0.000994879	0.0326661	0.199388	0.160831	0.20365	0.159755
STX10	0.0442833	0.000997766	0.0327013	0.285563	0.241279	0.285903	0.234684
TMED8	-0.0222433	0.00102088	0.0332678	0.053126	0.07537	0.061888	0.081527
EFHD2	-0.0635469	0.00102476	0.0332836	0.614033	0.67758	0.501984	0.520735
RP11-598F7.3	0.0157709	0.00102695	0.0332946	0.034411	0.01864	0.037556	0.019321
ZSWIM4	-0.0166609	0.00102882	0.0332954	0.025109	0.04177	0.026977	0.042884
SLC12A4	-0.0111968	0.00103588	0.0333975	0.010641	0.021838	0.01296	0.020735
CAMK1	-0.0363187	0.00103545	0.0333975	0.144154	0.180472	0.146258	0.164467
BAZ1B	-0.0379259	0.00104164	0.0333975	0.170732	0.208658	0.182491	0.204995
SEC11C	-0.0586174	0.00104352	0.0333975	0.505989	0.564606	0.436128	0.451932
SCPEP1	0.0623578	0.00104493	0.0333975	0.58348	0.521122	0.460725	0.420358
FCRL4	-0.00361571	0.00104331	0.0333975	0.000407	0.004022	0.000529	0.004241
PDCD11	-0.0236898	0.00104495	0.0333975	0.057222	0.080912	0.062946	0.083412
RP11-362F19.1	0.00667618	0.00107206	0.0342034	0.008752	0.002076	0.010844	0.003299
C19orf60	0.0631508	0.00107586	0.0342037	0.724991	0.66184	0.572864	0.511781
KIAA0930	-0.0535482	0.00107409	0.0342037	0.378024	0.431572	0.341973	0.365693
ZNF35	-0.0150466	0.00107781	0.0342051	0.021783	0.036829	0.026448	0.039585
S100B	-0.0208894	0.00108074	0.0342381	0.030585	0.051475	0.029093	0.04147
TRAPPC6A	0.0494224	0.00109031	0.0344201	0.368102	0.31868	0.348321	0.292648
ZNF577	-0.0109319	0.00109005	0.0344201	0.01047	0.021402	0.013753	0.021678
ZFAS1	0.0556731	0.00110835	0.0349284	0.485328	0.429655	0.425813	0.375589
ARPC2	-0.0681698	0.00111626	0.0350551	1.97991	2.04807	0.908225	0.918002
NDUFV2	-0.0666619	0.00112115	0.0351476	0.835573	0.902235	0.618619	0.640905
DYM	0.0324951	0.00115732	0.0361556	0.147064	0.114569	0.157895	0.121112
HINT1	-0.0709805	0.00116377	0.0362944	1.22259	1.29357	0.757472	0.768143
TTYH3	-0.0452108	0.00119336	0.0371529	0.25853	0.303741	0.25443	0.277568
CSRNP1	0.0374017	0.00120526	0.0374588	0.183465	0.146063	0.175615	0.144204
HSPA1B	-0.0291955	0.00121032	0.0375512	0.094056	0.123251	0.103676	0.121583
FCGR2B	-0.0480054	0.00121603	0.037612	0.217693	0.265699	0.172441	0.21065
ABHD12	-0.0579608	0.00121854	0.037612	0.50666	0.564621	0.435864	0.45853
ZNF337	-0.0134107	0.00121709	0.037612	0.018185	0.031595	0.021687	0.034873
MAFG	-0.0288916	0.0012253	0.0376914	0.090504	0.119395	0.097593	0.118756
LAPTM5	0.0796113	0.00122426	0.0376914	1.57519	1.49558	0.822005	0.794062
MIF	-0.0747277	0.00122796	0.0377089	1.35763	1.43236	0.78392	0.798775
WBSCR27	0.00686466	0.00127403	0.0390572	0.008567	0.001702	0.009521	0.002356
METTL21B	0.0227586	0.00128819	0.0394244	0.072661	0.049903	0.080138	0.057022
SPG7	-0.0282023	0.00131235	0.0400956	0.09045	0.118652	0.102089	0.118285
RP4-673M15.1	0.0145587	0.00132515	0.0403498	0.03069	0.016131	0.032531	0.016965
SRGN	-0.0798325	0.00132404	0.0403498	1.58838	1.66821	0.82465	0.832234
SEPW1	-0.050598	0.00133973	0.0407251	0.351525	0.402123	0.324517	0.35344
GPR108	0.0445672	0.00134505	0.040818	0.304967	0.260399	0.301772	0.253063
LINC00672	-0.00553936	0.00135016	0.0408671	0.0021	0.007639	0.003174	0.008011
PLPP3	0.0347526	0.00135895	0.0410325	0.159658	0.124905	0.158159	0.117813
BCL6	0.016971	0.00136739	0.0411495	0.041095	0.024124	0.044697	0.026861
BNIP3L	0.0594166	0.00136539	0.0411495	0.604041	0.544625	0.498281	0.445335
CES1	-0.0433742	0.00137751	0.0413849	0.139701	0.183076	0.108172	0.119698
CD47	-0.0631467	0.00138126	0.0414285	0.618204	0.681351	0.490082	0.508954
COL6A2	-0.0240816	0.00138846	0.0415754	0.048005	0.072087	0.04073	0.06032
HCLS1	0.0669592	0.00140384	0.0418967	0.939499	0.87254	0.666755	0.62394
HVCN1	0.0454212	0.00140294	0.0418967	0.303732	0.258311	0.289606	0.237512
IL21R	-0.0271742	0.001422	0.0423685	0.074454	0.101628	0.076435	0.092366
PARP12	-0.0312941	0.00144526	0.0429907	0.119628	0.150922	0.12986	0.156456
EXOSC4	-0.0410278	0.0014592	0.0431218	0.235676	0.276704	0.245173	0.271913
FARP2	0.0198681	0.00145924	0.0431218	0.053814	0.033946	0.055541	0.037229
PTGFRN	-0.0114132	0.00145554	0.0431218	0.012634	0.024047	0.015075	0.024505
COL4A3BP	0.0536393	0.0014647	0.0431924	0.445699	0.392059	0.392753	0.3459
EIF4EBP3	0.0339001	0.00146642	0.0431924	0.166119	0.132219	0.170854	0.136192
RNASE1	-0.0695618	0.00148279	0.0433983	0.330102	0.399663	0.190161	0.237983
LAMP1	-0.0676846	0.00148027	0.0433983	0.764989	0.832673	0.559376	0.577286
ADAMTS14	-0.0156419	0.00148304	0.0433983	0.023379	0.039021	0.02301	0.043355
LAD1	-0.0147367	0.00149956	0.0438105	0.020646	0.035382	0.022216	0.034402
IGFBP6	-0.00474302	0.00151238	0.0441135	0.000761	0.005504	0.000793	0.004713
SUCLG2	0.0288855	0.00154232	0.0449141	0.130691	0.101805	0.150489	0.114043
CAPNS1	-0.0436457	0.001562	0.045414	0.269791	0.313436	0.273473	0.295947
NDUFA11	-0.0529194	0.00156588	0.0454532	0.459538	0.512458	0.415763	0.438266
CISD2	-0.0515497	0.00156851	0.0454565	0.415891	0.46744	0.386141	0.407634
CYBA	-0.0693342	0.00158034	0.045726	1.67802	1.74735	0.857974	0.877945
TREM1	0.0107943	0.00160202	0.0462789	0.018216	0.007422	0.019307	0.008483
SNRPD2	-0.0658344	0.0016069	0.0463456	0.920855	0.98669	0.652737	0.67672
EXOC3	-0.0343653	0.00161396	0.0464411	0.14583	0.180196	0.152605	0.178134
KCNE3	-0.0299379	0.00161537	0.0464411	0.116409	0.146347	0.132505	0.152686
EIF4A2	0.0463552	0.00161956	0.0464875	0.338854	0.292498	0.327427	0.272856
RP11-290L1.2	-0.00471808	0.00162636	0.0466086	0.000847	0.005565	0.001058	0.004713
MAPRE2	0.0286319	0.00163103	0.0466683	0.118212	0.08958	0.12748	0.093308
NR4A1	0.0186175	0.00163482	0.0467018	0.044541	0.025924	0.042317	0.021678
MRPL54	-0.0553581	0.00163739	0.0467018	0.51895	0.574308	0.457022	0.478322
RNF138	0.0291776	0.0016412	0.0467365	0.127442	0.098264	0.138323	0.103205
EIF3B	-0.0315793	0.00166284	0.0472038	0.121714	0.153294	0.12986	0.156927
UBE2O	-0.0143723	0.00167138	0.0473086	0.02128	0.035653	0.023803	0.038172
PDHA1	-0.0404436	0.00167178	0.0473086	0.226547	0.26699	0.235123	0.259189
TMEM38B	0.045478	0.00168102	0.0474953	0.294092	0.248614	0.266596	0.223374
USP8	-0.044716	0.00168558	0.0475498	0.29055	0.335266	0.290135	0.312912
SQLE	0.0339347	0.00169889	0.0477458	0.165416	0.131481	0.167416	0.130066
ACP1	-0.0497285	0.00169912	0.0477458	0.383009	0.432738	0.365512	0.381244
MAST3	-0.0130815	0.00170048	0.0477458	0.01928	0.032361	0.023274	0.036287
SCAF1	-0.0237004	0.00170832	0.0478915	0.066256	0.089956	0.078286	0.090952
AP5Z1	0.0300594	0.00173009	0.0484093	0.137205	0.107145	0.151812	0.113101
OAZ2	0.0531852	0.00173217	0.0484093	0.493265	0.44008	0.438508	0.386899
TNF	0.0470699	0.00173746	0.0484822	0.255276	0.208206	0.20365	0.165881
BLOC1S2	-0.0496643	0.00174884	0.0487243	0.384791	0.434455	0.364454	0.377945
GPX4	0.0647357	0.00177006	0.0492393	2.50647	2.44173	0.953187	0.948633
ALOX15B	0.0194566	0.00177902	0.0494124	0.053083	0.033626	0.054483	0.032045

## Sheet: cDC2
Gene	logFC	P.Value	adj.P.Val	AveExpr_cluster	AveExpr_rest	percentExpr_cluster	percentExpr_rest

## Sheet: iNKT_cells
Gene	logFC	P.Value	adj.P.Val	AveExpr_cluster	AveExpr_rest	percentExpr_cluster	percentExpr_rest
IFNG	1.65079	3.40028e-177	6.16403e-173	2.6914	1.04061	0.838105	0.369822
GZMB	1.29807	1.45493e-134	8.79167e-131	2.36003	1.06197	0.830847	0.384615
TUBA1B	1.22631	2.29081e-131	1.03819e-127	2.84674	1.62043	0.885887	0.573964
TUBB	1.11285	1.63658e-122	5.93357e-119	2.47152	1.35868	0.864919	0.542899
LTA	1.08854	2.66814e-120	8.06134e-117	1.99102	0.902476	0.808065	0.357988
HSPD1	1.06767	2.44841e-117	6.34069e-114	2.24239	1.17472	0.841331	0.47929
GAPDH	1.13983	5.82226e-117	1.31932e-113	3.55802	2.41819	0.935484	0.752959
HIST1H1E	1.10365	1.11751e-115	2.25092e-112	1.8947	0.791052	0.766935	0.380178
NCL	1.03026	1.49843e-114	2.71636e-111	2.59385	1.5636	0.889315	0.609467
HIST1H2AI	0.928579	2.35039e-110	3.87345e-107	1.24482	0.316243	0.637702	0.176036
HSP90AB1	1.09092	3.10492e-109	4.69049e-106	3.20677	2.11585	0.914516	0.707101
HSP90AA1	1.02052	1.09217e-108	1.52299e-105	2.69574	1.67522	0.894153	0.631657
ENO1	0.974734	6.11902e-105	7.92325e-102	2.3289	1.35417	0.864919	0.539941
LDHA	0.962035	3.66253e-104	4.42629e-101	2.26845	1.30642	0.860887	0.547337
H2AFZ	0.948697	9.23406e-100	1.04622e-96	2.18537	1.23667	0.84879	0.513314
PPIA	0.878748	6.58223e-98	7.01898e-95	2.86503	1.98629	0.926613	0.721893
RAN	0.93444	1.00858e-95	1.01575e-92	2.22683	1.29239	0.850403	0.529586
NPM1	0.944291	1.02013e-94	9.73312e-92	3.03985	2.09556	0.919556	0.72929
HMGB2	0.828223	3.18306e-93	2.88513e-90	1.48375	0.655532	0.743145	0.338757
HSPE1	0.857081	3.40571e-93	2.93994e-90	1.74949	0.892406	0.796169	0.418639
HSPA8	0.926866	2.50546e-92	2.0645e-89	2.75788	1.83101	0.899194	0.690828
PKM	0.876343	3.77563e-91	2.97585e-88	2.02424	1.1479	0.833266	0.508876
PGAM1	0.866429	2.2252e-89	1.68077e-86	1.8119	0.945469	0.79254	0.436391
ACTG1	0.876384	3.49915e-88	2.53731e-85	3.23578	2.3594	0.937298	0.764793
PFN1	0.779454	5.26547e-88	3.67125e-85	3.27692	2.49746	0.956653	0.819527
STMN1	0.798674	1.04714e-85	7.0306e-83	1.43156	0.63289	0.719556	0.337278
MT2A	0.865626	1.03333e-84	6.69004e-82	1.81574	0.950112	0.791935	0.403846
EIF5A	0.820731	2.68864e-83	1.68068e-80	2.04134	1.22061	0.846371	0.516272
HNRNPA2B1	0.751546	4.53611e-79	2.74102e-76	2.50217	1.75063	0.910484	0.702663
TPI1	0.822872	3.38957e-78	1.98213e-75	2.11509	1.29222	0.842137	0.547337
TAGLN2	0.766883	8.31246e-78	4.70901e-75	1.68759	0.920711	0.790323	0.451183
HIST1H4C	0.774189	2.95513e-77	1.62335e-74	1.60678	0.832591	0.769758	0.397929
RPL22L1	0.739802	1.25336e-75	6.68261e-73	1.46238	0.722578	0.738911	0.372781
HNRNPU	0.743218	1.97717e-74	1.02406e-71	1.48702	0.743806	0.739919	0.392012
DUT	0.741217	2.86512e-74	1.44275e-71	1.56779	0.826577	0.764516	0.405325
FABP5	0.714684	4.00083e-74	1.96019e-71	1.32178	0.607093	0.704839	0.318047
YBX1	0.743869	9.59038e-74	4.57511e-71	1.64566	0.901796	0.782661	0.43787
C1QBP	0.717419	1.75151e-72	8.1414e-70	1.45556	0.738145	0.740323	0.384615
NME2	0.754825	4.66146e-72	2.11257e-69	1.92057	1.16574	0.827621	0.519231
PSME2	0.740434	1.01585e-70	4.49155e-68	1.89574	1.15531	0.826008	0.517751
HMGN2	0.73104	1.24714e-70	5.38288e-68	1.76108	1.03004	0.807056	0.488166
EEF2	0.770493	1.49876e-70	6.31849e-68	2.1985	1.42801	0.860081	0.607988
TUBA1C	0.684595	3.29905e-70	1.35921e-67	1.28583	0.601232	0.696371	0.331361
CCT6A	0.706017	8.94079e-70	3.60175e-67	1.46196	0.755943	0.740927	0.37426
VDAC1	0.677523	1.75848e-69	6.92994e-67	1.25755	0.580031	0.686895	0.321006
SLC25A5	0.741668	5.22369e-69	2.01479e-66	1.76936	1.02769	0.794153	0.476331
IL17F	0.807389	6.67789e-69	2.52202e-66	1.28713	0.47974	0.633871	0.264793
PA2G4	0.705744	1.58968e-67	5.88116e-65	1.59357	0.887829	0.770363	0.433432
HMGA1	0.687129	1.71803e-67	6.22889e-65	1.34164	0.654512	0.70504	0.352071
HMGB1	0.682342	8.58266e-67	3.05071e-64	2.20537	1.52303	0.887903	0.64645
MIF	0.723257	3.79549e-66	1.32317e-63	2.37016	1.6469	0.88629	0.656805
MKI67	0.595423	5.28287e-66	1.80694e-63	0.876545	0.281122	0.54879	0.183432
EIF4G1	0.61113	1.85287e-64	6.22017e-62	1.00628	0.39515	0.608065	0.236686
RPS17	0.689476	2.66761e-64	8.79243e-62	1.87725	1.18777	0.830242	0.544379
IL2RA	0.674357	4.2299e-64	1.36928e-61	1.30719	0.632829	0.694758	0.316568
SERBP1	0.686917	4.70603e-63	1.49668e-60	1.7345	1.04758	0.802016	0.501479
CCND2	0.651413	6.57329e-63	2.05449e-60	1.2992	0.647785	0.701411	0.340237
CALR	0.690712	1.0381e-62	3.18961e-60	1.80068	1.10997	0.815323	0.505917
TYMS	0.604734	2.65025e-62	8.0073e-60	1.02099	0.416253	0.608669	0.239645
ATP5B	0.67564	4.86113e-62	1.44463e-59	1.61366	0.938016	0.777419	0.457101
ACTB	0.559566	1.19884e-61	3.44962e-59	4.32205	3.76248	0.988105	0.960059
CHCHD2	0.688518	1.18504e-61	3.44962e-59	2.06866	1.38015	0.856452	0.585799
MT-ND5	0.671699	7.79991e-61	2.20932e-58	2.69493	2.02323	0.929637	0.784024
IMPDH2	0.62616	1.76792e-60	4.9306e-58	1.20981	0.583652	0.673992	0.323964
PRDX1	0.668186	1.89026e-60	5.19191e-58	1.74633	1.07814	0.806653	0.507396
RRM2	0.580637	2.02435e-59	5.47722e-57	0.940438	0.359801	0.570968	0.220414
NOLC1	0.603816	2.42466e-59	6.46385e-57	1.07956	0.475744	0.629234	0.275148
TUBB4B	0.612934	9.87477e-59	2.55728e-56	1.17159	0.558659	0.661492	0.316568
UBE2C	0.55906	3.36483e-58	8.59122e-56	0.877562	0.318503	0.549395	0.196746
CCT5	0.616764	7.02251e-58	1.76811e-55	1.23503	0.618269	0.678831	0.340237
HIST1H1C	0.563145	6.49443e-57	1.61275e-54	0.914535	0.35139	0.564718	0.217456
XRCC5	0.612582	9.46007e-57	2.31746e-54	1.3633	0.750715	0.726411	0.402367
MALAT1	-0.53716	1.46149e-56	3.53252e-54	4.15645	4.69361	0.999194	1
HNRNPC	0.611401	1.57531e-56	3.75752e-54	1.40617	0.794766	0.743952	0.411243
TCP1	0.59299	1.33822e-55	3.15054e-53	1.16677	0.573781	0.660484	0.316568
CCT3	0.6054	3.72405e-55	8.65507e-53	1.25649	0.651095	0.683871	0.360947
TMPO	0.565812	5.5095e-55	1.26426e-52	1.00591	0.440098	0.603427	0.261834
ALDOA	0.64847	1.31206e-54	2.97314e-52	2.0946	1.44613	0.857056	0.612426
DNAJA1	0.580138	2.19182e-54	4.90535e-52	1.17835	0.598209	0.671169	0.338757
HIST1H1D	0.558421	7.20328e-54	1.59245e-51	0.981631	0.42321	0.596371	0.244083
ATP5G3	0.612896	2.92748e-52	6.39391e-50	1.53836	0.925468	0.759879	0.454142
RPL4	0.634893	5.67781e-52	1.22532e-49	2.51339	1.8785	0.899395	0.745562
HSPA9	0.560004	8.55918e-52	1.82542e-49	1.14269	0.582682	0.661089	0.341716
HNRNPAB	0.55545	5.10503e-51	1.07609e-48	1.08372	0.528271	0.634476	0.294379
CCT2	0.554784	1.44767e-50	2.98219e-48	1.10827	0.55349	0.643145	0.310651
DDX21	0.572911	2.99424e-50	6.09883e-48	1.25795	0.685043	0.689516	0.372781
HNRNPA1	0.602155	7.42778e-50	1.49612e-47	2.36952	1.76736	0.893548	0.70858
GDI2	0.550808	3.62617e-49	7.22365e-47	1.07764	0.526832	0.624597	0.309172
STIP1	0.5091	3.83296e-48	7.5526e-46	0.928119	0.419019	0.578226	0.255917
RPL41	0.571544	4.98048e-48	9.70819e-46	2.52272	1.95117	0.914113	0.741124
FBL	0.518637	1.74401e-47	3.36334e-45	1.0193	0.500662	0.617137	0.298817
PRMT1	0.543003	3.49721e-47	6.67342e-45	1.17982	0.636817	0.668952	0.352071
CKS2	0.452367	4.11636e-47	7.77306e-45	0.685932	0.233565	0.466532	0.159763
CYCS	0.537175	5.46496e-47	1.02133e-44	1.12293	0.585758	0.649194	0.325444
HNRNPF	0.553484	1.09739e-46	2.02971e-44	1.27074	0.717255	0.694758	0.387574
SLC25A3	0.561794	1.10846e-46	2.02971e-44	1.45999	0.898201	0.753831	0.455621
ANP32E	0.522611	1.21639e-46	2.20508e-44	1.0315	0.508884	0.615927	0.300296
NDUFV2	0.537719	5.13178e-46	9.21078e-44	1.2073	0.669576	0.679839	0.362426
SRSF2	0.544456	1.54346e-45	2.74312e-43	1.25099	0.706529	0.688508	0.380178
MTHFD2	0.513301	2.75198e-45	4.84349e-43	1.01993	0.506626	0.609879	0.297337
TXN	0.573325	3.83569e-45	6.68591e-43	1.59569	1.02237	0.773387	0.495562
CCNB1	0.415032	6.2065e-45	1.07154e-42	0.587569	0.172538	0.412903	0.139053
CANX	0.527049	1.05736e-44	1.79139e-42	1.16005	0.632999	0.666935	0.352071
LDHB	0.582137	1.79077e-44	3.00583e-42	1.99552	1.41338	0.841532	0.60355
MIR155HG	0.517739	1.84751e-44	3.07263e-42	0.962102	0.444362	0.577823	0.245562
EIF3A	0.506204	1.11017e-43	1.82957e-41	1.04724	0.541034	0.625202	0.310651
TPM3	0.547717	1.23984e-43	2.00677e-41	1.64491	1.0972	0.798185	0.531065
MT-ND6	0.601923	1.67967e-43	2.69461e-41	1.23501	0.633088	0.642944	0.33284
CFL1	0.535548	2.50805e-43	3.98824e-41	2.368	1.83246	0.90746	0.721893
PGK1	0.529811	1.97239e-42	3.10917e-40	1.36014	0.830327	0.726613	0.428994
PAICS	0.465472	2.15534e-42	3.36827e-40	0.83086	0.365388	0.528427	0.236686
IL7R	-0.547802	2.23893e-42	3.469e-40	0.569651	1.11745	0.338911	0.465976
PTGES3	0.532448	3.09841e-42	4.76e-40	1.45883	0.926386	0.754032	0.468935
CCT4	0.511057	4.00994e-42	6.10859e-40	1.15384	0.64278	0.659476	0.356509
HNRNPA3	0.522466	4.98884e-42	7.53648e-40	1.37189	0.849428	0.733871	0.442308
CD74	0.538811	6.26035e-42	9.37915e-40	2.42056	1.88175	0.912702	0.763314
CCL22	0.455561	7.4446e-42	1.10619e-39	0.66964	0.214079	0.425605	0.133136
PRELID1	0.519177	1.14582e-41	1.68873e-39	1.25794	0.738766	0.692339	0.390533
HN1	0.461082	1.22854e-41	1.79604e-39	0.841669	0.380587	0.536492	0.236686
STAT1	0.5304	1.83866e-41	2.66649e-39	1.33158	0.801183	0.715121	0.414201
ACTR3	0.50749	2.36745e-41	3.40613e-39	1.2109	0.703415	0.684879	0.387574
PPA1	0.477016	3.87436e-41	5.53027e-39	0.953757	0.476742	0.587097	0.288462
SNRPG	0.512868	4.0425e-41	5.72518e-39	1.21323	0.700364	0.678427	0.368343
COTL1	0.515281	4.78282e-41	6.72117e-39	1.29378	0.778497	0.71129	0.412722
CCL4	0.59743	1.38646e-40	1.9186e-38	1.28477	0.68734	0.664113	0.31213
GPI	0.456833	1.43908e-40	1.97633e-38	0.857259	0.400426	0.547379	0.25
RANBP1	0.484572	2.96025e-40	4.03484e-38	1.02172	0.537146	0.60746	0.306213
WARS	0.460051	3.54995e-40	4.80249e-38	0.866946	0.406895	0.547581	0.254438
SNRPD1	0.489172	6.88684e-40	9.24776e-38	1.1033	0.614127	0.643347	0.338757
RPS2	0.546603	8.62937e-40	1.15024e-37	2.24624	1.69964	0.881855	0.673077
MRPL37	0.426271	1.53104e-39	2.01122e-37	0.71693	0.290659	0.476613	0.199704
NME1	0.45598	5.80611e-39	7.57217e-37	0.886304	0.430324	0.553226	0.254438
RPLP0	0.479961	1.30188e-38	1.68575e-36	3.46953	2.98957	0.9625	0.908284
CDC20	0.370134	1.45862e-38	1.87531e-36	0.53383	0.163696	0.381653	0.119822
HIST1H1B	0.420422	1.51017e-38	1.92792e-36	0.709343	0.288921	0.472984	0.180473
PCNA	0.444658	2.27615e-38	2.88545e-36	0.849699	0.40504	0.539919	0.251479
MCM7	0.449771	2.3399e-38	2.94568e-36	0.892203	0.442433	0.563508	0.260355
CCT8	0.489802	3.84345e-38	4.80511e-36	1.1904	0.700602	0.671573	0.372781
CORO1A	0.505628	2.86959e-37	3.56301e-35	1.86392	1.3583	0.842944	0.610947
CXCL10	0.355444	4.1261e-37	5.08829e-35	0.478426	0.122982	0.339718	0.087278
SUPT16H	0.44439	4.5461e-37	5.56835e-35	0.895373	0.450982	0.560887	0.275148
NHP2	0.46205	8.14412e-37	9.90849e-35	1.04145	0.5794	0.620565	0.326923
MT-ND4L	0.473493	8.88465e-37	1.07374e-34	3.17569	2.7022	0.969153	0.893491
SNRPB	0.47722	1.04034e-36	1.24896e-34	1.16889	0.691672	0.664113	0.380178
PSMB1	0.469339	1.85462e-36	2.21187e-34	1.15296	0.683622	0.666935	0.37574
SET	0.469031	2.32238e-36	2.75164e-34	1.13434	0.665311	0.657258	0.372781
NOP16	0.403161	2.33861e-36	2.75288e-34	0.710875	0.307714	0.475806	0.213018
ANP32B	0.490892	3.1836e-36	3.72337e-34	1.41903	0.928134	0.74254	0.463018
KPNB1	0.46083	3.27199e-36	3.80222e-34	1.03034	0.569513	0.61371	0.322485
SRSF3	0.476163	3.60086e-36	4.15774e-34	1.24492	0.768755	0.695968	0.408284
CLIC1	0.488088	4.86298e-36	5.57949e-34	1.36723	0.879142	0.727016	0.452663
SUB1	0.472506	6.64013e-36	7.57058e-34	1.25939	0.786881	0.702419	0.424556
PTMA	0.422074	6.96225e-36	7.88823e-34	3.51948	3.0974	0.970766	0.918639
ILF2	0.453445	7.06489e-36	7.9548e-34	1.01985	0.566404	0.613306	0.322485
RPL15	0.463535	1.28079e-35	1.43322e-33	2.77728	2.31374	0.937903	0.835799
CCT7	0.448605	1.39814e-35	1.55494e-33	0.977112	0.528506	0.59254	0.300296
RBM8A	0.467819	1.58708e-35	1.7543e-33	1.21857	0.75075	0.687702	0.405325
HSPA5	0.502435	2.10912e-35	2.31722e-33	1.50084	0.998401	0.756048	0.482249
PRDX3	0.423575	2.38433e-35	2.6038e-33	0.845462	0.421886	0.540524	0.261834
EIF4G2	0.468571	2.47242e-35	2.68384e-33	1.23249	0.763922	0.695161	0.41716
KPNA2	0.374965	3.27466e-35	3.53351e-33	0.614354	0.239389	0.427218	0.171598
COX5A	0.476854	5.36837e-35	5.75845e-33	1.27929	0.80244	0.698185	0.418639
NASP	0.443467	5.50669e-35	5.87207e-33	1.00782	0.564358	0.614516	0.318047
ERH	0.459046	5.69245e-35	6.03467e-33	1.16116	0.702115	0.668952	0.380178
TPX2	0.34464	5.77308e-35	6.08456e-33	0.503091	0.158451	0.362702	0.12426
XRCC6	0.445418	6.1954e-35	6.49192e-33	1.025	0.57958	0.620565	0.329882
SNRPE	0.441327	7.19589e-35	7.49695e-33	0.978014	0.536686	0.596976	0.307692
NUDC	0.435896	7.50096e-35	7.77014e-33	0.935874	0.499979	0.579032	0.297337
RAD21	0.426789	1.66417e-34	1.7141e-32	0.877934	0.451145	0.555847	0.275148
PPM1G	0.451901	1.72314e-34	1.76481e-32	1.06338	0.611483	0.626613	0.343195
CAPRIN1	0.392223	2.45691e-34	2.50218e-32	0.697399	0.305176	0.469153	0.201183
TPM4	0.419689	2.85562e-34	2.89199e-32	0.860817	0.441127	0.550806	0.264793
PSMB2	0.422868	6.52564e-34	6.57205e-32	0.893609	0.47074	0.561694	0.282544
CACYBP	0.435195	7.28193e-34	7.2932e-32	0.979387	0.544191	0.596774	0.325444
SNU13	0.446871	7.95158e-34	7.92012e-32	1.08364	0.636774	0.636694	0.356509
BZW1	0.451163	1.09181e-33	1.07835e-31	1.12504	0.673878	0.651815	0.383136
HNRNPD	0.410378	1.09713e-33	1.07835e-31	0.825156	0.414778	0.534073	0.257396
FKBP4	0.368849	3.04649e-33	2.96918e-31	0.628763	0.259914	0.434677	0.177515
EBNA1BP2	0.404632	3.2544e-33	3.15486e-31	0.796258	0.391627	0.515726	0.245562
HIST1H2AJ	0.401016	3.30966e-33	3.19135e-31	0.751217	0.350202	0.489315	0.224852
SLBP	0.38771	8.32793e-33	7.98776e-31	0.719003	0.331293	0.478831	0.213018
NOP56	0.395791	9.03219e-33	8.61766e-31	0.783892	0.388101	0.515524	0.242604
SNRPD3	0.423557	1.15367e-32	1.09496e-30	0.954158	0.530602	0.589315	0.313609
TOP2A	0.333562	1.7658e-32	1.66721e-30	0.511912	0.17835	0.369153	0.134615
PNP	0.365757	2.28563e-32	2.14683e-30	0.640521	0.274763	0.441532	0.18787
CDK1	0.328924	5.31396e-32	4.96554e-30	0.504521	0.175597	0.364919	0.134615
SYNCRIP	0.412727	6.99958e-32	6.50709e-30	0.909512	0.496785	0.569556	0.301775
DTYMK	0.331414	7.47731e-32	6.88064e-30	0.519057	0.187643	0.374597	0.142012
FTL	-0.422711	9.92128e-32	9.08348e-30	2.79146	3.21417	0.972379	0.955621
MRPL3	0.370217	1.00769e-31	9.17956e-30	0.701008	0.330791	0.478629	0.217456
YWHAQ	0.416344	1.36917e-31	1.24102e-29	0.936787	0.520442	0.579032	0.316568
TSR1	0.35358	1.86686e-31	1.6837e-29	0.606234	0.252655	0.420161	0.183432
H2AFX	0.368381	3.3351e-31	2.99301e-29	0.673726	0.305346	0.456452	0.199704
PRKDC	0.398166	3.50528e-31	3.13023e-29	0.831448	0.433282	0.533871	0.261834
CCNA2	0.320724	3.54315e-31	3.14854e-29	0.484049	0.163325	0.351411	0.121302
LSM2	0.384922	3.68685e-31	3.26025e-29	0.785581	0.40066	0.516734	0.251479
DDX39A	0.410445	4.87088e-31	4.28638e-29	0.955733	0.545289	0.593145	0.322485
PSMD8	0.415393	5.28977e-31	4.63251e-29	0.979516	0.564123	0.6	0.329882
NUSAP1	0.30657	7.34017e-31	6.39724e-29	0.44342	0.13685	0.327419	0.107988
ATP5A1	0.411004	1.14712e-30	9.94975e-29	0.97463	0.563626	0.599597	0.33284
RPL37A	0.437787	1.21147e-30	1.04579e-28	2.48097	2.04319	0.917339	0.766272
UQCRH	0.424206	3.65029e-30	3.13614e-28	1.12079	0.696584	0.650605	0.387574
IPO7	0.349293	6.23869e-30	5.33467e-28	0.611883	0.26259	0.422177	0.183432
LMNB1	0.354263	1.03998e-29	8.80971e-28	0.664186	0.309923	0.456855	0.202663
UBE2T	0.321842	1.06043e-29	8.94118e-28	0.514389	0.192546	0.368548	0.134615
TUFM	0.418581	1.98337e-29	1.64929e-27	1.10777	0.689189	0.646371	0.377219
UBE2D3	0.425279	2.11456e-29	1.75036e-27	1.19961	0.77433	0.679839	0.420118
UBB	0.428747	2.26427e-29	1.86576e-27	1.3001	0.871355	0.716129	0.45858
DNMT1	0.37038	2.66092e-29	2.18268e-27	0.744865	0.374485	0.492742	0.242604
SUMO2	0.436717	3.73599e-29	3.05072e-27	1.53414	1.09743	0.776815	0.534024
PHB2	0.427802	5.54695e-29	4.5092e-27	1.18577	0.757972	0.665121	0.403846
GARS	0.375176	5.81603e-29	4.70683e-27	0.785004	0.409828	0.512097	0.257396
SFPQ	0.362681	9.01995e-29	7.23512e-27	0.717836	0.355155	0.481048	0.218935
MT1E	0.332886	1.02381e-28	8.17602e-27	0.566692	0.233806	0.395161	0.14497
SSBP1	0.398038	1.0698e-28	8.50586e-27	1.01147	0.613434	0.617339	0.35355
PSMA5	0.388224	1.18567e-28	9.36686e-27	0.917122	0.528898	0.576008	0.315089
UBE2N	0.367187	1.18843e-28	9.36686e-27	0.769381	0.402194	0.508669	0.254438
GSTP1	0.431221	1.337e-28	1.04923e-26	1.38735	0.956125	0.7375	0.477811
DCTPP1	0.360642	2.19639e-28	1.71621e-26	0.74154	0.380898	0.491532	0.247041
FUS	0.427593	2.64452e-28	2.0575e-26	1.51423	1.08664	0.782258	0.526627
FTH1	-0.363826	3.05305e-28	2.3652e-26	2.61107	2.97489	0.968347	0.957101
MT1X	0.331726	4.60122e-28	3.53436e-26	0.596089	0.264363	0.417137	0.174556
YWHAG	0.286834	4.60046e-28	3.53436e-26	0.414071	0.127237	0.304839	0.097633
UHRF1	0.294786	4.94197e-28	3.78008e-26	0.451705	0.15692	0.331452	0.116864
CENPF	0.298968	7.32999e-28	5.58311e-26	0.457693	0.158725	0.33246	0.116864
ARHGDIA	0.395163	7.85235e-28	5.95596e-26	0.981686	0.586523	0.596976	0.340237
SHMT2	0.346033	8.34332e-28	6.30199e-26	0.677423	0.331389	0.459476	0.218935
VDAC2	0.384649	9.63777e-28	7.24952e-26	0.921982	0.537332	0.577016	0.313609
TIMM13	0.342733	1.06513e-27	7.97876e-26	0.661555	0.318822	0.450403	0.214497
EWSR1	0.388573	1.19049e-27	8.88115e-26	0.961231	0.572659	0.59496	0.341716
TRAP1	0.329526	1.32139e-27	9.8173e-26	0.6107	0.281174	0.428831	0.18787
SLIRP	0.348038	1.33381e-27	9.86907e-26	0.698357	0.350319	0.473185	0.223373
NAP1L1	0.425193	1.49149e-27	1.09909e-25	1.37319	0.947999	0.727016	0.480769
VCP	0.381075	1.52836e-27	1.12171e-25	0.886955	0.50588	0.557661	0.303254
LRPPRC	0.322437	1.65336e-27	1.20855e-25	0.568907	0.24647	0.399798	0.173077
UBE2I	0.371471	2.3204e-27	1.68932e-25	0.844834	0.473363	0.541532	0.294379
IL32	0.440275	2.65554e-27	1.92558e-25	2.5265	2.08623	0.916129	0.739645
RPL35	0.407524	2.70387e-27	1.94507e-25	2.75104	2.34352	0.933669	0.816568
RBM17	0.383803	2.85318e-27	2.04437e-25	0.942987	0.559184	0.584274	0.323964
MRPL4	0.343558	4.57436e-27	3.26472e-25	0.692216	0.348658	0.468952	0.22929
DHFR	0.294932	5.12552e-27	3.64374e-25	0.47518	0.180248	0.346976	0.130178
EIF2S1	0.338824	5.47674e-27	3.87822e-25	0.670966	0.332143	0.458065	0.218935
CDK4	0.353551	7.19712e-27	5.07663e-25	0.752413	0.398863	0.497581	0.245562
AK2	0.334736	7.98793e-27	5.61261e-25	0.654888	0.320152	0.449395	0.213018
ANP32A	0.3574	1.10633e-26	7.71368e-25	0.774413	0.417013	0.505444	0.257396
RBM3	0.416765	1.27113e-26	8.82877e-25	1.43222	1.01545	0.749798	0.495562
TOMM5	0.36905	2.09883e-26	1.4412e-24	0.896901	0.527851	0.56875	0.316568
ZBED2	0.291345	2.5755e-26	1.76184e-24	0.451548	0.160203	0.323589	0.110947
DYNLL1	0.375884	2.88274e-26	1.96459e-24	0.91403	0.538146	0.568145	0.310651
ATP5D	0.393766	3.05718e-26	2.07568e-24	1.14989	0.756125	0.66754	0.412722
MT-ND1	0.414385	3.63923e-26	2.46164e-24	2.7844	2.37001	0.949798	0.841716
MCM3	0.321963	4.62242e-26	3.10353e-24	0.605724	0.283761	0.420565	0.192308
HNRNPK	0.409009	4.60859e-26	3.10353e-24	1.34015	0.931139	0.720565	0.486686
GBP4	0.316227	5.05696e-26	3.38275e-24	0.571746	0.255519	0.402621	0.161243
PSMA6	0.393967	5.09511e-26	3.3833e-24	1.09236	0.698392	0.637702	0.381657
ETF1	0.319679	5.0842e-26	3.3833e-24	0.606964	0.287284	0.423185	0.202663
PSMA1	0.361773	5.51959e-26	3.65179e-24	0.843984	0.482212	0.54375	0.284024
HSPA4	0.328011	6.14115e-26	4.04825e-24	0.645606	0.317595	0.445565	0.205621
LAS1L	0.265888	6.26114e-26	4.11239e-24	0.392699	0.126811	0.296774	0.099112
HMGN1	0.37744	6.39611e-26	4.18587e-24	0.972872	0.595432	0.599597	0.337278
HIST1H2AL	0.27081	1.08858e-25	7.09851e-24	0.404668	0.133858	0.298589	0.100592
RNF213	0.398556	1.28817e-25	8.36985e-24	1.20906	0.810502	0.691532	0.421598
PSMA7	0.402046	1.54122e-25	9.94278e-24	1.36034	0.958299	0.732258	0.480769
PPIF	0.315658	1.79437e-25	1.15349e-23	0.607124	0.291467	0.426613	0.196746
EIF2S2	0.36097	1.98148e-25	1.26926e-23	0.876382	0.515412	0.558266	0.310651
PDIA3	0.397874	1.99619e-25	1.26971e-23	1.31417	0.916295	0.720363	0.473373
CBX3	0.36611	1.99234e-25	1.26971e-23	0.917841	0.551731	0.576613	0.318047
POLR2E	0.344091	2.00531e-25	1.27106e-23	0.751289	0.407198	0.496976	0.255917
PFDN2	0.337668	2.15125e-25	1.35881e-23	0.713822	0.376155	0.475806	0.244083
SSRP1	0.336441	2.44741e-25	1.54051e-23	0.722401	0.38596	0.485081	0.255917
NDUFAB1	0.371355	2.52896e-25	1.58633e-23	0.958502	0.587148	0.588508	0.335799
LCP1	0.401362	3.77422e-25	2.35928e-23	1.42779	1.02643	0.756452	0.511834
HSP90B1	0.407201	4.0288e-25	2.50977e-23	1.38664	0.979438	0.733065	0.497041
CALM2	0.388957	4.25388e-25	2.6409e-23	1.19006	0.801103	0.678629	0.436391
MRPL51	0.344869	4.71431e-25	2.91676e-23	0.796379	0.45151	0.523185	0.282544
RSL1D1	0.368098	4.81765e-25	2.97055e-23	0.947982	0.579884	0.584879	0.341716
LAP3	0.317394	5.2821e-25	3.24589e-23	0.625358	0.307963	0.434476	0.210059
HIST1H3C	0.241254	7.37908e-25	4.51919e-23	0.330758	0.089503	0.252419	0.072485
ITM2B	-0.403109	7.5197e-25	4.5898e-23	0.762637	1.16575	0.471371	0.547337
HMMR	0.217844	8.21421e-25	4.99688e-23	0.266339	0.048496	0.207056	0.048817
PARP1	0.356174	9.67775e-25	5.8675e-23	0.873485	0.517311	0.557258	0.301775
POMP	0.364939	1.43211e-24	8.65377e-23	0.959329	0.594391	0.590524	0.349112
ADSL	0.316654	1.45462e-24	8.76057e-23	0.643556	0.326902	0.445161	0.217456
FUBP1	0.308275	1.89804e-24	1.13933e-22	0.582205	0.27393	0.406452	0.186391
EPRS	0.325662	1.94653e-24	1.16458e-22	0.668058	0.342396	0.451411	0.227811
TIMM10	0.30226	3.25521e-24	1.94113e-22	0.570107	0.267847	0.401008	0.181953
PSMA3	0.351426	3.61164e-24	2.14661e-22	0.861734	0.510308	0.547581	0.300296
BIRC5	0.262242	4.48814e-24	2.65885e-22	0.418651	0.156409	0.312903	0.119822
PSMB8	0.37707	5.47584e-24	3.23342e-22	1.17348	0.796406	0.676815	0.421598
PARK7	0.377447	5.61519e-24	3.30494e-22	1.12572	0.748273	0.655847	0.39645
CDK6	0.295252	7.44907e-24	4.37012e-22	0.535992	0.240741	0.378629	0.16568
HUWE1	0.305015	9.08311e-24	5.31157e-22	0.587346	0.282331	0.408669	0.198225
ILF3	0.348137	1.19659e-23	6.97487e-22	0.859474	0.511337	0.547379	0.309172
RPSA	0.364848	1.31508e-23	7.64094e-22	2.70145	2.3366	0.938105	0.828402
COX6A1	0.394055	1.40657e-23	8.14643e-22	1.58397	1.18992	0.783669	0.566568
COX8A	0.37836	1.50239e-23	8.6737e-22	1.24186	0.8635	0.700403	0.448225
UQCRQ	0.356112	1.66461e-23	9.57973e-22	0.945999	0.589888	0.583266	0.341716
CORO1B	0.31146	1.94346e-23	1.1149e-21	0.628287	0.316827	0.428629	0.201183
CAP1	0.34197	1.98089e-23	1.13279e-21	0.818269	0.476299	0.529637	0.279586
PSMD11	0.301114	2.15994e-23	1.2313e-21	0.603114	0.302	0.422581	0.210059
PSMC3	0.313348	2.28177e-23	1.29668e-21	0.671661	0.358313	0.460282	0.233728
SLC25A32	0.264529	2.48827e-23	1.40961e-21	0.43096	0.166431	0.317944	0.122781
ARPC1B	0.377827	3.27036e-23	1.84115e-21	1.25493	0.877105	0.702218	0.449704
CYC1	0.316388	3.82135e-23	2.14469e-21	0.689421	0.373033	0.465726	0.239645
RPL30	-0.32865	4.05328e-23	2.26784e-21	3.05998	3.38863	0.967944	0.954142
PSMB5	0.303436	5.00399e-23	2.79115e-21	0.612998	0.309563	0.422782	0.20858
EIF3I	0.340911	7.63041e-23	4.24307e-21	0.863102	0.522191	0.549597	0.303254
CXCL9	0.231621	7.98389e-23	4.42605e-21	0.315072	0.083451	0.234274	0.060651
DKC1	0.300668	8.3007e-23	4.58765e-21	0.614408	0.31374	0.429032	0.20858
LSM4	0.328338	9.76133e-23	5.37852e-21	0.75843	0.430092	0.495968	0.263314
SNRPF	0.345649	1.01705e-22	5.587e-21	0.913635	0.567986	0.571169	0.326923
LMNA	0.308485	1.14915e-22	6.29357e-21	0.636071	0.327587	0.435887	0.199704
NOP10	0.335233	1.36562e-22	7.45659e-21	0.85211	0.516878	0.549597	0.309172
SRSF10	0.349471	1.53129e-22	8.3361e-21	0.93444	0.584969	0.580444	0.337278
PPIB	0.38379	1.86969e-22	1.01478e-20	1.5903	1.20651	0.790726	0.556213
PTTG1	0.258052	2.16944e-22	1.17396e-20	0.431354	0.173302	0.319153	0.130178
DDX5	0.377489	2.28213e-22	1.23126e-20	1.75444	1.37695	0.834274	0.642012
NDUFB9	0.344191	2.45845e-22	1.32245e-20	0.948319	0.604128	0.589516	0.349112
FARSA	0.278308	2.74885e-22	1.46995e-20	0.524113	0.245806	0.377016	0.173077
SMC4	0.27957	2.86292e-22	1.52644e-20	0.511857	0.232287	0.364113	0.162722
MAD2L1	0.264618	3.27986e-22	1.74361e-20	0.460785	0.196167	0.334879	0.14497
SRP72	0.304629	3.3614e-22	1.78174e-20	0.658445	0.353816	0.450403	0.235207
MDH2	0.346907	3.70889e-22	1.9602e-20	0.959682	0.612775	0.587903	0.35355
EIF3M	0.337736	4.20174e-22	2.21422e-20	0.883547	0.545811	0.559677	0.313609
ATP5J	0.338047	6.48673e-22	3.40845e-20	0.903025	0.564978	0.566129	0.338757
NIFK	0.299585	6.71185e-22	3.51655e-20	0.63766	0.338075	0.438508	0.224852
RPL23	0.373789	7.35148e-22	3.84057e-20	1.7014	1.32761	0.820363	0.60503
BTF3	0.379683	7.95106e-22	4.14186e-20	1.86055	1.48086	0.841935	0.64497
S100A9	-0.180579	8.14795e-22	4.23227e-20	0.089588	0.270166	0.052016	0.130178
NONO	0.323172	9.8364e-22	5.09469e-20	0.793845	0.470673	0.519355	0.285503
HNRNPM	0.342876	1.33204e-21	6.87953e-20	0.961389	0.618514	0.5875	0.360947
SLC43A3	0.275365	1.35816e-21	6.99453e-20	0.520878	0.245514	0.370766	0.170118
ACTN4	0.297681	1.36271e-21	6.99809e-20	0.610357	0.312677	0.417742	0.202663
UQCRFS1	0.321683	1.56946e-21	8.01444e-20	0.784067	0.462384	0.51129	0.279586
JTB	0.324696	1.56862e-21	8.01444e-20	0.82297	0.498274	0.535081	0.295858
CNBP	0.367809	1.58219e-21	8.05675e-20	1.35648	0.988669	0.73004	0.494083
EIF4A3	0.284456	1.72083e-21	8.73814e-20	0.583739	0.299282	0.411895	0.20858
RUVBL2	0.256208	1.8369e-21	9.30147e-20	0.447701	0.191492	0.327823	0.140533
CDC123	0.289682	1.9196e-21	9.69316e-20	0.599098	0.309416	0.417137	0.20858
SYNGR2	0.331495	1.92639e-21	9.70043e-20	0.904834	0.573338	0.572581	0.33284
NAMPT	0.277954	2.10678e-21	1.05794e-19	0.530928	0.252974	0.375806	0.168639
MOB1A	0.299622	2.11951e-21	1.0614e-19	0.654521	0.3549	0.45	0.230769
NOP58	0.334817	2.4083e-21	1.20269e-19	0.911769	0.576952	0.572177	0.331361
NDUFA6	0.310917	2.69132e-21	1.34034e-19	0.742052	0.431135	0.495161	0.278107
APEX1	0.293003	2.73787e-21	1.35978e-19	0.628295	0.335292	0.435685	0.220414
ASF1B	0.205654	2.99367e-21	1.48277e-19	0.282769	0.077114	0.221573	0.073964
SARAF	-0.381034	3.09539e-21	1.52897e-19	0.991521	1.37255	0.59375	0.619822
TAF15	0.314171	3.16024e-21	1.55676e-19	0.73069	0.416519	0.482258	0.252959
NOB1	0.267813	4.01623e-21	1.97307e-19	0.510639	0.242826	0.370363	0.170118
PSMB3	0.352954	4.46937e-21	2.18975e-19	1.15511	0.802152	0.664718	0.424556
PRRC2A	0.2373	4.55947e-21	2.22787e-19	0.372974	0.135674	0.277823	0.096154
YWHAE	0.310558	4.98618e-21	2.42331e-19	0.747839	0.43728	0.497177	0.272189
SNRPC	0.311379	4.97292e-21	2.42331e-19	0.760085	0.448706	0.503024	0.282544
GNLY	0.408261	5.04442e-21	2.44506e-19	0.940898	0.532638	0.536895	0.232249
HIST1H4F	0.216054	5.20011e-21	2.5138e-19	0.312695	0.096642	0.240726	0.066568
MYL6	0.359842	5.33876e-21	2.57396e-19	1.99167	1.63183	0.872984	0.686391
CCL3	0.348816	5.50064e-21	2.64498e-19	0.811891	0.463075	0.502621	0.227811
FUCA1	-0.142074	5.90394e-21	2.83139e-19	0.057351	0.199426	0.035887	0.102071
ATP5F1	0.336152	5.97429e-21	2.85757e-19	0.967818	0.631666	0.596573	0.362426
DEK	0.323154	8.19142e-21	3.90774e-19	0.861816	0.538662	0.550806	0.318047
PSME3	0.270687	8.42872e-21	4.01039e-19	0.530404	0.259717	0.379435	0.183432
PDCD5	0.32329	9.1863e-21	4.3594e-19	0.864356	0.541067	0.55121	0.318047
PKMYT1	0.216502	9.72923e-21	4.605e-19	0.32644	0.109938	0.252419	0.094675
HIST1H2AH	0.244316	1.01612e-20	4.79694e-19	0.420221	0.175905	0.312702	0.131657
MRPL14	0.26582	1.17291e-20	5.52272e-19	0.512458	0.246639	0.367944	0.177515
SLC1A5	0.236426	1.21908e-20	5.72526e-19	0.391573	0.155147	0.293548	0.121302
TOMM22	0.320936	1.29819e-20	6.08105e-19	0.855779	0.534843	0.546169	0.316568
TNFRSF4	0.295092	1.40983e-20	6.58698e-19	0.628433	0.33334	0.430444	0.195266
PDAP1	0.303162	1.49973e-20	6.98898e-19	0.726668	0.423506	0.485887	0.266272
ZWINT	0.23643	1.62433e-20	7.55022e-19	0.398696	0.162266	0.300202	0.12426
LRRC59	0.271257	1.69619e-20	7.86409e-19	0.539438	0.268182	0.384677	0.176036
TCEB1	0.302425	1.87277e-20	8.66062e-19	0.730461	0.428036	0.490524	0.266272
PHB	0.313845	1.99099e-20	9.1839e-19	0.812946	0.499101	0.526613	0.300296
GNG5	0.346143	2.00617e-20	9.23042e-19	1.12736	0.781214	0.654032	0.420118
RRM1	0.255478	2.11489e-20	9.706e-19	0.474569	0.219091	0.346371	0.164201
RPL10A	0.350198	2.48629e-20	1.13817e-18	2.46666	2.11647	0.917137	0.788462
FAM136A	0.285874	2.52628e-20	1.15356e-18	0.616007	0.330134	0.423992	0.211538
RRP7A	0.290956	2.57164e-20	1.17133e-18	0.650651	0.359695	0.444758	0.224852
TXNDC17	0.291175	2.64646e-20	1.20238e-18	0.658487	0.367313	0.44879	0.235207
SLC25A6	0.36196	2.80534e-20	1.27138e-18	1.6147	1.25274	0.79254	0.588757
NPM3	0.236197	2.88402e-20	1.30378e-18	0.403595	0.167398	0.302218	0.130178
TAP1	0.324876	3.1136e-20	1.39838e-18	0.911619	0.586743	0.571371	0.346154
IARS	0.25914	3.11643e-20	1.39838e-18	0.492242	0.233102	0.357056	0.161243
AHSA1	0.265675	3.1026e-20	1.39838e-18	0.52882	0.263145	0.379234	0.183432
FEN1	0.247665	3.29421e-20	1.4745e-18	0.456976	0.209312	0.339113	0.156805
THRAP3	0.299424	3.6763e-20	1.63744e-18	0.712402	0.412977	0.48004	0.258876
SRSF7	0.350189	3.81794e-20	1.69222e-18	1.27621	0.92602	0.711492	0.468935
EZH2	0.253279	3.81587e-20	1.69222e-18	0.473427	0.220148	0.345766	0.153846
BST2	0.316734	4.52932e-20	2.00262e-18	0.850166	0.533432	0.545968	0.319527
MRTO4	0.286379	4.73771e-20	2.08966e-18	0.63834	0.351961	0.438105	0.22929
MAT2A	0.27037	4.77796e-20	2.1023e-18	0.553209	0.282839	0.394355	0.184911
CALM3	0.309837	5.05396e-20	2.21836e-18	0.81914	0.509303	0.536089	0.303254
SAE1	0.243339	6.34746e-20	2.77939e-18	0.442822	0.199484	0.328831	0.153846
NUDT21	0.278196	6.53056e-20	2.85267e-18	0.60282	0.324623	0.420968	0.220414
SMC1A	0.284853	6.78739e-20	2.95773e-18	0.627073	0.34222	0.431855	0.220414
KIF23	0.191184	7.25331e-20	3.15319e-18	0.261648	0.070464	0.20746	0.060651
GRPEL1	0.248867	7.78206e-20	3.37496e-18	0.462816	0.213949	0.337702	0.156805
MANF	0.284748	8.37632e-20	3.61675e-18	0.639114	0.354366	0.437702	0.22929
PES1	0.229343	8.37949e-20	3.61675e-18	0.39109	0.161747	0.296976	0.131657
RPL7	0.34981	8.64062e-20	3.7206e-18	2.2341	1.88429	0.893548	0.760355
GPATCH4	0.256947	9.1204e-20	3.91788e-18	0.493926	0.23698	0.35504	0.170118
RPL17	0.331715	9.9224e-20	4.25232e-18	2.7411	2.40939	0.9375	0.863905
EED	0.259339	1.03485e-19	4.42445e-18	0.497904	0.238566	0.356653	0.162722
EIF4H	0.299165	1.05371e-19	4.49449e-18	0.730244	0.43108	0.486089	0.266272
UBE2V1	0.287462	1.08012e-19	4.59636e-18	0.662903	0.375441	0.453427	0.242604
SNRPD2	0.350854	1.11469e-19	4.73233e-18	1.46913	1.11827	0.766532	0.539941
OLA1	0.27122	1.2671e-19	5.36683e-18	0.595196	0.323976	0.42379	0.221893
PDIA6	0.321547	1.29754e-19	5.48296e-18	0.897424	0.575878	0.561895	0.328402
P4HB	0.320042	1.47828e-19	6.23216e-18	0.897539	0.577497	0.562298	0.335799
PRPF8	0.287872	1.54789e-19	6.51046e-18	0.64521	0.357338	0.439113	0.226331
BCCIP	0.259365	1.72151e-19	7.22397e-18	0.517905	0.25854	0.371976	0.183432
PLK1	0.185896	1.82448e-19	7.63838e-18	0.248451	0.062555	0.195363	0.050296
MDH1	0.283471	2.15536e-19	9.00285e-18	0.661595	0.378124	0.454234	0.251479
STOML2	0.296017	2.23496e-19	9.31388e-18	0.735389	0.439372	0.488508	0.272189
LY6E	0.344411	2.39823e-19	9.97135e-18	1.21549	0.871084	0.686694	0.433432
TOP1	0.29041	2.41022e-19	9.99829e-18	0.689627	0.399218	0.465323	0.255917
CSDE1	0.305719	2.56824e-19	1.06053e-17	0.809882	0.504163	0.528427	0.303254
MRPL57	0.280187	2.58995e-19	1.06629e-17	0.632817	0.35263	0.436895	0.227811
DNTTIP2	0.277735	2.59397e-19	1.06629e-17	0.616298	0.338563	0.428831	0.218935
RBMX	0.289659	2.75903e-19	1.13158e-17	0.690226	0.400568	0.466935	0.254438
ATP5C1	0.296072	2.89771e-19	1.18577e-17	0.73851	0.442438	0.491129	0.269231
IPO5	0.249512	2.99981e-19	1.22479e-17	0.484316	0.234804	0.355645	0.164201
HSPH1	0.266923	3.31191e-19	1.34918e-17	0.575943	0.309021	0.409073	0.202663
PSMD2	0.272722	3.48601e-19	1.41691e-17	0.591265	0.318543	0.410081	0.220414
ATP5J2	0.318004	3.59518e-19	1.45802e-17	0.921474	0.60347	0.571774	0.35355
DNAJC9	0.272297	3.84534e-19	1.55599e-17	0.600938	0.328641	0.419153	0.218935
EIF5B	0.287102	4.0012e-19	1.61545e-17	0.678606	0.391503	0.458266	0.247041
RPL27A	0.339767	4.05397e-19	1.63312e-17	1.96667	1.6269	0.875605	0.686391
MRPL41	0.287312	4.08719e-19	1.64285e-17	0.692255	0.404944	0.469556	0.255917
PSMA2	0.254658	4.36008e-19	1.74866e-17	0.513922	0.259263	0.36996	0.186391
GTF3A	0.322064	4.41304e-19	1.766e-17	0.982555	0.66049	0.602823	0.369822
RPL7L1	0.26948	4.56309e-19	1.82202e-17	0.581979	0.312499	0.406855	0.205621
SRSF1	0.277588	4.62779e-19	1.84379e-17	0.627624	0.350036	0.434073	0.224852
MT1G	0.225494	4.92528e-19	1.95802e-17	0.379807	0.154312	0.283669	0.10355
BATF	0.2922	5.26502e-19	2.08849e-17	0.718177	0.425977	0.481048	0.255917
TYROBP	-0.263786	6.03576e-19	2.389e-17	0.293474	0.557261	0.185484	0.254438
GBP1	0.285862	6.07645e-19	2.39987e-17	0.668674	0.382812	0.454435	0.241124
KHDRBS1	0.269108	6.45316e-19	2.54311e-17	0.588632	0.319523	0.411694	0.215976
MCM5	0.255986	6.95469e-19	2.73481e-17	0.520369	0.264383	0.37379	0.174556
BANF1	0.294717	8.65539e-19	3.39621e-17	0.78195	0.487232	0.517137	0.300296
DCUN1D5	0.240772	9.02265e-19	3.53267e-17	0.453705	0.212933	0.33246	0.152367
ZNF593	0.259592	9.50787e-19	3.71463e-17	0.5416	0.282008	0.384677	0.190828
CYTIP	0.319383	9.69593e-19	3.77995e-17	0.986002	0.666619	0.603629	0.363905
G3BP1	0.289853	9.99959e-19	3.88997e-17	0.729414	0.43956	0.488306	0.27071
EIF3D	0.286704	1.02047e-18	3.96126e-17	0.701817	0.415113	0.473185	0.251479
MT-ND4	0.354361	1.08214e-18	4.19166e-17	2.41486	2.06049	0.922782	0.789941
MRPS16	0.256014	1.12476e-18	4.34747e-17	0.542461	0.286446	0.391331	0.198225
MRPS34	0.294497	1.51875e-18	5.84541e-17	0.776794	0.482297	0.512298	0.285503
TIMM23	0.237936	1.6816e-18	6.45848e-17	0.453277	0.215341	0.333266	0.159763
RP11-386G11.10	0.203756	1.83001e-18	7.01361e-17	0.279297	0.07554	0.200403	0.053254
GRSF1	0.256161	1.86603e-18	7.13656e-17	0.536995	0.280833	0.383065	0.193787
MRPL52	0.285154	2.19301e-18	8.36946e-17	0.723755	0.438602	0.484879	0.275148
MSN	0.300842	2.39419e-18	9.11804e-17	0.812228	0.511386	0.526613	0.300296
ICOS	0.245023	2.43887e-18	9.26871e-17	0.466815	0.221792	0.333468	0.152367
CDCA8	0.198065	2.56845e-18	9.74078e-17	0.305383	0.107317	0.236694	0.088757
VDAC3	0.259526	3.00969e-18	1.13903e-16	0.56898	0.309454	0.403831	0.20858
MAP4	0.247677	3.13478e-18	1.1839e-16	0.489832	0.242155	0.351008	0.164201
PSMD14	0.237997	3.25085e-18	1.22519e-16	0.457947	0.21995	0.336089	0.156805
IFI16	0.286571	3.65619e-18	1.37224e-16	0.728248	0.441677	0.485081	0.272189
PRPF40A	0.289422	3.74135e-18	1.40131e-16	0.732299	0.442877	0.484476	0.269231
TKT	0.287929	4.07374e-18	1.52266e-16	0.75054	0.462611	0.496169	0.284024
NCAPG	0.189563	4.20612e-18	1.56776e-16	0.280176	0.090613	0.218145	0.076923
CLTA	0.288389	4.21171e-18	1.56776e-16	0.751417	0.463028	0.497581	0.275148
POLD2	0.243332	4.33994e-18	1.60888e-16	0.494071	0.25074	0.359677	0.173077
C11orf31	0.31574	4.40118e-18	1.62826e-16	0.994206	0.678466	0.600806	0.383136
MRPS15	0.253819	4.53571e-18	1.67461e-16	0.541764	0.287945	0.384073	0.193787
SRM	0.241034	4.75395e-18	1.74806e-16	0.488568	0.247534	0.355444	0.176036
LSM5	0.275015	5.12454e-18	1.88052e-16	0.671053	0.396037	0.457258	0.254438
TIMM17A	0.248037	5.35272e-18	1.96029e-16	0.525777	0.27774	0.376411	0.205621
ARF1	0.316191	5.39002e-18	1.96996e-16	1.04507	0.728878	0.628427	0.408284
CS	0.227014	5.78533e-18	2.11019e-16	0.425395	0.198381	0.319153	0.139053
IFITM2	0.33971	6.03847e-18	2.1981e-16	1.31458	0.974873	0.714718	0.467456
PSMD1	0.262686	6.08297e-18	2.20986e-16	0.592624	0.329937	0.415927	0.218935
ASPM	0.188023	6.47165e-18	2.34168e-16	0.272588	0.084565	0.209677	0.066568
SF3B2	0.317567	6.6182e-18	2.38994e-16	1.07091	0.753347	0.638105	0.41716
PSMD12	0.265663	7.52899e-18	2.71343e-16	0.630088	0.364425	0.43871	0.235207
RBBP4	0.275877	8.00324e-18	2.87863e-16	0.682965	0.407088	0.464113	0.254438
NUTF2	0.270042	8.05373e-18	2.89105e-16	0.653747	0.383704	0.451008	0.242604
HNRNPR	0.2956	8.88184e-18	3.18202e-16	0.844038	0.548438	0.542742	0.328402
RHOA	0.332509	9.08323e-18	3.24775e-16	1.33732	1.00481	0.721573	0.507396
ATIC	0.26083	9.24588e-18	3.2994e-16	0.59341	0.332579	0.41371	0.220414
RPS16	0.307806	9.53961e-18	3.39753e-16	2.76803	2.46022	0.945565	0.83284
PRDX2	0.298998	1.23172e-17	4.37818e-16	0.880331	0.581334	0.557056	0.33432
WDR1	0.286803	1.33603e-17	4.73963e-16	0.762781	0.475978	0.502016	0.288462
OAZ1	0.327953	1.37789e-17	4.8786e-16	1.58191	1.25395	0.796573	0.600592
GBP5	0.273592	1.46126e-17	5.1637e-16	0.602701	0.329109	0.40504	0.198225
EIF1AX	0.279904	1.48307e-17	5.23058e-16	0.728115	0.448212	0.486694	0.27071
PRC1	0.179866	1.51165e-17	5.32102e-16	0.260757	0.080891	0.205645	0.069527
CDCA5	0.187799	1.60284e-17	5.63108e-16	0.290041	0.102243	0.227419	0.08284
ABRACL	0.28766	1.62939e-17	5.71328e-16	0.789101	0.501441	0.514919	0.301775
HNRNPDL	0.326427	1.67981e-17	5.87869e-16	1.39454	1.06811	0.745766	0.539941
RAC2	0.32759	1.82038e-17	6.35836e-16	1.30053	0.972943	0.712903	0.492604
USMG5	0.290619	2.02342e-17	7.05396e-16	0.84072	0.5501	0.543145	0.33284
SATB1	0.252548	2.37474e-17	8.26282e-16	0.560128	0.307581	0.39879	0.196746
MCM4	0.232283	2.49452e-17	8.66296e-16	0.462886	0.230603	0.338508	0.16716
PRRC2C	0.317106	2.91443e-17	1.01019e-15	1.11921	0.8021	0.655444	0.430473
CENPU	0.196291	2.93626e-17	1.01581e-15	0.320866	0.124575	0.247379	0.10355
PSMB7	0.24163	3.01483e-17	1.04101e-15	0.508103	0.266474	0.366935	0.177515
GART	0.225139	3.26451e-17	1.12508e-15	0.429843	0.204704	0.316935	0.147929
DNAJC2	0.24532	3.63068e-17	1.2489e-15	0.521366	0.276045	0.370968	0.193787
ATAD5	0.193998	3.74932e-17	1.28727e-15	0.307205	0.113207	0.234476	0.097633
H3F3B	0.31451	3.86206e-17	1.32347e-15	2.21578	1.90127	0.90121	0.761834
PSME1	0.324716	4.09447e-17	1.40046e-15	1.50363	1.17891	0.776815	0.56213
SRPK1	0.239626	4.29307e-17	1.46563e-15	0.503082	0.263456	0.36371	0.176036
CHCHD10	0.241035	4.40027e-17	1.4994e-15	0.515038	0.274003	0.368347	0.195266
MRPS23	0.220506	4.53652e-17	1.54293e-15	0.425352	0.204846	0.318548	0.150888
IMP4	0.244269	5.4279e-17	1.84264e-15	0.533894	0.289625	0.383065	0.18787
HNRNPA0	0.27816	5.47913e-17	1.85656e-15	0.768761	0.490601	0.510282	0.303254
LINC00861	-0.156207	5.73409e-17	1.93932e-15	0.089841	0.246048	0.052621	0.119822
YWHAZ	0.319145	5.87229e-17	1.98236e-15	1.33188	1.01274	0.733468	0.52071
PHF19	0.21664	6.54755e-17	2.20621e-15	0.406797	0.190157	0.304839	0.139053
TRMT112	0.293935	6.68371e-17	2.24791e-15	0.898584	0.604649	0.566734	0.346154
FKBP1A	0.283607	6.84473e-17	2.2978e-15	0.820196	0.536589	0.530645	0.325444
LSM12	0.225028	7.82292e-17	2.62133e-15	0.445071	0.220043	0.328831	0.156805
CDCA4	0.192719	9.07026e-17	3.03369e-15	0.31646	0.123741	0.243952	0.091716
MYO1G	0.22946	9.13903e-17	3.05106e-15	0.455137	0.225678	0.330847	0.155325
ADRM1	0.264955	9.41724e-17	3.1324e-15	0.679616	0.414661	0.46371	0.261834
USP14	0.240766	9.58642e-17	3.18283e-15	0.518986	0.27822	0.370363	0.18787
GTF3C6	0.254705	9.90013e-17	3.28098e-15	0.607213	0.352508	0.424597	0.232249
BCLAF1	0.289618	9.99299e-17	3.30571e-15	0.858292	0.568673	0.548992	0.337278
NDUFA4	0.314807	1.00478e-16	3.31778e-15	1.261	0.94619	0.704032	0.483728
GAR1	0.222125	1.01912e-16	3.35902e-15	0.44063	0.218505	0.327823	0.158284
B2M	-0.192727	1.03567e-16	3.40736e-15	4.19499	4.38772	0.998387	0.991124
MRPL20	0.283747	1.0605e-16	3.48274e-15	0.843532	0.559785	0.546573	0.326923
RUVBL1	0.209027	1.1223e-16	3.67903e-15	0.382494	0.173467	0.288508	0.131657
GMPS	0.235153	1.14447e-16	3.74493e-15	0.489684	0.254531	0.35121	0.180473
SLC3A2	0.270567	1.28538e-16	4.19846e-15	0.692655	0.422088	0.462903	0.258876
CASC5	0.161332	1.39248e-16	4.54009e-15	0.219944	0.058612	0.174597	0.051775
DHX9	0.246961	1.39706e-16	4.54684e-15	0.564462	0.317502	0.398992	0.207101
BOLA3	0.224325	1.42907e-16	4.6427e-15	0.451406	0.22708	0.331653	0.16716
STRA13	0.243093	1.62014e-16	5.25401e-15	0.550163	0.30707	0.391935	0.199704
MRPL13	0.224614	1.70642e-16	5.52391e-15	0.452962	0.228348	0.332661	0.164201
CCDC86	0.192863	1.71091e-16	5.52859e-15	0.321233	0.12837	0.245766	0.102071
MT-CO1	0.231684	1.98694e-16	6.40912e-15	4.28247	4.05079	0.996573	0.994083
IL2RB	0.229311	2.02519e-16	6.52089e-15	0.460602	0.231291	0.334073	0.159763
API5	0.213503	2.03471e-16	6.53995e-15	0.397594	0.184091	0.295363	0.134615
MRPL47	0.200165	2.09975e-16	6.73704e-15	0.356166	0.156001	0.271774	0.122781
MBNL1	0.298147	2.11704e-16	6.78052e-15	0.96496	0.666813	0.598387	0.378698
UBE2L3	0.267298	2.1606e-16	6.90782e-15	0.721235	0.453937	0.487097	0.279586
PPP1CA	0.29095	2.26053e-16	7.21459e-15	0.916127	0.625177	0.573589	0.360947
CCND3	0.277518	2.31613e-16	7.37906e-15	0.804185	0.526667	0.525	0.31213
ZNF207	0.249269	2.44784e-16	7.785e-15	0.583367	0.334098	0.409677	0.211538
PSMD6	0.247246	2.70062e-16	8.57387e-15	0.590671	0.343425	0.414718	0.233728
SF3A3	0.233916	2.7649e-16	8.7626e-15	0.505523	0.271606	0.364113	0.184911
MRPS35	0.224364	2.85372e-16	9.02831e-15	0.458268	0.233904	0.334879	0.171598
PHF5A	0.226806	3.01426e-16	9.51959e-15	0.475226	0.24842	0.345968	0.176036
DDIT4	0.26637	3.09316e-16	9.75179e-15	0.674881	0.408511	0.451613	0.241124
UBTF	0.224937	3.1565e-16	9.93421e-15	0.456765	0.231828	0.332661	0.162722
SRSF4	0.249028	3.29657e-16	1.03571e-14	0.594058	0.34503	0.416935	0.224852
MRPL15	0.197344	3.35574e-16	1.05247e-14	0.355181	0.157837	0.272984	0.128698
LSM7	0.283937	3.42794e-16	1.07326e-14	0.862504	0.578568	0.551613	0.328402
POLR2H	0.232464	3.71406e-16	1.16084e-14	0.505996	0.273532	0.364315	0.189349
MCM6	0.223333	3.7913e-16	1.18294e-14	0.462298	0.238965	0.33871	0.174556
AHCY	0.226046	4.18863e-16	1.30466e-14	0.48854	0.262494	0.359274	0.181953
ABCE1	0.245505	4.562e-16	1.41852e-14	0.572358	0.326853	0.40121	0.217456
DHX15	0.218536	5.09621e-16	1.58192e-14	0.435495	0.216959	0.322782	0.14645
COX7A2	0.3007	5.79501e-16	1.79576e-14	1.09439	0.793691	0.645363	0.431953
SND1	0.213741	6.0735e-16	1.87885e-14	0.414145	0.200404	0.306452	0.14497
ATP5G1	0.26622	6.08532e-16	1.8793e-14	0.731396	0.465176	0.484677	0.29142
TRA2B	0.266293	6.11213e-16	1.88437e-14	0.744223	0.477931	0.497379	0.292899
HLA-DRA	0.298356	6.7095e-16	2.06502e-14	0.916894	0.618538	0.562298	0.323964
COA4	0.225046	7.01372e-16	2.155e-14	0.477635	0.252589	0.347984	0.173077
VMA21	0.179882	7.09056e-16	2.17492e-14	0.28468	0.104797	0.219758	0.08432
MTHFD1	0.206462	7.13712e-16	2.1855e-14	0.388943	0.18248	0.290323	0.139053
COX7B	0.280037	7.22935e-16	2.21001e-14	0.860972	0.580936	0.549194	0.343195
GSR	0.167646	7.75898e-16	2.36793e-14	0.253578	0.085932	0.200806	0.069527
EEF1B2	0.309986	8.20151e-16	2.49877e-14	2.27358	1.9636	0.899395	0.757396
MRPS12	0.248976	8.67978e-16	2.64005e-14	0.616552	0.367576	0.426815	0.238166
SAMSN1	0.219027	9.28394e-16	2.81908e-14	0.443143	0.224116	0.324395	0.153846
IFRD2	0.207438	9.67962e-16	2.93432e-14	0.403147	0.195709	0.303024	0.139053
SLC29A1	0.168846	1.03295e-15	3.12224e-14	0.262002	0.093156	0.208266	0.079882
AURKAIP1	0.260233	1.0334e-15	3.12224e-14	0.694672	0.434439	0.468347	0.266272
UQCR10	0.278091	1.11948e-15	3.3767e-14	0.844757	0.566666	0.541935	0.328402
TC2N	-0.178458	1.12259e-15	3.38044e-14	0.147335	0.325793	0.091734	0.16568
RPL31	0.309608	1.22451e-15	3.68125e-14	1.98611	1.6765	0.864718	0.705621
DRG1	0.190855	1.25448e-15	3.7651e-14	0.328487	0.137632	0.248387	0.10503
FAM98A	0.183263	1.26034e-15	3.77645e-14	0.307605	0.124342	0.236694	0.10355
ATP5L	0.306755	1.31819e-15	3.94326e-14	1.41557	1.10881	0.751613	0.547337
SFXN1	0.253696	1.39468e-15	4.1652e-14	0.665088	0.411392	0.45625	0.252959
PEBP1	0.276321	1.4338e-15	4.27499e-14	0.852545	0.576224	0.547177	0.338757
CLNS1A	0.238453	1.4566e-15	4.33582e-14	0.553217	0.314764	0.389718	0.205621
SSR3	0.243608	1.49377e-15	4.43919e-14	0.591076	0.347468	0.41371	0.226331
COX7C	0.305371	1.61317e-15	4.78618e-14	1.45932	1.15395	0.765726	0.565089
HIST1H3H	0.133527	1.78969e-15	5.30124e-14	0.161855	0.028328	0.131855	0.023669
SRRT	0.237039	1.81323e-15	5.36218e-14	0.55335	0.316311	0.39254	0.205621
NUDT1	0.209645	2.21872e-15	6.53999e-14	0.425818	0.216173	0.317137	0.161243
APRT	0.296159	2.2958e-15	6.75622e-14	1.1685	0.872343	0.675	0.45858
CHCHD3	0.209769	2.39522e-15	7.03736e-14	0.423979	0.21421	0.313105	0.161243
SSSCA1	0.226405	2.61188e-15	7.66153e-14	0.498438	0.272033	0.35746	0.183432
RRP1B	0.221135	2.61991e-15	7.67264e-14	0.480142	0.259007	0.349597	0.176036
FDPS	0.232259	2.66376e-15	7.78848e-14	0.533387	0.301129	0.376613	0.20858
NUCKS1	0.245435	2.85519e-15	8.33476e-14	0.615645	0.37021	0.426411	0.241124
RPA3	0.230343	2.8706e-15	8.36628e-14	0.52681	0.296466	0.374395	0.207101
KIAA0101	0.191347	2.97085e-15	8.64456e-14	0.347784	0.156436	0.264718	0.119822
RPS5	0.295508	2.99902e-15	8.71253e-14	2.76257	2.46706	0.936089	0.838757
CDKN3	0.15823	3.18509e-15	9.20881e-14	0.234512	0.076282	0.187097	0.066568
CD52	-0.30239	3.30672e-15	9.54526e-14	0.631483	0.933873	0.388508	0.436391
HAT1	0.200966	3.4642e-15	9.98394e-14	0.387051	0.186085	0.290927	0.134615
POLR2L	0.273132	3.57137e-15	1.02765e-13	0.874621	0.601489	0.559274	0.35503
LTA4H	0.186255	3.61343e-15	1.03646e-13	0.32855	0.142295	0.253831	0.102071
ODC1	0.202674	3.64604e-15	1.04416e-13	0.395018	0.192344	0.294758	0.136095
PUM3	0.228276	3.66102e-15	1.04515e-13	0.515515	0.287238	0.367944	0.198225
IRF4	0.199225	4.16833e-15	1.1881e-13	0.3823	0.183074	0.28629	0.131657
MTCH2	0.218524	4.29883e-15	1.22338e-13	0.476727	0.258202	0.347984	0.180473
NAA50	0.215592	4.51322e-15	1.28238e-13	0.454267	0.238675	0.330847	0.168639
SUPT4H1	0.213919	4.61543e-15	1.30937e-13	0.446962	0.233043	0.328427	0.164201
CDC6	0.168234	4.68898e-15	1.32815e-13	0.267272	0.099038	0.209073	0.08284
EIF3H	0.27867	4.96109e-15	1.40304e-13	0.929552	0.650882	0.580242	0.368343
CCDC47	0.223476	5.02044e-15	1.41761e-13	0.494357	0.27088	0.354839	0.195266
NAA10	0.249921	5.05106e-15	1.42404e-13	0.68625	0.436329	0.466532	0.279586
SURF4	0.242983	5.52047e-15	1.55396e-13	0.610549	0.367567	0.421573	0.233728
CDC37	0.286391	6.32114e-15	1.77658e-13	1.03184	0.745454	0.621169	0.406805
POLE3	0.208927	6.7349e-15	1.88994e-13	0.429067	0.22014	0.314516	0.161243
MRPL17	0.229815	6.82746e-15	1.91295e-13	0.544551	0.314736	0.38629	0.204142
HINT1	0.306231	6.96874e-15	1.94953e-13	1.68254	1.37631	0.807661	0.62426
HIF1A	0.258566	7.00689e-15	1.95718e-13	0.727578	0.469012	0.483871	0.279586
NAA20	0.201665	7.49351e-15	2.08988e-13	0.407256	0.205591	0.305847	0.155325
BUB3	0.250816	7.80648e-15	2.17382e-13	0.683473	0.432657	0.4625	0.272189
GSPT1	0.213367	8.69705e-15	2.4181e-13	0.460286	0.246919	0.336492	0.176036
PPID	0.189347	9.11163e-15	2.52949e-13	0.347307	0.157959	0.262702	0.121302
ATAD2	0.205462	9.89266e-15	2.74211e-13	0.415318	0.209856	0.305847	0.155325
PSMC5	0.256452	1.01913e-14	2.82058e-13	0.732954	0.476503	0.4875	0.284024
NOP14	0.197407	1.03639e-14	2.86396e-13	0.390034	0.192627	0.293145	0.147929
NDUFV1	0.246304	1.09222e-14	3.01365e-13	0.662889	0.416586	0.454234	0.251479
TALDO1	0.257675	1.13557e-14	3.12851e-13	0.760774	0.503098	0.503427	0.289941
RPL5	0.288526	1.17629e-14	3.23577e-13	2.66863	2.38011	0.932258	0.828402
DNAJB11	0.206528	1.2062e-14	3.30803e-13	0.428321	0.221793	0.315524	0.159763
SRRM1	0.28146	1.30317e-14	3.56855e-13	1.0168	0.735341	0.616532	0.405325
PSMA4	0.244214	1.37995e-14	3.77311e-13	0.662398	0.418184	0.452823	0.267751
GTPBP4	0.218605	1.45052e-14	3.96011e-13	0.49687	0.278265	0.359879	0.189349
MRPL11	0.225548	1.5569e-14	4.24413e-13	0.543858	0.31831	0.38871	0.211538
CDC42	0.28114	1.76562e-14	4.80589e-13	1.0665	0.785363	0.640121	0.439349
PTBP1	0.239445	1.83015e-14	4.97406e-13	0.629039	0.389594	0.437097	0.239645
PSMD4	0.238816	1.83437e-14	4.97807e-13	0.625637	0.386821	0.431452	0.254438
CPSF3	0.152714	1.86197e-14	5.0454e-13	0.222762	0.070047	0.174194	0.057692
GMNN	0.167152	1.99259e-14	5.39128e-13	0.275431	0.108279	0.212903	0.093195
CENPM	0.183303	2.5289e-14	6.83217e-13	0.335063	0.15176	0.254032	0.118343
SEH1L	0.165697	2.54009e-14	6.85219e-13	0.270354	0.104656	0.210282	0.088757
PIM1	0.246342	2.67242e-14	7.19846e-13	0.680871	0.434529	0.461089	0.263314
AIMP2	0.187286	2.83412e-14	7.6227e-13	0.368837	0.181551	0.283669	0.139053
PUF60	0.225351	3.08368e-14	8.28163e-13	0.558827	0.333477	0.397581	0.220414
WDR43	0.221337	3.42529e-14	9.18545e-13	0.525269	0.303932	0.375202	0.201183
TFAM	0.215067	3.52786e-14	9.44654e-13	0.494192	0.279125	0.357863	0.190828
PSMD7	0.249573	3.58668e-14	9.58988e-13	0.731749	0.482176	0.487097	0.300296
CCL8	0.135643	3.73191e-14	9.96349e-13	0.165554	0.029911	0.123387	0.025148
EZR	0.269395	3.84933e-14	1.02619e-12	0.90312	0.633725	0.565927	0.368343
TCOF1	0.191072	4.11313e-14	1.0917e-12	0.37158	0.180508	0.277218	0.134615
MT-CO2	0.23293	4.11071e-14	1.0917e-12	4.07187	3.83894	0.994556	0.988166
CSE1L	0.181558	4.17752e-14	1.10716e-12	0.331399	0.149841	0.251815	0.110947
FANCI	0.162691	4.36897e-14	1.15453e-12	0.266853	0.104162	0.208669	0.08284
PIK3IP1	-0.135872	4.42729e-14	1.16816e-12	0.093445	0.229317	0.059073	0.116864
SMC2	0.200154	4.43345e-14	1.16816e-12	0.418219	0.218065	0.309879	0.153846
AURKB	0.154365	4.67967e-14	1.23125e-12	0.240318	0.085953	0.189919	0.073964
PCBP1	0.231573	4.96232e-14	1.30372e-12	0.603967	0.372394	0.421573	0.247041
GNL3	0.224058	4.97969e-14	1.30611e-12	0.548541	0.324483	0.38629	0.217456
HSD17B10	0.205535	4.99303e-14	1.30611e-12	0.454936	0.249401	0.335484	0.177515
ARPC5L	0.256796	4.98995e-14	1.30611e-12	0.806079	0.549284	0.52379	0.326923
IER3	0.223841	5.38645e-14	1.407e-12	0.537558	0.313717	0.381048	0.193787
CDC45	0.163232	5.93651e-14	1.54845e-12	0.277188	0.113955	0.217339	0.093195
UCHL5	0.211309	6.06302e-14	1.57917e-12	0.48286	0.27155	0.350202	0.193787
RPL36	0.279515	6.0931e-14	1.58473e-12	2.61874	2.33923	0.928831	0.826923
NDC80	0.147059	6.10448e-14	1.58541e-12	0.216185	0.069126	0.170968	0.060651
ME2	0.167217	6.37379e-14	1.65299e-12	0.282492	0.115275	0.216129	0.102071
GOT2	0.194679	6.62908e-14	1.71674e-12	0.404735	0.210057	0.303427	0.143491
MX1	0.229237	6.64125e-14	1.71744e-12	0.565523	0.336286	0.390524	0.220414
LYAR	0.231805	6.65135e-14	1.7176e-12	0.603039	0.371234	0.418548	0.239645
PSMC6	0.205195	6.89635e-14	1.77834e-12	0.455205	0.250011	0.333871	0.176036
RNPS1	0.259544	7.61782e-14	1.96159e-12	0.838484	0.57894	0.539315	0.322485
TFRC	0.184874	7.63605e-14	1.96349e-12	0.349287	0.164412	0.263306	0.118343
CKS1B	0.185816	7.81793e-14	2.00741e-12	0.371003	0.185187	0.28246	0.137574
RNF4	0.174191	8.08061e-14	2.07193e-12	0.302998	0.128807	0.228629	0.097633
RPF2	0.160957	8.24861e-14	2.11202e-12	0.273363	0.112406	0.216734	0.087278
C14orf166	0.251294	8.39986e-14	2.14771e-12	0.770892	0.519598	0.505444	0.313609
HNRNPH3	0.234471	8.48709e-14	2.16696e-12	0.626963	0.392492	0.43246	0.241124
DCAF13	0.179286	8.80288e-14	2.24443e-12	0.335706	0.15642	0.255847	0.122781
EXOSC3	0.17604	9.294e-14	2.36632e-12	0.322235	0.146195	0.245363	0.113905
DARS	0.215092	9.8621e-14	2.50744e-12	0.509904	0.294813	0.365927	0.196746
ESD	0.21165	1.0298e-13	2.61458e-12	0.488078	0.276428	0.350202	0.190828
PPP1CC	0.224473	1.03757e-13	2.63065e-12	0.571016	0.346543	0.402621	0.230769
CHORDC1	0.194564	1.03944e-13	2.63169e-12	0.405384	0.21082	0.30121	0.153846
RER1	0.21484	1.07082e-13	2.70737e-12	0.519304	0.304463	0.375605	0.198225
EXOSC4	0.175909	1.1511e-13	2.90628e-12	0.331356	0.155447	0.255242	0.122781
RPL21	0.287904	1.18842e-13	2.99633e-12	2.0398	1.7519	0.871774	0.720414
AMD1	0.184709	1.20735e-13	3.03984e-12	0.354379	0.16967	0.265323	0.130178
RSRC2	0.209934	1.30957e-13	3.29265e-12	0.474305	0.264371	0.341129	0.186391
UTP11L	0.169882	1.34078e-13	3.36645e-12	0.310061	0.140178	0.240524	0.110947
BCL2A1	0.172135	1.3999e-13	3.51002e-12	0.299948	0.127812	0.226613	0.093195
MAGOH	0.234563	1.50492e-13	3.76811e-12	0.656694	0.422131	0.449597	0.267751
FAM96B	0.239471	1.51774e-13	3.79499e-12	0.708081	0.46861	0.480847	0.286982
TM9SF2	0.217344	1.57157e-13	3.92417e-12	0.529995	0.312651	0.377823	0.207101
C17orf89	0.216476	1.58474e-13	3.9516e-12	0.534172	0.317696	0.380645	0.218935
WDR18	0.168692	1.7517e-13	4.36191e-12	0.301752	0.133061	0.232056	0.106509
MYH9	0.26577	1.81848e-13	4.522e-12	0.898506	0.632736	0.562097	0.35503
EXOSC8	0.220062	1.93129e-13	4.79596e-12	0.554789	0.334726	0.391935	0.211538
SNRPA	0.224438	1.93557e-13	4.8e-12	0.57633	0.351892	0.401008	0.224852
YARS	0.207126	1.94735e-13	4.82262e-12	0.476107	0.268981	0.345363	0.176036
CLPP	0.214305	2.10775e-13	5.21273e-12	0.541158	0.326853	0.388911	0.217456
C19orf48	0.17755	2.11491e-13	5.22331e-12	0.343392	0.165842	0.261089	0.131657
HDLBP	0.191601	2.12575e-13	5.24294e-12	0.393606	0.202006	0.290726	0.14497
EIF4EBP1	0.173794	2.22249e-13	5.4741e-12	0.32169	0.147896	0.246976	0.10355
UBE2S	0.181398	2.41671e-13	5.94437e-12	0.35719	0.175792	0.269758	0.12574
KXD1	0.196604	2.43373e-13	5.97814e-12	0.430428	0.233824	0.31754	0.170118
NOL7	0.254806	2.48095e-13	6.08588e-12	0.864998	0.610192	0.550403	0.35355
MT-ATP8	0.30414	2.53608e-13	6.21272e-12	2.34209	2.03795	0.924395	0.781065
PTPN7	0.218451	2.61507e-13	6.39757e-12	0.549914	0.331463	0.389718	0.218935
NARF	0.182357	2.62968e-13	6.42465e-12	0.355164	0.172808	0.265726	0.12426
EXOSC10	0.175612	2.75217e-13	6.71485e-12	0.328234	0.152622	0.249194	0.112426
CD320	0.201247	2.89483e-13	7.05342e-12	0.456578	0.25533	0.333669	0.181953
NAP1L4	0.231805	2.94493e-13	7.16586e-12	0.640781	0.408977	0.438911	0.264793
HIST1H3B	0.168528	3.11136e-13	7.5607e-12	0.298962	0.130434	0.224798	0.100592
H2AFY	0.199155	3.33019e-13	8.08162e-12	0.447867	0.248713	0.327218	0.181953
C16orf13	0.218862	3.59123e-13	8.70346e-12	0.56495	0.346088	0.397581	0.223373
PTPN1	0.220709	3.69166e-13	8.93491e-12	0.571857	0.351148	0.399798	0.238166
MCM2	0.160629	3.75123e-13	9.06698e-12	0.288193	0.127564	0.227419	0.102071
ACTR2	0.240115	3.81462e-13	9.20792e-12	0.702061	0.461946	0.469355	0.289941
PPP2R1A	0.209643	3.97342e-13	9.57849e-12	0.513262	0.303619	0.36754	0.207101
PSAT1	0.163435	4.02879e-13	9.69905e-12	0.28995	0.126514	0.223589	0.096154
HSBP1	0.180104	4.10923e-13	9.8796e-12	0.354549	0.174445	0.266935	0.128698
DUSP1	-0.224036	4.16653e-13	1.00041e-11	0.337313	0.561349	0.219355	0.254438
SRRM2	0.235472	4.48006e-13	1.07427e-11	0.670646	0.435173	0.453226	0.264793
EIF4E	0.199653	4.50164e-13	1.07801e-11	0.460641	0.260988	0.337702	0.178994
RPL27	0.272505	4.71201e-13	1.1269e-11	2.26696	1.99446	0.903226	0.775148
NCAPH	0.149506	5.01084e-13	1.19679e-11	0.251618	0.102111	0.201815	0.079882
MAPK1IP1L	0.213525	5.10738e-13	1.21824e-11	0.54121	0.327685	0.386895	0.211538
PITPNB	0.178597	5.25477e-13	1.25175e-11	0.357482	0.178886	0.272177	0.12574
EMD	0.215871	5.31371e-13	1.26413e-11	0.551696	0.335825	0.391532	0.213018
NCAPD2	0.160432	5.40846e-13	1.28499e-11	0.278308	0.117875	0.214315	0.090237
ARHGAP11A	0.14507	5.43463e-13	1.28951e-11	0.231878	0.086808	0.184073	0.069527
IQGAP1	0.22612	5.47272e-13	1.29686e-11	0.623897	0.397777	0.43246	0.252959
BUB1	0.131009	5.50361e-13	1.30247e-11	0.185758	0.054749	0.148992	0.042899
SNRNP25	0.189237	5.60931e-13	1.32576e-11	0.416794	0.227557	0.311089	0.16716
XPO1	0.192934	5.70618e-13	1.3469e-11	0.414879	0.221945	0.304435	0.158284
EIF2B1	0.169016	5.81045e-13	1.36973e-11	0.322227	0.153211	0.248992	0.116864
HELLS	0.191251	6.07464e-13	1.43014e-11	0.413551	0.222301	0.304435	0.161243
SRPRB	0.172205	6.11668e-13	1.43817e-11	0.32807	0.155865	0.249395	0.122781
PDHA1	0.161037	6.13524e-13	1.44067e-11	0.286254	0.125217	0.222782	0.099112
RABGGTB	0.193625	6.31981e-13	1.48209e-11	0.433634	0.240009	0.31875	0.170118
MRPL36	0.171504	6.3497e-13	1.48718e-11	0.335927	0.164423	0.258669	0.128698
MT-ATP6	0.296241	6.57226e-13	1.53731e-11	2.49951	2.20327	0.927823	0.813609
SEPW1	0.239294	6.70806e-13	1.56706e-11	0.747243	0.507949	0.496169	0.304734
PCK2	0.144921	6.71717e-13	1.56717e-11	0.234451	0.08953	0.186895	0.071006
USP1	0.207895	7.00394e-13	1.63197e-11	0.511105	0.30321	0.366129	0.204142
UTP4	0.157148	7.39684e-13	1.72131e-11	0.278087	0.120939	0.218548	0.097633
MTDH	0.248475	7.41556e-13	1.72345e-11	0.846069	0.597594	0.542944	0.349112
CAPZA1	0.227113	7.52318e-13	1.74623e-11	0.639942	0.412829	0.439919	0.258876
HLA-E	-0.28633	7.60369e-13	1.76266e-11	1.56986	1.85618	0.801008	0.79142
DLD	0.167546	7.76578e-13	1.79793e-11	0.31713	0.149584	0.243952	0.115385
DIAPH3	0.14244	8.62427e-13	1.9916e-11	0.223714	0.081274	0.176008	0.071006
SNRPA1	0.232487	8.77267e-13	2.0233e-11	0.690775	0.458288	0.466734	0.278107
PSMG1	0.18395	8.88321e-13	2.04619e-11	0.395207	0.211257	0.296774	0.152367
COA6	0.159871	9.45604e-13	2.17537e-11	0.283126	0.123255	0.217742	0.097633
ANAPC5	0.209458	9.50535e-13	2.18394e-11	0.525825	0.316367	0.375403	0.210059
ZNF664	0.120784	1.04137e-12	2.3896e-11	0.158768	0.037984	0.127218	0.029586
GPX1	0.22911	1.11677e-12	2.55938e-11	0.658761	0.429651	0.446774	0.254438
NABP2	0.177192	1.15518e-12	2.64407e-11	0.367866	0.190674	0.278629	0.140533
SH2D2A	0.209372	1.16402e-12	2.66095e-11	0.533813	0.324441	0.380242	0.217456
BZW2	0.184217	1.17521e-12	2.68316e-11	0.400358	0.216141	0.300403	0.152367
FSCN1	0.118429	1.21495e-12	2.7704e-11	0.151469	0.033039	0.119355	0.025148
PSMF1	0.190209	1.28153e-12	2.91853e-11	0.42429	0.234081	0.312903	0.162722
PDIA4	0.185079	1.33216e-12	3.03003e-11	0.394398	0.209319	0.29375	0.139053
METAP2	0.200092	1.45152e-12	3.29739e-11	0.488916	0.288823	0.35625	0.190828
TXNL1	0.188016	1.45661e-12	3.30482e-11	0.424655	0.236639	0.316935	0.161243
ZC3H15	0.215551	1.50258e-12	3.40484e-11	0.566641	0.35109	0.395161	0.227811
MRPL35	0.15699	1.52575e-12	3.45303e-11	0.283266	0.126276	0.220363	0.100592
BRK1	0.21612	1.53506e-12	3.46978e-11	0.589084	0.372964	0.413508	0.242604
RPL10	-0.190067	1.60377e-12	3.62057e-11	3.65114	3.84121	0.989315	0.983728
PTPN11	0.183852	1.65812e-12	3.73862e-11	0.404026	0.220174	0.303629	0.164201
SEPT9	0.239477	1.6753e-12	3.77265e-11	0.748808	0.509331	0.492742	0.295858
PSMC4	0.206187	1.68524e-12	3.79034e-11	0.527749	0.321562	0.376815	0.217456
WDR77	0.16934	1.72188e-12	3.86793e-11	0.339203	0.169863	0.260685	0.131657
PRELID3B	0.197998	1.74535e-12	3.91581e-11	0.476812	0.278815	0.347782	0.18787
HPRT1	0.188458	1.76645e-12	3.95825e-11	0.428829	0.240372	0.318145	0.170118
MZT1	0.174908	1.88332e-12	4.21492e-11	0.358148	0.183241	0.268347	0.136095
EEF1G	0.278149	1.93168e-12	4.31781e-11	1.80635	1.5282	0.831855	0.66568
CKAP5	0.168838	1.95953e-12	4.36929e-11	0.334137	0.165299	0.255645	0.121302
AURKA	0.142469	1.95727e-12	4.36929e-11	0.233288	0.090819	0.185887	0.069527
MIR497HG	0.0960259	2.0121e-12	4.481e-11	0.109279	0.013253	0.091935	0.011834
PIM2	0.20554	2.01806e-12	4.48877e-11	0.512366	0.306826	0.36371	0.202663
MINOS1	0.227148	2.17732e-12	4.83707e-11	0.697614	0.470465	0.473992	0.289941
RCC1	0.209333	2.21527e-12	4.91535e-11	0.564776	0.355443	0.402016	0.233728
NDUFB3	0.200134	2.22943e-12	4.94072e-11	0.497747	0.297613	0.358871	0.205621
NFKB2	0.161026	2.24792e-12	4.97562e-11	0.294288	0.133262	0.223387	0.102071
SF3B4	0.205427	2.30488e-12	5.09547e-11	0.534497	0.32907	0.383468	0.218935
BAZ1B	0.182987	2.36509e-12	5.22221e-11	0.40209	0.219103	0.300403	0.150888
SDHB	0.191789	2.39333e-12	5.27813e-11	0.451503	0.259714	0.331855	0.183432
NDUFS6	0.225249	2.4097e-12	5.30778e-11	0.67327	0.448021	0.457661	0.279586
NCAPG2	0.135782	2.43777e-12	5.36309e-11	0.21203	0.076248	0.169153	0.065089
FARSB	0.177446	2.47269e-12	5.43333e-11	0.376975	0.199529	0.284677	0.143491
HIST1H2AM	0.131325	2.48819e-12	5.46077e-11	0.19559	0.064266	0.155645	0.051775
NDUFS3	0.189232	2.56029e-12	5.6122e-11	0.439402	0.250171	0.324597	0.180473
TK1	0.158288	2.66771e-12	5.84061e-11	0.293373	0.135085	0.227218	0.102071
RBBP7	0.198632	2.85674e-12	6.24692e-11	0.492072	0.29344	0.356855	0.198225
GNB2L1	0.247324	2.87444e-12	6.27806e-11	2.67261	2.42529	0.940726	0.852071
TFDP1	0.136055	2.88325e-12	6.28971e-11	0.215063	0.079008	0.170565	0.069527
GADD45GIP1	0.21586	2.94041e-12	6.4067e-11	0.616507	0.400647	0.428226	0.257396
CD83	0.175412	2.99697e-12	6.52211e-11	0.3635	0.188089	0.274395	0.116864
DLGAP5	0.138609	3.04251e-12	6.61325e-11	0.222603	0.083994	0.177218	0.063609
ACOT7	0.14494	3.18157e-12	6.90724e-11	0.250375	0.105435	0.198185	0.088757
EFTUD2	0.15733	3.26075e-12	7.07068e-11	0.286145	0.128815	0.220363	0.094675
PTRH2	0.140191	3.26772e-12	7.07627e-11	0.232054	0.091863	0.184073	0.08284
AATF	0.187915	3.27113e-12	7.07627e-11	0.42526	0.237345	0.313105	0.162722
CENPE	0.136028	3.41425e-12	7.37706e-11	0.211817	0.075789	0.166129	0.06213
UBAP2L	0.153866	3.48378e-12	7.51832e-11	0.275633	0.121767	0.213508	0.088757
CTLA4	0.159551	3.52906e-12	7.60698e-11	0.287792	0.128241	0.21754	0.081361
RBX1	0.231766	3.94675e-12	8.49723e-11	0.757342	0.525576	0.500605	0.321006
GZMK	-0.163314	4.12556e-12	8.87166e-11	0.144917	0.308232	0.084073	0.134615
GUK1	0.238256	4.13483e-12	8.88107e-11	0.824553	0.586297	0.535484	0.33432
RAC1	0.210662	4.23249e-12	9.08006e-11	0.584215	0.373553	0.408871	0.251479
MAPKAPK3	0.161216	4.2448e-12	9.09572e-11	0.311186	0.14997	0.239113	0.115385
SNHG15	0.180569	4.54133e-12	9.71963e-11	0.39906	0.21849	0.297379	0.161243
PFDN5	-0.2726	4.79294e-12	1.0246e-10	1.23355	1.50615	0.699194	0.686391
NUF2	0.120071	4.95975e-12	1.05902e-10	0.167722	0.047652	0.134274	0.04142
ACIN1	0.20673	5.04729e-12	1.07644e-10	0.537616	0.330886	0.379839	0.215976
EIF5	0.231013	5.12529e-12	1.09179e-10	0.76714	0.536127	0.508669	0.323964
RAD23A	0.232826	5.19669e-12	1.1057e-10	0.791181	0.558354	0.518952	0.337278
NAA15	0.174358	5.30253e-12	1.1269e-10	0.371327	0.196969	0.278629	0.143491
PWP1	0.184044	5.33081e-12	1.13158e-10	0.426794	0.24275	0.317137	0.173077
DTL	0.133361	5.63506e-12	1.19476e-10	0.212295	0.078933	0.169153	0.066568
CTPS1	0.164314	5.65902e-12	1.19844e-10	0.331612	0.167298	0.254637	0.12426
ISG20L2	0.162731	5.73489e-12	1.21309e-10	0.313901	0.151171	0.2375	0.107988
PRPF19	0.189068	6.02956e-12	1.27245e-10	0.44825	0.259182	0.328226	0.171598
UTP14A	0.146929	6.05355e-12	1.27603e-10	0.260722	0.113792	0.204234	0.091716
EIF3L	0.235677	6.11378e-12	1.28723e-10	0.811538	0.57586	0.528629	0.338757
TIMM17B	0.169803	6.22301e-12	1.30871e-10	0.349923	0.180121	0.263306	0.137574
ZNF267	0.156525	6.24235e-12	1.31126e-10	0.282399	0.125874	0.212903	0.088757
NDUFS7	0.199695	6.78834e-12	1.42429e-10	0.527545	0.32785	0.38125	0.218935
ATM	-0.147985	7.17166e-12	1.50298e-10	0.157669	0.305654	0.106855	0.164201
C20orf27	0.169452	7.28212e-12	1.52437e-10	0.360806	0.191354	0.27379	0.142012
LCP2	0.216323	8.18633e-12	1.71167e-10	0.633552	0.417229	0.437702	0.254438
MRPL19	0.149973	8.2802e-12	1.7293e-10	0.275301	0.125328	0.214113	0.099112
HDAC2	0.198249	9.08764e-12	1.89575e-10	0.517468	0.319219	0.368548	0.217456
CCAR1	0.182687	9.23635e-12	1.92456e-10	0.414714	0.232027	0.305847	0.156805
CD7	0.246241	9.68425e-12	2.01557e-10	0.877222	0.630981	0.547782	0.33284
RSL24D1	0.210173	9.71067e-12	2.01875e-10	0.60063	0.390457	0.416532	0.260355
RPS9	0.251089	9.72745e-12	2.01992e-10	2.48417	2.23308	0.925806	0.81213
COX20	0.167903	1.02172e-11	2.11919e-10	0.356912	0.189009	0.271371	0.147929
MRPS17	0.153749	1.03002e-11	2.13398e-10	0.290003	0.136253	0.222782	0.107988
IRF1	0.258073	1.04179e-11	2.15589e-10	1.0734	0.815325	0.636089	0.431953
LMAN1	0.209449	1.10451e-11	2.28048e-10	0.600154	0.390705	0.41754	0.248521
HNRNPL	0.170475	1.12592e-11	2.31939e-10	0.363026	0.192551	0.273185	0.137574
CCNB2	0.113722	1.14911e-11	2.36447e-10	0.16034	0.046618	0.131452	0.044379
RPL23A	0.241314	1.28812e-11	2.64751e-10	2.61304	2.37172	0.938306	0.838757
PPIL1	0.14115	1.30569e-11	2.68058e-10	0.250038	0.108888	0.197984	0.091716
PPP5C	0.163482	1.3611e-11	2.79118e-10	0.33421	0.170728	0.253427	0.122781
SMARCB1	0.168731	1.37345e-11	2.81333e-10	0.363339	0.194607	0.274597	0.137574
TNF	0.223208	1.37554e-11	2.81442e-10	0.627095	0.403887	0.421573	0.223373
IDH3A	0.151471	1.49231e-11	3.04989e-10	0.293497	0.142025	0.229234	0.116864
SPCS1	0.238878	1.49585e-11	3.0537e-10	0.899041	0.660164	0.564718	0.378698
DIMT1	0.162712	1.60219e-11	3.26709e-10	0.340246	0.177533	0.261089	0.131657
NDUFB11	0.239991	1.61594e-11	3.29144e-10	0.910371	0.670379	0.568347	0.386095
PFKP	0.165334	1.63065e-11	3.31767e-10	0.34432	0.178986	0.258871	0.133136
SMS	0.189452	1.66693e-11	3.38769e-10	0.475667	0.286216	0.343548	0.195266
HNRNPH1	0.210882	1.82749e-11	3.70982e-10	0.609902	0.399019	0.421573	0.242604
ARPC5	0.23702	1.87939e-11	3.81092e-10	0.890639	0.653618	0.564315	0.372781
MYC	0.186759	1.97428e-11	3.99886e-10	0.468258	0.281499	0.342944	0.186391
CLTC	0.185668	1.99643e-11	4.03921e-10	0.439628	0.253961	0.318347	0.16716
MRPS21	0.216266	2.00295e-11	4.04787e-10	0.678329	0.462062	0.462097	0.278107
PRMT5	0.148596	2.09879e-11	4.23684e-10	0.287496	0.138901	0.225806	0.106509
C11orf98	0.193904	2.10766e-11	4.25002e-10	0.517787	0.323883	0.373185	0.211538
SMC3	0.192987	2.11094e-11	4.25189e-10	0.511219	0.318232	0.369556	0.210059
DUSP4	0.180108	2.26016e-11	4.54741e-10	0.424852	0.244744	0.311089	0.171598
POLR3K	0.178082	2.32443e-11	4.67155e-10	0.432149	0.254067	0.324194	0.177515
WDR12	0.144809	2.36317e-11	4.74414e-10	0.266335	0.121526	0.208871	0.093195
PSMD3	0.18612	2.38799e-11	4.78865e-10	0.473167	0.287047	0.345363	0.198225
BHLHE40	0.18964	2.39485e-11	4.79711e-10	0.456092	0.266452	0.324194	0.176036
MRPL27	0.156219	2.40086e-11	4.79853e-10	0.318989	0.16277	0.246774	0.128698
FLOT1	0.187451	2.39918e-11	4.79853e-10	0.472936	0.285485	0.343347	0.192308
SEC61B	0.247614	2.50823e-11	5.00762e-10	1.10435	0.856735	0.648992	0.455621
TCERG1	0.196782	2.5513e-11	5.08801e-10	0.524429	0.327647	0.370565	0.214497
SKP1	0.246935	2.56957e-11	5.11881e-10	1.09923	0.8523	0.650403	0.457101
COX5B	0.243939	2.59693e-11	5.16763e-10	1.01727	0.773326	0.614919	0.423077
TEX30	0.117472	2.61938e-11	5.20659e-10	0.172063	0.054591	0.138306	0.054734
TMEM258	0.221996	2.75131e-11	5.46284e-10	0.765781	0.543785	0.509879	0.326923
RFC2	0.158576	2.76194e-11	5.47796e-10	0.321916	0.16334	0.24496	0.116864
SF3B3	0.167321	2.82236e-11	5.59168e-10	0.366146	0.198826	0.278629	0.136095
RPL26L1	0.159365	2.84549e-11	5.63134e-10	0.336904	0.177539	0.258871	0.137574
NIP7	0.166495	2.97557e-11	5.88235e-10	0.367504	0.201009	0.279839	0.139053
PSMC1	0.172623	3.09159e-11	6.10505e-10	0.393714	0.221091	0.292339	0.162722
CMC2	0.170103	3.14451e-11	6.20279e-10	0.380725	0.210622	0.283871	0.155325
PAK1IP1	0.163	3.1925e-11	6.29062e-10	0.35111	0.188111	0.26754	0.140533
PSMB10	0.238054	3.19818e-11	6.29496e-10	0.935596	0.697543	0.580847	0.390533
YPEL3	-0.0907046	3.20371e-11	6.29902e-10	0.052985	0.14369	0.034476	0.078402
H1FX	0.149403	3.2882e-11	6.45813e-10	0.282748	0.133345	0.216734	0.099112
TMEM33	0.139926	3.44786e-11	6.76438e-10	0.254497	0.114571	0.200403	0.094675
HDDC2	0.16529	3.53038e-11	6.91878e-10	0.364455	0.199165	0.275403	0.14497
AAMP	0.165232	3.55291e-11	6.95541e-10	0.34979	0.184558	0.261895	0.136095
EIF2A	0.179939	3.63343e-11	7.10537e-10	0.438315	0.258376	0.321774	0.178994
POLR2K	0.182536	3.67392e-11	7.17682e-10	0.456758	0.274222	0.335081	0.186391
METTL5	0.18512	3.70642e-11	7.23252e-10	0.466799	0.28168	0.339718	0.183432
EMC6	0.184349	3.87529e-11	7.5539e-10	0.47285	0.288501	0.345565	0.201183
PNPT1	0.165184	3.91095e-11	7.61521e-10	0.363704	0.19852	0.275403	0.140533
H2AFV	0.194079	4.14098e-11	8.05448e-10	0.534803	0.340723	0.382863	0.213018
CSNK2B	0.223291	4.29007e-11	8.33552e-10	0.785825	0.562534	0.514919	0.325444
SNRPB2	0.193294	4.43249e-11	8.60301e-10	0.538707	0.345413	0.386694	0.226331
PRPS1	0.154107	4.51629e-11	8.75628e-10	0.314422	0.160315	0.241935	0.118343
PSMD13	0.198862	4.52288e-11	8.7597e-10	0.575849	0.376987	0.405645	0.245562
SDF2L1	0.196655	4.54631e-11	8.79567e-10	0.551588	0.354934	0.391734	0.226331
RPS26	0.247998	4.58911e-11	8.86902e-10	2.84356	2.59557	0.938508	0.85503
MMADHC	0.190568	4.62634e-11	8.93145e-10	0.513868	0.3233	0.366935	0.220414
SNRNP40	0.177081	4.74025e-11	9.14163e-10	0.430532	0.253452	0.318548	0.180473
TBCA	0.211442	4.78438e-11	9.21568e-10	0.675354	0.463912	0.458669	0.29142
UTP20	0.139403	4.78882e-11	9.21568e-10	0.251939	0.112536	0.197581	0.08284
ORC6	0.137164	4.85309e-11	9.32946e-10	0.246407	0.109243	0.192742	0.093195
UTP18	0.156216	4.90748e-11	9.42403e-10	0.321921	0.165705	0.245565	0.127219
AP2M1	0.192247	4.9922e-11	9.57657e-10	0.529142	0.336896	0.381855	0.214497
RPL36A	0.236853	5.07298e-11	9.72125e-10	1.02045	0.783596	0.623992	0.431953
NAPSA	0.122858	5.57445e-11	1.06597e-09	0.197464	0.074606	0.158065	0.056213
SMARCA5	0.20536	5.57112e-11	1.06597e-09	0.620029	0.414669	0.428629	0.264793
DHX30	0.147833	5.77787e-11	1.1037e-09	0.28141	0.133577	0.215121	0.100592
TARS	0.182168	5.95397e-11	1.13614e-09	0.468957	0.286789	0.34375	0.184911
PRDX6	0.196825	5.99921e-11	1.14357e-09	0.56612	0.369295	0.401411	0.230769
BRIX1	0.185693	6.04508e-11	1.15111e-09	0.486711	0.301018	0.351411	0.202663
MRPL21	0.177739	6.33471e-11	1.20499e-09	0.442145	0.264405	0.326411	0.177515
CDCA3	0.124571	6.75213e-11	1.2817e-09	0.204814	0.080242	0.163508	0.068047
NSUN2	0.159217	6.77334e-11	1.28438e-09	0.338207	0.17899	0.254839	0.134615
CENPW	0.137528	6.818e-11	1.2915e-09	0.254032	0.116505	0.200806	0.094675
MORF4L2	0.15254	7.44491e-11	1.40878e-09	0.309722	0.157182	0.2375	0.113905
YWHAH	0.141392	7.58475e-11	1.43375e-09	0.268192	0.1268	0.209879	0.097633
SKA1	0.106691	7.685e-11	1.45118e-09	0.154088	0.047397	0.127621	0.04142
FAM96A	0.175741	7.8313e-11	1.47727e-09	0.433997	0.258256	0.321371	0.180473
LARP4	0.159578	7.89972e-11	1.48863e-09	0.346351	0.186773	0.263105	0.131657
MCTS1	0.146978	7.92686e-11	1.49219e-09	0.289429	0.142451	0.222379	0.115385
ASCC3	0.161495	8.00428e-11	1.5052e-09	0.343454	0.181959	0.256048	0.133136
CENPN	0.120567	8.03828e-11	1.51003e-09	0.194221	0.073654	0.155645	0.068047
HDAC1	0.189762	8.1901e-11	1.53696e-09	0.523886	0.334123	0.376411	0.220414
PPAT	0.120709	8.28298e-11	1.55278e-09	0.196555	0.075846	0.159073	0.068047
S100A8	-0.102606	8.32268e-11	1.55861e-09	0.067864	0.17047	0.041331	0.085799
C14orf2	0.219871	8.5995e-11	1.60846e-09	0.781131	0.56126	0.510685	0.337278
ANXA6	0.184612	8.60662e-11	1.60846e-09	0.472702	0.28809	0.340121	0.184911
NUDT5	0.170778	9.04651e-11	1.68893e-09	0.41076	0.239983	0.306855	0.171598
UCP2	0.206936	9.09411e-11	1.69607e-09	0.635216	0.42828	0.432661	0.260355
UBE2A	0.168676	9.17709e-11	1.70979e-09	0.398599	0.229924	0.299395	0.159763
AK6	0.142686	9.33154e-11	1.73678e-09	0.276581	0.133895	0.215927	0.10355
CPSF6	0.16263	9.47838e-11	1.7623e-09	0.357698	0.195068	0.26875	0.133136
MAPRE1	0.166136	9.53461e-11	1.77094e-09	0.383917	0.217781	0.288105	0.155325
FKBP5	0.158534	9.67024e-11	1.79429e-09	0.343225	0.184691	0.260484	0.134615
POP7	0.168456	9.80179e-11	1.81684e-09	0.406942	0.238485	0.304839	0.177515
U2AF2	0.188482	9.87956e-11	1.82938e-09	0.516796	0.328313	0.370766	0.211538
HDGF	0.148345	1.0499e-10	1.9421e-09	0.295124	0.146778	0.226411	0.110947
SUGT1	0.158645	1.06287e-10	1.96409e-09	0.34426	0.185615	0.260081	0.137574
RIOK1	0.149476	1.06417e-10	1.96449e-09	0.303308	0.153833	0.233871	0.118343
DAPP1	0.115367	1.07997e-10	1.99162e-09	0.173464	0.058096	0.13871	0.042899
SMU1	0.157253	1.08933e-10	2.00685e-09	0.328782	0.171528	0.248185	0.119822
STRAP	0.195566	1.13545e-10	2.08932e-09	0.575394	0.379828	0.40625	0.239645
EIF4A1	0.152992	1.1364e-10	2.08932e-09	0.316179	0.163186	0.241734	0.119822
ARCN1	0.16679	1.13934e-10	2.0926e-09	0.386597	0.219807	0.290121	0.143491
CASP3	0.126276	1.14083e-10	2.09322e-09	0.209489	0.083213	0.164718	0.072485
PPP2CA	0.167689	1.18441e-10	2.17098e-09	0.399309	0.231621	0.299395	0.159763
ANXA1	-0.156097	1.20364e-10	2.204e-09	0.208903	0.365001	0.141935	0.190828
DNAJA2	0.190727	1.21644e-10	2.22519e-09	0.5359	0.345172	0.38004	0.226331
TMEM165	0.135188	1.22216e-10	2.2334e-09	0.244661	0.109473	0.190524	0.087278
BTG1	-0.206934	1.2821e-10	2.34058e-09	0.437417	0.644352	0.289516	0.335799
PDCD4	-0.147099	1.28822e-10	2.34703e-09	0.204012	0.351111	0.148589	0.192308
AC133644.2	0.164186	1.28789e-10	2.34703e-09	0.357797	0.193611	0.263105	0.116864
NUP50	0.150555	1.29076e-10	2.34928e-09	0.305375	0.154819	0.233669	0.113905
TUBA4A	0.202277	1.32551e-10	2.41011e-09	0.633065	0.430788	0.438306	0.27071
MRPL12	0.139934	1.36925e-10	2.48715e-09	0.279629	0.139694	0.223185	0.110947
GINS2	0.15973	1.38282e-10	2.50929e-09	0.366671	0.206941	0.277823	0.153846
INCENP	0.108609	1.40277e-10	2.54294e-09	0.155699	0.047089	0.12379	0.039941
CAPZB	0.221987	1.42384e-10	2.57856e-09	0.828428	0.606442	0.534677	0.350592
NUDCD2	0.154393	1.43164e-10	2.5901e-09	0.32901	0.174617	0.249798	0.130178
ATP1B3	0.171315	1.44811e-10	2.61728e-09	0.417159	0.245845	0.307258	0.176036
CSNK2A1	0.165805	1.53079e-10	2.76396e-09	0.390084	0.224279	0.290121	0.162722
HSPB11	0.177606	1.55866e-10	2.81147e-09	0.456813	0.279207	0.332258	0.184911
MRPL16	0.177484	1.57882e-10	2.84501e-09	0.465296	0.287812	0.340323	0.196746
SUMO1	0.183141	1.59183e-10	2.86562e-09	0.493172	0.310031	0.357661	0.199704
TIMM50	0.156087	1.59877e-10	2.87525e-09	0.347709	0.191623	0.265323	0.143491
C1orf43	0.180913	1.62145e-10	2.91315e-09	0.485349	0.304436	0.351815	0.205621
BRCA1	0.125278	1.6238e-10	2.91448e-09	0.213915	0.088637	0.169758	0.069527
PNN	0.213744	1.62572e-10	2.91503e-09	0.715808	0.502064	0.477016	0.289941
SF3B6	0.198745	1.66186e-10	2.97689e-09	0.615793	0.417049	0.428427	0.264793
KIF22	0.165893	1.70001e-10	3.04223e-09	0.371687	0.205794	0.273992	0.136095
UQCC2	0.173015	1.76554e-10	3.15638e-09	0.433285	0.26027	0.318347	0.180473
DPEP2	-0.0519583	1.80649e-10	3.22641e-09	0.013791	0.065749	0.008468	0.031065
CHD4	0.17188	1.81407e-10	3.23358e-09	0.424746	0.252866	0.313105	0.173077
MRPL28	0.152242	1.81311e-10	3.23358e-09	0.335566	0.183324	0.259274	0.133136
POLR2D	0.137722	1.89056e-10	3.36661e-09	0.263198	0.125476	0.205847	0.096154
KIF2C	0.116717	1.89783e-10	3.37623e-09	0.189978	0.073261	0.153831	0.06213
TAF1D	0.204962	1.9358e-10	3.4404e-09	0.657709	0.452747	0.447581	0.273669
IK	0.177106	1.98092e-10	3.51372e-09	0.453903	0.276797	0.332056	0.178994
MRPS33	0.155526	1.98049e-10	3.51372e-09	0.349259	0.193733	0.266129	0.14645
KIF11	0.104648	2.01365e-10	3.56828e-09	0.154174	0.049527	0.126613	0.044379
ROMO1	0.187413	2.02359e-10	3.58239e-09	0.527218	0.339805	0.375202	0.226331
UBQLN1	0.151276	2.02608e-10	3.58329e-09	0.311969	0.160694	0.23629	0.113905
DDX3X	0.212004	2.0506e-10	3.62313e-09	0.720349	0.508345	0.479435	0.304734
YDJC	0.141238	2.10727e-10	3.71962e-09	0.270388	0.129151	0.20504	0.10503
RPS21	0.234677	2.15701e-10	3.80003e-09	2.36224	2.12756	0.917339	0.789941
GLO1	0.173064	2.24556e-10	3.95219e-09	0.442176	0.269112	0.326008	0.178994
PGRMC1	0.133128	2.26413e-10	3.98101e-09	0.245216	0.112088	0.191129	0.090237
CDCA2	0.121608	2.28662e-10	4.01666e-09	0.207058	0.08545	0.165927	0.068047
ETFA	0.17501	2.31255e-10	4.05828e-09	0.453146	0.278136	0.33125	0.189349
MRPS27	0.115779	2.34247e-10	4.10679e-09	0.184222	0.068443	0.147379	0.056213
YWHAB	0.243985	2.45272e-10	4.29594e-09	1.37979	1.1358	0.741734	0.548817
EXOSC5	0.136459	2.46942e-10	4.32101e-09	0.259859	0.1234	0.203024	0.091716
GTF2A2	0.198383	2.51792e-10	4.40163e-09	0.64934	0.450957	0.449395	0.286982
ESCO2	0.111286	2.53676e-10	4.43029e-09	0.176905	0.065619	0.145161	0.059172
UBE2L6	0.198293	2.71961e-10	4.74506e-09	0.616603	0.418311	0.423589	0.258876
SDHD	0.17451	2.72343e-10	4.74716e-09	0.450287	0.275777	0.328024	0.192308
BMS1	0.149567	2.88757e-10	5.02842e-09	0.317634	0.168067	0.241331	0.128698
LYPLA1	0.163657	2.92668e-10	5.09164e-09	0.393123	0.229466	0.292944	0.164201
BRCA2	0.118059	2.99959e-10	5.21348e-09	0.190348	0.072288	0.150403	0.059172
EEF1E1	0.175739	3.12131e-10	5.41983e-09	0.468356	0.292618	0.340121	0.198225
SKA2	0.129835	3.20975e-10	5.56807e-09	0.237086	0.10725	0.185887	0.087278
RBM25	0.220248	3.31395e-10	5.74333e-09	0.830641	0.610393	0.535685	0.341716
HLA-DPA1	0.206516	3.40791e-10	5.90054e-09	0.648973	0.442458	0.436694	0.247041
TYMP	0.166332	3.46136e-10	5.98737e-09	0.405398	0.239066	0.298387	0.164201
GTSE1	0.115029	3.49186e-10	6.03435e-09	0.190046	0.075016	0.152823	0.065089
WDR34	0.114908	3.53979e-10	6.11137e-09	0.188614	0.073705	0.152823	0.060651
KNSTRN	0.103494	3.57695e-10	6.16559e-09	0.15543	0.051936	0.129032	0.038462
SRI	0.199619	3.578e-10	6.16559e-09	0.659774	0.460155	0.452218	0.285503
MRPS26	0.159294	3.64356e-10	6.27259e-09	0.375528	0.216234	0.282056	0.156805
ZC3H18	0.136377	3.67846e-10	6.32668e-09	0.257937	0.12156	0.198387	0.096154
COMMD4	0.138656	3.72457e-10	6.39991e-09	0.277955	0.139299	0.216734	0.109467
RTCB	0.158631	3.75779e-10	6.45087e-09	0.368649	0.210018	0.276815	0.149408
MND1	0.102775	3.78532e-10	6.49199e-09	0.152419	0.049645	0.126008	0.048817
RFC4	0.13856	3.80418e-10	6.51817e-09	0.281726	0.143166	0.220363	0.113905
TRMT10C	0.160265	3.92465e-10	6.71823e-09	0.376315	0.21605	0.282056	0.147929
HBS1L	0.154817	3.95879e-10	6.77027e-09	0.343653	0.188836	0.25746	0.133136
CLSPN	0.148094	4.14116e-10	7.07549e-09	0.329012	0.180918	0.253427	0.142012
PSMB9	0.237549	4.18356e-10	7.14121e-09	1.20391	0.966365	0.685887	0.498521
LIG1	0.153098	4.18991e-10	7.14531e-09	0.342212	0.189114	0.259476	0.134615
USP39	0.138703	4.24741e-10	7.23657e-09	0.274572	0.135869	0.21129	0.10503
SMARCA4	0.133146	4.26501e-10	7.25973e-09	0.255323	0.122177	0.200806	0.094675
VIM	0.250647	4.36458e-10	7.42224e-09	1.87875	1.6281	0.851815	0.686391
GFM1	0.136411	4.42635e-10	7.5132e-09	0.26654	0.130129	0.206653	0.094675
OPA1	0.134544	4.45784e-10	7.55956e-09	0.254953	0.120409	0.198185	0.087278
BYSL	0.111575	4.54429e-10	7.69895e-09	0.181364	0.069789	0.146976	0.063609
TNPO3	0.127033	4.60004e-10	7.78614e-09	0.225297	0.098264	0.174798	0.073964
PRDX4	0.169825	4.62828e-10	7.82663e-09	0.439992	0.270167	0.323185	0.184911
DUS3L	0.127246	4.72308e-10	7.97949e-09	0.229786	0.10254	0.180242	0.085799
IL9	0.165381	4.77366e-10	8.05744e-09	0.343476	0.178094	0.238306	0.10355
RAB7A	0.191019	4.81017e-10	8.11152e-09	0.587216	0.396197	0.4125	0.25
CDV3	0.155752	4.82289e-10	8.1254e-09	0.364811	0.20906	0.276411	0.149408
GSTO1	0.187564	4.86173e-10	8.18324e-09	0.56494	0.377375	0.398992	0.244083
GHITM	0.195607	4.96509e-10	8.34945e-09	0.625369	0.429763	0.430847	0.263314
AHR	0.147656	5.02239e-10	8.43799e-09	0.307895	0.160239	0.231452	0.109467
NFKBIA	0.247692	5.03809e-10	8.45653e-09	1.47605	1.22836	0.765927	0.569527
NUP93	0.126006	5.14116e-10	8.62155e-09	0.225776	0.09977	0.178226	0.073964
FH	0.148364	5.26044e-10	8.81343e-09	0.33394	0.185576	0.258266	0.140533
POLR3H	0.136772	5.29834e-10	8.86872e-09	0.273056	0.136283	0.211694	0.109467
SERINC5	-0.0896291	5.33625e-10	8.92394e-09	0.066356	0.155985	0.046774	0.087278
PRMT2	-0.169879	5.43826e-10	9.08616e-09	0.311301	0.48118	0.221371	0.263314
LRRFIP1	0.202459	5.50515e-10	9.18945e-09	0.676674	0.474215	0.457056	0.288462
HIST1H3G	0.112983	5.66898e-10	9.44552e-09	0.177705	0.064722	0.137903	0.056213
COX6B1	0.228165	5.66583e-10	9.44552e-09	1.1143	0.886134	0.661089	0.467456
UQCRC2	0.171632	5.79982e-10	9.65465e-09	0.456624	0.284993	0.335685	0.181953
HIST1H2BH	0.10054	5.87421e-10	9.76951e-09	0.148296	0.047756	0.121774	0.042899
PMVK	0.135767	5.97525e-10	9.92845e-09	0.26818	0.132413	0.208468	0.100592
CCDC85B	0.161201	6.00098e-10	9.96207e-09	0.394446	0.233245	0.293347	0.164201
YEATS4	0.137367	6.15797e-10	1.02133e-08	0.275184	0.137817	0.214113	0.100592
KIF2A	0.209882	6.19174e-10	1.02599e-08	0.779252	0.569371	0.512298	0.33284
FCMR	-0.109555	6.21502e-10	1.0283e-08	0.106472	0.216028	0.075806	0.115385
TMSB10	0.197249	6.23878e-10	1.03096e-08	2.9744	2.77715	0.970363	0.89497
GLRX3	0.154585	6.42859e-10	1.06136e-08	0.369379	0.214794	0.281048	0.159763
SH2D1A	0.161762	6.48387e-10	1.06951e-08	0.373239	0.211478	0.273387	0.133136
NOP2	0.158606	6.52674e-10	1.07463e-08	0.381135	0.222529	0.286492	0.156805
ZFP36L2	-0.144779	6.52405e-10	1.07463e-08	0.201032	0.345811	0.139718	0.186391
WBSCR22	0.166072	6.66345e-10	1.09548e-08	0.418516	0.252444	0.307661	0.174556
UNG	0.130443	6.66545e-10	1.09548e-08	0.248551	0.118108	0.194758	0.087278
CNTRL	0.154138	6.70806e-10	1.10148e-08	0.340121	0.185983	0.251815	0.127219
FYB	-0.191967	6.77851e-10	1.11204e-08	0.430043	0.62201	0.293145	0.331361
ELAVL1	0.146835	6.81151e-10	1.11488e-08	0.321313	0.174478	0.245968	0.122781
IDH3B	0.14274	6.81426e-10	1.11488e-08	0.296736	0.153996	0.225605	0.118343
HARS	0.150308	6.80321e-10	1.11488e-08	0.339255	0.188946	0.260081	0.131657
SIVA1	0.202472	6.82979e-10	1.11641e-08	0.700421	0.497949	0.469355	0.303254
SLC27A2	0.104845	7.05476e-10	1.15215e-08	0.158081	0.053236	0.125	0.045858
SKA3	0.101048	7.08035e-10	1.15529e-08	0.15246	0.051412	0.125	0.048817
POLDIP2	0.145322	7.18692e-10	1.17162e-08	0.320532	0.17521	0.24496	0.137574
CCL4L2	0.167172	7.19891e-10	1.17252e-08	0.324766	0.157594	0.21754	0.071006
TACC3	0.147112	7.27876e-10	1.18447e-08	0.319644	0.172533	0.24254	0.122781
HN1L	0.112143	7.452e-10	1.21157e-08	0.185985	0.073842	0.151008	0.06213
SF3A1	0.167929	7.51106e-10	1.22008e-08	0.444096	0.276167	0.33125	0.173077
ECHS1	0.141652	7.52618e-10	1.22144e-08	0.297702	0.156051	0.228629	0.116864
MRPL2	0.122187	7.68278e-10	1.24462e-08	0.218788	0.096601	0.173992	0.079882
SSB	0.180622	7.67608e-10	1.24462e-08	0.521896	0.341274	0.371371	0.224852
RABEPK	0.124155	7.72901e-10	1.251e-08	0.222735	0.098581	0.17379	0.08432
CISD1	0.136684	7.96339e-10	1.28778e-08	0.281909	0.145225	0.21875	0.118343
TTF2	0.134434	8.16026e-10	1.31844e-08	0.271873	0.137439	0.212903	0.107988
ANAPC11	0.200873	8.2955e-10	1.3391e-08	0.714657	0.513784	0.482056	0.316568
MRPS10	0.142467	8.54148e-10	1.37758e-08	0.308604	0.166137	0.238306	0.127219
RARRES3	-0.176808	8.67717e-10	1.39822e-08	0.355302	0.53211	0.246976	0.286982
PRIM1	0.131779	8.75588e-10	1.4084e-08	0.262828	0.131049	0.207661	0.100592
ACAT1	0.135315	8.75224e-10	1.4084e-08	0.272531	0.137215	0.210887	0.100592
MSH2	0.133359	8.80375e-10	1.41484e-08	0.261547	0.128188	0.202218	0.097633
NAA38	0.165448	8.81365e-10	1.41518e-08	0.431857	0.266408	0.319153	0.18787
EIF6	0.185662	9.1388e-10	1.46609e-08	0.577081	0.391419	0.405645	0.251479
PNO1	0.149075	9.1735e-10	1.47036e-08	0.34117	0.192095	0.260081	0.137574
ABCF2	0.144543	9.20188e-10	1.4736e-08	0.318284	0.173741	0.24375	0.122781
SAFB	0.169154	9.22259e-10	1.47561e-08	0.44055	0.271396	0.320363	0.177515
GTF2H1	0.11683	9.28968e-10	1.48242e-08	0.197405	0.080575	0.155242	0.069527
HIST1H2AG	0.127666	9.28578e-10	1.48242e-08	0.23386	0.106194	0.179032	0.078402
TMEM106C	0.15718	9.31001e-10	1.48436e-08	0.389471	0.232292	0.293952	0.16716
BRD2	0.181447	9.4683e-10	1.50827e-08	0.521261	0.339814	0.370565	0.217456
TXN2	0.16605	9.69341e-10	1.54278e-08	0.43084	0.26479	0.315726	0.178994
HIRIP3	0.118228	9.94385e-10	1.58029e-08	0.20771	0.089481	0.165927	0.069527
RPL13A	0.208744	9.94653e-10	1.58029e-08	2.87262	2.66388	0.953226	0.886095
VRK1	0.143457	1.00941e-09	1.60232e-08	0.319587	0.17613	0.246976	0.136095
ZBTB32	0.120271	1.03806e-09	1.64636e-08	0.219667	0.099396	0.174395	0.085799
RPL11	-0.199685	1.04031e-09	1.6485e-08	3.09603	3.29571	0.967137	0.949704
C19orf53	0.205454	1.04873e-09	1.65894e-08	0.764416	0.558962	0.503831	0.33284
CHTF8	0.124919	1.04829e-09	1.65894e-08	0.228142	0.103223	0.180242	0.078402
MRPS18B	0.161965	1.07092e-09	1.69255e-08	0.407081	0.245115	0.302016	0.16568
GEMIN5	0.110561	1.08092e-09	1.70688e-08	0.177861	0.067301	0.141331	0.050296
GMPPB	0.123777	1.108e-09	1.74811e-08	0.23206	0.108283	0.184274	0.088757
TUBG1	0.141931	1.12344e-09	1.77094e-08	0.315098	0.173167	0.243145	0.131657
ANLN	0.0908064	1.17702e-09	1.85218e-08	0.126109	0.035303	0.10504	0.031065
STAU1	0.164731	1.21178e-09	1.90521e-08	0.418745	0.254014	0.307258	0.16716
SRPRA	0.197194	1.23067e-09	1.93324e-08	0.678768	0.481574	0.462298	0.284024
TMOD3	0.168943	1.23346e-09	1.93594e-08	0.451825	0.282882	0.328831	0.190828
PFDN6	0.157336	1.27383e-09	1.99757e-08	0.397722	0.240386	0.297984	0.176036
HAX1	0.175808	1.28102e-09	2.00712e-08	0.494652	0.318844	0.352621	0.211538
NIPA2	0.143913	1.30585e-09	2.04426e-08	0.313054	0.169142	0.23871	0.122781
SLC25A39	0.173487	1.36758e-09	2.1372e-08	0.496119	0.322632	0.358065	0.218935
MATR3-1	0.180114	1.37972e-09	2.15431e-08	0.529483	0.349369	0.376411	0.214497
PPP4C	0.150948	1.41749e-09	2.21139e-08	0.359292	0.208344	0.271573	0.149408
CCDC124	0.173552	1.41985e-09	2.21316e-08	0.506882	0.33333	0.367137	0.221893
U2AF1L5	0.134361	1.46005e-09	2.27387e-08	0.281545	0.147185	0.220363	0.116864
WDR36	0.141094	1.57205e-09	2.44409e-08	0.312561	0.171467	0.241935	0.12426
CIAPIN1	0.128169	1.60354e-09	2.49092e-08	0.249354	0.121185	0.194556	0.090237
ARIH2	0.165466	1.6092e-09	2.49757e-08	0.438313	0.272847	0.321169	0.184911
RACGAP1	0.102378	1.64094e-09	2.54464e-08	0.163641	0.061264	0.133871	0.054734
RP5-940J5.9	0.0862161	1.67719e-09	2.59865e-08	0.113174	0.026958	0.091935	0.025148
RRP1	0.144275	1.69662e-09	2.6265e-08	0.329439	0.185164	0.253427	0.133136
TIMELESS	0.103285	1.72925e-09	2.67473e-08	0.162235	0.058949	0.13125	0.048817
TIPIN	0.134568	1.82074e-09	2.81144e-08	0.287154	0.152586	0.224597	0.122781
HSPA1B	0.0997808	1.85463e-09	2.86134e-08	0.15114	0.05136	0.121976	0.047337
PAM16	0.13988	1.86861e-09	2.88045e-08	0.314153	0.174273	0.244556	0.128698
RPS15A	-0.192205	1.88868e-09	2.90892e-08	3.16991	3.36212	0.973387	0.948225
GGCT	0.154659	1.92781e-09	2.96667e-08	0.387306	0.232646	0.289113	0.16716
TMEM70	0.136106	1.93481e-09	2.97492e-08	0.293386	0.15728	0.227621	0.12426
SGOL2	0.103237	1.99463e-09	3.06429e-08	0.159915	0.056678	0.127218	0.051775
NOL8	0.134431	2.08806e-09	3.20511e-08	0.276756	0.142325	0.213105	0.106509
DDB1	0.15431	2.1286e-09	3.26458e-08	0.381746	0.227436	0.285685	0.159763
KIF5B	0.185396	2.13489e-09	3.27145e-08	0.589118	0.403722	0.412298	0.251479
SQRDL	0.141245	2.16984e-09	3.32221e-08	0.310113	0.168868	0.236694	0.121302
LIF	0.111938	2.17397e-09	3.32571e-08	0.187261	0.075323	0.147177	0.057692
PYM1	0.108433	2.19963e-09	3.36213e-08	0.171309	0.062877	0.132863	0.056213
EBP	0.143294	2.2255e-09	3.39881e-08	0.32924	0.185946	0.252218	0.136095
ARPC3	0.225731	2.23629e-09	3.41242e-08	1.20091	0.975181	0.686694	0.505917
RPS6	0.198452	2.23998e-09	3.41516e-08	3.09635	2.8979	0.963105	0.911243
LSG1	0.135183	2.24776e-09	3.42415e-08	0.285023	0.14984	0.220565	0.106509
COX6C	0.223066	2.24987e-09	3.42448e-08	1.07528	0.85221	0.634073	0.461538
AARS	0.118607	2.28757e-09	3.47894e-08	0.219375	0.100768	0.174597	0.08284
XPOT	0.125077	2.28993e-09	3.47962e-08	0.242712	0.117634	0.190927	0.087278
U2AF1	0.134111	2.29834e-09	3.48947e-08	0.279666	0.145555	0.215927	0.102071
RBM19	0.12238	2.35508e-09	3.57263e-08	0.230822	0.108442	0.181048	0.087278
DIAPH1	0.147027	2.403e-09	3.64227e-08	0.340722	0.193695	0.258065	0.131657
MYBBP1A	0.131357	2.40625e-09	3.64415e-08	0.266554	0.135197	0.205847	0.102071
NDUFB2	0.203834	2.42037e-09	3.65942e-08	0.776538	0.572704	0.505444	0.341716
CREM	0.151701	2.4258e-09	3.66458e-08	0.377483	0.225782	0.284476	0.16716
PEA15	0.113712	2.43682e-09	3.67816e-08	0.199153	0.085441	0.158468	0.065089
WDR75	0.138959	2.45128e-09	3.6969e-08	0.30625	0.167291	0.237097	0.115385
KIFC1	0.108085	2.52767e-09	3.80894e-08	0.184434	0.076349	0.148589	0.065089
MAK16	0.118237	2.59387e-09	3.90546e-08	0.218227	0.09999	0.172581	0.076923
MB21D1	0.123852	2.59927e-09	3.91034e-08	0.241313	0.11746	0.189718	0.093195
SHFM1	0.195924	2.62526e-09	3.94617e-08	0.743349	0.547425	0.498387	0.329882
CEP55	0.0890509	2.67128e-09	4.01201e-08	0.122511	0.03346	0.099395	0.031065
SRSF9	0.149212	2.72689e-09	4.09048e-08	0.366326	0.217114	0.277823	0.149408
ATP5H	0.179883	2.72804e-09	4.09048e-08	0.555709	0.375826	0.392742	0.241124
RAD50	0.148696	2.73691e-09	4.10039e-08	0.350237	0.201541	0.263306	0.134615
GORASP2	0.139054	2.74647e-09	4.11131e-08	0.303716	0.164661	0.230645	0.127219
MRPS18C	0.158615	2.77763e-09	4.1511e-08	0.411455	0.252839	0.302016	0.177515
CENPK	0.117617	2.777e-09	4.1511e-08	0.212602	0.094985	0.166935	0.079882
NDUFS5	0.212977	2.93811e-09	4.38731e-08	0.983739	0.770762	0.60746	0.423077
PPP2R5D	0.0889811	2.9645e-09	4.42308e-08	0.122798	0.033817	0.1	0.034024
LSM6	0.160047	3.00719e-09	4.48309e-08	0.43454	0.274493	0.322782	0.186391
NOC3L	0.120056	3.01208e-09	4.48669e-08	0.22445	0.104394	0.176008	0.08284
ATG3	0.153154	3.0179e-09	4.49166e-08	0.385552	0.232398	0.289315	0.159763
POLR2A	0.152262	3.05851e-09	4.54838e-08	0.374267	0.222006	0.280444	0.14645
CTR9	0.135613	3.08598e-09	4.58547e-08	0.286123	0.15051	0.218548	0.106509
ARL5A	0.125486	3.10935e-09	4.61641e-08	0.248804	0.123319	0.195161	0.097633
COPB1	0.143957	3.15788e-09	4.68462e-08	0.326666	0.182709	0.246573	0.130178
IL12RB2	0.10258	3.2323e-09	4.79109e-08	0.166954	0.064374	0.134274	0.056213
IL22	0.118102	3.27559e-09	4.8513e-08	0.169618	0.051515	0.115121	0.029586
POP1	0.0982905	3.3519e-09	4.96027e-08	0.153053	0.054763	0.124395	0.051775
MRPL46	0.119179	3.36897e-09	4.98145e-08	0.225072	0.105892	0.177621	0.091716
RANGAP1	0.13474	3.39117e-09	5.0102e-08	0.295912	0.161173	0.229839	0.116864
RBM28	0.128451	3.55174e-09	5.24315e-08	0.259701	0.13125	0.20121	0.097633
VAPA	0.181701	3.64348e-09	5.37421e-08	0.600383	0.418682	0.420565	0.275148
LARP1	0.129744	3.65658e-09	5.38915e-08	0.257016	0.127272	0.194758	0.091716
MRPS2	0.1431	3.66803e-09	5.40162e-08	0.338783	0.195684	0.260081	0.139053
DDX24	0.208507	3.69509e-09	5.43706e-08	0.88611	0.677604	0.562298	0.377219
DCPS	0.132291	3.75317e-09	5.51805e-08	0.285948	0.153657	0.223185	0.113905
EXO1	0.0927503	3.77834e-09	5.55055e-08	0.138755	0.046005	0.112702	0.042899
TRAF1	0.15929	3.9129e-09	5.74173e-08	0.4296	0.270309	0.31875	0.177515
IMP3	0.166261	3.91481e-09	5.74173e-08	0.474033	0.307773	0.343952	0.211538
MRPL42	0.12769	3.99679e-09	5.85249e-08	0.263171	0.13548	0.205645	0.102071
CMSS1	0.112317	3.99622e-09	5.85249e-08	0.200502	0.088185	0.159274	0.075444
DCXR	0.16145	4.2443e-09	6.2099e-08	0.450589	0.289139	0.330444	0.198225
UBD	0.0782817	4.49622e-09	6.57318e-08	0.0948	0.016518	0.075806	0.013314
SMARCC1	0.135027	4.54258e-09	6.63561e-08	0.298046	0.163019	0.229435	0.118343
RALY	0.168423	4.56067e-09	6.65667e-08	0.494554	0.326131	0.355444	0.221893
RPA2	0.15337	4.63293e-09	6.75669e-08	0.407011	0.25364	0.305444	0.177515
NSMCE4A	0.119114	4.89331e-09	7.13071e-08	0.231197	0.112083	0.182056	0.090237
C1D	0.144543	5.08248e-09	7.40041e-08	0.346733	0.202189	0.26129	0.14645
IPO11	0.0875629	5.37573e-09	7.82112e-08	0.119208	0.031645	0.095766	0.026627
UBE2V2	0.137963	5.40965e-09	7.86416e-08	0.319563	0.1816	0.245968	0.133136
GRWD1	0.129201	5.64514e-09	8.19992e-08	0.278895	0.149695	0.218347	0.113905
TBRG4	0.123631	5.8695e-09	8.51677e-08	0.252375	0.128745	0.197984	0.097633
MAP3K8	0.14091	5.87266e-09	8.51677e-08	0.326194	0.185285	0.247379	0.127219
UBA52	0.219647	6.00709e-09	8.70475e-08	2.29609	2.07644	0.906048	0.779586
UQCRC1	0.171093	6.05852e-09	8.77227e-08	0.532356	0.361263	0.381452	0.233728
MSH6	0.138884	6.18077e-09	8.94213e-08	0.328404	0.189521	0.253226	0.131657
NDUFB7	0.174447	6.20791e-09	8.97424e-08	0.55645	0.382002	0.395161	0.242604
ZMPSTE24	0.130224	6.37694e-09	9.21125e-08	0.274994	0.14477	0.212097	0.10355
OXCT1	0.124053	6.53193e-09	9.42761e-08	0.254219	0.130166	0.198185	0.10355
ZPR1	0.123745	6.61358e-09	9.53786e-08	0.258622	0.134877	0.20504	0.10503
TROAP	0.0896624	6.73383e-09	9.70357e-08	0.134017	0.044355	0.110685	0.044379
NOC2L	0.149153	6.76756e-09	9.74442e-08	0.375776	0.226623	0.280242	0.158284
NFKBIB	0.138439	6.84007e-09	9.84101e-08	0.320481	0.182042	0.241935	0.136095
RRP9	0.127205	6.95184e-09	9.9939e-08	0.273009	0.145804	0.212298	0.113905
ARPC2	0.225653	6.98231e-09	1.00297e-07	1.49094	1.26529	0.769556	0.60355
DOCK2	0.13215	6.98939e-09	1.0032e-07	0.280103	0.147953	0.2125	0.109467
MRPL24	0.138778	7.05235e-09	1.01143e-07	0.327188	0.18841	0.249597	0.143491
IVNS1ABP	0.137888	7.08637e-09	1.01551e-07	0.295079	0.157191	0.216129	0.112426
TNFRSF18	0.164909	7.14847e-09	1.0236e-07	0.469771	0.304861	0.337097	0.195266
CKAP2	0.121467	7.17594e-09	1.02672e-07	0.246662	0.125195	0.195363	0.096154
ACAA2	0.136637	7.24529e-09	1.03582e-07	0.318459	0.181822	0.245968	0.136095
ATF4	0.161572	7.33504e-09	1.047e-07	0.460494	0.298922	0.335282	0.196746
SF3B5	0.194641	7.3848e-09	1.05328e-07	0.760206	0.565566	0.50121	0.338757
THOC3	0.13811	7.43834e-09	1.06008e-07	0.315121	0.177011	0.239919	0.122781
PRR13	0.206259	7.45032e-09	1.06095e-07	0.895387	0.689128	0.563306	0.386095
EIF3J	0.141575	7.48519e-09	1.06508e-07	0.339064	0.197489	0.257258	0.142012
SLC7A5	0.118599	7.61925e-09	1.08331e-07	0.232883	0.114285	0.182661	0.085799
RBBP8	0.129193	7.76572e-09	1.10327e-07	0.27851	0.149317	0.214919	0.115385
MRPS7	0.160994	7.86308e-09	1.11622e-07	0.470958	0.309965	0.345363	0.205621
RAD51	0.090654	7.95045e-09	1.12774e-07	0.137617	0.046963	0.113911	0.042899
LTV1	0.124449	8.06435e-09	1.14301e-07	0.26387	0.139421	0.208266	0.109467
ZFR	0.157133	8.0995e-09	1.14709e-07	0.430217	0.273083	0.316734	0.181953
SLC20A1	0.12837	8.12536e-09	1.14986e-07	0.266964	0.138594	0.204032	0.10503
UFD1L	0.151545	8.27904e-09	1.17069e-07	0.404008	0.252463	0.30121	0.180473
FERMT3	0.162827	8.33865e-09	1.1782e-07	0.471924	0.309097	0.342944	0.199704
EIF2AK2	0.150782	8.35129e-09	1.17907e-07	0.38746	0.236678	0.286694	0.155325
SERPINB1	0.185558	8.36361e-09	1.17989e-07	0.668387	0.482829	0.456048	0.298817
NDUFB6	0.165819	8.6754e-09	1.22292e-07	0.507162	0.341343	0.365726	0.227811
BUB1B	0.0934051	9.11098e-09	1.28332e-07	0.144365	0.05096	0.117137	0.042899
ELAC2	0.12763	9.12879e-09	1.28484e-07	0.267619	0.139989	0.204032	0.106509
GRB2	0.191444	9.19369e-09	1.29297e-07	0.715957	0.524513	0.479032	0.307692
SRP14	0.216977	9.25208e-09	1.30017e-07	1.30043	1.08346	0.721371	0.547337
SMARCE1	0.150651	9.2752e-09	1.30241e-07	0.389528	0.238877	0.286895	0.164201
SSR4	0.207639	9.3811e-09	1.31626e-07	0.95566	0.748021	0.591331	0.412722
POLR2F	0.164715	9.40709e-09	1.31888e-07	0.4913	0.326585	0.352823	0.220414
GINS3	0.0755762	9.43737e-09	1.32211e-07	0.096809	0.021233	0.08125	0.019231
FAH	0.085102	9.62456e-09	1.34729e-07	0.122066	0.036964	0.101815	0.035503
THOP1	0.0996112	9.65651e-09	1.35072e-07	0.16487	0.065259	0.132863	0.053254
LIMA1	0.135213	9.8296e-09	1.37387e-07	0.317022	0.181809	0.24254	0.133136
MRPS30	0.126301	9.85272e-09	1.37604e-07	0.262259	0.135958	0.201008	0.102071
UTP6	0.128645	9.94754e-09	1.38643e-07	0.281117	0.152472	0.216935	0.12574
RPS24	0.201793	9.95713e-09	1.38643e-07	2.81442	2.61262	0.945565	0.878698
JAK2	0.0937842	9.95769e-09	1.38643e-07	0.141737	0.047953	0.1125	0.04142
PRPS2	0.111706	9.95346e-09	1.38643e-07	0.214643	0.102937	0.173387	0.08284
PABPC4	0.120901	1.00872e-08	1.40339e-07	0.24881	0.127909	0.195565	0.10355
DBF4	0.135803	1.05488e-08	1.46648e-07	0.309725	0.173922	0.235685	0.12574
COQ9	0.090966	1.089e-08	1.51215e-07	0.139029	0.048063	0.114113	0.042899
LRRC58	0.106986	1.0894e-08	1.51215e-07	0.191397	0.084411	0.152419	0.073964
BRCC3	0.111924	1.10125e-08	1.52743e-07	0.207541	0.095617	0.162903	0.076923
MTHFD1L	0.0786162	1.10704e-08	1.53428e-07	0.106929	0.028312	0.090726	0.025148
ARL2	0.13163	1.11257e-08	1.54076e-07	0.298007	0.166377	0.230242	0.12426
MRPS24	0.167992	1.12137e-08	1.55178e-07	0.524929	0.356938	0.375202	0.224852
ST13	0.184973	1.13512e-08	1.56881e-07	0.676552	0.491579	0.458669	0.297337
KDELR1	0.162511	1.13541e-08	1.56881e-07	0.482585	0.320074	0.349194	0.217456
MAP4K1	0.122926	1.14138e-08	1.57585e-07	0.246272	0.123346	0.188105	0.090237
SEC61G	0.190594	1.15743e-08	1.5968e-07	0.745718	0.555124	0.493145	0.337278
DIS3	0.12635	1.15928e-08	1.59814e-07	0.266821	0.140471	0.206855	0.106509
NDUFB5	0.132454	1.17225e-08	1.61478e-07	0.30981	0.177356	0.241935	0.133136
RCL1	0.0999467	1.1751e-08	1.61749e-07	0.164184	0.064238	0.132258	0.048817
ADAR	0.167372	1.19537e-08	1.64413e-07	0.515372	0.348	0.36875	0.217456
SRP9	0.190565	1.26629e-08	1.74035e-07	0.735065	0.5445	0.485685	0.326923
EIF3E	0.200011	1.2719e-08	1.74674e-07	0.850236	0.650225	0.542742	0.365385
SMG1	0.145717	1.28065e-08	1.75743e-07	0.344709	0.198992	0.253427	0.118343
RAP1B	0.18937	1.29485e-08	1.77558e-07	0.72908	0.53971	0.487702	0.323964
HNRNPUL1	0.147128	1.30477e-08	1.78782e-07	0.373935	0.226807	0.277823	0.155325
TIMM8B	0.141711	1.30786e-08	1.7907e-07	0.361494	0.219783	0.273992	0.16568
RASA3	-0.0923439	1.32276e-08	1.80974e-07	0.085104	0.177448	0.058871	0.093195
PRCC	0.111413	1.39019e-08	1.90056e-07	0.20332	0.091907	0.157863	0.071006
NUP153	0.105432	1.4079e-08	1.92331e-07	0.183933	0.078501	0.143548	0.065089
ABCF1	0.153809	1.41515e-08	1.93176e-07	0.429229	0.27542	0.317944	0.177515
KIF20B	0.123949	1.48101e-08	2.02014e-07	0.26002	0.136071	0.201815	0.091716
RPS29	0.217586	1.48595e-08	2.02536e-07	1.83012	1.61254	0.852823	0.702663
PPT1	0.137132	1.49498e-08	2.03614e-07	0.335385	0.198253	0.257056	0.149408
CHEK1	0.118312	1.57151e-08	2.13716e-07	0.246642	0.12833	0.19496	0.10503
HMGB3	0.090316	1.57358e-08	2.13836e-07	0.142631	0.052315	0.116935	0.048817
TXNL4A	0.126809	1.62185e-08	2.20232e-07	0.287609	0.1608	0.224395	0.122781
SREK1	0.136493	1.68585e-08	2.2875e-07	0.319563	0.18307	0.240927	0.133136
NDFIP2	0.136006	1.7201e-08	2.33223e-07	0.338024	0.202018	0.260081	0.14645
MAGOHB	0.135531	1.72939e-08	2.34308e-07	0.332099	0.196568	0.254839	0.143491
YLPM1	0.117729	1.76526e-08	2.38989e-07	0.23653	0.1188	0.185081	0.085799
MELK	0.0909991	1.81354e-08	2.45343e-07	0.146344	0.055345	0.120565	0.050296
CD3EAP	0.0956173	1.82202e-08	2.46219e-07	0.16213	0.066513	0.13246	0.060651
NDUFB10	0.183119	1.82274e-08	2.46219e-07	0.685725	0.502606	0.466935	0.301775
TOMM40	0.146776	1.83027e-08	2.47052e-07	0.391424	0.244647	0.290323	0.16568
POLQ	0.0727965	1.83683e-08	2.47754e-07	0.092008	0.019211	0.075806	0.017751
MYBL2	0.0894659	1.83867e-08	2.47818e-07	0.142942	0.053476	0.11875	0.051775
NUP37	0.116204	1.84367e-08	2.48307e-07	0.238474	0.122269	0.188508	0.094675
LMNB2	0.0950959	1.84746e-08	2.48632e-07	0.15929	0.064194	0.129234	0.060651
SEC13	0.154893	1.9011e-08	2.55661e-07	0.453215	0.298323	0.333065	0.20858
CDCA7	0.109875	1.90755e-08	2.56339e-07	0.210627	0.100752	0.167944	0.081361
RPN1	0.173124	1.95848e-08	2.62988e-07	0.589399	0.416275	0.411694	0.263314
CXCR4	-0.142762	1.99177e-08	2.6726e-07	0.244275	0.387038	0.167339	0.213018
CEBPZ	0.143575	1.99453e-08	2.67433e-07	0.368996	0.22542	0.275605	0.156805
NUP58	0.141476	2.02167e-08	2.7087e-07	0.35834	0.216863	0.271169	0.14645
DDX55	0.108113	2.03734e-08	2.72769e-07	0.201085	0.092972	0.158669	0.075444
DDX18	0.177219	2.05764e-08	2.75284e-07	0.623644	0.446425	0.429234	0.273669
ACADM	0.123794	2.12402e-08	2.83955e-07	0.269418	0.145624	0.208266	0.110947
CBR1	0.120086	2.13199e-08	2.84809e-07	0.255372	0.135286	0.200202	0.100592
DDX46	0.176316	2.14526e-08	2.86371e-07	0.631106	0.45479	0.437097	0.285503
MMACHC	0.0725082	2.225e-08	2.96798e-07	0.09049	0.017982	0.073589	0.013314
VPS25	0.121375	2.22805e-08	2.96986e-07	0.265378	0.144003	0.208468	0.107988
MCM10	0.104579	2.23551e-08	2.97761e-07	0.198723	0.094143	0.160887	0.087278
ELP5	0.126381	2.25505e-08	3.00143e-07	0.288563	0.162182	0.224798	0.12426
MRPL22	0.127303	2.32134e-08	3.08359e-07	0.289871	0.162568	0.222782	0.12574
RBPJ	0.158774	2.32027e-08	3.08359e-07	0.467992	0.309217	0.336492	0.198225
PNRC1	-0.169967	2.32188e-08	3.08359e-07	0.367768	0.537735	0.240524	0.279586
AP000769.1	0.104191	2.42245e-08	3.2148e-07	0.155245	0.051054	0.107661	0.028107
RPL7A	0.186365	2.51398e-08	3.33383e-07	3.09832	2.91196	0.961089	0.903846
PDCD10	0.140873	2.51841e-08	3.33726e-07	0.362631	0.221758	0.273387	0.153846
ADAM19	0.112774	2.56847e-08	3.40111e-07	0.215134	0.10236	0.164516	0.076923
THOC7	0.132055	2.57267e-08	3.40419e-07	0.317292	0.185237	0.243145	0.139053
DOCK10	0.143403	2.57547e-08	3.4054e-07	0.355919	0.212516	0.259274	0.147929
EXOSC9	0.134545	2.65233e-08	3.50193e-07	0.33852	0.203976	0.26129	0.152367
SPAG5	0.0901997	2.65141e-08	3.50193e-07	0.143404	0.053204	0.116331	0.045858
XXbac-BPG252P9.9	0.0665002	2.66671e-08	3.51834e-07	0.079906	0.013406	0.066532	0.011834
POLR2I	0.154652	2.69059e-08	3.54727e-07	0.456728	0.302076	0.332258	0.205621
NDUFS8	0.17464	2.76995e-08	3.64925e-07	0.62202	0.44738	0.427016	0.289941
RPS14	-0.179505	2.7802e-08	3.6601e-07	3.18279	3.3623	0.970766	0.942308
CMAS	0.10815	2.78867e-08	3.66857e-07	0.208982	0.100831	0.165927	0.08432
ZNF706	0.171655	2.88574e-08	3.79352e-07	0.601078	0.429423	0.419758	0.264793
FAM49B	0.160503	2.94466e-08	3.86817e-07	0.489021	0.328518	0.350202	0.211538
DEPDC1B	0.0773331	2.95254e-08	3.87572e-07	0.10956	0.032227	0.092137	0.032544
CKAP2L	0.0857687	2.95552e-08	3.87682e-07	0.129419	0.04365	0.104234	0.039941
FTSJ3	0.129133	2.96611e-08	3.88789e-07	0.310507	0.181374	0.240927	0.136095
MS4A1	0.10828	2.97552e-08	3.89742e-07	0.200648	0.092369	0.155847	0.051775
TXNRD1	0.142021	2.99753e-08	3.92322e-07	0.369644	0.227623	0.274798	0.155325
WDR5	0.110614	2.99955e-08	3.92322e-07	0.222668	0.112055	0.178226	0.088757
SLC25A46	0.112691	3.01857e-08	3.94526e-07	0.217122	0.10443	0.16754	0.079882
TSN	0.119303	3.15779e-08	4.12424e-07	0.258321	0.139018	0.202218	0.106509
COPS3	0.146722	3.20412e-08	4.18173e-07	0.419075	0.272353	0.311694	0.193787
NOL11	0.137743	3.4088e-08	4.44566e-07	0.353306	0.215564	0.267339	0.14497
TMSB4X	-0.150384	3.54031e-08	4.61386e-07	3.30647	3.45686	0.988306	0.982249
ASB2	0.0829504	3.56755e-08	4.64602e-07	0.126053	0.043102	0.104234	0.04142
ADK	0.153214	3.61021e-08	4.6982e-07	0.442673	0.289459	0.322379	0.193787
MLX	0.132221	3.65931e-08	4.75868e-07	0.323212	0.190991	0.245968	0.142012
FAM192A	0.119304	3.68934e-08	4.79429e-07	0.253485	0.134181	0.197379	0.094675
FBXO5	0.0883846	3.82931e-08	4.97262e-07	0.137704	0.049319	0.109476	0.045858
ATR	0.103527	3.83861e-08	4.98113e-07	0.185675	0.082148	0.145363	0.063609
DNAJB12	0.10939	3.8745e-08	5.0241e-07	0.212919	0.103529	0.166935	0.081361
TRAF4	0.110489	3.91964e-08	5.079e-07	0.224583	0.114093	0.177218	0.087278
PUS7	0.0962214	3.93979e-08	5.10147e-07	0.170321	0.0741	0.13871	0.059172
FURIN	0.105446	3.95972e-08	5.12361e-07	0.199475	0.094029	0.157258	0.076923
RILPL2	0.134753	3.96507e-08	5.12407e-07	0.336233	0.201481	0.253427	0.139053
SLC38A5	0.126368	3.96573e-08	5.12407e-07	0.298271	0.171903	0.232056	0.127219
DDX56	0.135926	4.08079e-08	5.26899e-07	0.346011	0.210085	0.260887	0.152367
GOT1	0.085804	4.12297e-08	5.31965e-07	0.134992	0.049188	0.111492	0.04142
EMP3	0.210345	4.15759e-08	5.36051e-07	1.24841	1.03807	0.704234	0.508876
MPDU1	0.124106	4.18734e-08	5.39503e-07	0.291995	0.167889	0.227016	0.134615
RRP12	0.10336	4.2115e-08	5.4223e-07	0.192967	0.089608	0.153024	0.073964
HAUS4	0.102148	4.2256e-08	5.4366e-07	0.18575	0.083602	0.147984	0.06213
EIF3B	0.120358	4.32298e-08	5.55795e-07	0.264561	0.144203	0.201815	0.116864
PSMB6	0.188212	4.40274e-08	5.65647e-07	0.815029	0.626817	0.527823	0.357988
MALSU1	0.123125	4.51348e-08	5.79465e-07	0.287885	0.16476	0.225202	0.12426
RPUSD1	0.0988539	4.64005e-08	5.95292e-07	0.182346	0.083492	0.149194	0.069527
XPO5	0.104498	4.6674e-08	5.98377e-07	0.199372	0.094873	0.158065	0.072485
NDUFA10	0.133626	4.76252e-08	6.10142e-07	0.344088	0.210462	0.263105	0.152367
ACAT2	0.126485	4.78874e-08	6.13067e-07	0.296984	0.170499	0.227419	0.127219
RHOG	0.163588	4.91378e-08	6.2863e-07	0.543318	0.37973	0.384879	0.239645
LUC7L2	0.163744	4.97009e-08	6.35386e-07	0.55784	0.394096	0.397782	0.251479
PABPC1	0.211795	5.02549e-08	6.42016e-07	1.98079	1.769	0.866935	0.736686
DSCC1	0.0921636	5.04494e-08	6.44047e-07	0.159071	0.066907	0.130242	0.065089
DNAJC7	0.148022	5.11331e-08	6.52316e-07	0.434342	0.28632	0.321774	0.190828
UQCR11	0.195016	5.2043e-08	6.63457e-07	0.92739	0.732374	0.579032	0.400888
HCFC1	0.113541	5.239e-08	6.67411e-07	0.237589	0.124048	0.185282	0.094675
ASNS	0.108273	5.2487e-08	6.68177e-07	0.221027	0.112754	0.17621	0.090237
APOA1BP	0.133104	5.30297e-08	6.74613e-07	0.336037	0.202933	0.254234	0.147929
HADHA	0.159482	5.42724e-08	6.89937e-07	0.515717	0.356235	0.368548	0.232249
LONP1	0.0894927	5.47558e-08	6.95594e-07	0.147238	0.057746	0.118145	0.053254
RAD23B	0.116751	5.5351e-08	7.02663e-07	0.253502	0.136751	0.196976	0.10503
SLC39A1	0.113247	5.54799e-08	7.03807e-07	0.239127	0.125879	0.189315	0.093195
HLA-DQA1	0.136926	5.58279e-08	7.07726e-07	0.336224	0.199298	0.24879	0.112426
RPL34	-0.187469	5.60483e-08	7.10023e-07	2.8185	3.00597	0.955847	0.918639
LGMN	-0.0535873	5.61706e-08	7.11076e-07	0.025731	0.079318	0.016734	0.039941
UMPS	0.110976	5.65049e-08	7.14808e-07	0.233391	0.122415	0.184879	0.100592
EPHA1	-0.0346353	5.76434e-08	7.28703e-07	0.009366	0.044002	0.006653	0.022189
FKBP11	0.156716	5.7895e-08	7.31373e-07	0.493062	0.336346	0.353831	0.211538
PTPN6	0.140807	5.90188e-08	7.45051e-07	0.363626	0.222819	0.265323	0.152367
ZFP36	-0.183974	5.92837e-08	7.47875e-07	0.497497	0.681471	0.326008	0.331361
CAPZA2	0.13938	5.98357e-08	7.54313e-07	0.371584	0.232204	0.277218	0.171598
PBDC1	0.119135	6.00103e-08	7.55988e-07	0.26539	0.146254	0.205645	0.113905
RPS4Y1	0.202617	6.01502e-08	7.57224e-07	0.949045	0.746428	0.578629	0.384615
GNPDA1	0.12587	6.09856e-08	7.67209e-07	0.298258	0.172388	0.227419	0.122781
UBC	0.211136	6.2362e-08	7.83436e-07	1.84056	1.62942	0.848589	0.701183
RAD51C	0.122551	6.23357e-08	7.83436e-07	0.287764	0.165213	0.222177	0.127219
STRIP2	0.0614556	6.28292e-08	7.88759e-07	0.07173	0.010274	0.059879	0.010355
GIMAP7	-0.185408	6.47332e-08	8.12099e-07	0.583258	0.768666	0.385081	0.399408
IMMT	0.153688	6.58537e-08	8.25585e-07	0.483344	0.329656	0.350403	0.217456
KIAA1524	0.0879577	6.60748e-08	8.27784e-07	0.145211	0.057253	0.119556	0.04142
SEC61A1	0.140416	6.621e-08	8.28905e-07	0.366781	0.226365	0.268548	0.155325
KRI1	0.124862	6.75145e-08	8.44653e-07	0.292518	0.167656	0.223589	0.113905
MRPL34	0.142458	6.77208e-08	8.4665e-07	0.398661	0.256203	0.296169	0.177515
NUDT15	0.082342	6.80663e-08	8.50384e-07	0.1284	0.046058	0.105444	0.045858
CIB1	0.181402	6.8366e-08	8.53539e-07	0.762728	0.581326	0.50746	0.328402
C8orf59	0.156318	6.85025e-08	8.54654e-07	0.505514	0.349196	0.363508	0.22929
UTP3	0.110186	7.26619e-08	9.05303e-07	0.225404	0.115217	0.175806	0.088757
CISD2	0.127846	7.35878e-08	9.16209e-07	0.319873	0.192027	0.246371	0.131657
HYOU1	0.11749	7.42366e-08	9.23653e-07	0.259078	0.141588	0.199798	0.093195
UBL5	0.186919	7.4335e-08	9.24242e-07	0.842803	0.655884	0.542339	0.383136
RANGRF	0.115293	7.53209e-08	9.35858e-07	0.252334	0.137042	0.196573	0.10355
ACLY	0.109624	7.57673e-08	9.4076e-07	0.224792	0.115167	0.176815	0.081361
SRSF6	0.112115	7.71167e-08	9.56859e-07	0.235909	0.123794	0.184879	0.091716
RPA1	0.109169	7.74981e-08	9.60934e-07	0.224943	0.115774	0.177621	0.091716
BUD31	0.14293	7.81681e-08	9.68579e-07	0.407794	0.264864	0.301411	0.184911
MPV17L2	0.0859357	7.85116e-08	9.72171e-07	0.136131	0.050195	0.109073	0.050296
RPS27	-0.187104	7.90129e-08	9.7771e-07	2.78388	2.97098	0.958669	0.914201
DESI1	0.124559	7.99814e-08	9.8902e-07	0.305639	0.18108	0.236694	0.139053
HAPLN3	0.117195	8.00476e-08	9.89164e-07	0.257324	0.140129	0.197984	0.100592
HJURP	0.0834548	8.0142e-08	9.89656e-07	0.135732	0.052277	0.112097	0.044379
IGKV3-11	0.0764919	8.16201e-08	1.00722e-06	0.103609	0.027117	0.080444	0.016272
UFC1	0.150844	8.18036e-08	1.0088e-06	0.463241	0.312397	0.335282	0.210059
POLR3G	0.0755289	8.61363e-08	1.06106e-06	0.108915	0.033386	0.089516	0.034024
PBK	0.0819582	8.61581e-08	1.06106e-06	0.128681	0.046723	0.10504	0.045858
TOMM34	0.0933492	8.68038e-08	1.06828e-06	0.169451	0.076102	0.137903	0.068047
CDK2	0.0982527	8.70789e-08	1.07094e-06	0.184287	0.086034	0.147177	0.073964
TCEB2	0.197115	8.85324e-08	1.08808e-06	1.08846	0.891348	0.64879	0.47929
TPGS2	0.120286	8.86433e-08	1.0887e-06	0.273972	0.153687	0.210081	0.112426
MLF2	0.154531	8.92789e-08	1.09577e-06	0.505951	0.35142	0.364919	0.22929
POFUT1	0.0940224	9.14473e-08	1.12162e-06	0.169923	0.075901	0.138306	0.059172
KARS	0.124561	9.36394e-08	1.14773e-06	0.30418	0.179619	0.234476	0.130178
NAT10	0.106061	9.38634e-08	1.1497e-06	0.216153	0.110092	0.170968	0.085799
RPL38	0.204549	9.54406e-08	1.16823e-06	1.77946	1.57492	0.840524	0.689349
INTS10	0.117889	9.66453e-08	1.18218e-06	0.265478	0.147589	0.204839	0.10355
C11orf58	0.177336	9.67804e-08	1.18303e-06	0.735953	0.558617	0.492339	0.331361
DPP9	0.0939638	9.73442e-08	1.18912e-06	0.16597	0.072006	0.131653	0.059172
SMAP2	0.135179	9.88775e-08	1.20704e-06	0.362867	0.227688	0.270363	0.159763
KIF14	0.0751632	1.00872e-07	1.23056e-06	0.106505	0.031342	0.086895	0.025148
TSG101	0.107247	1.02201e-07	1.24593e-06	0.216579	0.109333	0.169153	0.081361
SCO2	0.0938777	1.02524e-07	1.24903e-06	0.170362	0.076484	0.138306	0.065089
KIF4A	0.0764858	1.03502e-07	1.2601e-06	0.113362	0.036876	0.092339	0.035503
ARL6IP1	0.161028	1.06338e-07	1.29375e-06	0.536117	0.375088	0.375	0.233728
ATP2A2	0.0975396	1.06659e-07	1.29679e-06	0.179375	0.081835	0.142137	0.06213
PPP4R2	0.114743	1.07531e-07	1.30652e-06	0.258467	0.143724	0.202016	0.110947
XRN2	0.164362	1.1012e-07	1.33707e-06	0.594077	0.429715	0.414718	0.263314
CLINT1	0.139439	1.11607e-07	1.35423e-06	0.387337	0.247897	0.287097	0.162722
RNASEH1	0.119486	1.16891e-07	1.41739e-06	0.282516	0.163029	0.219758	0.119822
SDHC	0.145528	1.17419e-07	1.42284e-06	0.444271	0.298743	0.325202	0.201183
SELPLG	-0.107034	1.18069e-07	1.42976e-06	0.151165	0.258199	0.108266	0.149408
TOPBP1	0.0987599	1.1929e-07	1.44358e-06	0.183522	0.084762	0.14496	0.065089
DYNC1LI1	0.115239	1.20433e-07	1.45645e-06	0.259206	0.143967	0.201815	0.106509
MTA2	0.121086	1.20605e-07	1.45755e-06	0.284255	0.163169	0.215726	0.121302
RPL22	0.203348	1.21647e-07	1.46819e-06	1.98342	1.78007	0.871371	0.724852
RDX	0.109369	1.21642e-07	1.46819e-06	0.229129	0.11976	0.178427	0.088757
HADH	0.1003	1.23342e-07	1.48766e-06	0.197247	0.096947	0.157661	0.08284
DAD1	0.176876	1.23651e-07	1.49039e-06	0.76724	0.590364	0.510484	0.350592
SGTA	0.106357	1.24609e-07	1.50094e-06	0.225215	0.118857	0.179234	0.093195
GNB2	0.132972	1.25267e-07	1.50786e-06	0.361042	0.22807	0.271976	0.162722
VDR	0.0771813	1.26919e-07	1.52673e-06	0.119189	0.042008	0.099194	0.045858
DCTN2	0.134722	1.27866e-07	1.53711e-06	0.367519	0.232796	0.276008	0.158284
NUP210	0.104358	1.29852e-07	1.55994e-06	0.201425	0.097067	0.155242	0.073964
GNL2	0.129953	1.30407e-07	1.56454e-06	0.347448	0.217496	0.265323	0.153846
EXOSC2	0.103051	1.30357e-07	1.56454e-06	0.20502	0.101969	0.160685	0.08284
CCR4	0.100884	1.31816e-07	1.5804e-06	0.193145	0.09226	0.151411	0.068047
FAM162A	0.145	1.34273e-07	1.60879e-06	0.437591	0.292591	0.321169	0.184911
SAP18	0.180158	1.37333e-07	1.64437e-06	0.784429	0.604272	0.512298	0.347633
MAZ	0.114808	1.3788e-07	1.64982e-06	0.262144	0.147337	0.203831	0.110947
CCDC6	0.104151	1.38606e-07	1.65742e-06	0.210985	0.106834	0.165323	0.08432
HPDL	0.0724861	1.39178e-07	1.66316e-06	0.105923	0.033437	0.088508	0.032544
DNAJC15	0.148128	1.40174e-07	1.67397e-06	0.4653	0.317172	0.33871	0.217456
EIF2S3	0.161194	1.44648e-07	1.72625e-06	0.576283	0.415089	0.407258	0.245562
WDR3	0.108857	1.48665e-07	1.77303e-06	0.233495	0.124638	0.182863	0.094675
NKG7	0.218909	1.55021e-07	1.8464e-06	1.01784	0.798931	0.585282	0.365385
AAGAB	0.103699	1.56417e-07	1.8618e-06	0.210119	0.10642	0.165323	0.085799
NIT2	0.112859	1.57698e-07	1.87582e-06	0.25463	0.141771	0.200202	0.106509
TCF7	-0.107818	1.57874e-07	1.87668e-06	0.161801	0.269619	0.119153	0.149408
USP12	0.0987102	1.61272e-07	1.91582e-06	0.186151	0.087441	0.144758	0.069527
SLAMF7	0.113782	1.62428e-07	1.92829e-06	0.251666	0.137884	0.193145	0.096154
PARP14	0.141123	1.66126e-07	1.9709e-06	0.40067	0.259546	0.292339	0.168639
NTMT1	0.118255	1.69581e-07	2.01057e-06	0.283642	0.165387	0.218952	0.128698
STARD7	0.112656	1.69706e-07	2.01073e-06	0.254418	0.141763	0.199194	0.107988
MYEOV2	0.144214	1.71126e-07	2.02623e-06	0.451549	0.307336	0.331855	0.213018
ZMAT2	0.128735	1.73652e-07	2.05481e-06	0.346931	0.218196	0.264516	0.159763
RALB	0.0915971	1.76447e-07	2.08652e-06	0.162331	0.070734	0.127621	0.057692
SYT11	0.0779053	1.77344e-07	2.09576e-06	0.114218	0.036312	0.090323	0.032544
CNDP2	0.118388	1.8129e-07	2.14099e-06	0.28484	0.166452	0.21996	0.118343
PLAGL2	0.0844676	1.84109e-07	2.17286e-06	0.142331	0.057863	0.115524	0.044379
G3BP2	0.156705	1.86355e-07	2.19795e-06	0.547535	0.39083	0.38871	0.247041
RBL1	0.103349	1.86715e-07	2.20076e-06	0.215794	0.112445	0.171774	0.08284
EIF1AY	0.111768	1.98466e-07	2.33471e-06	0.254341	0.142573	0.198387	0.10503
RFC3	0.087211	1.9887e-07	2.33795e-06	0.154056	0.066844	0.125605	0.053254
POLR1C	0.105156	2.00074e-07	2.35057e-06	0.221606	0.11645	0.174798	0.088757
RAD51AP1	0.0808562	2.02194e-07	2.37394e-06	0.13141	0.050554	0.105847	0.044379
MRPL32	0.118974	2.02346e-07	2.3742e-06	0.290535	0.171561	0.224798	0.12574
PARP9	0.119499	2.09561e-07	2.45726e-06	0.283477	0.163979	0.213105	0.116864
MDS2	-0.0265028	2.12193e-07	2.48651e-06	0.005005	0.031508	0.002823	0.02071
SMIM15	0.113937	2.14462e-07	2.51148e-06	0.267559	0.153623	0.208065	0.116864
ANXA7	0.15107	2.16462e-07	2.53326e-06	0.50421	0.35314	0.360484	0.232249
HIST2H2BF	0.0810217	2.18963e-07	2.56088e-06	0.130384	0.049363	0.104435	0.047337
WHSC1	0.106234	2.197e-07	2.56618e-06	0.230605	0.12437	0.180645	0.097633
SOD1	0.18393	2.19575e-07	2.56618e-06	0.914142	0.730212	0.578629	0.403846
EIF2B3	0.105142	2.28993e-07	2.67301e-06	0.227971	0.122829	0.18004	0.097633
NUP88	0.0966672	2.32028e-07	2.70669e-06	0.190746	0.094079	0.152419	0.075444
IL5	0.080861	2.34645e-07	2.73546e-06	0.117929	0.037068	0.091734	0.02071
CUL2	0.105199	2.36425e-07	2.75444e-06	0.222351	0.117152	0.172782	0.091716
RP11-108M9.4	-0.0246007	2.41187e-07	2.80811e-06	0.005252	0.029853	0.004234	0.016272
BAZ1A	0.139222	2.44156e-07	2.84086e-06	0.408879	0.269657	0.297984	0.181953
RCN1	0.0850796	2.47808e-07	2.88151e-06	0.147857	0.062777	0.119758	0.057692
WDR76	0.0912676	2.51679e-07	2.92464e-06	0.172664	0.081396	0.139718	0.071006
SLC16A1	0.0958132	2.55751e-07	2.96815e-06	0.19142	0.095607	0.155444	0.073964
HLA-DRB1	0.175119	2.55674e-07	2.96815e-06	0.681661	0.506542	0.451008	0.260355
NDUFA2	0.146065	2.58202e-07	2.99468e-06	0.472753	0.326688	0.34375	0.213018
COMTD1	0.101536	2.60587e-07	3.02041e-06	0.215761	0.114225	0.172782	0.096154
SMC5	0.127677	2.63192e-07	3.04866e-06	0.332819	0.205142	0.247782	0.142012
METAP1	0.10165	2.64699e-07	3.06415e-06	0.212113	0.110463	0.168347	0.08432
DNAJC11	0.0912567	2.66134e-07	3.0788e-06	0.16776	0.076503	0.134073	0.057692
EMC2	0.0797953	2.72012e-07	3.1448e-06	0.127868	0.048072	0.103629	0.039941
ID2	0.145669	2.73382e-07	3.15862e-06	0.453831	0.308162	0.327016	0.196746
CCNH	0.124875	2.77563e-07	3.20488e-06	0.307248	0.182373	0.229234	0.121302
HCLS1	0.174185	2.78521e-07	3.21389e-06	0.736898	0.562713	0.490121	0.319527
CISD3	0.128623	2.81659e-07	3.24803e-06	0.363229	0.234607	0.275605	0.168639
C12orf57	-0.180138	2.81995e-07	3.24985e-06	0.657523	0.837661	0.433468	0.427515
CHMP5	0.121941	2.82729e-07	3.25624e-06	0.310305	0.188364	0.236895	0.127219
RPS11	0.193547	2.83462e-07	3.2626e-06	1.92877	1.73523	0.868952	0.724852
DPP4	0.0977794	2.8385e-07	3.26499e-06	0.191782	0.094003	0.151815	0.063609
PPP4R3B	0.132491	2.9283e-07	3.36402e-06	0.353542	0.221051	0.260282	0.133136
PAPOLA	0.158533	2.98389e-07	3.42571e-06	0.581169	0.422636	0.404637	0.264793
F5	0.0752755	3.00471e-07	3.44742e-06	0.116789	0.041514	0.095968	0.031065
SLC38A1	0.153828	3.01641e-07	3.45866e-06	0.523996	0.370168	0.367742	0.230769
SPCS3	0.149375	3.02324e-07	3.46431e-06	0.503796	0.354421	0.359677	0.230769
SARS	0.126603	3.0389e-07	3.48005e-06	0.348123	0.22152	0.264919	0.164201
BARD1	0.0759282	3.12167e-07	3.57257e-06	0.119126	0.043198	0.097782	0.038462
AIFM1	0.0940599	3.15486e-07	3.60828e-06	0.179652	0.085592	0.142137	0.072485
HIST1H2BF	0.0829655	3.16896e-07	3.62212e-06	0.14093	0.057965	0.113508	0.044379
ORC1	0.0727502	3.21136e-07	3.66827e-06	0.111907	0.039157	0.09375	0.035503
FLNA	0.15583	3.23697e-07	3.6952e-06	0.536675	0.380845	0.376008	0.233728
RAD1	0.0930376	3.23945e-07	3.69571e-06	0.179567	0.086529	0.144556	0.073964
TYW3	0.113964	3.25096e-07	3.70651e-06	0.270094	0.15613	0.20625	0.118343
KIAA0513	-0.0317388	3.26046e-07	3.715e-06	0.010681	0.04242	0.008669	0.022189
GIMAP1	-0.0896799	3.29414e-07	3.75102e-06	0.115716	0.205396	0.086492	0.127219
ACTL6A	0.11628	3.30764e-07	3.76403e-06	0.291679	0.175399	0.22621	0.131657
MRPS5	0.130878	3.31064e-07	3.76507e-06	0.375289	0.244411	0.283065	0.170118
TMEM41A	0.0875981	3.31739e-07	3.77039e-06	0.154534	0.066936	0.123992	0.047337
NMD3	0.0867839	3.37427e-07	3.83263e-06	0.158929	0.072145	0.130444	0.056213
SUMO3	0.140701	3.44165e-07	3.90672e-06	0.441171	0.30047	0.323185	0.189349
TNPO1	0.110722	3.51774e-07	3.99059e-06	0.254523	0.143801	0.196169	0.10503
TACC1	0.119207	3.54256e-07	4.01624e-06	0.300594	0.181387	0.228629	0.136095
POLR1E	0.102651	3.54987e-07	4.022e-06	0.22031	0.117659	0.173992	0.088757
SHCBP1	0.0847511	3.57145e-07	4.04392e-06	0.15161	0.066859	0.123589	0.054734
SMIM12	0.113932	3.57371e-07	4.04395e-06	0.279159	0.165227	0.217137	0.130178
LAMTOR5	0.149567	3.65373e-07	4.13193e-06	0.523806	0.374239	0.37379	0.25
MFN2	0.0671905	3.69044e-07	4.17084e-06	0.093996	0.026805	0.077218	0.023669
ERAL1	0.104724	3.70896e-07	4.18916e-06	0.232555	0.127832	0.183065	0.094675
FAM207A	0.0913681	3.71404e-07	4.19229e-06	0.178119	0.08675	0.143952	0.075444
CAND1	0.116772	3.73074e-07	4.20852e-06	0.287706	0.170935	0.220363	0.128698
GPN3	0.114101	3.84653e-07	4.33644e-06	0.286542	0.172441	0.224597	0.130178
ACBD6	0.119193	3.8567e-07	4.3452e-06	0.297101	0.177908	0.225806	0.12426
CHAF1B	0.0808327	3.94166e-07	4.43541e-06	0.142082	0.06125	0.118145	0.053254
FAM210A	0.0923653	3.95103e-07	4.44319e-06	0.178765	0.086399	0.143347	0.071006
STAT3	0.15687	3.97549e-07	4.46516e-06	0.572624	0.415754	0.398387	0.257396
KIAA1429	0.0939828	3.9814e-07	4.46627e-06	0.179497	0.085515	0.140524	0.063609
DPM2	0.107472	3.97917e-07	4.46627e-06	0.249372	0.1419	0.197782	0.112426
CDC5L	0.118015	4.02004e-07	4.50682e-06	0.292917	0.174902	0.221573	0.133136
MS4A7	-0.0440552	4.08747e-07	4.57959e-06	0.017863	0.061918	0.010685	0.032544
NANS	0.0989798	4.13771e-07	4.63301e-06	0.212262	0.113282	0.16996	0.100592
ZWILCH	0.0748634	4.14581e-07	4.63921e-06	0.116718	0.041855	0.094556	0.035503
CHMP2A	0.12416	4.26269e-07	4.76706e-06	0.330721	0.206561	0.25	0.140533
PLP2	0.170757	4.27622e-07	4.77925e-06	0.748214	0.577457	0.493952	0.331361
FTSJ2	0.0869373	4.28699e-07	4.78833e-06	0.164021	0.077084	0.134274	0.065089
MTIF2	0.095674	4.34537e-07	4.84756e-06	0.19233	0.096656	0.152823	0.075444
BAG2	0.0886734	4.3434e-07	4.84756e-06	0.169187	0.080514	0.138306	0.065089
APEX2	0.0766955	4.37547e-07	4.87814e-06	0.12699	0.050294	0.104839	0.047337
EIF2B2	0.0842945	4.52121e-07	5.03752e-06	0.149393	0.065099	0.11996	0.060651
NDUFA13	0.169357	4.57131e-07	5.09022e-06	0.760926	0.591569	0.503831	0.35355
KIF20A	0.0638908	4.60411e-07	5.12359e-06	0.088342	0.024452	0.073387	0.022189
OGFOD1	0.0948964	4.60861e-07	5.12546e-06	0.192956	0.09806	0.153024	0.079882
HTATSF1	0.129539	4.62595e-07	5.14159e-06	0.381235	0.251696	0.287097	0.174556
NAE1	0.129815	4.637e-07	5.1507e-06	0.371814	0.241999	0.278024	0.159763
BRD4	0.113509	4.64863e-07	5.16046e-06	0.270243	0.156733	0.208266	0.106509
USP5	0.0886495	4.72606e-07	5.24321e-06	0.166427	0.077777	0.134073	0.06213
POLA1	0.0832757	4.73292e-07	5.24761e-06	0.147101	0.063825	0.11875	0.050296
DOT1L	0.065673	4.80293e-07	5.32198e-06	0.091867	0.026194	0.075605	0.025148
ANAPC7	0.0887028	4.89212e-07	5.41749e-06	0.167131	0.078428	0.134677	0.063609
ICT1	0.101427	4.89553e-07	5.41796e-06	0.222537	0.12111	0.176411	0.091716
CLIC3	-0.0564724	4.92474e-07	5.44696e-06	0.040518	0.096991	0.029032	0.057692
RRS1	0.106285	4.93235e-07	5.45205e-06	0.244431	0.138146	0.189919	0.106509
FPGS	0.119653	4.95325e-07	5.47182e-06	0.313664	0.19401	0.239919	0.133136
NCAPD3	0.10922	4.97593e-07	5.49352e-06	0.259788	0.150568	0.202218	0.107988
PCNT	0.100943	4.98882e-07	5.5044e-06	0.212871	0.111928	0.166532	0.079882
RAD18	0.0882301	5.01024e-07	5.52467e-06	0.16702	0.07879	0.134677	0.065089
FBXO7	0.111582	5.06544e-07	5.58215e-06	0.260911	0.149329	0.199395	0.107988
TIMM8A	0.085747	5.07802e-07	5.58921e-06	0.161362	0.075615	0.13246	0.068047
IKZF3	0.136617	5.07778e-07	5.58921e-06	0.406164	0.269547	0.293347	0.181953
ACTR1A	0.107115	5.13956e-07	5.65351e-06	0.249499	0.142384	0.195565	0.106509
RP11-81H14.2	-0.02903	5.22063e-07	5.73921e-06	0.00837	0.0374	0.00625	0.02071
FOXJ3	0.111443	5.30075e-07	5.82376e-06	0.260635	0.149192	0.198185	0.100592
HINT2	0.11542	5.49326e-07	6.03161e-06	0.292406	0.176986	0.224395	0.130178
WBP11	0.136566	5.49771e-07	6.03284e-06	0.42387	0.287304	0.311492	0.193787
ERVK3-1	0.116029	5.59905e-07	6.14033e-06	0.292816	0.176787	0.222177	0.139053
GPR171	0.111326	5.6226e-07	6.16242e-06	0.269527	0.158202	0.209476	0.106509
AZIN1	0.0979067	5.6569e-07	6.19627e-06	0.201995	0.104089	0.158468	0.075444
CHCHD4	0.0836872	5.79028e-07	6.33854e-06	0.15396	0.070272	0.124798	0.063609
PPRC1	0.0926022	5.81723e-07	6.3642e-06	0.183424	0.090822	0.145968	0.063609
POP4	0.115032	5.86168e-07	6.40896e-06	0.298735	0.183702	0.231452	0.139053
RIF1	0.135078	5.87572e-07	6.42043e-06	0.407277	0.272199	0.298387	0.178994
ENY2	0.143879	5.90147e-07	6.44469e-06	0.505125	0.361246	0.364113	0.244083
TMEM183A	0.101262	6.04866e-07	6.60146e-06	0.223718	0.122456	0.177419	0.091716
CD40LG	0.123594	6.06118e-07	6.61113e-06	0.342059	0.218465	0.259073	0.131657
PSMC2	0.126532	6.07664e-07	6.61621e-06	0.371904	0.245372	0.28246	0.176036
SACM1L	0.0888189	6.07362e-07	6.61621e-06	0.162939	0.07412	0.126815	0.056213
HSPA14	0.117509	6.07678e-07	6.61621e-06	0.304548	0.187039	0.231855	0.134615
C21orf59	0.113347	6.0942e-07	6.63119e-06	0.286483	0.173135	0.223185	0.119822
MTPN	0.145551	6.13942e-07	6.67639e-06	0.506801	0.36125	0.364113	0.239645
TRMT2A	0.0851102	6.17351e-07	6.70944e-06	0.155357	0.070247	0.125806	0.050296
GNG10	0.104792	6.17862e-07	6.71097e-06	0.242836	0.138045	0.191532	0.102071
POM121	0.0807371	6.20148e-07	6.73176e-06	0.13651	0.055773	0.108669	0.047337
NUDCD1	0.106796	6.20899e-07	6.73588e-06	0.251457	0.144661	0.196976	0.106509
TAF2	0.0812335	6.21852e-07	6.74218e-06	0.139681	0.058447	0.112298	0.047337
MFAP1	0.100658	6.34303e-07	6.87307e-06	0.223907	0.123249	0.177218	0.099112
TSTA3	0.111142	6.36818e-07	6.8962e-06	0.276071	0.164929	0.214718	0.12574
MRRF	0.0901929	6.45205e-07	6.98286e-06	0.18141	0.091217	0.146774	0.075444
NDUFA8	0.104185	6.47684e-07	7.0055e-06	0.240645	0.13646	0.18871	0.10355
C9orf78	0.151539	6.50401e-07	7.03069e-06	0.554989	0.403451	0.390121	0.252959
UTP15	0.081355	6.51695e-07	7.04048e-06	0.144876	0.063521	0.118347	0.053254
KEAP1	0.102212	6.57031e-07	7.08967e-06	0.228942	0.12673	0.179839	0.090237
NAPA	0.144604	6.64629e-07	7.1674e-06	0.498096	0.353491	0.357661	0.233728
RNASEH2A	0.11232	6.70728e-07	7.22887e-06	0.284588	0.172268	0.220161	0.131657
SMARCA5-AS1	0.0570484	6.71197e-07	7.22962e-06	0.070007	0.012959	0.056653	0.010355
KCTD10	0.06873	6.73341e-07	7.24841e-06	0.099299	0.030569	0.078831	0.031065
SZRD1	0.123185	6.80804e-07	7.3244e-06	0.348051	0.224866	0.262903	0.159763
CHP1	0.064142	6.83318e-07	7.34708e-06	0.086483	0.022341	0.069758	0.019231
COMT	0.121744	6.85551e-07	7.36673e-06	0.338748	0.217004	0.257258	0.159763
TSC22D3	-0.10466	6.91134e-07	7.42233e-06	0.142875	0.247535	0.094556	0.130178
COX17	0.152539	6.93366e-07	7.44188e-06	0.575855	0.423317	0.402621	0.254438
SLC35A4	0.0862717	7.23841e-07	7.76437e-06	0.165737	0.079466	0.134476	0.065089
PDE4B	0.114504	7.25016e-07	7.77238e-06	0.280787	0.166283	0.210484	0.109467
CMTM6	0.139958	7.33383e-07	7.85742e-06	0.451935	0.311977	0.326815	0.192308
MORF4L1	0.169512	7.35716e-07	7.87777e-06	0.774543	0.605031	0.508468	0.360947
NDUFS4	0.0960864	7.44281e-07	7.96477e-06	0.20159	0.105503	0.158266	0.088757
MARS	0.126465	7.4735e-07	7.9929e-06	0.377516	0.251051	0.284879	0.178994
HIST1H2BC	0.076348	7.58235e-07	8.10453e-06	0.131622	0.055274	0.108669	0.050296
MDN1	0.102937	7.61219e-07	8.13163e-06	0.231046	0.128109	0.180645	0.094675
DDX3Y	0.106597	7.6318e-07	8.14778e-06	0.22886	0.122263	0.170766	0.073964
MRPL1	0.0923618	7.70183e-07	8.21771e-06	0.191766	0.099405	0.154234	0.08284
ATP5E	0.190721	7.75833e-07	8.27311e-06	1.44987	1.25915	0.76371	0.590237
MRPL44	0.0972615	7.81961e-07	8.33356e-06	0.211359	0.114098	0.16875	0.087278
KRR1	0.127392	7.8617e-07	8.3735e-06	0.377489	0.250097	0.284879	0.168639
HIST2H2AC	0.10869	7.90654e-07	8.41137e-06	0.257758	0.149067	0.196976	0.110947
HLA-DPB1	0.148013	7.98791e-07	8.49295e-06	0.477896	0.329884	0.331855	0.173077
CSTF2	0.0866251	8.16424e-07	8.67534e-06	0.16835	0.081725	0.1375	0.066568
SUZ12	0.114902	8.40768e-07	8.92366e-06	0.301089	0.186188	0.23125	0.134615
ALG8	0.0848478	8.40777e-07	8.92366e-06	0.153931	0.069083	0.121976	0.054734
GSS	0.0940743	8.55786e-07	9.07764e-06	0.192859	0.098785	0.151815	0.075444
UBA1	0.107572	8.57567e-07	9.09121e-06	0.259412	0.151841	0.201613	0.107988
LRR1	0.104206	8.58074e-07	9.09128e-06	0.250245	0.146039	0.197782	0.112426
SNRNP200	0.138784	8.67787e-07	9.18881e-06	0.452673	0.313889	0.327621	0.202663
NCLN	0.0911991	8.75381e-07	9.26381e-06	0.181027	0.089828	0.142137	0.069527
ECT2	0.0693578	8.80047e-07	9.30775e-06	0.106959	0.037601	0.087298	0.032544
TRIP13	0.0811989	8.99626e-07	9.50928e-06	0.150077	0.068878	0.122581	0.059172
NDC1	0.0838492	9.05798e-07	9.56894e-06	0.157159	0.07331	0.128024	0.057692
CHAC2	0.073978	9.0846e-07	9.59147e-06	0.121914	0.047936	0.099597	0.038462
PRICKLE4	0.111717	9.13073e-07	9.63457e-06	0.293202	0.181484	0.229032	0.133136
MATR3	0.0671992	9.29154e-07	9.79855e-06	0.102235	0.035036	0.084476	0.031065
UCK2	0.0915869	9.33314e-07	9.83669e-06	0.190844	0.099257	0.151613	0.085799
RPN2	0.149198	9.44006e-07	9.9436e-06	0.552235	0.403037	0.389718	0.251479
DDX23	0.104601	9.57552e-07	1.00804e-05	0.241921	0.13732	0.187097	0.107988
NRDC	0.134767	9.77035e-07	1.02796e-05	0.429678	0.294911	0.313105	0.193787
NELFE	0.109528	9.86288e-07	1.03709e-05	0.273481	0.163953	0.21129	0.121302
SLC39A14	0.065772	9.91709e-07	1.04219e-05	0.095678	0.029906	0.077621	0.028107
ERN1	-0.0662374	1.00375e-06	1.05404e-05	0.063227	0.129465	0.046573	0.078402
PPIH	0.12176	1.00415e-06	1.05404e-05	0.353468	0.231707	0.267742	0.16568
FAM3A	-0.0646844	1.01207e-06	1.06174e-05	0.064509	0.129194	0.050202	0.08284
NT5C	0.127147	1.02067e-06	1.07014e-05	0.382716	0.255569	0.284274	0.180473
CCNG1	0.101433	1.02677e-06	1.07591e-05	0.226632	0.125199	0.17621	0.093195
DERL1	0.117284	1.02855e-06	1.07716e-05	0.311053	0.193769	0.234476	0.136095
MRPL50	0.100737	1.05035e-06	1.09935e-05	0.236282	0.135545	0.186895	0.109467
TTC1	0.113413	1.07684e-06	1.12643e-05	0.29598	0.182566	0.227419	0.127219
CHTOP	0.105143	1.08199e-06	1.13116e-05	0.252378	0.147235	0.197379	0.112426
CISH	0.14153	1.08418e-06	1.13279e-05	0.497762	0.356232	0.35625	0.22929
TARDBP	0.100282	1.08651e-06	1.13458e-05	0.225172	0.124889	0.176815	0.090237
CBWD1	0.0928883	1.08933e-06	1.13686e-05	0.193565	0.100677	0.152823	0.078402
ITGB3BP	0.0808883	1.0921e-06	1.1391e-05	0.14172	0.060832	0.111089	0.048817
ATP6V0B	0.162937	1.10839e-06	1.15543e-05	0.740093	0.577156	0.492742	0.331361
ITGB1BP1	0.123094	1.11609e-06	1.16279e-05	0.355379	0.232285	0.267944	0.155325
IARS2	0.114433	1.15431e-06	1.20191e-05	0.298328	0.183894	0.227016	0.128698
RQCD1	0.111787	1.15653e-06	1.20354e-05	0.287783	0.175997	0.220161	0.134615
PARPBP	0.0682385	1.16618e-06	1.21288e-05	0.107948	0.039709	0.089315	0.042899
GEMIN4	0.0721752	1.16806e-06	1.21414e-05	0.123509	0.051334	0.103226	0.053254
MRPL38	0.117866	1.17351e-06	1.2191e-05	0.331079	0.213213	0.253831	0.155325
KPNA3	0.108975	1.18155e-06	1.22675e-05	0.274612	0.165637	0.212298	0.12426
FKBP3	0.107618	1.1867e-06	1.2314e-05	0.267119	0.159501	0.207056	0.118343
FAM216A	0.0924626	1.18795e-06	1.23199e-05	0.19651	0.104048	0.156855	0.079882
HIST1H2AE	0.0812127	1.18898e-06	1.23236e-05	0.151945	0.070733	0.122581	0.060651
IFIH1	0.0844775	1.19389e-06	1.23674e-05	0.153687	0.069209	0.119355	0.048817
CPQ	-0.041156	1.20209e-06	1.24452e-05	0.021262	0.062418	0.015927	0.032544
FANCD2	0.0809879	1.20662e-06	1.24849e-05	0.150125	0.069137	0.121774	0.060651
SF3A2	0.134843	1.21688e-06	1.25839e-05	0.434551	0.299708	0.314919	0.201183
WDR74	0.11991	1.23062e-06	1.27188e-05	0.337069	0.217159	0.254435	0.149408
DTD1	0.112402	1.24207e-06	1.28297e-05	0.299973	0.187571	0.229637	0.14497
RAB10	0.124313	1.25204e-06	1.29254e-05	0.370083	0.24577	0.27621	0.173077
DOHH	0.0839332	1.25878e-06	1.29876e-05	0.165254	0.081321	0.135484	0.071006
PCMT1	0.129699	1.27111e-06	1.31073e-05	0.41283	0.283131	0.307863	0.183432
WAS	0.134565	1.2719e-06	1.3108e-05	0.436992	0.302427	0.318145	0.192308
THUMPD3	0.0941769	1.28164e-06	1.32009e-05	0.201792	0.107615	0.158266	0.090237
NDUFAF4	0.119575	1.29007e-06	1.32801e-05	0.343998	0.224423	0.259677	0.164201
TRIB2	-0.0401023	1.29729e-06	1.33469e-05	0.019906	0.060008	0.014113	0.034024
SLC39A6	0.0915555	1.31541e-06	1.35256e-05	0.192801	0.101245	0.154839	0.071006
PRPF6	0.124364	1.32797e-06	1.3647e-05	0.361108	0.236744	0.26754	0.159763
KNTC1	0.0682302	1.33122e-06	1.36727e-05	0.105395	0.037164	0.084677	0.034024
GCSH	0.0999747	1.34161e-06	1.37717e-05	0.237327	0.137353	0.189113	0.100592
SLC25A22	0.0825049	1.34285e-06	1.37766e-05	0.156946	0.074441	0.125806	0.068047
LLPH	0.107197	1.34865e-06	1.38282e-05	0.269234	0.162037	0.209073	0.121302
PTP4A1	0.105943	1.34946e-06	1.38287e-05	0.264199	0.158256	0.20625	0.110947
NDUFS1	0.0947758	1.35063e-06	1.38329e-05	0.204324	0.109549	0.161089	0.081361
OXA1L	0.131343	1.36161e-06	1.39374e-05	0.419593	0.28825	0.309879	0.195266
PSMC3IP	0.0703759	1.36891e-06	1.40043e-05	0.115418	0.045042	0.095766	0.038462
SCAF1	0.0617874	1.38306e-06	1.41411e-05	0.08883	0.027042	0.073992	0.023669
POLD3	0.0937469	1.38493e-06	1.41523e-05	0.204716	0.110969	0.162903	0.090237
DDX27	0.105456	1.39039e-06	1.42e-05	0.251888	0.146431	0.192137	0.110947
RBM42	0.115866	1.3946e-06	1.4235e-05	0.322115	0.206249	0.247177	0.147929
PYCR2	0.0915227	1.4012e-06	1.42943e-05	0.19561	0.104087	0.157056	0.079882
ALG3	0.103407	1.40659e-06	1.43412e-05	0.252009	0.148603	0.197984	0.115385
MCUR1	0.101339	1.42074e-06	1.44773e-05	0.250197	0.148858	0.199597	0.121302
G6PD	0.0953144	1.42476e-06	1.45089e-05	0.207326	0.112012	0.161895	0.088757
CENPP	0.0735055	1.42544e-06	1.45089e-05	0.124213	0.050707	0.101815	0.042899
TWF1	0.0905249	1.44739e-06	1.4724e-05	0.187723	0.097198	0.148992	0.076923
MCCC2	0.090516	1.45422e-06	1.47852e-05	0.187773	0.097257	0.148387	0.072485
E2F4	0.0846655	1.46652e-06	1.49019e-05	0.167336	0.082671	0.135081	0.068047
SPATA5	0.0739692	1.47102e-06	1.49393e-05	0.119735	0.045766	0.094355	0.038462
CDC42SE1	0.134254	1.49457e-06	1.51699e-05	0.433352	0.299097	0.315927	0.181953
RNPC3	-0.0846273	1.51144e-06	1.53326e-05	0.110444	0.195072	0.079435	0.107988
CD40	0.0800659	1.51667e-06	1.53529e-05	0.146442	0.066376	0.116129	0.047337
EVL	-0.15398	1.51528e-06	1.53529e-05	0.455168	0.609149	0.303226	0.319527
ACO2	0.0974412	1.51585e-06	1.53529e-05	0.217452	0.120011	0.170161	0.091716
ATP6V1B2	0.09013	1.51683e-06	1.53529e-05	0.186306	0.096176	0.148387	0.076923
SNX5	0.11885	1.52301e-06	1.54069e-05	0.339248	0.220398	0.25625	0.158284
MCMBP	0.0794299	1.53859e-06	1.55558e-05	0.148141	0.068711	0.120161	0.057692
HMBS	0.0775904	1.55295e-06	1.56922e-05	0.143171	0.065581	0.117944	0.057692
CDKN1B	-0.084268	1.57685e-06	1.59249e-05	0.105931	0.190199	0.07621	0.099112
ADSS	0.124491	1.58203e-06	1.59683e-05	0.372986	0.248495	0.275806	0.173077
TOR3A	0.0934013	1.58317e-06	1.59709e-05	0.205049	0.111648	0.162298	0.085799
AKR1A1	0.130085	1.59083e-06	1.60393e-05	0.423443	0.293358	0.313105	0.195266
CCDC58	0.088873	1.60237e-06	1.61467e-05	0.189794	0.100921	0.153831	0.081361
PREB	0.0983471	1.6231e-06	1.63464e-05	0.229099	0.130752	0.180645	0.102071
CFAP20	0.0894419	1.65648e-06	1.66733e-05	0.194194	0.104752	0.158065	0.087278
CDC27	0.0939889	1.66654e-06	1.6756e-05	0.20437	0.110382	0.160484	0.088757
DHX16	0.0915016	1.66575e-06	1.6756e-05	0.191051	0.09955	0.150605	0.076923
C14orf142	0.0772982	1.66811e-06	1.67624e-05	0.138133	0.060835	0.111694	0.051775
MIS18BP1	0.116875	1.68031e-06	1.68757e-05	0.322342	0.205467	0.243347	0.142012
DPH2	0.0877739	1.69389e-06	1.70027e-05	0.180065	0.092291	0.143145	0.078402
RPP30	0.107046	1.70105e-06	1.70651e-05	0.284039	0.176993	0.223589	0.136095
LIMD2	-0.172747	1.71339e-06	1.71793e-05	0.748463	0.92121	0.484879	0.467456
ATP6V0A2	0.0784572	1.71773e-06	1.72134e-05	0.142391	0.063934	0.115323	0.051775
ARMC1	0.0913244	1.78463e-06	1.78739e-05	0.192112	0.100788	0.150403	0.073964
KIF15	0.0725535	1.7874e-06	1.78917e-05	0.122998	0.050444	0.099194	0.042899
OIP5	0.0599101	1.79476e-06	1.79555e-05	0.084964	0.025054	0.070363	0.028107
CYP27A1	-0.0468266	1.80445e-06	1.80425e-05	0.024733	0.07156	0.015121	0.035503
SFXN2	0.0605199	1.80962e-06	1.80842e-05	0.087306	0.026786	0.072177	0.025148
POLE2	0.0634919	1.81226e-06	1.81007e-05	0.095536	0.032044	0.079032	0.029586
MRPL48	0.0810067	1.83603e-06	1.8328e-05	0.149925	0.068918	0.119758	0.053254
C14orf119	0.0902114	1.84013e-06	1.83588e-05	0.193887	0.103676	0.156855	0.076923
DPM1	0.0957532	1.84815e-06	1.84286e-05	0.219329	0.123576	0.173387	0.097633
MYDGF	0.148583	1.85857e-06	1.85223e-05	0.599075	0.450492	0.415927	0.281065
PCM1	0.136955	1.87469e-06	1.86727e-05	0.454992	0.318037	0.32379	0.198225
ZC3H4	0.0640077	1.87916e-06	1.8707e-05	0.097148	0.033141	0.079234	0.031065
TTC39C-AS1	-0.0113057	1.8839e-06	1.87438e-05	0.000335	0.011641	0.000202	0.005917
HSPBP1	0.0945086	1.89886e-06	1.88823e-05	0.218169	0.12366	0.175202	0.10355
ITPA	0.105639	1.90801e-06	1.89629e-05	0.273902	0.168264	0.214516	0.122781
ARF4	0.135767	1.91849e-06	1.90566e-05	0.474607	0.33884	0.34375	0.224852
TIMM21	0.0835277	1.93578e-06	1.92179e-05	0.162889	0.079361	0.130645	0.063609
POLD1	0.0794728	1.96164e-06	1.94533e-05	0.150154	0.070681	0.121774	0.056213
OSTC	0.142999	1.96069e-06	1.94533e-05	0.550883	0.407884	0.390524	0.263314
NDUFS2	0.12336	1.97379e-06	1.95631e-05	0.377077	0.253717	0.281653	0.171598
CSK	0.129575	1.97688e-06	1.9583e-05	0.420118	0.290543	0.306855	0.193787
PPP6R1	0.0968358	1.98102e-06	1.95919e-05	0.220883	0.124048	0.172782	0.090237
AASDHPPT	0.107499	1.97891e-06	1.95919e-05	0.273665	0.166165	0.208871	0.121302
SPCS2	0.157472	1.9805e-06	1.95919e-05	0.692849	0.535377	0.464718	0.325444
IDH2	0.132784	2.01752e-06	1.9942e-05	0.436839	0.304055	0.316532	0.193787
SEPHS1	0.0667198	2.03686e-06	2.01221e-05	0.105551	0.038832	0.087097	0.032544
TMEM97	0.0880441	2.03925e-06	2.01348e-05	0.189875	0.101831	0.154032	0.090237
PMM2	0.102045	2.09045e-06	2.06291e-05	0.247844	0.1458	0.190726	0.115385
ARPC4	0.0981338	2.0997e-06	2.07091e-05	0.228753	0.130619	0.179234	0.094675
SIGMAR1	0.102709	2.10879e-06	2.07874e-05	0.261051	0.158342	0.204637	0.121302
YIF1B	0.0956123	2.12872e-06	2.09725e-05	0.221749	0.126136	0.177016	0.093195
VOPP1	0.0951395	2.15555e-06	2.12253e-05	0.213915	0.118775	0.167339	0.091716
DDOST	0.141567	2.15939e-06	2.12516e-05	0.533197	0.39163	0.377419	0.254438
CLDND1	0.14808	2.17907e-06	2.14336e-05	0.584524	0.436444	0.404839	0.269231
MED28	0.0978653	2.18653e-06	2.14953e-05	0.228892	0.131027	0.179234	0.096154
CBX1	0.104132	2.18857e-06	2.15038e-05	0.263257	0.159125	0.204032	0.110947
SSR1	0.121071	2.21565e-06	2.1758e-05	0.364043	0.242971	0.274597	0.16568
CYB5B	0.111306	2.22135e-06	2.18022e-05	0.30796	0.196654	0.235685	0.14497
RAB8A	0.133938	2.23625e-06	2.19365e-05	0.473518	0.33958	0.344556	0.226331
SCAMP3	0.131127	2.2391e-06	2.19526e-05	0.439568	0.308441	0.319556	0.211538
UBQLN2	0.0873469	2.24068e-06	2.19563e-05	0.177515	0.090168	0.139919	0.069527
EIF4G3	0.0800745	2.26907e-06	2.22224e-05	0.145149	0.065074	0.112702	0.047337
SEC11C	0.143231	2.29493e-06	2.24636e-05	0.564904	0.421672	0.39879	0.27071
MTX1	0.10271	2.36535e-06	2.31403e-05	0.262981	0.160271	0.205444	0.12574
RPL14	0.160251	2.39e-06	2.33689e-05	2.97224	2.81199	0.95746	0.89645
CDK12	0.119591	2.43573e-06	2.38032e-05	0.346255	0.226664	0.257258	0.142012
ZDHHC12	0.107612	2.44694e-06	2.3887e-05	0.288256	0.180643	0.223185	0.130178
SUCLG1	0.115249	2.44678e-06	2.3887e-05	0.340115	0.224866	0.260081	0.161243
RAE1	0.102608	2.45479e-06	2.39507e-05	0.264523	0.161915	0.209476	0.122781
TMEM208	0.121735	2.48024e-06	2.4186e-05	0.382944	0.261208	0.287298	0.184911
FXR1	0.114426	2.51178e-06	2.4472e-05	0.324995	0.210569	0.246573	0.149408
HIST1H1A	0.0652962	2.51227e-06	2.4472e-05	0.101115	0.035819	0.081653	0.026627
MT-CO3	0.152538	2.53464e-06	2.46767e-05	3.65293	3.50039	0.990927	0.982249
PLK4	0.0576704	2.57353e-06	2.50419e-05	0.081741	0.024071	0.068347	0.019231
MYL12A	0.181239	2.57662e-06	2.50585e-05	1.31595	1.13471	0.725605	0.560651
WDHD1	0.0691769	2.6273e-06	2.55376e-05	0.116518	0.047341	0.096371	0.042899
GUCD1	0.0662942	2.65184e-06	2.57624e-05	0.108962	0.042667	0.090323	0.042899
EIF3G	0.158802	2.68453e-06	2.60659e-05	0.776602	0.617801	0.511492	0.363905
NAF1	0.0757669	2.68662e-06	2.60723e-05	0.141229	0.065462	0.116331	0.051775
LSM1	0.0995548	2.70882e-06	2.62736e-05	0.244805	0.14525	0.19254	0.109467
POLR2C	0.117986	2.72487e-06	2.64152e-05	0.348424	0.230438	0.261089	0.159763
TIMM9	0.0948125	2.76215e-06	2.67623e-05	0.223409	0.128597	0.17621	0.106509
ANKRD17	0.0955379	2.77532e-06	2.68755e-05	0.217843	0.122305	0.16875	0.087278
MRPL55	0.113995	2.79479e-06	2.70352e-05	0.329001	0.215007	0.250202	0.155325
MYO19	0.0768946	2.79358e-06	2.70352e-05	0.1451	0.068205	0.117137	0.065089
HIGD1A	0.0776205	2.80598e-06	2.7129e-05	0.151823	0.074203	0.125605	0.068047
MKRN2	0.0605901	2.8193e-06	2.72432e-05	0.088637	0.028047	0.072984	0.026627
SLC30A9	0.0928078	2.82231e-06	2.72578e-05	0.203562	0.110754	0.158266	0.087278
MCAT	0.06585	2.84186e-06	2.74319e-05	0.107957	0.042107	0.090524	0.035503
RP3-395M20.12	-0.0158478	2.84678e-06	2.74588e-05	0.002526	0.018374	0.002218	0.010355
UCHL3	0.0859748	2.84767e-06	2.74588e-05	0.186041	0.100067	0.151411	0.079882
ETS1	0.128556	2.86116e-06	2.75743e-05	0.418458	0.289903	0.304234	0.186391
BATF3	0.106451	2.93069e-06	2.82293e-05	0.278229	0.171778	0.211492	0.115385
VASP	0.101187	2.96612e-06	2.85554e-05	0.254143	0.152956	0.195766	0.118343
PSMB4	0.136048	2.98362e-06	2.87086e-05	0.506907	0.370859	0.365121	0.235207
GPS1	0.100469	3.01995e-06	2.90428e-05	0.248491	0.148023	0.191734	0.109467
CIT	0.0473227	3.03085e-06	2.91018e-05	0.054417	0.007094	0.045363	0.004438
LIMK2	0.0651753	3.03091e-06	2.91018e-05	0.102553	0.037377	0.084274	0.028107
NUDT4	0.0767054	3.02895e-06	2.91018e-05	0.141872	0.065166	0.113508	0.051775
CASC3	0.0827811	3.08347e-06	2.95909e-05	0.162986	0.080205	0.129234	0.059172
TTK	0.0650633	3.09093e-06	2.96468e-05	0.107553	0.042489	0.090121	0.038462
TPR	0.158868	3.09772e-06	2.96962e-05	0.75054	0.591672	0.495968	0.33284
LINC00869	-0.0480085	3.11141e-06	2.98117e-05	0.033026	0.081035	0.024194	0.048817
HLA-DQB1	0.0939907	3.11692e-06	2.98487e-05	0.21027	0.116279	0.161895	0.075444
CMPK1	0.114409	3.12282e-06	2.98579e-05	0.327895	0.213486	0.247379	0.142012
ZCRB1	0.108461	3.12301e-06	2.98579e-05	0.299911	0.19145	0.232258	0.137574
TMX1	0.123352	3.12365e-06	2.98579e-05	0.393439	0.270087	0.290121	0.181953
TPD52L2	0.0904356	3.12448e-06	2.98579e-05	0.199266	0.108831	0.156855	0.087278
DAP3	0.125139	3.12804e-06	2.98763e-05	0.410523	0.285383	0.302823	0.192308
DDA1	0.105395	3.15598e-06	3.01139e-05	0.28005	0.174655	0.216331	0.128698
SUCLA2	0.0723107	3.15624e-06	3.01139e-05	0.127839	0.055529	0.103831	0.050296
ODF2	0.0928366	3.16573e-06	3.01885e-05	0.209877	0.11704	0.164315	0.08432
NXT1	0.110706	3.17807e-06	3.02902e-05	0.317896	0.207189	0.244758	0.147929
FANCA	0.0641097	3.23639e-06	3.08263e-05	0.100377	0.036267	0.081855	0.029586
SRA1	0.116765	3.23772e-06	3.08263e-05	0.352056	0.235291	0.265121	0.162722
DEPDC1	0.0433021	3.24436e-06	3.08734e-05	0.049484	0.006182	0.042944	0.007396
UBA2	0.11716	3.25585e-06	3.09665e-05	0.355644	0.238484	0.267742	0.164201
NXF1	0.0682726	3.26546e-06	3.10415e-05	0.112572	0.044299	0.090524	0.04142
C20orf24	0.0980357	3.29907e-06	3.13447e-05	0.24273	0.144694	0.189516	0.110947
GALM	0.0973091	3.32955e-06	3.16176e-05	0.232083	0.134774	0.179839	0.094675
HACD3	0.104006	3.35652e-06	3.18571e-05	0.271819	0.167813	0.210081	0.118343
SHMT1	0.0736673	3.40251e-06	3.22767e-05	0.136066	0.062399	0.112903	0.051775
DBI	0.156386	3.41176e-06	3.23474e-05	0.7677	0.611314	0.507863	0.357988
C11orf73	0.112871	3.42259e-06	3.24332e-05	0.327485	0.214614	0.248589	0.152367
YTHDF2	0.113864	3.43166e-06	3.25022e-05	0.333888	0.220024	0.254032	0.152367
GTF2H3	0.0956181	3.43475e-06	3.25144e-05	0.234789	0.139171	0.18629	0.107988
RAB42	-0.00992403	3.46648e-06	3.27806e-05	0.000704	0.010628	0.000605	0.007396
TOMM70A	0.0861527	3.46611e-06	3.27806e-05	0.184515	0.098362	0.147782	0.073964
YBX3	0.0785422	3.47299e-06	3.2825e-05	0.14946	0.070918	0.117944	0.056213
SLC25A19	0.078743	3.50158e-06	3.3078e-05	0.156591	0.077848	0.127016	0.073964
ERI1	0.0763369	3.50994e-06	3.31397e-05	0.14519	0.068853	0.118952	0.059172
OSM	0.0700135	3.51686e-06	3.31705e-05	0.12146	0.051446	0.098992	0.04142
TIMP1	-0.103385	3.51625e-06	3.31705e-05	0.200833	0.304218	0.148185	0.16716
RNF126	0.0936104	3.5594e-06	3.35542e-05	0.219787	0.126177	0.173992	0.096154
SLC7A1	0.0776169	3.58481e-06	3.37762e-05	0.150637	0.073021	0.121774	0.06213
RPL6	0.157559	3.63612e-06	3.42419e-05	2.75995	2.60239	0.95	0.878698
TAF9	0.1016	3.66748e-06	3.45193e-05	0.267749	0.166149	0.21129	0.119822
FIP1L1	0.111865	3.69632e-06	3.47726e-05	0.315693	0.203827	0.239315	0.143491
DDX41	0.0854204	3.7188e-06	3.4966e-05	0.183391	0.097971	0.146169	0.08284
TRMT6	0.0935805	3.73401e-06	3.50908e-05	0.218168	0.124588	0.171976	0.090237
SLC5A6	0.0705802	3.85568e-06	3.62154e-05	0.12819	0.05761	0.107258	0.048817
SNW1	0.107721	3.87589e-06	3.63676e-05	0.300334	0.192613	0.23004	0.14645
EIF3K	0.172992	3.88423e-06	3.6427e-05	1.12294	0.949953	0.661895	0.480769
GMDS	0.0818645	3.92644e-06	3.6793e-05	0.163937	0.082073	0.130242	0.060651
PML	0.0817967	3.92935e-06	3.6793e-05	0.16568	0.083884	0.131452	0.065089
MCL1	0.102683	3.92912e-06	3.6793e-05	0.253551	0.150868	0.191935	0.100592
TMEM167A	0.110334	3.97514e-06	3.72026e-05	0.318964	0.20863	0.245968	0.14497
TMED2	0.135551	3.97822e-06	3.72122e-05	0.508749	0.373198	0.363508	0.238166
HLA-C	-0.169412	4.01046e-06	3.74943e-05	2.29052	2.45993	0.929234	0.890533
MRPS11	0.0977959	4.02416e-06	3.76031e-05	0.242369	0.144573	0.189315	0.113905
C17orf62	0.117971	4.02986e-06	3.7637e-05	0.368452	0.250481	0.275403	0.171598
EXOSC7	0.100602	4.04265e-06	3.7737e-05	0.261286	0.160684	0.203629	0.118343
NSA2	0.143293	4.04676e-06	3.77559e-05	0.599174	0.455881	0.418952	0.279586
NDUFA12	0.13811	4.05754e-06	3.7837e-05	0.550405	0.412295	0.391129	0.260355
RWDD1	0.140783	4.12268e-06	3.84247e-05	0.554569	0.413786	0.387097	0.264793
DYNLL2	0.0656797	4.1851e-06	3.89864e-05	0.109599	0.043919	0.090524	0.04142
DDX54	0.116365	4.30078e-06	4.00435e-05	0.357904	0.24154	0.268548	0.162722
PYCR1	0.0905226	4.3065e-06	4.00761e-05	0.214137	0.123614	0.170968	0.094675
LAGE3	0.11384	4.32397e-06	4.0218e-05	0.359684	0.245844	0.277016	0.174556
H3F3A	0.17774	4.3602e-06	4.05342e-05	1.40091	1.22317	0.751411	0.587278
TMBIM6	0.164676	4.36652e-06	4.05722e-05	0.962728	0.798051	0.600806	0.439349
TNIP1	0.124798	4.39046e-06	4.07737e-05	0.424337	0.299538	0.311895	0.202663
GRAP	-0.0283569	4.45641e-06	4.13649e-05	0.011369	0.039726	0.009476	0.022189
URI1	0.0832383	4.49082e-06	4.1663e-05	0.173337	0.090098	0.1375	0.073964
COQ4	0.0969691	4.58548e-06	4.25194e-05	0.238563	0.141594	0.185081	0.112426
ISY1	0.0905856	4.65927e-06	4.31816e-05	0.206285	0.1157	0.161089	0.08432
CUL3	0.0760946	4.75812e-06	4.40752e-05	0.141935	0.06584	0.1125	0.051775
RNASEH2C	0.121926	4.80716e-06	4.4484e-05	0.412247	0.290321	0.30746	0.199704
MEA1	0.118375	4.8781e-06	4.51174e-05	0.381852	0.263476	0.285081	0.184911
SUPT6H	0.103907	4.922e-06	4.55002e-05	0.277904	0.173997	0.21371	0.122781
SRP68	0.0909027	4.95399e-06	4.57726e-05	0.209575	0.118672	0.164516	0.081361
MYCBP	0.100079	4.98891e-06	4.60718e-05	0.264651	0.164572	0.207258	0.121302
PPP6C	0.111102	5.02003e-06	4.63355e-05	0.320927	0.209825	0.242339	0.147929
TUBGCP4	0.0578784	5.10133e-06	4.7062e-05	0.086344	0.028465	0.070968	0.026627
ZNF528	-0.0229789	5.14986e-06	4.74856e-05	0.00532	0.028299	0.003831	0.013314
MRPS22	0.0936335	5.19309e-06	4.78599e-05	0.223506	0.129873	0.173992	0.096154
TNFRSF9	0.0852813	5.20729e-06	4.79663e-05	0.176216	0.090935	0.13629	0.06213
LAT	0.149902	5.26358e-06	4.84602e-05	0.677094	0.527191	0.455242	0.322485
SNRNP70	0.124185	5.3227e-06	4.89052e-05	0.429973	0.305788	0.316331	0.205621
CFLAR	0.137719	5.32183e-06	4.89052e-05	0.541242	0.403522	0.38246	0.257396
BRD7	0.0920554	5.31891e-06	4.89052e-05	0.221194	0.129139	0.174194	0.10355
PDZD11	0.0696807	5.31765e-06	4.89052e-05	0.123905	0.054225	0.100605	0.048817
MRPL39	0.0936233	5.33462e-06	4.89898e-05	0.229206	0.135582	0.180847	0.10355
SMARCA2	0.0973274	5.39633e-06	4.95315e-05	0.234394	0.137067	0.178427	0.091716
PDHB	0.0909428	5.4074e-06	4.9608e-05	0.205966	0.115023	0.159879	0.079882
EBI3	0.0815003	5.45188e-06	4.99654e-05	0.167196	0.085696	0.13246	0.056213
TSEN15	0.0980238	5.46495e-06	5.00599e-05	0.253864	0.15584	0.198992	0.115385
MED10	0.120108	5.51918e-06	5.05311e-05	0.383464	0.263356	0.280645	0.184911
NUFIP1	0.080975	5.55768e-06	5.08579e-05	0.169673	0.088698	0.136895	0.071006
CCNK	0.111275	5.58739e-06	5.11041e-05	0.324766	0.213491	0.244556	0.14497
C8orf33	0.0845225	5.63861e-06	5.15465e-05	0.185642	0.101119	0.148387	0.078402
DDX49	0.0920814	5.70773e-06	5.21521e-05	0.222488	0.130406	0.175403	0.100592
DDHD1	0.0977242	5.72865e-06	5.23168e-05	0.236675	0.138951	0.180242	0.096154
HAVCR2	0.0679066	5.83873e-06	5.32953e-05	0.113444	0.045537	0.089315	0.034024
GEMIN7	0.0806093	5.85192e-06	5.33889e-05	0.171829	0.09122	0.139718	0.078402
LRRC40	0.0623446	5.86447e-06	5.34764e-05	0.096569	0.034224	0.077621	0.029586
ASNA1	0.104318	5.87478e-06	5.35435e-05	0.291405	0.187087	0.225403	0.131657
CCNF	0.0648167	5.89116e-06	5.36658e-05	0.111859	0.047043	0.093347	0.039941
IFI35	0.113005	5.8957e-06	5.36801e-05	0.343486	0.230481	0.258266	0.158284
AFG3L2	0.107061	5.90616e-06	5.37485e-05	0.306501	0.19944	0.234677	0.149408
EIF3C	0.072293	5.97873e-06	5.43816e-05	0.135416	0.063123	0.109274	0.048817
PIM3	0.0919018	6.09393e-06	5.54016e-05	0.221821	0.129919	0.174597	0.093195
FOXM1	0.0616935	6.09843e-06	5.54147e-05	0.100995	0.039301	0.083266	0.036982
HERPUD1	0.12034	6.20073e-06	5.6316e-05	0.390204	0.269863	0.287702	0.168639
TRMT61A	0.0737396	6.22148e-06	5.6475e-05	0.143047	0.069307	0.117137	0.06213
ODF3B	0.0692797	6.22496e-06	5.6475e-05	0.117775	0.048495	0.092339	0.035503
GLRX2	0.0794884	6.22757e-06	5.6475e-05	0.168776	0.089287	0.1375	0.075444
NUP62	0.0966191	6.25261e-06	5.66737e-05	0.247175	0.150556	0.192339	0.113905
B3GAT3	0.0953931	6.31534e-06	5.72136e-05	0.240448	0.145055	0.188911	0.097633
DYNC1H1	0.119859	6.31987e-06	5.72261e-05	0.39057	0.270711	0.289113	0.178994
ETHE1	0.0936788	6.49705e-06	5.88011e-05	0.236308	0.142629	0.187097	0.10355
TADA3	0.0977859	6.52732e-06	5.90455e-05	0.25163	0.153845	0.196169	0.106509
RNF167	0.107951	6.54035e-06	5.91339e-05	0.306003	0.198051	0.230847	0.137574
NUP54	0.0945373	6.56621e-06	5.93381e-05	0.233913	0.139376	0.183065	0.099112
RARS	0.102925	6.58823e-06	5.95074e-05	0.287722	0.184798	0.222782	0.131657
DNAJC8	0.130299	6.62948e-06	5.98502e-05	0.494046	0.363747	0.356048	0.236686
CTB-133G6.1	-0.0534435	6.69457e-06	6.04077e-05	0.037216	0.09066	0.020766	0.051775
GCNT1	0.0659625	6.72443e-06	6.0647e-05	0.11344	0.047478	0.091331	0.039941
ELOVL1	0.100727	6.73751e-06	6.07348e-05	0.279995	0.179268	0.21875	0.137574
ASUN	0.0850451	6.78017e-06	6.10889e-05	0.186612	0.101566	0.147581	0.073964
KDELR2	0.121422	6.80104e-06	6.12465e-05	0.417081	0.295658	0.306855	0.204142
MT-ND3	0.194067	6.82156e-06	6.14008e-05	1.75889	1.56482	0.834476	0.66716
PAFAH1B3	0.100165	6.85065e-06	6.16321e-05	0.273658	0.173493	0.214113	0.12574
ALG1	0.0689406	6.90031e-06	6.2048e-05	0.12618	0.05724	0.103427	0.047337
DROSHA	0.0592975	6.97153e-06	6.26574e-05	0.089056	0.029759	0.071169	0.025148
ENOPH1	0.100898	7.06459e-06	6.34623e-05	0.278907	0.17801	0.216331	0.136095
EMG1	0.0961359	7.1243e-06	6.3967e-05	0.248673	0.152537	0.193548	0.113905
TRBV6-4	-0.0211823	7.14316e-06	6.41046e-05	0.004335	0.025518	0.003226	0.011834
HAUS1	0.0920263	7.22605e-06	6.48163e-05	0.228144	0.136118	0.180645	0.107988
TDG	0.0974512	7.29631e-06	6.54142e-05	0.249099	0.151648	0.192339	0.107988
CBX6	0.0783447	7.4263e-06	6.65467e-05	0.159267	0.080922	0.125806	0.065089
PMAIP1	0.102236	7.43985e-06	6.66296e-05	0.286954	0.184719	0.220766	0.134615
EIF3F	0.163165	7.4429e-06	6.66296e-05	0.97876	0.815595	0.602823	0.440828
PMPCA	0.0926335	7.46742e-06	6.68161e-05	0.231537	0.138904	0.182661	0.10355
MLH1	0.0882346	7.48814e-06	6.69685e-05	0.204532	0.116297	0.161089	0.08432
BNIP3L	-0.0615393	7.56302e-06	6.76048e-05	0.062153	0.123693	0.044556	0.069527
PRPF38A	0.0964126	7.57121e-06	6.76446e-05	0.251235	0.154823	0.194758	0.119822
TOMM20	0.153307	7.61777e-06	6.8027e-05	0.787331	0.634025	0.515927	0.363905
DDX10	0.0807395	7.68693e-06	6.86109e-05	0.17433	0.09359	0.140323	0.066568
FOPNL	0.0781638	7.71884e-06	6.88538e-05	0.160897	0.082733	0.129234	0.060651
ACP1	0.130865	7.72174e-06	6.88538e-05	0.514168	0.383303	0.371774	0.242604
MRPS36	0.106144	7.7693e-06	6.92438e-05	0.311004	0.20486	0.2375	0.152367
PNRC2	0.126066	7.80265e-06	6.95069e-05	0.461223	0.335156	0.336694	0.213018
VBP1	0.108036	7.84738e-06	6.9871e-05	0.328449	0.220413	0.250806	0.155325
C19orf24	0.120059	7.9454e-06	7.0709e-05	0.41885	0.298791	0.311895	0.196746
DPH1	0.070187	8.0483e-06	7.15545e-05	0.131309	0.061122	0.10746	0.044379
CHCHD7	0.0901884	8.04691e-06	7.15545e-05	0.215309	0.12512	0.167742	0.094675
URM1	0.105381	8.08914e-06	7.18823e-05	0.300683	0.195302	0.228629	0.140533
DNAJA3	0.0934396	8.106e-06	7.19969e-05	0.233384	0.139944	0.181452	0.10355
PELP1	0.0923888	8.23869e-06	7.31395e-05	0.234883	0.142494	0.186089	0.110947
SENP7	-0.0651164	8.29184e-06	7.35754e-05	0.071475	0.136591	0.050403	0.078402
LSM3	0.12737	8.36444e-06	7.41832e-05	0.487706	0.360336	0.353427	0.235207
ASXL2	0.0775768	8.37971e-06	7.42824e-05	0.146287	0.06871	0.111089	0.053254
TNFAIP8	0.137097	8.50827e-06	7.53851e-05	0.57749	0.440393	0.404637	0.267751
PLGRKT	0.0798103	8.55648e-06	7.57664e-05	0.16903	0.08922	0.135081	0.068047
STIL	0.0578671	8.55966e-06	7.57664e-05	0.090749	0.032882	0.073992	0.031065
IDH3G	0.0965326	8.57082e-06	7.58281e-05	0.256972	0.160439	0.20121	0.121302
SPC24	0.0520786	8.57509e-06	7.58289e-05	0.075385	0.023306	0.06371	0.025148
SAFB2	0.106163	8.81508e-06	7.79131e-05	0.299457	0.193294	0.225	0.130178
CALU	0.0883323	8.84921e-06	7.81767e-05	0.212223	0.12389	0.167742	0.088757
LAMTOR1	0.126012	8.88375e-06	7.84436e-05	0.461388	0.335377	0.332056	0.227811
MTFP1	0.0997041	8.89656e-06	7.85184e-05	0.283497	0.183793	0.222379	0.133136
ZC3H6	-0.0533104	8.93459e-06	7.88157e-05	0.047135	0.100446	0.033669	0.057692
RAB6B	-0.0117715	9.02423e-06	7.95677e-05	0.000734	0.012506	0.000605	0.005917
OST4	0.15814	9.03173e-06	7.95951e-05	0.945168	0.787028	0.594355	0.433432
TCEA1	0.148354	9.07299e-06	7.98542e-05	0.712833	0.564479	0.473387	0.326923
EMC4	0.123983	9.07434e-06	7.98542e-05	0.453278	0.329295	0.331048	0.217456
PHGDH	0.0684943	9.07197e-06	7.98542e-05	0.127449	0.058955	0.104435	0.044379
SPC25	0.0738381	9.1673e-06	8.06331e-05	0.151409	0.077571	0.124194	0.068047
RAB21	0.055716	9.19574e-06	8.08441e-05	0.083032	0.027316	0.067944	0.026627
ITGA4	0.135036	9.22352e-06	8.10489e-05	0.503806	0.36877	0.350403	0.226331
[truncated: 2,675 more rows]

## Sheet: Macrophages
Gene	logFC	P.Value	adj.P.Val	AveExpr_cluster	AveExpr_rest	percentExpr_cluster	percentExpr_rest
HLA-C	0.364094	7.17715e-50	1.26526e-45	3.01896	2.65486	0.988554	0.973702
HLA-A	0.35245	6.14132e-45	5.41327e-41	3.43228	3.07983	0.993217	0.985467
XIST	-0.14149	2.55741e-42	1.12711e-38	0.022885	0.164376	0.027978	0.139792
B2M	0.263012	2.20861e-42	1.12711e-38	4.97907	4.71605	0.999576	0.999308
HLA-DQB1	-0.346399	6.44754e-34	1.8944e-30	0.910465	1.25686	0.643917	0.742561
RPS4Y1	0.254684	1.71489e-26	3.35909e-23	0.964769	0.710085	0.727851	0.528028
MS4A7	-0.304713	6.34327e-25	1.11825e-21	1.15438	1.45909	0.745655	0.802076
FUCA1	-0.403179	2.64403e-22	4.23741e-19	2.04118	2.44436	0.844426	0.90173
VIM	0.189625	3.75198e-19	5.51197e-16	3.66421	3.47459	0.997457	0.997924
HLA-B	0.206711	1.27604e-18	1.6068e-15	3.32743	3.12072	0.994065	0.989619
THBS1	-0.204426	2.28359e-18	2.68383e-15	0.265542	0.469968	0.204748	0.327336
LILRA2	0.14074	6.06804e-18	6.68584e-15	0.335627	0.194887	0.356507	0.210381
CBWD1	0.11825	1.13452e-17	1.16819e-14	0.271713	0.153463	0.338703	0.184083
STAB1	-0.211745	1.19277e-17	1.16819e-14	0.59121	0.802954	0.484527	0.594464
CD37	0.212771	1.99136e-17	1.84767e-14	0.965501	0.752729	0.713438	0.601384
LINC01272	0.207711	5.59686e-17	4.93336e-14	1.21544	1.00772	0.806698	0.73218
CD52	0.331268	1.41971e-16	1.19181e-13	1.60798	1.27672	0.753285	0.663668
HLA-E	0.1927	3.46057e-16	2.65245e-13	2.12945	1.93675	0.958881	0.925952
ALDH1A1	0.1445	8.93097e-16	6.29777e-13	0.342223	0.197722	0.317931	0.184775
HLA-F	0.177118	1.55894e-15	1.05702e-12	0.757189	0.580071	0.639678	0.526644
GPX4	0.192403	2.36435e-15	1.54374e-12	2.44547	2.25307	0.963544	0.944637
GRN	0.186133	4.7082e-15	2.96432e-12	2.67489	2.48876	0.983044	0.968166
S100A9	-0.241461	4.09693e-14	2.32983e-11	2.03212	2.27358	0.871132	0.916955
MT-ND4L	0.223107	3.93513e-14	2.32983e-11	2.46833	2.24522	0.96312	0.932872
CD68	0.153115	4.06832e-14	2.32983e-11	3.28177	3.12866	0.993217	0.988927
TAF13	-0.0656721	5.11878e-14	2.81997e-11	0.058271	0.123943	0.087749	0.155017
PLBD1	0.139079	4.36937e-13	2.33417e-10	0.483055	0.343976	0.47181	0.341869
HLA-DQA2	0.0709183	7.82937e-13	4.05953e-10	0.136048	0.06513	0.180161	0.085121
DDX3Y	0.103924	1.00646e-12	5.06937e-10	0.273843	0.169919	0.327681	0.193772
MRC1	-0.183341	1.99539e-12	9.7713e-10	0.681204	0.864545	0.545146	0.60692
TGFBI	-0.209016	2.2791e-12	1.05732e-09	0.798706	1.00772	0.571005	0.643599
HLA-DRB5	0.212679	2.24488e-12	1.05732e-09	1.03866	0.825982	0.663841	0.550173
SGK1	0.204312	2.97582e-12	1.34515e-09	1.61142	1.4071	0.867741	0.815917
GPX1	-0.266054	4.30481e-12	1.89724e-09	2.00323	2.26928	0.87749	0.899654
ANXA1	0.222379	5.09798e-12	2.19201e-09	1.47928	1.2569	0.831284	0.763322
ZNF385A	0.159719	9.55326e-12	3.91662e-09	0.720027	0.560308	0.593048	0.492734
HLA-DPA1	0.241699	1.06938e-11	4.28459e-09	2.28427	2.04257	0.902501	0.87128
HLA-DRA	0.234737	1.48349e-11	5.81164e-09	3.24468	3.00994	0.96524	0.959862
JUN	0.220189	1.52006e-11	5.82547e-09	2.19262	1.97243	0.928359	0.90519
CD9	0.210395	2.1053e-11	7.73214e-09	2.02865	1.81825	0.911827	0.876817
CD74	0.217466	3.05284e-11	1.07637e-08	3.83081	3.61335	0.988131	0.985467
BSG	0.16063	3.77853e-11	1.28099e-08	1.09258	0.931945	0.776176	0.702422
SLC29A1	0.0863813	4.19477e-11	1.39528e-08	0.20423	0.117849	0.233997	0.13218
PQLC3	0.122591	4.56881e-11	1.49155e-08	0.466087	0.343495	0.480288	0.355017
LIPA	0.214051	5.83779e-11	1.87117e-08	2.09929	1.88524	0.905892	0.871972
PSMB8	0.14636	8.37129e-11	2.63531e-08	0.890245	0.743885	0.715134	0.612457
ASAH1	0.158992	1.07111e-10	3.31273e-08	1.95473	1.79574	0.939805	0.892734
MT-CYB	0.173468	1.46163e-10	4.44261e-08	2.87871	2.70524	0.978805	0.964706
CIR1	0.153746	1.72954e-10	5.16781e-08	0.51078	0.357035	0.420941	0.317647
FTL	-0.116964	2.61833e-10	7.56698e-08	6.66985	6.78681	0.999576	1
BHLHE40	0.116762	4.56754e-10	1.29873e-07	0.415533	0.298771	0.413311	0.303114
APOE	-0.249428	5.07939e-10	1.42134e-07	1.59068	1.84011	0.73972	0.817993
RNH1	0.150614	5.37981e-10	1.48188e-07	1.41881	1.2682	0.857991	0.811765
TMSB4X	-0.174547	6.01137e-10	1.63038e-07	4.16009	4.33464	0.986859	0.995156
VAT1	0.159588	7.91496e-10	2.11413e-07	1.23642	1.07683	0.801611	0.739792
CD63	0.12621	9.81686e-10	2.58301e-07	2.97998	2.85377	0.986011	0.986159
FGR	0.159815	1.25873e-09	3.26325e-07	0.860441	0.700626	0.64858	0.540484
CAMK1	-0.0920243	1.43601e-09	3.66889e-07	0.213655	0.30568	0.261128	0.309343
LGALS3	0.140486	1.66073e-09	4.18243e-07	4.09178	3.9513	0.996609	0.995848
TAP1	0.110679	2.25839e-09	5.60748e-07	0.434062	0.323383	0.451886	0.330104
MME	0.067389	3.36606e-09	8.2417e-07	0.115854	0.048465	0.103858	0.048443
ANPEP	-0.10122	5.19373e-09	1.23325e-06	0.291276	0.392496	0.330225	0.384083
TCN2	0.0864113	5.11312e-09	1.23325e-06	0.28157	0.195159	0.325562	0.227682
APOC1	-0.267308	5.95829e-09	1.38209e-06	1.98415	2.25146	0.80373	0.844983
AC079767.4	0.0719529	6.32631e-09	1.4484e-06	0.189758	0.117805	0.232302	0.141869
CNBP	0.140079	7.63626e-09	1.72589e-06	1.15894	1.01886	0.809241	0.743253
GPC4	0.0828531	1.23175e-08	2.74866e-06	0.150743	0.06789	0.109792	0.054671
PSAP	0.116611	1.35228e-08	2.97991e-06	3.46557	3.34896	0.995761	0.997232
LTA4H	0.162287	1.41375e-08	3.07691e-06	1.09414	0.931857	0.724036	0.645675
ATP6V0C	0.133872	1.45803e-08	3.13459e-06	2.49521	2.36134	0.96524	0.947405
GLA	0.126854	1.60022e-08	3.39882e-06	0.730075	0.603222	0.624417	0.533564
EEF1A1	0.104148	1.72152e-08	3.61294e-06	3.26768	3.16353	0.996185	0.99654
ADAMDEC1	-0.107434	2.0623e-08	4.27722e-06	0.292779	0.400213	0.28529	0.344637
KANSL1-AS1	0.0647257	2.36228e-08	4.8424e-06	0.172725	0.108	0.217889	0.12872
S100A8	-0.204871	2.81357e-08	5.7012e-06	1.28504	1.48991	0.694362	0.743945
ACOT2	0.0879985	3.09804e-08	6.20629e-06	0.322032	0.234033	0.360322	0.257439
ACP5	0.157276	3.57277e-08	7.0769e-06	2.91715	2.75987	0.981772	0.976471
HMG20B	0.112433	3.71578e-08	7.27839e-06	0.458412	0.345979	0.438321	0.337716
FCER1G	-0.167396	4.40204e-08	8.52787e-06	3.10224	3.26963	0.947859	0.976471
CFD	0.142244	4.65835e-08	8.92631e-06	0.882162	0.739918	0.655786	0.55917
RP11-733O18.1	-0.0461046	4.79355e-08	9.0866e-06	0.05596	0.102065	0.075456	0.119031
PIM1	0.100937	4.97943e-08	9.24983e-06	0.347306	0.246369	0.334888	0.244983
TMBIM1	0.101331	6.70929e-08	1.23206e-05	0.457658	0.356327	0.468843	0.372318
MT1G	-0.0629946	7.24268e-08	1.3163e-05	0.040292	0.103287	0.03476	0.063668
HLA-DPB1	0.177676	8.18438e-08	1.47227e-05	2.10999	1.93231	0.888936	0.881661
RNASE1	-0.257448	8.5059e-08	1.51465e-05	1.23844	1.49589	0.549385	0.605536
ATP6AP1	0.131286	8.89721e-08	1.56849e-05	1.10172	0.970437	0.772785	0.720415
ARHGAP18	-0.119155	9.32364e-08	1.61503e-05	0.675223	0.794378	0.59983	0.643599
S100A4	-0.213213	9.34442e-08	1.61503e-05	2.02238	2.2356	0.828317	0.862284
MT1F	-0.0521405	9.97797e-08	1.70778e-05	0.060604	0.112744	0.079695	0.107958
MALAT1	0.158345	1.25151e-07	2.10122e-05	4.2059	4.04756	0.99788	0.99654
GUSB	0.0996601	1.42174e-07	2.36452e-05	0.518039	0.418379	0.524799	0.415917
CTSD	0.110416	1.64365e-07	2.68296e-05	3.98262	3.87221	0.996185	0.997232
IRF1	0.143654	1.68254e-07	2.72124e-05	1.09256	0.948901	0.752014	0.658824
MYD88	0.0843938	1.77899e-07	2.82538e-05	0.341128	0.256735	0.389996	0.281661
SDCBP	0.131848	2.07491e-07	3.26595e-05	1.89356	1.76171	0.920729	0.894118
ISCU	0.110909	2.19401e-07	3.42285e-05	0.774561	0.663652	0.678253	0.590311
GK	0.102641	2.32895e-07	3.6015e-05	0.479369	0.376728	0.465875	0.361246
MT-CO2	0.130727	2.36609e-07	3.62711e-05	3.68799	3.55726	0.985587	0.983391
ARL6IP5	0.125398	2.48367e-07	3.77453e-05	1.05257	0.927173	0.765155	0.686505
COL6A1	-0.0394261	2.72025e-07	4.06401e-05	0.030109	0.069535	0.032641	0.069896
CD83	0.136511	3.46071e-07	5.10623e-05	0.954771	0.81826	0.702416	0.602768
ATP1B3	0.103731	3.47579e-07	5.10623e-05	0.599956	0.496225	0.577787	0.474048
MDK	0.0279412	3.51314e-07	5.11059e-05	0.033891	0.00595	0.037304	0.006228
MT-ATP8	0.155774	3.53674e-07	5.11059e-05	1.90521	1.74944	0.909708	0.867128
UBC	0.11405	3.62192e-07	5.19112e-05	2.46191	2.34786	0.974142	0.968858
HERC5	0.0433391	3.75476e-07	5.33811e-05	0.083435	0.040096	0.102162	0.052595
BCL2A1	0.150476	3.89051e-07	5.48687e-05	1.02722	0.876748	0.657058	0.589619
HM13	0.129985	3.9249e-07	5.49144e-05	1.19512	1.06513	0.78847	0.732872
CASP3	0.0532521	4.13304e-07	5.73711e-05	0.149416	0.096164	0.203476	0.128028
PGK1	0.12447	4.42545e-07	6.09502e-05	1.2986	1.17413	0.826621	0.770934
C5AR1	0.136238	4.77437e-07	6.49901e-05	1.07632	0.940079	0.735481	0.6609
ATP6V1B2	0.123036	4.79251e-07	6.49901e-05	1.04813	0.925091	0.76685	0.70173
TAPBP	0.110091	5.37219e-07	7.22949e-05	0.772201	0.66211	0.668928	0.577163
CCNI	0.11497	6.42579e-07	8.58184e-05	1.0786	0.96363	0.788046	0.719723
MAN2B1	0.109407	7.2753e-07	9.64333e-05	0.714645	0.605238	0.618906	0.527336
RASAL1	-0.0512938	7.63558e-07	0.000100402	0.092244	0.143538	0.128868	0.164706
OPTN	0.0751696	7.6886e-07	0.000100402	0.262844	0.187675	0.28741	0.192388
TAX1BP1	0.111248	8.13505e-07	0.000105451	0.905367	0.794119	0.727003	0.657439
SLC1A5	0.0735683	8.53138e-07	0.000108304	0.256502	0.182934	0.288682	0.2
PLD3	0.13027	8.51233e-07	0.000108304	2.16557	2.0353	0.950403	0.929412
JUNB	0.142689	8.53946e-07	0.000108304	1.28234	1.13965	0.793557	0.731488
LYZ	0.201021	8.83339e-07	0.000111231	2.96272	2.7617	0.961424	0.937024
RNASET2	0.10808	9.23434e-07	0.000115455	0.726785	0.618705	0.626961	0.550173
ARL4C	-0.108379	9.321e-07	0.000115718	0.442869	0.551248	0.397626	0.451211
CD55	0.0746501	9.5777e-07	0.000117254	0.265033	0.190383	0.299279	0.213841
DYSF	0.0418345	9.54018e-07	0.000117254	0.095233	0.053399	0.130564	0.069204
KCTD12	-0.0842812	1.06744e-06	0.000129779	0.326064	0.410345	0.37092	0.404844
CD86	0.103773	1.09737e-06	0.000132503	0.547918	0.444145	0.50106	0.422837
TIMP1	-0.144632	1.3197e-06	0.000156296	1.33414	1.47877	0.791013	0.807612
NAAA	0.06971	1.35154e-06	0.000158842	0.276719	0.207009	0.336583	0.24083
MREG	0.0657505	1.4029e-06	0.000163786	0.196772	0.131021	0.214498	0.141176
LRPAP1	0.121607	1.49846e-06	0.000173792	1.29312	1.17152	0.830013	0.774394
COL4A3BP	0.0973667	1.55666e-06	0.000179362	0.578555	0.481188	0.564222	0.4609
SLC31A2	0.0975861	1.68923e-06	0.000193373	0.58794	0.490354	0.560831	0.461592
APP	0.0730913	1.73297e-06	0.000195837	0.278482	0.205391	0.316236	0.234602
KLF10	0.0826084	1.7326e-06	0.000195837	0.347499	0.264891	0.374735	0.26782
TTC39B	0.0372091	1.75596e-06	0.000197171	0.072207	0.034998	0.096651	0.041522
FAIM	0.0834292	1.8553e-06	0.000207007	0.288963	0.205534	0.272573	0.187543
TECR	0.0908048	1.95317e-06	0.000215669	0.550384	0.45958	0.557864	0.451903
HLA-DMB	0.130465	2.10564e-06	0.000230561	1.30966	1.17919	0.788046	0.752249
RIPK2	0.0711686	2.16109e-06	0.000234509	0.267438	0.196269	0.314964	0.219377
EMP1	0.123477	2.1683e-06	0.000234509	0.698659	0.575183	0.542603	0.460208
EMC3	0.0970442	2.19582e-06	0.000234607	0.591042	0.493997	0.558287	0.466436
TAGAP	0.0723196	2.19268e-06	0.000234607	0.273515	0.201196	0.30479	0.226298
CD81	-0.1095	2.2284e-06	0.000236654	0.6371	0.746599	0.560831	0.594464
C2orf74	-0.0527535	2.27415e-06	0.000240066	0.12242	0.175173	0.178889	0.207612
PFN1	-0.0865519	2.31776e-06	0.000243213	3.21994	3.3065	0.986011	0.992388
FDX1	0.0945307	2.3475e-06	0.000243642	0.41472	0.320189	0.394659	0.303806
CPM	0.0919606	2.34948e-06	0.000243642	0.497372	0.405411	0.492582	0.39654
HSPA8	0.129068	2.68322e-06	0.000276623	1.84876	1.71969	0.910979	0.876817
SPRED1	-0.0605841	2.70849e-06	0.000277604	0.147452	0.208036	0.186096	0.222145
SDF4	0.0952756	2.92072e-06	0.000297626	0.625667	0.530392	0.593896	0.503806
BCL10	0.0657015	2.94122e-06	0.000297993	0.251662	0.18596	0.310301	0.220761
ETV5	-0.061504	2.9603e-06	0.000298212	0.156077	0.217581	0.194998	0.229758
NAIP	-0.0891431	3.13734e-06	0.000314251	0.386525	0.475669	0.391691	0.442215
LACC1	-0.101651	3.17628e-06	0.000316354	0.542794	0.644446	0.50869	0.542561
GDF15	0.063597	3.55247e-06	0.000351834	0.177712	0.114115	0.177618	0.117647
CYB5R3	0.0817339	3.62632e-06	0.000357142	0.434701	0.352967	0.472234	0.372318
CXCR4	0.0768722	3.81704e-06	0.000373836	0.274876	0.198004	0.279356	0.188235
ZFP36	0.153185	4.04757e-06	0.000394224	1.51408	1.36089	0.802883	0.777163
TMBIM6	0.116594	4.37135e-06	0.00042342	1.81104	1.69444	0.917338	0.878201
HSBP1L1	0.0486777	4.48472e-06	0.000432028	0.142158	0.093481	0.190759	0.114879
ABHD16A	0.0558307	4.5744e-06	0.000438272	0.190492	0.134662	0.253497	0.166782
WSB1	0.0900129	4.60391e-06	0.000438716	0.56887	0.478857	0.567613	0.483737
AK4	0.0410506	5.03061e-06	0.000476799	0.075772	0.034721	0.081814	0.033218
PTMA	-0.0834613	5.19701e-06	0.000489937	3.03511	3.11857	0.987283	0.988927
C1QC	-0.170064	5.31634e-06	0.00049852	0.84114	1.0112	0.434506	0.514187
HTATIP2	0.0807812	5.62762e-06	0.000524917	0.464543	0.383762	0.494701	0.414533
PSMB9	0.108771	6.60291e-06	0.000612646	0.890543	0.781772	0.697329	0.619377
NAA20	0.088133	6.7308e-06	0.000621242	0.576958	0.488825	0.566766	0.471972
LTBR	0.0754496	7.7242e-06	0.000705543	0.389795	0.314345	0.440441	0.343945
LILRB3	0.0909422	7.83916e-06	0.000712353	0.57013	0.479188	0.554472	0.455363
ADK	0.0881593	7.95684e-06	0.000719339	0.555996	0.467837	0.54769	0.453979
TSC22D2	0.0477278	8.27723e-06	0.000741156	0.127449	0.079721	0.158542	0.09827
APOC4-APOC2	0.13772	8.28224e-06	0.000741156	0.509976	0.372256	0.256041	0.187543
PGD	0.115515	8.84319e-06	0.000787356	1.52061	1.4051	0.870284	0.83391
RARRES1	0.0600157	9.28022e-06	0.000822116	0.196137	0.136121	0.219161	0.148097
TAX1BP3	0.0644903	9.37676e-06	0.000826515	0.283036	0.218545	0.348453	0.252595
KLF4	0.0723354	1.01227e-05	0.000887826	0.313767	0.241431	0.352268	0.249135
TMED2	0.0942706	1.03422e-05	0.000902083	0.713332	0.619061	0.634167	0.553633
ANKRD28	0.0655743	1.03876e-05	0.000902083	0.258502	0.192927	0.299279	0.217301
CTSH	0.119428	1.0676e-05	0.000922582	1.58791	1.46849	0.862654	0.841522
HLA-DMA	0.123472	1.17944e-05	0.00101207	1.73579	1.61232	0.873251	0.849135
TOM1	0.0781115	1.18263e-05	0.00101207	0.430997	0.352885	0.459941	0.379931
MBD3	-0.0402624	1.199e-05	0.00102112	0.068918	0.10918	0.098771	0.124567
CTSS	0.110659	1.23295e-05	0.00104498	2.68454	2.57388	0.9805	0.96955
ITGB2	0.120078	1.24187e-05	0.00104751	1.65339	1.53331	0.879186	0.847751
SERPING1	0.047328	1.27513e-05	0.00107044	0.131927	0.084598	0.166596	0.092042
NEU1	0.0836775	1.33057e-05	0.00111056	0.499703	0.416026	0.507842	0.421453
TMEM91	0.0445694	1.33552e-05	0.00111056	0.11507	0.070501	0.143705	0.078201
TMEM80	0.0358809	1.39098e-05	0.00115125	0.090675	0.054794	0.132683	0.07474
TYROBP	-0.0842033	1.3986e-05	0.00115215	3.61657	3.70077	0.989826	0.992388
P4HB	0.10948	1.45139e-05	0.00119007	1.43881	1.32933	0.854175	0.817993
HAMP	0.10095	1.49484e-05	0.0012144	0.471984	0.371034	0.377702	0.306574
HMGA1	0.107373	1.4914e-05	0.0012144	0.754074	0.6467	0.613819	0.546021
HLA-DRB1	0.145674	1.50916e-05	0.00122042	2.92284	2.77716	0.960153	0.946021
HSPA9	0.0941767	1.52944e-05	0.00123116	0.684828	0.590652	0.615091	0.529412
ZZZ3	0.0421738	1.5954e-05	0.00127264	0.111556	0.069382	0.147944	0.087889
PRDX1	0.100809	1.61765e-05	0.00128458	2.72293	2.62212	0.971598	0.960554
MKKS	-0.0753202	1.64916e-05	0.00130372	0.360589	0.435909	0.415006	0.432526
MVP	0.080766	1.82903e-05	0.00143946	0.51125	0.430484	0.529038	0.434602
SLAMF7	0.100151	1.84469e-05	0.00144534	0.496356	0.396206	0.412887	0.337716
CCL4	-0.187393	1.86491e-05	0.00145472	0.893804	1.0812	0.445104	0.465052
CHI3L1	0.172449	1.89868e-05	0.00147453	0.728081	0.555633	0.311573	0.26436
MGST1	0.103232	1.92848e-05	0.0014911	0.624213	0.520982	0.50106	0.431834
COL23A1	-0.0302585	1.97504e-05	0.00152044	0.038848	0.069106	0.056804	0.081661
APLP2	0.11263	1.99811e-05	0.00153151	1.44769	1.33506	0.854599	0.811073
GPR183	-0.082808	2.02486e-05	0.0015453	0.354881	0.437689	0.351844	0.395848
UBE2E2	0.0620815	2.03648e-05	0.00154746	0.275422	0.21334	0.342518	0.248443
RAB20	0.0878636	2.21325e-05	0.00167457	0.618654	0.53079	0.578211	0.49481
CSTB	0.0981018	2.2515e-05	0.00168901	3.625	3.5269	0.99237	0.99308
ARL4A	0.0656708	2.24322e-05	0.00168901	0.303561	0.23789	0.35142	0.268512
P2RY6	-0.0630479	2.32859e-05	0.00173944	0.214525	0.277573	0.247139	0.292042
LEPROT	0.0858383	2.43873e-05	0.00181402	0.611518	0.525679	0.591352	0.493426
SLC35E3	0.0527004	2.52739e-05	0.00185124	0.182397	0.129697	0.227639	0.150865
IFIT2	0.0381589	2.54127e-05	0.00185124	0.073817	0.035658	0.075456	0.041522
PLK3	0.0553947	2.52137e-05	0.00185124	0.19302	0.137626	0.230606	0.151557
TMEM38B	0.0729556	2.53309e-05	0.00185124	0.33125	0.258294	0.34167	0.272664
CD151	0.0837092	2.58449e-05	0.00187481	0.535314	0.451605	0.520136	0.444291
SAP18	0.0921969	2.5949e-05	0.00187481	0.984366	0.892169	0.763883	0.70519
ACTB	-0.100783	2.63455e-05	0.00189546	4.48222	4.583	0.996609	0.997232
GPNMB	0.114378	2.78447e-05	0.00198734	2.64611	2.53173	0.969479	0.96263
SULT1A1	-0.0605444	2.80516e-05	0.00199404	0.212392	0.272937	0.262399	0.290657
CD53	0.0920791	2.83466e-05	0.00200612	0.75077	0.658691	0.648156	0.56609
HSD17B4	0.0877285	2.87074e-05	0.00201627	0.644964	0.557235	0.593472	0.518339
CSNK1D	0.0623564	3.12009e-05	0.00217407	0.287577	0.225221	0.350572	0.255363
NAPA	0.0923874	3.14432e-05	0.00218233	0.940037	0.847649	0.752861	0.678893
GSTO1	0.103026	3.33074e-05	0.00230265	1.47259	1.36956	0.868588	0.814533
KLHDC8B	0.0412613	3.36838e-05	0.00231958	0.117496	0.076234	0.152183	0.093426
ARF1	0.0994429	3.51661e-05	0.00240326	1.39239	1.29295	0.866893	0.809689
LST1	-0.10935	3.51716e-05	0.00240326	1.0076	1.11695	0.700721	0.734256
NT5DC2	-0.0318772	3.68212e-05	0.00250626	0.053406	0.085283	0.077999	0.106574
GBP5	0.0536129	3.77076e-05	0.00255672	0.140339	0.086726	0.135651	0.085121
PIK3AP1	-0.0592155	3.88648e-05	0.00262508	0.222818	0.282034	0.284443	0.311419
DNASE2	0.0911601	3.91297e-05	0.00263289	0.662774	0.571614	0.576092	0.495502
ELOVL5	0.0505402	3.94079e-05	0.00264153	0.174066	0.123526	0.214074	0.150865
ELP5	-0.0497456	3.96858e-05	0.00264332	0.146693	0.196439	0.2039	0.228374
RP11-400N13.3	0.0483054	3.97345e-05	0.00264332	0.104764	0.056459	0.092412	0.049135
CCPG1	0.0716892	4.02826e-05	0.00266853	0.404509	0.33282	0.438745	0.346021
PSMB10	0.0940925	4.04162e-05	0.00266853	0.953019	0.858926	0.74184	0.677509
SH3BGRL	0.0982963	4.20929e-05	0.00275857	1.18237	1.08407	0.807546	0.76263
RPL28	-0.0815012	4.1988e-05	0.00275857	2.9193	3.0008	0.983044	0.984083
TMED9	0.0943769	4.24147e-05	0.00276936	0.916847	0.82247	0.726155	0.652595
PMP22	-0.0929923	4.35628e-05	0.00283383	0.516828	0.609821	0.453158	0.494118
GAL	0.0350662	4.41606e-05	0.00286216	0.041563	0.006497	0.021619	0.00346
MILR1	0.0491239	4.61476e-05	0.00297998	0.189365	0.140241	0.254345	0.176471
CPNE9	0.0149223	4.82598e-05	0.00310501	0.022856	0.007934	0.038576	0.013149
ATP5E	-0.104126	4.94446e-05	0.00316967	2.3196	2.42372	0.945316	0.951557
MYADM	0.0744736	5.0538e-05	0.00322551	0.369264	0.29479	0.3688	0.288581
PTPN7	-0.0345103	5.06816e-05	0.00322551	0.061015	0.095525	0.086901	0.116263
CYP27A1	0.124003	5.26696e-05	0.00333997	1.92574	1.80173	0.897414	0.875433
PLXNB2	-0.0487325	5.31037e-05	0.00335543	0.131665	0.180398	0.175922	0.202768
CCL2	-0.223733	5.43006e-05	0.00341881	1.83962	2.06335	0.680797	0.7391
PRDX5	0.091698	5.452e-05	0.0034204	1.03027	0.938572	0.771089	0.710727
MT1H	-0.033519	5.7724e-05	0.00360857	0.023545	0.057064	0.022043	0.038062
MTHFS	0.0570165	5.86828e-05	0.00365554	0.235783	0.178767	0.282747	0.199308
CTD-2516F10.2	-0.0157285	5.94278e-05	0.00368892	0.009126	0.024855	0.012717	0.032526
PHACTR1	0.0648874	6.32998e-05	0.00391404	0.30227	0.237382	0.33192	0.250519
G0S2	-0.0573759	6.34985e-05	0.00391404	0.094867	0.152243	0.080967	0.109343
MAP3K7CL	0.0225797	6.37456e-05	0.00391558	0.032227	0.009648	0.033065	0.011765
DYNLT1	0.0794713	6.59465e-05	0.00402274	0.605216	0.525745	0.588809	0.50173
PHGDH	0.0323756	6.5786e-05	0.00402274	0.070641	0.038265	0.08563	0.041522
QKI	-0.0693395	6.64961e-05	0.00404227	0.352037	0.421376	0.400593	0.427682
PPP1R10	0.0538635	6.72415e-05	0.00407354	0.217045	0.163182	0.267062	0.188235
G6PD	0.0896731	7.07251e-05	0.00425598	0.622913	0.53324	0.541755	0.465744
PRDM1	-0.058685	7.07359e-05	0.00425598	0.190976	0.249661	0.225519	0.247751
DDOST	0.0872782	7.12833e-05	0.00427433	0.750067	0.662789	0.637982	0.579931
MPDU1	0.0620971	7.21828e-05	0.00431359	0.327483	0.265386	0.385333	0.304498
FARSA	0.0594407	7.35848e-05	0.00438252	0.299528	0.240087	0.370072	0.275433
RABGGTA	0.0503671	7.42393e-05	0.00440662	0.214539	0.164172	0.278508	0.207612
VWA5A	0.0517147	7.50736e-05	0.00444118	0.196243	0.144529	0.232302	0.166782
WARS	0.0935016	7.67987e-05	0.00452804	0.661244	0.567742	0.56295	0.47474
CLEC5A	-0.0401636	7.96257e-05	0.00467907	0.082265	0.122429	0.103434	0.12872
TBKBP1	-0.0137973	8.10321e-05	0.0047459	0.008849	0.022646	0.01738	0.029758
LAPTM4A	0.094333	8.21082e-05	0.004793	0.943463	0.84913	0.715134	0.640138
MPEG1	-0.0792406	8.44995e-05	0.00491062	0.424898	0.504138	0.417126	0.455363
ACSL5	0.0513917	8.46802e-05	0.00491062	0.188523	0.137131	0.2234	0.161246
EIF3F	0.0864707	8.51334e-05	0.00492071	0.83185	0.74538	0.69521	0.617993
CTSZ	-0.103713	8.85675e-05	0.00510247	1.66319	1.76691	0.88724	0.898962
RNF130	0.0949415	8.97788e-05	0.00515541	1.80492	1.70998	0.916914	0.89481
CPNE3	0.0535166	9.39149e-05	0.00536847	0.250508	0.196992	0.321323	0.235986
TMX4	0.0558681	9.40982e-05	0.00536847	0.257844	0.201976	0.316236	0.23045
PIM3	0.0643393	9.59371e-05	0.00543313	0.299151	0.234812	0.325986	0.247059
CAT	0.0720652	9.61005e-05	0.00543313	0.464083	0.392018	0.487495	0.392388
CCDC115	0.0527383	9.61562e-05	0.00543313	0.240142	0.187403	0.310725	0.226298
TPT1	-0.0918092	9.72177e-05	0.00547556	2.51878	2.61059	0.969055	0.96955
ELOVL1	0.0701775	9.75483e-05	0.00547669	0.465363	0.395186	0.496397	0.406228
GNPAT	0.0459749	0.000103151	0.00576746	0.176037	0.130062	0.232302	0.16609
MYL6	-0.0801684	0.000103382	0.00576746	2.99018	3.07035	0.981772	0.983391
SOAT1	0.0751764	0.000104896	0.00581511	0.424625	0.349448	0.419245	0.348097
PRDX3	0.0882887	0.000104748	0.00581511	0.900884	0.812595	0.712166	0.648443
EIF3L	0.075785	0.000105861	0.00585024	0.56244	0.486655	0.560831	0.47474
S100A12	-0.0192646	0.000106709	0.00586038	0.015966	0.035231	0.024163	0.04083
XRCC6	0.0796406	0.000106567	0.00586038	0.669866	0.590225	0.626113	0.543253
DAZAP2	0.088794	0.000109975	0.00602095	1.06071	0.971912	0.789741	0.72526
P2RX4	0.0755927	0.000114877	0.00626986	0.505898	0.430305	0.504027	0.417301
TMEM230	0.0749355	0.000118604	0.00643347	0.573472	0.498536	0.564222	0.494118
GCA	0.0692751	0.000118243	0.00643347	0.440321	0.371046	0.476473	0.386851
TUBGCP6	-0.0225217	0.000119666	0.00647112	0.028222	0.050744	0.042391	0.063668
LINC00847	0.0433803	0.000120666	0.00649824	0.159256	0.115876	0.215769	0.140484
MSRB1	0.0496933	0.000120904	0.00649824	0.217774	0.168081	0.283595	0.204152
FADS1	0.044931	0.00012209	0.00654201	0.16208	0.117149	0.206019	0.13564
CMTM6	0.0886156	0.000124303	0.00664044	0.835049	0.746433	0.684612	0.620069
TMEM199	0.0498304	0.000125266	0.00667164	0.213008	0.163177	0.272573	0.200692
FCGR1A	0.0643822	0.000127395	0.00676461	0.312708	0.248326	0.321747	0.256747
SECISBP2L	0.0514621	0.000130237	0.00689472	0.220286	0.168824	0.271301	0.20346
HSD17B12	0.0559046	0.000133043	0.00702219	0.279048	0.223144	0.339127	0.262976
MBP	0.0716324	0.000133468	0.00702358	0.474595	0.402962	0.50106	0.404152
CPVL	0.0849245	0.000141853	0.00744266	0.658594	0.57367	0.568037	0.501038
LIMD2	-0.069455	0.000142967	0.00747885	0.360939	0.430394	0.387876	0.409689
PDCD6IP	0.0742061	0.000149276	0.00778578	0.549609	0.475403	0.554472	0.4609
SLC29A3	0.0635966	0.000151168	0.00786119	0.334648	0.271051	0.367529	0.285813
SRP9	0.0757224	0.000152498	0.00790701	0.634326	0.558604	0.611276	0.52526
FAM46A	0.0515773	0.000153884	0.00795546	0.221063	0.169486	0.266214	0.197232
EIF4A3	0.0631023	0.000156565	0.00807041	0.373435	0.310333	0.422637	0.343945
HSF1	0.0511126	0.000158676	0.00815539	0.242189	0.191076	0.310725	0.23391
CD44	0.102444	0.000161254	0.00825305	1.19562	1.09318	0.801611	0.737716
TSTD1	0.0468587	0.000161512	0.00825305	0.191334	0.144476	0.242052	0.175779
PPP1R11	0.0637097	0.000163175	0.00831391	0.390806	0.327096	0.446799	0.350865
GM2A	0.107742	0.000173052	0.00879174	1.46381	1.35606	0.841458	0.824221
C1orf131	-0.0381585	0.000174528	0.00884124	0.100429	0.138587	0.14752	0.168166
ATF3	0.0893259	0.000180177	0.00910125	0.616861	0.527535	0.529886	0.448443
ERP29	0.0848734	0.000181124	0.00912294	0.891542	0.806669	0.716829	0.64083
CALM1	-0.0907074	0.000182816	0.00912992	1.7753	1.86601	0.906316	0.918339
TARS	0.054837	0.00018218	0.00912992	0.270151	0.215314	0.328105	0.242215
UBE2D3	0.0866946	0.000182381	0.00912992	1.08012	0.993424	0.790165	0.731488
FXYD6	0.0347524	0.000183343	0.00913037	0.101429	0.066677	0.13014	0.082353
TAGLN2	0.09723	0.000186704	0.00927155	1.45147	1.35424	0.863501	0.826298
PHYH	0.039716	0.000187584	0.0092891	0.148579	0.108863	0.206867	0.139792
IL10RB	0.0690474	0.000192862	0.00950855	0.504947	0.435899	0.526918	0.44083
UCHL1	0.0347029	0.000193758	0.00951467	0.087637	0.052934	0.101314	0.055363
NME4	0.0438524	0.000201747	0.00979778	0.176448	0.132595	0.228063	0.159862
NELL2	-0.0152068	0.000201356	0.00979778	0.00499	0.020197	0.005511	0.017993
CD164	0.0896305	0.000200896	0.00979778	0.921171	0.831541	0.723188	0.643599
AKR1A1	0.0885613	0.00020076	0.00979778	1.35921	1.27065	0.850784	0.812457
SDC2	-0.0882287	0.000204074	0.00988356	0.510097	0.598326	0.426028	0.475433
LILRB4	0.0999466	0.000212071	0.0102428	1.20656	1.10662	0.789318	0.737024
TAF9	0.0573316	0.000213187	0.0102685	0.322129	0.264797	0.380246	0.303806
LYN	-0.065874	0.000216828	0.0104154	0.389294	0.455168	0.443408	0.448443
TRA2A	0.0505919	0.000219603	0.0105201	0.218552	0.16796	0.269182	0.190311
ZNF180	0.016031	0.000224425	0.010721	0.026249	0.010218	0.039	0.014533
DCTN1	0.0505778	0.000225013	0.010721	0.233532	0.182955	0.296312	0.209689
VEGFB	-0.0456023	0.00023968	0.0113584	0.154488	0.20009	0.204324	0.231834
GPR108	0.0595676	0.000241844	0.0114302	0.335775	0.276208	0.392115	0.304498
CAPN2	0.0649732	0.000244346	0.0115176	0.364456	0.299483	0.383213	0.319723
SPTLC1	0.04484	0.000254472	0.0119629	0.193178	0.148338	0.257312	0.184083
SAT1	0.0922997	0.000255342	0.0119719	2.61695	2.52465	0.972446	0.965398
RAD17	0.0298017	0.000256029	0.0119723	0.083535	0.053733	0.122933	0.074048
TREML4	0.00536202	0.000257741	0.0120204	0.005362	0	0.010598	0
NCK1	0.0531323	0.000259563	0.0120298	0.267465	0.214333	0.327681	0.250519
TSPAN3	0.0641087	0.000259917	0.0120298	0.371951	0.307843	0.398898	0.323875
NISCH	-0.0443308	0.00025999	0.0120298	0.141044	0.185375	0.18652	0.208997
DUSP1	0.113546	0.000262366	0.012108	2.05303	1.93949	0.910555	0.903114
FKBP15	0.0722382	0.000269886	0.0123902	0.530547	0.458309	0.526918	0.447751
H3F3A	0.0809497	0.000269776	0.0123902	2.28626	2.20531	0.961	0.948789
DOCK4	-0.0610105	0.000271318	0.0123914	0.284429	0.345439	0.330649	0.351557
SMCO4	0.0598995	0.000270781	0.0123914	0.36706	0.307161	0.420093	0.336332
NFKBIA	0.116897	0.000273584	0.0124626	2.23681	2.11992	0.94574	0.918339
PRRC2C	0.0814179	0.000275384	0.0125122	0.828811	0.747393	0.698601	0.623529
GAS7	-0.0648791	0.000287083	0.0130103	0.374478	0.439357	0.421789	0.435294
WDR48	0.0283906	0.000287931	0.0130152	0.075879	0.047488	0.101738	0.065744
PAIP2	0.0663908	0.000292577	0.0131914	0.47553	0.409139	0.504451	0.423529
GLMP	0.0758333	0.00029803	0.013403	0.650235	0.574402	0.593896	0.521107
GLB1	0.0648935	0.000300453	0.0134776	0.432298	0.367405	0.462484	0.383391
UROD	0.0616392	0.000304118	0.0136074	0.400957	0.339318	0.446799	0.365398
JAK1	0.0809819	0.000305625	0.0136402	0.799524	0.718542	0.685884	0.614533
MT2A	-0.0887211	0.000312481	0.0138965	0.373814	0.462535	0.325138	0.32526
LAT2	-0.0499225	0.000312946	0.0138965	0.184788	0.234711	0.226791	0.258131
GSTK1	0.0799099	0.00031377	0.0138981	0.823236	0.743326	0.675286	0.628374
TKT	0.0914832	0.000316244	0.0139376	1.22815	1.13667	0.805002	0.767474
TPM4	-0.0944009	0.000315961	0.0139376	1.30155	1.39595	0.827045	0.83737
NREP	0.0207263	0.000317758	0.0139695	0.042725	0.021999	0.062738	0.031142
GPN3	0.0534971	0.000319295	0.0140021	0.290582	0.237085	0.358627	0.267128
RP11-488L18.10	-0.0148225	0.000320259	0.0140096	0.012067	0.026889	0.020348	0.03391
EIF4H	0.0709433	0.000327848	0.0141984	0.574302	0.503359	0.568885	0.49481
TNFSF13	0.0709228	0.000326963	0.0141984	0.472361	0.401438	0.454006	0.381315
LDHB	0.0651972	0.000328603	0.0141984	0.384899	0.319702	0.403985	0.320415
ANXA6	0.0617806	0.000327626	0.0141984	0.379431	0.317651	0.414159	0.331488
FAM195B	0.0616963	0.00032819	0.0141984	0.39182	0.330124	0.429419	0.355709
ANKRD17	-0.042307	0.000334293	0.0144089	0.134386	0.176693	0.184824	0.197924
NRROS	0.0614535	0.000337399	0.0145074	0.378826	0.317372	0.415854	0.333564
RSRP1	0.0659882	0.000352901	0.015137	0.385148	0.31916	0.403137	0.321799
AIF1	-0.114004	0.000357111	0.0152065	1.90039	2.01439	0.869436	0.885121
NBN	0.0584871	0.000356839	0.0152065	0.350543	0.292056	0.406528	0.314187
RP11-212I21.2	0.0176105	0.000356413	0.0152065	0.031688	0.014077	0.046206	0.016609
NAF1	0.0332106	0.000365427	0.0155232	0.095296	0.062086	0.121662	0.078893
TMEM159	0.0267832	0.000370038	0.0156812	0.068977	0.042194	0.097075	0.058824
CYBRD1	0.0211661	0.000370974	0.0156832	0.046146	0.024979	0.067825	0.033218
SLMAP	0.0368189	0.000377406	0.015917	0.128502	0.091683	0.176346	0.116263
NRIP3	0.0379881	0.000381042	0.016032	0.124787	0.086799	0.159813	0.100346
EWSR1	0.0699621	0.000385574	0.016184	0.561147	0.491185	0.559559	0.481661
ENTHD1	0.0130619	0.000389193	0.0162971	0.017478	0.004416	0.023315	0.00692
SERINC1	0.0679226	0.000394328	0.016473	0.493628	0.425705	0.506571	0.427682
MT-CO3	0.0871209	0.000398776	0.0165785	3.17972	3.0926	0.985163	0.979239
PDK1	0.0203893	0.000405025	0.0167217	0.04415	0.02376	0.06401	0.034602
FYTTD1	0.0582716	0.000412742	0.0170005	0.364755	0.306484	0.420941	0.341176
MT1X	-0.0512316	0.000413986	0.017012	0.136797	0.188029	0.166172	0.165398
HAAO	0.0271718	0.000415366	0.017029	0.076807	0.049635	0.115727	0.065744
PTPN6	0.0819162	0.000418918	0.0171245	0.816072	0.734155	0.671471	0.604152
EMP3	0.0906189	0.000420609	0.0171245	1.89566	1.80505	0.929631	0.906574
TIFAB	-0.0299443	0.000419788	0.0171245	0.059339	0.089284	0.075032	0.108651
CYC1	0.0747815	0.00042574	0.0172935	0.759952	0.68517	0.667232	0.597232
CCRL2	0.0553608	0.00042745	0.017323	0.281353	0.225993	0.311997	0.245675
STXBP2	0.0760357	0.000433055	0.0175099	0.790397	0.714361	0.676134	0.612457
MFSD10	0.0597998	0.00043405	0.01751	0.372658	0.312858	0.421365	0.334948
GPR35	-0.0433803	0.000437986	0.0175883	0.153871	0.197252	0.205172	0.224913
PLPP3	0.0570425	0.000437092	0.0175883	0.282961	0.225919	0.300975	0.238062
SCPEP1	0.0747018	0.000449303	0.0180017	0.650798	0.576096	0.583298	0.521107
SIGLEC11	-0.011406	0.00045335	0.0181227	0.008475	0.019881	0.013989	0.029758
SDHC	0.0729572	0.000473917	0.018872	0.725687	0.65273	0.646884	0.580623
SGK3	0.0556975	0.000474236	0.018872	0.316461	0.260763	0.359898	0.288581
STX10	0.0571146	0.000485128	0.0192093	0.374534	0.31742	0.433658	0.353633
COPG1	0.0517092	0.000485979	0.0192093	0.287079	0.23537	0.351844	0.271972
DAB2	-0.0889603	0.000500447	0.0196956	1.02654	1.1155	0.743959	0.752249
TNIK	-0.0338409	0.000500519	0.0196956	0.090093	0.123934	0.12802	0.152941
DPEP2	0.0441494	0.000503787	0.0197801	0.192319	0.14817	0.235693	0.174394
CHCHD6	0.0271524	0.000507597	0.0198854	0.076921	0.049768	0.108521	0.066436
VSIG4	-0.065333	0.000516269	0.0201803	0.296601	0.361934	0.27766	0.313495
CCDC28A	0.0414815	0.000529056	0.0205646	0.179936	0.138455	0.241628	0.174394
KCNJ5	0.0322524	0.000528307	0.0205646	0.100216	0.067964	0.133955	0.077509
METTL21B	0.0221315	0.0005296	0.0205646	0.052335	0.030203	0.075032	0.040138
RP11-261C10.5	0.0084981	0.000532321	0.0206248	0.009924	0.001426	0.016109	0.001384
A1BG	-0.0471727	0.000533938	0.0206421	0.193038	0.24021	0.24841	0.263668
SYPL1	0.0555773	0.000538758	0.0207829	0.352508	0.296931	0.412887	0.32526
PPP1R15A	0.0944676	0.000549197	0.0211173	1.351	1.25653	0.841882	0.797232
GBP4	0.0368759	0.000549858	0.0211173	0.112044	0.075168	0.13014	0.079585
EPHB2	-0.0353482	0.00055102	0.0211173	0.100255	0.135603	0.136922	0.164706
ARHGAP24	0.03047	0.000564589	0.0215903	0.080965	0.050495	0.102586	0.055363
CCS	-0.049276	0.000571642	0.0217656	0.231736	0.281012	0.299279	0.314879
MIS18BP1	0.0567837	0.000570814	0.0217656	0.323137	0.266354	0.366257	0.276817
NR4A2	0.0540164	0.000576663	0.0219028	0.267304	0.213287	0.29716	0.221453
RHEB	0.0748196	0.000577729	0.0219028	0.755541	0.680722	0.663841	0.589619
KDELR1	0.079839	0.000583082	0.0220583	0.906284	0.826445	0.715557	0.647059
CSTA	0.0578937	0.000588602	0.0222194	0.366595	0.308701	0.410767	0.330796
PELI1	0.0413928	0.000592439	0.0223165	0.15861	0.117217	0.197541	0.13218
SH3BP5	0.0635488	0.000619988	0.0232817	0.348293	0.284744	0.340822	0.287889
KCNJ10	-0.00633618	0.00062084	0.0232817	0.001262	0.007598	0.00212	0.009689
C1QA	-0.0868915	0.000623346	0.0232817	0.421043	0.507934	0.289953	0.338408
ZFAND5	0.0765566	0.000622452	0.0232817	0.82096	0.744404	0.688003	0.625606
TFRC	0.0884073	0.00062726	0.0232847	0.700401	0.611994	0.551081	0.482353
CFL1	-0.0628225	0.000628498	0.0232847	2.92095	2.98378	0.983891	0.985467
TRMT2A	0.0299604	0.000628708	0.0232847	0.103946	0.073985	0.157694	0.100346
LINC01010	0.0316532	0.000636419	0.0235208	0.083521	0.051868	0.096651	0.054671
CHST11	0.0496342	0.000641252	0.0236498	0.252487	0.202853	0.300551	0.23045
CLHC1	0.0064949	0.000646213	0.0237335	0.006681	0.000186	0.010174	0.000692
PSME2	0.0944903	0.00064573	0.0237335	1.48458	1.39009	0.856295	0.8
VMO1	-0.0328258	0.00065157	0.0238805	0.066415	0.099241	0.077151	0.108651
M6PR	0.0839965	0.000657109	0.0240335	1.2386	1.15461	0.821111	0.768858
MT1M	-0.0153834	0.000660518	0.0241082	0.007645	0.023028	0.008054	0.020069
HVCN1	0.0520743	0.000666591	0.0241831	0.294348	0.242274	0.349724	0.266436
EPOR	0.0181013	0.000666189	0.0241831	0.037053	0.018951	0.053836	0.02699
CES1	-0.0547908	0.000666685	0.0241831	0.164494	0.219285	0.150487	0.186159
BZRAP1	-0.0106882	0.000669409	0.0242321	0.004327	0.015015	0.006783	0.014533
EMC4	0.0623418	0.000678931	0.0245264	0.504486	0.442144	0.536244	0.444983
NRP2	0.0712553	0.000691808	0.0249405	0.554215	0.48296	0.53582	0.442907
ACAT2	0.0471728	0.00070191	0.025253	0.217493	0.17032	0.26028	0.188235
PRUNE2	0.00501931	0.000705104	0.0253163	0.005019	0	0.00975	0
HPSE	0.0267117	0.000713714	0.0255733	0.074832	0.04812	0.101314	0.062976
CTD-3252C9.4	0.03539	0.000719725	0.0257364	0.118677	0.083287	0.143281	0.093426
SEPW1	-0.0674307	0.000723637	0.0258239	0.475997	0.543428	0.475625	0.502422
TRIM69	0.0426015	0.000727437	0.0258676	0.193709	0.151107	0.252649	0.177163
IL3RA	0.0464471	0.000727797	0.0258676	0.179289	0.132842	0.187791	0.143253
CDK5RAP3	0.0527977	0.000738901	0.0262094	0.323953	0.271155	0.389572	0.307958
ADAP2	-0.0766965	0.000755883	0.0267043	0.673261	0.749958	0.586265	0.608997
RPA1	0.036228	0.000764801	0.0269654	0.147294	0.111066	0.2039	0.142561
RDH13	0.0181646	0.000768782	0.0270516	0.036288	0.018123	0.052989	0.023529
GAS6-AS1	-0.0087123	0.000770607	0.0270618	0.004073	0.012785	0.008054	0.015225
SMAD7	-0.0267979	0.000780099	0.0273407	0.053876	0.080674	0.078423	0.09827
RAD54L2	-0.0203808	0.000799287	0.0279576	0.031658	0.052039	0.050445	0.065052
RNF149	0.060374	0.000807559	0.028191	0.405206	0.344832	0.436626	0.358478
SIRPB1	-0.0425479	0.000812062	0.0282922	0.14637	0.188918	0.192878	0.19308
CNPPD1	0.0465177	0.000813751	0.0282951	0.239329	0.192812	0.302671	0.227682
GLB1L	0.0240654	0.000837642	0.028868	0.067347	0.043281	0.099195	0.059516
PDXDC1	0.0544456	0.000838414	0.028868	0.322025	0.267579	0.367105	0.29481
CLEC11A	0.0387333	0.000835125	0.028868	0.153326	0.114592	0.195422	0.130796
PGRMC1	0.0397933	0.000837791	0.028868	0.178718	0.138925	0.24078	0.170934
RFX5	0.0322658	0.000837144	0.028868	0.107664	0.075398	0.151759	0.091349
MARCKS	-0.0926371	0.000841133	0.0289051	1.10481	1.19745	0.721068	0.7391
EIF4B	0.0630558	0.000847434	0.0289958	0.495443	0.432387	0.520136	0.43391
PDPR	0.0303413	0.000847442	0.0289958	0.09025	0.059908	0.114455	0.073356
COMMD9	0.0572332	0.000854749	0.0291458	0.413453	0.356219	0.466723	0.377855
STAT3	0.0580153	0.000860276	0.0292776	0.395247	0.337232	0.434506	0.370934
DIXDC1	0.0124806	0.000864177	0.0293537	0.016369	0.003889	0.022467	0.005536
CHRNA7	-0.00357767	0.000870959	0.0294705	0.000124	0.003701	0.000424	0.005536
PNPLA2	0.0386026	0.000870644	0.0294705	0.17029	0.131687	0.229334	0.168166
MRPL54	-0.0656126	0.000876204	0.0295912	0.526536	0.592148	0.53794	0.547405
TMPO	-0.0405501	0.000886025	0.0298657	0.142894	0.183444	0.189487	0.20692
RBBP9	0.0201371	0.000892444	0.0300246	0.047855	0.027718	0.068249	0.042907
ITPR2	-0.0633215	0.000902332	0.0302991	0.380763	0.444085	0.393387	0.417301
YTHDF2	0.0480294	0.000904041	0.0302991	0.277122	0.229093	0.345485	0.266436
MRPS24	-0.0598724	0.000919906	0.030592	0.427359	0.487231	0.476897	0.478201
ARF4	0.0688578	0.000922065	0.030592	0.640712	0.571854	0.595591	0.521799
ADIPOR1	0.0641179	0.000923191	0.030592	0.56371	0.499592	0.561679	0.492734
NFKB1	-0.0357639	0.000916694	0.030592	0.108459	0.144223	0.146672	0.167474
ORAI2	0.0385646	0.000917261	0.030592	0.151098	0.112534	0.186944	0.137716
OSBPL8	0.0734687	0.000926507	0.0306442	0.630395	0.556926	0.576092	0.50173
LMBRD1	0.0504408	0.000929178	0.030675	0.288059	0.237619	0.346333	0.266436
PARD6A	-0.0082784	0.000931885	0.0307069	0.003089	0.011367	0.006359	0.013841
ZSWIM6	-0.0288689	0.000936211	0.0307919	0.067884	0.096753	0.096227	0.116955
RP11-1060J15.4	-0.00283648	0.000938954	0.0308246	0	0.002836	0	0.004844
SERINC2	0.0467017	0.000946877	0.0310269	0.217895	0.171193	0.242052	0.197924
ALDH2	0.0810482	0.000954919	0.0312324	0.796376	0.715328	0.621874	0.575779
GNA13	-0.0459397	0.000968038	0.0316029	0.193776	0.239715	0.242476	0.265052
NDFIP1	0.0636372	0.000971542	0.031613	0.568872	0.505235	0.570581	0.489965
WDR75	0.0262706	0.000971937	0.031613	0.074156	0.047885	0.099618	0.06782
TM2D1	0.0438389	0.000994437	0.0322853	0.227491	0.183652	0.300127	0.217993
SCIN	0.0200257	0.00100385	0.032531	0.03964	0.019615	0.046206	0.023529
MLLT1	-0.0219449	0.00100889	0.0326343	0.036912	0.058857	0.05426	0.071972
PAPOLA	0.0666642	0.00101838	0.0328808	0.647061	0.580397	0.616787	0.542561
RPL8	-0.0655141	0.00103681	0.0334149	2.41222	2.47773	0.973294	0.972318
PLEC	-0.0604558	0.00104149	0.0334434	0.359802	0.420257	0.391267	0.410381
KLF2	0.0369201	0.00103969	0.0334434	0.145092	0.108172	0.182281	0.12872
CLEC12A	0.031487	0.00105267	0.0337411	0.100688	0.069201	0.131412	0.078893
ACAA1	0.0523389	0.00105659	0.0338051	0.342352	0.290013	0.401441	0.319031
DECR1	0.0562463	0.0010603	0.0338624	0.409428	0.353182	0.458669	0.370934
MCCC2	0.0264379	0.00106287	0.0338831	0.08254	0.056102	0.12039	0.076125
MMP9	-0.146512	0.00107407	0.0341754	1.886	2.03251	0.777448	0.82699
UPP1	0.0647989	0.00110145	0.0349234	0.405756	0.340958	0.401865	0.334948
CASP7	0.0277558	0.00110533	0.0349837	0.082816	0.055061	0.113184	0.069204
SH2B2	0.0112184	0.001109	0.0350367	0.017627	0.006409	0.027554	0.009689
SPON2	0.016156	0.00112314	0.03542	0.02222	0.006064	0.021619	0.00692
LGALS1	-0.0983502	0.00112849	0.0355252	2.73783	2.83618	0.944044	0.966782
CXCL8	-0.122497	0.00113578	0.0356912	2.20396	2.32645	0.881306	0.908651
CLCN6	0.0272204	0.00113982	0.0357543	0.084329	0.057109	0.11827	0.070588
CTBS	0.0512744	0.00114506	0.035855	0.320473	0.269199	0.377279	0.29827
HECTD1	0.0556904	0.00115766	0.0361852	0.344994	0.289304	0.381094	0.313495
TGIF1	0.0417845	0.00116115	0.0362297	0.204481	0.162696	0.260704	0.198616
EMC7	0.0613931	0.0011632	0.0362297	0.534634	0.473241	0.549809	0.471972
IL15RA	0.0236245	0.00116709	0.0362868	0.061619	0.037995	0.083086	0.048443
TMEM176B	0.102513	0.00117277	0.0363353	1.2788	1.17629	0.72997	0.674048
BCKDHA	0.0468641	0.001171	0.0363353	0.275654	0.22879	0.345061	0.261592
PCK2	0.0562055	0.00118358	0.0366057	0.378591	0.322385	0.409072	0.340484
KIAA2026	-0.0280317	0.00118785	0.0366094	0.061515	0.089547	0.085206	0.107266
SARAF	0.0782572	0.00118669	0.0366094	1.23009	1.15183	0.828317	0.781315
TNFRSF14	0.0697924	0.0012005	0.0368788	0.767084	0.697291	0.676558	0.612457
ITGB5	-0.0279121	0.00120077	0.0368788	0.066271	0.094183	0.089445	0.116263
CIRBP	0.0717467	0.0012125	0.0371743	0.853842	0.782095	0.710047	0.652595
PRCP	0.0546661	0.00121705	0.0372489	0.379019	0.324352	0.420093	0.338408
ALDH3B1	0.0507853	0.00121988	0.0372709	0.32229	0.271505	0.38067	0.296886
GORASP2	0.0444145	0.00122759	0.0373306	0.246709	0.202294	0.314964	0.247059
UBXN1	0.0665809	0.00122819	0.0373306	0.691466	0.624885	0.644341	0.566782
MT-ND1	-0.0817054	0.00122816	0.0373306	2.50713	2.58883	0.969903	0.961246
PRKAG1	0.0371353	0.00123388	0.0374389	0.168678	0.131543	0.232302	0.16955
HMGN3	0.0629664	0.00124278	0.0375948	0.554873	0.491906	0.549809	0.470588
REL	0.0693472	0.00124328	0.0375948	0.612763	0.543416	0.568461	0.502422
SLC39A6	0.0360456	0.00125552	0.0377705	0.146823	0.110778	0.19627	0.13564
MGST2	0.0468145	0.00125373	0.0377705	0.274774	0.22796	0.339975	0.252595
SPATA33	-0.0185354	0.00125346	0.0377705	0.031048	0.049584	0.053836	0.065744
DERA	0.0462344	0.0012961	0.038925	0.271362	0.225127	0.335735	0.26782
ZNF704	-0.015098	0.00130072	0.0389972	0.015356	0.030454	0.022891	0.036678
AHRR	-0.0327839	0.00131212	0.0392722	0.106455	0.139239	0.150064	0.174394
ARRDC1	0.0397787	0.00133728	0.0399574	0.190626	0.150848	0.252649	0.181315
SLC22A15	-0.0189199	0.00134395	0.0400888	0.026676	0.045596	0.041543	0.054671
MRPL51	-0.0651569	0.00136018	0.0404481	0.638745	0.703902	0.613819	0.611073
IER2	0.0998467	0.00136058	0.0404481	1.08308	0.983231	0.688427	0.657439
POR	0.054717	0.00136852	0.0406157	0.381906	0.32719	0.420093	0.346713
AATK	-0.0147342	0.00137569	0.0407596	0.016159	0.030893	0.024163	0.041522
EIF5A	0.0755488	0.00138547	0.0409806	1.14865	1.0731	0.804154	0.754325
FAM96A	0.0747586	0.00139869	0.0413024	1.09487	1.02011	0.78635	0.732872
TBC1D1	-0.0409109	0.00140173	0.041323	0.172185	0.213096	0.233997	0.238062
CTD-2135D7.5	0.0186687	0.00141713	0.0417073	0.041435	0.022766	0.05426	0.028374
FOS	0.103994	0.00143425	0.0419558	3.15007	3.04608	0.964392	0.973702
ARMCX5	0.0216132	0.00143193	0.0419558	0.057638	0.036025	0.08139	0.052595
SRSF5	0.0721843	0.0014351	0.0419558	0.919495	0.847311	0.747774	0.678893
COL6A2	-0.0207053	0.00142901	0.0419558	0.020474	0.041179	0.021195	0.038062
PCSK5	0.0105033	0.00144523	0.0421762	0.014732	0.004229	0.019076	0.00692
CYP1B1	-0.0966502	0.00144742	0.0421762	1.4105	1.50716	0.806698	0.825606
NARS	0.0533565	0.00145603	0.0423569	0.38216	0.328803	0.439169	0.355709
BRF2	0.0200307	0.00146997	0.0424214	0.053221	0.03319	0.081814	0.048443
RAB7A	0.0759793	0.00146606	0.0424214	1.21329	1.13731	0.820263	0.779931
KDM5D	0.0245357	0.00147028	0.0424214	0.070013	0.045477	0.094955	0.058824
LDLRAP1	0.0203586	0.0014669	0.0424214	0.049373	0.029014	0.075456	0.03737
CLEC2B	0.0541177	0.00146703	0.0424214	0.377591	0.323473	0.423061	0.348097
PRDX6	0.0702637	0.00148357	0.042735	0.812576	0.742312	0.684188	0.62699
TMBIM4	0.0719793	0.00149477	0.0429874	0.905746	0.833767	0.714286	0.653979
IFITM3	0.0730728	0.00150236	0.0431353	0.541927	0.468854	0.480712	0.386851
HIST1H2BK	0.0280834	0.00152277	0.0436501	0.084941	0.056858	0.105129	0.069204
LAMP2	0.069553	0.00153242	0.0438557	0.706124	0.636571	0.621026	0.560554
MCCC1	0.0235024	0.00153859	0.0439607	0.068718	0.045215	0.098347	0.0609
SQSTM1	0.0828655	0.00156624	0.0446772	1.70374	1.62088	0.910979	0.883737
PHF6	0.035231	0.00156873	0.0446772	0.157324	0.122093	0.217465	0.158478
GGH	0.0244175	0.00158394	0.044937	0.069968	0.04555	0.098771	0.053287
TMED4	0.0553687	0.0015855	0.044937	0.413072	0.357703	0.458669	0.37301
CLN3	0.0470001	0.00158126	0.044937	0.281495	0.234495	0.339975	0.270588
KMT2E-AS1	0.0307797	0.00159242	0.0450606	0.111707	0.080927	0.145825	0.101038
TMEM59	0.0729554	0.00160097	0.0451661	0.921481	0.848526	0.715134	0.668512
RP5-965G21.6	-0.00607814	0.00160127	0.0451661	0.001999	0.008077	0.003391	0.011765
GSTP1	-0.0791403	0.00160386	0.0451667	2.18425	2.26339	0.944044	0.947405
VCP	0.0676952	0.00160961	0.045167	0.742163	0.674468	0.664688	0.589619
UBL7	0.0441176	0.0016081	0.045167	0.263513	0.219395	0.342518	0.258131
HMGCS1	0.0292028	0.00161155	0.045167	0.099482	0.070279	0.135651	0.085813
YIPF3	0.0522559	0.00162869	0.0455027	0.363611	0.311356	0.419245	0.342561
NUPR1	0.0588199	0.00162725	0.0455027	0.318433	0.259613	0.284019	0.240138
CRELD1	0.0221255	0.00165915	0.0461003	0.064004	0.041879	0.096651	0.058131
OAS1	0.0420081	0.00166054	0.0461003	0.197289	0.155281	0.239932	0.179931
PSMC6	0.0518065	0.00165919	0.0461003	0.3524	0.300594	0.400593	0.330796
RASSF2	-0.0495878	0.00165331	0.0461003	0.263037	0.312625	0.314116	0.328028
FAR2	0.0251604	0.00169798	0.0470654	0.071147	0.045986	0.097075	0.056747
BAZ1A	0.048323	0.0017032	0.0471362	0.301356	0.253033	0.355659	0.286505
FXYD2	0.01066	0.00171488	0.0473109	0.017453	0.006793	0.02713	0.008997
EIF4A2	0.0488373	0.00171294	0.0473109	0.306856	0.258018	0.369648	0.285121
OS9	0.0670725	0.00173742	0.0478578	0.730751	0.663679	0.648156	0.591003
ADGRE5	0.0478672	0.00174414	0.0479679	0.260175	0.212308	0.302671	0.23045
TMEM43	0.0304808	0.00176494	0.0482465	0.11311	0.082629	0.156422	0.103806
BCL11A	0.0169548	0.00176409	0.0482465	0.035275	0.01832	0.051717	0.021453
LDHA	0.0717082	0.00176522	0.0482465	0.856482	0.784774	0.693514	0.629066
EEF2	0.0751664	0.00176328	0.0482465	1.02841	0.953246	0.766003	0.712111
TNFSF13B	0.06968	0.00179789	0.0490635	0.653896	0.584216	0.579907	0.499654
SUPV3L1	0.0252027	0.00180472	0.0491738	0.079741	0.054538	0.110216	0.075433
DDIT3	0.0378323	0.00181569	0.0493203	0.171256	0.133424	0.220856	0.16263
FOSB	0.0833222	0.00181309	0.0493203	0.874716	0.791394	0.649428	0.601384
TSPYL2	0.0186891	0.00182217	0.0494202	0.040339	0.02165	0.050445	0.027682
SAMSN1	-0.0559889	0.00184209	0.0498837	0.310891	0.36688	0.325986	0.348789

## Sheet: MAIT_cells
Gene	logFC	P.Value	adj.P.Val	AveExpr_cluster	AveExpr_rest	percentExpr_cluster	percentExpr_rest
RPS4Y1	0.692172	5.56146e-24	8.14754e-20	1.37811	0.685937	0.599691	0.334601
GNLY	0.527128	1.49261e-13	1.09333e-09	0.912311	0.385183	0.33694	0.180608
RPS26	-0.56647	3.23796e-13	1.58121e-09	2.16056	2.72702	0.74034	0.868821
JUN	0.535598	2.74487e-09	8.04246e-06	2.60915	2.07355	0.828439	0.728137
RPS4X	-0.262705	6.9985e-09	1.7088e-05	3.28332	3.54603	0.969088	0.980989
XIST	-0.0997624	2.77967e-06	0.00581745	0.03096	0.130722	0.020093	0.077947
IGLV2-14	-0.129927	3.5571e-06	0.00651393	0.058465	0.188392	0.032457	0.093156
IFITM3	-0.123257	1.12504e-05	0.0183132	0.082175	0.205432	0.054096	0.121673
RPS3A	-0.201224	1.35807e-05	0.0198957	3.42007	3.62129	0.96136	0.992395
NCR3	-0.165021	1.52531e-05	0.0203144	0.180835	0.345856	0.108192	0.197719
FOS	0.398426	2.26403e-05	0.0255138	2.70703	2.3086	0.83153	0.758555
MT-CO1	0.154204	2.11823e-05	0.0255138	4.34122	4.18702	1	0.998099
RPL28	-0.15015	3.52011e-05	0.0343798	3.92372	4.07387	0.982998	0.998099
TMIGD2	-0.156715	4.23667e-05	0.038792	0.167452	0.324168	0.089645	0.173004

## Sheet: Monocytes_classical
Gene	logFC	P.Value	adj.P.Val	AveExpr_cluster	AveExpr_rest	percentExpr_cluster	percentExpr_rest
HLA-C	0.517713	1.99555e-125	3.54311e-121	3.05691	2.5392	0.984596	0.948685
RPS4Y1	0.380039	1.61132e-68	1.43045e-64	1.03083	0.650796	0.691592	0.449958
HLA-DPA1	0.502801	8.58586e-66	5.0814e-62	2.52671	2.02391	0.926829	0.845632
CD74	0.403581	1.11131e-63	4.93284e-60	4.05912	3.65554	0.998074	0.985581
HLA-DRA	0.432852	7.07869e-59	2.51364e-55	3.4328	2.99995	0.980745	0.953774
HLA-DPB1	0.430931	1.2522e-53	3.18095e-50	2.29029	1.85936	0.913671	0.828244
HLA-DRB5	0.406226	1.2541e-53	3.18095e-50	1.16997	0.763747	0.673299	0.471586
XIST	-0.163477	2.17374e-45	3.85948e-42	0.052948	0.216425	0.044929	0.156064
HLA-DQB1	-0.335755	5.09657e-41	8.22632e-38	0.836042	1.1718	0.564506	0.66497
HLA-DRB1	0.347885	1.85957e-35	2.75138e-32	3.0819	2.73401	0.965019	0.928753
JUNB	0.304268	1.59556e-34	2.17917e-31	1.92557	1.6213	0.901476	0.836726
B2M	0.191439	2.0066e-30	2.37515e-27	4.74213	4.55069	0.998716	0.99788
HLA-DQA2	0.112134	1.93038e-30	2.37515e-27	0.175306	0.063172	0.175225	0.075488
ZFP36	0.29515	6.85847e-30	7.61075e-27	2.45928	2.16413	0.942555	0.918575
DDX3Y	0.165176	1.47898e-29	1.54466e-26	0.359875	0.194699	0.32638	0.185751
HLA-A	0.227109	4.42688e-26	4.36663e-23	3.10357	2.87646	0.981065	0.969466
CCL2	-0.485071	7.42416e-26	6.93769e-23	2.49081	2.97588	0.795571	0.868109
FOSB	0.276791	3.17172e-25	2.81569e-22	1.50199	1.2252	0.806804	0.706955
FOS	0.21796	2.58964e-24	1.99909e-21	3.82946	3.6115	0.991656	0.992366
MMP9	-0.401803	2.54089e-24	1.99909e-21	1.79317	2.19498	0.708601	0.800254
LIPA	0.252192	5.33481e-24	3.94665e-21	1.13759	0.885395	0.674904	0.564461
SEPP1	0.181618	2.55623e-22	1.81543e-19	0.40305	0.221432	0.266046	0.160305
ALDH1A1	0.120961	4.85218e-22	3.31348e-19	0.226756	0.105795	0.191271	0.090755
S100A10	-0.219391	4.93049e-19	3.12646e-16	1.87163	2.09102	0.869384	0.899067
LYZ	0.27937	7.53724e-19	4.61461e-16	3.29937	3.02	0.975289	0.944869
JUN	0.258824	8.6381e-19	5.11231e-16	2.56605	2.30723	0.931964	0.905004
IL7R	-0.173467	1.30566e-18	7.47806e-16	0.245024	0.418491	0.166881	0.24173
ADK	0.156172	4.4698e-18	2.48004e-15	0.585207	0.429035	0.487805	0.365564
S100A6	-0.167971	2.02934e-17	1.09185e-14	3.17906	3.34703	0.976573	0.985157
C1QC	-0.28328	2.74565e-17	1.43379e-14	1.09891	1.38219	0.520218	0.615352
TGFBI	-0.221376	5.01853e-17	2.54583e-14	1.32231	1.54369	0.752246	0.782019
IER2	0.246399	2.80652e-16	1.34675e-13	1.94637	1.69998	0.862644	0.805768
HLA-E	0.173613	3.13919e-16	1.46675e-13	2.11617	1.94256	0.934852	0.896522
KLF4	0.139963	3.49596e-16	1.59156e-13	0.451712	0.311748	0.379974	0.262935
NR4A2	0.143962	4.02532e-16	1.78674e-13	0.466318	0.322356	0.386072	0.262935
ITGB2	0.187788	4.92293e-16	2.13187e-13	1.50966	1.32187	0.831515	0.760814
FGL2	0.179861	7.56002e-16	3.12158e-13	0.870952	0.691091	0.596277	0.493215
ATF3	0.161195	8.84691e-16	3.56993e-13	0.665893	0.504698	0.514442	0.394826
HLA-DMA	0.192054	2.51472e-15	9.70627e-13	1.56669	1.37464	0.823171	0.759118
CPVL	0.161771	2.85827e-15	1.07976e-12	0.756197	0.594425	0.560013	0.455895
APOE	-0.164554	7.45099e-15	2.69984e-12	0.330809	0.495363	0.21534	0.302799
LILRA2	0.0909871	3.06371e-14	1.02634e-11	0.239035	0.148048	0.239089	0.147159
DNASE2	0.142019	3.49666e-14	1.14969e-11	0.634625	0.492606	0.511232	0.40246
HLA-F	0.148412	5.02677e-14	1.62273e-11	0.744553	0.596142	0.578947	0.470314
MS4A6A	0.194421	5.44065e-14	1.69471e-11	1.49402	1.2996	0.78819	0.704835
CTSC	0.191813	1.91001e-13	5.84695e-11	1.60282	1.41101	0.826701	0.750636
TCN2	0.0850838	3.33051e-13	1.00226e-10	0.225213	0.140129	0.227856	0.143342
NR4A1	0.0877202	4.52209e-13	1.33816e-10	0.182029	0.094308	0.143774	0.075488
PABPC1	0.157265	1.03471e-12	2.96311e-10	1.57726	1.41999	0.85751	0.804495
DUSP1	0.179024	1.18852e-12	3.34954e-10	2.5718	2.39277	0.946727	0.937659
PLEC	-0.120185	2.48591e-12	6.89645e-10	0.380886	0.501071	0.351412	0.409669
RNASET2	0.141594	2.87703e-12	7.85871e-10	0.797808	0.656214	0.593068	0.500848
EEF1A1	0.120284	4.84494e-12	1.30336e-09	3.23272	3.11243	0.98973	0.985581
CD59	-0.111549	1.13435e-11	2.96182e-09	0.310775	0.422323	0.276958	0.33715
TAF13	-0.0524984	1.54445e-11	3.97417e-09	0.062518	0.115016	0.073171	0.12553
CLEC5A	-0.0681661	1.63574e-11	4.14893e-09	0.103053	0.171219	0.114891	0.160305
BTG2	0.163608	2.67077e-11	6.58605e-09	0.983309	0.819701	0.643453	0.539016
CECR1	0.129037	7.46065e-11	1.81457e-08	0.673066	0.544029	0.521181	0.432146
SAT1	0.136838	1.4825e-10	3.55699e-08	2.72893	2.59209	0.973684	0.968617
DYSF	0.0452105	1.83321e-10	4.33981e-08	0.084635	0.039425	0.092426	0.040712
F13A1	0.122642	2.17183e-10	5.0738e-08	0.383928	0.261286	0.251926	0.171332
RRP12	0.0766117	2.38662e-10	5.43262e-08	0.210399	0.133787	0.202503	0.12341
HLA-DQB2	0.0311802	3.57072e-10	8.02508e-08	0.048496	0.017316	0.05905	0.02078
KANSL1-AS1	0.0573689	4.62163e-10	1.02571e-07	0.137749	0.08038	0.151476	0.075064
CD14	0.162008	7.60194e-10	1.66633e-07	1.98668	1.82467	0.883504	0.851145
GRN	0.141249	7.78659e-10	1.68599e-07	2.21132	2.07007	0.924583	0.907125
CXCL5	-0.0615834	7.88944e-10	1.68767e-07	0.056453	0.118037	0.043325	0.080577
HLA-DMB	0.138835	8.1574e-10	1.72422e-07	1.07593	0.937097	0.696406	0.623834
A1BG	-0.0751681	1.01257e-09	2.11508e-07	0.18246	0.257628	0.198973	0.237913
CD4	0.109985	1.09515e-09	2.23499e-07	0.588808	0.478822	0.496149	0.409669
KLF10	0.0911233	1.08788e-09	2.23499e-07	0.345003	0.25388	0.31932	0.228159
CAPG	-0.137704	1.17151e-09	2.36365e-07	2.08412	2.22183	0.90629	0.922392
S100A12	-0.0571454	1.22203e-09	2.43788e-07	0.079501	0.136647	0.081194	0.124258
CCL7	-0.0709534	1.2723e-09	2.50997e-07	0.070649	0.141602	0.050706	0.092027
TAGAP	0.101249	1.42862e-09	2.78738e-07	0.407949	0.306699	0.350449	0.25827
CREG1	0.127856	1.9556e-09	3.76429e-07	1.08105	0.953192	0.723684	0.645462
SLC25A6	0.133579	2.37719e-09	4.49012e-07	1.3821	1.24853	0.808408	0.74894
MT-ND4L	0.146547	2.49344e-09	4.66011e-07	2.51777	2.37123	0.959884	0.939779
THBS1	-0.184501	2.53062e-09	4.68033e-07	1.04253	1.22703	0.560655	0.613656
RNASE6	0.11824	2.66209e-09	4.87271e-07	0.699624	0.581383	0.536264	0.451654
FCN1	0.180134	3.26401e-09	5.91352e-07	1.75703	1.57689	0.785623	0.764207
PPP1R15A	0.146334	3.86128e-09	6.8557e-07	1.69974	1.5534	0.877086	0.8257
C1QA	-0.161135	4.81684e-09	8.46763e-07	0.775441	0.936576	0.433569	0.509754
CYFIP1	0.118589	5.88856e-09	1.02501e-06	0.794496	0.675906	0.594352	0.51145
RPL35A	0.126443	6.24924e-09	1.07724e-06	2.05134	1.9249	0.925225	0.887617
CES1	-0.0408868	6.92443e-09	1.18215e-06	0.037044	0.077931	0.036585	0.069975
ZFY	0.0359434	9.68285e-09	1.63732e-06	0.065378	0.029434	0.07285	0.033927
RP11-733O18.1	-0.0495322	9.83716e-09	1.64772e-06	0.076969	0.126501	0.087612	0.126378
RBP1	-0.073255	1.06022e-08	1.75928e-06	0.155471	0.228726	0.140244	0.186175
LINC00926	-0.0296316	1.12208e-08	1.84468e-06	0.018304	0.047935	0.018293	0.049618
PSMB8	0.117664	1.30711e-08	2.12913e-06	0.920526	0.802863	0.66303	0.577184
STK17B	0.097523	1.31909e-08	2.12913e-06	0.474549	0.377026	0.424262	0.320611
CST3	0.135218	1.33138e-08	2.12961e-06	2.98575	2.85053	0.966945	0.955471
MAN2B1	0.110108	1.74066e-08	2.75941e-06	0.704368	0.59426	0.556162	0.470314
ALOX5AP	-0.104154	2.11867e-08	3.29504e-06	0.372732	0.476886	0.295571	0.34436
ATP6V1F	-0.12452	2.13421e-08	3.29504e-06	1.82082	1.94534	0.880295	0.893554
ERP29	0.110761	2.16893e-08	3.30694e-06	0.780261	0.669499	0.59724	0.513147
C1QB	-0.15147	2.17917e-08	3.30694e-06	0.560474	0.711944	0.301348	0.362595
MT-CO2	0.111705	2.23751e-08	3.36669e-06	3.77228	3.66058	0.990372	0.988126
GLA	0.0899238	2.3535e-08	3.51147e-06	0.42837	0.338446	0.388639	0.305768
MT-CYB	0.126459	3.46088e-08	5.12066e-06	2.91118	2.78472	0.975289	0.966497
S100A9	-0.144785	5.66263e-08	8.10806e-06	2.77633	2.92111	0.95154	0.955471
CTD-3252C9.4	0.0682699	5.77847e-08	8.1426e-06	0.217048	0.148778	0.203466	0.131467
UBC	0.110331	5.77227e-08	8.1426e-06	2.46257	2.35224	0.963415	0.949534
TXNIP	0.12135	6.46714e-08	9.04126e-06	0.824845	0.703495	0.573492	0.490246
CXCL1	-0.15922	8.20535e-08	1.13817e-05	0.631919	0.791138	0.327985	0.379559
SDC2	-0.084624	8.49741e-08	1.16955e-05	0.317502	0.402126	0.296213	0.339271
APOC1	-0.108972	8.65285e-08	1.18178e-05	0.337379	0.446351	0.248716	0.279474
ANPEP	-0.0896916	8.72856e-08	1.18302e-05	0.367264	0.456955	0.337291	0.383376
EGR1	0.147434	8.86572e-08	1.19251e-05	1.03524	0.887802	0.597561	0.505937
CLEC10A	0.0895153	8.98309e-08	1.19921e-05	0.394059	0.304543	0.318357	0.261662
KLF2	0.0743478	9.39106e-08	1.24432e-05	0.2864	0.212052	0.270218	0.189567
SLC39A8	-0.0737484	1.0125e-07	1.33163e-05	0.198905	0.272654	0.193838	0.223494
TXN	-0.123543	1.04014e-07	1.35791e-05	1.6325	1.75604	0.858151	0.86514
MALAT1	0.120818	1.20828e-07	1.56592e-05	4.11107	3.99025	0.998074	0.997031
S100A11	-0.0907913	1.28453e-07	1.65267e-05	3.16077	3.25156	0.980745	0.983461
PFN1	-0.085601	1.4011e-07	1.78968e-05	3.33445	3.42005	0.985879	0.986429
CD83	0.121184	1.52924e-07	1.9394e-05	0.844116	0.722931	0.592747	0.493639
HLA-B	0.111367	1.72044e-07	2.16641e-05	3.17293	3.06156	0.984596	0.971586
IL10RA	0.0942212	2.18588e-07	2.71721e-05	0.562822	0.4686	0.481065	0.398219
AOAH	0.0776696	2.19952e-07	2.71721e-05	0.339206	0.261536	0.317073	0.238338
GATC	0.0410308	2.46127e-07	3.01378e-05	0.103506	0.062476	0.118742	0.064037
CD37	0.104482	2.62253e-07	3.18924e-05	0.764787	0.660305	0.580552	0.511874
RNF130	0.11692	2.75229e-07	3.32428e-05	1.44975	1.33283	0.810655	0.762935
NBPF14	0.0697368	3.59675e-07	4.31489e-05	0.29209	0.222354	0.281772	0.213316
SERPINB2	-0.14792	4.05149e-07	4.8278e-05	0.819637	0.967557	0.453145	0.499152
CCNL1	0.112233	4.16062e-07	4.92478e-05	0.950853	0.83862	0.674583	0.596268
SERPING1	0.0554095	4.19723e-07	4.93521e-05	0.180614	0.125205	0.179076	0.127651
PDPN	-0.0366335	4.24664e-07	4.96046e-05	0.040373	0.077006	0.041399	0.063613
LINC01272	0.102563	4.31313e-07	5.0052e-05	0.774242	0.671678	0.585687	0.508482
LINC00936	0.115281	4.57999e-07	5.2463e-05	0.812774	0.697493	0.574134	0.484733
MT2A	-0.109802	4.67828e-07	5.32454e-05	0.389785	0.499588	0.283376	0.312553
S100A8	-0.176083	5.05432e-07	5.71589e-05	2.07288	2.24897	0.826701	0.846904
C3	-0.0533284	6.22168e-07	6.99152e-05	0.116383	0.169712	0.114891	0.156913
LHPP	0.0485457	6.36653e-07	7.10929e-05	0.155745	0.1072	0.172336	0.114928
EIF3L	0.0875763	6.57619e-07	7.29752e-05	0.550418	0.462842	0.473684	0.39525
MT1F	-0.060869	6.64054e-07	7.32315e-05	0.140099	0.200968	0.130616	0.162426
CSRNP1	0.0614681	6.72461e-07	7.37009e-05	0.221902	0.160433	0.221117	0.145462
DAZAP2	0.107358	7.41544e-07	8.07737e-05	1.17689	1.06953	0.756739	0.691264
SORBS3	0.0543164	8.1579e-07	8.83192e-05	0.190324	0.136008	0.20154	0.138677
NLRP3	0.0664041	8.8695e-07	9.54412e-05	0.235757	0.169353	0.206675	0.149703
DUSP2	0.129036	9.72505e-07	0.000103394	0.764369	0.635333	0.450578	0.380831
FOLR2	0.0673263	9.69667e-07	0.000103394	0.241454	0.174127	0.209564	0.138677
VMO1	-0.0572164	1.15513e-06	0.000122079	0.11726	0.174476	0.103338	0.141221
LGALS1	-0.117221	1.29107e-06	0.000135638	2.62931	2.74653	0.937099	0.952078
STK38L	0.0325348	1.34149e-06	0.000140107	0.074738	0.042204	0.084724	0.048346
ABHD14B	0.0472894	1.36494e-06	0.000141722	0.15806	0.110771	0.176508	0.122137
PPP1R15B	0.070198	1.38275e-06	0.000142737	0.304277	0.234079	0.283055	0.2095
LPAR6	0.0808324	1.43327e-06	0.000147096	0.456897	0.376064	0.405969	0.328244
ASAH1	0.112502	1.5539e-06	0.00015856	1.4076	1.2951	0.802311	0.746395
RPS27	0.108594	1.57574e-06	0.00015987	2.13912	2.03052	0.929718	0.898219
RAP2B	0.0870784	1.66341e-06	0.000167806	0.604594	0.517516	0.512195	0.435963
BSG	0.0942024	1.83937e-06	0.000183472	0.80004	0.705837	0.615212	0.538592
CLEC11A	0.052083	1.88524e-06	0.000186997	0.184588	0.132505	0.189987	0.132316
LY6E	0.0845372	2.06139e-06	0.00020221	0.448228	0.363691	0.372272	0.296438
DOCK8	0.0749711	2.07357e-06	0.000202287	0.407845	0.332874	0.377728	0.301527
CSF3R	0.0767008	2.32018e-06	0.000225108	0.414653	0.337952	0.376765	0.29771
CTSL	-0.149814	2.41794e-06	0.000233318	1.63013	1.77994	0.780167	0.791349
CCL13	-0.043841	2.58395e-06	0.000247989	0.05156	0.095401	0.039795	0.064037
EIF3E	0.080581	2.73134e-06	0.000260726	0.527177	0.446596	0.467908	0.384648
SERPINA1	0.0887608	3.43279e-06	0.000325931	0.462767	0.374006	0.349807	0.284139
TKT	0.10183	3.4797e-06	0.000328628	1.07504	0.97321	0.715661	0.647583
NOTCH2	0.0595277	3.49899e-06	0.000328701	0.252612	0.193085	0.25	0.194232
A2M	0.0423077	3.55236e-06	0.000331959	0.124209	0.081901	0.131258	0.081425
MT1X	-0.0740639	3.58505e-06	0.00033326	0.234116	0.30818	0.207317	0.235793
HCST	0.105233	3.87413e-06	0.000356587	0.991085	0.885853	0.658216	0.591179
DDOST	0.0861055	3.87617e-06	0.000356587	0.663971	0.577866	0.543004	0.470314
PPT1	0.0849441	3.91151e-06	0.000357984	0.612803	0.527859	0.513158	0.441476
BNIP3L	0.088673	4.00998e-06	0.000365114	0.7294	0.640727	0.58344	0.508482
DDX5	0.101329	4.10513e-06	0.00037187	1.52553	1.4242	0.86457	0.806192
FTH1	-0.0770275	4.19323e-06	0.000376014	5.47924	5.55627	0.999679	1
CD36	0.108358	4.18125e-06	0.000376014	1.10206	0.993705	0.701861	0.636556
HSD17B4	0.0770242	4.47906e-06	0.000399627	0.496368	0.419343	0.447047	0.369381
CYTIP	0.0548012	4.54168e-06	0.000403188	0.211773	0.156972	0.212773	0.154368
MT-ND1	-0.0961799	4.68238e-06	0.00041361	2.6883	2.78448	0.969191	0.973707
NAAA	0.0632175	4.76853e-06	0.000419135	0.308145	0.244927	0.303594	0.234945
PSAP	0.091924	4.83225e-06	0.000422643	3.04977	2.95784	0.980745	0.974555
MSR1	0.0598227	5.0027e-06	0.000435406	0.252821	0.192998	0.2362	0.180662
HSBP1L1	0.0371555	5.46837e-06	0.00046949	0.107765	0.070609	0.123235	0.075488
GSTM1	0.0374273	5.47364e-06	0.00046949	0.103226	0.065799	0.104621	0.071671
AC079767.4	0.0297455	5.44305e-06	0.00046949	0.066647	0.036901	0.06932	0.039016
TNFAIP3	0.112934	5.69828e-06	0.000486409	0.967588	0.854654	0.617779	0.557252
CRTAP	0.0833188	5.97915e-06	0.000505523	0.636852	0.553533	0.534018	0.457591
UQCRC2	0.0738578	6.23752e-06	0.000524868	0.474454	0.400596	0.435815	0.361323
CFD	0.0939543	6.61334e-06	0.000553867	0.692465	0.59851	0.514763	0.446141
CDC42EP3	0.0451218	6.93159e-06	0.000577795	0.146227	0.101105	0.145058	0.098813
LILRB3	0.0757634	7.02024e-06	0.00058245	0.488911	0.413148	0.438703	0.36302
ANKRD28	0.0546591	7.08876e-06	0.0005854	0.211673	0.157014	0.206033	0.144614
UTY	0.0383805	7.29909e-06	0.000599978	0.107099	0.068719	0.109756	0.076336
MRC2	-0.0249221	7.35701e-06	0.000601952	0.029958	0.05488	0.037548	0.057676
CHMP1B	0.0668797	7.71004e-06	0.000627944	0.334912	0.268032	0.308729	0.24894
LRP1	0.0872057	7.84378e-06	0.000635919	0.682197	0.594991	0.545892	0.469466
SRD5A3	0.0504687	8.29635e-06	0.000669553	0.212108	0.161639	0.231065	0.163274
JAML	0.0602907	8.96914e-06	0.000720575	0.258974	0.198684	0.236842	0.176845
FKBP15	0.0688839	1.04427e-05	0.000835184	0.41161	0.342726	0.385751	0.320187
C1orf162	0.104819	1.04953e-05	0.00083562	1.31993	1.21511	0.764442	0.715437
C15orf48	-0.0941992	1.06677e-05	0.000845558	0.42633	0.520529	0.302311	0.328244
CNN2	0.0786891	1.08906e-05	0.000859386	0.581948	0.503259	0.500963	0.42112
RNH1	0.095945	1.16921e-05	0.000915922	1.18203	1.08608	0.748074	0.69084
APH1A	0.0808714	1.17102e-05	0.000915922	0.670481	0.58961	0.561297	0.476251
LTA4H	0.0894404	1.18762e-05	0.000924836	0.667303	0.577863	0.508665	0.438083
CRIM1	-0.0136883	1.24033e-05	0.000961659	0.005901	0.019589	0.007381	0.019508
GPNMB	0.125745	1.28459e-05	0.000991648	1.4775	1.35176	0.741656	0.701018
REL	0.0814593	1.3038e-05	0.00100212	0.586989	0.50553	0.493902	0.414334
COL6A1	-0.0184905	1.41098e-05	0.00107983	0.011688	0.030179	0.012516	0.028414
ABTB1	0.0517778	1.43061e-05	0.00109015	0.221651	0.169874	0.22914	0.167939
CAT	0.0673351	1.43895e-05	0.00109182	0.408991	0.341656	0.384788	0.313401
DDB1	-0.0631646	1.45465e-05	0.00109903	0.289415	0.352579	0.293004	0.322307
CCNI	0.0906104	1.47636e-05	0.00111071	0.966683	0.876073	0.685494	0.614504
TMEM138	-0.0857573	1.52524e-05	0.00114264	0.591542	0.6773	0.481065	0.498728
IGF1	0.0341945	1.63904e-05	0.00122274	0.081586	0.047391	0.073171	0.042409
CAMK1D	0.0407412	1.70405e-05	0.00126592	0.140933	0.100192	0.158537	0.101357
HLA-DQA1	0.131879	1.74662e-05	0.00128678	1.304	1.17212	0.652439	0.602205
EVI2B	0.0622653	1.79126e-05	0.00131421	0.343123	0.280857	0.335366	0.266751
MT-ATP8	0.112709	1.80032e-05	0.00131517	1.85819	1.74548	0.886714	0.843511
TTC39B	0.022134	1.80738e-05	0.00131517	0.044573	0.022439	0.052311	0.026293
SIGLEC7	0.051226	1.87077e-05	0.00135574	0.230324	0.179098	0.242619	0.182358
PLBD1	0.0615798	1.90712e-05	0.00137646	0.345477	0.283897	0.340822	0.268448
CD52	0.071775	1.93414e-05	0.00139031	0.383729	0.311954	0.321566	0.253181
NOTCH2NL	0.0420673	2.00743e-05	0.00143717	0.138747	0.09668	0.142811	0.095844
TMEM176B	0.120071	2.02147e-05	0.00144141	1.42569	1.30562	0.730103	0.673876
GOLGA1	0.0314508	2.13453e-05	0.00151594	0.088807	0.057356	0.100449	0.06531
LSP1	-0.110575	2.18824e-05	0.00154577	1.35499	1.46556	0.747754	0.750636
P4HB	0.095656	2.19394e-05	0.00154577	1.26465	1.16899	0.770218	0.709075
NAGK	0.0888751	2.21381e-05	0.00154749	0.975336	0.886461	0.692234	0.626378
CCR1	0.078819	2.20752e-05	0.00154749	0.605493	0.526674	0.501284	0.435115
TEX14	-0.00892281	2.31302e-05	0.00161049	0.000693	0.009615	0.000642	0.007634
SLC48A1	0.0614327	2.34343e-05	0.00162529	0.341975	0.280542	0.329268	0.264207
TNIP3	-0.0265743	2.49414e-05	0.00172309	0.029653	0.056227	0.026316	0.049618
CSF1R	0.0862417	2.53384e-05	0.00174373	0.841565	0.755324	0.629653	0.560221
GPR68	-0.0290451	2.58681e-05	0.00177331	0.048617	0.077662	0.054236	0.082273
TXNDC17	-0.0832448	2.6185e-05	0.00178813	0.77963	0.862875	0.611361	0.625106
QARS	0.0552711	2.75529e-05	0.00186718	0.287428	0.232157	0.29525	0.231552
PRDX3	0.0829509	2.96006e-05	0.00199832	0.794854	0.711903	0.608472	0.536896
CARD9	0.048428	3.08773e-05	0.00207662	0.215389	0.166961	0.232991	0.163274
TSPAN4	0.0765838	3.21658e-05	0.00215511	0.575914	0.49933	0.474326	0.411366
GIMAP4	0.0658683	3.41306e-05	0.00227815	0.409728	0.34386	0.377407	0.306616
ARRDC1	0.0458814	3.51721e-05	0.00233888	0.19694	0.151059	0.216303	0.156913
LGALS3BP	0.0445365	3.56436e-05	0.00235577	0.174601	0.130064	0.180039	0.129347
ZEB2	0.0958215	3.58242e-05	0.00235577	1.14832	1.0525	0.741014	0.684902
CXCR4	0.038969	3.57155e-05	0.00235577	0.123998	0.08503	0.119384	0.081425
GSTK1	0.0848821	3.74907e-05	0.00245626	0.887792	0.80291	0.654044	0.581001
CTSZ	-0.0968551	3.8101e-05	0.00248707	1.61353	1.71039	0.844673	0.851993
PTGER2	0.0622746	3.90732e-05	0.00254119	0.357375	0.2951	0.330231	0.271841
NFKBIZ	0.105493	4.10208e-05	0.00265812	1.13991	1.03441	0.699615	0.632316
ARF4	0.0758945	4.22915e-05	0.0027206	0.619505	0.543611	0.518614	0.442324
HACD4	0.0443201	4.22205e-05	0.0027206	0.18566	0.14134	0.203466	0.138677
EEF2	0.0884396	4.35101e-05	0.00278889	1.03642	0.94798	0.705392	0.644614
GIMAP7	0.0673832	4.36682e-05	0.00278895	0.435396	0.368013	0.393453	0.318066
CCDC18	0.0297417	4.72172e-05	0.00300481	0.083473	0.053732	0.092747	0.060645
CH17-373J23.1	0.0737332	4.74641e-05	0.00300973	0.397698	0.323965	0.307445	0.239186
C5AR1	0.0844468	4.79489e-05	0.00302965	0.722389	0.637942	0.536585	0.474979
WBSCR27	0.0157489	5.06024e-05	0.00318597	0.027263	0.011514	0.031772	0.013571
GM2A	0.0806083	5.37185e-05	0.00337022	0.746741	0.666133	0.575738	0.513147
CTA-29F11.1	0.0382354	5.43068e-05	0.00338438	0.123189	0.084953	0.122593	0.080577
TUBA1C	-0.0900499	5.45161e-05	0.00338438	0.963046	1.05309	0.654044	0.667091
G0S2	-0.0524361	5.44769e-05	0.00338438	0.104414	0.15685	0.073813	0.094148
STX16	0.0463586	5.49084e-05	0.00339686	0.193892	0.147533	0.195122	0.148431
PMAIP1	0.0567416	5.86901e-05	0.0036182	0.227588	0.170846	0.181001	0.124682
ZFP36L2	0.077906	5.96003e-05	0.00364898	0.603173	0.525267	0.477535	0.414334
NEU1	0.069351	6.19242e-05	0.00376529	0.48421	0.414859	0.428434	0.359203
SSR3	0.0817631	6.18372e-05	0.00376529	0.85454	0.772777	0.630295	0.564037
TBXAS1	0.0718776	6.35542e-05	0.00383101	0.576347	0.504469	0.494223	0.427481
TNFSF13	0.0676813	6.34425e-05	0.00383101	0.452883	0.385202	0.396341	0.326972
DDX43	0.0136541	6.40689e-05	0.00384305	0.01962	0.005966	0.02086	0.006785
DFNA5	-0.0339449	6.68605e-05	0.0039803	0.084126	0.118071	0.098524	0.121289
EEF1G	0.086215	6.66219e-05	0.0039803	1.02752	0.941303	0.689987	0.633588
ADAMDEC1	-0.0711955	6.70295e-05	0.0039803	0.366196	0.437391	0.295892	0.341391
CTSH	0.0914992	7.01208e-05	0.00414998	1.2851	1.1936	0.778241	0.715437
EPSTI1	0.0742152	7.05338e-05	0.00416055	0.576687	0.502472	0.477535	0.402036
H1FX	0.0419859	7.46385e-05	0.0043881	0.165849	0.123863	0.173941	0.126802
GLB1	0.0566857	7.77373e-05	0.0045552	0.33723	0.280544	0.332157	0.270568
BSCL2	0.0450791	7.81243e-05	0.00456282	0.211075	0.165996	0.230745	0.169635
IFITM2	0.0778005	7.9708e-05	0.00464005	0.578391	0.50059	0.461168	0.387617
RPS26	-0.0851972	8.30882e-05	0.00482102	2.11939	2.20459	0.928755	0.92536
GALC	0.043476	8.37124e-05	0.00484023	0.192754	0.149278	0.207638	0.151824
CTSS	0.0887316	8.39646e-05	0.00484023	2.46499	2.37626	0.948973	0.940628
RASA4	0.0444721	8.66696e-05	0.00494797	0.183782	0.13931	0.187099	0.134012
FTL	-0.060233	8.65893e-05	0.00494797	6.48013	6.54037	1	1
SRSF5	0.0817432	8.64162e-05	0.00494797	0.998108	0.916365	0.713415	0.647583
ATP5A1	0.0778867	9.00132e-05	0.00512239	0.811901	0.734014	0.615212	0.551739
CCDC28A	0.0389973	9.15544e-05	0.00519345	0.159906	0.120909	0.179718	0.130195
SCPEP1	0.0655799	9.45054e-05	0.0053268	0.482326	0.416746	0.428434	0.363868
RGS18	0.0226766	9.44114e-05	0.0053268	0.053162	0.030486	0.060334	0.033503
CD68	0.0821766	9.57613e-05	0.00538051	2.74009	2.65791	0.961489	0.956743
SLC2A9	0.0302941	9.6411e-05	0.00539993	0.09449	0.064196	0.102375	0.075488
C1GALT1C1	0.0321734	9.76849e-05	0.00545407	0.114621	0.082447	0.135109	0.096268
CXCL10	-0.0882394	9.86828e-05	0.00549252	0.25648	0.344719	0.132863	0.167091
EPC1	0.061404	0.000100055	0.00553417	0.401014	0.33961	0.380937	0.303647
SGK1	0.0919131	9.98804e-05	0.00553417	0.927223	0.83531	0.61104	0.554283
SDF2L1	-0.0845201	0.000105209	0.00579829	0.781249	0.865769	0.573492	0.58609
TMEM123	0.0824818	0.000105554	0.00579829	1.02431	0.941825	0.706675	0.637405
MYL6	-0.0705622	0.000105809	0.00579829	2.95591	3.02647	0.974005	0.977099
GPI	0.066366	0.000106302	0.00580737	0.528534	0.462168	0.47208	0.397371
ARPIN	0.0493361	0.000109048	0.00593908	0.255951	0.206615	0.262837	0.203986
MMP14	-0.0599887	0.0001098	0.00596178	0.317624	0.377612	0.303273	0.322731
APPL2	0.0398282	0.000110189	0.00596466	0.164673	0.124845	0.181001	0.128499
PCF11	0.0463452	0.000110795	0.0059792	0.213735	0.16739	0.219833	0.164122
ESD	0.0591996	0.000116529	0.0062696	0.414001	0.354802	0.400513	0.329941
CCL8	-0.0745611	0.00011717	0.00628508	0.186147	0.260708	0.095635	0.126802
NEAT1	0.100692	0.00011905	0.00636664	2.17954	2.07885	0.934852	0.910093
TPP1	0.073196	0.000120766	0.00643906	0.696499	0.623303	0.568036	0.498304
MRPL54	-0.0669505	0.000122815	0.00652868	0.484405	0.551355	0.443196	0.458863
ADAM19	-0.00878267	0.000123923	0.00656792	0.002286	0.011068	0.002567	0.011026
SC5D	0.0243707	0.000125581	0.00663597	0.067938	0.043567	0.08344	0.050891
LY86	0.0718896	0.000126541	0.00666686	0.621893	0.550004	0.508665	0.441052
PTMA	-0.0616414	0.00012718	0.00668072	3.20074	3.26238	0.984275	0.986005
IPO8	0.0329997	0.000131352	0.00687951	0.116001	0.083001	0.130616	0.090331
ID2	0.0858403	0.000133332	0.00696268	0.806184	0.720344	0.563864	0.498728
DPP7	0.0726261	0.000134765	0.00699638	0.723758	0.651132	0.585366	0.522053
LINC01481	-0.0208654	0.000139528	0.00722249	0.026653	0.047518	0.031451	0.045377
RAB11FIP1	0.0578879	0.000140854	0.00725313	0.360192	0.302304	0.335366	0.275657
ARL4A	0.0468203	0.000140937	0.00725313	0.23028	0.18346	0.23973	0.180237
MT1E	-0.0220366	0.000145395	0.00743945	0.030012	0.052048	0.034981	0.050891
DDX58	0.0279402	0.000145186	0.00743945	0.079146	0.051206	0.079268	0.056404
NDOR1	0.0181172	0.000151216	0.00771505	0.036719	0.018602	0.042041	0.021628
BRE	0.0389523	0.000156169	0.00794493	0.172319	0.133367	0.191913	0.14631
MZT1	0.0336566	0.000169665	0.00860128	0.127626	0.09397	0.144095	0.104326
SIRPB1	-0.0357657	0.000170039	0.00860128	0.103405	0.139171	0.114891	0.133588
TECR	0.0631028	0.000181312	0.00911952	0.512817	0.449715	0.464377	0.393554
FCGR1A	0.0655559	0.000180943	0.00911952	0.439503	0.373947	0.3681	0.307464
COL23A1	-0.0294821	0.000184034	0.00923028	0.065738	0.09522	0.07285	0.092451
VCAN	0.0577369	0.000187611	0.0093832	0.267305	0.209568	0.210526	0.168363
MX2	0.0319218	0.000189158	0.00943401	0.102582	0.07066	0.103338	0.073791
SARS	0.0460557	0.000190332	0.0094395	0.251593	0.205538	0.268293	0.21374
NDUFS2	0.0609619	0.000190077	0.0094395	0.482647	0.421685	0.444801	0.379983
ADD3	0.0333447	0.000191113	0.00945184	0.125917	0.092572	0.142811	0.099661
KCNMA1	0.0343801	0.000193039	0.00952059	0.110009	0.075628	0.100128	0.069975
MCL1	0.0792924	0.000193745	0.00952893	0.769249	0.689957	0.580552	0.510602
PLAUR	-0.0862297	0.000199376	0.00977878	0.789384	0.875614	0.561617	0.575064
CCNH	0.0449274	0.000200467	0.00980519	0.216554	0.171627	0.220796	0.166243
GNB2L1	0.0803156	0.000203122	0.00990776	1.92109	1.84078	0.906932	0.878287
RPL17	0.0797449	0.000204085	0.00992747	1.8795	1.79975	0.903081	0.878287
FAM21C	0.0484383	0.000206173	0.0100016	0.265272	0.216833	0.271502	0.212468
PCED1B	0.0179753	0.000209345	0.0101279	0.037487	0.019511	0.042362	0.023325
MAP1LC3B	0.0780132	0.000211455	0.0101745	1.00797	0.929954	0.707638	0.647583
RP11-61J19.5	0.0196525	0.000212843	0.0102136	0.042336	0.022684	0.04525	0.023325
LILRA6	0.0476607	0.000213739	0.0102289	0.255531	0.207871	0.260911	0.203986
RGS19	0.0654582	0.000214869	0.0102372	0.558329	0.492871	0.482991	0.415182
PER3	0.02414	0.000215065	0.0102372	0.066584	0.042444	0.073813	0.045377
SH3BGRL3	-0.0691305	0.000215906	0.0102498	2.94134	3.01047	0.974968	0.974979
PCBP1	0.0760567	0.000219005	0.0103692	0.959487	0.88343	0.682285	0.631891
HS3ST1	-0.0704312	0.000220679	0.0104206	0.466423	0.536854	0.382863	0.399491
ATP2A3	-0.0214074	0.000222943	0.0104996	0.032758	0.054165	0.035623	0.055556
CBWD1	0.0403869	0.000223722	0.0105084	0.184943	0.144556	0.203145	0.143342
ATG16L2	0.0432204	0.000227572	0.0106423	0.195585	0.152365	0.195764	0.14631
CMTM6	0.0686364	0.00022777	0.0106423	0.639727	0.57109	0.533376	0.466497
KIAA1551	0.0661823	0.000229034	0.0106732	0.500813	0.43463	0.421374	0.36726
SCIMP	0.0409572	0.000241394	0.0112198	0.202873	0.161916	0.224005	0.170483
TNFSF10	0.037864	0.000247146	0.0114571	0.131914	0.09405	0.116175	0.087362
NAPA	0.0738311	0.000250465	0.0115808	0.914409	0.840577	0.675225	0.612383
BLOC1S6	0.0579381	0.000253471	0.0116893	0.424104	0.366166	0.398267	0.336726
SLC39A4	-0.04028	0.000261999	0.0120513	0.151818	0.192098	0.165918	0.188295
CD55	0.0415316	0.00026357	0.0120922	0.185598	0.144066	0.185173	0.14207
LTBR	0.057855	0.000272516	0.0124704	0.424009	0.366154	0.400513	0.330789
FCER1G	-0.067982	0.000273256	0.0124721	3.36182	3.4298	0.983312	0.985157
ISCU	0.0692694	0.000277309	0.0126247	0.714017	0.644747	0.585687	0.50933
OAS1	0.033519	0.000286479	0.0130088	0.128639	0.09512	0.137677	0.101781
SLC39A10	0.0250828	0.000287268	0.0130114	0.077971	0.052888	0.091142	0.061493
EIF3F	0.070846	0.000288468	0.0130324	0.800314	0.729468	0.619705	0.554707
UBXN11	0.0457066	0.000295545	0.0132846	0.241784	0.196077	0.246149	0.19296
SLC25A3	0.080464	0.000298248	0.0133722	1.30553	1.22507	0.779525	0.731128
FAM13A	0.0348787	0.000301627	0.0134897	0.137268	0.102389	0.149872	0.101357
RAB1B	0.0609759	0.000304931	0.013569	0.511336	0.45036	0.465661	0.391858
PATL2	0.0312376	0.000308159	0.0136443	0.10086	0.069622	0.100449	0.063613
TALDO1	-0.0778374	0.000307406	0.0136443	1.77426	1.8521	0.88896	0.880831
BTN3A1	0.0262376	0.000310161	0.0136988	0.07932	0.053082	0.086329	0.0581
YIF1A	-0.055736	0.000318111	0.0139803	0.365602	0.421338	0.36457	0.371925
C19orf54	0.0171729	0.000323225	0.0141466	0.037724	0.020551	0.043325	0.022901
SYK	0.0675277	0.000323487	0.0141466	0.657407	0.589879	0.551027	0.478796
IRF5	0.0585994	0.000341187	0.014884	0.467168	0.408569	0.431001	0.364716
DARS	0.0488877	0.000344218	0.0149794	0.299417	0.25053	0.302632	0.246395
RGS2	0.0435066	0.000346009	0.0150205	0.194521	0.151014	0.181001	0.134012
CCNG1	0.0298603	0.00035008	0.0151602	0.110099	0.080239	0.125802	0.087786
BLVRB	0.0832969	0.000356606	0.0154052	1.99405	1.91076	0.899551	0.875318
PLAGL1	0.02764	0.000360851	0.0155507	0.086278	0.058638	0.092426	0.062765
KLF3	0.0349175	0.000362432	0.0155532	0.147732	0.112814	0.164313	0.119169
B3GNT2	0.0361872	0.00036266	0.0155532	0.159153	0.122966	0.172657	0.13274
TRAPPC9	0.0278924	0.000378945	0.0162124	0.092394	0.064501	0.098845	0.069975
ZC3H6	0.0258522	0.000384619	0.0164157	0.080145	0.054293	0.093068	0.057676
SLC6A6	-0.0497261	0.00038676	0.0164675	0.257497	0.307223	0.265404	0.279898
CLIP1	0.0488627	0.000388077	0.016484	0.299295	0.250432	0.300064	0.247668
PEBP1	0.0705925	0.000391695	0.0165979	0.795502	0.72491	0.605584	0.553435
CLEC7A	0.0747633	0.000397929	0.016822	0.833779	0.759016	0.612644	0.552163
IFITM3	0.0923774	0.000405035	0.0170412	1.01114	0.91876	0.638318	0.564461
RP11-390E23.6	0.0185771	0.000407068	0.0170863	0.043557	0.02498	0.047818	0.029686
AKIRIN2	0.0533571	0.000417048	0.0174639	0.369308	0.315951	0.354621	0.294317
CTD-2319I12.2	-0.00954273	0.000426748	0.017828	0.004568	0.014111	0.005135	0.013571
CNPY3	0.065198	0.000430141	0.0179276	0.648843	0.583645	0.543967	0.476251
GPN3	0.048262	0.000439536	0.0182678	0.313306	0.265044	0.320603	0.256149
SNAP23	0.0513699	0.000440361	0.0182678	0.358597	0.307227	0.3543	0.290925
CTSD	0.0816985	0.000444152	0.0182968	3.1266	3.0449	0.973684	0.964377
BTD	0.0216792	0.000443633	0.0182968	0.061542	0.039863	0.073171	0.046226
DECR1	0.0492851	0.000449038	0.0184246	0.340164	0.290879	0.344994	0.284987
ATP5B	0.0783904	0.000450369	0.0184246	1.19758	1.11919	0.74647	0.699321
ATP1B1	0.0418116	0.000449712	0.0184246	0.212423	0.170612	0.214698	0.163274
RCL1	0.0164415	0.000465203	0.0189878	0.033238	0.016797	0.03466	0.019084
CTD-2336O2.1	-0.0477585	0.000468328	0.0190715	0.259735	0.307494	0.269897	0.290925
ELP5	-0.0376675	0.000471375	0.0191516	0.148366	0.186033	0.168485	0.184054
PLXDC2	0.0604551	0.000472687	0.0191611	0.481048	0.420592	0.426829	0.356658
MRPL30	0.0259494	0.000480271	0.01938	0.086368	0.060419	0.10077	0.06955
SIRPB2	0.0241565	0.000480046	0.01938	0.069422	0.045265	0.072529	0.051739
HSPA9	0.0584181	0.000484925	0.0194473	0.486559	0.428141	0.436457	0.382952
LAMB2	-0.0143261	0.000485365	0.0194473	0.014702	0.029029	0.016688	0.030534
CITED2	0.0396608	0.00048632	0.0194473	0.186526	0.146865	0.184211	0.146735
HMOX1	0.10223	0.000483977	0.0194473	1.96884	1.86661	0.857831	0.826124
ACRBP	0.0160703	0.000489108	0.0194618	0.03593	0.01986	0.043967	0.023749
DMXL2	0.0747704	0.000489971	0.0194618	0.886403	0.811633	0.649872	0.580153
SLC29A1	0.0286068	0.000488771	0.0194618	0.102818	0.074211	0.115212	0.074215
TESC	0.0364769	0.000494543	0.0195996	0.163607	0.12713	0.171053	0.124682
TMEM59	0.0686573	0.000501035	0.0198127	0.758819	0.690162	0.586329	0.529262
CFL1	-0.0619444	0.000503455	0.0198641	2.90209	2.96403	0.973363	0.973282
PDZD11	0.0364216	0.000509757	0.0200682	0.181266	0.144845	0.202824	0.158185
FXYD6	0.0207256	0.000518737	0.0203765	0.053126	0.0324	0.05552	0.036896
TNFAIP8	-0.0596259	0.000525012	0.0205775	0.416255	0.475881	0.377086	0.392706
BCKDHA	0.0380842	0.00052672	0.0205989	0.200463	0.162379	0.224968	0.173028
EIF4B	0.0590943	0.000533942	0.0207898	0.489306	0.430212	0.440629	0.378287
APOBR	-0.0424842	0.000537258	0.0208731	0.187615	0.230099	0.199936	0.213316
DRAM2	0.049089	0.000538558	0.0208779	0.344106	0.295017	0.347882	0.28117
SLC38A2	0.0434069	0.000541927	0.0209172	0.230563	0.187156	0.233312	0.180237
TAF4B	0.0121167	0.00054184	0.0209172	0.020682	0.008565	0.021502	0.010602
APPL1	0.0418947	0.000545216	0.0209629	0.234683	0.192789	0.249037	0.195505
NUB1	0.0422432	0.000545472	0.0209629	0.235944	0.193701	0.246149	0.196777
HCLS1	0.073482	0.000548104	0.0209757	1.01664	0.943159	0.699936	0.651824
PILRA	0.0756812	0.000548167	0.0209757	0.975144	0.899462	0.664634	0.610263
METTL1	-0.0246507	0.000550388	0.0210154	0.054496	0.079147	0.061297	0.082273
CTD-2516F10.2	-0.00877589	0.000556207	0.021192	0.003599	0.012375	0.00353	0.013147
TAP1	0.0560436	0.000564346	0.021456	0.405104	0.34906	0.366496	0.306192
FAM46A	0.0375574	0.000584027	0.0221568	0.177382	0.139825	0.190308	0.139949
RTN2	0.0109675	0.000588466	0.0222728	0.01972	0.008752	0.025995	0.01145
PRDX2	0.0337755	0.000589592	0.0222728	0.14317	0.109394	0.153723	0.111535
VKORC1L1	-0.0153225	0.000593843	0.0223383	0.019924	0.035246	0.024711	0.038168
METTL7A	0.0292361	0.000593792	0.0223383	0.112568	0.083332	0.130937	0.086938
TRIM69	0.0347188	0.000596774	0.0224011	0.15179	0.117072	0.166881	0.118745
ZNF43	0.0213741	0.000613569	0.0229345	0.060324	0.03895	0.069641	0.041985
KMT2E	0.0554152	0.000615288	0.0229505	0.424049	0.368634	0.391849	0.332485
EIF1AY	0.031195	0.000618143	0.0229605	0.135887	0.104692	0.156932	0.117048
FKBP2	-0.0720849	0.000617992	0.0229605	0.89789	0.969974	0.654365	0.657337
LRRK1	0.0262034	0.000621426	0.0229863	0.084424	0.05822	0.088575	0.061069
EML4	-0.0577313	0.000621348	0.0229863	0.412188	0.46992	0.379653	0.399915
IFT74	-0.0238316	0.000622962	0.0229952	0.053256	0.077088	0.06611	0.078456
EIF3H	0.0651676	0.000630921	0.0231926	0.709751	0.644583	0.574454	0.508906
TCTEX1D1	-0.00726422	0.00063458	0.0232788	0.002912	0.010177	0.00353	0.011874
LAPTM4A	0.0707255	0.000637007	0.0233197	0.821932	0.751207	0.605263	0.53944
ACAA1	0.0459077	0.000646766	0.0235748	0.300088	0.254181	0.307445	0.256149
IDH1	0.063241	0.000645751	0.0235748	0.594897	0.531656	0.491656	0.425785
STS	-0.00865078	0.000647959	0.0235748	0.00525	0.013901	0.006739	0.015691
LY96	0.0621538	0.000651152	0.0236426	0.621448	0.559294	0.525995	0.461832
CPNE3	0.0412657	0.000662395	0.0240017	0.239925	0.19866	0.253209	0.209075
STK4	0.053039	0.000668861	0.0241866	0.404673	0.351634	0.383825	0.32782
TMSB4Y	0.0107218	0.000677552	0.0244511	0.018424	0.007702	0.023107	0.008482
ICAM2	0.0219647	0.000685062	0.024672	0.065552	0.043588	0.077022	0.04877
CORO1A	0.0777939	0.000687081	0.0246946	1.21356	1.13577	0.743902	0.697625
NSF	0.039478	0.000690389	0.0247152	0.203501	0.164023	0.209564	0.16497
RRP7A	-0.0540586	0.000690438	0.0247152	0.384249	0.438308	0.37484	0.387617
ZNF524	0.0348937	0.000697955	0.024934	0.167486	0.132592	0.185173	0.141645
SPHK1	-0.0318967	0.000720472	0.0256352	0.096185	0.128082	0.102375	0.119593
FADS1	0.0310922	0.000730307	0.0259332	0.131111	0.100019	0.146021	0.106446
ZNF800	0.0374012	0.000735829	0.0260771	0.187844	0.150443	0.20475	0.153096
C9orf72	0.0427373	0.00075215	0.0266024	0.244112	0.201375	0.251284	0.198897
HKR1	0.0163545	0.000759209	0.0267456	0.037751	0.021397	0.044929	0.023325
PHLDA2	0.0311799	0.000759098	0.0267456	0.116471	0.085291	0.11104	0.089483
DHX30	0.0349623	0.000762436	0.026806	0.170762	0.135799	0.189345	0.143342
EIF1AX	-0.05174	0.000770954	0.0270519	0.349999	0.401739	0.349487	0.357082
AKR1C1	0.00869315	0.000774952	0.0270852	0.011026	0.002333	0.011874	0.00212
ATP6V0C	0.0802852	0.000774246	0.0270852	2.09279	2.0125	0.899551	0.882528
SLC22A18AS	-0.0282327	0.000777771	0.0271303	0.086095	0.114328	0.101733	0.120017
PMP22	-0.0710306	0.000779376	0.027133	0.729145	0.800176	0.545892	0.560221
STK10	0.0424993	0.000781498	0.0271536	0.236148	0.193649	0.239089	0.187871
BTN2A1	0.0316347	0.00078678	0.0272731	0.134176	0.102541	0.144095	0.110263
ZNF506	0.0220277	0.000788009	0.0272731	0.067776	0.045748	0.080552	0.050042
MEF2A	0.0518292	0.000799992	0.027634	0.365077	0.313247	0.342426	0.278626
MAGED2	0.0333355	0.000824371	0.0283222	0.157802	0.124466	0.17715	0.133588
RPL34	0.0714494	0.000822647	0.0283222	2.22957	2.15812	0.940629	0.92324
GLRX2	-0.0357219	0.000824701	0.0283222	0.149836	0.185558	0.172015	0.191264
NR3C1	0.0457049	0.000833462	0.0285678	0.289873	0.244168	0.294288	0.2324
PARP14	0.0624074	0.000843961	0.0288719	0.536072	0.473665	0.447047	0.3838
S1PR2	-0.0268146	0.000846783	0.0289127	0.074142	0.100957	0.085045	0.10475
WBP1	0.0324406	0.00085442	0.0291175	0.152407	0.119966	0.172978	0.133164
TOMM20	0.0594157	0.000884575	0.0300874	0.603288	0.543872	0.522144	0.455047
CHMP4B	-0.0470265	0.000887171	0.030118	0.285624	0.332651	0.297176	0.305768
TMEM163	-0.0145153	0.000911331	0.0308791	0.017319	0.031834	0.018614	0.033079
MT1H	-0.0310219	0.000916733	0.031003	0.050591	0.081613	0.034018	0.049618
IFIT2	0.0352432	0.000925109	0.0311672	0.117229	0.081986	0.093068	0.066582
ATP13A3	-0.0361597	0.000926853	0.0311672	0.146612	0.182771	0.153723	0.184902
TPT1	0.0623177	0.000924985	0.0311672	2.895	2.83268	0.978177	0.970738
CDC25B	0.0263577	0.000940231	0.0315573	0.096657	0.070299	0.110077	0.073367
POLR2E	0.0673757	0.000943114	0.0315943	0.906315	0.83894	0.665276	0.606022
GPR155	0.0216779	0.000946932	0.0316625	0.062084	0.040406	0.068678	0.041137
MID1IP1	0.0337602	0.000949393	0.0316851	0.15367	0.119909	0.16335	0.120441
UBE2E1	0.0492003	0.000955319	0.031823	0.381411	0.332211	0.377086	0.31637
TRERF1	0.0232578	0.00096876	0.0320558	0.071838	0.04858	0.077022	0.050466
C2orf69	0.0185703	0.000969528	0.0320558	0.050019	0.031449	0.057766	0.033927
RPS3	0.0666011	0.000967346	0.0320558	2.37995	2.31335	0.955071	0.936387
FAM105A	0.0451738	0.00096855	0.0320558	0.292434	0.24726	0.288832	0.24173
IRF9	0.02568	0.000973208	0.0321177	0.085043	0.059363	0.088254	0.065734
U91328.19	0.00829692	0.000990424	0.0326252	0.011641	0.003344	0.012516	0.004665
MANF	-0.0579388	0.00099373	0.0326735	0.45084	0.508779	0.394737	0.412638
C2orf74	-0.028736	0.000997791	0.0327464	0.094228	0.122964	0.111682	0.132316
AKIRIN1	0.0376774	0.00100468	0.0329118	0.209097	0.171419	0.226252	0.176421
QPRT	-0.0122687	0.00101624	0.0332291	0.012916	0.025185	0.017009	0.023749
VAC14	-0.0301514	0.0010257	0.0334766	0.097635	0.127786	0.108151	0.129771
DEGS1	0.0436813	0.00103002	0.0334789	0.291693	0.248012	0.297176	0.252757
RP4-673M15.1	0.018727	0.00103143	0.0334789	0.048508	0.029781	0.051669	0.030958
DTNB	0.0254513	0.00103098	0.0334789	0.085051	0.0596	0.09371	0.058524
SCARNA2	-0.00526943	0.00104717	0.0339279	0.000172	0.005441	0.000321	0.004241
MEF2C	0.0442461	0.00105253	0.0340396	0.273444	0.229198	0.27439	0.209924
ADAM15	0.0364092	0.00105882	0.0341808	0.190912	0.154503	0.207638	0.155216
MSANTD3	-0.0191471	0.00107209	0.0345463	0.033546	0.052693	0.037227	0.055556
SRGN	0.076133	0.00107558	0.0345959	2.03438	1.95825	0.908216	0.893978
LILRB5	0.0550298	0.00110991	0.0356356	0.397702	0.342673	0.334724	0.276081
PNN	0.0469072	0.00111855	0.0358482	0.31657	0.269662	0.306162	0.255301
GSTP1	-0.0661032	0.00112992	0.0361473	2.34185	2.40795	0.947368	0.947413
FES	0.0407651	0.00114708	0.0366301	0.252446	0.211681	0.266688	0.212044
RARA	0.0298437	0.00116956	0.037281	0.123171	0.093327	0.132542	0.097116
SPSB3	0.034438	0.00117553	0.0374042	0.172847	0.138409	0.184531	0.145462
BHLHE40	0.0532762	0.00118163	0.0374717	0.371491	0.318215	0.320924	0.265903
RPL10	0.0526755	0.00118187	0.0374717	3.26128	3.2086	0.988126	0.987277
ALG11	0.0190959	0.00120321	0.0380123	0.05435	0.035254	0.060655	0.040712
PHC3	0.0281375	0.00120252	0.0380123	0.110088	0.08195	0.117458	0.089907
RPL26	0.0694559	0.00121195	0.0382014	2.19929	2.12984	0.934531	0.918575
SMCHD1	0.0515169	0.00121349	0.0382014	0.391686	0.340169	0.363286	0.310008
LAIR1	0.0592902	0.00122271	0.0383566	0.610419	0.551129	0.519255	0.450806
PDE4B	0.0494476	0.00122274	0.0383566	0.27911	0.229663	0.22208	0.189567
CD300LB	0.0143204	0.00123023	0.0385234	0.034076	0.019756	0.043004	0.024173
ARPC5	0.0691036	0.00123922	0.0387365	1.82133	1.75223	0.898588	0.860899
SNX1	0.0509485	0.00125761	0.0392423	0.42993	0.378981	0.40629	0.346904
GIMAP2	0.0299785	0.00126381	0.0393667	0.139512	0.109533	0.15982	0.122561
ARSA	0.0361516	0.00127569	0.0396671	0.199719	0.163567	0.21534	0.169211
CCDC144A	0.0125842	0.00129207	0.0400363	0.022954	0.01037	0.02439	0.009754
CASP1	0.0573434	0.0012907	0.0400363	0.556189	0.498846	0.485237	0.412638
BAG4	0.0271766	0.00130036	0.0402229	0.111255	0.084078	0.128691	0.090755
CLCN6	0.0243549	0.00130468	0.0402861	0.083422	0.059067	0.093068	0.061493
LEKR1	0.0224894	0.00131926	0.0406001	0.065707	0.043217	0.065789	0.041137
NCF4	0.0703319	0.00131942	0.0406001	1.21764	1.14731	0.772144	0.720102
SERPINF1	0.022582	0.00132859	0.0408116	0.067363	0.044781	0.070924	0.040712
CYP4V2	0.0168394	0.00134025	0.0410278	0.043557	0.026718	0.049743	0.030534
HTRA1	-0.0107233	0.00133824	0.0410278	0.010479	0.021202	0.012516	0.024597
AC133644.2	-0.0122758	0.00135129	0.0412947	0.012247	0.024523	0.013158	0.026293
PPIA	-0.0633586	0.00135753	0.0414141	2.39792	2.46128	0.946085	0.953774
C10orf54	0.0554051	0.00136782	0.0416564	0.493901	0.438496	0.433248	0.379135
PRNP	0.0433228	0.00137024	0.0416584	0.295979	0.252656	0.301669	0.243851
TOMM5	-0.0544907	0.00137303	0.0416721	0.476402	0.530893	0.435173	0.45123
USP30-AS1	0.0127596	0.0013887	0.0420499	0.028279	0.015519	0.035623	0.018236
ANXA2R	0.0206756	0.00139022	0.0420499	0.057248	0.036572	0.059371	0.036896
GTF3C6	-0.0592573	0.00141213	0.04264	0.618119	0.677376	0.523427	0.528838
BICD2	0.0290196	0.0014217	0.0428563	0.125535	0.096515	0.139923	0.106446
STEAP4	0.012518	0.00144506	0.0434867	0.021043	0.008525	0.018614	0.006785
ATP5I	-0.0583195	0.00145546	0.0437253	0.547243	0.605563	0.471438	0.47922
ATAD2B	0.0320651	0.00147941	0.0443699	0.150159	0.118094	0.161104	0.120441
YPEL2	0.0184958	0.00148445	0.0444459	0.052053	0.033558	0.058408	0.03732
ANXA6	0.0449944	0.00151086	0.0451604	0.325233	0.280239	0.320282	0.268872
SLC7A11	-0.0471795	0.00151711	0.0452711	0.215068	0.262248	0.178755	0.200594
CTB-31O20.2	0.0136474	0.00152464	0.0454194	0.029355	0.015708	0.034339	0.017812
TBC1D5	0.04231	0.0015323	0.0455713	0.264169	0.221859	0.263158	0.212892
SLC16A7	0.0184183	0.00158139	0.0469525	0.053182	0.034764	0.061617	0.038168
RAB11B	0.0433949	0.00158874	0.0470921	0.312972	0.269578	0.323171	0.262511
ZMAT2	0.0474184	0.0015968	0.0472519	0.379977	0.332558	0.374198	0.30916
RNASE1	0.124155	0.00161093	0.047397	1.92382	1.79966	0.737484	0.706531
SKA1	-0.00483249	0.00161238	0.047397	0.00041	0.005243	0.000642	0.004665
CYBB	0.0749908	0.0016071	0.047397	1.98431	1.90932	0.907574	0.874046
FARSA	-0.0408191	0.00160452	0.047397	0.225238	0.266057	0.238768	0.254029
CFP	0.0412994	0.00161852	0.0474418	0.231745	0.190446	0.210205	0.175573
HPS3	0.0369289	0.00161925	0.0474418	0.202078	0.165149	0.20828	0.165394
CDK9	-0.0256677	0.00162541	0.047544	0.074937	0.100605	0.088254	0.099237
HCAR3	0.0279867	0.00164933	0.0481643	0.099604	0.071618	0.095956	0.061917
ZNF581	0.0251099	0.00165989	0.048393	0.098998	0.073888	0.112003	0.081001
OXA1L	0.0515284	0.00167642	0.0487514	0.457854	0.406325	0.42009	0.365988
PARP1	0.0466342	0.00167767	0.0487514	0.362977	0.316343	0.351412	0.303647
ANKRD44	0.0358733	0.00168511	0.0488876	0.185664	0.149791	0.185494	0.15352
ZSCAN26	0.0153191	0.00170155	0.049284	0.037772	0.022453	0.045892	0.024597
TMEM51	-0.0324319	0.00171583	0.0496166	0.138892	0.171324	0.161425	0.170908
QDPR	0.0330958	0.00173068	0.0499646	0.178988	0.145893	0.202824	0.15352

[truncated: 23 more sheets: Monocytes_intermediate, Monocytes_non-classical, NK_CD16_bright_activated, NK_CD16_bright, NK_CD56_bright_activated, NK_CD56_bright, pDC, Plasma_cells, Precursor_cells, T_gd, T_regs, T4_activated, T4_memory, T4_naive, T8_activated, T8_naive, TCM_CD8+, TEM_CD8+, TMRA_CD8+, B_cell_naive_activated_CD40L+IL …]
