# Supplementary material for: Single-cell Atlas of common variable immunodeficiency shows germinal center-associated epigenetic dysregulation in B-cell responses
Source: Nat Commun. 2022 Apr 1;13:1779. doi: 10.1038/s41467-022-29450-x (PMC8975885; doi:10.1038/s41467-022-29450-x)
Supplement: Supplementary file 13 — Supplementary Data 11 [file 41467_2022_29450_MOESM13_ESM.xlsx]

## Sheet: B_cells_memory_activated
Supplementary Data 11. Differentially expressed genes (adj. P-value < 0.05) in CVID Ib patients compared with control donors in the different cell compartments. Two-sided limma moderated t-test with Benjamini-Horchberg correction for multiple testing.
Gene	logFC	P.Value	adj.P.Val	AveExpr_cluster	AveExpr_rest	percentExpr_cluster	percentExpr_rest
HLA-B	0.497571	1.95804e-101	3.60456e-97	3.13021	2.63264	0.986935	0.96424
RPS4Y1	0.543092	1.06912e-76	9.84076e-73	1.8192	1.27611	0.881407	0.635071
RPS26	-0.288548	3.12087e-40	1.4363e-36	2.81859	3.10714	0.957789	0.977165
HLA-DRB5	-0.273463	3.51389e-38	1.07812e-34	0.424757	0.69822	0.444221	0.507109
HLA-DQA1	-0.30961	7.63115e-33	2.00688e-29	1.8446	2.15421	0.886432	0.920293
XIST	-0.091684	1.88014e-30	4.32643e-27	0.01106	0.102744	0.01407	0.11159
HLA-DQB1	-0.287861	6.83656e-29	1.39838e-25	1.42169	1.70955	0.80603	0.867299
AC004556.1	-0.0275079	5.31983e-27	8.16106e-24	0.001134	0.028642	0.003015	0.077122
EIF5A	-0.236271	1.96449e-24	2.78187e-21	2.42155	2.65782	0.936181	0.960362
LGALS9	0.166849	2.98883e-24	3.9301e-21	0.425119	0.258269	0.425628	0.316674
HLA-DPA1	0.221047	3.51829e-23	4.31787e-20	2.49598	2.27494	0.961809	0.943559
HLA-DRB1	0.22512	3.16551e-21	3.64212e-18	2.66353	2.43841	0.972362	0.941835
CD70	-0.106447	3.38676e-21	3.66746e-18	0.066109	0.172556	0.080905	0.184834
CCL22	-0.239646	1.14314e-20	1.10758e-17	0.241219	0.480865	0.157286	0.26411
EIF1AX	-0.204652	1.92387e-20	1.77082e-17	0.829865	1.03452	0.645729	0.729858
HLA-C	0.185465	1.47724e-18	1.29498e-15	2.33389	2.14842	0.976382	0.953899
IGHV4-34	0.220006	3.11174e-18	2.60382e-15	0.369465	0.149459	0.136181	0.069367
CD79B	0.188188	7.09833e-18	5.44472e-15	0.791661	0.603473	0.61809	0.548901
CCND2	-0.221783	7.3817e-17	5.43559e-14	0.838296	1.06008	0.592462	0.71564
PPA1	-0.197454	1.46977e-16	1.04066e-13	1.19859	1.39605	0.762814	0.821629
TEX9	-0.0509139	1.84293e-16	1.25654e-13	0.014583	0.065497	0.029146	0.08143
TXN	-0.208388	2.61493e-16	1.71922e-13	1.59131	1.7997	0.839698	0.886687
TSTD1	0.134754	7.63308e-16	4.68391e-13	0.47606	0.341306	0.479899	0.413184
CNN2	0.190383	1.0129e-15	6.01498e-13	1.11336	0.922975	0.731658	0.676002
IGHA1	-0.119385	1.24773e-15	7.17797e-13	0.163166	0.282551	0.169347	0.282637
HSPE1	-0.213837	1.33539e-15	7.44943e-13	1.99378	2.20761	0.873367	0.91383
CHI3L2	0.11994	2.22276e-15	1.20349e-12	0.305323	0.185383	0.282915	0.201206
IRF5	-0.116438	2.89141e-15	1.5136e-12	0.207303	0.323741	0.251256	0.361051
HLA-DRA	0.182506	2.95995e-15	1.5136e-12	3.19461	3.0121	0.983417	0.971564
CD96	0.0810261	3.69366e-15	1.83775e-12	0.15935	0.078324	0.190452	0.111159
MS4A1	0.210108	5.175e-15	2.50702e-12	2.04575	1.83564	0.899497	0.866437
FOS	0.208483	2.66339e-14	1.25719e-11	0.964324	0.755841	0.61407	0.573029
CD72	0.122034	4.10736e-14	1.89031e-11	0.386632	0.264599	0.390452	0.318397
IGHA2	-0.042778	9.14426e-14	4.10577e-11	0.007781	0.050559	0.009045	0.059457
EBNA1BP2	-0.170402	1.10105e-13	4.71375e-11	0.903487	1.07389	0.664322	0.740198
BTG1	0.153299	1.09351e-13	4.71375e-11	0.694806	0.541507	0.571357	0.529082
HSPD1	-0.19029	2.15267e-13	9.00647e-11	2.3597	2.54999	0.917588	0.945713
DDX3Y	0.0922119	2.70263e-13	1.10561e-10	0.255032	0.16282	0.316583	0.236105
MIR155HG	-0.212117	6.42447e-13	2.57104e-10	1.34145	1.55357	0.776382	0.839724
TYMP	-0.163201	8.08394e-13	3.16632e-10	0.74466	0.90786	0.609548	0.665661
RP11-731F5.2	-0.0714547	9.97643e-13	3.7109e-10	0.049432	0.120887	0.053769	0.118914
BCAT1	-0.0849992	1.0079e-12	3.7109e-10	0.150712	0.235711	0.211558	0.310211
NOP56	-0.154591	9.83961e-13	3.7109e-10	0.729196	0.883787	0.59598	0.678156
NCL	-0.162306	1.1547e-12	4.16803e-10	2.60046	2.76277	0.953769	0.967686
ENO1	-0.15907	1.23006e-12	4.35464e-10	2.52726	2.68634	0.944724	0.963809
NPM1	-0.151087	1.4405e-12	5.00343e-10	3.32137	3.47246	0.981407	0.985782
CD74	0.13141	1.56125e-12	5.3224e-10	4.25403	4.12262	0.99799	0.995261
HSP90AB1	-0.127202	2.1787e-12	7.16209e-10	3.58371	3.71091	0.988945	0.993106
LMNA	-0.13153	2.15615e-12	7.16209e-10	0.224828	0.356359	0.19397	0.28436
NAA10	-0.153549	2.56938e-12	8.2982e-10	0.882246	1.0358	0.670352	0.736751
CFLAR	-0.149597	3.34386e-12	1.06133e-09	0.544927	0.694524	0.505025	0.59371
PNRC1	0.129818	4.23659e-12	1.29986e-09	0.526252	0.396434	0.488945	0.425248
DUSP2	-0.131698	5.82392e-12	1.75758e-09	0.371384	0.503082	0.371859	0.485997
IL4I1	-0.10095	1.35435e-11	3.95751e-09	0.169554	0.270504	0.188945	0.282637
RPSA	0.109244	1.93639e-11	5.56984e-09	3.21565	3.10641	0.991457	0.984489
RPLP1	0.0796007	7.63454e-11	2.16222e-08	4.50497	4.42537	0.998995	0.998277
RHOH	0.135096	8.90528e-11	2.4839e-08	0.740925	0.605829	0.592965	0.561827
FAM136A	-0.136786	1.29882e-10	3.56866e-08	0.697818	0.834604	0.577889	0.660491
CYB561A3	0.113834	1.61166e-10	4.36309e-08	0.513778	0.399944	0.49799	0.447652
FABP5	-0.183149	1.77609e-10	4.6834e-08	1.66608	1.84923	0.806533	0.856097
YPEL5	0.0663135	1.78086e-10	4.6834e-08	0.161094	0.09478	0.210553	0.134856
PHB	-0.152046	1.8488e-10	4.7936e-08	1.20966	1.36171	0.755779	0.806118
KCNN4	-0.119296	3.25464e-10	8.32147e-08	0.487182	0.606479	0.483417	0.552348
CD320	-0.112514	3.82766e-10	9.52208e-08	0.421035	0.533549	0.438191	0.542008
EIF1AY	0.107472	4.11378e-10	9.96454e-08	0.499152	0.391679	0.49799	0.396812
ATF5	-0.107646	4.3487e-10	1.03968e-07	0.24926	0.356906	0.270352	0.342956
GPX1	0.147901	4.76789e-10	1.12528e-07	0.940874	0.792973	0.644724	0.591986
IGHM	0.158631	4.83941e-10	1.12771e-07	1.00767	0.849039	0.673869	0.599311
AIMP2	-0.112415	5.327e-10	1.22581e-07	0.478114	0.590529	0.484925	0.561396
RAB31	0.070809	5.72584e-10	1.30132e-07	0.200182	0.129373	0.238191	0.189573
CCT6A	-0.150569	6.01639e-10	1.35068e-07	1.62519	1.77576	0.847739	0.88324
NOLC1	-0.145161	6.57917e-10	1.45923e-07	0.962098	1.10726	0.687437	0.755709
MAP3K8	0.104704	6.69825e-10	1.46795e-07	0.434496	0.329792	0.431658	0.386471
MCOLN2	-0.0733888	6.82592e-10	1.47833e-07	0.110912	0.184301	0.125628	0.221887
LMO2	0.0622867	7.26556e-10	1.55525e-07	0.164598	0.102311	0.21407	0.15209
CBWD5	-0.0945965	7.94549e-10	1.66454e-07	0.298292	0.392888	0.360804	0.455838
COCH	-0.0382578	7.95696e-10	1.66454e-07	0.030241	0.068499	0.055276	0.107712
HIF1A	0.128236	9.11395e-10	1.86421e-07	0.715997	0.587761	0.598995	0.556657
NME1	-0.150864	9.81915e-10	1.96907e-07	1.23334	1.38421	0.755276	0.800948
C2orf74	-0.0525664	9.84056e-10	1.96907e-07	0.068338	0.120904	0.11206	0.190004
CLEC2B	0.0865666	1.00232e-09	1.98406e-07	0.323868	0.237301	0.370352	0.302887
UCHL1	-0.0379579	1.06088e-09	2.07763e-07	0.025682	0.063639	0.036181	0.090478
VPREB3	0.0422909	1.21554e-09	2.33092e-07	0.081237	0.038946	0.118593	0.061181
LARS	-0.111174	1.25616e-09	2.38399e-07	0.469735	0.580909	0.476382	0.566997
SLC43A3	-0.111146	1.61938e-09	3.01123e-07	0.391868	0.503014	0.394975	0.496338
SLC38A5	-0.0912376	1.65834e-09	3.05284e-07	0.256643	0.347881	0.294472	0.40586
PUM3	-0.111543	1.73371e-09	3.15999e-07	0.493212	0.604755	0.496482	0.575183
AHR	-0.0746846	1.76131e-09	3.17882e-07	0.128707	0.203392	0.155779	0.252908
FCRL4	-0.0417194	1.90291e-09	3.40104e-07	0.026346	0.068066	0.030151	0.081
WARS	-0.155519	2.05762e-09	3.64218e-07	1.39529	1.55081	0.809548	0.840155
NEK6	-0.057499	2.13353e-09	3.74059e-07	0.08158	0.139079	0.11608	0.190004
ERAP2	0.0752515	2.19852e-09	3.78248e-07	0.211119	0.135867	0.247739	0.159414
PPP5C	-0.0906313	2.52988e-09	4.31228e-07	0.286126	0.376758	0.342714	0.439035
MRPL14	-0.125782	3.05101e-09	5.15284e-07	0.779049	0.904831	0.630653	0.693667
YWHAE	-0.126164	3.26104e-09	5.4575e-07	0.791112	0.917275	0.637688	0.70056
GABARAP	0.141398	3.35093e-09	5.46615e-07	1.2642	1.12281	0.78191	0.752262
FES	0.0450011	3.37843e-09	5.46615e-07	0.098885	0.053884	0.144221	0.096941
IL2RB	-0.0692013	3.41467e-09	5.46615e-07	0.105187	0.174389	0.129146	0.21327
DUSP4	-0.105212	3.36175e-09	5.46615e-07	0.279469	0.384681	0.261809	0.364067
NIT2	-0.102253	3.39579e-09	5.46615e-07	0.432722	0.534975	0.459799	0.537699
HLA-DQB2	0.0313793	3.96503e-09	6.29244e-07	0.055403	0.024023	0.093467	0.050409
MYC	-0.122868	5.31972e-09	8.37015e-07	0.435467	0.558334	0.386935	0.478673
DUSP1	0.100759	5.49437e-09	8.57168e-07	0.37332	0.272561	0.364322	0.308919
TCP1	-0.138844	6.01215e-09	9.30065e-07	1.08186	1.2207	0.718593	0.772512
NQO2	-0.0535822	6.79802e-09	1.04287e-06	0.089685	0.143267	0.140704	0.232227
RPS4X	-0.0907918	7.91324e-09	1.20392e-06	3.31296	3.40376	0.990955	0.991814
SEC11C	-0.123117	8.10882e-09	1.2181e-06	0.73256	0.855677	0.611558	0.68505
PTPRC	0.139948	8.13875e-09	1.2181e-06	1.29177	1.15182	0.798492	0.769927
C10orf76	0.0685727	9.41557e-09	1.39783e-06	0.208538	0.139965	0.245226	0.189573
DDX18	-0.116485	9.62807e-09	1.41795e-06	0.670503	0.786988	0.58392	0.661784
SRM	-0.108767	1.0724e-08	1.56681e-06	0.477698	0.586464	0.455276	0.530806
SELL	0.119362	1.09553e-08	1.588e-06	0.590121	0.470759	0.48191	0.448514
IGHG3	0.0961086	1.29546e-08	1.83612e-06	0.336054	0.239945	0.295477	0.25377
TRAF1	-0.126482	1.32097e-08	1.8463e-06	0.574819	0.701301	0.497487	0.573029
AC079767.4	0.0568099	1.35716e-08	1.87849e-06	0.139556	0.082746	0.175377	0.118053
SLC38A11	0.0164393	1.48482e-08	2.03986e-06	0.019901	0.003462	0.033166	0.006894
CD52	0.136382	1.53849e-08	2.09793e-06	0.802081	0.665699	0.588945	0.550194
CCR7	-0.119818	1.62972e-08	2.20599e-06	0.35297	0.472788	0.30201	0.397243
PA2G4	-0.141778	1.80621e-08	2.41834e-06	1.64485	1.78663	0.837688	0.879362
GTF3A	-0.126864	1.81287e-08	2.41834e-06	0.950696	1.07756	0.697487	0.738475
LINC01588	-0.030222	1.89218e-08	2.50598e-06	0.015396	0.045618	0.024121	0.067212
RPL38	-0.128242	2.72195e-08	3.55378e-06	1.82137	1.94961	0.880905	0.912107
ZBTB32	-0.0427889	3.86165e-08	5.00628e-06	0.038194	0.080983	0.042714	0.093925
HSPA9	-0.128354	4.14918e-08	5.34142e-06	1.20272	1.33108	0.763819	0.813442
LOXL3	-0.0338059	4.18389e-08	5.3487e-06	0.027154	0.06096	0.041206	0.094356
C17orf89	-0.117184	4.58101e-08	5.81236e-06	0.766059	0.883243	0.612563	0.683326
BSCL2	0.0610528	4.60972e-08	5.81236e-06	0.197586	0.136533	0.250754	0.224903
GSTM1	0.0685456	5.21339e-08	6.5288e-06	0.258134	0.189588	0.304523	0.241706
TNF	-0.0927559	5.28469e-08	6.57336e-06	0.214152	0.306908	0.207035	0.286514
SNU13	-0.127562	6.57338e-08	8.12144e-06	1.3841	1.51166	0.80804	0.844894
HSPA8	-0.122743	6.93944e-08	8.51654e-06	3.01055	3.1333	0.966332	0.975011
DHRS9	0.0422029	8.20541e-08	1.00035e-05	0.092419	0.050216	0.128141	0.06592
CLECL1	-0.0690154	8.53987e-08	1.02592e-05	0.182631	0.251647	0.233166	0.311504
NDUFAB1	-0.125973	8.56474e-08	1.02592e-05	1.25645	1.38243	0.774372	0.816028
ARID3A	-0.0314735	8.63678e-08	1.02592e-05	0.027631	0.059104	0.052261	0.096941
SUB1	-0.127685	8.638e-08	1.02592e-05	1.23531	1.36299	0.78794	0.816889
TOMM5	-0.127036	1.18674e-07	1.40043e-05	1.20669	1.33372	0.754271	0.797501
MARCKSL1	0.0830206	1.23092e-07	1.44331e-05	0.378947	0.295926	0.395477	0.357604
FGR	0.0361037	1.31498e-07	1.53212e-05	0.074546	0.038442	0.1	0.07109
EIF4EBP1	-0.10055	1.3313e-07	1.54137e-05	0.490148	0.590698	0.473367	0.545024
CCT8	-0.125349	1.35333e-07	1.55709e-05	1.39656	1.52191	0.801508	0.850065
MRPS25	-0.0909186	1.51989e-07	1.72714e-05	0.43297	0.523888	0.458794	0.535114
FAM65B	0.0731176	1.58954e-07	1.79521e-05	0.268304	0.195187	0.29799	0.254632
PTPRN2	0.0325783	1.61777e-07	1.81595e-05	0.072342	0.039764	0.119095	0.074537
BHLHE41	-0.0171998	1.69014e-07	1.85236e-05	0.007442	0.024641	0.012563	0.046101
SNRPD1	-0.124806	1.69046e-07	1.85236e-05	1.34267	1.46747	0.792462	0.825075
SLIRP	-0.115449	1.66571e-07	1.85236e-05	0.826756	0.942204	0.624623	0.691081
CCT5	-0.124087	1.7678e-07	1.92565e-05	1.33074	1.45483	0.794975	0.833692
EIF6	-0.110795	1.90665e-07	2.06467e-05	0.82137	0.932165	0.654774	0.708746
FKBP4	-0.110548	2.08195e-07	2.24133e-05	0.694957	0.805505	0.582915	0.647566
TMA7	-0.122633	2.18652e-07	2.34021e-05	1.4067	1.52934	0.80201	0.842309
PRMT1	-0.119655	2.34851e-07	2.49905e-05	1.49338	1.61303	0.838191	0.870745
CCDC58	-0.0716475	2.38993e-07	2.52851e-05	0.250442	0.32209	0.327136	0.399397
SYNE2	0.0789812	2.7561e-07	2.89926e-05	0.316392	0.237411	0.336683	0.286514
PSMA2	-0.105985	2.86801e-07	2.99984e-05	0.756268	0.862254	0.638191	0.68548
EMP3	-0.121497	2.98783e-07	3.10751e-05	1.12786	1.24936	0.760804	0.804395
MRPS34	-0.114569	3.02414e-07	3.12761e-05	0.962777	1.07735	0.694975	0.744938
AC233755.1	-0.0407913	3.14602e-07	3.23548e-05	0.004039	0.04483	0.00402	0.021542
CCT3	-0.121198	3.2455e-07	3.30997e-05	1.39824	1.51944	0.807035	0.850926
HLA-DPB1	0.138044	3.26923e-07	3.30997e-05	1.79459	1.65654	0.860302	0.851788
UBC	0.116107	3.2724e-07	3.30997e-05	1.97714	1.86104	0.923116	0.907798
SNRPG	-0.124922	3.40211e-07	3.42237e-05	1.40126	1.52618	0.788442	0.834554
TMEM109	-0.11065	3.57439e-07	3.57614e-05	0.80153	0.91218	0.624623	0.681172
MRTO4	-0.109949	3.78145e-07	3.76285e-05	0.807013	0.916962	0.639698	0.691081
RPS8	0.070174	3.86474e-07	3.82505e-05	3.9181	3.84793	0.99598	0.997415
RAN	-0.122933	3.89522e-07	3.83461e-05	2.63863	2.76157	0.940201	0.956053
LRMP	0.0961811	4.1193e-07	4.03363e-05	0.472407	0.376226	0.414573	0.380009
PYCR1	-0.0787625	4.34912e-07	4.23614e-05	0.29742	0.376182	0.340201	0.427833
FCRLA	0.0944524	4.4949e-07	4.35508e-05	0.518025	0.423572	0.460804	0.429125
UTP4	-0.0742992	4.67832e-07	4.50907e-05	0.283316	0.357615	0.346734	0.429987
NDUFS6	-0.111372	5.12617e-07	4.91499e-05	0.956075	1.06745	0.688945	0.740629
TVP23A	-0.0214685	5.17537e-07	4.92653e-05	0.00728	0.028748	0.009045	0.037053
SLC1A5	-0.0828311	5.19173e-07	4.92653e-05	0.34187	0.424701	0.374874	0.460577
S100A11	-0.118706	5.45498e-07	5.14978e-05	0.792854	0.91156	0.628643	0.68031
NPM3	-0.0933995	5.48436e-07	5.15111e-05	0.478909	0.572308	0.463317	0.536407
PGAM1	-0.122946	5.58451e-07	5.21854e-05	1.78234	1.90528	0.862312	0.902628
PKM	-0.115143	5.85121e-07	5.44015e-05	2.14051	2.25565	0.91407	0.93925
RRP7A	-0.111356	6.8623e-07	6.34814e-05	0.910567	1.02192	0.679397	0.713486
DCAF13	-0.083745	7.09253e-07	6.52832e-05	0.399794	0.483539	0.437186	0.506247
CORO1A	0.115855	7.13041e-07	6.53053e-05	2.44845	2.33259	0.949246	0.936234
B2M	0.0690661	7.20903e-07	6.56985e-05	4.0299	3.96083	0.999497	0.999138
GTF2IRD2	0.0170225	7.50206e-07	6.80323e-05	0.026968	0.009946	0.061307	0.017665
CCT7	-0.116735	7.67239e-07	6.88981e-05	1.25842	1.37516	0.782412	0.811288
PARVB	-0.0832632	7.65917e-07	6.88981e-05	0.401261	0.484525	0.431658	0.51788
HLA-A	-0.0947082	7.73985e-07	6.91665e-05	2.71678	2.81148	0.983417	0.98966
VDAC1	-0.120074	7.96092e-07	7.07983e-05	1.48341	1.60348	0.820101	0.856097
CDK6	-0.0739246	8.1172e-07	7.18411e-05	0.220414	0.294338	0.256281	0.329168
COX17	-0.102742	8.42802e-07	7.42351e-05	0.726051	0.828793	0.606533	0.652736
C19orf70	-0.105559	8.59415e-07	7.49809e-05	0.875702	0.981261	0.681407	0.732874
MT-ND4	-0.117913	9.004e-07	7.78191e-05	2.15196	2.26987	0.936683	0.947006
CARD16	0.0627199	8.99811e-07	7.78191e-05	0.247836	0.185116	0.29799	0.272296
RPL31	-0.105236	9.15164e-07	7.87255e-05	2.33067	2.43591	0.934673	0.95433
NSA2	-0.0996347	9.28681e-07	7.95167e-05	0.706016	0.805651	0.60603	0.662645
GCSAM	0.0454375	9.41375e-07	8.02305e-05	0.142286	0.096849	0.201508	0.158121
GBP2	0.0850614	9.68245e-07	8.21402e-05	0.384038	0.298976	0.376382	0.333046
DNAJC2	-0.0917255	9.77156e-07	8.25159e-05	0.510423	0.602149	0.507538	0.578199
SLC43A2	-0.0340678	1.00757e-06	8.43103e-05	0.047177	0.081245	0.074372	0.138302
PNO1	-0.0792795	1.01301e-06	8.43827e-05	0.338843	0.418122	0.382915	0.468333
TBCA	-0.106659	1.09398e-06	9.03101e-05	0.917238	1.0239	0.685427	0.733735
LMNB2	-0.0550424	1.10377e-06	9.07112e-05	0.144605	0.199648	0.21407	0.284791
HLA-DQA2	-0.0299214	1.11762e-06	9.1441e-05	0.040293	0.070214	0.059296	0.143042
SSB	-0.105555	1.13578e-06	9.25159e-05	0.843957	0.949512	0.652261	0.709608
EZH2	-0.108783	1.17995e-06	9.52707e-05	0.709079	0.817863	0.571357	0.638087
NDUFAF4	-0.0861904	1.19196e-06	9.58198e-05	0.435412	0.521602	0.454774	0.531667
MYL6	0.109272	1.20771e-06	9.66641e-05	2.26202	2.15275	0.950251	0.933649
EIF4G1	-0.103863	1.2541e-06	9.99427e-05	0.761504	0.865367	0.622111	0.686342
EIF2S2	-0.10565	1.292e-06	0.000102519	0.871567	0.977216	0.659799	0.717363
GADD45B	-0.103233	1.36321e-06	0.000107705	0.645094	0.748327	0.559799	0.631193
C1QBP	-0.120067	1.43688e-06	0.000113041	1.77653	1.8966	0.859799	0.889272
GLRX3	-0.0898934	1.44394e-06	0.000113113	0.557506	0.647399	0.536181	0.596295
LCK	-0.0589062	1.47354e-06	0.000114942	0.141547	0.200453	0.176382	0.261094
SORD	-0.0578324	1.49438e-06	0.000116076	0.186063	0.243896	0.258794	0.337355
SRSF2	-0.116348	1.56813e-06	0.000120786	1.59068	1.70703	0.833166	0.87807
IGHG2	-0.0229935	1.56342e-06	0.000120786	0.010811	0.033805	0.015578	0.043516
AICDA	-0.0353534	1.67918e-06	0.000128522	0.030181	0.065534	0.038191	0.069367
ZNF749	0.03287	1.68253e-06	0.000128522	0.076338	0.043468	0.122111	0.069798
C1orf162	0.07233	1.77274e-06	0.000134853	0.322755	0.250425	0.338191	0.297717
VARS	-0.0493853	1.83721e-06	0.000139182	0.114833	0.164218	0.178392	0.235243
RCC1	-0.098962	1.85447e-06	0.000139914	0.740201	0.839163	0.615075	0.681172
TOMM34	-0.0544239	1.88503e-06	0.000141639	0.149538	0.203962	0.220101	0.292977
WDR18	-0.0861889	1.8981e-06	0.000142041	0.503157	0.589345	0.498492	0.567428
GTF3C6	-0.0971991	1.93648e-06	0.000144327	0.749366	0.846566	0.622613	0.681172
TBL3	-0.0705058	1.9786e-06	0.000146871	0.288698	0.359203	0.353769	0.422232
OVCH1-AS1	0.0141795	2.02003e-06	0.000149344	0.018436	0.004257	0.029146	0.006032
BSG	-0.0904041	2.07944e-06	0.000152512	0.524685	0.615089	0.520101	0.579922
MRPL3	-0.103215	2.07792e-06	0.000152512	0.816937	0.920151	0.636181	0.690651
ABCE1	-0.0928224	2.22962e-06	0.000162877	0.586393	0.679215	0.539698	0.61396
SLC29A1	-0.0726398	2.28879e-06	0.000165883	0.294445	0.367085	0.343216	0.422232
RPL22L1	-0.122719	2.28312e-06	0.000165883	1.58187	1.70459	0.825628	0.862128
GLRX	0.0883173	2.40082e-06	0.000173321	0.55461	0.466293	0.509548	0.478242
DEF8	0.0556851	2.43304e-06	0.00017496	0.225847	0.170162	0.293467	0.256786
STOML2	-0.109107	2.55815e-06	0.000183241	1.01466	1.12377	0.705025	0.746661
REXO2	-0.0753374	2.60558e-06	0.000185915	0.353445	0.428782	0.40804	0.48212
EEF1A1	0.0668095	2.68549e-06	0.000190877	4.47604	4.40923	0.99799	0.998707
POLR2I	-0.0958128	2.71885e-06	0.000192505	0.684221	0.780034	0.586935	0.642826
IGHG1	-0.0427186	2.88186e-06	0.000203265	0.061442	0.104161	0.080905	0.12193
POLR3K	-0.0939947	2.93357e-06	0.000206122	0.648474	0.742469	0.575377	0.622576
PEMT	-0.0542912	2.96513e-06	0.000207548	0.165337	0.219628	0.237186	0.307626
AC104699.1	-0.0298953	3.11526e-06	0.000216411	0.035104	0.065	0.049246	0.112882
CD19	0.108775	3.13863e-06	0.000217214	1.17442	1.06564	0.764824	0.737182
BATF3	-0.0640754	3.21764e-06	0.000221848	0.157179	0.221255	0.168844	0.250754
EIF2S1	-0.0929148	3.30264e-06	0.00022686	0.62497	0.717884	0.550754	0.620853
NUDT2	-0.0463922	3.38825e-06	0.000231875	0.113657	0.160049	0.177889	0.242137
BANK1	0.100612	3.52843e-06	0.000240574	0.804377	0.703765	0.613568	0.605343
TSR1	-0.0837079	3.59808e-06	0.000244417	0.425492	0.5092	0.438693	0.517019
ZC3H15	-0.0894632	3.72879e-06	0.000252365	0.595356	0.684819	0.554271	0.621715
TUFM	-0.111814	3.77947e-06	0.000254858	1.47365	1.58546	0.820603	0.849203
GEMIN6	-0.0644711	4.00413e-06	0.000269022	0.256399	0.32087	0.333166	0.394227
UQCC2	-0.0759574	4.17944e-06	0.000279779	0.386368	0.462325	0.429648	0.50237
RPS17	-0.104651	4.31289e-06	0.000287667	2.30144	2.4061	0.929146	0.94399
SNRPE	-0.109613	4.42456e-06	0.000294049	1.27873	1.38834	0.766834	0.811719
ERP29	0.100645	4.49269e-06	0.000297503	0.953651	0.853006	0.68995	0.659199
CD79A	0.116574	4.55928e-06	0.000298689	1.56947	1.4529	0.838191	0.819474
NOP16	-0.104398	4.55865e-06	0.000298689	0.836877	0.941275	0.628643	0.697544
BIN1	0.0615075	4.53031e-06	0.000298689	0.281188	0.219681	0.340201	0.30978
TNFAIP8	-0.100495	5.09561e-06	0.000332642	0.805726	0.906221	0.659296	0.697975
TPRG1	-0.0178127	5.14679e-06	0.000334796	0.004654	0.022466	0.00402	0.026713
RABAC1	0.0959206	5.30282e-06	0.000343731	0.825217	0.729296	0.655276	0.628178
JTB	-0.101922	5.32815e-06	0.000344161	0.954627	1.05655	0.692965	0.744507
SNRPF	-0.106498	5.38404e-06	0.000345347	1.15726	1.26376	0.747236	0.776389
SRSF7	-0.108045	5.37107e-06	0.000345347	1.42201	1.53006	0.805025	0.856097
COTL1	0.121148	5.52995e-06	0.000353475	1.50078	1.37963	0.81206	0.789315
VNN2	0.0270665	5.60225e-06	0.000356857	0.058327	0.031261	0.092965	0.056441
EED	-0.0804873	5.71036e-06	0.00036249	0.413723	0.494211	0.442714	0.507971
G6PC3	-0.0597566	5.81352e-06	0.00036777	0.228336	0.288092	0.29799	0.379578
RPL28	0.0587909	5.84037e-06	0.000368203	4.0461	3.98731	0.997487	0.997846
RPL3	0.0777312	5.94973e-06	0.000373818	3.26049	3.18275	0.98794	0.987505
HIST3H2A	-0.0188611	5.97048e-06	0.000373845	0.01106	0.029922	0.015578	0.047393
ADSL	-0.0935768	6.1979e-06	0.00038677	0.732401	0.825978	0.613065	0.657475
XRCC5	-0.108188	6.41231e-06	0.000398798	1.46553	1.57372	0.819598	0.848341
ANXA2	-0.082274	6.53664e-06	0.000405162	0.389151	0.471425	0.396482	0.467902
DNAJA1	-0.105752	7.11252e-06	0.000439377	1.21693	1.32268	0.775377	0.811288
TRAF4	-0.0761263	7.23984e-06	0.000445747	0.365469	0.441596	0.401005	0.470487
PSMA7	-0.102524	7.52799e-06	0.000461943	1.78448	1.887	0.877387	0.909953
PAICS	-0.100246	7.77764e-06	0.000474128	0.907287	1.00753	0.667839	0.716071
RP11-231C14.7	0.0318127	7.77808e-06	0.000474128	0.080712	0.0489	0.124121	0.07626
DDX21	-0.106198	7.84436e-06	0.00047659	1.24131	1.34751	0.781407	0.813873
POLR2H	-0.0911101	8.10077e-06	0.000490549	0.66009	0.7512	0.579397	0.63464
NAA20	-0.0826633	8.2523e-06	0.000498087	0.551341	0.634004	0.533668	0.594571
CIAO1	-0.0705305	8.30496e-06	0.000499628	0.348007	0.418538	0.405528	0.480396
TIMM8A	-0.057779	8.34667e-06	0.000500501	0.225083	0.282862	0.295477	0.375269
PSMD8	-0.0992136	8.98537e-06	0.000537051	1.05961	1.15882	0.735176	0.769496
MARCKS	-0.0509231	9.02495e-06	0.000537671	0.09133	0.142253	0.094975	0.148212
FAM216A	-0.0584507	9.33647e-06	0.000554436	0.20693	0.26538	0.264824	0.347695
GAPT	0.0320275	9.51536e-06	0.000563242	0.093618	0.061591	0.142211	0.12667
ZNF511	-0.0692169	9.66488e-06	0.000570259	0.343335	0.412552	0.396985	0.46704
RPL10	0.0585909	9.84111e-06	0.000576959	4.08968	4.03109	0.996482	0.998707
LDHB	-0.107554	9.81083e-06	0.000576959	2.22176	2.32932	0.913065	0.932788
STIP1	-0.0913137	1.00645e-05	0.000588182	0.693211	0.784525	0.595477	0.651443
AC090498.1	0.0643814	1.064e-05	0.000619845	3.80457	3.74019	0.997487	0.996122
GAR1	-0.0657592	1.09121e-05	0.000633694	0.309058	0.374817	0.366834	0.446359
ILF3	-0.0970144	1.1413e-05	0.000660701	0.973441	1.07045	0.707035	0.754416
DCTPP1	-0.101107	1.1545e-05	0.000666013	1.03903	1.14014	0.71206	0.751831
SLC2A3	0.0641794	1.15772e-05	0.000666013	0.297753	0.233574	0.327638	0.302456
SLC3A2	-0.0851937	1.20155e-05	0.000689079	0.533207	0.618401	0.51407	0.578199
RALB	-0.0524907	1.22198e-05	0.00069748	0.136316	0.188807	0.172864	0.237398
RPF2	-0.0643218	1.24024e-05	0.000704676	0.281058	0.345379	0.340704	0.415769
C8orf59	-0.0905532	1.25616e-05	0.000710881	0.77413	0.864684	0.627638	0.672124
VPREB1	0.00684111	1.25888e-05	0.000710881	0.007434	0.000593	0.014573	0.002154
POMP	-0.103532	1.26874e-05	0.000714256	1.44814	1.55167	0.820101	0.848341
EIF3A	-0.0972928	1.28245e-05	0.000719436	0.977038	1.07433	0.709548	0.764326
MT-CO2	0.0720336	1.28575e-05	0.000719436	4.07637	4.00434	0.999497	0.996984
FTH1	0.0983782	1.29006e-05	0.00071966	2.721	2.62263	0.976382	0.970271
IGHD	0.0519699	1.2966e-05	0.000721124	0.187537	0.135567	0.223618	0.185696
TUBA1C	-0.106587	1.32216e-05	0.000733121	1.16627	1.27286	0.741709	0.789315
UBE2L6	-0.0981886	1.34385e-05	0.000741782	0.963481	1.06167	0.719598	0.753124
GPR18	0.0315237	1.34584e-05	0.000741782	0.091016	0.059492	0.147236	0.108143
ZNF581	-0.0632488	1.3618e-05	0.00074834	0.266943	0.330192	0.331156	0.40586
BTG3	-0.058052	1.44873e-05	0.000793738	0.220725	0.278778	0.280905	0.356743
EXOSC4	-0.079526	1.52731e-05	0.000834308	0.480493	0.560019	0.476884	0.552348
RALGPS2	0.0787775	1.56755e-05	0.000853758	0.47235	0.393573	0.449749	0.428695
GGA2	0.0488696	1.62922e-05	0.000884731	0.193723	0.144853	0.261307	0.226626
GBP5	0.0818559	1.66238e-05	0.000900082	0.415287	0.333431	0.374874	0.325291
MRPL52	-0.0970175	1.66889e-05	0.000900958	0.977104	1.07412	0.692462	0.727704
TMEM147	-0.0838077	1.68381e-05	0.000906353	0.580463	0.66427	0.534171	0.606635
SNX2	0.0837015	1.70607e-05	0.000915589	0.65896	0.575259	0.582915	0.555795
FHL1	-0.0251245	1.71092e-05	0.000915589	0.030207	0.055332	0.054774	0.092202
SGSM3	0.0452909	1.7227e-05	0.000919223	0.159539	0.114248	0.209045	0.177941
GAPDH	-0.098106	1.74079e-05	0.000924807	3.73953	3.83764	0.979899	0.990521
FARSB	-0.0733313	1.74666e-05	0.000924807	0.406448	0.479779	0.435678	0.504524
ARHGDIB	0.108862	1.75326e-05	0.000924807	1.47353	1.36467	0.811558	0.798363
EIF5B	-0.0924357	1.74867e-05	0.000924807	0.792313	0.884749	0.628141	0.689358
NIN	0.0623548	1.7951e-05	0.000944169	0.31732	0.254966	0.371859	0.330892
CYB5R2	-0.0229109	1.83274e-05	0.000961222	0.018532	0.041443	0.025628	0.056872
WBP4	-0.0499072	1.86179e-05	0.000970928	0.162262	0.212169	0.228141	0.298147
TSHZ2	-0.0255809	1.85715e-05	0.000970928	0.024844	0.050425	0.034171	0.065489
TMEM14C	-0.0757886	1.87816e-05	0.000976698	0.465634	0.541423	0.478392	0.541146
PSAT1	-0.0544381	1.92525e-05	0.000998363	0.169306	0.223744	0.20804	0.269711
RPL36A	-0.0988887	1.94999e-05	0.00100553	1.17725	1.27614	0.758291	0.792762
TIMM13	-0.0960964	1.94594e-05	0.00100553	0.911407	1.0075	0.668342	0.713055
MRPL4	-0.0940834	1.95856e-05	0.00100712	0.917487	1.01157	0.681407	0.73589
H2AFZ	-0.134598	2.01353e-05	0.00103251	2.53697	2.67157	0.90402	0.934511
TESC	-0.0309697	2.04745e-05	0.00104698	0.039075	0.070045	0.057789	0.091771
UTP20	-0.0558214	2.08382e-05	0.00106263	0.206121	0.261942	0.269849	0.342094
PTRH2	-0.0541754	2.1186e-05	0.00107739	0.196598	0.250774	0.265829	0.332184
GFM1	-0.0599071	2.17926e-05	0.00110518	0.245018	0.304926	0.317085	0.384317
PTPN1	0.101971	2.19227e-05	0.00110872	1.35285	1.25087	0.79799	0.789746
POU2F2	0.096724	2.237e-05	0.00112824	0.959837	0.863113	0.677889	0.653598
EXOSC8	-0.0837186	2.28044e-05	0.00114701	0.619031	0.70275	0.542714	0.608789
ZPR1	-0.0617284	2.28803e-05	0.00114769	0.275255	0.336984	0.346231	0.414907
SSSCA1	-0.0899636	2.33752e-05	0.00116933	0.75644	0.846404	0.622613	0.668246
PSMB5	-0.0882391	2.42698e-05	0.00120968	0.726068	0.814307	0.604523	0.655752
TPM4	0.0972645	2.43132e-05	0.00120968	1.00704	0.909772	0.704523	0.686773
PRDX5	0.0909854	2.45273e-05	0.00121704	0.944515	0.853529	0.69598	0.683326
DDX17	-0.0794332	2.46661e-05	0.00122064	0.48249	0.561923	0.484422	0.556657
METTL5	-0.0812356	2.50416e-05	0.0012359	0.605342	0.686577	0.560804	0.60922
FKBP11	-0.0742269	2.54437e-05	0.00125239	0.386282	0.460509	0.398995	0.48212
YBX1	-0.102444	2.56821e-05	0.00126075	1.74563	1.84807	0.866834	0.895735
RP11-1060J15.4	-0.00386361	2.59775e-05	0.00127186	0.000297	0.004161	0.000503	0.014218
PTP4A3	-0.0257495	2.6507e-05	0.00129434	0.022405	0.048155	0.029648	0.063335
FARSA	-0.0813715	2.66287e-05	0.00129685	0.596576	0.677947	0.550251	0.609651
CYBB	0.0749437	2.76959e-05	0.00134526	0.47144	0.396496	0.470352	0.433003
SCN3A	0.0118622	2.80038e-05	0.00135663	0.018555	0.006693	0.036181	0.018957
CYCS	-0.0995101	2.85127e-05	0.00137767	1.13324	1.23275	0.737688	0.774666
NHP2	-0.0988717	2.86876e-05	0.00138123	1.49439	1.59326	0.827136	0.859112
BZW2	-0.0792759	2.87366e-05	0.00138123	0.556823	0.636099	0.529146	0.594571
NOL7	-0.0924223	2.95039e-05	0.00141442	0.98095	1.07337	0.713065	0.744076
CSK	0.0902313	2.97441e-05	0.00142223	0.904495	0.814264	0.68392	0.651874
CCT4	-0.0978472	3.01973e-05	0.00144016	1.29044	1.38829	0.78995	0.812581
GRSF1	-0.0791958	3.05333e-05	0.00144686	0.561914	0.641109	0.542714	0.599741
EPC1	0.070335	3.05185e-05	0.00144686	0.445613	0.375278	0.464322	0.442051
IMP4	-0.0861311	3.05736e-05	0.00144686	0.706588	0.792719	0.595477	0.658768
DDX39A	-0.0957514	3.11987e-05	0.00147266	1.10507	1.20082	0.733166	0.779836
LINC01013	0.0229168	3.16086e-05	0.00148682	0.048011	0.025094	0.069849	0.039638
TMSB4X	0.0867146	3.16603e-05	0.00148682	3.58579	3.49907	0.993467	0.991814
SET	-0.0989663	3.17696e-05	0.00148816	1.55123	1.6502	0.832663	0.871607
POLR2C	-0.0676955	3.241e-05	0.00150309	0.384557	0.452253	0.436683	0.496338
C3orf14	-0.0313569	3.25294e-05	0.00150309	0.056957	0.088314	0.084925	0.137441
WDR41	-0.0378296	3.25783e-05	0.00150309	0.090585	0.128415	0.142211	0.206807
RDX	-0.0445156	3.24818e-05	0.00150309	0.110555	0.155071	0.142714	0.21844
CXCL10	-0.157329	3.23492e-05	0.00150309	0.62637	0.783698	0.28191	0.334769
MALAT1	0.0870944	3.23388e-05	0.00150309	4.36271	4.27562	1	1
HSP90AA1	-0.0975275	3.32257e-05	0.00152754	2.66075	2.75827	0.957286	0.961224
TOMM40	-0.0817328	3.32741e-05	0.00152754	0.567544	0.649277	0.523618	0.583369
RPL8	-0.0618958	3.52524e-05	0.00161433	3.46385	3.52575	0.990452	0.992676
ATP5I	-0.0762371	3.74521e-05	0.00171081	0.525689	0.601927	0.50201	0.558811
LTA	-0.124962	3.78953e-05	0.00172677	0.65254	0.777502	0.432663	0.507971
SDHAF3	-0.0571538	3.82123e-05	0.00173691	0.254136	0.311289	0.31809	0.398104
VBP1	-0.0686975	3.83373e-05	0.0017383	0.414823	0.483521	0.444724	0.514864
APPL1	-0.0630543	3.89211e-05	0.00175183	0.320383	0.383437	0.378894	0.443343
ARPC1B	0.097592	3.89175e-05	0.00175183	1.80637	1.70878	0.882412	0.872038
EAF2	0.0636351	3.94025e-05	0.00176917	0.370868	0.307233	0.404523	0.38604
PRKAR2A	-0.0518597	4.01115e-05	0.00179662	0.193097	0.244957	0.257286	0.330892
SH3BGRL3	0.0989549	4.02442e-05	0.00179819	2.04114	1.94219	0.922111	0.906506
LARP1	-0.0540093	4.03733e-05	0.00179959	0.205895	0.259904	0.268342	0.343817
GTPBP4	-0.0794369	4.08243e-05	0.0018153	0.569585	0.649022	0.529648	0.590694
CASP1	0.048826	4.1328e-05	0.00183327	0.212803	0.163977	0.276884	0.246876
LYAR	-0.0801316	4.2248e-05	0.00186958	0.564511	0.644642	0.516583	0.57863
BRAT1	-0.0485647	4.26222e-05	0.00188161	0.174193	0.222758	0.252261	0.315812
BYSL	-0.053883	4.41061e-05	0.00194246	0.217035	0.270918	0.284925	0.354158
HIST1H2AI	0.0656127	4.67304e-05	0.00205313	0.279074	0.213461	0.276884	0.229642
ZFP36	0.0835049	4.71075e-05	0.00205986	0.553389	0.469884	0.477889	0.457992
CD37	0.108679	4.70165e-05	0.00205986	1.26468	1.156	0.777387	0.762171
TNFRSF8	-0.0271407	4.85097e-05	0.00211615	0.025644	0.052785	0.031156	0.063766
CKAP4	-0.0151446	4.89003e-05	0.00212815	0.009426	0.02457	0.020603	0.044808
GPR157	-0.0147706	4.90395e-05	0.00212917	0.009905	0.024676	0.014573	0.043947
ASUN	-0.0487567	4.95384e-05	0.00214438	0.168816	0.217573	0.234171	0.301594
FCGR2B	0.0451633	4.96227e-05	0.00214438	0.185012	0.139849	0.241206	0.2081
CYSLTR1	-0.0286049	5.03983e-05	0.00217279	0.05354	0.082145	0.093467	0.13701
KIAA0141	-0.0500206	5.0751e-05	0.00218289	0.183054	0.233074	0.254774	0.318828
SNHG15	-0.0758991	5.13826e-05	0.00219977	0.489555	0.565454	0.493467	0.554072
LDHA	-0.1041	5.13597e-05	0.00219977	2.48566	2.58976	0.924121	0.942266
KRTCAP2	-0.0864987	5.35875e-05	0.00228885	0.860901	0.9474	0.679397	0.720379
VCL	-0.0321571	5.39196e-05	0.0022977	0.058632	0.090789	0.095477	0.135287
PHB2	-0.0966868	5.41996e-05	0.00229899	1.48648	1.58317	0.825628	0.848772
NUFIP1	-0.0488249	5.4084e-05	0.00229899	0.181794	0.230619	0.253769	0.327014
TXNIP	0.0559434	5.6313e-05	0.00238314	0.2504	0.194456	0.292965	0.244722
BIRC2	-0.0407253	5.69234e-05	0.00240345	0.106267	0.146992	0.164322	0.207669
PFDN2	-0.0871475	5.73698e-05	0.00241675	0.812676	0.899824	0.644221	0.684188
NPC2	0.0741516	5.86934e-05	0.00246687	0.510182	0.436031	0.49196	0.470918
UTP18	-0.065889	5.94152e-05	0.00248585	0.380578	0.446467	0.423618	0.492891
C1orf186	-0.0344214	5.93468e-05	0.00248585	0.057832	0.092253	0.079397	0.124946
MRPL32	-0.0647813	5.97999e-05	0.00249062	0.367986	0.432768	0.418593	0.484274
CNIH4	-0.0518341	5.96781e-05	0.00249062	0.215054	0.266888	0.28794	0.364067
PRPF19	-0.0819778	6.06349e-05	0.00251637	0.71114	0.793118	0.60201	0.644119
SF3B5	-0.0901664	6.06915e-05	0.00251637	1.0306	1.12077	0.716583	0.764326
NFE2L2	-0.0536749	6.17965e-05	0.00255643	0.221511	0.275186	0.288945	0.359328
CD27	-0.0239828	6.25137e-05	0.0025803	0.023229	0.047212	0.027136	0.062473
C8orf33	-0.0526634	6.27745e-05	0.00258527	0.213116	0.265779	0.28593	0.352003
MAST4	-0.0206944	6.34924e-05	0.002609	0.015541	0.036236	0.020101	0.049978
MT1X	-0.0717527	6.41912e-05	0.00263184	0.438258	0.51001	0.440704	0.504955
ZBTB38	-0.0342934	6.50989e-05	0.00266312	0.063632	0.097925	0.084422	0.139595
HSPH1	-0.0775535	6.54123e-05	0.00267001	0.564102	0.641656	0.520101	0.579922
PDCD5	-0.0912837	6.61083e-05	0.00269245	1.06867	1.15996	0.727638	0.768203
MYL12B	-0.0913001	6.69201e-05	0.0027195	1.20826	1.29956	0.789447	0.803533
BNIP3L	0.0386912	6.79987e-05	0.00275724	0.149558	0.110867	0.218593	0.18785
SGPP2	-0.00888573	7.00463e-05	0.00282781	0.00189	0.010776	0.001508	0.021112
RGS16	-0.0491989	7.06841e-05	0.00284732	0.13944	0.188639	0.154271	0.21844
AURKAIP1	-0.0889236	7.13456e-05	0.00286769	1.01648	1.1054	0.711055	0.753555
SERBP1	-0.0948586	7.24825e-05	0.00290704	1.8028	1.89766	0.882412	0.900043
GARS	-0.0825945	7.3634e-05	0.00294256	0.688894	0.771488	0.592462	0.637656
TTN	0.0419326	7.36878e-05	0.00294256	0.140577	0.098644	0.174372	0.133563
DESI1	-0.0652113	7.52925e-05	0.00300013	0.340476	0.405687	0.373869	0.454976
TNFSF9	-0.00779707	7.64977e-05	0.00304157	0.001282	0.009079	0.003518	0.017665
VDAC2	-0.0891738	7.83618e-05	0.00310897	1.01924	1.10841	0.716583	0.755709
WBSCR22	-0.0717506	8.14611e-05	0.00322428	0.501009	0.572759	0.501005	0.561827
MANBA	0.0436424	8.16185e-05	0.00322428	0.167754	0.124112	0.216583	0.182249
TRIM47	-0.017677	8.19758e-05	0.00323146	0.017531	0.035208	0.034673	0.066351
TAF13	-0.02679	8.24378e-05	0.00324273	0.043161	0.069951	0.064322	0.117191
TRMT61A	-0.0468659	8.44934e-05	0.0033036	0.172648	0.219514	0.241206	0.308919
JAK1	0.0867858	8.43417e-05	0.0033036	0.922557	0.835772	0.676884	0.667385
MRPS23	-0.0755871	8.45237e-05	0.0033036	0.585885	0.661472	0.548744	0.598018
MRPL17	-0.0815048	8.48058e-05	0.0033076	0.688411	0.769916	0.580402	0.631193
ILF2	-0.0914692	8.53315e-05	0.00332107	1.23449	1.32596	0.771357	0.805687
DHRSX	-0.0290833	8.5817e-05	0.00333292	0.056147	0.08523	0.09196	0.147781
CYC1	-0.0894911	8.6872e-05	0.00336679	1.08689	1.17638	0.728643	0.773374
CHCHD3	-0.0719962	9.24337e-05	0.00357481	0.542725	0.614721	0.525628	0.581646
SNRPD3	-0.0910068	9.48005e-05	0.00365101	1.29178	1.38279	0.784925	0.817751
TPI1	-0.0916415	9.46719e-05	0.00365101	2.40964	2.50129	0.936683	0.944421
NDUFS3	-0.0760629	9.64926e-05	0.00370842	0.645638	0.721701	0.570352	0.627747
GLRX2	-0.0510156	9.76412e-05	0.00373912	0.230524	0.281539	0.309045	0.373546
SSBP1	-0.0913165	9.76977e-05	0.00373912	1.27147	1.36279	0.780905	0.811288
CDC123	-0.0822847	9.9323e-05	0.00379344	0.834204	0.916489	0.656784	0.704007
PSMA3	-0.0885559	0.000100085	0.00380853	1.1145	1.20305	0.745729	0.781129
PRDX3	-0.0896951	0.000100149	0.00380853	1.05256	1.14225	0.70603	0.754847
SYVN1	0.0469113	0.000100339	0.00380853	0.223024	0.176112	0.289447	0.261094
DNTTIP2	-0.07656	0.000100625	0.00381155	0.613799	0.690359	0.563819	0.61913
MTX2	-0.0545427	0.000103248	0.00389485	0.262993	0.317536	0.327136	0.400689
FBL	-0.0904396	0.000103068	0.00389485	1.29015	1.38059	0.78191	0.819905
FAM162A	-0.0788435	0.000103843	0.00390928	0.673778	0.752621	0.58995	0.632486
SIGMAR1	-0.0495982	0.000105786	0.00397432	0.215042	0.26464	0.279899	0.35028
IL2RA	-0.0820491	0.000106594	0.00399653	0.400251	0.4823	0.330653	0.407152
RPL36	-0.0724503	0.000109467	0.00409587	2.83863	2.91108	0.974874	0.979319
UQCRC2	-0.0753002	0.000110569	0.00411546	0.6329	0.7082	0.569849	0.623869
PIM3	0.062501	0.000110345	0.00411546	0.377209	0.314708	0.4	0.369237
CHCHD6	-0.0321977	0.000110884	0.00411546	0.075978	0.108176	0.127136	0.177941
ZNF544	-0.0351597	0.000110731	0.00411546	0.094122	0.129281	0.151759	0.209823
LSM2	-0.0861858	0.000112849	0.00417997	1.00113	1.08731	0.713065	0.74623
TRAPPC4	-0.0659899	0.000113111	0.00418124	0.417207	0.483197	0.443719	0.508832
PAK1IP1	-0.0653941	0.000113714	0.00418673	0.38974	0.455134	0.416583	0.480396
ESAM	0.0207615	0.000113608	0.00418673	0.047051	0.026289	0.067337	0.049548
PTGES3	-0.0917389	0.000114864	0.00422062	1.5749	1.66664	0.839698	0.871176
FAM98A	-0.0617235	0.000116108	0.00423551	0.330193	0.391917	0.375879	0.44679
CREM	-0.0501814	0.000115739	0.00423551	0.17755	0.227731	0.225126	0.28953
TCF4	-0.0602501	0.000116189	0.00423551	0.278435	0.338686	0.329648	0.383886
SPCS3	-0.0702645	0.000116981	0.00424755	0.496425	0.56669	0.503518	0.559242
POP5	-0.0671524	0.000116928	0.00424755	0.459922	0.527075	0.480402	0.545024
RPL35	-0.0655195	0.000117582	0.00426097	3.20445	3.26997	0.986935	0.985782
METAP2	-0.0688723	0.000119738	0.00433056	0.488345	0.557217	0.488945	0.550625
CCL17	-0.0741994	0.000120519	0.00435027	0.139749	0.213948	0.088945	0.118483
TCTA	0.031382	0.000124429	0.00448259	0.093641	0.062259	0.124121	0.103835
ADD3	0.0388679	0.00012473	0.00448469	0.155674	0.116806	0.21809	0.19302
PTPN7	-0.0560782	0.000125976	0.00452064	0.246105	0.302183	0.295477	0.368807
HCLS1	0.0865524	0.000129377	0.00463366	1.09823	1.01168	0.744724	0.7514
MYL12A	0.0935252	0.000131641	0.00470558	1.53714	1.44362	0.847236	0.830676
LINC00221	0.00377642	0.00013457	0.00480096	0.003879	0.000102	0.007538	0.000431
SYNCRIP	-0.0864642	0.000135336	0.00480205	1.00055	1.08701	0.71005	0.752262
PSMG1	-0.071149	0.000135268	0.00480205	0.518331	0.58948	0.49598	0.553641
COA7	-0.0399301	0.000135384	0.00480205	0.120443	0.160373	0.169347	0.245584
ADGRG7	-0.00339264	0.000135644	0.00480205	0	0.003393	0	0.009048
POLR1D	-0.0738433	0.000137318	0.00485199	0.620855	0.694698	0.566834	0.620853
NPW	-0.0298073	0.000137705	0.00485635	0.055013	0.084821	0.08392	0.112882
NUDT7	0.0162022	0.000147396	0.00517827	0.034873	0.018671	0.063819	0.041792
MOCS3	-0.0192855	0.000147367	0.00517827	0.025821	0.045107	0.049749	0.084016
SFXN2	-0.0268461	0.000148693	0.00521387	0.05158	0.078426	0.08995	0.140888
CD86	-0.0366425	0.000149629	0.00523674	0.08297	0.119612	0.122613	0.153382
CAMKK2	-0.0291869	0.000152311	0.00531039	0.064594	0.093781	0.10804	0.158552
LINC00643	0.00957561	0.000152217	0.00531039	0.012868	0.003292	0.016583	0.008617
RWDD4	-0.0552719	0.000153617	0.00534581	0.282186	0.337458	0.348744	0.417923
MRPL41	-0.0812605	0.000156174	0.00542453	0.813255	0.894515	0.641709	0.685911
MRPL15	-0.0687603	0.00016059	0.00556742	0.519788	0.588548	0.506533	0.56355
NOB1	-0.070038	0.000161285	0.00558099	0.523607	0.593644	0.511558	0.572598
VEZT	-0.0339877	0.000163016	0.00562555	0.08623	0.120218	0.143216	0.190866
POLD2	-0.0763827	0.000163184	0.00562555	0.697946	0.774329	0.592462	0.652736
COA1	-0.0550641	0.0001637	0.00563281	0.278613	0.333677	0.346231	0.408875
HAMP	0.0158211	0.000169832	0.00583291	0.030663	0.014842	0.049246	0.034037
DARS	-0.073955	0.000178054	0.0061039	0.640836	0.714791	0.579899	0.618699
TRANK1	0.0329478	0.000180695	0.00617146	0.103362	0.070414	0.138693	0.10642
TTC1	-0.0616909	0.000181569	0.00618982	0.413356	0.475047	0.448241	0.514003
MRPL37	-0.0740773	0.000183345	0.00623085	0.620742	0.69482	0.553266	0.605343
TGFB1	-0.0629458	0.000185437	0.00627459	0.368292	0.431238	0.398492	0.469194
USP12	-0.0408255	0.000186101	0.00627459	0.12384	0.164665	0.182412	0.224903
SNRPC	-0.0840345	0.000186086	0.00627459	1.0587	1.14273	0.727638	0.760879
BOP1	-0.044537	0.000185558	0.00627459	0.179629	0.224165	0.251256	0.308057
RRP9	-0.060086	0.000187188	0.00629971	0.331296	0.391382	0.373367	0.447652
CD69	0.0789715	0.0001911	0.00641962	0.620989	0.542018	0.534171	0.507109
NCKAP1L	0.0573247	0.000191454	0.00641983	0.346191	0.288866	0.386432	0.364498
PDCD4	-0.0447215	0.000194953	0.00652527	0.15263	0.197352	0.199497	0.270573
FAM195A	-0.0500454	0.000195884	0.00654453	0.235674	0.28572	0.298492	0.369668
EYA2	-0.00640592	0.00019635	0.00654819	0	0.006406	0	0.00991
SEPT2	-0.0653456	0.000200197	0.00666442	0.458853	0.524199	0.482412	0.542008
PLEC	-0.0353083	0.000203058	0.0067353	0.085797	0.121105	0.124121	0.175786
EPB41	-0.048484	0.000202971	0.0067353	0.185024	0.233508	0.244724	0.303318
TSPAN3	0.0658147	0.000203901	0.00675112	0.523492	0.457678	0.523618	0.496338
IPO7	-0.0680192	0.000206492	0.00682463	0.465139	0.533158	0.474874	0.536838
TIMM17A	-0.077233	0.000208672	0.0068843	0.733279	0.810512	0.61005	0.65489
PRDX1	-0.0912773	0.000209417	0.00689652	2.50832	2.5996	0.937688	0.947006
PRKAR1B	-0.045498	0.000210561	0.00692182	0.191569	0.237067	0.257789	0.322275
IGKC	-0.059265	0.000212042	0.00695809	0.268259	0.327524	0.270352	0.346833
PSMD12	-0.0721464	0.000214294	0.00701945	0.599838	0.671985	0.548744	0.612236
PRDX2	0.082828	0.00021709	0.00709843	0.888953	0.806125	0.652764	0.630763
PTPRCAP	0.0942302	0.000218892	0.00714464	1.69925	1.60502	0.866332	0.837139
PPAT	-0.0492081	0.000223701	0.0072887	0.223058	0.272266	0.28794	0.354158
STAT3	-0.0764618	0.000225163	0.00732338	0.583922	0.660384	0.542211	0.602327
PSMA5	-0.0842228	0.000225698	0.00732783	1.13539	1.21961	0.761809	0.781991
STRAP	-0.0761485	0.000228246	0.00738449	0.755493	0.831642	0.626131	0.678587
AC074289.1	0.00824478	0.000228114	0.00738449	0.010827	0.002583	0.015578	0.007324
PSMD6	-0.0763955	0.000234224	0.00756461	0.783644	0.86004	0.649246	0.687635
CD24	-0.0378754	0.000244763	0.00789115	0.101914	0.139789	0.125628	0.192159
GPR25	-0.00764709	0.000245677	0.00790676	0.000859	0.008507	0.001508	0.012925
CHCHD2	-0.0793204	0.000247789	0.00796082	2.46372	2.54304	0.943216	0.959069
RPIA	-0.0658547	0.00025403	0.00814709	0.478916	0.544771	0.484925	0.545455
RPL23	-0.0801079	0.000257737	0.00825163	2.11093	2.19104	0.924121	0.933218
RNF17	0.0045881	0.000261692	0.0083637	0.005081	0.000493	0.01005	0.000431
UCK2	-0.0541626	0.000267405	0.00853148	0.289448	0.343611	0.340704	0.416631
THUMPD3-AS1	-0.0380601	0.000278853	0.00886598	0.123751	0.161811	0.18392	0.245584
IGLL5	-0.0336867	0.000279783	0.00888022	0.048233	0.081919	0.049246	0.078845
HUWE1	-0.0638055	0.000281849	0.0089304	0.343457	0.407263	0.375879	0.434726
COPS3	-0.069794	0.000282937	0.00894945	0.60591	0.675704	0.548744	0.604481
TUBA1A	0.068224	0.000285129	0.00897254	0.543979	0.475755	0.50804	0.49246
CNBP	-0.0831521	0.00028484	0.00897254	1.48711	1.57026	0.847236	0.864283
MARS	-0.0633603	0.00028419	0.00897254	0.435912	0.499273	0.456281	0.514003
OSTF1	0.0600047	0.000288544	0.00906451	0.43575	0.375745	0.447739	0.442913
MATK	-0.0198345	0.000290476	0.00910966	0.027196	0.04703	0.038191	0.088324
MGLL	-0.0382277	0.000296408	0.00927988	0.073702	0.111929	0.076884	0.104265
ITSN2	0.0643009	0.000302174	0.00942834	0.493545	0.429244	0.48392	0.474795
LTA4H	0.0684583	0.000303296	0.00944735	0.602483	0.534024	0.554774	0.540715
HMMR	0.0480982	0.000304227	0.00946032	0.239973	0.191875	0.268844	0.237398
DNAAF2	-0.0507293	0.000307409	0.00952709	0.258493	0.309222	0.318593	0.398966
BMP2K	0.0378935	0.000307258	0.00952709	0.163219	0.125325	0.213568	0.191728
SURF2	-0.0548353	0.000309472	0.00957489	0.316572	0.371407	0.380905	0.438604
N4BP2	0.0298102	0.000313204	0.00967413	0.109336	0.079526	0.172362	0.137872
AKAP2	-0.0483966	0.000315982	0.00971105	0.202884	0.251281	0.258291	0.318828
RPE	-0.0375945	0.000315283	0.00971105	0.120593	0.158188	0.176382	0.240844
EWSR1	-0.0806123	0.000315477	0.00971105	1.03669	1.1173	0.725126	0.769496
LBH	0.0534192	0.000317975	0.009756	0.274507	0.221087	0.303015	0.265403
SLC39A9	0.0248063	0.000321666	0.00978768	0.075701	0.050895	0.11608	0.093494
LARP4	-0.057076	0.000320557	0.00978768	0.332673	0.389749	0.378392	0.452391
CSE1L	-0.0543532	0.000321162	0.00978768	0.295873	0.350226	0.356784	0.416631
CCDC34	-0.0449612	0.000319648	0.00978768	0.206645	0.251607	0.28191	0.341232
ST13	-0.0750514	0.00032147	0.00978768	0.809851	0.884902	0.643719	0.695821
NUDC	-0.0825086	0.000328352	0.00996622	1.08167	1.16418	0.732161	0.764326
RBM25	-0.077807	0.000328616	0.00996622	0.890918	0.968725	0.682915	0.729858
FUNDC1	-0.0335875	0.000330435	0.0100049	0.105341	0.138929	0.175879	0.222318
NDUFAF6	-0.0450116	0.000332655	0.0100556	0.204222	0.249234	0.273367	0.344248
MRPL34	-0.0666832	0.000343165	0.0103563	0.524838	0.591521	0.519598	0.56829
VARS2	-0.0268951	0.000346167	0.0104298	0.062196	0.089092	0.1	0.15252
ATP1A1	-0.0480802	0.000352274	0.0105964	0.200373	0.248453	0.253769	0.320121
SEC61B	-0.0827897	0.000357148	0.0107081	1.46835	1.55114	0.840201	0.858682
EEF1E1	-0.0713832	0.000357085	0.0107081	0.665145	0.736528	0.574874	0.629039
SRPK1	-0.0660781	0.000358951	0.0107446	0.527579	0.593658	0.51206	0.569151
PRMT3	-0.045889	0.000370308	0.0110665	0.204754	0.250643	0.274874	0.339078
STX7	0.058913	0.000372431	0.011112	0.439097	0.380184	0.448241	0.441189
ZW10	-0.0332598	0.000378189	0.0112655	0.09991	0.133169	0.161809	0.21327
N6AMT2	-0.026358	0.000382486	0.0113751	0.068025	0.094383	0.117588	0.174925
ERH	-0.0845569	0.000385254	0.0114389	1.60347	1.68803	0.850251	0.868591
LONP1	-0.0357196	0.000387045	0.0114736	0.118739	0.154459	0.177387	0.23352
TREML4	0.0068392	0.000390349	0.0115344	0.007528	0.000688	0.010553	0.001293
PHF5A	-0.0700993	0.00038991	0.0115344	0.665896	0.735995	0.580905	0.633779
SHMT2	-0.0793064	0.00039641	0.0116863	0.937355	1.01666	0.676884	0.71564
CFL1	0.0658592	0.000396761	0.0116863	2.97015	2.90429	0.978894	0.976303
SETD9	-0.0246927	0.000407137	0.0119728	0.055625	0.080318	0.09196	0.149935
CD81	0.0377582	0.000411844	0.0120919	0.164124	0.126366	0.214573	0.191297
IDH2	0.0687014	0.000412934	0.0121046	0.632446	0.563745	0.541206	0.533822
EIF3L	0.0805977	0.000416477	0.0121891	1.28629	1.20569	0.8	0.781129
CTSH	0.088183	0.000423144	0.0123645	1.36944	1.28126	0.794975	0.779836
HOPX	0.0596695	0.000425311	0.0124082	0.353923	0.294254	0.351759	0.303318
INTS10	-0.050007	0.000433109	0.0125961	0.262084	0.312091	0.321106	0.399397
IL4R	0.0414047	0.000433123	0.0125961	0.180496	0.139091	0.227136	0.198621
PPA2	-0.054724	0.000435038	0.0126319	0.339222	0.393946	0.392462	0.455838
WDR12	-0.0526441	0.000436426	0.012645	0.300578	0.353222	0.356784	0.426971
UBQLN2	-0.0330568	0.000436863	0.012645	0.093231	0.126288	0.139698	0.188712
SHFM1	-0.0791387	0.000448595	0.0129609	1.10063	1.17976	0.738693	0.774235
PNP	0.0784581	0.000449184	0.0129609	1.02632	0.947865	0.725126	0.695821
ATP5G3	-0.0860696	0.000450639	0.0129825	1.95135	2.03742	0.882915	0.902628
USMG5	-0.0796325	0.000452477	0.0130151	1.00351	1.08315	0.701508	0.732874
CANX	-0.0806888	0.00045461	0.013056	0.990491	1.07118	0.711558	0.757432
AKAP13	0.0560711	0.0004565	0.0130899	0.367739	0.311668	0.396985	0.377424
AL928768.3	-0.0056645	0.000459981	0.0131692	0.000178	0.005842	0.001005	0.009479
MRPL21	-0.0683066	0.000462307	0.0132152	0.612808	0.681115	0.555276	0.60922
MRPL43	-0.0581643	0.000467656	0.0133199	0.406804	0.464968	0.443216	0.501508
MPHOSPH10	-0.0546309	0.00046814	0.0133199	0.331241	0.385871	0.380402	0.448944
AIFM2	-0.0314551	0.000467364	0.0133199	0.098363	0.129818	0.158794	0.21327
CCR6	0.0301335	0.000469334	0.0133333	0.105428	0.075295	0.142714	0.118053
RPS19	0.0448057	0.000472975	0.013416	3.85198	3.80718	0.996985	0.998277
GSPT1	-0.0586397	0.000475636	0.0134707	0.391392	0.450031	0.421608	0.490737
ACAA1	0.0511235	0.000481009	0.013602	0.355346	0.304223	0.41005	0.389487
TMEM177	-0.0298393	0.000482786	0.0136104	0.084828	0.114668	0.136683	0.193451
TMEM123	0.0745171	0.000482696	0.0136104	0.831692	0.757175	0.649246	0.63938
BBIP1	-0.0317422	0.00048879	0.0137586	0.094042	0.125784	0.144724	0.204653
RAC2	0.0835265	0.000489778	0.0137654	1.571	1.48748	0.853769	0.841017
PWP2	-0.035187	0.000491508	0.0137929	0.118684	0.153871	0.173869	0.242568
CMTM6	-0.0697962	0.000503492	0.0141077	0.615639	0.685436	0.565829	0.619561
MRPS7	-0.0710622	0.000513333	0.0143616	0.735578	0.80664	0.610553	0.666523
GLO1	-0.0646001	0.0005269	0.0147188	0.53906	0.60366	0.517588	0.566997
RBM19	-0.0428223	0.000528329	0.0147364	0.176457	0.21928	0.234673	0.298147
NIFK	-0.0722018	0.000531165	0.0147709	0.72023	0.792432	0.599497	0.647135
DDX3X	-0.0672304	0.000531171	0.0147709	0.543776	0.611006	0.521608	0.584662
EIF3C	-0.0359878	0.000532958	0.0147982	0.125676	0.161664	0.178894	0.240414
ENY2	-0.0709272	0.000535214	0.01483	0.755298	0.826225	0.632161	0.673417
SF3B6	-0.0740265	0.000535712	0.01483	0.896771	0.970797	0.679899	0.722103
ATP5J	-0.0804362	0.000537905	0.0148683	1.30193	1.38236	0.78191	0.818613
EIF4G3	-0.0402674	0.000539589	0.0148702	0.155404	0.195671	0.217588	0.271866
DCTN3	0.0579732	0.000538916	0.0148702	0.469014	0.41104	0.481407	0.471779
CLPTM1	-0.0369934	0.000548193	0.0150847	0.137991	0.174984	0.203015	0.265403
ARPP19	-0.0466735	0.000549973	0.0151111	0.232647	0.279321	0.298995	0.367083
ZNF98	0.00314477	0.000550915	0.0151144	0.003441	0.000296	0.009548	0.000862
RBM8A	-0.0808172	0.000556065	0.015233	1.30926	1.39007	0.790955	0.822059
SCARB2	-0.019049	0.000557836	0.0152589	0.027971	0.04702	0.055779	0.074537
CD80	-0.0222596	0.000567881	0.0155106	0.03046	0.05272	0.037186	0.071952
NLN	-0.0354743	0.000584237	0.0159337	0.116941	0.152416	0.170854	0.223611
CH507-9B2.3	-0.0444371	0.000586628	0.0159752	0.213373	0.25781	0.286432	0.342956
CCT2	-0.0851966	0.000591803	0.0160923	1.48917	1.57437	0.818593	0.834123
DKC1	-0.0714719	0.000593007	0.0161013	0.713503	0.784975	0.603518	0.646704
ETV7	0.0356387	0.000607144	0.0164609	0.12879	0.093152	0.137688	0.121499
MRPL55	-0.0614222	0.000609068	0.0164887	0.499028	0.56045	0.498492	0.554933
GSDMD	-0.0562604	0.000614399	0.0166086	0.38251	0.43877	0.425628	0.495476
POP7	-0.0633233	0.000616906	0.0166519	0.513438	0.576762	0.5	0.54847
LSP1	-0.0858054	0.000618303	0.0166652	0.939755	1.02556	0.668844	0.716071
BATF	-0.0815012	0.000622601	0.0167565	0.97642	1.05792	0.684422	0.737182
THOC7	-0.0598439	0.000623853	0.0167657	0.468242	0.528086	0.48794	0.536407
MRPL54	-0.0629442	0.000625632	0.016789	0.521769	0.584713	0.507538	0.55838
IGHV1-69-2	0.0675012	0.000627734	0.0168209	0.180025	0.112524	0.067337	0.047393
PNOC	0.0253508	0.000629986	0.0168567	0.09146	0.066109	0.142714	0.125377
PPRC1	-0.0350975	0.000633834	0.0168616	0.11952	0.154618	0.176884	0.225765
PTCH2	-0.0296215	0.000633615	0.0168616	0.07329	0.102912	0.108543	0.150797
CMTM7	-0.0352205	0.000631884	0.0168616	0.111135	0.146356	0.149749	0.207669
CYB5R3	0.0696837	0.000632271	0.0168616	0.717347	0.647663	0.59598	0.589401
AK2	-0.0725696	0.000637485	0.0169343	0.78592	0.858489	0.635176	0.675571
POMZP3	0.0249405	0.000642195	0.0170103	0.08281	0.05787	0.134673	0.096079
RGS10	-0.0610834	0.000641781	0.0170103	0.47447	0.535553	0.485427	0.533391
CLIP1	0.0517817	0.000645979	0.0170859	0.335494	0.283712	0.375377	0.361051
NDUFB9	-0.0772362	0.000668433	0.0176545	1.22393	1.30117	0.777387	0.812581
EIF2B3	-0.0473555	0.000670872	0.0176935	0.25426	0.301615	0.322613	0.387764
DCTD	-0.0432721	0.000671876	0.0176947	0.212139	0.255411	0.280905	0.345541
TVP23B	-0.0325402	0.000685367	0.0180242	0.109466	0.142006	0.163317	0.230935
KARS	-0.0537686	0.000691163	0.0181507	0.355313	0.409081	0.41005	0.474795
RP11-132A1.4	-0.0131894	0.000699578	0.0183455	0.014109	0.027299	0.021106	0.053856
SNTA1	0.0105582	0.000712796	0.0186655	0.023217	0.012659	0.050251	0.031452
TRIM22	0.0590828	0.000719364	0.0187841	0.420376	0.361293	0.424623	0.40586
FRY	0.0158739	0.00072413	0.0188817	0.029985	0.014111	0.036683	0.021112
TIMM50	-0.0601338	0.000727768	0.0189498	0.467598	0.527732	0.474874	0.528651
TBRG4	-0.0504376	0.000730479	0.0189935	0.299325	0.349763	0.359799	0.418785
EIF4A1	-0.0553116	0.00073417	0.0190357	0.385108	0.44042	0.425628	0.484274
MRPL38	-0.05913	0.000733601	0.0190357	0.467938	0.527068	0.49397	0.53813
PDCD2	-0.0467842	0.000741409	0.0191963	0.261032	0.307816	0.324121	0.398104
ZNF706	-0.0715537	0.000749501	0.0193786	0.805929	0.877483	0.642714	0.691943
TIMM9	-0.0493798	0.000753483	0.0194542	0.295716	0.345095	0.355779	0.424817
COX7B	-0.0788637	0.000756995	0.0194902	1.17633	1.25519	0.739196	0.786299
UTP3	-0.0432387	0.000756322	0.0194902	0.202381	0.24562	0.267337	0.330892
ARL4D	0.0165862	0.000758792	0.0195092	0.03881	0.022224	0.058291	0.043085
MRPS17	-0.0554076	0.000766594	0.0196823	0.38345	0.438858	0.415075	0.476088
ALG3	-0.0499979	0.000770137	0.0197457	0.298984	0.348982	0.360302	0.424386
GOLIM4	-0.0259586	0.000773555	0.0198058	0.063061	0.089019	0.09799	0.141318
ITGB7	-0.0311595	0.000775276	0.0198223	0.101792	0.132952	0.149749	0.214994
GTF2H4	-0.0340545	0.000782894	0.0199893	0.126372	0.160426	0.189447	0.25894
SMAGP	0.0260647	0.00078478	0.0200097	0.094496	0.068431	0.137186	0.120207
EIF3B	-0.0489191	0.000786621	0.0200289	0.27063	0.319549	0.334673	0.38604
SRP72	-0.0646507	0.00079088	0.0201095	0.575144	0.639795	0.536683	0.596726
ICAM1	-0.0559529	0.000793923	0.0201591	0.322675	0.378628	0.348744	0.420508
C2orf47	-0.0361064	0.000805058	0.0203856	0.143482	0.179588	0.20804	0.272727
HMGN2	0.0893268	0.000804153	0.0203856	2.01731	1.92798	0.890452	0.885825
MON1A	-0.0240867	0.000806227	0.0203871	0.053195	0.077282	0.086432	0.132271
GPATCH4	-0.0694595	0.000812012	0.0205053	0.698842	0.768302	0.59196	0.643688
CH507-9B2.5	0.0226277	0.000816648	0.0205941	0.071728	0.0491	0.11608	0.079276
ZFY	0.0191534	0.000827409	0.0208369	0.048666	0.029513	0.075377	0.058595
PSMB6	-0.0738276	0.000834855	0.0209957	1.07727	1.1511	0.747739	0.776389
HDDC2	-0.0609001	0.000838408	0.020999	0.522019	0.582919	0.520101	0.577337
INAFM1	-0.0151215	0.000837609	0.020999	0.020496	0.035617	0.034171	0.069367
CLINT1	-0.0567878	0.000836676	0.020999	0.398238	0.455026	0.436683	0.497199
LYSMD2	-0.0514563	0.000850484	0.0212725	0.331907	0.383364	0.382915	0.442051
FGD3	0.0274878	0.000854845	0.0213327	0.086855	0.059367	0.114573	0.094356
STAU1	-0.0527593	0.00085521	0.0213327	0.343493	0.396252	0.394472	0.460577
AK6	-0.0524104	0.000864913	0.0215456	0.354598	0.407009	0.403015	0.465317
EIF3J	-0.0537463	0.000877108	0.0218198	0.351427	0.405174	0.390452	0.463162
CHORDC1	-0.0564846	0.000880204	0.0218673	0.410326	0.466811	0.432663	0.49763
SEMA4D	-0.0298711	0.000885173	0.0219611	0.073809	0.103681	0.107538	0.144765
TRMT6	-0.0463446	0.000892563	0.0221147	0.260151	0.306496	0.326633	0.388626
MRPS28	-0.0537616	0.000898596	0.0222342	0.384689	0.43845	0.427638	0.489875
PSMA1	-0.073623	0.000919406	0.0227186	1.04677	1.12039	0.732161	0.757863
ATP1B3	-0.0570378	0.000925654	0.0228423	0.414768	0.471806	0.441206	0.503231
NMD3	-0.0370189	0.000928283	0.0228497	0.154304	0.191323	0.219095	0.27919
LAPTM5	0.0843386	0.000928436	0.0228497	1.35942	1.27508	0.80804	0.774235
UCHL5	-0.0617334	0.000933492	0.0229435	0.545637	0.60737	0.519598	0.580353
WHAMM	0.0266216	0.0009349	0.0229474	0.094401	0.067779	0.130151	0.12193
UGGT2	-0.0108307	0.000941508	0.0230789	0.0054	0.016231	0.007538	0.023697
DHX9	-0.0643222	0.000944945	0.0231323	0.573335	0.637657	0.535176	0.589832
IGLV8-61	0.0247934	0.000948779	0.0231646	0.033764	0.00897	0.013568	0.00517
ASPH	-0.0202282	0.000948629	0.0231646	0.034199	0.054427	0.054774	0.089186
KEAP1	-0.0425361	0.000963234	0.0234553	0.22965	0.272186	0.31005	0.362775
ALG8	-0.0400622	0.000963079	0.0234553	0.18236	0.222422	0.253266	0.317536
TNPO2	-0.0288918	0.000965605	0.0234819	0.08223	0.111122	0.125126	0.17234
CPSF3	-0.0412974	0.000967008	0.023485	0.196411	0.237709	0.268844	0.326583
DDX28	-0.0292692	0.000972407	0.0235425	0.097135	0.126404	0.157789	0.208962
TSSC4	-0.0429704	0.00097423	0.0235425	0.223837	0.266807	0.303518	0.359328
COX5B	-0.0754187	0.000974488	0.0235425	1.48917	1.56458	0.834171	0.858682
ACBD6	-0.0545024	0.000973781	0.0235425	0.383965	0.438467	0.431156	0.487721
SARS	-0.0532467	0.000979293	0.0236275	0.369129	0.422375	0.40804	0.475657
LYPLA1	-0.062511	0.000993668	0.0239206	0.597312	0.659823	0.560302	0.602327
CRTC3	0.030093	0.000994038	0.0239206	0.124965	0.094872	0.186935	0.157691
PELO	-0.031877	0.0010003	0.0240057	0.112551	0.144428	0.168342	0.230073
PDCD2L	-0.0350154	0.00100279	0.0240057	0.133371	0.168387	0.19799	0.244291
TTTY15	0.0246251	0.000998911	0.0240057	0.078469	0.053844	0.117588	0.089186
MAT2A	-0.0642781	0.00100264	0.0240057	0.550339	0.614617	0.523116	0.579061
SLC7A5	-0.0257464	0.00100534	0.0240355	0.059711	0.085457	0.094472	0.1271
CCDC71L	-0.0149837	0.00100916	0.0240954	0.021301	0.036285	0.044221	0.069798
UBE2M	-0.0292664	0.00101137	0.024117	0.101247	0.130514	0.169347	0.217579
REC8	0.0263611	0.00101297	0.024124	0.097879	0.071518	0.131156	0.131409
GADD45GIP1	-0.0700934	0.0010149	0.0241387	0.794243	0.864337	0.635176	0.684188
RP11-693J15.5	0.0164528	0.00101643	0.0241437	0.036434	0.019982	0.049749	0.032314
OGFOD1	-0.0428834	0.00102037	0.0242063	0.217697	0.26058	0.289447	0.345541
MAP4K4	0.0355665	0.00103064	0.0244184	0.16597	0.130404	0.223116	0.196898
ACSF3	-0.0313744	0.00103221	0.0244241	0.103323	0.134697	0.157286	0.215424
TAMM41	-0.0331729	0.00103437	0.0244437	0.117674	0.150846	0.176382	0.23352
GSTM3	0.0145547	0.00103644	0.0244613	0.035218	0.020664	0.061307	0.046963
HNRNPC	-0.0763262	0.00104217	0.0245336	1.51498	1.5913	0.839698	0.864713
ZNF667	0.0124334	0.00104131	0.0245336	0.026079	0.013645	0.044724	0.028436
DDOST	0.0669598	0.00104987	0.0246834	0.783076	0.716117	0.638191	0.634209
RABGGTB	-0.0591011	0.0010535	0.0247372	0.477572	0.536674	0.479397	0.541146
ADTRP	-0.0108876	0.00106299	0.0249281	0.003999	0.014886	0.00603	0.01508
RPS27	0.0685529	0.00106702	0.0249908	2.98947	2.92092	0.976884	0.981043
KIF21A	-0.0202498	0.00108259	0.025317	0.031935	0.052184	0.042714	0.080138
PUF60	-0.0665117	0.0010837	0.025317	0.740185	0.806697	0.623116	0.661353
SNRNP25	0.0710025	0.00108976	0.0254265	0.875297	0.804295	0.637186	0.64455
ADI1	-0.0427178	0.00109674	0.0255568	0.22535	0.268067	0.298995	0.347264
PRMT5	-0.050346	0.00109957	0.0255678	0.332944	0.38329	0.38593	0.445498
MRPL20	-0.0746711	0.00109999	0.0255678	1.11848	1.19316	0.739698	0.779836
LSM7	-0.0734223	0.00112669	0.0261329	1.23232	1.30574	0.781407	0.808703
ZNF121	-0.0272115	0.00112714	0.0261329	0.067735	0.094947	0.100503	0.139164
TRMT10C	-0.0584301	0.00114165	0.026436	0.456664	0.515094	0.463819	0.524343
PREX1	-0.0267959	0.00114465	0.0264721	0.071472	0.098268	0.116583	0.154244
RPL14	-0.0468621	0.0011597	0.0267539	3.38202	3.42888	0.992965	0.994399
ESD	-0.0630145	0.00115974	0.0267539	0.623399	0.686414	0.561809	0.601896
ATAD3B	-0.0317913	0.00116192	0.0267707	0.110634	0.142425	0.158291	0.218871
PIANP	0.00947668	0.00116936	0.0269084	0.014532	0.005056	0.01809	0.00991
UBE3A	-0.0540978	0.00117164	0.0269273	0.382824	0.436922	0.427136	0.489444
STX17	-0.0295561	0.00117472	0.0269307	0.095202	0.124759	0.148241	0.202499
NME4	0.0538888	0.00117378	0.0269307	0.426549	0.372661	0.440201	0.415769
SH3BGRL	0.0579719	0.00118671	0.0271719	0.519804	0.461832	0.50402	0.495907
MAPK3	0.0196998	0.00119344	0.0272919	0.059597	0.039897	0.09397	0.080138
RRS1	-0.0418329	0.00119858	0.0273703	0.2091	0.250932	0.271859	0.334339
NUDT5	-0.060316	0.00120133	0.0273703	0.556162	0.616478	0.528141	0.576907
MRPS31	-0.0412155	0.0011999	0.0273703	0.218337	0.259553	0.292462	0.353296
PTPN6	0.0746817	0.00120987	0.0274969	0.983509	0.908828	0.711055	0.671693
ARPC4-TTLL3	0.0186229	0.00120946	0.0274969	0.056836	0.038213	0.09799	0.07626
GTF2H2	-0.0400832	0.00121796	0.0276468	0.192353	0.232436	0.247739	0.318828
HMGA1	-0.0851948	0.00122022	0.0276639	1.76884	1.85404	0.843719	0.87333
HSBP1L1	0.0121102	0.00123885	0.0280517	0.024138	0.012027	0.044221	0.019819
MED17	-0.0303684	0.00124496	0.0281553	0.102126	0.132494	0.156784	0.2081
MYO1E	-0.0268431	0.00124792	0.0281877	0.069276	0.096119	0.10201	0.145627
AHCY	-0.0720216	0.00125889	0.0284007	0.898623	0.970645	0.657789	0.704007
MINOS1	-0.0711805	0.00127161	0.0286078	0.972325	1.0435	0.696482	0.732443
RPL35A	-0.0528286	0.00127316	0.0286078	3.05449	3.10732	0.984925	0.987505
NT5C	-0.0594153	0.00127429	0.0286078	0.511624	0.571039	0.50201	0.556226
HMSD	-0.0195334	0.0012807	0.0286837	0.03472	0.054253	0.050754	0.08617
AIM2	-0.0271013	0.00128079	0.0286837	0.063895	0.090996	0.076884	0.12667
SMS	-0.0548805	0.00130471	0.0290923	0.4021	0.45698	0.421608	0.478242
C5orf30	-0.0212686	0.00130535	0.0290923	0.048792	0.07006	0.08392	0.120207
JUP	-0.0177071	0.0013013	0.0290923	0.024037	0.041744	0.032663	0.06592
SLC5A6	-0.0355907	0.00130233	0.0290923	0.148588	0.184179	0.209548	0.267988
PDHA1	-0.0515073	0.00131542	0.0292813	0.377393	0.428901	0.418593	0.479104
POLM	-0.0314499	0.00132562	0.0294727	0.108833	0.140283	0.164824	0.21327
MGMT	-0.0491345	0.00132794	0.029481	0.341423	0.390558	0.396985	0.457992
RNMT	-0.050877	0.0013315	0.0294964	0.350843	0.40172	0.403015	0.464886
PEX12	-0.00842495	0.00133613	0.0295121	0.004466	0.012891	0.011558	0.022404
SNHG12	-0.0482919	0.00133683	0.0295121	0.277957	0.326248	0.327638	0.391211
NUTF2	-0.0694658	0.00133701	0.0295121	0.946738	1.0162	0.694472	0.74106
LEPROTL1	-0.0423941	0.00134889	0.0295615	0.213568	0.255963	0.28392	0.340371
PPAN	-0.019855	0.00134804	0.0295615	0.039408	0.059263	0.061307	0.103835
ANKLE1	-0.020974	0.00134838	0.0295615	0.042105	0.063079	0.065327	0.099957
GAS6	0.0166615	0.00134387	0.0295615	0.049656	0.032994	0.090955	0.072813
TXNDC17	-0.067784	0.00134654	0.0295615	0.78257	0.850354	0.621106	0.665661
LINC00926	0.0395042	0.00134135	0.0295615	0.189565	0.150061	0.232663	0.201637
FTL	-0.0714804	0.00135275	0.029611	2.90595	2.97743	0.985427	0.977596
KPNB1	-0.0745592	0.00135863	0.0297043	1.10382	1.17838	0.739698	0.771219
ETF1	-0.0617527	0.00136047	0.0297091	0.572644	0.634396	0.540201	0.587678
DRG2	-0.0414251	0.00137814	0.0300595	0.222874	0.264299	0.3	0.358035
RUVBL1	-0.054727	0.00138512	0.030176	0.433804	0.488531	0.453769	0.516588
ABCB4	0.014689	0.00140246	0.0305177	0.032177	0.017488	0.043719	0.038346
HSPA5	-0.0839341	0.00140765	0.0305222	1.44754	1.53147	0.818593	0.841448
CXCL9	-0.0989584	0.00140601	0.0305222	0.49392	0.592879	0.264322	0.297717
COX7A2	-0.0726658	0.00140505	0.0305222	1.39086	1.46353	0.81407	0.844464
GCAT	-0.017056	0.00141562	0.030659	0.027563	0.044619	0.055276	0.074968
HLA-DOB	0.0287505	0.0014206	0.0307306	0.104754	0.076003	0.146734	0.102542
C21orf33	0.0367702	0.00144207	0.0311585	0.193047	0.156276	0.266834	0.200345
MT-ND1	-0.0685736	0.0014522	0.0313407	2.70614	2.77471	0.971859	0.972426
ERAL1	-0.0509936	0.00145794	0.0314277	0.368491	0.419484	0.41608	0.473503
MFSD3	-0.0172362	0.00146106	0.031458	0.028209	0.045445	0.046231	0.083154
SRSF1	-0.0658322	0.00146359	0.0314758	0.732965	0.798797	0.616583	0.662215
BRK1	0.0708743	0.00147125	0.0315681	1.16985	1.09898	0.770352	0.754847
MTURN	-0.0100661	0.00147132	0.0315681	0.009142	0.019208	0.020101	0.036622
NME6	-0.0348025	0.00148102	0.0317279	0.148305	0.183108	0.222613	0.26885
NARS2	-0.0315277	0.00148221	0.0317279	0.112368	0.143895	0.165327	0.213701
MALSU1	-0.0540353	0.00148453	0.0317407	0.445001	0.499036	0.467337	0.523912
ERVK3-1	-0.0524739	0.00148848	0.0317883	0.383322	0.435796	0.429146	0.489875
PHGDH	-0.0385653	0.00149486	0.0318875	0.179306	0.217871	0.226131	0.286514
CR1	0.0178919	0.00152741	0.032544	0.048745	0.030853	0.082915	0.052564
TRIP10	-0.0243779	0.00153284	0.0325956	0.05993	0.084308	0.08794	0.135287
STAC3	0.0116611	0.00153337	0.0325956	0.023149	0.011488	0.040704	0.021542
NUP93	-0.0451803	0.00153687	0.0326324	0.274022	0.319202	0.338693	0.400689
PVRIG	-0.0109573	0.00153952	0.0326509	0.006321	0.017278	0.010553	0.027574
AAMP	-0.0544311	0.00154774	0.0327876	0.451216	0.505648	0.474874	0.526928
RNF126	-0.0467651	0.00157978	0.0333824	0.307075	0.35384	0.369849	0.423955
SLC2A5	-0.0293657	0.00158032	0.0333824	0.09581	0.125176	0.144221	0.186127
SEPT11	-0.0416163	0.00158308	0.0333824	0.224557	0.266173	0.293467	0.342956
HMGCS1	0.0524311	0.00158212	0.0333824	0.406879	0.354448	0.415075	0.404567
NOP2	-0.0521451	0.00159377	0.0335695	0.376225	0.42837	0.426131	0.476088
TFAP4	-0.039269	0.00160089	0.0336809	0.200903	0.240172	0.266834	0.318397
ITPK1	-0.0216536	0.00161084	0.0338357	0.052305	0.073959	0.09196	0.127531
MEMO1	-0.0438694	0.00161192	0.0338357	0.26419	0.30806	0.336683	0.394227
GTF2A2	-0.0675863	0.00161653	0.0338936	0.871326	0.938912	0.668844	0.709177
FTSJ1	-0.0497244	0.00163234	0.0341491	0.352723	0.402448	0.40201	0.452822
MRPL19	-0.0454693	0.00163242	0.0341491	0.298155	0.343624	0.365829	0.420939
NDUFA10	-0.0542497	0.00163483	0.0341608	0.45482	0.50907	0.481407	0.525636
SC5D	0.0331056	0.00164984	0.0344353	0.163558	0.130452	0.222613	0.205946
PSMA6	-0.0744091	0.00166645	0.0347425	1.42703	1.50144	0.827638	0.841448
LMCD1	-0.0102685	0.00167203	0.0348195	0.006212	0.016481	0.007538	0.024128
COG7	-0.0234484	0.00167553	0.0348262	0.061922	0.08537	0.10804	0.140026
PSMD1	-0.0643179	0.00167614	0.0348262	0.723744	0.788062	0.615578	0.658768
SYNGR2	0.071199	0.0016866	0.0350042	2.2393	2.1681	0.941206	0.929772
MT-CYB	0.0635855	0.00170601	0.0353274	3.12346	3.05987	0.986935	0.985351
PPP1R14B	-0.0410484	0.00170421	0.0353274	0.219769	0.260818	0.286432	0.3352
CD83	0.0790179	0.00171891	0.0355545	0.923036	0.844018	0.661809	0.655321
GNG7	0.0287318	0.00173802	0.0359094	0.118129	0.089397	0.159799	0.143473
SNX20	0.0325224	0.00174359	0.035984	0.155205	0.122683	0.21206	0.188712
CISD3	-0.0443467	0.00175714	0.036223	0.24183	0.286176	0.298995	0.358466
NEIL2	-0.0261389	0.00176106	0.0362634	0.082602	0.108741	0.133166	0.185265
ZCCHC3	-0.0130309	0.00177129	0.0364332	0.017333	0.030364	0.035176	0.056441
NIT1	-0.0364587	0.00177897	0.0365095	0.183235	0.219694	0.260804	0.316674
SSR1	-0.0449411	0.00177742	0.0365095	0.273977	0.318918	0.345226	0.399828
TTLL12	-0.0320793	0.00178263	0.0365439	0.126029	0.158108	0.185427	0.244291
VPS25	-0.05208	0.00178979	0.0366499	0.430984	0.483064	0.453769	0.514864
SRSF3	-0.0759851	0.00181623	0.0371501	1.55334	1.62932	0.828643	0.852219
HNRNPA2B1	-0.0607418	0.00183565	0.0375021	2.73942	2.80016	0.963317	0.978027
TANK	0.0480027	0.00183752	0.0375021	0.350318	0.302316	0.390955	0.376993
RPS12	0.0416844	0.00183977	0.0375064	4.31286	4.27118	0.998492	0.998707
NDUFC2	-0.0518491	0.00185128	0.0376993	0.421575	0.473424	0.451256	0.51271
CDKN2D	0.028712	0.00185662	0.0377662	0.125906	0.097194	0.174372	0.168462
CHAC1	-0.0145624	0.00186045	0.0377799	0.017529	0.032091	0.030151	0.047824
ATP5D	-0.0709088	0.00186139	0.0377799	1.6536	1.72451	0.865327	0.882378
IRF7	0.0433002	0.00186668	0.0378039	0.250841	0.207541	0.291457	0.267988
HDGF	-0.0428702	0.00186606	0.0378039	0.251439	0.294309	0.319598	0.367083
ATP5J2	-0.0727287	0.00187963	0.0379826	1.26997	1.3427	0.773869	0.80224
MRPL36	-0.0537614	0.00187798	0.0379826	0.441052	0.494813	0.459296	0.509263
PDLIM1	0.0592828	0.00188216	0.037992	0.610814	0.551532	0.536181	0.523912
FAM60A	-0.0531544	0.00190016	0.0383133	0.402248	0.455403	0.430653	0.493753
TRIAP1	-0.0472683	0.0019052	0.0383729	0.319292	0.36656	0.38191	0.438173
C22orf29	-0.0181998	0.0019179	0.0385864	0.03243	0.05063	0.059296	0.086601
CCDC126	0.0265329	0.00192087	0.0386039	0.124302	0.097769	0.203518	0.171478
MAGOH	-0.0674489	0.00193096	0.0387645	0.908332	0.975781	0.682412	0.7109
SNRPB	-0.0740902	0.00194312	0.038966	1.47738	1.55147	0.819095	0.847049
ICT1	-0.0474429	0.00195106	0.0390402	0.329462	0.376905	0.38794	0.434296
RSL24D1	-0.0638792	0.00194918	0.0390402	0.753185	0.817065	0.621608	0.664369
MT2A	-0.070868	0.00196452	0.0392243	0.593839	0.664707	0.5	0.543731
SEC61A1	-0.0450527	0.00196834	0.0392581	0.267811	0.312864	0.334171	0.388195
ODC1	-0.0635866	0.00198069	0.0394616	0.622093	0.685679	0.540704	0.582508
EXOSC7	-0.0513965	0.00199594	0.0397224	0.407516	0.458912	0.448241	0.498923
FAM173B	-0.0228069	0.00200196	0.0397993	0.058515	0.081322	0.10201	0.137441
CCDC59	-0.0503943	0.00201386	0.0399636	0.396452	0.446846	0.447236	0.487721
POLR1C	-0.0444195	0.00201457	0.0399636	0.263096	0.307516	0.314573	0.388195
AGPAT4	0.00947831	0.0020195	0.0400182	0.014386	0.004908	0.01809	0.011633
DAAM1	-0.0241342	0.00202937	0.0401705	0.064527	0.088661	0.102513	0.13184
IFI44L	0.0387246	0.00203448	0.0402284	0.164199	0.125474	0.158794	0.130978
MYBL2	-0.0460043	0.00204214	0.0403367	0.312568	0.358572	0.358291	0.394657
ASMTL	0.0442044	0.00204483	0.0403466	0.328324	0.28412	0.375879	0.374838
IL13	-0.0126802	0.00205148	0.0404344	0.003691	0.016371	0.003015	0.010771
CD53	0.0703854	0.00206358	0.0405592	1.10041	1.03003	0.740201	0.722533
PARL	-0.0466858	0.00206331	0.0405592	0.334124	0.38081	0.394472	0.450668
RAD23A	-0.0672342	0.00206442	0.0405592	0.928695	0.995929	0.693467	0.73115
TIPRL	-0.0456387	0.00207519	0.0406281	0.308227	0.353866	0.370352	0.429556
SH3D19	-0.00750035	0.00207676	0.0406281	0.001418	0.008918	0.003518	0.00991
ACSL1	-0.0318379	0.0020752	0.0406281	0.120107	0.151945	0.169849	0.224903
C14orf2	-0.0693039	0.00207023	0.0406281	1.05799	1.12729	0.721106	0.753555
CCDC47	-0.05279	0.00208336	0.040714	0.41084	0.46363	0.437186	0.504093
SLC37A4	-0.0234678	0.00209456	0.0408895	0.070695	0.094163	0.130653	0.157691
ECHDC1	-0.0525907	0.00210096	0.0409709	0.458412	0.511003	0.479397	0.53813
CSTB	0.0658328	0.00210699	0.0410451	0.805334	0.739501	0.612563	0.619561
TSIX	-0.00510275	0.00211858	0.0411402	0	0.005103	0	0.005601
DHODH	-0.0275194	0.00211786	0.0411402	0.092382	0.119901	0.143216	0.187419
VDR	-0.014197	0.0021148	0.0411402	0.016659	0.030856	0.026131	0.043085
ATP6V0B	-0.0673886	0.0021236	0.0411942	0.949556	1.01694	0.709548	0.739336
GRK6	-0.0283874	0.00212904	0.0412564	0.104025	0.132412	0.168342	0.208962
MIR222HG	-0.0157724	0.00213634	0.0413113	0.017866	0.033639	0.025628	0.048255
IFITM1	0.086469	0.00213637	0.0413113	1.37309	1.28662	0.820101	0.774666
SLC25A11	-0.0516032	0.0021534	0.041597	0.414693	0.466296	0.451759	0.504524
ARL5B	0.0226643	0.00215875	0.0416566	0.071413	0.048749	0.097487	0.079276
SSRP1	-0.0670202	0.00216857	0.0418023	0.883188	0.950208	0.667337	0.702714
ZFR	-0.054449	0.00217138	0.0418126	0.451858	0.506307	0.468844	0.52779
PRUNE2	0.00143847	0.00217631	0.0418639	0.001438	0	0.004523	0
NDUFB10	-0.0671029	0.00218831	0.0420506	0.953867	1.02097	0.695477	0.737182
NDC1	-0.030246	0.00219791	0.0421911	0.112817	0.143063	0.170854	0.217579
CBWD1	-0.0410839	0.00220252	0.0422355	0.226845	0.267929	0.29598	0.318828
BUB3	-0.0648025	0.00221807	0.0424895	0.771118	0.83592	0.621608	0.664369
UNKL	-0.0194888	0.00222905	0.0426086	0.042924	0.062413	0.076382	0.107712
TRIQK	0.0128563	0.00222743	0.0426086	0.035283	0.022426	0.063317	0.051702
DPYD	0.0226836	0.00223659	0.0426667	0.077406	0.054722	0.11005	0.092632
DDAH2	0.0236897	0.00224697	0.0428203	0.080765	0.057076	0.111055	0.093494
PUS7	-0.0336137	0.00225223	0.0428761	0.128113	0.161727	0.168342	0.227488
EIF2S3	-0.0637983	0.00227392	0.0432444	0.73984	0.803638	0.620603	0.667816
PLXNB2	0.0195625	0.00229891	0.0436745	0.0667	0.047138	0.11407	0.085308
TAB2	-0.023808	0.00230165	0.0436816	0.053916	0.077724	0.08392	0.113313
DDX10	-0.0386086	0.00231496	0.0438637	0.1871	0.225709	0.236181	0.310211
KBTBD6	-0.0114754	0.00231601	0.0438637	0.010495	0.02197	0.020101	0.034468
LIMD2	0.0738542	0.00234311	0.0443313	1.37354	1.29968	0.809045	0.792331
MBD4	0.0516268	0.00236076	0.0446193	0.468478	0.416851	0.474874	0.478242
GCA	0.0563929	0.0023697	0.0447423	0.556251	0.499858	0.514573	0.503231
RB1	0.0485897	0.00238185	0.0448796	0.386805	0.338216	0.421106	0.414046
CORO1B	-0.0387071	0.00237957	0.0448796	0.171114	0.209821	0.218593	0.264541
C11orf24	0.0452265	0.00238623	0.0449162	0.353144	0.307917	0.403015	0.393365
PLD6	-0.0222224	0.00239462	0.0449823	0.0514	0.073622	0.073869	0.11676
ATP5B	-0.0717248	0.0023936	0.0449823	1.91274	1.98446	0.895477	0.906506
GTPBP2	-0.0125047	0.00240397	0.0451117	0.016276	0.028781	0.033166	0.05084
PFAS	-0.0290107	0.0024081	0.0451433	0.101163	0.130174	0.151256	0.194744
POLR3H	-0.0476955	0.00241139	0.0451589	0.334433	0.382129	0.382915	0.443774
NDUFA9	-0.0562303	0.00242685	0.0454022	0.552488	0.608718	0.532663	0.582508
FCRL2	-0.018142	0.00243432	0.0454959	0.032998	0.05114	0.053769	0.082292
GNB2L1	-0.0474822	0.00243942	0.0455449	3.10598	3.15346	0.985427	0.989229
RP11-160E2.6	-0.0121842	0.00244653	0.0456315	0.014736	0.02692	0.026633	0.045239
SAFB	-0.0519953	0.00244939	0.0456385	0.425505	0.4775	0.457286	0.516588
PTGES2	-0.0359258	0.00247311	0.0460338	0.174193	0.210119	0.237186	0.296855
NBPF14	0.0290223	0.00248031	0.0461094	0.126165	0.097142	0.162312	0.155106
SNTB1	0.0108809	0.00248218	0.0461094	0.020772	0.009891	0.027136	0.023266
YRDC	-0.0260308	0.00249395	0.0462814	0.08431	0.110341	0.129146	0.187419
IMMP2L	-0.0316972	0.00251157	0.0465614	0.132167	0.163864	0.193467	0.252477
KDM4C	0.0337864	0.00251827	0.0466099	0.16754	0.133753	0.217085	0.194313
CSF2RB	-0.0189319	0.00251925	0.0466099	0.03742	0.056352	0.050251	0.087893
BRIX1	-0.0551975	0.0025252	0.046673	0.505519	0.560716	0.50201	0.548901
MRI1	-0.0229794	0.00254555	0.0469561	0.070896	0.093875	0.123116	0.168031
PSMB2	-0.0683469	0.00254561	0.0469561	1.07298	1.14132	0.736683	0.762602
MSC	-0.0152324	0.00256819	0.0473002	0.014347	0.029579	0.016583	0.032314
CDK4	-0.0715649	0.0025694	0.0473002	1.08167	1.15324	0.709548	0.752262
GNB5	0.0370942	0.00257274	0.0473143	0.238226	0.201132	0.301508	0.300732
STEAP3	-0.00807999	0.00257587	0.0473245	0.006392	0.014472	0.008543	0.032314
RQCD1	-0.0482483	0.00258818	0.0474961	0.370111	0.418359	0.422111	0.476519
NDUFB6	-0.0622822	0.00259037	0.0474961	0.759838	0.822121	0.615075	0.662215
AHNAK	-0.0275848	0.00259558	0.0475443	0.064729	0.092314	0.078894	0.107712
TOMM22	-0.0700724	0.00263012	0.048129	1.22496	1.29503	0.772864	0.793193
EXOSC5	-0.0503081	0.00266355	0.0486924	0.415816	0.466124	0.454271	0.500646
IGHV1-17	0.00554334	0.00267604	0.0488171	0.005729	0.000186	0.005025	0.000431
UBAC2	0.0370194	0.00267832	0.0488171	0.225564	0.188544	0.286432	0.278759
HSBP1	-0.0566276	0.00267442	0.0488171	0.583499	0.640127	0.544221	0.591125
C1orf50	-0.0264051	0.00269315	0.0490389	0.081424	0.107829	0.129648	0.166308
PUDP	-0.0264937	0.0027324	0.0497043	0.089047	0.115541	0.131658	0.184834
NUDT8	-0.0371259	0.00273794	0.0497559	0.189674	0.2268	0.256281	0.303318

## Sheet: B_cells_memory
Gene	logFC	P.Value	adj.P.Val	AveExpr_cluster	AveExpr_rest	percentExpr_cluster	percentExpr_rest
AC079767.4	0.384022	3.64186e-12	1.85092e-08	0.72413	0.340108	0.4098	0.221344
IGHG3	0.31111	5.83304e-12	1.87668e-08	0.505015	0.193905	0.309577	0.128458
IGHA2	-0.181699	2.07326e-10	4.51585e-07	0.027238	0.208937	0.020045	0.130435
IGHM	0.376232	8.88726e-10	1.5056e-06	1.02768	0.651451	0.594655	0.371542
RPS4Y1	0.410035	1.90989e-09	2.91202e-06	1.45417	1.04414	0.710468	0.539526
JCHAIN	-0.307238	2.1606e-08	2.53405e-05	0.249723	0.556961	0.138085	0.278656
XIST	-0.148481	3.45046e-08	3.7578e-05	0.014347	0.162827	0.008909	0.096838
HLA-DPA1	0.345294	5.21038e-08	5.29618e-05	2.85735	2.51206	0.944321	0.916996
RP5-887A10.1	-0.147982	9.38208e-08	8.41462e-05	0.032512	0.180493	0.022272	0.110672
FGR	0.155362	4.97534e-07	0.000399258	0.250948	0.095586	0.180401	0.073123
TEX9	-0.11348	8.5363e-07	0.000650765	0.02266	0.136139	0.01559	0.092885
HLA-B	0.278416	9.61914e-07	0.000676857	3.29775	3.01933	0.98441	0.948617
IGHV4-34	0.287368	1.00662e-06	0.000676857	0.431308	0.14394	0.140312	0.059289
VPREB3	-0.196109	1.02103e-06	0.000676857	0.153436	0.349544	0.093541	0.219368
COCH	-0.0985829	1.69968e-06	0.00100118	0.008967	0.10755	0.008909	0.06917
RASSF6	-0.0884505	7.30269e-06	0.00371147	0.004767	0.093217	0.004454	0.05336
S100A10	-0.217345	8.17088e-06	0.00401875	0.363061	0.580406	0.260579	0.371542
TTN	0.198867	8.90374e-06	0.00424235	0.440776	0.241908	0.282851	0.156126
RAB29	0.196739	1.00506e-05	0.00464369	0.52224	0.3255	0.358575	0.243083
RNF141	0.136972	1.31444e-05	0.00572606	0.251343	0.114371	0.193764	0.088933
CD72	0.192655	1.31237e-05	0.00572606	0.478439	0.285784	0.331849	0.197628
FUT7	0.122082	1.99158e-05	0.00799094	0.220027	0.097945	0.180401	0.071146
HLA-DRB1	0.265235	2.19999e-05	0.00860083	2.84592	2.58068	0.948775	0.91502
JUNB	0.266722	2.76107e-05	0.0105245	1.08228	0.815553	0.605791	0.476285
CLEC2B	0.133377	3.21923e-05	0.0119716	0.257704	0.124327	0.195991	0.096838
PCDH9	0.107693	3.89662e-05	0.0141457	0.160541	0.052848	0.104677	0.035573
DNA2	0.0681438	4.35325e-05	0.015085	0.08616	0.018016	0.071269	0.01581
RASA4	-0.0906634	4.52709e-05	0.0153388	0.028167	0.118831	0.022272	0.083004
PLAC8	0.181377	5.40257e-05	0.0175262	0.48155	0.300174	0.325167	0.205534
HLA-DRB5	-0.229956	5.30508e-05	0.0175262	0.586258	0.816214	0.396437	0.468379
RPS4X	-0.280982	6.17925e-05	0.0192123	2.91295	3.19394	0.922049	0.938735
PDCD4	-0.187329	7.37063e-05	0.0220353	0.302611	0.48994	0.216036	0.294466
LY6E	0.232688	8.07724e-05	0.0236834	0.933602	0.700914	0.547884	0.428854
HLA-DPB1	0.277287	8.9995e-05	0.0258897	2.55889	2.28161	0.902004	0.869565
LCK	-0.0920571	9.67961e-05	0.0273305	0.052214	0.144271	0.042316	0.110672
CKS2	0.120111	0.000108825	0.0301684	0.258127	0.138016	0.202673	0.120553
PARP15	0.187203	0.000112737	0.0306945	0.579293	0.39209	0.385301	0.272727
ERAP2	0.14914	0.000115632	0.0309306	0.35458	0.20544	0.262806	0.144269
ID3	-0.156851	0.00013544	0.0356043	0.222378	0.379229	0.171492	0.252964
PTPN1	0.24125	0.000139336	0.0360078	1.12154	0.880286	0.605791	0.505929
ARL4D	0.072199	0.000145953	0.0370891	0.11026	0.038061	0.095768	0.033597
MT1X	0.103352	0.000155721	0.0382949	0.206034	0.102682	0.169265	0.088933
HIST1H1B	0.109603	0.000153313	0.0382949	0.198845	0.089242	0.13363	0.071146
DHRS9	0.0689403	0.000159468	0.0385939	0.091778	0.022837	0.075724	0.01581
KLK1	0.093635	0.000167983	0.0400192	0.144688	0.051053	0.097996	0.037549

## Sheet: B_cells_naive_activated
Gene	logFC	P.Value	adj.P.Val	AveExpr_cluster	AveExpr_rest	percentExpr_cluster	percentExpr_rest
HLA-DRB5	-0.422387	7.97273e-12	5.60881e-08	0.457325	0.879713	0.311392	0.502577
RPS4Y1	0.40546	8.13479e-09	2.28913e-05	1.30227	0.896812	0.691139	0.492268
RPS10	-0.264447	9.04522e-08	0.000159083	2.946	3.21044	0.96962	0.981959
IGHV4-34	0.37758	4.61571e-06	0.00541192	0.663926	0.286346	0.220253	0.097938
HLA-DPA1	0.29901	5.51744e-06	0.00597157	2.60295	2.30394	0.939241	0.896907
MT-ND6	0.255467	4.06912e-05	0.033678	0.714845	0.459378	0.420253	0.280928
HLA-B	0.221895	5.93855e-05	0.0439765	3.33995	3.11806	0.96962	0.974227

## Sheet: B_cells_naive
Gene	logFC	P.Value	adj.P.Val	AveExpr_cluster	AveExpr_rest	percentExpr_cluster	percentExpr_rest
HLA-B	0.563951	5.11695e-34	7.43135e-30	3.57053	3.00658	0.992298	0.92
RPS26	-0.692518	6.74188e-22	3.26375e-18	1.32892	2.02144	0.56611	0.7168
HLA-C	0.52346	7.61003e-21	2.76301e-17	2.83739	2.31393	0.95122	0.8224
HLA-DQB1	-0.548159	1.47861e-17	3.57898e-14	1.26211	1.81027	0.572529	0.7312
RPS4Y1	0.499722	3.69638e-15	7.66894e-12	1.59265	1.09292	0.693196	0.4736
AC079767.4	0.283386	5.69566e-12	9.1909e-09	0.473475	0.190089	0.24647	0.0976
ISCU	0.342568	1.09282e-10	1.58711e-07	0.909058	0.56649	0.465982	0.2912
B2M	0.136508	6.86006e-08	9.05716e-05	4.48132	4.34481	0.998716	0.9968
MT-ND2	-0.289114	5.89646e-07	0.000658725	2.36199	2.65111	0.869063	0.9008
COTL1	0.236818	7.41981e-07	0.000769699	0.640352	0.403534	0.327343	0.216
CD74	-0.105967	1.0058e-06	0.000912951	4.91115	5.01711	1	1
MT-CYB	-0.171317	9.80717e-07	0.000912951	3.55941	3.73073	0.988447	0.9968
HLA-DPA1	0.268106	1.08668e-06	0.000928347	2.73365	2.46554	0.924262	0.8608
TCL1A	-0.331079	1.37939e-06	0.00111294	1.2964	1.62748	0.559692	0.6256
YBX3	-0.113218	1.60669e-06	0.00122811	0.052118	0.165336	0.029525	0.0848
IGHV4-34	0.339101	2.95467e-06	0.00214553	0.653457	0.314356	0.16303	0.0848
COBLL1	0.207486	6.89082e-06	0.00476549	0.567818	0.360332	0.301669	0.1872
HLA-DRB5	-0.216574	7.66379e-06	0.00483918	0.457868	0.674441	0.251605	0.3376
CD96	0.120221	1.43884e-05	0.0087068	0.194015	0.073794	0.102696	0.0352
HLA-F	0.223005	1.70536e-05	0.00990678	0.78217	0.559165	0.401797	0.2896
RPL10A	-0.224304	1.86939e-05	0.010442	2.58336	2.80766	0.896021	0.928
PGLS	0.16144	3.0153e-05	0.016219	0.399721	0.238281	0.223363	0.1312
IGLL5	-0.100469	5.71322e-05	0.0296333	0.065842	0.166311	0.03466	0.0832
HLA-E	0.237692	6.44197e-05	0.0322609	2.31825	2.08055	0.863928	0.792
GPX1	0.187748	6.67773e-05	0.0323269	0.601849	0.414102	0.313222	0.224
RPS10	-0.166976	7.53115e-05	0.0352822	3.36152	3.5285	0.966624	0.9776
PARP14	0.205619	7.789e-05	0.0353499	0.733196	0.527577	0.365854	0.2624
AAGAB	0.0761637	9.51526e-05	0.0418758	0.109818	0.033655	0.064185	0.0224
IFITM1	0.18873	0.00010691	0.0443616	0.554246	0.365516	0.268293	0.1808
IGHV5-78	-0.115971	0.000105252	0.0443616	0.129809	0.245781	0.073171	0.136

## Sheet: cDC1
Gene	logFC	P.Value	adj.P.Val	AveExpr_cluster	AveExpr_rest	percentExpr_cluster	percentExpr_rest
HLA-B	0.56488	6.61469e-146	1.14342e-141	3.77704	3.21216	0.997906	0.987747
LIPA	0.492723	1.22585e-54	1.0595e-50	1.26066	0.767941	0.66911	0.474081
GPX1	-0.575625	4.32854e-54	2.4941e-50	1.63741	2.21304	0.756021	0.863336
XIST	-0.184196	4.52524e-52	1.95558e-48	0.008154	0.19235	0.007853	0.143261
RPS4Y1	0.347886	2.24889e-45	7.77487e-42	0.991121	0.643235	0.67644	0.458058
HLA-DQB1	-0.429116	9.81313e-44	2.82716e-40	1.13202	1.56114	0.663874	0.765316
TMEM176A	-0.427782	3.37686e-43	8.33892e-40	0.929398	1.35718	0.546597	0.728087
TMEM176B	-0.422741	4.06165e-37	7.02097e-34	1.27512	1.69786	0.649215	0.803487
HLA-C	0.265094	4.0931e-33	6.43212e-30	3.22111	2.95602	0.986911	0.985862
CD68	0.25361	1.50468e-27	2.00076e-24	3.0272	2.77359	0.978534	0.967012
VIM	0.24209	3.36597e-26	4.15602e-23	3.66521	3.42312	0.991099	0.990104
DDX3Y	0.170062	1.1546e-25	1.33056e-22	0.34102	0.170958	0.301047	0.158341
RPS26	-0.279087	2.92084e-24	3.1556e-21	1.86142	2.1405	0.872775	0.914232
FCN1	0.370487	6.28234e-23	6.38803e-20	1.99672	1.62623	0.787435	0.749293
GPNMB	0.354215	7.02111e-23	6.7426e-20	1.52465	1.17043	0.712042	0.607446
B2M	0.157227	6.54874e-22	5.95797e-19	5.08317	4.92594	0.999476	0.999529
SGK1	0.29402	8.00013e-22	6.91451e-19	1.55992	1.2659	0.787435	0.71442
GRN	0.257186	4.44744e-21	3.66088e-18	2.30664	2.04946	0.93089	0.901979
LGALS2	0.258068	6.61876e-21	5.20054e-18	0.786431	0.528363	0.467016	0.340716
HLA-DRB5	-0.281191	1.40263e-20	1.05416e-17	0.969315	1.25051	0.636126	0.649387
CCL3L3	0.176127	1.60962e-20	1.15933e-17	0.355275	0.179148	0.248691	0.13902
CCL3	0.35569	2.79933e-20	1.93557e-17	1.85563	1.49994	0.789005	0.71065
CD59	-0.148744	8.17044e-20	5.43209e-17	0.171703	0.320447	0.162827	0.271442
CTSD	0.260085	1.03914e-19	6.65283e-17	3.15041	2.89033	0.969634	0.961828
IL7R	-0.320096	1.40121e-18	8.35216e-16	0.739887	1.05998	0.387435	0.497644
MT-ND4	-0.21173	7.38044e-18	4.25261e-15	2.4954	2.70713	0.960209	0.97361
LTA4H	0.255223	1.96393e-17	1.09511e-14	1.41636	1.16113	0.757592	0.67672
PSAP	0.186793	2.81752e-17	1.47587e-14	3.30805	3.12125	0.988482	0.983977
MT-ND1	-0.209233	3.44823e-17	1.75312e-14	2.37605	2.58528	0.955497	0.963242
ALDH2	0.23821	6.55222e-17	3.14616e-14	1.26261	1.0244	0.716754	0.640434
PPP1R15A	0.230383	1.2271e-16	5.73286e-14	1.54995	1.31956	0.831937	0.771913
CD83	0.226663	4.56831e-16	2.0781e-13	1.09403	0.86737	0.669634	0.577286
CCL4	0.349798	5.34676e-16	2.3106e-13	1.32958	0.979778	0.548168	0.446748
HLA-A	0.175682	5.2659e-16	2.3106e-13	3.53017	3.35449	0.991623	0.991989
ASAH1	0.228101	8.73852e-16	3.68425e-13	1.56105	1.33295	0.813089	0.752121
TYMP	-0.209449	3.7702e-15	1.55171e-12	1.05865	1.26809	0.693717	0.744109
BCL2A1	0.226703	4.69012e-15	1.84258e-12	0.902533	0.675831	0.52356	0.441565
OPTN	0.117979	4.61126e-15	1.84258e-12	0.277701	0.159722	0.246597	0.147031
BSCL2	0.116903	8.30022e-15	3.18839e-12	0.299725	0.182821	0.275393	0.194628
BHLHE40	0.171059	8.52496e-15	3.20353e-12	0.603108	0.432049	0.45288	0.355796
RNASE1	-0.178471	1.20521e-14	4.43261e-12	0.221192	0.399663	0.139791	0.237983
STAB1	-0.163692	3.61747e-14	1.27616e-11	0.358747	0.522439	0.27801	0.396795
GM2A	0.229674	4.44417e-14	1.53644e-11	1.21361	0.983937	0.674869	0.609331
THBS1	-0.19271	5.09743e-14	1.72773e-11	0.316114	0.508825	0.194241	0.309614
LILRA2	0.110624	5.35788e-14	1.78108e-11	0.262225	0.151602	0.237173	0.139962
CD74	0.154409	8.01152e-14	2.61297e-11	4.56025	4.40584	0.998429	0.998115
SDC2	-0.135516	8.25056e-14	2.6411e-11	0.184193	0.31971	0.141885	0.241282
LINC01272	0.174526	1.45961e-13	4.58743e-11	0.751169	0.576644	0.536126	0.442978
LAPTM5	0.212846	1.73439e-13	5.3537e-11	1.70842	1.49558	0.840838	0.794062
CTSS	0.192504	1.80635e-13	5.47798e-11	2.87605	2.68355	0.971204	0.96607
MT-ATP8	0.208749	2.87269e-13	8.56161e-11	2.03438	1.82563	0.906806	0.878888
PLSCR1	-0.187544	3.25353e-13	9.53228e-11	0.706179	0.893723	0.511518	0.593779
TNFAIP3	0.207629	4.20389e-13	1.1872e-10	1.11591	0.908279	0.672251	0.597549
C5AR1	0.203575	4.25815e-13	1.1872e-10	1.14568	0.942107	0.683246	0.602733
HSD11B1	-0.0963758	5.50753e-13	1.48755e-10	0.066584	0.16296	0.049215	0.115457
RASA4	0.0995157	6.68599e-13	1.77806e-10	0.234349	0.134834	0.215183	0.138077
APOE	-0.196008	7.47862e-13	1.95872e-10	0.404122	0.600131	0.251309	0.339774
RPS19	-0.16617	7.70456e-13	1.98778e-10	2.58816	2.75433	0.957592	0.975495
AC090498.1	-0.16234	8.62597e-13	2.19277e-10	2.79128	2.95362	0.968586	0.976909
CCL4L2	0.200863	1.13098e-12	2.79287e-10	0.577801	0.376938	0.313613	0.223845
HLA-DPA1	0.203585	1.59124e-12	3.87412e-10	2.94053	2.73694	0.95445	0.951932
C1QC	-0.146648	1.76773e-12	4.24402e-10	0.198841	0.345489	0.131937	0.21442
TIMP1	-0.227492	1.96215e-12	4.64625e-10	1.43944	1.66693	0.74712	0.80443
S100A9	-0.296047	2.04244e-12	4.77103e-10	2.28825	2.5843	0.848691	0.87983
FUCA1	-0.267968	5.05262e-12	1.13428e-09	1.17682	1.44479	0.585864	0.670594
DDOST	0.158742	6.289e-12	1.39374e-09	0.789595	0.630853	0.578534	0.496701
PIM1	0.14806	9.24608e-12	2.02314e-09	0.544435	0.396375	0.411518	0.319981
DUSP1	0.208067	1.91389e-11	4.08438e-09	2.28876	2.0807	0.908377	0.893497
CRIM1	-0.0642768	2.28487e-11	4.70194e-09	0.041977	0.106254	0.037696	0.097549
TGFBI	-0.229451	2.26296e-11	4.70194e-09	0.936308	1.16576	0.531414	0.602733
VAT1	0.157803	3.90255e-11	7.84413e-09	0.729574	0.571771	0.504188	0.447691
FOS	0.20467	5.12553e-11	1.00682e-08	3.38171	3.17704	0.970157	0.972196
RPS28	-0.165653	1.05082e-10	2.01827e-08	2.31865	2.4843	0.937173	0.950047
HLA-DMB	0.180128	1.03933e-10	2.01827e-08	1.28738	1.10725	0.731937	0.680961
TKT	0.180351	1.16497e-10	2.21293e-08	1.50169	1.32134	0.790576	0.768143
NBPF14	0.099892	1.22368e-10	2.29919e-08	0.29362	0.193728	0.263351	0.186145
RPS12	-0.13688	1.56571e-10	2.87925e-08	2.9608	3.09768	0.97801	0.988219
HM13	0.164261	2.17561e-10	3.91746e-08	1.14998	0.985723	0.712042	0.659755
LITAF	-0.182917	2.98429e-10	5.31818e-08	1.07545	1.25837	0.647644	0.72196
MAN2B1	0.152007	3.63538e-10	6.3476e-08	0.903582	0.751575	0.63089	0.55655
ATP6V0C	0.156759	3.612e-10	6.3476e-08	2.3703	2.21354	0.937696	0.927427
IER3	0.213776	3.98131e-10	6.88209e-08	1.87281	1.65903	0.837173	0.781338
ALDH1A1	0.0766821	4.68322e-10	8.01525e-08	0.161889	0.085207	0.133508	0.073044
AHNAK	0.164662	4.99325e-10	8.4621e-08	0.951153	0.786491	0.631937	0.546654
IL3RA	0.126731	7.1737e-10	1.181e-07	0.400268	0.273537	0.284293	0.214892
NFKBIZ	0.161201	8.05316e-10	1.31327e-07	0.878078	0.716878	0.595288	0.514138
SELM	-0.0699253	8.21365e-10	1.32693e-07	0.081809	0.151735	0.079581	0.144204
RP11-212I21.2	0.0491856	8.31544e-10	1.33093e-07	0.084085	0.0349	0.086911	0.038643
C1QB	-0.0924973	1.08284e-09	1.71724e-07	0.093421	0.185918	0.063874	0.125825
HLA-DRA	0.154635	1.13379e-09	1.7817e-07	3.86794	3.71331	0.987958	0.987747
RPL36A	-0.130457	1.55798e-09	2.42624e-07	0.514424	0.644881	0.423037	0.508483
CD163	-0.199475	1.60083e-09	2.47071e-07	0.741889	0.941365	0.420942	0.493874
NFKBIA	0.168619	1.63078e-09	2.49466e-07	3.01656	2.84794	0.965969	0.971254
GPN3	0.0895845	1.74825e-09	2.6509e-07	0.281166	0.191582	0.270681	0.1918
AOAH	0.107153	2.02633e-09	3.04584e-07	0.36152	0.254367	0.297382	0.226202
TNFRSF18	-0.0492862	2.08447e-09	3.10621e-07	0.029114	0.078401	0.031414	0.068803
INSIG1	-0.134151	2.50093e-09	3.69497e-07	0.401343	0.535495	0.318325	0.393025
HIST1H4C	-0.0897958	2.8228e-09	4.13516e-07	0.186923	0.276719	0.192147	0.260603
NR4A2	0.116443	3.17006e-09	4.60485e-07	0.426802	0.31036	0.341361	0.258247
ENPP2	-0.108406	3.22176e-09	4.64094e-07	0.186542	0.294949	0.130366	0.217719
ATP5E	-0.160401	3.85971e-09	5.51397e-07	1.98608	2.14648	0.890052	0.913289
GLMP	0.107372	3.99271e-09	5.65721e-07	0.426328	0.318957	0.372251	0.294533
MTHFD2	0.151449	4.02822e-09	5.66112e-07	0.944737	0.793288	0.618848	0.559849
P2RY6	-0.112022	4.73974e-09	6.60735e-07	0.313689	0.425711	0.263351	0.352498
TSPO	0.157462	4.9332e-09	6.82202e-07	1.84055	1.68308	0.880105	0.861451
CTSC	0.187949	5.77188e-09	7.82734e-07	1.30469	1.11674	0.704188	0.633836
SDCBP	0.158611	5.72949e-09	7.82734e-07	1.96313	1.80451	0.889529	0.870877
CD63	0.140661	5.79602e-09	7.82734e-07	2.71151	2.57085	0.966492	0.959472
FCGR2B	-0.0961967	7.93319e-09	1.05487e-06	0.169502	0.265699	0.135079	0.21065
RPS27A	-0.12921	8.40656e-09	1.10928e-06	2.52058	2.64979	0.95445	0.974552
FXYD5	-0.151652	8.62621e-09	1.12964e-06	0.973743	1.12539	0.639791	0.709237
ANXA1	0.17819	1.00901e-08	1.3114e-06	1.39268	1.21449	0.735079	0.686616
LY6E	-0.116214	1.08591e-08	1.40082e-06	0.33794	0.454154	0.29267	0.359095
RPLP2	-0.137324	1.22387e-08	1.55558e-06	2.33397	2.4713	0.943979	0.953346
CD37	0.134412	1.27232e-08	1.60535e-06	0.653822	0.51941	0.464921	0.396795
MT-ND4L	0.145172	1.34568e-08	1.67349e-06	2.60783	2.46266	0.965445	0.950047
AC004556.1	-0.0120111	1.34014e-08	1.67349e-06	0	0.012011	0	0.019321
TOMM7	-0.137863	1.47485e-08	1.82102e-06	0.798787	0.936651	0.574869	0.647974
P2RY11	0.0609031	1.65189e-08	2.02514e-06	0.14395	0.083047	0.144503	0.084826
CECR1	0.12296	2.02942e-08	2.47046e-06	0.568939	0.445979	0.44712	0.348728
PHGDH	0.0561213	2.26022e-08	2.71543e-06	0.123269	0.067148	0.11623	0.068803
RPL34	-0.147124	2.51588e-08	2.99927e-06	1.97601	2.12313	0.899476	0.914232
HLA-F	0.144223	2.68354e-08	3.17724e-06	1.12203	0.97781	0.700524	0.663996
PPA1	-0.117635	2.75449e-08	3.23905e-06	0.365733	0.483368	0.302618	0.373233
RPS27	-0.155095	3.08966e-08	3.60864e-06	1.85303	2.00813	0.871728	0.886899
HIST1H2AJ	-0.0445828	3.30079e-08	3.82936e-06	0.032933	0.077516	0.036649	0.074458
SERF2	-0.123908	3.69509e-08	4.25822e-06	2.66284	2.78675	0.960209	0.971725
AC145212.2	0.0360315	4.13371e-08	4.73214e-06	0.059782	0.02375	0.058115	0.028746
RPS29	-0.149245	4.25827e-08	4.84267e-06	1.07472	1.22397	0.667016	0.718662
JUN	0.180492	4.5629e-08	5.15519e-06	2.18555	2.00506	0.895812	0.87229
TRAF1	0.0965843	4.69359e-08	5.2684e-06	0.309506	0.212922	0.233508	0.180961
TAGAP	0.090736	5.26733e-08	5.87426e-06	0.297914	0.207178	0.25288	0.178605
RP11-24F11.2	-0.084068	6.29946e-08	6.98029e-06	0.198501	0.282569	0.190052	0.262017
RPL28	-0.10529	6.4713e-08	7.12503e-06	2.97886	3.08415	0.980628	0.985862
RPL13	-0.116844	6.65635e-08	7.28238e-06	2.60422	2.72106	0.968063	0.974552
SIRPB1	-0.0637103	7.53274e-08	8.09886e-06	0.095631	0.159341	0.097906	0.144675
RPL41	-0.145964	7.5432e-08	8.09886e-06	1.55538	1.70135	0.815183	0.852026
PMAIP1	0.0670048	7.76205e-08	8.23158e-06	0.156511	0.089506	0.13089	0.074929
GADD45B	0.138705	8.10037e-08	8.48624e-06	0.789039	0.650334	0.525131	0.474552
GSTP1	-0.145087	8.7627e-08	9.07019e-06	2.16366	2.30874	0.914136	0.924128
C21orf33	0.0463218	9.58407e-08	9.80297e-06	0.10153	0.055208	0.117801	0.061263
CCNI	0.13281	1.11515e-07	1.12728e-05	1.0736	0.940786	0.704188	0.641847
RIPK2	0.09687	1.17331e-07	1.17236e-05	0.381266	0.284396	0.321466	0.254477
SLC15A3	-0.0932368	1.16897e-07	1.17236e-05	0.267191	0.360428	0.246073	0.319981
FN1	-0.0682979	1.23885e-07	1.23074e-05	0.044249	0.112547	0.028272	0.062677
ACP5	0.191356	1.3469e-07	1.33043e-05	2.23221	2.04085	0.874869	0.855325
SLC7A11	-0.157514	1.40236e-07	1.37734e-05	0.80463	0.962145	0.487435	0.575401
POLR2L	-0.130612	1.4645e-07	1.43025e-05	0.838717	0.969329	0.605236	0.645146
S100A8	-0.239195	1.62017e-07	1.57338e-05	1.77538	2.01458	0.71466	0.746466
FCGR1A	0.110344	1.80228e-07	1.74046e-05	0.481507	0.371163	0.365445	0.286522
ECH1	0.108378	2.12518e-07	2.04088e-05	0.589634	0.481257	0.479581	0.412347
MGLL	0.146719	2.27207e-07	2.16989e-05	1.05887	0.912148	0.639267	0.581998
VAMP5	-0.0918562	2.34337e-07	2.2038e-05	0.225	0.316856	0.197382	0.245994
NOP10	0.136526	2.34582e-07	2.2038e-05	1.29474	1.15821	0.768586	0.710179
MT-CYB	0.123379	2.33681e-07	2.2038e-05	2.96938	2.846	0.984817	0.972196
C1QA	-0.0794337	2.3746e-07	2.21878e-05	0.122164	0.201598	0.091099	0.14279
DNASE2	0.112498	3.00104e-07	2.78903e-05	0.592038	0.47954	0.460209	0.383129
ERP29	0.11574	3.43073e-07	3.17132e-05	0.752087	0.636347	0.564398	0.507069
OLFML2B	-0.0850118	3.61859e-07	3.32718e-05	0.206733	0.291745	0.175393	0.245523
LGALS3	0.160226	3.75795e-07	3.43703e-05	3.09897	2.93874	0.970681	0.953817
PQLC3	0.0859271	3.8463e-07	3.49932e-05	0.360515	0.274588	0.329843	0.262017
CXCL5	-0.0551071	4.19571e-07	3.79722e-05	0.035677	0.090784	0.026178	0.057964
MMP25	-0.0235889	4.26148e-07	3.83666e-05	0.007498	0.031087	0.007853	0.031574
MYD88	0.084265	4.49896e-07	4.00266e-05	0.337153	0.252888	0.307853	0.241753
RPS24	-0.114405	4.51437e-07	4.00266e-05	2.38347	2.49788	0.952356	0.961357
ABCC1	-0.0753644	4.61835e-07	4.0731e-05	0.168541	0.243905	0.158115	0.223845
GSTM1	0.0505817	5.02988e-07	4.41353e-05	0.120671	0.070089	0.108377	0.080113
TMEM258	-0.120735	5.45461e-07	4.76204e-05	0.753662	0.874397	0.55288	0.610273
ANXA2	0.125796	5.96005e-07	5.15127e-05	2.42183	2.29603	0.942408	0.936381
RPL8	-0.112477	7.39727e-07	6.29897e-05	2.36154	2.47402	0.943455	0.961357
NME4	0.0537686	7.6136e-07	6.4514e-05	0.141934	0.088165	0.140838	0.091894
CTSH	0.132702	7.69571e-07	6.48917e-05	1.9799	1.8472	0.901571	0.881715
RTN3	0.111806	7.75819e-07	6.5101e-05	0.720954	0.609148	0.54555	0.48115
UBC	0.109942	7.96753e-07	6.65346e-05	2.5824	2.47246	0.963351	0.962771
ATP5I	-0.095076	8.03376e-07	6.67652e-05	0.369449	0.464525	0.326702	0.399623
ACE	-0.0450678	8.30876e-07	6.87202e-05	0.051583	0.096651	0.050785	0.096136
APLP2	0.131646	8.58857e-07	7.06962e-05	1.25076	1.11912	0.747644	0.702639
PPT1	0.124198	9.37852e-07	7.68327e-05	0.904574	0.780376	0.61466	0.562677
CLEC12A	0.0740592	9.42452e-07	7.68454e-05	0.224687	0.150628	0.190576	0.128181
RPS15A	-0.118016	1.01112e-06	8.16737e-05	2.25775	2.37577	0.937173	0.953817
RPS10	-0.112882	1.05418e-06	8.4756e-05	2.24084	2.35372	0.939267	0.952403
TNF	0.0877276	1.1116e-06	8.89592e-05	0.295933	0.208206	0.222513	0.165881
RPL37	-0.133465	1.13929e-06	9.07546e-05	1.78801	1.92147	0.866492	0.885485
RPL39	-0.130212	1.1551e-06	9.15921e-05	1.94667	2.07688	0.896859	0.908577
CYFIP1	0.106794	1.18604e-06	9.36163e-05	0.616326	0.509532	0.480105	0.418473
TNFSF13	0.09406	1.25879e-06	9.71407e-05	0.411908	0.317848	0.326178	0.263902
SCPEP1	0.109782	1.25748e-06	9.71407e-05	0.630904	0.521122	0.469634	0.420358
CCNL1	0.115079	1.40441e-06	0.000107896	0.726514	0.611435	0.533508	0.479265
HMGA1	0.120262	1.43375e-06	0.000109662	0.862161	0.741899	0.59267	0.549953
MSLN	-0.017273	1.44108e-06	0.000109738	0	0.017273	0	0.013195
IFRD1	0.0753996	1.4783e-06	0.000112079	0.26027	0.18487	0.226178	0.170123
ZFP36	0.168232	1.4916e-06	0.000112593	1.48209	1.31386	0.720419	0.688501
RPS21	-0.132745	1.6497e-06	0.000123877	1.32887	1.46161	0.75445	0.786993
RNF213	-0.114284	1.65542e-06	0.000123877	0.620199	0.734483	0.481152	0.539585
ADRB2	0.0287269	1.80034e-06	0.000134141	0.047761	0.019034	0.049215	0.019793
CH17-373J23.1	0.0692107	1.85125e-06	0.000137342	0.20507	0.13586	0.164921	0.117342
CHCHD7	-0.0680053	1.89002e-06	0.000139407	0.175394	0.2434	0.175916	0.240339
UQCR11	-0.12382	1.89522e-06	0.000139407	1.06952	1.19334	0.678534	0.727615
KLF6	0.126638	1.93034e-06	0.000141389	2.26833	2.14169	0.939791	0.931197
STK17B	0.0891859	2.00219e-06	0.000146033	0.39287	0.303684	0.325654	0.270971
RPS8	-0.105038	2.07592e-06	0.000150144	2.69315	2.79819	0.965969	0.975495
ST3GAL1	0.101652	2.34918e-06	0.0001692	0.579607	0.477954	0.455497	0.398209
MT-ATP6	-0.128594	2.39296e-06	0.000171638	2.14102	2.26962	0.917277	0.935438
GNG10	-0.110936	2.77878e-06	0.000197671	0.596793	0.707729	0.461257	0.513195
FTL	-0.0759834	2.83628e-06	0.000200934	6.03282	6.1088	1	1
MIF	-0.127086	2.92134e-06	0.000205278	1.30527	1.43236	0.76178	0.798775
TNIP3	-0.0408668	2.91675e-06	0.000205278	0.03956	0.080427	0.034031	0.074929
EGR1	0.090216	3.17463e-06	0.000222173	0.325828	0.235612	0.23089	0.172479
IL1B	0.185389	3.80417e-06	0.000264092	1.44228	1.25689	0.638743	0.606503
EML4	-0.100556	4.12977e-06	0.000284502	0.507587	0.608143	0.418848	0.483977
ZFP36L1	-0.137566	4.13108e-06	0.000284502	1.37935	1.51692	0.747644	0.78935
VCAN	-0.0843714	4.43158e-06	0.000303985	0.194937	0.279309	0.140838	0.201225
AK4	0.0630679	4.74792e-06	0.000324397	0.191226	0.128158	0.159686	0.112158
HCLS1	0.112356	5.2635e-06	0.000356803	0.984896	0.87254	0.676963	0.62394
RPL10A	-0.11566	5.33092e-06	0.00035881	1.66986	1.78552	0.853403	0.89114
CD58	0.0927384	5.34486e-06	0.00035881	0.512399	0.41966	0.41466	0.368049
PELI1	0.0451587	5.35537e-06	0.00035881	0.115367	0.070208	0.113613	0.073987
GPR68	-0.0470733	5.83708e-06	0.000389574	0.071905	0.118979	0.068063	0.1164
PLAUR	0.133012	5.8931e-06	0.0003918	1.30442	1.17141	0.737173	0.700754
SOAT1	0.0690376	6.02087e-06	0.000398762	0.262972	0.193935	0.244503	0.183789
SRGN	-0.132704	6.50569e-06	0.000429227	1.53551	1.66821	0.797906	0.832234
IDS	0.0894481	6.55699e-06	0.000430966	0.484167	0.394719	0.404712	0.352498
UROD	0.0747051	6.66615e-06	0.000436482	0.347976	0.273271	0.32199	0.2705
CD99	0.122192	6.78823e-06	0.000442797	1.28458	1.16239	0.743979	0.718662
DUSP2	0.100357	7.21262e-06	0.000468712	0.44176	0.341403	0.307853	0.251649
H1FX	-0.0538086	7.36311e-06	0.000476699	0.113467	0.167275	0.121466	0.164467
LINC00926	-0.0323859	7.43262e-06	0.000479404	0.030139	0.062525	0.031937	0.065504
CTSL	-0.164829	7.63178e-06	0.000488386	1.54803	1.71286	0.740838	0.772856
CD52	0.133206	7.68489e-06	0.000488386	0.685197	0.55199	0.397906	0.335061
FAU	-0.0993151	7.67041e-06	0.000488386	2.3276	2.42691	0.950785	0.960415
FZD2	-0.0204769	8.04357e-06	0.000509308	0.008302	0.028779	0.009948	0.030631
ATP6AP1	0.114593	8.47996e-06	0.00053498	1.08145	0.966856	0.686911	0.654571
GSDMD	0.0787345	8.68576e-06	0.000545971	0.377137	0.298402	0.33822	0.277568
SIGLEC1	-0.0356162	8.87411e-06	0.000553783	0.039246	0.074862	0.042932	0.072573
SLC16A3	-0.0938549	9.09201e-06	0.00056534	0.472563	0.566418	0.391623	0.459472
CAPG	0.119071	9.42317e-06	0.000583522	2.5093	2.39023	0.941361	0.93591
FMNL1	-0.0662544	9.45193e-06	0.000583522	0.181235	0.24749	0.174346	0.232799
NAA38	-0.0878985	9.96277e-06	0.00061287	0.410111	0.498009	0.357592	0.417059
TXN	-0.126814	1.08084e-05	0.00066253	2.31747	2.44428	0.928796	0.935438
CTSZ	-0.118113	1.19941e-05	0.000730034	1.41071	1.52883	0.804188	0.820924
CALR	0.117875	1.20536e-05	0.000731083	2.42844	2.31057	0.943455	0.932139
RBP1	-0.0306432	1.21893e-05	0.000736731	0.025721	0.056364	0.025131	0.051838
NAIP	0.10155	1.295e-05	0.000779977	0.566531	0.464981	0.392147	0.358624
GABARAPL1	0.0701681	1.35279e-05	0.000811957	0.292488	0.22232	0.260209	0.212064
EPHB2	-0.0360815	1.38436e-05	0.00082803	0.044688	0.08077	0.043979	0.083412
LAMP2	0.0972753	1.4286e-05	0.000851543	0.688985	0.59171	0.527749	0.480679
MIEN1	-0.0817466	1.47611e-05	0.000876837	0.379247	0.460994	0.346073	0.408577
RPL32	-0.100295	1.53021e-05	0.000904492	2.4733	2.57359	0.950785	0.965598
CXCL1	-0.0885858	1.53313e-05	0.000904492	0.177847	0.266433	0.114136	0.151272
SCARB1	0.0587246	1.54915e-05	0.000910837	0.210626	0.151901	0.19267	0.155042
APOC1	-0.120268	1.57651e-05	0.000923782	0.464884	0.585152	0.296859	0.339774
FLNA	-0.111366	1.60878e-05	0.000939504	0.906181	1.01755	0.617801	0.68049
SNRPD2	-0.105133	1.61584e-05	0.00094045	0.881556	0.98669	0.62356	0.67672
HIF1A	-0.109423	1.63942e-05	0.000950972	0.720428	0.829851	0.520942	0.573044
MYADM	0.065266	1.73577e-05	0.0010035	0.24903	0.183764	0.219895	0.174364
PLD1	0.0546597	1.77989e-05	0.00102557	0.175949	0.121289	0.161257	0.116871
TMEM230	0.087624	1.80278e-05	0.00103531	0.564343	0.476719	0.462827	0.418944
GPCPD1	0.0802993	1.81881e-05	0.00104106	0.410779	0.330479	0.349738	0.298775
CAT	0.0713818	1.83597e-05	0.00104741	0.337716	0.266335	0.313089	0.251649
MIR222HG	0.0309119	1.85524e-05	0.00105492	0.059003	0.028091	0.058115	0.024034
SLC1A5	0.0811286	2.0113e-05	0.00113619	0.414815	0.333686	0.335079	0.295005
PNPLA8	0.0599402	2.02749e-05	0.0011416	0.234056	0.174116	0.22356	0.178134
MGST2	0.0494012	2.08043e-05	0.00116761	0.163986	0.114585	0.172251	0.118285
APBB2	0.0176112	2.13328e-05	0.00118889	0.022301	0.00469	0.018848	0.004241
CDKN2B	0.02726	2.14587e-05	0.00118889	0.049731	0.022471	0.046597	0.024505
GLIPR1	0.107942	2.13222e-05	0.00118889	0.878948	0.771006	0.602094	0.546654
C19orf60	0.0971445	2.16237e-05	0.00119421	0.758984	0.66184	0.575916	0.511781
U2AF1	-0.0564124	2.34887e-05	0.00129308	0.142754	0.199166	0.151832	0.186616
AC079767.4	0.048666	2.44117e-05	0.00133962	0.15327	0.104604	0.156021	0.103676
FOSB	0.115179	2.48716e-05	0.00136054	0.861886	0.746707	0.562304	0.517436
SOD2	0.129798	2.49637e-05	0.00136127	2.71697	2.58717	0.954974	0.948633
DSC2	-0.0513738	2.78657e-05	0.00150527	0.112644	0.164018	0.106806	0.156927
JUP	0.0277689	2.90658e-05	0.0015652	0.053935	0.026166	0.052356	0.029689
KRCC1	-0.0477735	3.07793e-05	0.00164722	0.108864	0.156638	0.120419	0.158812
SLC5A3	-0.0423343	3.08886e-05	0.00164796	0.063956	0.10629	0.062304	0.097078
WDR1	0.0979072	3.12208e-05	0.00165547	0.82928	0.731373	0.602094	0.547597
HLA-E	0.104807	3.1146e-05	0.00165547	2.06495	1.96015	0.917801	0.909991
ARHGDIB	0.11361	3.15473e-05	0.00166767	1.96014	1.84653	0.888482	0.875118
ATF3	0.0932276	3.1673e-05	0.00166773	0.576513	0.483286	0.439267	0.386428
HSD17B12	0.0592904	3.2583e-05	0.00170676	0.2468	0.18751	0.245026	0.192743
CRTAP	0.0869409	3.28852e-05	0.00171221	0.54653	0.459589	0.440838	0.384543
ST3GAL2	-0.039357	3.28825e-05	0.00171221	0.060828	0.100185	0.063874	0.099906
CD9	0.129158	3.35611e-05	0.00173694	0.987095	0.857936	0.551832	0.519793
PNRC1	0.118331	3.56029e-05	0.00183164	1.52542	1.40709	0.812565	0.789821
RNF13	0.102023	3.62871e-05	0.0018613	0.874994	0.772971	0.613089	0.557964
ROMO1	-0.0875423	3.69208e-05	0.00188821	0.488996	0.576539	0.405236	0.459472
SLC7A7	0.0919143	3.75279e-05	0.00190237	0.658871	0.566956	0.510471	0.456173
RPL22L1	-0.0802779	3.74795e-05	0.00190237	0.361957	0.442235	0.318325	0.374175
RPS2	-0.112236	3.81459e-05	0.00192804	1.34948	1.46171	0.780628	0.811499
RPN2	0.0965231	3.98097e-05	0.00200431	0.792038	0.695515	0.576963	0.53393
DAZAP2	0.102993	3.98868e-05	0.00200431	1.1419	1.03891	0.729843	0.689444
IL21R	-0.0407685	4.01958e-05	0.00200844	0.06086	0.101628	0.059162	0.092366
COX6C	-0.106589	4.03175e-05	0.00200844	1.23113	1.33772	0.743979	0.77427
GUSB	0.0648455	4.02785e-05	0.00200844	0.303881	0.239036	0.289529	0.235627
PIK3AP1	-0.0551937	4.1767e-05	0.00207467	0.146944	0.202138	0.146597	0.197455
HSPA8	0.108006	4.23018e-05	0.00209521	2.23326	2.12525	0.923037	0.921301
HDGF	-0.0633205	4.40035e-05	0.00217327	0.22414	0.287461	0.219895	0.274741
EREG	0.123621	4.54617e-05	0.00223889	0.734823	0.611202	0.397382	0.364279
UBA52	-0.0974395	4.74675e-05	0.00233103	2.06546	2.16289	0.918848	0.932611
ETV6	-0.0681839	4.77515e-05	0.00233489	0.258193	0.326377	0.243455	0.301131
ADORA2B	0.0279702	4.78161e-05	0.00233489	0.059657	0.031687	0.062827	0.035815
ADAM15	0.0498042	4.80537e-05	0.00233987	0.170458	0.120654	0.166492	0.121583
RPS13	-0.0927737	4.85818e-05	0.00235895	2.44899	2.54176	0.951832	0.963242
TDP2	-0.0716604	5.00796e-05	0.00242486	0.288359	0.36002	0.26911	0.313855
PLPP3	0.051663	5.03326e-05	0.0024303	0.176568	0.124905	0.170681	0.117813
STX5	0.0566036	5.12061e-05	0.00246559	0.231485	0.174882	0.224084	0.182375
TMEM115	0.0461856	5.35986e-05	0.00257363	0.158451	0.112265	0.164398	0.122997
NT5C3B	0.0296063	5.40936e-05	0.0025902	0.066311	0.036704	0.07801	0.036758
CD81	-0.0900991	5.54438e-05	0.00264752	0.500725	0.590824	0.404712	0.451461
SLC2A3	0.0876264	5.62605e-05	0.00267912	0.523794	0.436168	0.403141	0.355325
MT-ND2	-0.105875	5.68076e-05	0.00269774	1.9819	2.08777	0.918848	0.921301
BLVRA	-0.08769	5.75786e-05	0.00272686	0.449096	0.536786	0.373298	0.416117
TMA7	-0.102007	5.79547e-05	0.00273717	0.924946	1.02695	0.628272	0.669651
SASH1	-0.0237053	5.87753e-05	0.00276836	0.017945	0.04165	0.019895	0.042884
MS4A1	-0.0339543	6.37413e-05	0.00299411	0.044293	0.078247	0.043979	0.078228
USMG5	-0.095523	6.48086e-05	0.003036	0.706161	0.801684	0.52199	0.570217
PLK3	0.056351	6.68095e-05	0.0031168	0.218058	0.161707	0.201047	0.158341
LYZ	0.114091	6.68941e-05	0.0031168	4.69741	4.58332	0.993717	0.995759
CXCL10	-0.0816107	6.74844e-05	0.00313585	0.1516	0.233211	0.082723	0.126296
C1orf162	0.0921259	6.8483e-05	0.00317372	0.571031	0.478905	0.410995	0.365221
COX7C	-0.103805	7.29419e-05	0.00337132	1.31441	1.41821	0.763351	0.799717
LCP2	0.0866605	7.85135e-05	0.00361916	0.600308	0.513647	0.465969	0.422714
ELOVL1	0.0786816	8.02804e-05	0.00369076	0.529778	0.451096	0.446073	0.401979
U2AF1L5	0.0473459	8.3638e-05	0.00383493	0.170556	0.12321	0.169634	0.130537
ATN1	-0.0327121	8.8269e-05	0.00403656	0.046546	0.079258	0.048168	0.083883
CFD	-0.0737686	8.98078e-05	0.00409609	0.306317	0.380085	0.259686	0.320452
ANKRD28	0.0587513	9.04793e-05	0.00411586	0.241384	0.182632	0.21466	0.168709
TSTD1	0.0484682	9.16393e-05	0.00415768	0.172441	0.123973	0.168586	0.122055
REST	-0.0517887	9.23958e-05	0.00418103	0.143013	0.194802	0.142932	0.187559
YARS	0.0683092	9.29378e-05	0.00419458	0.36963	0.301321	0.336126	0.278982
MX1	-0.0515125	9.61536e-05	0.00432841	0.119684	0.171196	0.109948	0.151744
ANKLE2	0.0496064	0.000100308	0.00450368	0.177958	0.128352	0.173298	0.129595
CHCHD3	0.0649175	0.000108119	0.00484184	0.342987	0.27807	0.318848	0.267672
RNH1	0.0985586	0.000109077	0.00487211	1.23531	1.13676	0.748691	0.719604
EIF4EBP1	0.0943248	0.000114378	0.00509556	0.823494	0.729169	0.582723	0.535344
VPS26A	0.0660118	0.000114669	0.00509556	0.354522	0.28851	0.326178	0.270028
IGFLR1	-0.0837442	0.000117335	0.00520063	0.546608	0.630352	0.448691	0.505655
SPG7	-0.0400222	0.000117692	0.00520315	0.07863	0.118652	0.08377	0.118285
CREB5	0.033402	0.00011873	0.00520905	0.088275	0.054873	0.093717	0.059378
SMAP2	-0.0772572	0.000118662	0.00520905	0.422849	0.500106	0.365445	0.424128
PCK2	0.0751893	0.000118688	0.00520905	0.466247	0.391057	0.388482	0.340716
WDR74	0.0584942	0.00012044	0.0052707	0.251023	0.192529	0.226702	0.183318
CXCL9	-0.072766	0.000122976	0.00536808	0.136879	0.209645	0.075916	0.12017
MPDU1	0.0677008	0.000125089	0.00544656	0.38205	0.314349	0.342408	0.298303
IL1R1	-0.0278273	0.000126523	0.0054585	0.035689	0.063517	0.036126	0.068332
CENPP	0.0242279	0.000126568	0.0054585	0.05026	0.026032	0.052356	0.029689
RNF138	0.0422487	0.000126007	0.0054585	0.140513	0.098264	0.142408	0.103205
ASNS	0.0388832	0.000126626	0.0054585	0.121161	0.082277	0.126702	0.087182
IFITM2	-0.0801351	0.000131354	0.00564779	0.364068	0.444203	0.29267	0.349199
FAM20C	-0.0485995	0.000131671	0.00564779	0.132109	0.180708	0.132984	0.174364
CYB5R3	0.0640115	0.00013405	0.00573562	0.349177	0.285165	0.331414	0.273798
EMP1	0.0636724	0.000136599	0.0058159	0.267557	0.203885	0.219372	0.166352
MMP9	0.137891	0.000136293	0.0058159	3.49598	3.35809	0.961257	0.942978
APOL3	-0.0484127	0.000138575	0.0058855	0.124947	0.173359	0.12199	0.166352
CTSB	0.0857941	0.000139207	0.00589786	3.24958	3.16379	0.986911	0.987276
SHMT2	0.0650781	0.00013984	0.00591022	0.347291	0.282213	0.309948	0.270028
RPS25	-0.0909478	0.000144621	0.00609734	2.1065	2.19745	0.925131	0.937323
P2RX7	0.0561861	0.000146509	0.00616194	0.22673	0.170544	0.203141	0.155985
M6PR	0.0986138	0.000149747	0.00628218	1.24132	1.14271	0.74712	0.719133
SLAMF1	-0.0354721	0.000150095	0.00628218	0.051797	0.087269	0.043979	0.081056
ADI1	-0.0757731	0.000152927	0.00638526	0.431989	0.507763	0.383246	0.424599
RP11-707G18.1	0.0240113	0.000153575	0.00639685	0.051561	0.02755	0.05445	0.032045
STX10	0.0597794	0.000154259	0.00640991	0.301059	0.241279	0.287435	0.234684
TIPARP	0.0803982	0.000162535	0.00673761	0.512517	0.432119	0.397906	0.361923
UBE2C	-0.0219934	0.000163084	0.00674418	0.015916	0.03791	0.014136	0.036758
HINT1	-0.0967594	0.000168347	0.0069452	1.19681	1.29357	0.738743	0.768143
RP11-1008C21.1	-0.0239581	0.000169652	0.00698239	0.022486	0.046444	0.021466	0.04524
RRM2	-0.0210823	0.000174286	0.00715606	0.012679	0.033762	0.010471	0.031574
CCL5	0.0980172	0.000177154	0.00725661	0.513468	0.415451	0.310471	0.262488
ZRSR2	-0.0270988	0.000179716	0.00734414	0.036757	0.063855	0.041361	0.068332
EIF3J	-0.0515704	0.000181086	0.00738266	0.169186	0.220756	0.170681	0.223374
EIF1AX	-0.0693246	0.000184302	0.00749611	0.358184	0.427508	0.327749	0.381244
GLA	0.0880739	0.000188171	0.00763552	0.737663	0.649589	0.541885	0.497172
NUPR1	0.0445022	0.000191228	0.00772328	0.132613	0.088111	0.114136	0.073044
DOCK8	0.0660884	0.000191164	0.00772328	0.362784	0.296696	0.32199	0.271442
DCSTAMP	-0.0428583	0.000193241	0.00778639	0.084856	0.127715	0.082199	0.107446
BLVRB	0.102383	0.000194558	0.00782122	1.42341	1.32102	0.790576	0.756833
MYL6	-0.0866144	0.000197594	0.00792486	2.57359	2.6602	0.95445	0.964656
HMGB1	-0.0937622	0.000209065	0.00836551	1.55745	1.65121	0.83822	0.865221
RPS4X	-0.0901439	0.000209989	0.00838307	2.0485	2.13865	0.924607	0.928369
NDUFS5	0.0952988	0.000211188	0.00840285	1.16191	1.06661	0.72356	0.685674
LILRB2	-0.0910024	0.000211457	0.00840285	0.710886	0.801888	0.522513	0.569274
HTRA4	0.0241004	0.000213578	0.00846767	0.054692	0.030591	0.064921	0.034873
CDK10	-0.0316787	0.000215163	0.00849156	0.052307	0.083985	0.056021	0.088596
ANXA4	0.0762669	0.000214938	0.00849156	0.539248	0.462981	0.441885	0.394439
TYROBP	-0.0695348	0.000217582	0.00856747	3.31305	3.38259	0.98534	0.991517
FAM26F	-0.0763971	0.000224501	0.00879984	0.317748	0.394145	0.247644	0.289821
HVCN1	0.0616669	0.000234735	0.00918015	0.319978	0.258311	0.291099	0.237512
ZNF577	-0.0146131	0.000235994	0.00920854	0.006789	0.021402	0.008901	0.021678
ANKRD39	-0.0324614	0.000237012	0.00922746	0.056039	0.0885	0.064921	0.089067
MLST8	0.0475865	0.000242036	0.00940188	0.200265	0.152678	0.197906	0.164467
SDC3	-0.0202877	0.000245221	0.00950424	0.018368	0.038656	0.020942	0.039585
SPRED1	-0.0583037	0.000246265	0.00952336	0.21501	0.273313	0.194764	0.254477
TREML4	0.00917961	0.000254026	0.00977971	0.011425	0.002245	0.017277	0.002356
IGSF6	0.106305	0.000253512	0.00977971	1.95948	1.85317	0.877487	0.869463
ACOT2	0.0428316	0.000259749	0.00996134	0.158499	0.115668	0.163874	0.121583
MSC	0.0804071	0.000259896	0.00996134	0.469441	0.389034	0.328272	0.292177
GPAA1	0.0679265	0.00026081	0.00997426	0.442872	0.374945	0.390576	0.350613
SELO	-0.0223719	0.000262169	0.0100041	0.02287	0.045242	0.02356	0.050895
GDF15	0.033792	0.000270332	0.0102929	0.087281	0.053489	0.07801	0.04901
KCNE3	-0.0400282	0.000272943	0.0103467	0.106318	0.146347	0.122513	0.152686
VMO1	-0.038019	0.000272691	0.0103467	0.063537	0.101556	0.053403	0.091894
ARSA	0.0410438	0.000276718	0.0104668	0.14742	0.106376	0.149215	0.114515
ANXA6	0.0538813	0.00027737	0.0104686	0.250591	0.19671	0.231414	0.1918
LXN	-0.0351202	0.000280544	0.0105423	0.072707	0.107827	0.076963	0.111687
IFITM3	-0.0959639	0.00028808	0.0108021	0.593482	0.689446	0.421466	0.452403
A1BG	-0.0427919	0.000292194	0.0109305	0.113862	0.156654	0.11623	0.158341
SLC30A1	-0.0272875	0.000295643	0.011014	0.040013	0.067301	0.042408	0.074458
AF213884.2	0.0236372	0.000297097	0.0110444	0.04796	0.024323	0.04555	0.023091
MED31	-0.0396611	0.000300302	0.0111395	0.098171	0.137832	0.108901	0.141847
BCL2L11	-0.0282584	0.000304626	0.0112757	0.042812	0.07107	0.042932	0.075872
TMEM38B	0.0616851	0.000317575	0.0117299	0.310299	0.248614	0.263874	0.223374
RPL35	-0.0957589	0.000319069	0.01176	1.88009	1.97585	0.889005	0.893497
LYN	-0.0658861	0.000324803	0.0119458	0.322371	0.388257	0.28377	0.343544
MAFG	-0.0378955	0.00032688	0.0119967	0.0815	0.119395	0.083246	0.118756
LTA	-0.0234537	0.000333036	0.0121968	0.012242	0.035696	0.011518	0.02262
MRPL41	-0.0775424	0.00033814	0.0123054	0.5577	0.635243	0.462304	0.504713
FAM134A	-0.029134	0.000337542	0.0123054	0.046517	0.075651	0.05288	0.078228
JUNB	0.104277	0.000340315	0.0123586	1.48271	1.37844	0.787435	0.771442
DAZAP1	-0.0394183	0.000346362	0.0125518	0.095223	0.134641	0.101571	0.13525
DNAJC3-AS1	0.0218396	0.000347226	0.0125568	0.043313	0.021474	0.040314	0.023091
TRIM56	-0.0388188	0.000348977	0.0125938	0.084541	0.12336	0.084817	0.12017
ID2	0.0842574	0.000353741	0.0127391	0.594114	0.509857	0.427749	0.385957
SLC25A40	0.047731	0.000359983	0.0129029	0.202657	0.154926	0.200524	0.155042
COPS8	0.0469603	0.000360202	0.0129029	0.20175	0.154789	0.197382	0.163525
KCMF1	-0.0293781	0.000360528	0.0129029	0.051804	0.081182	0.060733	0.088124
ENO1	0.0866284	0.000361872	0.0129242	2.1165	2.02988	0.928272	0.917531
NCF2	0.10987	0.000364948	0.0129804	1.45462	1.34475	0.768586	0.729972
OSTM1	0.0645627	0.000364705	0.0129804	0.392695	0.328132	0.346597	0.305844
CD163L1	-0.0287889	0.000369741	0.013097	0.042558	0.071347	0.040838	0.073516
MRPS6	-0.0749689	0.000372472	0.0131668	0.450457	0.525426	0.378534	0.421301
ABI1	0.0667677	0.000388056	0.013674	0.448693	0.381926	0.396335	0.352969
IFI16	-0.06959	0.000388404	0.013674	0.394665	0.464255	0.347644	0.394439
NQO2	-0.0641352	0.000394767	0.0138698	0.322051	0.386186	0.291099	0.339774
SLC16A10	-0.0189208	0.000404939	0.0141983	0.01499	0.033911	0.013613	0.038172
BCAT1	0.0428903	0.000415561	0.0145237	0.164687	0.121797	0.159686	0.122997
SAMSN1	-0.0648745	0.000415898	0.0145237	0.274307	0.339181	0.225131	0.27804
CNPY3	0.0771614	0.000422618	0.014699	0.640261	0.5631	0.506283	0.463242
CBX6	-0.0459153	0.000426442	0.0147964	0.133854	0.179769	0.127749	0.172479
RILPL2	0.0837192	0.000427133	0.0147964	0.755339	0.67162	0.552356	0.510368
ARID3A	-0.0323399	0.000430342	0.0148778	0.064309	0.096648	0.068586	0.100848
CLTA	-0.0897394	0.000441965	0.0152187	1.1187	1.20844	0.705759	0.748822
NDUFA11	-0.0695954	0.000443618	0.0152453	0.442862	0.512458	0.385864	0.438266
MIR4435-2HG	-0.029609	0.000462599	0.015866	0.054289	0.083898	0.059162	0.088596
DNAJB9	0.0488859	0.000476622	0.0163146	0.222376	0.17349	0.215183	0.174835
DAPK1	0.0739508	0.000478919	0.0163608	0.509036	0.435086	0.403665	0.363336
GPR84	0.0590141	0.000495914	0.0168416	0.310352	0.251338	0.271204	0.227615
SIGLEC15	0.0357932	0.000495908	0.0168416	0.112014	0.076221	0.104188	0.073516
CBWD1	0.0440872	0.000500164	0.0169526	0.193181	0.149094	0.205236	0.151744
DARS	0.0625326	0.000501593	0.0169678	0.388501	0.325969	0.350785	0.303959
SLC2A9	0.0270866	0.000519492	0.0175389	0.073517	0.046431	0.079058	0.052309
PVALB	-0.0101391	0.000522211	0.0175964	0.002345	0.012484	0.003141	0.012724
HIST1H2AG	-0.00996579	0.000525806	0.017683	0.0019	0.011866	0.003141	0.01131
CCL8	-0.0695086	0.000530117	0.0177812	0.14311	0.212618	0.079058	0.104618
ZNF385A	0.0725301	0.000530782	0.0177812	0.525223	0.452693	0.42356	0.379359
MUC1	-0.0122989	0.000532764	0.0178131	0.005456	0.017755	0.006283	0.019321
EIF3B	-0.0410863	0.000541203	0.0180603	0.112207	0.153294	0.112042	0.156927
LINC00278	0.0207853	0.000545394	0.0181651	0.043215	0.02243	0.044503	0.024976
SLC39A11	0.0460389	0.000546838	0.0181782	0.199407	0.153368	0.196859	0.155514
GIMAP4	-0.0578375	0.00055015	0.0182531	0.241756	0.299594	0.222513	0.262488
NFAM1	0.0445516	0.00055617	0.0184175	0.184118	0.139566	0.179581	0.139962
BARD1	-0.0239898	0.000557727	0.0184338	0.031665	0.055655	0.03822	0.055137
MGST3	0.0872918	0.000568996	0.0187703	1.07919	0.991894	0.692147	0.666824
UCHL1	0.0232794	0.000571587	0.0188199	0.048215	0.024936	0.04712	0.02262
MFSD10	0.0564643	0.000575348	0.018906	0.325012	0.268548	0.303141	0.263431
ANKRD1	0.0295459	0.000576388	0.018906	0.059896	0.03035	0.042932	0.024034
GTF2H2	0.0309462	0.000583416	0.0191002	0.097367	0.066421	0.098953	0.078699
SMG6	0.0325186	0.000592787	0.0193703	0.097286	0.064767	0.093717	0.070217
HSPA9	0.0792513	0.000595945	0.0194368	0.738238	0.658987	0.553927	0.514138
ANPEP	-0.0545214	0.000597483	0.0194503	0.210527	0.265049	0.200524	0.2295
BCL3	-0.0440173	0.000601441	0.019515	0.132956	0.176974	0.126178	0.174835
NDUFB1	-0.0613603	0.000601729	0.019515	0.332213	0.393573	0.312042	0.354383
BLNK	0.0318584	0.000606017	0.0196173	0.101504	0.069645	0.110995	0.075872
SCRN1	0.0182476	0.000618634	0.0199882	0.034338	0.016091	0.031937	0.017908
FABP5	-0.0993712	0.000624467	0.0200642	0.618588	0.717959	0.405759	0.456645
RP11-81H14.2	0.0415885	0.000623562	0.0200642	0.132901	0.091312	0.103141	0.073987
CD209	-0.0218593	0.000623696	0.0200642	0.025477	0.047337	0.029843	0.047125
SRRM1	-0.0784068	0.000626428	0.0200899	0.670279	0.748686	0.525131	0.563148
RPLP1	-0.0607426	0.000633962	0.0201817	3.44539	3.50613	0.990576	0.993874
CYB561A3	0.090339	0.000631839	0.0201817	1.03239	0.942056	0.659686	0.629123
ALDOA	0.0773577	0.000632986	0.0201817	2.57786	2.5005	0.964921	0.952875
CTTN	0.0258114	0.000631211	0.0201817	0.061156	0.035345	0.062827	0.032516
RBPJ	-0.0679935	0.000638699	0.0202649	0.420499	0.488493	0.370157	0.413289
TMEM259	-0.0406433	0.0006416	0.0203126	0.105785	0.146429	0.103665	0.138549
CPED1	0.0156679	0.000645728	0.0204059	0.028638	0.01297	0.03089	0.015551
TNFRSF4	-0.0408466	0.000649913	0.0205007	0.07736	0.118207	0.060733	0.088596
CLEC4A	-0.065002	0.00065861	0.0207372	0.336962	0.401964	0.283246	0.343544
DFNA5	0.0571479	0.000666196	0.0209379	0.308569	0.251421	0.265969	0.234213
LINC01137	0.019312	0.00066914	0.0209923	0.040224	0.020912	0.043455	0.024976
COQ10B	0.0479258	0.000670592	0.0209997	0.225762	0.177836	0.220419	0.179548
TXNIP	0.0858525	0.000680022	0.0212565	0.665044	0.579191	0.453403	0.417059
SDHB	0.0753474	0.000684384	0.0213542	0.677169	0.601822	0.527225	0.485391
PLXDC2	0.0650263	0.000689524	0.0214759	0.416003	0.350977	0.358639	0.305844
ADAMTS14	-0.0197828	0.000693282	0.0215154	0.019238	0.039021	0.01623	0.043355
BAZ1A	-0.0579733	0.00069293	0.0215154	0.278722	0.336695	0.260209	0.311027
LINC01010	0.0256735	0.00070742	0.0219148	0.061143	0.03547	0.057068	0.034402
SLC25A13	0.0492569	0.000713055	0.0220498	0.244458	0.195201	0.236126	0.19934
RPN1	0.0819808	0.000714821	0.022065	0.896251	0.81427	0.625131	0.590481
KANSL1-AS1	0.031486	0.000722041	0.0222481	0.095729	0.064243	0.096859	0.065033
CCL23	-0.0171431	0.000729554	0.0223998	0.010262	0.027405	0.008901	0.025448
UQCRB	-0.0845059	0.000733151	0.0224703	0.911336	0.995842	0.627225	0.659755
TXLNB	0.0415723	0.00073457	0.0224739	0.154174	0.112602	0.132984	0.113101
CASP5	-0.0138229	0.000739083	0.0225007	0.009301	0.023124	0.010995	0.02639
PLAU	0.0588827	0.000737326	0.0225007	0.319471	0.260589	0.266492	0.230914
APH1A	0.0711818	0.000739348	0.0225007	0.617062	0.54588	0.504712	0.455702
CD82	0.0727927	0.000743826	0.0225971	0.48747	0.414677	0.371204	0.325636
PIGX	-0.0238213	0.000747859	0.0226477	0.035369	0.05919	0.040314	0.062677
DAB2	-0.07444	0.000748109	0.0226477	0.520238	0.594678	0.411518	0.467012
GARS	0.0668754	0.000759694	0.0229582	0.478799	0.411923	0.403141	0.357681
GLB1	0.0630374	0.000773792	0.0233434	0.423767	0.36073	0.368586	0.326107
FAM92A1	0.013105	0.000790497	0.0237702	0.022129	0.009024	0.023037	0.012724
POMZP3	0.0252973	0.00079084	0.0237702	0.067659	0.042361	0.068063	0.04901
AGA	0.0399345	0.000806079	0.0241488	0.162096	0.122161	0.164398	0.12771
IPMK	0.0343173	0.000816688	0.0243401	0.115812	0.081494	0.113089	0.086711
HMHA1	-0.0412928	0.000816095	0.0243401	0.128159	0.169452	0.126178	0.172008
UTY	0.0337362	0.000829252	0.024672	0.107289	0.073553	0.10733	0.074458
RPS15	-0.0779818	0.000854151	0.0253692	2.39733	2.47532	0.944503	0.960415
HEXA	0.0675212	0.000855704	0.0253717	0.488804	0.421283	0.406806	0.354383
S100A11	0.0629473	0.00086333	0.0255103	3.34923	3.28628	0.986911	0.991046
AD000671.6	-0.0612085	0.000880082	0.0259609	0.341141	0.40235	0.310995	0.360509
MRPL54	-0.0694054	0.000882052	0.0259747	0.504902	0.574308	0.423037	0.478322
MT2A	-0.104799	0.000883977	0.0259871	0.606849	0.711648	0.358639	0.398209
ACTN1	0.055819	0.000886591	0.0260197	0.322498	0.266679	0.295812	0.249764
TMEM170A	-0.0287694	0.000899727	0.0263159	0.064415	0.093184	0.079581	0.105561
RP11-598F7.3	0.0184392	0.000898741	0.0263159	0.037079	0.01864	0.03822	0.019321
S100A10	0.0961999	0.000902343	0.0263478	1.98972	1.89352	0.888482	0.871348
FURIN	-0.0354397	0.000905096	0.0263836	0.087645	0.123085	0.086911	0.122526
C18orf32	0.0645297	0.000936739	0.02726	0.492176	0.427646	0.425131	0.374175
IQGAP1	0.083637	0.00094323	0.0274028	1.02512	0.941486	0.67801	0.655514
ID3	-0.0559046	0.00094757	0.0274827	0.206709	0.262614	0.168586	0.216305
AKAP13	0.067814	0.000950328	0.0275165	0.489623	0.421809	0.404188	0.360509
SCARB2	0.066098	0.000953721	0.0275686	0.487176	0.421078	0.413613	0.364279
FKBP2	-0.0814419	0.000955806	0.0275827	0.857228	0.93867	0.612042	0.647031
ANXA5	0.0797522	0.000958003	0.0276001	2.21799	2.13824	0.933508	0.931197
COL6A1	-0.0312983	0.000967963	0.0278406	0.053506	0.084804	0.045026	0.075401
CLU	0.016804	0.000970861	0.0278776	0.027606	0.010802	0.02356	0.009896
TMSB10	-0.0659375	0.000974944	0.0279484	3.82806	3.894	0.991623	0.995759
PLBD1	0.0686595	0.000985481	0.0280643	0.518268	0.449608	0.416754	0.378417
OTUD4	-0.0327563	0.000982438	0.0280643	0.072622	0.105378	0.071204	0.107917
ASB3	0.0199599	0.000980866	0.0280643	0.046502	0.026542	0.051309	0.030631
SERINC5	0.0558562	0.000984624	0.0280643	0.305388	0.249532	0.272775	0.221018
FAM20A	-0.0433531	0.000996852	0.0283414	0.136859	0.180212	0.130366	0.170123
PDE4DIP	0.0925606	0.00100752	0.0285978	1.27722	1.18466	0.752356	0.708294
TAGLN2	0.0902654	0.00101059	0.0286378	1.55533	1.46506	0.822513	0.800189
CCND1	0.0167971	0.00102631	0.0290356	0.032183	0.015386	0.032984	0.01508
TCEB3	-0.0410947	0.00103411	0.0292086	0.138036	0.179131	0.146073	0.183789
ABHD12	-0.0690665	0.00104649	0.0295101	0.495554	0.564621	0.415707	0.45853
ADAM8	0.0338711	0.00104901	0.029533	0.115135	0.081264	0.108901	0.081998
TSPAN4	0.0694335	0.00105372	0.0295691	0.533995	0.464562	0.420942	0.384543
GCLM	-0.0338955	0.0010523	0.0295691	0.089523	0.123418	0.095288	0.130066
OTUD1	-0.0245917	0.0010623	0.0297616	0.039493	0.064084	0.042932	0.065033
TSPAN33	-0.0346326	0.00106915	0.0299052	0.082106	0.116739	0.07801	0.11263
RPL31	-0.0850494	0.00109638	0.0306171	1.12974	1.21479	0.711518	0.731857
RPL27A	-0.0857503	0.00110019	0.0306741	1.39449	1.48024	0.794764	0.808671
GNB1	-0.0562874	0.00110292	0.0307007	0.292505	0.348792	0.273822	0.322809
TMBIM1	0.0565171	0.00110536	0.030719	0.359518	0.303001	0.335079	0.282281
TSC22D2	0.0337264	0.00111048	0.0308119	0.116367	0.08264	0.111518	0.087653
SNX6	-0.0724199	0.0011124	0.0308157	0.591416	0.663836	0.473298	0.516965
ADD3	0.0296864	0.00111685	0.0308401	0.091173	0.061487	0.094241	0.061734
CSF2RA	-0.0729774	0.00111589	0.0308401	0.540277	0.613254	0.436649	0.470311
MEI1	0.0330267	0.00112919	0.0311311	0.120046	0.087019	0.123037	0.096607
FLYWCH2	-0.0400411	0.0011365	0.0312827	0.136263	0.176304	0.149215	0.181904
PPP1R15B	0.0598559	0.0011384	0.0312851	0.367003	0.307147	0.312042	0.271442
RP11-313P13.5	0.0105895	0.00114608	0.0314463	0.014285	0.003696	0.012565	0.005184
MAP2K7	-0.0303866	0.00115205	0.0315422	0.068466	0.098852	0.078534	0.103205
CTSA	0.0833126	0.00115323	0.0315422	0.942415	0.859102	0.617277	0.594722
S100P	0.0108081	0.00116432	0.0317952	0.014933	0.004125	0.01623	0.00377
P4HA1	0.0375911	0.00117432	0.0320177	0.152034	0.114443	0.155497	0.118285
SPESP1	0.00778982	0.00121896	0.0331825	0.009871	0.002081	0.013089	0.001885
CDV3	-0.0434834	0.00122884	0.033395	0.169192	0.212675	0.180628	0.216777
CD36	0.072372	0.00123449	0.033395	0.502535	0.430163	0.365969	0.330349
SLC43A2	-0.0581036	0.00123273	0.033395	0.297263	0.355367	0.260209	0.317154
KYNU	0.0855352	0.00123315	0.033395	0.860265	0.77473	0.57801	0.532045
RNASEK	0.0778894	0.00126871	0.0342136	1.96527	1.88738	0.91466	0.89491
PTGER4	0.0427661	0.00128317	0.0345315	0.194455	0.151689	0.18377	0.153157
SCP2	0.0672844	0.00128449	0.0345315	0.580491	0.513206	0.473822	0.436852
NCBP3	-0.0343569	0.0012942	0.0347384	0.092313	0.12667	0.1	0.126296
RNU11	0.0201809	0.00130053	0.0348003	0.04585	0.02567	0.045026	0.027333
SPINT2	-0.0517097	0.00130047	0.0348003	0.227646	0.279356	0.205236	0.253063
CD47	-0.0746251	0.00130759	0.0349352	0.606726	0.681351	0.471204	0.508954
PCMT1	0.0651836	0.00132017	0.0352067	0.543271	0.478087	0.454974	0.416117
ATP6AP2	0.0885441	0.00132183	0.0352067	1.25606	1.16752	0.730366	0.708765
ORAI2	-0.0437171	0.00136063	0.0361843	0.155546	0.199263	0.150262	0.190858
CD200R1	-0.0050381	0.0013739	0.0364811	0	0.005038	0	0.005655
SIRPA	0.0653523	0.00141363	0.0374786	0.522792	0.457439	0.430366	0.392083
MRPL52	-0.0742118	0.00143913	0.0380963	0.677641	0.751853	0.514136	0.557964
KLF3	-0.0284166	0.00145757	0.0385254	0.061007	0.089424	0.068586	0.091894
RPL35A	-0.0832666	0.00146387	0.0385738	1.85691	1.94017	0.884293	0.893025
AIF1	-0.110367	0.00146347	0.0385738	1.94688	2.05724	0.832984	0.839303
AURKAIP1	-0.0709882	0.00147077	0.0386569	0.633985	0.704973	0.5	0.554665
TRAPPC1	-0.0734045	0.00147149	0.0386569	0.723597	0.797001	0.557068	0.596607
TMEM59	0.0771543	0.00147527	0.0386973	0.928727	0.851573	0.642932	0.612158
PREX1	-0.0451692	0.00147925	0.0387428	0.171371	0.216541	0.170157	0.205938
ATP6V1H	0.0673439	0.00148158	0.0387451	0.549641	0.482297	0.439791	0.406692
RARRES3	-0.0532391	0.00149814	0.0388842	0.2262	0.279439	0.203141	0.230914
IFNGR2	0.0790073	0.00149662	0.0388842	0.915327	0.83632	0.633508	0.594722
CSNK1G2	-0.0310252	0.00149545	0.0388842	0.071143	0.102168	0.075393	0.102733
JMJD1C	0.0510085	0.00149777	0.0388842	0.284651	0.233643	0.265969	0.221489
FGL2	0.0847725	0.00150301	0.0389521	0.736965	0.652192	0.470681	0.445806
CPNE9	0.00996093	0.00151196	0.0390086	0.015816	0.005855	0.020419	0.007069
PDIA3	0.0885574	0.00150922	0.0390086	1.75355	1.665	0.853927	0.847314
BSG	0.0779477	0.00150972	0.0390086	0.940835	0.862887	0.639267	0.617342
CYBB	0.0819949	0.00151461	0.0390187	2.5459	2.46391	0.957068	0.953817
RABGGTA	0.0418774	0.00152722	0.039285	0.208304	0.166427	0.215707	0.16918
ARL6IP1	0.0777529	0.00153096	0.0393226	0.933059	0.855306	0.649215	0.605561
SH2B2	-0.0124716	0.00155078	0.0397727	0.008427	0.020899	0.010471	0.024034
NISCH	-0.0436389	0.00155334	0.0397793	0.160436	0.204075	0.148168	0.198869
PTMS	-0.0412939	0.00156053	0.0398499	0.151296	0.19259	0.159686	0.190858
CSRNP1	0.0422552	0.00156071	0.0398499	0.188318	0.146063	0.170157	0.144204
FRMD4B	0.0429348	0.00156473	0.0398937	0.203766	0.160831	0.197906	0.159755
FOXO1	-0.0142705	0.00157781	0.0401495	0.010637	0.024908	0.011518	0.024976
RP11-334C17.5	-0.0179703	0.00157941	0.0401495	0.02009	0.03806	0.024607	0.037229
C20orf24	-0.0595966	0.00158311	0.0401844	0.383344	0.442941	0.346073	0.385957
UBXN4	-0.0738358	0.00159406	0.040403	0.709897	0.783732	0.536126	0.589067
C7orf73	-0.0670297	0.00160158	0.040475	0.510185	0.577214	0.423037	0.470311
CCPG1	0.0634317	0.00159993	0.040475	0.49216	0.428729	0.40733	0.370405
NCF4	0.0785327	0.00161507	0.0407564	0.772257	0.693724	0.538743	0.502356
FAM114A2	-0.0306695	0.00163654	0.0412378	0.07871	0.10938	0.092147	0.1164
TIMM23	0.0481169	0.00169485	0.0426382	0.274675	0.226558	0.258115	0.228558
AC013461.1	0.0434241	0.00174512	0.043719	0.213659	0.170235	0.202618	0.177191
RP5-1085F17.3	-0.0125548	0.00178773	0.0447218	0.006721	0.019276	0.006283	0.019793
TTLL12	-0.0211261	0.00179429	0.0447807	0.032749	0.053875	0.037173	0.057964
NFIC	-0.0508287	0.00179527	0.0447807	0.252583	0.303412	0.251832	0.276626
CTA-29F11.1	0.0256186	0.00182786	0.0454625	0.073119	0.047501	0.073298	0.047597
SARS	0.0536654	0.00182667	0.0454625	0.347643	0.293977	0.319895	0.276155
FAM129B	-0.042825	0.00183449	0.0455617	0.149694	0.192519	0.137173	0.180019
MAP2K2	-0.0297895	0.00184998	0.0458805	0.077438	0.107227	0.093194	0.117342
CDA	0.0489179	0.00186347	0.0461489	0.244062	0.195144	0.210471	0.164467
XRCC6	0.0700215	0.0018669	0.0461677	0.716908	0.646886	0.548691	0.519321
SLC11A2	0.0396594	0.0018829	0.0464969	0.174809	0.13515	0.170157	0.134307
PAPD7	-0.014	0.0018926	0.0466697	0.008887	0.022887	0.009424	0.021206
SLC12A4	-0.0129734	0.0019004	0.0467288	0.008864	0.021838	0.010471	0.020735
METAP2	-0.0465682	0.00189841	0.0467288	0.220011	0.266579	0.224607	0.263902
TUBA4A	-0.0364428	0.00190991	0.0468959	0.115934	0.152377	0.122513	0.152215
PBRM1	-0.0558029	0.00193305	0.0473968	0.303207	0.35901	0.275916	0.318096
BAZ1B	-0.0422695	0.00199099	0.0487481	0.166389	0.208658	0.171728	0.204995
CXCL8	0.0957638	0.00199472	0.0487704	2.87163	2.77587	0.958639	0.957587
RCC2	-0.0357351	0.00200801	0.0490261	0.104311	0.140047	0.099476	0.139491
KIF1C	-0.0264764	0.00201599	0.049102	0.053593	0.080069	0.058115	0.079642
C15orf48	0.108504	0.0020168	0.049102	1.47677	1.36826	0.722513	0.674364
SLF2	0.0333506	0.00202681	0.0492763	0.12604	0.092689	0.121466	0.096136
DUSP10	0.0410822	0.00204037	0.0495362	0.184736	0.143654	0.171204	0.141376

## Sheet: cDC2
Gene	logFC	P.Value	adj.P.Val	AveExpr_cluster	AveExpr_rest	percentExpr_cluster	percentExpr_rest
HLA-B	0.481855	6.86844e-09	9.57597e-05	3.80272	3.32086	0.993103	0.974441
RPS26	-0.513279	3.15012e-08	0.000219595	1.90317	2.41645	0.855172	0.929712

## Sheet: iNKT_cells
Gene	logFC	P.Value	adj.P.Val	AveExpr_cluster	AveExpr_rest	percentExpr_cluster	percentExpr_rest
RPS26	-0.57723	1.82601e-14	2.74961e-10	2.01834	2.59557	0.709559	0.85503
XIST	-0.125246	3.5053e-08	0.000263914	0.014223	0.139469	0.011029	0.085799
RPS4Y1	0.327778	1.32461e-07	0.000664863	1.07421	0.746428	0.527574	0.384615
DDX3Y	0.164951	3.93192e-07	0.00148017	0.287214	0.122263	0.191176	0.073964
RPS4X	-0.305777	1.6597e-06	0.00499834	2.69554	3.00132	0.889706	0.918639
HLA-B	0.286015	5.31481e-06	0.0133384	3.22555	2.93954	0.943015	0.924556

## Sheet: Macrophages
Gene	logFC	P.Value	adj.P.Val	AveExpr_cluster	AveExpr_rest	percentExpr_cluster	percentExpr_rest
HLA-B	0.354159	2.52861e-40	2.16424e-36	3.47488	3.12072	0.996326	0.989619
XIST	-0.159992	8.58515e-37	4.89869e-33	0.004384	0.164376	0.006613	0.139792
HLA-DQB1	-0.404227	2.43141e-35	1.04052e-31	0.852637	1.25686	0.606172	0.742561
HLA-A	0.34215	2.07367e-33	7.09942e-30	3.42198	3.07983	0.993387	0.985467
RPS4Y1	0.306018	6.55329e-29	1.60256e-25	1.0161	0.710085	0.751653	0.528028
GPX1	-0.443535	5.03871e-23	1.07816e-19	1.82575	2.26928	0.847171	0.899654
HLA-C	0.262377	2.83112e-21	4.84631e-18	2.91724	2.65486	0.988979	0.973702
B2M	0.20465	7.9914e-21	1.24361e-17	4.9207	4.71605	0.999265	0.999308
CD37	0.258074	4.15203e-20	5.92288e-17	1.0108	0.752729	0.725937	0.601384
THBS1	-0.244746	6.16576e-20	8.11889e-17	0.225222	0.469968	0.170463	0.327336
LILRA2	0.164583	3.15015e-19	3.85173e-16	0.35947	0.194887	0.365907	0.210381
FUCA1	-0.413996	4.48139e-18	5.11416e-15	2.03036	2.44436	0.833946	0.90173
STAB1	-0.241973	1.63821e-17	1.75268e-14	0.560981	0.802954	0.454813	0.594464
PSAP	0.190891	4.26964e-17	4.29928e-14	3.53985	3.34896	0.996326	0.997232
GRN	0.22941	5.9679e-17	5.67547e-14	2.71817	2.48876	0.980162	0.968166
OPTN	0.146573	4.20055e-16	3.78447e-13	0.334248	0.187675	0.349743	0.192388
VIM	0.193847	1.92204e-15	1.64507e-12	3.66843	3.47459	0.995591	0.997924
ALDH1A1	0.15459	1.3179e-14	1.07428e-11	0.352312	0.197722	0.315944	0.184775
S100A9	-0.277074	1.59041e-14	1.23748e-11	1.99651	2.27358	0.862601	0.916955
CBWD1	0.113251	7.74853e-14	5.76693e-11	0.266714	0.153463	0.326965	0.184083
MT-ND4L	0.252612	8.85646e-14	6.0642e-11	2.49783	2.24522	0.958119	0.932872
MS4A7	-0.25142	1.18391e-13	7.79469e-11	1.20767	1.45909	0.759001	0.802076
HLA-F	0.184311	1.83727e-13	1.16483e-10	0.764382	0.580071	0.633358	0.526644
LTA4H	0.240396	2.77537e-13	1.69674e-10	1.17225	0.931857	0.731815	0.645675
CD68	0.167934	3.31795e-13	1.95851e-10	3.29659	3.12866	0.991918	0.988927
BHLHE40	0.154746	4.10777e-13	2.26829e-10	0.453516	0.298771	0.432035	0.303114
DDX3Y	0.117112	5.86497e-13	3.13739e-10	0.287031	0.169919	0.337987	0.193772
EEF1A1	0.145486	1.67342e-12	8.6805e-10	3.30901	3.16353	0.997796	0.99654
HLA-E	0.190401	1.9197e-12	9.66512e-10	2.12715	1.93675	0.958119	0.925952
CTSD	0.16875	2.33023e-12	1.13968e-09	4.04096	3.87221	0.995591	0.997232
GPX4	0.19512	2.51546e-12	1.1961e-09	2.44819	2.25307	0.961793	0.944637
AC079767.4	0.0970132	9.1946e-12	4.25387e-09	0.214818	0.117805	0.252021	0.141869
ISCU	0.165981	1.62652e-11	7.11315e-09	0.829632	0.663652	0.691403	0.590311
LINC01272	0.187017	2.90961e-11	1.2148e-08	1.19474	1.00772	0.800147	0.73218
TAF13	-0.0690127	3.43846e-11	1.40142e-08	0.05493	0.123943	0.081558	0.155017
BSG	0.179902	8.02283e-11	3.12125e-08	1.11185	0.931945	0.776635	0.702422
JUN	0.241563	7.90814e-11	3.12125e-08	2.214	1.97243	0.927259	0.90519
ANXA1	0.23298	9.7465e-11	3.66349e-08	1.48988	1.2569	0.831741	0.763322
TNFSF13	0.146044	1.5207e-10	5.53857e-08	0.547483	0.401438	0.498898	0.381315
SLC29A1	0.0902373	3.52768e-10	1.25806e-07	0.208086	0.117849	0.236591	0.13218
ADAMDEC1	-0.133639	5.15201e-10	1.76384e-07	0.266574	0.400213	0.266716	0.344637
CD52	0.275866	6.6639e-10	2.23672e-07	1.55258	1.27672	0.731815	0.663668
S100A8	-0.257125	6.89922e-10	2.27117e-07	1.23278	1.48991	0.673769	0.743945
CD9	0.219143	8.04564e-10	2.55047e-07	2.03739	1.81825	0.906686	0.876817
NME4	0.0855401	7.93771e-10	2.55047e-07	0.218136	0.132595	0.277002	0.159862
SGK1	0.204994	1.04598e-09	3.25547e-07	1.6121	1.4071	0.857458	0.815917
ASAH1	0.173253	1.23339e-09	3.77022e-07	1.96899	1.79574	0.935342	0.892734
VAT1	0.177859	1.52606e-09	4.583e-07	1.25469	1.07683	0.800147	0.739792
CD63	0.14234	1.85297e-09	5.28651e-07	2.99611	2.85377	0.98604	0.986159
BCL2A1	0.195267	5.2768e-09	1.43378e-06	1.07201	0.876748	0.67083	0.589619
ATP6V0C	0.157869	6.92962e-09	1.79729e-06	2.51921	2.36134	0.963997	0.947405
WSB1	0.129268	7.46068e-09	1.90615e-06	0.608125	0.478857	0.584864	0.483737
LIPA	0.215034	7.67722e-09	1.93263e-06	2.10027	1.88524	0.897869	0.871972
ZNF385A	0.1524	7.92197e-09	1.96534e-06	0.712709	0.560308	0.580456	0.492734
PQLC3	0.120553	8.28294e-09	2.02553e-06	0.464049	0.343495	0.470242	0.355017
PLBD1	0.123616	8.44192e-09	2.03534e-06	0.467592	0.343976	0.454813	0.341869
ATP6V1B2	0.160863	8.58393e-09	2.04083e-06	1.08595	0.925091	0.765614	0.70173
MT-CYB	0.176236	1.20502e-08	2.8257e-06	2.88148	2.70524	0.976488	0.964706
CTSB	0.134057	1.58177e-08	3.65902e-06	3.60804	3.47398	0.996326	0.995156
TMBIM1	0.119662	1.8823e-08	4.29615e-06	0.475989	0.356327	0.469508	0.372318
ATP1B3	0.130382	1.93316e-08	4.35418e-06	0.626607	0.496225	0.576782	0.474048
CCNI	0.148547	2.29408e-08	4.97274e-06	1.11218	0.96363	0.79133	0.719723
CYB5R3	0.113243	2.29493e-08	4.97274e-06	0.466211	0.352967	0.486407	0.372318
PIM1	0.115065	3.28556e-08	7.03029e-06	0.361433	0.246369	0.340926	0.244983
OSCAR	0.0892213	3.38498e-08	7.15359e-06	0.284597	0.195376	0.332109	0.234602
CIR1	0.148495	4.01072e-08	8.37263e-06	0.50553	0.357035	0.398971	0.317647
PTMA	-0.112686	4.22061e-08	8.70462e-06	3.00588	3.11857	0.987509	0.988927
APOC4-APOC2	0.194703	4.49586e-08	9.16192e-06	0.566959	0.372256	0.271859	0.187543
RNH1	0.151263	5.09741e-08	1.02656e-05	1.41946	1.2682	0.852314	0.811765
FN1	-0.0996003	5.18721e-08	1.0325e-05	0.09417	0.19377	0.077884	0.136332
PSMB8	0.140326	5.48287e-08	1.0788e-05	0.884211	0.743885	0.696547	0.612457
MME	0.0672235	5.9513e-08	1.15766e-05	0.115689	0.048465	0.097722	0.048443
TAP1	0.11381	6.06671e-08	1.16685e-05	0.437193	0.323383	0.434974	0.330104
EMP1	0.159427	6.32589e-08	1.20318e-05	0.734609	0.575183	0.552535	0.460208
HMGA1	0.15145	6.75283e-08	1.27027e-05	0.798151	0.6467	0.626745	0.546021
FTL	-0.108194	8.75335e-08	1.62869e-05	6.67862	6.78681	1	1
IL10RB	0.114609	9.10012e-08	1.67501e-05	0.550508	0.435899	0.543718	0.44083
ANPEP	-0.106527	9.70578e-08	1.75487e-05	0.285968	0.392496	0.321822	0.384083
VMO1	-0.0549417	9.73905e-08	1.75487e-05	0.044299	0.099241	0.055841	0.108651
PGK1	0.150215	9.99282e-08	1.78185e-05	1.32435	1.17413	0.825863	0.770934
LRPAP1	0.154481	1.04325e-07	1.84106e-05	1.326	1.17152	0.828802	0.774394
RNASET2	0.132319	1.28557e-07	2.24555e-05	0.751024	0.618705	0.629684	0.550173
TMSB4X	-0.162793	1.6007e-07	2.76775e-05	4.17185	4.33464	0.986774	0.995156
TOR3A	0.0914316	1.69563e-07	2.87384e-05	0.296431	0.205	0.321087	0.231834
MVP	0.113971	1.75967e-07	2.95314e-05	0.544455	0.430484	0.533431	0.434602
SIRPB1	-0.0734444	1.83522e-07	3.04014e-05	0.115473	0.188918	0.163115	0.19308
MS4A4A	0.146427	2.0017e-07	3.26334e-05	0.795001	0.648574	0.594416	0.512803
LILRB3	0.120921	2.02789e-07	3.27486e-05	0.600108	0.479188	0.562087	0.455363
CNBP	0.143798	2.12478e-07	3.39925e-05	1.16266	1.01886	0.797943	0.743253
RAB20	0.122313	2.15725e-07	3.41924e-05	0.653103	0.53079	0.591477	0.49481
CSTB	0.13367	2.20002e-07	3.45504e-05	3.66057	3.5269	0.993387	0.99308
CAMK1	-0.0922616	2.31372e-07	3.60057e-05	0.213418	0.30568	0.25349	0.309343
FAIM	0.102215	2.83788e-07	4.33739e-05	0.307749	0.205534	0.280676	0.187543
HMG20B	0.117214	2.86989e-07	4.3475e-05	0.463193	0.345979	0.43424	0.337716
UBC	0.128732	2.96065e-07	4.44566e-05	2.47659	2.34786	0.977223	0.968858
GK	0.115305	3.05327e-07	4.54486e-05	0.492033	0.376728	0.464364	0.361246
GLA	0.127704	3.96836e-07	5.85607e-05	0.730926	0.603222	0.614254	0.533564
NFKBIA	0.18742	4.05501e-07	5.93279e-05	2.30734	2.11992	0.950037	0.918339
CD151	0.113914	4.29256e-07	6.22712e-05	0.565519	0.451605	0.538575	0.444291
TAX1BP1	0.129497	4.5174e-07	6.44407e-05	0.923616	0.794119	0.725202	0.657439
SDCBP	0.145956	4.48774e-07	6.44407e-05	1.90767	1.76171	0.919912	0.894118
HSPA8	0.158799	4.60452e-07	6.51406e-05	1.87849	1.71969	0.908891	0.876817
RPS26	-0.141916	4.68722e-07	6.57671e-05	1.92149	2.0634	0.927259	0.933564
CD164	0.138026	6.11789e-07	8.51432e-05	0.969567	0.831541	0.73108	0.643599
ACP5	0.160059	6.47682e-07	8.94115e-05	2.91993	2.75987	0.983835	0.976471
ALDH2	0.13865	7.8154e-07	0.000107027	0.853977	0.715328	0.638501	0.575779
MT1F	-0.0573577	8.25561e-07	0.000110406	0.055387	0.112744	0.072741	0.107958
JUNB	0.160107	8.20778e-07	0.000110406	1.29975	1.13965	0.797943	0.731488
MT2A	-0.138039	8.21412e-07	0.000110406	0.324496	0.462535	0.288024	0.32526
SERINC2	0.0822036	8.48872e-07	0.000111777	0.253397	0.171193	0.255694	0.197924
UROD	0.0967108	8.9245e-07	0.000116618	0.436029	0.339318	0.465834	0.365398
COL4A2-AS2	-0.0526862	9.49912e-07	0.000123186	0.036059	0.088745	0.035268	0.078893
ATP5E	-0.140566	9.70059e-07	0.000124853	2.28316	2.42372	0.946363	0.951557
ABHD16A	0.0676553	9.85937e-07	0.00012595	0.202317	0.134662	0.265981	0.166782
HSPA9	0.122018	9.95214e-07	0.000126193	0.71267	0.590652	0.611315	0.529412
KLF10	0.0952355	1.0099e-06	0.000127114	0.360126	0.264891	0.382807	0.26782
CLEC10A	-0.0696212	1.0863e-06	0.000135733	0.115785	0.185406	0.14842	0.188927
WARS	0.131915	1.13428e-06	0.0001407	0.699657	0.567742	0.576047	0.47474
APP	0.0844049	1.15778e-06	0.000142582	0.289796	0.205391	0.315209	0.234602
GPC4	0.0749824	1.23868e-06	0.000150381	0.142873	0.06789	0.102866	0.054671
FABP5	-0.256138	1.23159e-06	0.000150381	2.01258	2.26872	0.814107	0.845675
CHI3L1	0.221898	1.28042e-06	0.000154353	0.777531	0.555633	0.320353	0.26436
TCN2	0.0796041	1.38727e-06	0.000164911	0.274763	0.195159	0.304923	0.227682
ZFP36	0.181959	1.37881e-06	0.000164911	1.54285	1.36089	0.796473	0.777163
ARF1	0.132767	1.41493e-06	0.000166849	1.42571	1.29295	0.869214	0.809689
PLP2	0.111929	1.42306e-06	0.000166849	0.60336	0.491431	0.556943	0.467128
S100A4	-0.215962	1.56279e-06	0.000179543	2.01964	2.2356	0.82072	0.862284
ANKRD28	0.0809536	1.54272e-06	0.000179543	0.273881	0.192927	0.309331	0.217301
HERC5	0.0463173	1.56028e-06	0.000179543	0.086413	0.040096	0.097722	0.052595
RP11-212I21.2	0.0289014	1.57692e-06	0.000179958	0.042979	0.014077	0.06025	0.016609
TAGAP	0.0821103	1.59025e-06	0.000180277	0.283306	0.201196	0.307862	0.226298
SAT1	0.136765	1.61018e-06	0.000180661	2.66141	2.52465	0.975018	0.965398
LGALS3	0.127182	1.68793e-06	0.000186329	4.07848	3.9513	0.996326	0.995848
TMEM199	0.0708537	1.69806e-06	0.000186329	0.234031	0.163177	0.292432	0.200692
LTBR	0.0920571	1.68747e-06	0.000186329	0.406402	0.314345	0.445261	0.343945
RABGGTA	0.069342	1.74831e-06	0.000190539	0.233514	0.164172	0.295371	0.207612
HS3ST2	0.0888243	1.77829e-06	0.000190614	0.282297	0.193473	0.265246	0.183391
NAAA	0.0780113	1.78165e-06	0.000190614	0.28502	0.207009	0.336517	0.24083
TYROBP	-0.101153	1.83153e-06	0.000194733	3.59962	3.70077	0.991183	0.992388
FGR	0.142172	1.88161e-06	0.000198824	0.842798	0.700626	0.622337	0.540484
TREML4	0.00907057	2.20018e-06	0.00022965	0.009071	0	0.017634	0
FCER1G	-0.157148	2.27092e-06	0.000235598	3.11248	3.26963	0.950037	0.976471
CD55	0.0790347	2.6347e-06	0.000271691	0.269418	0.190383	0.305658	0.213841
TOM1	0.0955253	2.69991e-06	0.000276749	0.44841	0.352885	0.462895	0.379931
ARHGAP18	-0.120378	3.02756e-06	0.000301322	0.674	0.794378	0.579721	0.643599
ANXA2	0.123138	3.02766e-06	0.000301322	2.6141	2.49096	0.977223	0.961938
ARL6IP5	0.130021	3.00156e-06	0.000301322	1.05719	0.927173	0.753123	0.686505
PLAUR	0.151074	2.97679e-06	0.000301322	1.24606	1.09498	0.784717	0.733564
TMBIM6	0.137225	2.96818e-06	0.000301322	1.83167	1.69444	0.912564	0.878201
SARAF	0.128179	3.15145e-06	0.000311829	1.28001	1.15183	0.83468	0.781315
VWA5A	0.0691366	3.2138e-06	0.000316171	0.213665	0.144529	0.246877	0.166782
PGD	0.138275	3.23681e-06	0.000316615	1.54337	1.4051	0.86701	0.83391
ELOVL1	0.0962029	3.46781e-06	0.000335379	0.491389	0.395186	0.501837	0.406228
MPDU1	0.0835277	3.45721e-06	0.000335379	0.348914	0.265386	0.396032	0.304498
MT-ATP8	0.160963	3.65209e-06	0.000351216	1.9104	1.74944	0.902278	0.867128
CPNE9	0.0191261	3.9136e-06	0.000372184	0.02706	0.007934	0.046289	0.013149
PRRC2C	0.118465	3.89952e-06	0.000372184	0.865858	0.747393	0.703894	0.623529
MDK	0.0248157	3.99706e-06	0.000375943	0.030765	0.00595	0.033799	0.006228
HSD17B12	0.0760257	3.99085e-06	0.000375943	0.29917	0.223144	0.361499	0.262976
SDS	0.125717	4.08515e-06	0.000382129	0.550815	0.425098	0.436444	0.331488
EEF2	0.125845	4.44162e-06	0.000413215	1.07909	0.953246	0.770757	0.712111
TMEM38B	0.0895643	4.47126e-06	0.000413724	0.347858	0.258294	0.352682	0.272664
A2M	-0.111913	4.63232e-06	0.000426323	0.382053	0.493966	0.35856	0.404844
ATP6AP1	0.128134	4.93042e-06	0.000451331	1.09857	0.970437	0.751653	0.720415
PHACTR1	0.0842117	4.97323e-06	0.000452828	0.321594	0.237382	0.346069	0.250519
RNF149	0.094583	5.0349e-06	0.000456018	0.439415	0.344832	0.452608	0.358478
TAPBP	0.114185	5.09443e-06	0.000458981	0.776295	0.66211	0.659809	0.577163
BNIP3L	0.114176	5.5583e-06	0.000495557	0.821703	0.707526	0.681117	0.613149
LYZ	0.209752	5.93637e-06	0.000526522	2.97145	2.7617	0.962528	0.937024
NEU1	0.0992602	6.08683e-06	0.000537084	0.515286	0.416026	0.503306	0.421453
EMC3	0.104721	6.4169e-06	0.000563305	0.598718	0.493997	0.549596	0.466436
SOAT1	0.0993926	6.45972e-06	0.000564171	0.448841	0.349448	0.429831	0.348097
PLPP3	0.0841235	6.56401e-06	0.000570369	0.310042	0.225919	0.315944	0.238062
LAPTM4A	0.123798	6.61801e-06	0.000572157	0.972927	0.84913	0.71712	0.640138
TMED2	0.109885	6.7575e-06	0.000578374	0.728947	0.619061	0.629684	0.553633
CAT	0.0964106	6.72516e-06	0.000578374	0.488429	0.392018	0.486407	0.392388
TFRC	0.133575	6.97794e-06	0.000594271	0.745569	0.611994	0.556943	0.482353
GPNMB	0.139841	7.54248e-06	0.000639169	2.67157	2.53173	0.967671	0.96263
RP11-733O18.1	-0.044696	7.64453e-06	0.000644626	0.057369	0.102065	0.077149	0.119031
GUSB	0.0953255	7.85367e-06	0.0006558	0.513704	0.418379	0.511389	0.415917
IRF1	0.13948	7.83288e-06	0.0006558	1.08838	0.948901	0.745775	0.658824
TKT	0.12984	7.99484e-06	0.000664348	1.26651	1.13667	0.80529	0.767474
GPR183	-0.099204	8.16706e-06	0.000672133	0.338485	0.437689	0.330639	0.395848
PRDX3	0.116199	8.14338e-06	0.000672133	0.928795	0.812595	0.71565	0.648443
FKBP15	0.101224	8.33293e-06	0.000682503	0.559533	0.458309	0.53784	0.447751
ZNF180	0.0233301	8.42182e-06	0.000683245	0.033548	0.010218	0.045555	0.014533
CD86	0.10658	8.40468e-06	0.000683245	0.550726	0.444145	0.496694	0.422837
XRCC6	0.10483	8.58585e-06	0.000693267	0.695056	0.590225	0.629684	0.543253
STXBP2	0.109665	9.04425e-06	0.000720383	0.824026	0.714361	0.683321	0.612457
LEPROT	0.103573	9.04792e-06	0.000720383	0.629252	0.525679	0.584129	0.493426
APLP2	0.133014	9.4146e-06	0.000746107	1.46807	1.33506	0.852314	0.811073
ACOT2	0.0779811	9.51053e-06	0.000750236	0.312014	0.234033	0.346804	0.257439
HLA-DRB5	-0.134297	9.7965e-06	0.00076925	0.691685	0.825982	0.559148	0.550173
AKR1A1	0.120397	1.0008e-05	0.000782271	1.39105	1.27065	0.853784	0.812457
FXYD6	0.0468266	1.02289e-05	0.000795899	0.113503	0.066677	0.142542	0.082353
PLK3	0.0657339	1.09732e-05	0.00084995	0.20336	0.137626	0.235856	0.151557
GCA	0.090734	1.11926e-05	0.000863043	0.46178	0.371046	0.481264	0.386851
MCEMP1	0.0651906	1.21549e-05	0.000933042	0.182703	0.117512	0.184423	0.128028
CMTM6	0.115933	1.29887e-05	0.000992596	0.862366	0.746433	0.680382	0.620069
UBE2E2	0.0717604	1.45294e-05	0.00109976	0.285101	0.21334	0.346804	0.248443
CD83	0.132332	1.44817e-05	0.00109976	0.950592	0.81826	0.68773	0.602768
PPIA	0.0963031	1.45838e-05	0.00109976	2.58286	2.48655	0.983101	0.96955
COL4A3BP	0.0984926	1.55112e-05	0.00116457	0.579681	0.481188	0.556943	0.4609
MT-CO2	0.12483	1.57489e-05	0.00117725	3.68209	3.55726	0.98457	0.983391
PPP1R10	0.0656136	1.68643e-05	0.00124971	0.228796	0.163182	0.279206	0.188235
PDXDC1	0.0805996	1.70906e-05	0.00125078	0.348179	0.267579	0.381337	0.29481
HAMP	0.114325	1.70689e-05	0.00125078	0.485358	0.371034	0.371785	0.306574
TSTD1	0.0614318	1.7098e-05	0.00125078	0.205907	0.144476	0.249082	0.175779
TSC22D2	0.0501464	1.78958e-05	0.00130358	0.129867	0.079721	0.161646	0.09827
PKM	0.109751	1.81215e-05	0.00131442	2.34367	2.23391	0.972814	0.956401
RPL28	-0.0937905	1.82468e-05	0.00131793	2.90701	3.0008	0.987509	0.984083
GDF15	0.0644774	1.98116e-05	0.00142493	0.178592	0.114115	0.178545	0.117647
MT-ND2	-0.131122	2.04815e-05	0.00146695	2.02255	2.15367	0.933137	0.938408
ICAM1	0.100439	2.05964e-05	0.00146904	0.534191	0.433752	0.495959	0.404844
TSPAN3	0.0853415	2.08766e-05	0.00148284	0.393184	0.307843	0.406319	0.323875
PLXNB2	-0.0589145	2.19768e-05	0.00155454	0.121483	0.180398	0.163115	0.202768
IFIT2	0.0436158	2.2221e-05	0.00156535	0.079274	0.035658	0.073475	0.041522
RASAL1	-0.0516025	2.24249e-05	0.00157324	0.091935	0.143538	0.127112	0.164706
TIMP1	-0.144506	2.27194e-05	0.00158739	1.33427	1.47877	0.781778	0.807612
CTD-2516F10.2	-0.018861	2.48145e-05	0.00172673	0.005994	0.024855	0.009552	0.032526
MYD88	0.0753228	2.51938e-05	0.00174602	0.332057	0.256735	0.382072	0.281661
TECR	0.0919288	2.56381e-05	0.00176965	0.551508	0.45958	0.544453	0.451903
C15orf48	0.147154	2.59223e-05	0.00178208	0.901203	0.754049	0.56576	0.50519
WDR48	0.0381712	2.62795e-05	0.00179941	0.085659	0.047488	0.108009	0.065744
GGH	0.0381228	2.74424e-05	0.00187155	0.083673	0.04555	0.115356	0.053287
IDH1	0.0999344	2.77654e-05	0.00188607	0.617703	0.517768	0.554004	0.470588
MT1G	-0.0607697	2.78862e-05	0.00188678	0.042517	0.103287	0.033799	0.063668
LDHA	0.110522	2.89749e-05	0.00195272	0.895295	0.784774	0.698751	0.629066
KCTD12	-0.0835339	3.07057e-05	0.00206126	0.326811	0.410345	0.363703	0.404844
TNFRSF12A	0.0334332	3.14773e-05	0.00209908	0.066157	0.032723	0.087436	0.041522
P2RY6	-0.0713532	3.15144e-05	0.00209908	0.20622	0.277573	0.232182	0.292042
NT5DC2	-0.0368369	3.23541e-05	0.00214666	0.048446	0.085283	0.070536	0.106574
AK4	0.0416349	3.29919e-05	0.00218052	0.076356	0.034721	0.076414	0.033218
GM2A	0.134034	3.36911e-05	0.00221817	1.4901	1.35606	0.839824	0.824221
HSF1	0.0638174	3.3902e-05	0.0022235	0.254893	0.191076	0.318883	0.23391
ACTN1	0.0852775	3.65343e-05	0.00237793	0.451337	0.36606	0.462895	0.376471
TARS	0.068812	3.64574e-05	0.00237793	0.284126	0.215314	0.336517	0.242215
GSTM1	0.0484325	3.75922e-05	0.00243751	0.125817	0.077384	0.13446	0.092042
CD300A	0.0662426	3.80707e-05	0.00245922	0.261496	0.195254	0.304923	0.222837
ERP29	0.106776	3.99702e-05	0.00257222	0.913445	0.806669	0.714181	0.64083
HSBP1L1	0.0481637	4.06668e-05	0.00260725	0.141644	0.093481	0.188832	0.114879
MID1IP1	0.0611559	4.12311e-05	0.00263356	0.213438	0.152282	0.252755	0.179239
KLHDC8B	0.0454261	4.26615e-05	0.0027148	0.121661	0.076234	0.156503	0.093426
COL6A1	-0.0379733	4.48394e-05	0.00284282	0.031562	0.069535	0.031594	0.069896
PDCD6IP	0.0916836	4.53767e-05	0.00286627	0.567086	0.475403	0.55327	0.4609
GPCPD1	0.0873424	4.68598e-05	0.00294906	0.470159	0.382816	0.468773	0.386159
AC004556.1	-0.00739346	4.76027e-05	0.00298484	0	0.007393	0	0.013841
PRDM1	-0.069821	4.91957e-05	0.00307347	0.17984	0.249661	0.201323	0.247751
OLR1	0.061325	4.99244e-05	0.0030964	0.193546	0.132221	0.213079	0.137024
FCHO2	0.071298	4.98949e-05	0.0030964	0.320146	0.248848	0.359295	0.281661
PIM3	0.0765852	5.02467e-05	0.00310514	0.311397	0.234812	0.322557	0.247059
CAPG	0.112208	5.08542e-05	0.00313137	2.68568	2.57347	0.973549	0.95917
ELOVL5	0.0557919	5.24429e-05	0.00321763	0.179318	0.123526	0.214548	0.150865
VEGFB	-0.0572649	5.50292e-05	0.00335228	0.142825	0.20009	0.187362	0.231834
MAN2B1	0.100588	5.53338e-05	0.00335233	0.705826	0.605238	0.601763	0.527336
P4HB	0.116741	5.54217e-05	0.00335233	1.44607	1.32933	0.844232	0.817993
TMEM80	0.036856	5.68856e-05	0.00342876	0.09165	0.054794	0.132256	0.07474
C2orf74	-0.0532948	5.72324e-05	0.00343756	0.121878	0.175173	0.168259	0.207612
ACSL5	0.0589947	6.50829e-05	0.00389541	0.196126	0.137131	0.226304	0.161246
UBE2D3	0.106457	6.67744e-05	0.00398273	1.09988	0.993424	0.783248	0.731488
C5AR1	0.122933	6.98834e-05	0.00415369	1.06301	0.940079	0.712711	0.6609
SLC31A2	0.0917296	7.14745e-05	0.00423357	0.582083	0.490354	0.545187	0.461592
LDHB	0.0827311	7.23697e-05	0.00427181	0.402433	0.319702	0.409258	0.320415
MT-ND4	-0.115781	7.42751e-05	0.00436921	2.6605	2.77628	0.968406	0.96609
PLAU	0.0741575	7.48631e-05	0.00437374	0.310256	0.236099	0.318148	0.247059
DAZAP2	0.104619	7.47505e-05	0.00437374	1.07653	0.971912	0.785452	0.72526
RPLP0	0.100143	7.51324e-05	0.00437386	2.50859	2.40844	0.973549	0.95917
RNF130	0.109565	7.53762e-05	0.00437386	1.81954	1.70998	0.915503	0.89481
CAPN2	0.0796658	7.57981e-05	0.00438349	0.379149	0.299483	0.38942	0.319723
C1orf131	-0.046351	7.81966e-05	0.00450697	0.092236	0.138587	0.13446	0.168166
RPS28	-0.103454	7.94269e-05	0.00456252	2.43939	2.54285	0.963262	0.96609
AHRR	-0.0460236	8.0997e-05	0.00463715	0.093215	0.139239	0.127112	0.174394
MT1H	-0.038838	8.47897e-05	0.0048381	0.018226	0.057064	0.019104	0.038062
PRDX1	0.104022	8.56644e-05	0.00487177	2.72614	2.62212	0.975018	0.960554
PLD3	0.119494	8.63273e-05	0.00489321	2.15479	2.0353	0.942689	0.929412
LST1	-0.11811	8.67067e-05	0.0048985	0.998841	1.11695	0.692873	0.734256
CXCR4	0.0725743	8.76089e-05	0.00493319	0.270578	0.198004	0.269655	0.188235
GPN3	0.0669352	8.80031e-05	0.00493914	0.30402	0.237085	0.366642	0.267128
TADA2A	0.0321036	8.8612e-05	0.00495706	0.07268	0.040577	0.101396	0.056055
TGFBI	-0.135312	9.2061e-05	0.00513323	0.87241	1.00772	0.599559	0.643599
ECE1	0.0229422	9.34293e-05	0.00517772	0.037546	0.014604	0.047759	0.021453
SECISBP2L	0.0588341	9.34638e-05	0.00517772	0.227658	0.168824	0.271124	0.20346
M6PR	0.110943	9.40024e-05	0.00519075	1.26555	1.15461	0.812638	0.768858
NQO2	-0.0837901	9.53255e-05	0.00524689	0.412176	0.495967	0.440118	0.469204
S100A12	-0.0228265	9.72914e-05	0.00533793	0.012405	0.035231	0.017634	0.04083
SERPINE1	0.0472903	0.000100519	0.00549741	0.101235	0.053944	0.08817	0.051211
PABPC1	0.105536	0.000104034	0.00567151	1.56463	1.45909	0.894195	0.860208
HPSE	0.0352678	0.000105061	0.00570934	0.083388	0.04812	0.109478	0.062976
RDH13	0.0245879	0.000105761	0.0057111	0.042711	0.018123	0.059515	0.023529
MGST2	0.0650938	0.000105726	0.0057111	0.293054	0.22796	0.348273	0.252595
PDK1	0.0254734	0.000112149	0.00603703	0.049234	0.02376	0.068332	0.034602
APH1A	0.0938292	0.000114557	0.00612808	0.761396	0.667566	0.65687	0.588927
DNAJC10	0.0577428	0.000116204	0.00617755	0.228418	0.170675	0.278472	0.209689
PHYH	0.0463386	0.000116175	0.00617755	0.155201	0.108863	0.213813	0.139792
GLB1L	0.0319241	0.000117472	0.00622567	0.075205	0.043281	0.106539	0.059516
TMEM43	0.0437526	0.00012004	0.00632261	0.126382	0.082629	0.16532	0.103806
SRP9	0.0878439	0.00012003	0.00632261	0.646448	0.558604	0.609111	0.52526
NBN	0.0719475	0.000121383	0.00635421	0.364003	0.292056	0.410727	0.314187
UQCRC2	0.0913562	0.000130087	0.00676845	0.676701	0.585344	0.601763	0.53564
ZZZ3	0.0415881	0.000129724	0.00676845	0.11097	0.069382	0.143277	0.087889
IER3	0.13829	0.000130938	0.00679211	1.06465	0.926361	0.664217	0.588235
PDPR	0.0400712	0.000132204	0.00683708	0.09998	0.059908	0.121234	0.073356
CLEC5A	-0.0449139	0.000136337	0.00702959	0.077515	0.122429	0.096988	0.12872
RAB7A	0.103399	0.000137751	0.00708117	1.24071	1.13731	0.822924	0.779931
CHST13	0.0422286	0.000142087	0.00728219	0.124835	0.082606	0.158707	0.110035
GAS7	-0.0785095	0.000143648	0.00734018	0.360848	0.439357	0.396767	0.435294
MREG	0.0569481	0.000147613	0.00752034	0.187969	0.131021	0.199118	0.141176
ACAT2	0.0603892	0.000151296	0.00768512	0.230709	0.17032	0.268185	0.188235
EIF4A3	0.0713372	0.000157004	0.00795147	0.38167	0.310333	0.426157	0.343945
GPI	0.0870399	0.000158056	0.00798113	0.640623	0.553583	0.600294	0.521107
RBBP9	0.025854	0.00016146	0.00812902	0.053572	0.027718	0.072006	0.042907
WDR75	0.0342413	0.000164166	0.00824104	0.082127	0.047885	0.105805	0.06782
FOS	0.138354	0.000164845	0.00825093	3.18443	3.04608	0.963262	0.973702
NUPR1	0.0798997	0.000169237	0.00844604	0.339512	0.259613	0.292432	0.240138
ZNF704	-0.0201207	0.000170656	0.00849214	0.010333	0.030454	0.01543	0.036678
ENTHD1	0.0158128	0.000173468	0.00860701	0.020229	0.004416	0.024982	0.00692
DYNLT1	0.0858848	0.000174501	0.00863324	0.61163	0.525745	0.578986	0.50173
LIMD2	-0.0785829	0.000175933	0.00865673	0.351811	0.430394	0.376194	0.409689
OSBPL8	0.0939778	0.000175987	0.00865673	0.650904	0.556926	0.585599	0.50173
C1QB	-0.120075	0.000176572	0.00866061	0.423907	0.543982	0.26745	0.316263
MRPL51	-0.0877092	0.000180114	0.00880914	0.616193	0.703902	0.583395	0.611073
LINC00998	0.069454	0.000181966	0.00884912	0.369421	0.299966	0.41881	0.331488
S100P	0.0120872	0.000181872	0.00884912	0.015287	0.0032	0.021308	0.005536
RIPK2	0.0611612	0.00018634	0.00898527	0.25743	0.196269	0.308597	0.219377
CHCHD6	0.0334532	0.000185788	0.00898527	0.083222	0.049768	0.114622	0.066436
GNPAT	0.0503701	0.000185858	0.00898527	0.180432	0.130062	0.227774	0.16609
MBD3	-0.0411617	0.000187582	0.00899446	0.068018	0.10918	0.08964	0.124567
QKI	-0.0749999	0.000187401	0.00899446	0.346376	0.421376	0.384276	0.427682
PRUNE2	0.00586272	0.000194845	0.00931665	0.005863	0	0.012491	0
GALNT11	0.0410122	0.000196031	0.00934726	0.122834	0.081822	0.166789	0.110727
EDEM2	0.0612836	0.000198224	0.00939943	0.27757	0.216287	0.332843	0.252595
SDHD	0.0908634	0.000198209	0.00939943	0.769273	0.678409	0.653196	0.599308
SDF4	0.0860537	0.00020045	0.00947872	0.616445	0.530392	0.578986	0.503806
EIF3C	0.0318834	0.00020635	0.00973085	0.076652	0.044768	0.104335	0.0609
MKKS	-0.0753745	0.000206997	0.00973453	0.360535	0.435909	0.40338	0.432526
BCL10	0.0578137	0.000212809	0.00998047	0.243774	0.18596	0.296841	0.220761
EWSR1	0.0828419	0.000219697	0.0102753	0.574027	0.491185	0.562821	0.481661
ACO1	0.0404123	0.0002209	0.0103034	0.115528	0.075116	0.150625	0.094118
HNRNPF	0.0899398	0.000223659	0.0104038	0.721438	0.631498	0.634093	0.559862
SLC29A3	0.0702702	0.000235719	0.0109351	0.341321	0.271051	0.366642	0.285813
ENO3	0.018606	0.00024235	0.0112123	0.031736	0.01313	0.04335	0.020069
LYN	-0.0747861	0.000244233	0.0112689	0.380382	0.455168	0.426892	0.448443
CCPG1	0.0723523	0.000245112	0.0112791	0.405173	0.33282	0.431301	0.346021
ANKRD54	0.0296854	0.000249365	0.011444	0.071765	0.042079	0.104335	0.060208
DCTN1	0.0575358	0.000252024	0.0115352	0.24049	0.182955	0.291697	0.209689
TM2D1	0.0557782	0.00025762	0.0117598	0.239431	0.183652	0.303453	0.217993
CPM	0.0796772	0.000260488	0.0118591	0.485088	0.405411	0.476855	0.39654
RRP7A	-0.0727084	0.000262643	0.0119255	0.366745	0.439453	0.412932	0.449135
CSNK1D	0.061552	0.000263545	0.0119348	0.286773	0.225221	0.347539	0.255363
CD53	0.0912705	0.000273506	0.0123207	0.749962	0.658691	0.632623	0.56609
PSMB9	0.100524	0.000275979	0.0123995	0.882297	0.781772	0.680382	0.619377
HTATIP2	0.0731603	0.000278706	0.0124892	0.456922	0.383762	0.475386	0.414533
TBC1D1	-0.053592	0.000280514	0.0125374	0.159504	0.213096	0.213079	0.238062
CALU	0.0888818	0.000284189	0.0126686	0.618041	0.529159	0.550331	0.489273
PIK3AP1	-0.0607408	0.000286058	0.0127188	0.221293	0.282034	0.274798	0.311419
NAPA	0.0923117	0.000288034	0.0127735	0.939961	0.847649	0.738428	0.678893
LAMP2	0.0901926	0.000293487	0.0129817	0.726764	0.636571	0.619398	0.560554
P2RY1	0.0217743	0.000298974	0.0131903	0.042497	0.020723	0.06025	0.03045
BSCL2	0.0613133	0.000301067	0.0132357	0.300372	0.239059	0.353417	0.276125
NAPG	0.05563	0.000301549	0.0132357	0.231593	0.175963	0.279941	0.213841
S1PR2	-0.030372	0.000304689	0.0133012	0.041666	0.072038	0.062454	0.092042
LDLRAP1	0.026561	0.000306673	0.0133012	0.055575	0.029014	0.081558	0.03737
ALDOA	0.0893452	0.000306926	0.0133012	2.53531	2.44597	0.971345	0.961938
ARF4	0.086052	0.000306825	0.0133012	0.657906	0.571854	0.594416	0.521799
VSIG4	-0.0777101	0.000305826	0.0133012	0.284224	0.361934	0.265981	0.313495
MILR1	0.048934	0.000314869	0.0136109	0.189175	0.140241	0.244673	0.176471
SLC16A3	-0.0784969	0.000316954	0.0136666	0.442754	0.521251	0.461425	0.494118
CD44	0.111364	0.000318033	0.0136786	1.20454	1.09318	0.795004	0.737716
ANAPC13	0.0612108	0.00031905	0.0136879	0.313315	0.252104	0.375459	0.294118
KLF4	0.066962	0.000324574	0.0138902	0.308393	0.241431	0.335048	0.249135
AC013461.1	0.0473571	0.000326032	0.0139178	0.175222	0.127865	0.227039	0.15917
SLC35E3	0.0496163	0.000340927	0.0143744	0.179313	0.129697	0.221161	0.150865
CLN3	0.0603186	0.000340104	0.0143744	0.294814	0.234495	0.349743	0.270588
VPS13A	0.0357109	0.000337754	0.0143744	0.096576	0.060865	0.1205	0.080277
TGIF1	0.0521574	0.000339584	0.0143744	0.214854	0.162696	0.26745	0.198616
ORAI2	0.0482985	0.000339084	0.0143744	0.160832	0.112534	0.180015	0.137716
TAF9	0.0625999	0.000348738	0.0146676	0.327397	0.264797	0.378398	0.303806
COPG1	0.0601877	0.000369244	0.015492	0.295558	0.23537	0.348273	0.271972
GSTP1	-0.0997709	0.000371749	0.0155589	2.16362	2.26339	0.946363	0.947405
KLHL6	0.0551934	0.00037801	0.0157502	0.204792	0.149599	0.229243	0.167474
CD58	0.0714226	0.00037816	0.0157502	0.394761	0.323339	0.411462	0.342561
APOC1	-0.187587	0.00038303	0.0159143	2.06387	2.25146	0.80529	0.844983
FARSA	0.0605323	0.00038664	0.0159867	0.300619	0.240087	0.361499	0.275433
TMX4	0.0572181	0.000386328	0.0159867	0.259194	0.201976	0.316679	0.23045
TMEM191B	0.0117052	0.000389834	0.01608	0.014989	0.003284	0.019838	0.005536
C4orf48	-0.0923255	0.000396373	0.0162765	0.786014	0.878339	0.662013	0.674048
LRRC59	0.0787493	0.000397451	0.0162765	0.555065	0.476316	0.547392	0.460208
NDUFV2	0.0920914	0.000396815	0.0162765	0.908668	0.816577	0.723733	0.655363
RMDN3	0.067468	0.00040308	0.0164676	0.342107	0.274639	0.354151	0.302422
CD40	0.0621817	0.000407092	0.0165525	0.29029	0.228108	0.322557	0.244983
NPM1	0.0965627	0.000406552	0.0165525	1.70417	1.6076	0.915503	0.878201
RFX5	0.0394264	0.000409591	0.0166147	0.114824	0.075398	0.154298	0.091349
CYBRD1	0.0241527	0.000411302	0.0166446	0.049132	0.024979	0.066128	0.033218
KDELR2	0.0862438	0.000415726	0.016784	0.783352	0.697108	0.660544	0.608997
TMEM14C	0.0860374	0.0004254	0.0171254	0.766028	0.67999	0.662013	0.588235
RP11-488L18.8	0.0376056	0.000426184	0.0171254	0.105886	0.06828	0.133725	0.082353
PSMC6	0.0661546	0.00042932	0.017211	0.366749	0.300594	0.409993	0.330796
CCL4	-0.177793	0.000435047	0.0173998	0.903403	1.0812	0.440852	0.465052
FYTTD1	0.0656122	0.000444655	0.0177427	0.372096	0.306484	0.419544	0.341176
TPT1	-0.0937019	0.000448874	0.0177866	2.51689	2.61059	0.97061	0.96955
VPS37A	0.0479384	0.000447055	0.0177866	0.194954	0.147016	0.254225	0.183391
AGAP9	-0.0151973	0.0004488	0.0177866	0.007265	0.022463	0.011756	0.029758
HSD17B4	0.0836007	0.000452348	0.0178829	0.640836	0.557235	0.573843	0.518339
DDOST	0.0876507	0.000456268	0.0179963	0.75044	0.662789	0.626745	0.579931
MFSD10	0.0681218	0.000460342	0.0181152	0.38098	0.312858	0.418075	0.334948
SNX2	0.0902912	0.00046879	0.0184054	0.820275	0.729984	0.667891	0.602076
EIF5A	0.0954421	0.000470356	0.0184246	1.16855	1.0731	0.793534	0.754325
SULT1A1	-0.0586871	0.000474561	0.0185469	0.21425	0.272937	0.260838	0.290657
COMMD10	0.0498387	0.000477349	0.018571	0.210461	0.160622	0.268185	0.201384
CFD	0.101568	0.000476743	0.018571	0.841486	0.739918	0.638501	0.55917
POR	0.0680096	0.000482764	0.0186545	0.395199	0.32719	0.422483	0.346713
NCK1	0.0570926	0.000482303	0.0186545	0.271426	0.214333	0.326965	0.250519
SAMSN1	-0.071422	0.000482225	0.0186545	0.295458	0.36688	0.302719	0.348789
CPNE3	0.0536296	0.000489213	0.0187766	0.250621	0.196992	0.315209	0.235986
TAX1BP3	0.0570855	0.000487366	0.0187766	0.275631	0.218545	0.334313	0.252595
ALG8	0.0434779	0.00048847	0.0187766	0.157594	0.114116	0.209405	0.148097
NAA20	0.0775565	0.000497588	0.0190553	0.566382	0.488825	0.544453	0.471972
TMED4	0.0701648	0.000503322	0.0192318	0.427868	0.357703	0.458486	0.37301
TNFRSF21	0.0380458	0.000506	0.0192911	0.101079	0.063034	0.113152	0.072664
UBL7	0.0561239	0.000517813	0.0196976	0.275519	0.219395	0.339456	0.258131
UTY	0.0383287	0.000524013	0.0198893	0.106032	0.067704	0.137399	0.076125
TESC	0.0355376	0.000526049	0.0199224	0.101133	0.065596	0.124173	0.080969
DUSP1	0.122743	0.000529495	0.0200086	2.06223	1.93949	0.908156	0.903114
SPTLC1	0.0474747	0.00053489	0.0201679	0.195813	0.148338	0.260103	0.184083
GGNBP2	0.0686428	0.000550181	0.0206989	0.412022	0.34338	0.451139	0.361246
LMBRD2	0.0275133	0.000555757	0.0208628	0.070863	0.04335	0.1036	0.061592
STIP1	0.0738767	0.000556991	0.0208634	0.45435	0.380473	0.456282	0.389619
EPOR	0.0206153	0.000569329	0.0212326	0.039567	0.018951	0.055841	0.02699
HLA-DPA1	0.140024	0.000569163	0.0212326	2.1826	2.04257	0.882439	0.87128
OS9	0.0840587	0.000575665	0.0214222	0.747738	0.663679	0.648788	0.591003
MBP	0.0733698	0.000583504	0.0216278	0.476332	0.402962	0.485672	0.404152
ETV5	-0.0530572	0.000584978	0.0216278	0.164523	0.217581	0.203527	0.229758
EIF3L	0.0764085	0.000584826	0.0216278	0.563063	0.486655	0.549596	0.47474
HM13	0.100241	0.000588794	0.0217219	1.16537	1.06513	0.767083	0.732872
GORASP2	0.0537751	0.000591477	0.021774	0.256069	0.202294	0.318148	0.247059
THRAP3	0.073416	0.000596018	0.0218941	0.505821	0.432405	0.512123	0.439446
SEPT2	0.0794347	0.000598366	0.0219332	0.657731	0.578296	0.617193	0.541176
COL23A1	-0.0291273	0.000605583	0.0221504	0.039979	0.069106	0.055107	0.081661
RBFA	0.0358281	0.000616627	0.0224583	0.106257	0.070429	0.137399	0.092734
TMEM243	0.059443	0.000615766	0.0224583	0.306008	0.246565	0.354886	0.283045
CTSL	0.126079	0.000619958	0.0225317	2.23712	2.11104	0.936811	0.918339
TMEM30A	0.0679449	0.000621689	0.0225468	0.399428	0.331483	0.429096	0.347405
SLC22A18AS	-0.0388751	0.000633889	0.0229268	0.086522	0.125397	0.121234	0.150173
JAK1	0.0874817	0.000634848	0.0229268	0.806024	0.718542	0.678913	0.614533
C12orf57	0.0838918	0.000639705	0.0230276	0.508637	0.424745	0.4482	0.388235
POLR2L	-0.0960272	0.000640329	0.0230276	1.11681	1.21284	0.772226	0.786851
SH3BP5	0.0713099	0.000643675	0.0230511	0.356054	0.284744	0.337987	0.287889
PRDX5	0.0887287	0.000642696	0.0230511	1.0273	0.938572	0.763409	0.710727
KANSL1-AS1	0.0426791	0.000650512	0.0232473	0.150679	0.108	0.183688	0.12872
AIF1	-0.122733	0.000652927	0.023285	1.89166	2.01439	0.867744	0.885121
CASP3	0.0380239	0.00066866	0.0237965	0.134188	0.096164	0.184423	0.128028
ENO1	0.0905728	0.000671087	0.0238318	1.96641	1.87583	0.93975	0.915571
NUP107	0.0382176	0.000679396	0.0238318	0.123514	0.085296	0.157237	0.112803
KCNMA1	0.0438398	0.000679348	0.0238318	0.153319	0.10948	0.188097	0.121799
GLB1	0.0687897	0.00067818	0.0238318	0.436195	0.367405	0.459956	0.383391
KDM5D	0.0295916	0.000679245	0.0238318	0.075069	0.045477	0.098457	0.058824
ZP3	0.0172751	0.000672978	0.0238318	0.027277	0.010001	0.037472	0.009689
CCL3L3	0.0963392	0.000681224	0.023847	0.482807	0.386468	0.350478	0.27128
KIAA2026	-0.033381	0.0006858	0.0239094	0.056166	0.089547	0.079353	0.107266
TWF2	0.0863262	0.000684941	0.0239094	0.855777	0.769451	0.692138	0.635986
SLC7A8	-0.0456194	0.000688179	0.0239436	0.120764	0.166383	0.153564	0.19308
LACC1	-0.085236	0.000696206	0.0241738	0.559209	0.644446	0.507715	0.542561
IDH2	0.0877373	0.000699486	0.0242385	0.802901	0.715164	0.648053	0.595848
TBKBP1	-0.014258	0.000702457	0.0242922	0.008388	0.022646	0.017634	0.029758
ARFIP1	0.0478695	0.000720035	0.0248499	0.199241	0.151372	0.251286	0.187543
SEMA6B	-0.0636419	0.000722914	0.0248991	0.26715	0.330792	0.293167	0.342561
CYCS	0.0818387	0.000724731	0.0249115	0.700543	0.618704	0.616458	0.557785
MRO	0.0120642	0.000731279	0.0250862	0.016013	0.003949	0.019104	0.007612
PIGT	0.0607957	0.000744475	0.0254878	0.343278	0.282482	0.396032	0.314187
HEXA	0.0868495	0.000751212	0.0256672	0.856916	0.770067	0.699486	0.640138
CTBS	0.060618	0.000762663	0.0260065	0.329817	0.269199	0.37399	0.29827
SQSTM1	0.100406	0.000766732	0.0260933	1.72128	1.62088	0.909625	0.883737
RP11-4B16.4	-0.0248033	0.000773237	0.0262378	0.028077	0.05288	0.042616	0.061592
EPHB2	-0.0400572	0.000774045	0.0262378	0.095546	0.135603	0.123439	0.164706
HLA-DQA1	-0.138929	0.000782312	0.0264656	1.13677	1.2757	0.608376	0.668512
HADHA	0.0890853	0.000790924	0.0267042	0.936809	0.847723	0.720059	0.659516
RP11-488L18.10	-0.0164402	0.000800221	0.0269649	0.010449	0.026889	0.018369	0.03391
LINC01481	-0.0215949	0.000808814	0.0272009	0.024281	0.045876	0.041881	0.058131
TMED9	0.0884616	0.000815161	0.0273606	0.910932	0.82247	0.707568	0.652595
RNASE1	-0.183913	0.000821387	0.0274152	1.31198	1.49589	0.559148	0.605536
GCLC	-0.0552522	0.000824793	0.0274152	0.17281	0.228063	0.20867	0.231834
UNG	0.0183625	0.000822376	0.0274152	0.033753	0.015391	0.051433	0.022145
GARS	0.0669778	0.000823784	0.0274152	0.402985	0.336007	0.423953	0.354325
TIFAB	-0.0327659	0.000819971	0.0274152	0.056518	0.089284	0.069802	0.108651
GYPC	0.0673509	0.000829167	0.0275071	0.380035	0.312684	0.40191	0.307958
UBE2A	0.0723704	0.000831176	0.0275204	0.532108	0.459737	0.531227	0.4609
SLC1A5	0.0544092	0.000837033	0.0275545	0.237343	0.182934	0.264511	0.2
CYC1	0.0814618	0.000835582	0.0275545	0.766632	0.68517	0.6554	0.597232
CEBPD	-0.0603365	0.000834261	0.0275545	0.241043	0.301379	0.278472	0.307958
LINC00847	0.0422868	0.000839274	0.0275752	0.158162	0.115876	0.213079	0.140484
MSLN	-0.0109068	0.000845573	0.027703	0	0.010907	0	0.009689
KDELR1	0.0883799	0.000846399	0.027703	0.914825	0.826445	0.714916	0.647059
SDHC	0.0792234	0.000852766	0.0278581	0.731953	0.65273	0.639236	0.580623
CPOX	-0.0183206	0.000877752	0.0286197	0.016142	0.034462	0.03086	0.046367
MTHFS	0.0532793	0.000881188	0.0286236	0.232046	0.178767	0.271859	0.199308
C1orf174	0.0409705	0.000881214	0.0286236	0.158494	0.117523	0.217487	0.152941
HLA-DRA	0.132089	0.000883679	0.0286493	3.14203	3.00994	0.960323	0.959862
G6PD	0.0845861	0.000891003	0.0286695	0.617826	0.53324	0.534901	0.465744
CNPPD1	0.0523939	0.000890647	0.0286695	0.245206	0.192812	0.302719	0.227682
PLIN2	0.112123	0.000889729	0.0286695	1.39991	1.28779	0.817781	0.785467
CCRL2	0.0593007	0.000886746	0.0286695	0.285293	0.225993	0.302719	0.245675
KCNJ5	0.0348724	0.00089334	0.0286908	0.102836	0.067964	0.135195	0.077509
CD81	-0.0887409	0.00090255	0.0289323	0.657859	0.746599	0.56576	0.594464
MPEG1	-0.0767277	0.000908365	0.0290643	0.427411	0.504138	0.412197	0.455363
AUP1	0.0815489	0.000913326	0.0291685	0.750445	0.668896	0.649522	0.582699
CRELD1	0.0266265	0.000926298	0.0294181	0.068505	0.041879	0.098457	0.058131
DUSP2	0.0803613	0.000925553	0.0294181	0.392155	0.311794	0.322557	0.258824
IL1R2	-0.0262165	0.00092295	0.0294181	0.020372	0.046589	0.023512	0.042215
RARRES1	0.0491323	0.00093034	0.0294918	0.185253	0.136121	0.200588	0.148097
MUC1	-0.00889471	0.000933946	0.0295514	0.001522	0.010416	0.002939	0.013841
EEF1G	0.0881003	0.000936435	0.0295755	1.0719	0.9838	0.772961	0.723875
MYADM	0.0682129	0.000949245	0.0299248	0.363003	0.29479	0.35856	0.288581
ACAA1	0.0605122	0.000965253	0.0303735	0.350525	0.290013	0.396767	0.319031
MBTPS2	0.0239335	0.00097752	0.0306819	0.055227	0.031294	0.073475	0.043599
SPATC1L	-0.0211216	0.000980431	0.0306819	0.024156	0.045277	0.036003	0.061592
UFL1	0.0514336	0.000979011	0.0306819	0.243973	0.19254	0.296841	0.232526
NUP50	0.0510963	0.000984091	0.0307403	0.225141	0.174045	0.269655	0.202076
NOC2L	0.0468918	0.00101022	0.0314726	0.194285	0.147393	0.241734	0.176471
RPA1	0.0402132	0.00101121	0.0314726	0.151279	0.111066	0.201323	0.142561
PHGDH	0.0287263	0.00101967	0.0315637	0.066991	0.038265	0.080823	0.041522
SDHA	0.059928	0.00101818	0.0315637	0.352326	0.292398	0.398237	0.332872
NISCH	-0.0462665	0.00101815	0.0315637	0.139109	0.185375	0.178545	0.208997
CSTA	0.0631796	0.00102198	0.0315781	0.37188	0.308701	0.40338	0.330796
PPP1R15A	0.103533	0.00103965	0.0320661	1.36006	1.25653	0.831007	0.797232
GBP5	0.0457778	0.00105734	0.0323206	0.132504	0.086726	0.128582	0.085121
NCSTN	0.0542031	0.00105642	0.0323206	0.265198	0.210995	0.31374	0.246367
CLIC2	0.031185	0.00105516	0.0323206	0.086269	0.055084	0.113887	0.067128
CISH	0.0286068	0.00105172	0.0323206	0.07678	0.048173	0.102131	0.063668
NME2	0.0952468	0.00105419	0.0323206	1.74474	1.6495	0.899339	0.869204
RAB5A	0.05776	0.00106173	0.032397	0.328126	0.270366	0.384276	0.302422
BECN1	0.0599123	0.00106777	0.0324871	0.344868	0.284955	0.383542	0.321107
PRDX6	0.0823673	0.00106848	0.0324871	0.824679	0.742312	0.683321	0.62699
DNM3	-0.0146481	0.00107106	0.0325079	0.006307	0.020955	0.008082	0.023529
ADIPOR1	0.0729868	0.00107502	0.0325704	0.572578	0.499592	0.551065	0.492734
NREP	0.0201992	0.00108193	0.0327215	0.042198	0.021999	0.062454	0.031142
PELI1	0.0441903	0.00108818	0.0328528	0.161407	0.117217	0.196179	0.13218
HAGH	0.0559972	0.00109879	0.0331146	0.311629	0.255631	0.373255	0.292042
PTP4A2	-0.0637091	0.00110418	0.033179	0.331209	0.394919	0.382072	0.404844
STAC	0.0125481	0.0011048	0.033179	0.017193	0.004645	0.019838	0.00692
EIF4A2	0.0581244	0.00111675	0.0334789	0.316143	0.258018	0.368846	0.285121
SLC35F5	0.0361249	0.00112228	0.0335625	0.121661	0.085536	0.169728	0.108651
PPP1R11	0.0629155	0.00112346	0.0335625	0.390012	0.327096	0.43424	0.350865
EIF3E	0.070576	0.001126	0.0335798	0.535939	0.465363	0.541514	0.461592
TM4SF19	0.0937842	0.00113451	0.0337749	0.520633	0.426849	0.396767	0.317647
RAB6A	0.0627589	0.00113799	0.0338197	0.385167	0.322408	0.422483	0.353633
HNRNPA2B1	0.084895	0.00115813	0.0343586	1.92293	1.83804	0.93975	0.921107
EIF4H	0.0728294	0.00117116	0.0345058	0.576188	0.503359	0.559148	0.49481
PSD3	0.0269303	0.001168	0.0345058	0.059035	0.032104	0.069067	0.03737
FDX1	0.0710268	0.00116989	0.0345058	0.391216	0.320189	0.378398	0.303806
TFEB	0.0447253	0.00116753	0.0345058	0.179158	0.134432	0.221896	0.156401
EPHB1	0.0165416	0.0011814	0.0347366	0.025313	0.008772	0.030125	0.011073
RNU12	0.0392808	0.00118305	0.0347366	0.119	0.079719	0.133725	0.083737
TAGLN2	0.0969179	0.00119128	0.0349182	1.45116	1.35424	0.854519	0.826298
ARRDC1	0.045848	0.00120299	0.0352013	0.196695	0.150848	0.249816	0.181315
GNAI3	0.0691548	0.00121276	0.0354153	0.488816	0.419661	0.501102	0.420069
ACO2	0.0593609	0.00121651	0.0354153	0.353571	0.29421	0.40191	0.325952
MOB4	0.0466299	0.00121548	0.0354153	0.216595	0.169965	0.283615	0.205536
MMP9	-0.16499	0.00122259	0.035532	1.86752	2.03251	0.758266	0.82699
CD46	0.0724118	0.00122776	0.0356217	0.50685	0.434438	0.499633	0.417993
CREG1	0.0871587	0.00124519	0.0360663	1.1138	1.02665	0.782513	0.746021
DNASE2	0.0810861	0.00125312	0.0361126	0.6527	0.571614	0.558413	0.495502
NARS	0.0615145	0.00125174	0.0361126	0.390318	0.328803	0.440118	0.355709
SCPEP1	0.0775413	0.00125136	0.0361126	0.653638	0.576096	0.576047	0.521107
NEK6	0.0545581	0.00125792	0.0361901	0.282825	0.228266	0.329904	0.258824
SPG21	0.0711358	0.00127027	0.036484	0.571417	0.500281	0.555474	0.496886
HKR1	0.0191866	0.0012769	0.0366131	0.040322	0.021135	0.059515	0.029758
FOLR2	0.0453167	0.00127982	0.0366353	0.141908	0.096591	0.130051	0.103114
MYL6	-0.0725143	0.00129059	0.0368821	2.99783	3.07035	0.98604	0.983391
SP2-AS1	-0.0102941	0.00129336	0.0368995	0.002116	0.01241	0.002939	0.015917
TMEM230	0.0711874	0.00130247	0.0369747	0.569724	0.498536	0.548861	0.494118
NCF1	-0.0961459	0.00129866	0.0369747	0.686933	0.783079	0.53637	0.563322
PTAFR	0.073739	0.00130231	0.0369747	0.57142	0.497681	0.550331	0.469896
SERINC1	0.069548	0.00130951	0.0371129	0.495253	0.425705	0.499633	0.427682
EIF3F	0.0807199	0.0013289	0.0376001	0.8261	0.74538	0.681852	0.617993
PRPF18	0.0335197	0.00133178	0.0376194	0.111659	0.078139	0.14989	0.10173
RAP1B	0.082144	0.00133724	0.0377116	0.854907	0.772763	0.690669	0.635294
RAD23A	0.079938	0.00133999	0.0377269	0.857972	0.778034	0.712711	0.649135
TMEM97	-0.0205826	0.00134878	0.0379119	0.021837	0.04242	0.034533	0.049827
MTHFD1	0.0341698	0.00135642	0.0380579	0.110466	0.076296	0.144747	0.09827
MT1X	-0.0544389	0.00135842	0.0380579	0.13359	0.188029	0.160911	0.165398
BCL11A	0.0185319	0.00136475	0.0381728	0.036852	0.01832	0.057311	0.021453
S100A6	-0.0808115	0.00138746	0.0385814	3.26454	3.34535	0.991918	0.985467
FAM213A	0.0231122	0.00138514	0.0385814	0.054427	0.031315	0.076414	0.04083
RDH11	0.0485283	0.00138837	0.0385814	0.210211	0.161683	0.25349	0.186851
MICAL1	0.0574912	0.00138492	0.0385814	0.313111	0.255619	0.35709	0.284429
ABI1	0.0679067	0.00139322	0.0386098	0.484506	0.416599	0.494489	0.421453
SAP18	0.080021	0.0013947	0.0386098	0.97219	0.892169	0.748714	0.70519
CTSA	0.0918225	0.00139616	0.0386098	1.24616	1.15434	0.803821	0.76955
SLC25A3	0.0892076	0.00140258	0.0387249	1.42767	1.33846	0.85158	0.815917
IFIH1	0.0381944	0.00140927	0.0388468	0.137171	0.098976	0.172667	0.124567
TOMM40	0.0514765	0.00141309	0.0388896	0.235987	0.184511	0.263042	0.213149
REEP5	0.0846356	0.00141766	0.0389527	1.1104	1.02576	0.786921	0.743945
RPL34	-0.0862359	0.00143783	0.0394436	2.03063	2.11686	0.940485	0.943945
RP11-24F11.2	-0.0494008	0.00147235	0.0403259	0.184041	0.233441	0.229978	0.265744
MAP2K3	0.0624363	0.00148474	0.0406002	0.329194	0.266757	0.339456	0.282353
GHITM	0.0811316	0.0014927	0.0407528	0.871454	0.790323	0.695812	0.644291
EMC4	0.0668098	0.00150092	0.0408819	0.508954	0.442144	0.526819	0.444983
FAM20C	-0.0591401	0.0015022	0.0408819	0.271759	0.330899	0.305658	0.342561
DPM1	0.0411959	0.0015224	0.0413659	0.166083	0.124887	0.221161	0.153633
CCDC69	-0.0270063	0.0015307	0.0413941	0.045311	0.072318	0.066863	0.089273
GPR68	-0.0190034	0.00152843	0.0413941	0.018724	0.037727	0.027186	0.049135
ALAS1	0.0691238	0.00152911	0.0413941	0.435286	0.366162	0.437913	0.361246
MALAT1	0.106951	0.00153376	0.0414116	4.15451	4.04756	0.997061	0.99654
SLC10A3	0.0236807	0.00156398	0.0421506	0.059355	0.035674	0.085231	0.049135
CHST11	0.0519082	0.00156606	0.0421506	0.254761	0.202853	0.29831	0.23045
RP11-227G15.12	0.00672845	0.00157156	0.0422322	0.007124	0.000396	0.008817	0.000692
PTPN6	0.0830343	0.00159876	0.0428958	0.81719	0.734155	0.668626	0.604152
SLMAP	0.0364262	0.00160595	0.0430213	0.12811	0.091683	0.173402	0.116263
PFN1	-0.0623076	0.00160984	0.0430215	3.24419	3.3065	0.989713	0.992388
TMEM159	0.0256856	0.00161098	0.0430215	0.067879	0.042194	0.096253	0.058824
POU2F2	-0.0368147	0.00161568	0.0430797	0.080497	0.117312	0.097722	0.129412
SGK3	0.0564864	0.00162915	0.043304	0.31725	0.260763	0.354886	0.288581
CCNL1	0.081367	0.00162673	0.043304	0.710533	0.629167	0.620867	0.556401
MORC3	0.0500896	0.00165951	0.0440164	0.241405	0.191316	0.291697	0.217301
S100A11	0.0618222	0.00166109	0.0440164	3.63983	3.57801	0.994857	0.994464
SLC43A3	0.0617254	0.00167324	0.0442698	0.36186	0.300135	0.385746	0.308651
JOSD2	-0.0660264	0.00167727	0.0443078	0.414351	0.480377	0.455547	0.468512
LRRFIP1	0.0846813	0.00168718	0.0444411	0.966931	0.88225	0.736223	0.693426
TRIM69	0.0448291	0.00168751	0.0444411	0.195936	0.151107	0.252021	0.177163
FOXRED1	0.0387706	0.00170014	0.0446965	0.144473	0.105703	0.192506	0.133564
SEC31A	0.0631033	0.00170243	0.0446965	0.415616	0.352512	0.451139	0.36263
SYPL1	0.0574321	0.00170782	0.0447696	0.354363	0.296931	0.399706	0.32526
DPAGT1	0.039517	0.00172353	0.0451122	0.154987	0.11547	0.202792	0.143253
ST14	0.0437139	0.0017322	0.04527	0.175977	0.132263	0.215283	0.151557
TNFRSF4	0.0202841	0.00173833	0.0453609	0.03109	0.010805	0.026451	0.011073
CDS2	0.0532288	0.00175837	0.045814	0.284569	0.23134	0.333578	0.265744
ZNF714	0.0245162	0.00177395	0.0461498	0.061207	0.036691	0.086701	0.046367
NRP2	0.0748047	0.00177962	0.0462269	0.557764	0.48296	0.529758	0.442907
KYNU	0.0782751	0.00178302	0.046245	0.573231	0.494956	0.503306	0.452595
CHMP5	0.0610218	0.00181127	0.0469066	0.413792	0.35277	0.447465	0.382699
UXS1	0.037441	0.00181778	0.0470042	0.139732	0.102291	0.183688	0.128028
ACADVL	0.077573	0.00183297	0.0472758	0.769328	0.691755	0.6554	0.598616
SRSF5	0.080989	0.00183381	0.0472758	0.9283	0.847311	0.742101	0.678893
KMT2E-AS1	0.0334888	0.00183762	0.0473028	0.114416	0.080927	0.14989	0.101038
HLA-DMB	0.0968935	0.00184643	0.0474469	1.27609	1.17919	0.774431	0.752249
BZW1	0.0802427	0.00184876	0.0474469	0.800944	0.720702	0.6723	0.605536
TMEM189	0.0472726	0.00188077	0.0481962	0.23066	0.183387	0.290228	0.220069
PSMD8	0.0803005	0.00189474	0.0484177	1.02763	0.947334	0.758266	0.730104
A4GALT	-0.00912046	0.00190355	0.0485617	0.002514	0.011634	0.005143	0.015225
AK1	0.0199047	0.00191535	0.0487902	0.040983	0.021078	0.054372	0.025606
ELP5	-0.0439471	0.00192429	0.048945	0.152491	0.196439	0.20867	0.228374
GAL	0.0240872	0.00193111	0.0490457	0.030585	0.006497	0.016165	0.00346
XPO6	-0.0363748	0.00193411	0.049049	0.096434	0.132809	0.135929	0.157785
ATP5B	0.087242	0.00193712	0.0490526	1.36953	1.28229	0.83615	0.815225
ABHD5	0.0433673	0.00194821	0.0492607	0.188341	0.144974	0.23806	0.177163
SRGN	-0.101408	0.00196116	0.0494419	1.57731	1.67872	0.847171	0.867128
GPR108	0.0563984	0.0019695	0.0495793	0.332606	0.276208	0.382807	0.304498
GLMP	0.0730376	0.0019804	0.0497117	0.64744	0.574402	0.589273	0.521107
RNU11	0.0233498	0.00199559	0.0499516	0.053906	0.030556	0.070536	0.03391
RP11-158K1.3	0.00650883	0.00199596	0.0499516	0.006509	0	0.007348	0

## Sheet: MAIT_cells
Gene	logFC	P.Value	adj.P.Val	AveExpr_cluster	AveExpr_rest	percentExpr_cluster	percentExpr_rest
RPS26	-1.12143	1.37252e-35	1.93978e-31	1.6056	2.72702	0.595855	0.868821
RPS4Y1	0.819942	2.87833e-25	2.03398e-21	1.50588	0.685937	0.608808	0.334601
HLA-C	0.415825	2.02077e-12	9.51987e-09	3.37755	2.96172	0.984456	0.958175
JUN	0.685765	6.60853e-11	2.33496e-07	2.75932	2.07355	0.813472	0.728137
MT-CO1	0.234947	1.08762e-08	3.07428e-05	4.42197	4.18702	1	0.998099
LTA	-0.357987	3.93929e-08	9.279e-05	0.259218	0.617205	0.119171	0.26616
RAN	-0.409356	6.15018e-08	0.000124172	0.708573	1.11793	0.321244	0.507605
RANBP1	-0.233104	1.59369e-07	0.000266139	0.158379	0.391483	0.090674	0.231939
FOS	0.568529	1.69479e-07	0.000266139	2.87713	2.3086	0.829016	0.758555
DUSP1	0.479265	2.3333e-07	0.000315106	1.92968	1.45041	0.694301	0.596958
IFITM3	-0.160365	9.40628e-07	0.00110782	0.045068	0.205432	0.025907	0.121673
XIST	-0.121583	1.28001e-06	0.00129217	0.009139	0.130722	0.005181	0.077947
H2AFZ	-0.360483	1.19951e-06	0.00129217	0.634051	0.994535	0.282383	0.463878
HNRNPAB	-0.214107	1.87822e-06	0.00176966	0.162748	0.376855	0.090674	0.218631
HSP90AB1	-0.405667	3.33958e-06	0.00262212	1.64084	2.04651	0.639896	0.760456
ATP5E	-0.356473	4.07298e-06	0.00299152	1.13813	1.4946	0.497409	0.673004
ATP5J2	-0.249177	7.5803e-06	0.00510154	0.350218	0.599394	0.189119	0.342205
TYMP	-0.163118	1.01859e-05	0.00654349	0.105986	0.269104	0.056995	0.178707
RPS3A	-0.221351	1.23508e-05	0.00703489	3.39994	3.62129	0.958549	0.992395
HNRNPA2B1	-0.360846	1.29418e-05	0.00703489	1.39865	1.7595	0.567358	0.71673
IGLV2-14	-0.146127	1.29385e-05	0.00703489	0.042266	0.188392	0.020725	0.093156
C14orf2	-0.244429	1.2099e-05	0.00703489	0.348938	0.593367	0.176166	0.346008
SNRPD1	-0.214401	1.37457e-05	0.00719509	0.237233	0.451634	0.129534	0.260456
GNLY	0.310459	1.45924e-05	0.00734778	0.695642	0.385183	0.259067	0.180608
RPS17	-0.326109	1.50772e-05	0.00734778	0.879422	1.20553	0.396373	0.564639
CYBA	-0.283474	1.69514e-05	0.00798581	0.510809	0.794283	0.253886	0.414449
WARS	-0.161456	2.04668e-05	0.00933088	0.117778	0.279234	0.067358	0.18251
MIF	-0.346853	2.42033e-05	0.0106896	1.25236	1.59921	0.520725	0.673004
RPS4X	-0.217709	2.53558e-05	0.0108592	3.32832	3.54603	0.966321	0.980989
NOP56	-0.159073	3.48746e-05	0.0136912	0.128765	0.287837	0.07772	0.188213
TUBB	-0.330107	3.6729e-05	0.0140295	0.794432	1.12454	0.349741	0.490494
MT2A	-0.280693	4.02955e-05	0.0149868	0.403	0.683692	0.183938	0.313688
DDX21	-0.211264	4.14805e-05	0.0150319	0.255906	0.46717	0.134715	0.256654
HLA-B	0.217201	4.46148e-05	0.0157635	3.72134	3.50414	0.989637	0.969582
ZFX	-0.105808	5.38186e-05	0.0173141	0.018625	0.124433	0.012953	0.064639
PUM3	-0.159153	5.39036e-05	0.0173141	0.126275	0.285428	0.067358	0.18251
B2M	0.116452	6.66825e-05	0.0209427	4.88842	4.77197	1	1
PSMB6	-0.224036	6.98542e-05	0.0214619	0.368582	0.592618	0.19171	0.338403
PSMD8	-0.212891	7.34538e-05	0.0216276	0.320957	0.533848	0.168394	0.311787
TIMM10	-0.134959	8.15105e-05	0.0235099	0.098213	0.233172	0.064767	0.155894
RRP7A	-0.164725	8.7133e-05	0.0242492	0.164928	0.329653	0.098446	0.201521
GZMB	-0.409134	8.7505e-05	0.0242492	0.436051	0.845185	0.111399	0.226236
SNRNP35	-0.106211	9.1604e-05	0.0248969	0.038024	0.144235	0.025907	0.093156
RPL37A	-0.309271	9.53787e-05	0.0254337	1.88015	2.18942	0.720207	0.813688
RPIA	-0.100012	0.000102934	0.0260399	0.050075	0.150086	0.031088	0.117871
HMGB2	-0.222258	0.000106864	0.0260399	0.331373	0.553631	0.160622	0.294677
TUBA1B	-0.350362	0.000103347	0.0260399	0.945605	1.29597	0.380829	0.511407
CALM2	-0.246041	0.000103999	0.0260399	0.535417	0.781458	0.264249	0.425856
BAZ1B	-0.131263	0.000106073	0.0260399	0.087523	0.218786	0.049223	0.15019
GAPDH	-0.364416	0.000115826	0.0277452	1.99848	2.3629	0.712435	0.80038
GLO1	-0.178881	0.000119683	0.0281913	0.210108	0.388989	0.11658	0.23384
ACTG1	-0.338385	0.000136016	0.0315134	2.17645	2.51483	0.738342	0.840304
CDK6	-0.126451	0.000142975	0.0325914	0.084019	0.21047	0.049223	0.136882
KPNA6	-0.0941654	0.000149807	0.0336067	0.025608	0.119773	0.020725	0.070342
DBI	-0.213156	0.000153407	0.0338765	0.367469	0.580625	0.189119	0.3327
NOP16	-0.111711	0.000169146	0.0367776	0.070409	0.182121	0.044041	0.129278
RPS21	-0.287722	0.000178806	0.0377173	2.11997	2.40769	0.774611	0.855513
MRPL43	-0.168266	0.000197611	0.0410712	0.194547	0.362813	0.106218	0.226236
CHCHD2	-0.296415	0.000213953	0.0438233	1.09628	1.39269	0.481865	0.602662
CCT5	-0.186803	0.000217832	0.0439803	0.264894	0.451697	0.139896	0.258555
VIM	-0.323919	0.000221812	0.0441532	1.6938	2.01772	0.634715	0.762357
GSPT1	-0.123463	0.000233056	0.0451203	0.083538	0.207001	0.054404	0.134981
RPS18	-0.191399	0.000248555	0.0471152	3.4796	3.671	0.968912	0.980989
ESD	-0.154716	0.000260111	0.0471152	0.163534	0.31825	0.090674	0.197719
COPS3	-0.133438	0.000256278	0.0471152	0.10284	0.236279	0.056995	0.148289
MCM5	-0.116871	0.000263363	0.0471152	0.08698	0.203851	0.054404	0.142586
SNRPB	-0.217294	0.000270772	0.0478353	0.414584	0.631878	0.209845	0.342205
TIMM17A	-0.128348	0.000275625	0.0480915	0.098563	0.226911	0.056995	0.15019
IDS	0.258992	0.000279945	0.0482495	0.896376	0.637384	0.396373	0.323194
TOMM40	-0.102237	0.000285196	0.0485623	0.053401	0.155638	0.033679	0.104563
BST2	-0.200313	0.00028963	0.0487303	0.355762	0.556075	0.189119	0.319392
UBE2N	-0.163262	0.000296597	0.0487977	0.207962	0.371224	0.11658	0.228137
TUBB4B	-0.201965	0.000298217	0.0487977	0.326899	0.528864	0.163212	0.288973
SNRPE	-0.172801	0.000300389	0.0487977	0.235322	0.408123	0.129534	0.239544
MRPL33	-0.146055	0.000308576	0.0490011	0.157961	0.304016	0.093264	0.19962
SNRNP40	-0.125714	0.000306919	0.0490011	0.102942	0.228656	0.062176	0.155894
SUCLG2	-0.103326	0.000321891	0.0497036	0.049217	0.152544	0.028497	0.096958
TXNL4A	-0.100771	0.000321512	0.0497036	0.057333	0.158104	0.036269	0.110266
RPL28	-0.141715	0.000326175	0.0497036	3.93215	4.07387	0.981865	0.998099
PSMD11	-0.15966	0.000327067	0.0497036	0.203433	0.363092	0.106218	0.231939

## Sheet: Monocytes_classical
Gene	logFC	P.Value	adj.P.Val	AveExpr_cluster	AveExpr_rest	percentExpr_cluster	percentExpr_rest
HLA-C	0.450879	5.94692e-68	1.02239e-63	2.99008	2.5392	0.982263	0.948685
RPS4Y1	0.439053	1.54577e-66	1.32875e-62	1.08985	0.650796	0.729052	0.449958
XIST	-0.210108	2.65099e-50	1.51919e-46	0.006317	0.216425	0.006728	0.156064
HLA-B	0.351358	2.43466e-44	1.04642e-40	3.41292	3.06156	0.987156	0.971586
LIPA	0.380063	1.0319e-37	3.52387e-34	1.26546	0.885395	0.711927	0.564461
HLA-DQB1	-0.366361	6.0386e-34	1.48308e-30	0.805436	1.1718	0.53578	0.66497
DDX3Y	0.201303	6.83471e-33	1.46878e-29	0.396002	0.194699	0.348012	0.185751
HLA-DPA1	0.418451	5.15391e-32	9.84511e-29	2.44236	2.02391	0.906422	0.845632
FOS	0.283082	4.39447e-29	7.55497e-26	3.89458	3.6115	0.994495	0.992366
CD74	0.32756	7.63077e-29	1.19262e-25	3.9831	3.65554	0.996942	0.985581
HLA-DRA	0.354817	2.25272e-27	2.97913e-24	3.35477	2.99995	0.974924	0.953774
ZFP36	0.315616	1.59471e-25	1.82775e-22	2.47974	2.16413	0.947401	0.918575
RPS26	-0.26011	2.12272e-24	2.28086e-21	1.94448	2.20459	0.917431	0.92536
GSTM1	0.10877	1.35828e-23	1.37362e-20	0.174568	0.065799	0.168807	0.071671
HLA-A	0.248762	1.46369e-22	1.39799e-19	3.12523	2.87646	0.981651	0.969466
JUNB	0.27851	1.57189e-21	1.42231e-18	1.89981	1.6213	0.894801	0.836726
CTSD	0.241527	4.61123e-20	3.88897e-17	3.28643	3.0449	0.984709	0.964377
CTSC	0.285554	5.69604e-20	4.4512e-17	1.69656	1.41101	0.838532	0.750636
FOSB	0.283442	2.09249e-19	1.56409e-16	1.50865	1.2252	0.806728	0.706955
HLA-DPB1	0.299742	4.39809e-19	3.1505e-16	2.1591	1.85936	0.892355	0.828244
MS4A6A	0.273955	6.59898e-19	4.53799e-16	1.57355	1.2996	0.805505	0.704835
JUN	0.304091	1.09016e-18	7.20851e-16	2.61132	2.30723	0.937615	0.905004
B2M	0.169342	9.48729e-18	5.62433e-15	4.72003	4.55069	0.998165	0.99788
HLA-DRB1	0.288005	4.81412e-17	2.75881e-14	3.02202	2.73401	0.95841	0.928753
ALDH1A1	0.1128	2.9072e-16	1.56189e-13	0.218596	0.105795	0.184709	0.090755
LILRA2	0.113986	7.68053e-16	3.88364e-13	0.262034	0.148048	0.247095	0.147159
TNFSF13	0.163047	2.12021e-15	1.01252e-12	0.548249	0.385202	0.452599	0.326972
FGL2	0.206901	4.16833e-15	1.93681e-12	0.897992	0.691091	0.595719	0.493215
MT2A	-0.195827	1.50172e-14	6.79409e-12	0.303761	0.499588	0.2263	0.312553
IL7R	-0.186449	2.0313e-14	8.95438e-12	0.232042	0.418491	0.151682	0.24173
CH17-373J23.1	0.165981	9.15066e-14	3.93295e-11	0.489946	0.323965	0.35107	0.239186
HLA-F	0.17267	1.12706e-13	4.61341e-11	0.768812	0.596142	0.583486	0.470314
HLA-E	0.188263	2.43807e-13	9.52621e-11	2.13082	1.94256	0.930887	0.896522
BSCL2	0.103532	4.14596e-13	1.58394e-10	0.269528	0.165996	0.268502	0.169635
ITGB2	0.19937	5.00585e-13	1.87088e-10	1.52124	1.32187	0.829358	0.760814
CYFIP1	0.174989	5.40533e-13	1.9772e-10	0.850895	0.675906	0.614679	0.51145
S100A6	-0.159794	5.99074e-13	2.14414e-10	3.18724	3.34703	0.982263	0.985157
PSAP	0.170197	6.11116e-13	2.14414e-10	3.12804	2.95784	0.984098	0.974555
ADK	0.15202	6.81145e-13	2.29613e-10	0.581055	0.429035	0.473394	0.365564
DNASE2	0.158572	6.78051e-13	2.29613e-10	0.651178	0.492606	0.511315	0.40246
NBPF14	0.117836	6.98455e-13	2.3092e-10	0.34019	0.222354	0.313761	0.213316
CREG1	0.181817	7.1984e-13	2.335e-10	1.13501	0.953192	0.738838	0.645462
CTSB	0.195326	8.10301e-13	2.53285e-10	3.36253	3.1672	0.983486	0.97201
VMO1	-0.0962327	8.04815e-13	2.53285e-10	0.078243	0.174476	0.074006	0.141221
FCN1	0.253884	1.39626e-12	4.28652e-10	1.83078	1.57689	0.792049	0.764207
CST3	0.193583	1.86035e-12	5.61107e-10	3.04412	2.85053	0.97737	0.955471
CD68	0.170416	3.6797e-12	1.09071e-09	2.82832	2.65791	0.966972	0.956743
C1QC	-0.275208	4.50076e-12	1.31148e-09	1.10698	1.38219	0.51682	0.615352
IER2	0.244863	5.34615e-12	1.53185e-09	1.94484	1.69998	0.856881	0.805768
LINC01272	0.165992	7.57363e-12	2.13452e-09	0.83767	0.671678	0.610398	0.508482
GRN	0.182101	1.12858e-11	3.07977e-09	2.25217	2.07007	0.93211	0.907125
IDH1	0.149833	2.50726e-11	6.73512e-09	0.681489	0.531656	0.529664	0.425785
CYP27A1	-0.165491	3.38895e-11	8.9635e-09	0.514464	0.679955	0.390214	0.470738
ATP6V0C	0.182734	5.69702e-11	1.48399e-08	2.19524	2.0125	0.919878	0.882528
CPVL	0.155598	6.25646e-11	1.60539e-08	0.750023	0.594425	0.552905	0.455895
DUSP1	0.193677	8.21833e-11	2.07779e-08	2.58645	2.39277	0.944954	0.937659
NAIP	0.163373	1.29381e-10	3.17761e-08	0.983778	0.820405	0.666667	0.588634
LILRA6	0.101571	1.45385e-10	3.52037e-08	0.309442	0.207871	0.288073	0.203986
ERP29	0.150847	1.69789e-10	4.05419e-08	0.820347	0.669499	0.608563	0.513147
KLF10	0.111297	2.12475e-10	5.00394e-08	0.365177	0.25388	0.326606	0.228159
UBC	0.151406	2.55839e-10	5.94376e-08	2.50365	2.35224	0.967584	0.949534
PPP1R15A	0.187527	2.60986e-10	5.9825e-08	1.74093	1.5534	0.876453	0.8257
NAGK	0.157249	2.87355e-10	6.50026e-08	1.04371	0.886461	0.711315	0.626378
P4HB	0.168827	3.23444e-10	7.22162e-08	1.33782	1.16899	0.791437	0.709075
RNASET2	0.147496	7.91704e-10	1.70137e-07	0.80371	0.656214	0.588379	0.500848
S100A10	-0.175473	8.03153e-10	1.70467e-07	1.91554	2.09102	0.88685	0.899067
PPT1	0.134193	8.97574e-10	1.88184e-07	0.662052	0.527859	0.527829	0.441476
C1orf162	0.170923	9.52418e-10	1.92635e-07	1.38603	1.21511	0.795719	0.715437
IER3	0.208421	9.45785e-10	1.92635e-07	2.01823	1.80981	0.886239	0.832061
RNH1	0.15942	9.47418e-10	1.92635e-07	1.2455	1.08608	0.762691	0.69084
TCN2	0.0819162	1.06366e-09	2.12634e-07	0.222045	0.140129	0.214067	0.143342
RPS28	-0.143863	1.7946e-09	3.54629e-07	2.46343	2.60729	0.954128	0.963104
ATP5B	0.159557	1.85219e-09	3.6185e-07	1.27875	1.11919	0.771254	0.699321
KLF4	0.11791	2.01995e-09	3.90192e-07	0.429658	0.311748	0.357798	0.262935
SEPP1	0.118185	2.09133e-09	3.9949e-07	0.339617	0.221432	0.233639	0.160305
PABPC1	0.154147	2.92509e-09	5.4661e-07	1.57414	1.41999	0.859939	0.804495
ANPEP	-0.117064	3.74257e-09	6.84492e-07	0.339891	0.456955	0.311315	0.383376
TAGAP	0.116069	3.95404e-09	7.15556e-07	0.422769	0.306699	0.349847	0.25827
C1QB	-0.186646	5.76274e-09	1.03201e-06	0.525299	0.711944	0.281346	0.362595
PMAIP1	0.0983234	6.77445e-09	1.20068e-06	0.26917	0.170846	0.210398	0.124682
TSPO	0.153728	9.7145e-09	1.68699e-06	1.78634	1.63261	0.882569	0.842239
EGR1	0.187432	1.07805e-08	1.85339e-06	1.07523	0.887802	0.604281	0.505937
MT-ND4L	0.167471	1.14272e-08	1.94511e-06	2.5387	2.37123	0.955352	0.939779
TKT	0.147097	1.56336e-08	2.63502e-06	1.12031	0.97321	0.730887	0.647583
NME2	0.148429	1.57997e-08	2.63717e-06	1.83914	1.69071	0.899694	0.850721
SLC25A5	0.154668	1.63394e-08	2.70102e-06	1.55291	1.39824	0.831193	0.776081
NR4A2	0.11441	1.68358e-08	2.73058e-06	0.436767	0.322356	0.353517	0.262935
CD59	-0.111661	2.05656e-08	3.27374e-06	0.310662	0.422323	0.273394	0.33715
RNASE6	0.130571	2.14109e-08	3.37702e-06	0.711955	0.581383	0.53578	0.451654
FKBP15	0.103774	2.28123e-08	3.5017e-06	0.4465	0.342726	0.398777	0.320187
GPNMB	0.189829	2.26998e-08	3.5017e-06	1.54159	1.35176	0.759633	0.701018
LINC00926	-0.035158	2.27164e-08	3.5017e-06	0.012777	0.047935	0.014067	0.049618
MAN2B1	0.128861	2.36135e-08	3.59259e-06	0.723122	0.59426	0.554128	0.470314
CD14	0.173747	2.77088e-08	4.17869e-06	1.99842	1.82467	0.885015	0.851145
TXNIP	0.147203	2.90448e-08	4.34208e-06	0.850699	0.703495	0.575535	0.490246
THBS1	-0.204591	3.34948e-08	4.92173e-06	1.02244	1.22703	0.540673	0.613656
CYBB	0.156122	3.3467e-08	4.92173e-06	2.06544	1.90932	0.917431	0.874046
NFXL1	0.0914244	3.46262e-08	5.03641e-06	0.265784	0.17436	0.206728	0.143342
NFKBIZ	0.167215	3.48611e-08	5.03641e-06	1.20163	1.03441	0.718654	0.632316
GLA	0.104166	3.54792e-08	5.08298e-06	0.442612	0.338446	0.392661	0.305768
ZFY	0.0387527	3.68518e-08	5.236e-06	0.068187	0.029434	0.074618	0.033927
LTA4H	0.132273	4.38824e-08	6.13354e-06	0.710136	0.577863	0.520489	0.438083
ID2	0.146087	4.36188e-08	6.13354e-06	0.86643	0.720344	0.593272	0.498728
NLRP3	0.0868201	4.59342e-08	6.36856e-06	0.256174	0.169353	0.216514	0.149703
RGS19	0.116139	4.77467e-08	6.56689e-06	0.60901	0.492871	0.499694	0.415182
MCL1	0.138839	4.85603e-08	6.57361e-06	0.828796	0.689957	0.599388	0.510602
DOCK8	0.102491	4.84985e-08	6.57361e-06	0.435365	0.332874	0.385321	0.301527
DAZAP2	0.140496	5.46194e-08	7.33607e-06	1.21003	1.06953	0.766972	0.691264
RNF130	0.146364	5.8522e-08	7.7993e-06	1.47919	1.33283	0.816514	0.762935
BLVRB	0.148775	6.06948e-08	8.02666e-06	2.05953	1.91076	0.911927	0.875318
UQCRC2	0.106086	6.16263e-08	8.08762e-06	0.506682	0.400596	0.442813	0.361323
DDOST	0.120554	7.15008e-08	9.31243e-06	0.69842	0.577866	0.543731	0.470314
LGALS3	0.16055	8.69516e-08	1.12396e-05	2.92865	2.7681	0.965138	0.947413
CXCL10	-0.142657	8.76112e-08	1.12404e-05	0.202062	0.344719	0.097859	0.167091
ATP5I	-0.115936	9.19976e-08	1.17157e-05	0.489627	0.605563	0.422018	0.47922
LAPTM4A	0.132742	9.65496e-08	1.2205e-05	0.883948	0.751207	0.620183	0.53944
LTBR	0.10233	9.91225e-08	1.24388e-05	0.468484	0.366154	0.417737	0.330789
FN1	-0.0852521	1.0456e-07	1.30261e-05	0.100152	0.185404	0.070336	0.125954
GPI	0.108733	1.15956e-07	1.43418e-05	0.570902	0.462168	0.487462	0.397371
MT1E	-0.0355224	1.43433e-07	1.76136e-05	0.016526	0.052048	0.020183	0.050891
PPP1R15B	0.0904108	1.5271e-07	1.86198e-05	0.324489	0.234079	0.285015	0.2095
GPN3	0.0863739	1.97196e-07	2.38746e-05	0.351418	0.265044	0.338838	0.256149
TAF13	-0.0505328	2.11183e-07	2.53892e-05	0.064483	0.115016	0.070336	0.12553
APH1A	0.114195	2.22228e-07	2.65315e-05	0.703805	0.58961	0.569419	0.476251
BHLHE40	0.103307	2.31866e-07	2.7303e-05	0.421522	0.318215	0.336391	0.265903
HSPA9	0.103276	2.37637e-07	2.77922e-05	0.531416	0.428141	0.456881	0.382952
PRDX3	0.122018	2.45842e-07	2.85575e-05	0.833921	0.711903	0.620183	0.536896
ARF4	0.113991	2.73462e-07	3.15528e-05	0.657601	0.543611	0.527829	0.442324
CXCL1	-0.18125	3.19992e-07	3.66754e-05	0.609889	0.791138	0.318654	0.379559
CLEC5A	-0.0639148	3.33701e-07	3.79932e-05	0.107304	0.171219	0.11682	0.160305
PGK1	0.136237	4.12012e-07	4.62962e-05	1.24853	1.11229	0.754128	0.685327
BTG2	0.145475	4.24002e-07	4.7334e-05	0.965176	0.819701	0.631193	0.539016
RP11-24F11.2	-0.0724462	4.80365e-07	5.32802e-05	0.149276	0.221722	0.145566	0.210772
PLEC	-0.104283	5.55419e-07	6.121e-05	0.396788	0.501071	0.353517	0.409669
NDUFS2	0.0975841	5.59673e-07	6.1286e-05	0.519269	0.421685	0.461774	0.379983
DUSP2	0.152757	5.98718e-07	6.51465e-05	0.78809	0.635333	0.461162	0.380831
SYK	0.111388	6.90108e-07	7.46185e-05	0.701267	0.589879	0.566972	0.478796
AC090498.1	-0.104841	7.44071e-07	7.99505e-05	2.98837	3.09321	0.976758	0.982612
FTH1	-0.0966663	8.7729e-07	9.36793e-05	5.45961	5.55627	0.999388	1
RAB5C	0.126402	8.96088e-07	9.50959e-05	1.23887	1.11247	0.770031	0.709924
GM2A	0.116641	1.004e-06	0.000105248	0.782773	0.666133	0.580428	0.513147
GBP1	-0.131861	1.20755e-06	0.000125819	0.598651	0.730512	0.4263	0.480492
GSTP1	-0.116154	1.27453e-06	0.000131999	2.2918	2.40795	0.943119	0.947413
TNFAIP3	0.141595	1.3483e-06	0.000138802	0.996249	0.854654	0.621407	0.557252
KLF6	0.127946	1.42074e-06	0.000145389	2.47064	2.3427	0.957187	0.962256
SCAMP2	0.119748	1.56166e-06	0.00015793	0.948717	0.828969	0.658104	0.589907
ANKRD28	0.0692905	1.55757e-06	0.00015793	0.226304	0.157014	0.210398	0.144614
NAAA	0.0774649	1.60609e-06	0.000161473	0.322392	0.244927	0.312538	0.234945
ARHGDIB	0.126694	2.05499e-06	0.000205403	1.94746	1.82076	0.907034	0.86514
ISCU	0.10855	2.08521e-06	0.000206028	0.753297	0.644747	0.589602	0.50933
CD164	0.109172	2.07692e-06	0.000206028	0.754586	0.645414	0.580428	0.506785
MSR1	0.0728193	2.14055e-06	0.000210288	0.265817	0.192998	0.24526	0.180662
LHPP	0.0540227	2.31051e-06	0.000225695	0.161222	0.1072	0.166972	0.114928
MAP1LC3B	0.118231	2.33476e-06	0.000226775	1.04818	0.929954	0.720489	0.647583
S100A12	-0.0554886	2.36398e-06	0.000228323	0.081158	0.136647	0.075229	0.124258
LITAF	-0.10954	2.43781e-06	0.000234139	0.571925	0.681465	0.46789	0.516964
NFKBIA	0.149186	2.49326e-06	0.000235517	2.97	2.82082	0.970642	0.973282
S100A8	-0.191479	2.48712e-06	0.000235517	2.05749	2.24897	0.84159	0.846904
SLC25A3	0.124821	2.47264e-06	0.000235517	1.34989	1.22507	0.788379	0.731128
CHST13	0.0501601	2.62268e-06	0.000246388	0.145949	0.095789	0.152905	0.108567
DDX5	0.123044	2.73969e-06	0.000255982	1.54724	1.4242	0.866055	0.806192
CORO1A	0.127177	2.91751e-06	0.000271124	1.26294	1.13577	0.761468	0.697625
NCF4	0.121669	2.96714e-06	0.000274253	1.26898	1.14731	0.788991	0.720102
LAMP2	0.0997607	3.09345e-06	0.000284399	0.602708	0.502947	0.496636	0.421968
TUBA1B	0.129629	3.15959e-06	0.000288934	2.30435	2.17473	0.929664	0.90246
PEBP1	0.110201	3.2402e-06	0.000294739	0.83511	0.72491	0.61896	0.553435
SLC25A6	0.122246	3.26975e-06	0.00029586	1.37077	1.24853	0.808563	0.74894
BSG	0.109476	3.52965e-06	0.000317705	0.815313	0.705837	0.610398	0.538592
NME4	0.0594001	3.5979e-06	0.000320493	0.200493	0.141093	0.207951	0.145886
SARS	0.0683431	3.58627e-06	0.000320493	0.273881	0.205538	0.277064	0.21374
RAP2B	0.0994832	3.81145e-06	0.000337765	0.616999	0.517516	0.50581	0.435963
RRP12	0.0629399	3.8929e-06	0.000343214	0.196727	0.133787	0.185321	0.12341
KIF5B	0.101212	4.10076e-06	0.000359695	0.638511	0.537299	0.51682	0.44402
SSR3	0.111881	4.2375e-06	0.000369802	0.884658	0.772777	0.635474	0.564037
MT1X	-0.0877346	4.44764e-06	0.000386181	0.220445	0.30818	0.190826	0.235793
CD4	0.0962496	4.49331e-06	0.000388185	0.575072	0.478822	0.477064	0.409669
MT1F	-0.0683851	4.56623e-06	0.000392513	0.132583	0.200968	0.118043	0.162426
LPAR6	0.0900532	4.66484e-06	0.000398995	0.466117	0.376064	0.406116	0.328244
IDH2	0.113684	4.82608e-06	0.000410742	0.975463	0.86178	0.674618	0.611535
HSD17B4	0.0903967	5.7008e-06	0.000480432	0.50974	0.419343	0.444648	0.369381
SIGLEC7	0.0651132	5.7582e-06	0.000482902	0.244212	0.179098	0.235474	0.182358
NQO2	-0.0983758	5.81943e-06	0.000483322	0.484801	0.583177	0.425688	0.463953
GAPDH	0.105831	5.79715e-06	0.000483322	2.91092	2.80509	0.968807	0.965225
SLC48A1	0.0784686	6.53038e-06	0.000537178	0.35901	0.280542	0.322936	0.264207
PGAM1	0.111446	6.61441e-06	0.0005415	0.938204	0.826759	0.665443	0.58821
ALDOA	0.108457	6.85452e-06	0.000558497	2.40104	2.29259	0.953517	0.932994
ATP5A1	0.106279	6.89768e-06	0.000559363	0.840293	0.734014	0.62263	0.551739
MT-ND1	-0.109744	7.40814e-06	0.000597938	2.67474	2.78448	0.974312	0.973707
MT-ND4	-0.110331	7.49439e-06	0.000602073	2.82767	2.938	0.975535	0.976675
CD36	0.125571	7.53743e-06	0.000602714	1.11928	0.993705	0.697859	0.636556
FOLR2	0.0720928	7.97299e-06	0.000634591	0.24622	0.174127	0.205505	0.138677
CTSH	0.122942	8.1877e-06	0.000648677	1.31654	1.1936	0.78104	0.715437
ATP1B3	0.083576	8.26929e-06	0.000652136	0.453724	0.370148	0.411009	0.341815
APPL1	0.0640339	9.61718e-06	0.000753932	0.256823	0.192789	0.261162	0.195505
CCNL1	0.116261	9.6478e-06	0.000753932	0.954881	0.83862	0.667278	0.596268
KLF2	0.0710236	1.07583e-05	0.000836912	0.283076	0.212052	0.262997	0.189567
SGMS1	0.0734962	1.11872e-05	0.000866355	0.33428	0.260784	0.321713	0.244275
BNIP3L	0.0998019	1.18295e-05	0.000908441	0.740529	0.640727	0.582875	0.508482
CSF1R	0.10682	1.18364e-05	0.000908441	0.862144	0.755324	0.6263	0.560221
TMEM123	0.111	1.19738e-05	0.000914902	1.05282	0.941825	0.710703	0.637405
ASAH1	0.121634	1.20876e-05	0.000915466	1.41674	1.2951	0.8	0.746395
ESD	0.0801181	1.20622e-05	0.000915466	0.43492	0.354802	0.406116	0.329941
CALR	0.128936	1.27179e-05	0.000958973	2.3061	2.17716	0.927217	0.898219
AC004556.1	-0.0109065	1.34863e-05	0.00101247	0.000842	0.011748	0.000612	0.017812
TECR	0.0876123	1.35838e-05	0.00101536	0.537327	0.449715	0.469725	0.393554
HACD4	0.0563767	1.37734e-05	0.00102507	0.197717	0.14134	0.204281	0.138677
PSMB8	0.106548	1.41607e-05	0.00104485	0.909411	0.802863	0.653211	0.577184
CPNE3	0.0619626	1.41288e-05	0.00104485	0.260622	0.19866	0.266055	0.209075
C1GALT1C1	0.0421598	1.44848e-05	0.0010642	0.124607	0.082447	0.141284	0.096268
EEF1A1	0.0890994	1.46916e-05	0.00107025	3.20153	3.11243	0.988991	0.985581
GOLGA1	0.0378323	1.48331e-05	0.001076	0.095189	0.057356	0.100917	0.06531
PRDX4	0.0707275	1.60271e-05	0.00115772	0.340153	0.269425	0.336391	0.265479
GADD45B	0.137245	1.61938e-05	0.00116487	1.25559	1.11834	0.717431	0.652672
GLB1	0.0727674	1.67487e-05	0.00119479	0.353311	0.280544	0.33945	0.270568
MID1IP1	0.0523373	1.67157e-05	0.00119479	0.172247	0.119909	0.175535	0.120441
ENSA	0.0852629	1.74722e-05	0.00124125	0.528213	0.44295	0.469725	0.394402
TMA7	-0.111258	1.76545e-05	0.00124633	1.12809	1.23935	0.738838	0.752757
CCL4L2	0.206891	1.76887e-05	0.00124633	1.354	1.14711	0.533333	0.429177
ALOX5AP	-0.0968323	1.79909e-05	0.00126244	0.380054	0.476886	0.289908	0.34436
ACAA1	0.0690109	1.81656e-05	0.00126952	0.323192	0.254181	0.314373	0.256149
A1BG	-0.0655014	1.82777e-05	0.00127219	0.192126	0.257628	0.195107	0.237913
CD52	0.0849507	1.84227e-05	0.00127711	0.396905	0.311954	0.320489	0.253181
RPL28	-0.0860058	1.86256e-05	0.00128599	3.06046	3.14646	0.979817	0.982188
ZNF800	0.0568416	1.94443e-05	0.00133714	0.207284	0.150443	0.215291	0.153096
APOC1	-0.105366	2.1669e-05	0.00148419	0.340985	0.446351	0.245872	0.279474
NUTF2	0.0849343	2.18427e-05	0.00149015	0.534062	0.449127	0.467278	0.396098
GNPDA1	0.100458	2.19802e-05	0.00149361	0.745737	0.645279	0.556575	0.494487
FCGR2A	0.0968521	2.27111e-05	0.0015291	0.676866	0.580014	0.535168	0.457591
STX16	0.0574621	2.27693e-05	0.0015291	0.204995	0.147533	0.198165	0.148431
ADGRE5	0.0677962	2.26406e-05	0.0015291	0.277046	0.20925	0.24893	0.198049
DUSP3	0.0715451	2.29486e-05	0.00153515	0.338141	0.266596	0.310092	0.256997
C2orf69	0.0291706	2.34024e-05	0.00155944	0.06062	0.031449	0.064832	0.033927
MFSD1	0.111125	2.37637e-05	0.0015774	1.08992	0.978797	0.700917	0.650127
ADAP2	0.110401	2.51206e-05	0.00166105	1.03714	0.926738	0.676453	0.627226
HDLBP	0.0898943	2.53708e-05	0.00167117	0.623233	0.533339	0.515596	0.447837
VAT1	0.0903107	2.71777e-05	0.00177658	0.56505	0.474739	0.442202	0.400339
CCDC18	0.0361026	2.82726e-05	0.00184115	0.089834	0.053732	0.093578	0.060645
MRC2	-0.0286935	2.9591e-05	0.00191973	0.026187	0.05488	0.030581	0.057676
CTD-3252C9.4	0.0593195	2.99802e-05	0.00193767	0.208097	0.148778	0.195719	0.131467
RBP1	-0.0661475	3.03002e-05	0.00195102	0.162579	0.228726	0.136391	0.186175
CLIP1	0.0680593	3.07528e-05	0.00196239	0.318492	0.250432	0.303364	0.247668
AOAH	0.0722103	3.06319e-05	0.00196239	0.333746	0.261536	0.305199	0.238338
PDIA6	0.11497	3.08193e-05	0.00196239	1.11528	1.00031	0.696636	0.635284
CLTC	0.096401	3.10063e-05	0.00196701	0.737768	0.641367	0.570642	0.504665
NCF1	-0.120363	3.12064e-05	0.00197243	1.01528	1.13565	0.655046	0.679389
SORBS3	0.0526676	3.15389e-05	0.00198542	0.188675	0.136008	0.196942	0.138677
ACTB	0.0739669	3.17584e-05	0.00198542	4.71001	4.63604	0.998165	0.998304
ERP44	0.08421	3.16721e-05	0.00198542	0.528561	0.444351	0.455046	0.388465
MT-ATP8	0.129486	3.19375e-05	0.00198938	1.87497	1.74548	0.881346	0.843511
HSPA8	0.119965	3.22782e-05	0.00200335	1.71727	1.5973	0.858716	0.815098
ITSN1	0.0569632	3.24724e-05	0.00200815	0.214178	0.157214	0.213456	0.15352
NAPA	0.0993668	3.36521e-05	0.00207364	0.939944	0.840577	0.682569	0.612383
RHOG	0.107296	3.44458e-05	0.00211497	1.25144	1.14414	0.779205	0.715437
HSBP1L1	0.0391313	3.59953e-05	0.00219568	0.10974	0.070609	0.119878	0.075488
CITED2	0.0559792	3.60156e-05	0.00219568	0.202845	0.146865	0.191437	0.146735
PDPN	-0.037796	3.69048e-05	0.00224193	0.03921	0.077006	0.035474	0.063613
ANXA1	0.118551	3.7329e-05	0.00224735	1.17382	1.05526	0.714985	0.649703
ALDH2	0.103255	3.73861e-05	0.00224735	0.881055	0.7778	0.6263	0.554283
UBE2E1	0.0732659	3.81811e-05	0.00228714	0.405477	0.332211	0.382875	0.31637
DAB2	0.115883	3.92009e-05	0.00234007	1.30124	1.18536	0.76208	0.708651
RPLP2	-0.0923322	3.94323e-05	0.00234575	2.50781	2.60015	0.963303	0.964377
LRPAP1	0.104104	3.96719e-05	0.00235186	0.967771	0.863667	0.674006	0.605598
TBXAS1	0.0869696	4.21146e-05	0.00248809	0.591439	0.504469	0.494801	0.427481
POLR2E	0.0993381	4.37957e-05	0.00257855	0.938278	0.83894	0.674006	0.606022
ATF3	0.0933739	4.48525e-05	0.00263176	0.598072	0.504698	0.469725	0.394826
FCGR2B	-0.0727969	4.80459e-05	0.00280001	0.237719	0.310516	0.206728	0.24894
FAH	0.066033	4.87932e-05	0.00283396	0.321906	0.255873	0.313761	0.246819
KDELR2	0.0887001	5.0253e-05	0.00290892	0.674503	0.585803	0.543731	0.474979
RAB1B	0.0811934	5.09843e-05	0.00294135	0.531553	0.45036	0.472783	0.391858
ABHD16A	0.0456425	5.17307e-05	0.00296581	0.161166	0.115524	0.176758	0.131891
CTD-2319I12.2	-0.0130608	5.17533e-05	0.00296581	0.00105	0.014111	0.001835	0.013571
TESC	0.0506246	5.30717e-05	0.00303126	0.177754	0.12713	0.176758	0.124682
CCL7	-0.0602111	5.35702e-05	0.0030496	0.081391	0.141602	0.054434	0.092027
CARD9	0.0556719	5.47885e-05	0.00308828	0.222633	0.166961	0.231804	0.163274
TMEM176A	-0.123233	5.46946e-05	0.00308828	0.952309	1.07554	0.582263	0.624682
MLST8	0.0491917	5.44776e-05	0.00308828	0.174771	0.125579	0.179817	0.132316
STK17B	0.0809747	5.64029e-05	0.00316888	0.458001	0.377026	0.4	0.320611
OSCAR	0.0549404	5.95892e-05	0.003337	0.225378	0.170437	0.229358	0.180662
PARP1	0.0709114	6.023e-05	0.00336193	0.387255	0.316343	0.359633	0.303647
NRDC	0.0816633	6.23114e-05	0.00344835	0.512973	0.43131	0.447095	0.372774
S1PR2	-0.0383702	6.2049e-05	0.00344835	0.062587	0.100957	0.069113	0.10475
IPO8	0.04083	6.238e-05	0.00344835	0.123831	0.083001	0.132722	0.090331
MT-CYB	0.109099	6.39142e-05	0.00352183	2.89382	2.78472	0.971865	0.966497
SUCNR1	0.0238799	6.45426e-05	0.0035451	0.047008	0.023128	0.050153	0.027142
ATP1B1	0.0564268	6.57076e-05	0.00357489	0.227039	0.170612	0.220795	0.163274
LGALS9	0.0968136	6.55625e-05	0.00357489	0.847996	0.751182	0.628135	0.552163
EIF1AY	0.0433003	6.57088e-05	0.00357489	0.147992	0.104692	0.164526	0.117048
SF3B1	0.0942972	6.91544e-05	0.00373869	0.806642	0.712345	0.612232	0.547074
LAMTOR1	0.103604	6.91326e-05	0.00373869	1.27433	1.17073	0.776147	0.725191
BTD	0.0297553	6.96353e-05	0.00374116	0.069618	0.039863	0.073394	0.046226
STEAP4	0.0192776	6.95975e-05	0.00374116	0.027803	0.008525	0.02263	0.006785
MRC1	0.113409	7.01738e-05	0.00375834	1.09589	0.982482	0.683792	0.620441
IFT74	-0.0329767	7.12071e-05	0.00380184	0.044111	0.077088	0.054434	0.078456
CMTM6	0.0877763	7.19469e-05	0.00381763	0.658867	0.57109	0.53211	0.466497
GLIPR1	0.100792	7.33239e-05	0.00387872	0.939742	0.838951	0.648318	0.583969
CHMP1B	0.0690108	7.51501e-05	0.00396313	0.337043	0.268032	0.299694	0.24894
ANXA6	0.0672717	7.78113e-05	0.00407845	0.34751	0.280239	0.321713	0.268872
TGOLN2	0.0897582	7.86895e-05	0.00411195	0.70154	0.611782	0.553517	0.482188
CXCL5	-0.050599	7.98739e-05	0.00416119	0.067438	0.118037	0.049541	0.080577
SGK1	0.109819	8.0947e-05	0.00419169	0.945129	0.83531	0.617125	0.554283
ATP6AP1	0.0902312	8.07498e-05	0.00419169	0.73571	0.645479	0.568196	0.51145
SELT	0.0868463	8.33124e-05	0.00430122	0.654717	0.567871	0.527829	0.461408
TWF2	0.0883718	8.38526e-05	0.00431615	0.730613	0.642241	0.58104	0.506785
EIF5A	0.101239	8.49262e-05	0.00434309	1.08425	0.983015	0.721713	0.645038
PCED1B	0.0222014	8.51338e-05	0.00434309	0.041713	0.019511	0.043425	0.023325
MAPKAPK3	0.0674813	8.48755e-05	0.00434309	0.358203	0.290721	0.337003	0.280746
RP11-386I14.4	0.063044	8.65932e-05	0.00440447	0.245014	0.18197	0.209174	0.151824
ADAM19	-0.0110683	9.27114e-05	0.00470175	0	0.011068	0	0.011026
TPP1	0.0880734	9.33335e-05	0.00471938	0.711376	0.623303	0.563914	0.498304
SNX17	0.0843629	9.47236e-05	0.00477563	0.638402	0.554039	0.529052	0.456319
CCL8	-0.0897754	9.59869e-05	0.00482517	0.170932	0.260708	0.092355	0.126802
C1QA	-0.128145	9.68257e-05	0.00485314	0.808431	0.936576	0.443425	0.509754
ACTG1	0.0999212	9.84566e-05	0.00492054	2.64601	2.54609	0.963914	0.941052
APOE	-0.102931	0.000102015	0.00508358	0.392431	0.495363	0.24159	0.302799
PRNP	0.062703	0.000103258	0.00513067	0.315359	0.252656	0.308869	0.243851
SERPINA1	0.0854614	0.000105183	0.00519626	0.459467	0.374006	0.348624	0.284139
AKIRIN2	0.0696762	0.000105076	0.00519626	0.385627	0.315951	0.354128	0.294317
DPP3	0.0467107	0.000109576	0.00539777	0.17403	0.127319	0.179817	0.137405
DARS	0.0625904	0.000111392	0.00547159	0.31312	0.25053	0.302141	0.246395
CD83	0.10523	0.000112248	0.00549792	0.828161	0.722931	0.573089	0.493639
IDH3G	0.0749755	0.000112724	0.00550556	0.494252	0.419277	0.442813	0.378711
PILRA	0.100214	0.000116256	0.00566197	0.999676	0.899462	0.664832	0.610263
STK38L	0.0294353	0.000117336	0.0056984	0.071639	0.042204	0.075229	0.048346
IKZF3	-0.0211165	0.000119995	0.00581112	0.011476	0.032592	0.012844	0.03011
CCR1	0.0837127	0.000120725	0.00582744	0.610387	0.526674	0.498471	0.435115
TSPAN4	0.0832825	0.00012101	0.00582744	0.582612	0.49933	0.469113	0.411366
TYMP	-0.106568	0.00012178	0.00584817	1.18745	1.29401	0.751682	0.743427
SC5D	0.0282109	0.000126146	0.00602415	0.071778	0.043567	0.085015	0.050891
HCST	0.103168	0.000127531	0.0060414	0.989021	0.885853	0.655046	0.591179
SCPEP1	0.0764051	0.00012732	0.0060414	0.493151	0.416746	0.420183	0.363868
CAT	0.0699689	0.000127561	0.0060414	0.411625	0.341656	0.374924	0.313401
CTSA	0.0997245	0.00013066	0.00615427	1.11488	1.01515	0.724771	0.665394
KCNAB2	0.0779997	0.000140929	0.00661418	0.51925	0.44125	0.444648	0.382952
CSRNP1	0.0541759	0.000141194	0.00661418	0.214609	0.160433	0.210398	0.145462
TMSB10	-0.0751174	0.000147044	0.00685089	3.59274	3.66786	0.987768	0.991518
AC079767.4	0.0278314	0.000149237	0.00691559	0.064733	0.036901	0.066667	0.039016
HLA-DQB2	0.0187455	0.000149206	0.00691559	0.036062	0.017316	0.042202	0.02078
MGLL	0.0995491	0.00015003	0.00693364	1.00087	0.901322	0.661774	0.607294
IFNAR2	0.075375	0.000151185	0.00696828	0.516138	0.440763	0.453211	0.392282
CRTAP	0.0814435	0.000155055	0.00710853	0.634977	0.553533	0.52844	0.457591
TMEM9B	0.0637976	0.000158606	0.00725202	0.358734	0.294936	0.343119	0.284139
TNNT1	0.027417	0.00016225	0.00739893	0.058837	0.03142	0.055657	0.028414
EIF3E	0.0762557	0.000164792	0.00749501	0.522852	0.446596	0.453823	0.384648
CXCR4	0.0412821	0.000165906	0.00752576	0.126312	0.08503	0.114985	0.081425
RAB11FIP1	0.067596	0.00016747	0.0075767	0.3699	0.302304	0.33211	0.275657
ORMDL1	0.0585554	0.000170133	0.00767699	0.292575	0.234019	0.291131	0.235793
SNAP23	0.0648327	0.000171018	0.00769671	0.37206	0.307227	0.359633	0.290925
IFNGR1	0.0841687	0.000171601	0.0077028	0.637799	0.55363	0.503976	0.448261
RPS6KB2	0.0545369	0.000181282	0.00811616	0.255183	0.200646	0.258716	0.205259
ADH5	0.0693382	0.00018239	0.00814453	0.43243	0.363091	0.392049	0.335878
UQCRC1	0.0902334	0.000193792	0.00863126	0.900222	0.809989	0.648318	0.588634
TMEM223	0.0431708	0.000195301	0.00867599	0.161731	0.11856	0.170031	0.131043
PNN	0.0627336	0.000198094	0.00873237	0.332396	0.269662	0.319266	0.255301
CFP	0.0573615	0.000197744	0.00873237	0.247807	0.190446	0.22263	0.175573
NR4A1	0.0464081	0.000201167	0.00884516	0.140716	0.094308	0.118654	0.075488
CCL18	-0.0560938	0.000205271	0.0090026	0.067169	0.123263	0.040979	0.069126
PTGER2	0.0661641	0.000205842	0.00900466	0.361265	0.2951	0.319266	0.271841
TADA3	0.0647492	0.000207148	0.00903882	0.382859	0.31811	0.363303	0.302799
THAP9-AS1	0.0305289	0.000210483	0.00916107	0.075831	0.045302	0.076453	0.044529
STXBP2	0.0851999	0.000212946	0.00924485	0.766959	0.68176	0.595107	0.534351
DYSF	0.0279387	0.000215131	0.00931622	0.067363	0.039425	0.069725	0.040712
GPR84	0.0639769	0.000222912	0.00960476	0.323552	0.259575	0.288073	0.2324
RPLP0	0.0911076	0.000222514	0.00960476	2.54847	2.45736	0.959021	0.942324
TMEM59	0.0863043	0.00022693	0.00970804	0.776466	0.690162	0.590826	0.529262
CECR1	0.0835246	0.000227003	0.00970804	0.627554	0.544029	0.49419	0.432146
FES	0.055529	0.00022605	0.00970804	0.26721	0.211681	0.26422	0.212044
MT-CO2	0.0869242	0.000227799	0.00971792	3.7475	3.66058	0.990826	0.988126
XRCC6	0.0796275	0.000231864	0.00983272	0.632844	0.553217	0.521101	0.458015
RGS18	0.0239082	0.000231885	0.00983272	0.054394	0.030486	0.062385	0.033503
ZNF331	0.0614249	0.000232311	0.00983272	0.292247	0.230822	0.264832	0.211196
TGFBI	-0.115449	0.000232778	0.00983272	1.42824	1.54369	0.788379	0.782019
SIRPB1	-0.0422889	0.00023596	0.0099427	0.096882	0.139171	0.103976	0.133588
NUDT14	0.0646181	0.000239705	0.0100758	0.378787	0.314169	0.355963	0.292621
NLRP12	0.0130253	0.000250967	0.0105235	0.019435	0.006409	0.020795	0.007634
PHACTR1	0.0616311	0.000255244	0.0106509	0.302536	0.240905	0.266667	0.223919
TXNDC12	0.0634887	0.000254886	0.0106509	0.376062	0.312573	0.36208	0.293469
KANSL1-AS1	0.0372932	0.00026027	0.0108343	0.117674	0.08038	0.127217	0.075064
UTY	0.0343989	0.00026302	0.0109223	0.103118	0.068719	0.10581	0.076336
HMOX1	0.125804	0.000272215	0.0111549	1.99242	1.86661	0.863609	0.826124
EEF2	0.0930478	0.000271389	0.0111549	1.04103	0.94798	0.702752	0.644614
A2M	0.0379516	0.00027094	0.0111549	0.119853	0.081901	0.122324	0.081425
RECQL	0.0527373	0.000269751	0.0111549	0.247511	0.194774	0.24893	0.199746
BRE	0.0437288	0.000270096	0.0111549	0.177096	0.133367	0.189602	0.14631
SNX6	0.0954865	0.000272514	0.0111549	1.1501	1.05462	0.735168	0.6743
ABI3	0.0807684	0.000273993	0.0111888	0.641746	0.560977	0.511927	0.453774
RNF187	-0.0283756	0.000276308	0.0112566	0.043943	0.072318	0.055046	0.079729
HCLS1	0.0916692	0.000278559	0.0113215	1.03483	0.943159	0.700917	0.651824
CCL3	0.166438	0.00028836	0.0116853	2.54957	2.38313	0.87156	0.826548
TMED1	0.0409412	0.000288871	0.0116853	0.152131	0.11119	0.160245	0.119593
MCOLN1	0.0722896	0.000292397	0.0118002	0.500376	0.428086	0.431804	0.379559
MRPL30	0.0319634	0.00029471	0.0118605	0.092382	0.060419	0.099694	0.06955
CD37	0.0856847	0.000296291	0.0118737	0.74599	0.660305	0.562691	0.511874
ACIN1	0.070538	0.00030314	0.01212	0.465997	0.395459	0.413456	0.35369
CTA-29F11.1	0.0394337	0.000304174	0.0121331	0.124387	0.084953	0.118043	0.080577
THRAP3	0.0705789	0.000305587	0.0121575	0.48921	0.418631	0.44159	0.371925
OVCH1-AS1	0.00884554	0.000306202	0.0121575	0.010888	0.002043	0.012232	0.00212
TMEM176B	-0.119552	0.000309509	0.012208	1.18607	1.30562	0.651988	0.673876
LDLR	0.0440899	0.000309603	0.012208	0.149261	0.105171	0.140061	0.093299
AP2A2	0.0671431	0.000311694	0.0122624	0.411771	0.344628	0.367584	0.315946
HNRNPK	0.0869976	0.000314304	0.0123368	0.942503	0.855505	0.677676	0.619169
MARCO	-0.0235857	0.000315757	0.0123656	0.018818	0.042404	0.022018	0.03732
PCK2	0.0505341	0.000321408	0.0125583	0.236543	0.186009	0.240367	0.19084
BICD2	0.0387862	0.000325719	0.0126979	0.135302	0.096515	0.138838	0.106446
HPS3	0.0502819	0.000328084	0.0127611	0.215431	0.165149	0.209174	0.165394
ATP6V1D	0.0667837	0.000330687	0.0128333	0.438154	0.37137	0.4	0.340119
CTD-2516F10.2	-0.0110165	0.000336784	0.0130405	0.001358	0.012375	0.001835	0.013147
IRF5	0.0698107	0.00034928	0.013494	0.478379	0.408569	0.42263	0.364716
C2orf74	-0.0374036	0.000361945	0.0139519	0.08556	0.122964	0.094801	0.132316
TXN	-0.0971943	0.000365688	0.014002	1.65885	1.75604	0.872171	0.86514
EEF1G	0.0912122	0.000365194	0.014002	1.03252	0.941303	0.691131	0.633588
PRDX2	0.041869	0.000365411	0.014002	0.151263	0.109394	0.15107	0.111535
AP3M1	0.0350318	0.000376475	0.0143374	0.114325	0.079293	0.122324	0.08821
ENG	0.0884293	0.00037695	0.0143374	0.899772	0.811342	0.647095	0.577608
ASXL2	0.0421778	0.000376829	0.0143374	0.159892	0.117714	0.159021	0.127651
RP11-733O18.1	-0.038621	0.000380139	0.0144268	0.08788	0.126501	0.097859	0.126378
TNFAIP8	-0.0730228	0.000384473	0.0145272	0.402858	0.475881	0.355963	0.392706
SNX1	0.0664999	0.000385433	0.0145315	0.445481	0.378981	0.404893	0.346904
CYB5R3	0.0619284	0.000390293	0.0146825	0.366289	0.30436	0.346789	0.28626
DDRGK1	0.060324	0.000409365	0.0153664	0.355841	0.295517	0.340061	0.28626
GSTM4	0.0434671	0.000411995	0.0154314	0.184953	0.141486	0.200612	0.149703
CSF3R	0.0666494	0.000413434	0.0154516	0.404601	0.337952	0.365749	0.29771
ARPC1B	0.0886889	0.000427349	0.015937	2.24443	2.15575	0.934557	0.912214
HLA-DMB	0.0942861	0.000429776	0.0159929	1.03138	0.937097	0.666667	0.623834
DOCK2	0.0682142	0.000436169	0.0161823	0.445358	0.377144	0.4	0.332061
ACTR3	0.0943562	0.000436749	0.0161823	1.36969	1.27533	0.798777	0.750212
TOMM20	0.0747103	0.000443872	0.0163661	0.618583	0.543872	0.518654	0.455047
DONSON	-0.0125145	0.000442763	0.0163661	0.004619	0.017133	0.007339	0.01866
ENTPD1	0.0401893	0.000444565	0.0163661	0.145874	0.105685	0.149847	0.10687
CALM2	0.0942415	0.00046605	0.0171204	2.13949	2.04525	0.916208	0.897795
DHX30	0.043013	0.000467602	0.0171407	0.178812	0.135799	0.192049	0.143342
RAB8A	0.0677451	0.000471572	0.0172495	0.486509	0.418763	0.436086	0.379559
CRYZ	0.0247995	0.00047993	0.0175179	0.066556	0.041756	0.077676	0.047498
NR3C1	0.0565746	0.000485794	0.0176944	0.300742	0.244168	0.29419	0.2324
MNDA	0.0827886	0.000491106	0.0178501	0.654739	0.57195	0.494801	0.427057
SDC2	-0.0672715	0.000492405	0.0178596	0.334855	0.402126	0.299694	0.339271
M6PR	0.0897386	0.00049992	0.018087	1.02793	0.938188	0.678899	0.635708
GLUL	0.107337	0.000500781	0.018087	2.40513	2.2978	0.948012	0.907973
MYD88	0.0533508	0.000505633	0.0181859	0.279517	0.226166	0.278899	0.223919
HBS1L	0.0433363	0.000505432	0.0181859	0.173601	0.130264	0.180428	0.133164
LILRB3	0.069256	0.000508763	0.0182602	0.482404	0.413148	0.417125	0.36302
RP11-61J19.5	0.0211098	0.00051414	0.0184148	0.043794	0.022684	0.044648	0.023325
ZFYVE21	0.0378863	0.000520453	0.0186021	0.143023	0.105137	0.152294	0.117472
SLC39A1	0.060622	0.000525745	0.0187523	0.375258	0.314636	0.352905	0.298558
WDR1	0.0824443	0.000529318	0.0188338	0.810457	0.728012	0.599388	0.547922
HKR1	0.0197844	0.000530221	0.0188338	0.041181	0.021397	0.04526	0.023325
C2	0.0399026	0.000534088	0.018932	0.142457	0.102554	0.140673	0.100509
ACO2	0.0535775	0.000539298	0.0190533	0.294652	0.241074	0.291131	0.249364
DHRS9	-0.0378683	0.000539726	0.0190533	0.07691	0.114778	0.075229	0.105598
LPCAT3	0.0365165	0.000542485	0.0191115	0.131115	0.094599	0.138226	0.105598
B4GALT1	0.0571777	0.00054595	0.0191942	0.303413	0.246235	0.281346	0.235369
HNRNPH3	0.0598492	0.000552278	0.0192202	0.355646	0.295797	0.335168	0.280322
SET	0.0773203	0.000551462	0.0192202	0.702976	0.625656	0.56208	0.503393
CHCHD10	0.0733434	0.00055182	0.0192202	0.573247	0.499904	0.47156	0.424088
DDX43	0.0131485	0.000551031	0.0192202	0.019115	0.005966	0.016514	0.006785
ABHD14B	0.0384386	0.000549413	0.0192202	0.149209	0.110771	0.163303	0.122137
LRP1	0.0796314	0.000554949	0.0192741	0.674622	0.594991	0.527829	0.469466
SRD5A3	0.0452126	0.000557116	0.0193104	0.206852	0.161639	0.225688	0.163274
PHLDA2	0.0371345	0.000561962	0.0194391	0.122426	0.085291	0.110703	0.089483
PATL2	0.0343014	0.000565415	0.0195193	0.103924	0.069622	0.10581	0.063613
TMSB4Y	0.0127325	0.000575468	0.0198265	0.020434	0.007702	0.023853	0.008482
AP3B1	0.0658663	0.00057713	0.019844	0.443853	0.377987	0.398777	0.342239
UBASH3B	0.0377869	0.000580239	0.0199111	0.143798	0.106011	0.152294	0.119169
RRAGD	0.0310115	0.000586669	0.0200917	0.098151	0.067139	0.103976	0.075064
PRCP	0.0494458	0.000595684	0.0203598	0.24747	0.198024	0.249541	0.200594
CCPG1	0.0549461	0.000598175	0.0204044	0.296408	0.241462	0.284404	0.233249
RP11-1143G9.4	-0.0489839	0.000605508	0.0206137	0.146835	0.195819	0.149235	0.169211
GLMP	0.0730582	0.000610368	0.020738	0.575517	0.502459	0.478287	0.414334
ERLIN2	0.0361063	0.000619845	0.021009	0.127681	0.091575	0.13211	0.097116
LMNA	0.0994244	0.000620788	0.021009	1.49286	1.39343	0.805505	0.771841
ARPC3	0.0826573	0.000623481	0.0210587	2.37377	2.29112	0.944954	0.927905
CLEC11A	0.043049	0.000625474	0.0210846	0.175554	0.132505	0.174924	0.132316
AIG1	0.0266548	0.000631777	0.021251	0.074283	0.047629	0.080734	0.053435
GDI2	0.0761027	0.000632883	0.021251	0.666983	0.590881	0.53945	0.473707
ZNF670-ZNF695	0.00985182	0.000634248	0.0212553	0.012655	0.002803	0.012232	0.002969
HERC3	0.0308363	0.000636301	0.0212827	0.093473	0.062637	0.097859	0.068278
RASA4	0.0452255	0.000637989	0.0212977	0.184536	0.13931	0.18104	0.134012
GHITM	0.0769388	0.000641063	0.0213175	0.734045	0.657107	0.579205	0.517812
MZT1	0.0359848	0.000640798	0.0213175	0.129955	0.09397	0.137003	0.104326
CCNH	0.0481411	0.000650779	0.0215988	0.219768	0.171627	0.212844	0.166243
CARKD	0.0207427	0.000654381	0.0216765	0.048455	0.027712	0.051988	0.035199
GALC	0.0441922	0.000657102	0.0217248	0.19347	0.149278	0.202446	0.151824
CSNK1A1	0.0720677	0.000659157	0.0217509	0.594054	0.521986	0.502141	0.436811
RPL36A	-0.0728776	0.000664951	0.0219001	0.505906	0.578784	0.432416	0.463953
BEX4	0.0472341	0.000670362	0.0220361	0.21689	0.169656	0.215902	0.16497
TMBIM1	0.0573811	0.000673814	0.0221073	0.334408	0.277027	0.314373	0.265479
USF1	0.0396787	0.000676962	0.0221225	0.155385	0.115707	0.160245	0.121713
PHF20	0.0500842	0.000676489	0.0221225	0.25778	0.207696	0.256269	0.212044
RP4-673M15.1	0.0224084	0.000678138	0.0221225	0.052189	0.029781	0.053823	0.030958
CLMN	0.0321227	0.000685265	0.0223126	0.103942	0.071819	0.108257	0.07676
KCNJ15	-0.00876897	0.000696752	0.0226438	0.000892	0.009661	0.001223	0.010178
PTBP1	0.0587834	0.000702429	0.0227852	0.359571	0.300788	0.340673	0.287532
FUCA2	0.0648818	0.000715192	0.0231555	0.461087	0.396205	0.414067	0.353265
ITPR2	0.0836442	0.000721154	0.0233047	0.822901	0.739257	0.608563	0.54665
ENO1	0.0882363	0.00072433	0.0233634	1.82737	1.73913	0.891743	0.866836
ADGRG7	-0.00398639	0.000745159	0.0239902	0	0.003986	0	0.007634
APLP2	0.0911149	0.000755044	0.0242563	1.14839	1.05727	0.725382	0.668363
CLIC1	0.087714	0.000772356	0.0246809	1.88966	1.80195	0.899083	0.871501
GPR34	0.0521983	0.000771286	0.0246809	0.269271	0.217073	0.255657	0.2095
HLA-DMA	0.0969893	0.000776027	0.0247064	1.47163	1.37464	0.794495	0.759118
CAMK1D	0.0368282	0.000777476	0.0247068	0.13702	0.100192	0.148624	0.101357
ANKRD42	0.0213773	0.000788259	0.0249856	0.049426	0.028049	0.050153	0.032655
TMBIM6	0.093479	0.000789155	0.0249856	1.51676	1.42328	0.822018	0.780746
C21orf33	0.0271685	0.000792364	0.0250403	0.081298	0.054129	0.097859	0.056404
QARS	0.0520956	0.000793797	0.0250403	0.284253	0.232157	0.281346	0.231552
PCF11	0.0468321	0.000798376	0.0251386	0.214222	0.16739	0.217737	0.164122
PLEKHA5	0.00768106	0.000808736	0.0254183	0.009738	0.002057	0.011009	0.003393
ACRBP	0.0179737	0.000815309	0.0254851	0.037834	0.01986	0.043425	0.023749
MPP1	0.0863227	0.000812976	0.0254851	1.05895	0.972629	0.708257	0.647159
CERS2	0.0403031	0.0008143	0.0254851	0.170037	0.129734	0.173089	0.140797
MDH1	0.0732301	0.000819849	0.0255659	0.662295	0.589065	0.537615	0.477099
RP11-390E23.6	0.0199933	0.000860717	0.0267585	0.044973	0.02498	0.047706	0.029686
NDOR1	0.0180025	0.00087764	0.0271863	0.036604	0.018602	0.040367	0.021628
BCKDHA	0.0429894	0.000876706	0.0271863	0.205368	0.162379	0.220795	0.173028
EIF2S1	0.0504093	0.000880725	0.0272328	0.274121	0.223711	0.268502	0.229008
PEMT	0.0346556	0.000888718	0.0274306	0.134871	0.100215	0.15107	0.111959
COX17	-0.0726129	0.000896265	0.0274576	0.543115	0.615728	0.462997	0.493639
GPR68	-0.028311	0.000893904	0.0274576	0.049351	0.077662	0.050153	0.082273
GNAI3	0.0632263	0.000898517	0.0274576	0.455831	0.392605	0.412232	0.355386
TMED4	0.0574356	0.000895799	0.0274576	0.357954	0.300518	0.342508	0.284139
VPS29	0.0771459	0.000897728	0.0274576	0.791981	0.714835	0.611621	0.538168
COPS4	0.0354816	0.000899175	0.0274576	0.138425	0.102944	0.152294	0.118321
NEU1	0.0671845	0.000918835	0.0280082	0.482044	0.414859	0.419572	0.359203
PDZD11	0.0411742	0.000932608	0.0283777	0.186019	0.144845	0.193884	0.158185
AKIRIN1	0.0446441	0.000935466	0.0284144	0.216064	0.171419	0.228135	0.176421
TCTA	0.0397634	0.000940885	0.0285286	0.164815	0.125052	0.170642	0.13274
SLC7A11	-0.058712	0.000943251	0.0285499	0.203536	0.262248	0.163914	0.200594
TBCB	0.0704336	0.000950911	0.0286808	0.616602	0.546169	0.521101	0.455895
LAPTM5	0.0864531	0.000950796	0.0286808	1.9963	1.90984	0.910092	0.892706
CYBRD1	0.0182449	0.000961786	0.0287644	0.039825	0.021581	0.042813	0.024597
HS3ST2	0.0198877	0.000962533	0.0287644	0.039708	0.01982	0.034251	0.01866
TOMM5	-0.0673513	0.000963708	0.0287644	0.463541	0.530893	0.411009	0.45123
LRRC6	0.00528902	0.000963428	0.0287644	0.005927	0.000638	0.007339	0.001272
PELI1	0.0487937	0.000957038	0.0287644	0.211699	0.162905	0.197554	0.143766
APBB1IP	0.065182	0.000963722	0.0287644	0.476302	0.41112	0.420795	0.363868
CACFD1	0.0141775	0.000972075	0.0289635	0.024001	0.009823	0.025076	0.00933
CCNI	0.0817005	0.00100443	0.0298241	0.957773	0.876073	0.673394	0.614504
FAM13A	0.0369235	0.00100323	0.0298241	0.139313	0.102389	0.149235	0.101357
ZNF738	0.0208293	0.00101463	0.0300234	0.051571	0.030742	0.06055	0.036896
SOCS3	0.0538601	0.0010185	0.0300861	0.263332	0.209472	0.231804	0.184054
ETF1	0.0618185	0.00102223	0.0300926	0.433684	0.371865	0.388991	0.340967
RP11-37B2.1	0.0222874	0.00102135	0.0300926	0.053954	0.031666	0.056269	0.034351
UBE2D3	0.0826469	0.00102847	0.0302209	1.12605	1.0434	0.746177	0.695505
PAPSS1	0.0534748	0.00105225	0.0308183	0.316868	0.263393	0.301529	0.259966
CHTF8	0.0412634	0.0010656	0.031156	0.194285	0.153022	0.204281	0.167091
CYP4V2	0.0199519	0.00107229	0.0312985	0.046669	0.026718	0.050153	0.030534
BAG4	0.0328298	0.00107482	0.0313192	0.116908	0.084078	0.127829	0.090755
DHRS4L2	-0.0418511	0.00107672	0.0313216	0.134041	0.175892	0.142508	0.176421
LYZ	0.122147	0.00108278	0.0314447	3.14215	3.02	0.968807	0.944869
SRP72	0.058467	0.00109161	0.0316474	0.398753	0.340286	0.373089	0.321035
XRN2	0.0680891	0.00109528	0.0317005	0.563223	0.495134	0.481957	0.424088
IFI27L1	0.0274476	0.00109902	0.0317043	0.088033	0.060585	0.100917	0.068702
TNIP3	-0.0258457	0.0010991	0.0317043	0.030382	0.056227	0.024465	0.049618
CTSS	0.0871141	0.00110563	0.0317858	2.46337	2.37626	0.948624	0.940628
SLC39A8	-0.0556971	0.00110559	0.0317858	0.216957	0.272654	0.204281	0.223494
CUTA	0.0724029	0.00111282	0.0319393	0.650959	0.578556	0.522936	0.470314
YWHAQ	0.0609861	0.00111965	0.0320818	0.42737	0.366384	0.395107	0.332909
DMXL2	0.0827792	0.00113397	0.032384	0.894412	0.811633	0.640367	0.580153
PREB	0.0419014	0.00114203	0.0325601	0.197713	0.155811	0.20367	0.169635
RAD23A	0.0780269	0.00114905	0.0327062	0.878172	0.800145	0.64893	0.593299
PLEKHB2	0.0746739	0.0011532	0.03277	0.729455	0.654781	0.576758	0.514419
ST3GAL3	0.0106234	0.00115623	0.0328019	0.016922	0.006298	0.019572	0.008058
CAPN2	0.04984	0.00116831	0.03309	0.274702	0.224862	0.277676	0.21883
DRAM2	0.0542541	0.001177	0.0332812	0.349271	0.295017	0.344954	0.28117
CADM1	-0.0367473	0.00118719	0.0335141	0.093961	0.130709	0.099083	0.126802
PLIN3	0.0622694	0.00119903	0.033793	0.478484	0.416215	0.432416	0.375318
RP11-707G18.1	0.0278691	0.00120322	0.0338555	0.08183	0.053961	0.084404	0.051739
EIF3L	0.0663746	0.00122076	0.034293	0.529216	0.462842	0.44893	0.39525
TBC1D2	0.0435357	0.00123857	0.0347366	0.204319	0.160783	0.206116	0.16285
TMED2	0.0693192	0.00125061	0.035017	0.610708	0.541389	0.502141	0.448261
IL10RA	0.0685338	0.00127331	0.0355424	0.537134	0.4686	0.451988	0.398219
NEAT1	0.0994772	0.00127436	0.0355424	2.17833	2.07885	0.930887	0.910093
NFIX	0.00673507	0.00127764	0.0355424	0.007847	0.001111	0.007951	0.00212
LY86	0.0714672	0.00127764	0.0355424	0.621471	0.550004	0.503364	0.441052
ZYX	0.0818801	0.00129862	0.0360094	1.03906	0.957178	0.702141	0.647159
GMDS	0.0291152	0.00129678	0.0360094	0.094771	0.065656	0.104587	0.071671
ASNA1	0.063076	0.00130152	0.0360317	0.495635	0.432559	0.44893	0.385072
RNU11	0.0336981	0.00131728	0.0364096	0.105147	0.071449	0.088073	0.066582
CEP170	0.0531398	0.00132591	0.0365893	0.303889	0.250749	0.288685	0.234097
NFX1	0.0316673	0.00132876	0.036609	0.110784	0.079116	0.119878	0.083545
MANBA	0.062285	0.00134238	0.0369252	0.446262	0.383977	0.40367	0.340543
LMAN2L	0.0164401	0.00134641	0.0369767	0.034499	0.018059	0.038532	0.022477
ATP6V0D1	0.0801847	0.00137041	0.0375759	1.00714	0.926956	0.691743	0.639101
CAPN1	0.0560398	0.00137555	0.0376566	0.364933	0.308893	0.346789	0.289652
LDHA	0.0789303	0.00138719	0.0378899	0.8355	0.75657	0.602446	0.547922
MTMR6	0.0401635	0.00138847	0.0378899	0.180719	0.140555	0.187768	0.149279
SLC7A7	0.0642483	0.00142719	0.0388601	0.513572	0.449324	0.443425	0.389737
RER1	0.071323	0.00142855	0.0388601	0.725876	0.654553	0.585321	0.519508
DCAF12	0.0422327	0.00144469	0.0392372	0.211082	0.168849	0.224465	0.177693
PLXDC2	0.0649172	0.00147286	0.0398762	0.48551	0.420592	0.42263	0.356658
GOLGA7	0.0512676	0.00147189	0.0398762	0.310153	0.258885	0.300917	0.25827
PSMC3	0.0609696	0.00147685	0.0399215	0.465297	0.404327	0.422018	0.361747
RPS21	-0.0873749	0.00148268	0.0399667	1.40761	1.49499	0.807339	0.802799
CNN2	0.0669539	0.00148317	0.0399667	0.570213	0.503259	0.480734	0.42112
RNASE1	0.144954	0.00151228	0.0403909	1.94461	1.79966	0.746177	0.706531
SMIM4	0.0600377	0.00150772	0.0403909	0.42713	0.367092	0.378593	0.332061
SCIMP	0.0416792	0.00151262	0.0403909	0.203595	0.161916	0.214679	0.170483
MT1H	-0.0361546	0.00151301	0.0403909	0.045458	0.081613	0.028746	0.049618
TSTD1	0.0346303	0.00150661	0.0403909	0.131954	0.097323	0.134557	0.09754
OPTN	0.0445885	0.00150289	0.0403909	0.203211	0.158622	0.188991	0.145462
NSF	0.0429977	0.00152625	0.040681	0.207021	0.164023	0.207951	0.16497
MAP1S	0.0326178	0.00153085	0.0407404	0.127351	0.094733	0.140061	0.109415
CRIM1	-0.0131395	0.00153877	0.0408879	0.006449	0.019589	0.006728	0.019508
UBA3	0.043096	0.00155402	0.0412295	0.212754	0.169658	0.220795	0.1743
CHCHD6	0.0192441	0.00156714	0.0415135	0.04815	0.028906	0.054434	0.035623
IL18	0.0458213	0.0015835	0.0418823	0.237662	0.191841	0.240367	0.186175
RPS23	-0.0739631	0.00161325	0.0426037	2.45017	2.52414	0.957798	0.955047
WBP2	0.0645524	0.00162192	0.0427668	0.544903	0.480351	0.468502	0.414334
CAP1	0.0809524	0.00163578	0.0430663	1.15107	1.07011	0.736391	0.694232
HSP90AA1	0.0877005	0.00166208	0.0436252	1.90403	1.81633	0.896024	0.85793
DECR1	0.0522792	0.00165961	0.0436252	0.343158	0.290879	0.333945	0.284987
IVNS1ABP	0.0596978	0.00167031	0.0437743	0.396426	0.336728	0.352294	0.296438
FIZ1	-0.0134435	0.00167495	0.0438291	0.006699	0.020142	0.010398	0.01866
EPRS	0.0563446	0.00168429	0.0440067	0.375483	0.319139	0.349235	0.295165
MPC1	0.0568514	0.00168952	0.0440761	0.402428	0.345577	0.375535	0.322731
DPP7	0.0709631	0.00171996	0.0448023	0.722095	0.651132	0.571254	0.522053
CISH	0.0245838	0.00172325	0.0448202	0.07138	0.046796	0.076453	0.050042
SLC2A9	0.027356	0.00173281	0.0450006	0.091552	0.064196	0.099083	0.075488
CASP1	0.066313	0.00175217	0.0453664	0.565158	0.498846	0.477064	0.412638
MAP7D1	-0.0434871	0.00175071	0.0453664	0.154938	0.198425	0.155352	0.189992
HEXA	0.0711865	0.00176148	0.0454705	0.655126	0.583939	0.51315	0.470314
AAMP	0.051555	0.00176108	0.0454705	0.324595	0.273041	0.312538	0.265055
WDR74	0.0604001	0.00176583	0.0455145	0.353507	0.293107	0.296024	0.240882
GNB2L1	0.080218	0.00176882	0.0455232	1.92099	1.84078	0.90948	0.878287
KDELR1	0.0735266	0.00179251	0.0459891	0.803604	0.730078	0.606728	0.54877
GIMAP1	0.0481845	0.00179494	0.0459891	0.281222	0.233038	0.281957	0.228584
ACSS2	0.0279648	0.00179409	0.0459891	0.094687	0.066722	0.102141	0.075064
VPS11	0.028693	0.00180552	0.0461226	0.099557	0.070864	0.108869	0.080153
EIF1AX	-0.0578532	0.00181178	0.0462137	0.343885	0.401739	0.327829	0.357082
CREB5	0.0224895	0.00181472	0.0462203	0.058488	0.035998	0.061774	0.036896
SCML1	0.0288416	0.00181926	0.0462672	0.098145	0.069304	0.102141	0.078456
CD2BP2	0.0462465	0.00185804	0.0471839	0.256576	0.210329	0.254434	0.212468
TP53I3	0.0340993	0.00186094	0.0471876	0.143214	0.109115	0.151682	0.120441
PRPF4B	0.0501665	0.0018739	0.0473964	0.302249	0.252082	0.29052	0.249364
MAP3K8	0.0732909	0.00187468	0.0473964	0.704547	0.631256	0.547401	0.49067
KAT7	0.0335446	0.00190829	0.0481752	0.129466	0.095921	0.137003	0.099237
ADD3	0.0321368	0.00193076	0.0486709	0.124709	0.092572	0.13578	0.099661
DNAJC3-AS1	0.0115176	0.00194059	0.0488473	0.017986	0.006469	0.017125	0.007209
CDK1	-0.0109615	0.00194664	0.0489279	0.00369	0.014652	0.004893	0.013995
MYO5A	0.0629113	0.00196148	0.0492289	0.488697	0.425786	0.427523	0.364292
TMLHE	0.0262494	0.00196554	0.0492589	0.083329	0.05708	0.09052	0.064037
U91328.19	0.00886759	0.00199711	0.0499773	0.012212	0.003344	0.011009	0.004665

[truncated: 19 more sheets: Monocytes_intermediate, Monocytes_non-classical, NK_CD16_bright_activated, NK_CD16_bright, NK_CD56_bright_activated, NK_CD56_bright, pDC, Plasma_cells, Precursor_cells, T_gd, T_regs, T4_activated, T4_memory, T4_naive, T8_activated, T8_naive, TCM_CD8+, TEM_CD8+, TMRA_CD8+]
