# Supplementary material for: Single-cell Atlas of common variable immunodeficiency shows germinal center-associated epigenetic dysregulation in B-cell responses
Source: Nat Commun. 2022 Apr 1;13:1779. doi: 10.1038/s41467-022-29450-x (PMC8975885; doi:10.1038/s41467-022-29450-x)
Supplement: Supplementary file 14 — Supplementary Data 12 [file 41467_2022_29450_MOESM14_ESM.xlsx]

## Sheet: Antibodies CITE-seq
Supplementary Data 12. List of the different antibodies used for CITE-seq analysis.
DNA_ID	Clone	Description	Barcode
C0005	2D10	0005 anti-human CD80	ACGAATCAATCTGTG
C0006	IT2.2	0006 anti-human CD86	GTCTTTGTCAGTGCA
C0007	29E.2A3	0007 anti-human CD274 (B7-H1, PD-L1)	GTTGTCCGACAATAC
C0008	24F.10C12	0008 anti-human CD273 (B7-DC, PD-L2)	TCAACGCTTGGCTAG
C0009	2D3	0009 anti-human CD275 (B7-H2, ICOSL)	GTGCATTCAACAGTA
C0014	M1/70	0014 anti-mouse/human CD11b	TGAAGGCTCATTTGT
C0021	11C3.1	0021 anti-human CD252 (OX40L)	TTTAGTGATCCGACT
C0022	5F4	0022 anti-human CD137L (4-1BB Ligand)	ATTCGCCTTACGCAA
C0023	SKII.4	0023 anti-human CD155 (PVR)	ATCACATCGTTGCCA
C0024	TX31	0024 anti-human CD112 (Nectin-2)	AACCTTCCGTCTAAG
C0026	CC2C6	0026 anti-human CD47	GCATTCTGTCACCTA
C0027	113-16	0027 anti-human CD70	CGCGAACATAAGAAG
C0028	BY88	0028 anti-human CD30	TCAGGGTGTGCTGTA
C0031	5C3	0031 anti-human CD40	CTCAGATGGAGTATG
C0032	24-31	0032 anti-human CD154	GCTAGATAGATGCAA
C0033	HI186	0033 anti-human CD52	CTTTGTACGAGCAAA
C0034	UCHT1	0034 anti-human CD3	CTCATTGTAACTCCT
C0046	SK1	0046 anti-human CD8	GCGCAACTTGATGAT
C0047	5.1H11	0047 anti-human CD56 (NCAM)	TCCTTTCCTGATAGG
C0050	HIB19	0050 anti-human CD19	CTGGGCAATTACTCG
C0052	P67.6	0052 anti-human CD33	TAACTCAGGGCCTAT
C0053	S-HCL-3	0053 anti-human CD11c	TACGCCTATAACTTG
C0054	581	0054 anti-human CD34	GCAGAAATCTCCCTT
C0056	19F2	0056 anti-human CD269 (BCMA)	CAGATGATCCACCAT
C0058	W6/32	0058 anti-human HLA-A,B,C	TATGCGAGGCTTATC
C0060	5E10	0060 anti-human CD90 (Thy1)	GCATTGTACGATTCA
C0061	104D2	0061 anti-human CD117 (c-kit)	AGACTAATAGCTGAC
C0062	HI10a	0062 anti-human CD10	CAGCCATTCATTAGG
C0063	HI100	0063 anti-human CD45RA	TCAATCCTTCCGCTT
C0064	6H6	0064 anti-human CD123	CTTCACTCTGTCAGG
C0066	CD7-6B7	0066 anti-human CD7	TGGATTCCCGGACTT
C0070	GoH3	0070 anti-human/mouse CD49f	TTCCGAGGATGATCT
C0071	L291H4	0071 anti-human CD194 (CCR4)	AGCTTACCTGCACGA
C0072	RPA-T4	0072 anti-human CD4	TGTTCCCGCTCAACT
C0073	IM7	0073 anti-mouse/human CD44	TGGCTTCAGGTCCTA
C0081	M5E2	0081 anti-human CD14	TCTCAGACCTCCGTA
C0083	3G8	0083 anti-human CD16	AAGTTCACTCTTTGC
C0085	BC96	0085 anti-human CD25	TTTGTCCTGTACGCC
C0087	UCHL1	0087 anti-human CD45RO	CTCCGAATCATGTTG
C0088	EH12.2H7	0088 anti-human CD279 (PD-1)	ACAGCGCCGTATTTA
C0089	A15153G	0089 anti-human TIGIT (VSTM3)	TTGCTTACCGCCAGA
C0090	MOPC-21	0090 Mouse IgG1, κ isotype Ctrl	GCCGGACGACATTAA
C0091	MOPC-173	0091 Mouse IgG2a, κ isotype Ctrl	CTCCTACCTAAACTG
C0092	MPC-11	0092 Mouse IgG2b, κ isotype Ctrl	ATATGTATCACGCGA
C0095	RTK4530	0095 Rat IgG2b, κ Isotype Ctrl	GATTCTTGACGACCT
C0100	2H7	0100 anti-human CD20	TTCTGGGTCCCTAGA
C0101	9E2	0101 anti-human CD335 (NKp46)	ACAATTTGAACAGCG
C0102	BM16	0102 anti-human CD294 (CRTH2)	TGTTTACGAGAGCCC
C0123	9C4	0123 anti-human CD326 (Ep-CAM)	TTCCGAGCAAGTATC
C0124	WM59	0124 anti-human CD31	ACCTTTATGCCACGG
C0127	NC-08	0127 anti-Human Podoplanin	GGTTACTCGTTGTGT
C0134	P1H12	0134 anti-human CD146	CCTTGGATAACATCA
C0135	67A4	0135 anti-human CD324 (E-Cadherin)	ATCCTTCTCCCTTTC
C0136	MHM-88	0136 anti-human IgM	TAGCGAGCCCGTATA
C0138	UCHT2	0138 anti-human CD5	CATTAACGGGATGCC
C0139	B1	0139 anti-human TCR γ/δ	CTTCCGATTCATTCA
C0140	G025H7	0140 anti-human CD183 (CXCR3)	GCGATGGTAGATTAT
C0141	J418F1	0141 anti-human CD195 (CCR5)	CCAAAGTAAGAGCCA
C0142	FUN-2	0142 anti-human CD32	GCTTCCGAATTACCG
C0143	G034E3	0143 anti-human CD196 (CCR6)	GATCCCTTTGTCACT
C0144	J252D4	0144 anti-human CD185 (CXCR5)	AATTCAACCGTCGCC
C0145	Ber-ACT8	0145 anti-human CD103 (Integrin αE)	GACCTCATTGTGAAT
C0146	FN50	0146 anti-human CD69	GTCTCTTGGCTTAAA
C0147	DREG-56	0147 anti-human CD62L	GTCCCTGCAACTTGA
C0148	G043H7	0148 anti-human CD197 (CCR7)	AGTTCAGTCAACCGA
C0149	HP-3G10	0149 anti-human CD161	GTACGCAGTCCTTCT
C0151	BNI3	0151 anti-human CD152 (CTLA-4)	ATGGTTCACGTAATC
C0152	11C3C65	0152 anti-human CD223 (LAG-3)	CATTTGTCTGCCGGT
C0153	SA231A2	0153 anti-human KLRG1 (MAFA)	CTTATTTCCTGCCCT
C0154	O323	0154 anti-human CD27	GCACTCCTGCATGTA
C0155	H4A3	0155 anti-human CD107a (LAMP-1)	CAGCCCACTGCAATA
C0156	DX2	0156 anti-human CD95 (Fas)	CCAGCTCATTAGAGC
C0159	L243	0159 anti-human HLA-DR	AATAGCGAGCAAGTA
C0160	L161	0160 anti-human CD1c	GAGCTACTTCACTCG
C0162	10.1	0162 anti-human CD64	AAGTATGCCCTACGA
C0163	M80	0163 anti-human CD141 (Thrombomodulin)	GGATAACCGCGCTTT
C0164	51.1	0164 anti-human CD1d	TCGAGTCGCTTATCA
C0165	1D11	0165 anti-human CD314 (NKG2D)	CGTGTTTGTTCCTCA
C0166	6/40c	0166 anti-human CD66b	AGCTGTAAGTTTCGG
C0167	E11	0167 anti-human CD35	ACTTCCGTCGATCTT
C0168	QA17A04	0168 anti-human CD57 Recombinant	AACTCCCTATGGAGG
C0169	F38-2E2	0169 anti-human CD366 (Tim-3)	TGTCCTACCCAACTT
C0170	MIH26	0170 anti-human CD272 (BTLA)	GTTATTGGACTAAGG
C0171	C398.4A	0171 anti-human/mouse/rat CD278 (ICOS)	CGCGCACCCATTAAA
C0174	TS2/9	0174 anti-human CD58 (LFA-3)	GTTCCTATGGACGAC
C0175	NK92.39	0175 anti-human CD96 (TACTILE)	TGGCCTATAAATGGT
C0176	A1	0176 anti-human CD39	TTACCTGGTATCCGT
C0177	NOK-1	0177 anti-human CD178 (Fas-L)	CCGGTCCTCTGTATT
C0179	K0124E1	0179 anti-human CX3CR1	AGTATCGTCTCTGGG
C0180	ML5	0180 anti-human CD24	AGATTCCTTCGTGTT
C0181	Bu32	0181 anti-human CD21	AACCTAGTAGTTCGG
C0185	TS2/4	0185 anti-human CD11a	TATATCCTTGTGAGC
C0186	HP6123	0186 anti-human IgA	AAGATGTCCGAGCAA
C0187	CB3-1	0187 anti-human CD79b (Igβ)	ATTCTTCAACCGAAG
C0188	ASL-32	0188 anti-human CD66a/c/e	GGGACAGTTCGTTTC
C0189	C1.7	0189 anti-human CD244 (2B4)	TCGCTTGGATGGTAG
C0196	HIR2	0196 anti-human CD235ab	GCTCCTTTACACGTA
C0205	15-2	0205 anti-human CD206 (MMR)	TCAGAACGTCTAACT
C0206	7-239	0206 anti-human CD169 (Sialoadhesin, Siglec-1)	TACTCAGCGTGTTTG
C0207	8F9	0207 anti-human CD370 (CLEC9A/DNGR1)	CTGCATTTCAGTAAG
C0208	S15046E	0208 anti-human XCR1	AAGACGCATGTCAAC
C0214	FIB504	0214 anti-human/mouse integrin β7	TCCTTGGATGTACCG
C0215	11C1	0215 anti-human CD268 (BAFF-R)	CGAAGTCGATCCGTA
C0217	HA58	0217 anti-human CD54	CTGATAGACTTGAGT
C0218	AK4	0218 anti-human CD62P (P-Selectin)	CCTTCCGTATCCCTT
C0224	IP26	0224 anti-human TCR α/β	CGTAACGTAGAGCGA
C0245	STA	0245 anti-human CD106	TCACAGTTCCTTGGA
C0246	TU27	0246 anti-human CD122 (IL-2Rβ)	TCATTTCCTCCGATT
C0247	1A1	0247 anti-human CD267 (TACI)	AGTGATGGAGCGAAC
C0352	AER-37 (CRA-1)	0352 anti-human FcεRIα	CTCGTTTCCGTATCG
C0353	HIP8	0353 anti-human CD41	ACGTTGTGGCCTTGT
C0355	4B4-1	0355 anti-human CD137 (4-1BB)	CAGTAAGTTCGGGAC
C0356	MIH24	0356 anti-human CD254 (TRANCE, RANKL)	TCCGTGTTAGTTTGT
C0358	GHI/61	0358 anti-human CD163	GCTTCTCCTTCCTTA
C0359	HB15e	0359 anti-human CD83	CCACTCATTTCCGGT
C0360	108-17	0360 anti-human CD357 (GITR)	ACCTTTCGACACTCG
C0362	7D4-6	0362 anti-human CD309 (VEGFR2)	TTCACGCAGTAAGAT
C0363	G077F6	0363 anti-human CD124 (IL-4Rα)	CCGTCCTGATAGATG
C0366	12G5	0366 anti-human CD184 (CXCR4)	TCAGGTCCTTTCAAC
C0367	TS1/8	0367 anti-human CD2	TACGATTTGTCAGGG
C0368	11A8	0368 anti-human CD226 (DNAM-1)	TCTCAGTGTTTGTGG
C0369	TS2/16	0369 anti-human CD29	GTATTCCCTCAGTCA
C0370	201A	0370 anti-human CD303 (BDCA-2)	GAGATGTCCGAATTT
C0371	P1E6-C5	0371 anti-human CD49b	GCTTTCTTCAGTATG
C0373	5A6	0373 anti-human CD81 (TAPA-1)	GTATCCTTCCTTGGC
C0374	MEM-108	0374 anti-human CD98	GCACCAACAGCCATT
C0375	M1310G05	0375 anti-human IgG Fc	CTGGAGCGATTAGAA
C0384	IA6-2	0384 anti-human IgD	CAGTCTCCGTAGAGT
C0385	TS1/18	0385 anti-human CD18	TATTGGGACACTTCT
C0386	CD28.2	0386 anti-human CD28	TGAGAACGACCCTAA
C0387	1D3	0387 anti-human TSLPR (TSLP-R)	CAGTCCTCTCTGTCA
C0389	HIT2	0389 anti-human CD38	TGTACCCGCTTGTGA
C0390	A019D5	0390 anti-human CD127 (IL-7Rα)	GTGTGTTGTCCTATG
C0391	HI30	0391 anti-human CD45	TGCAATTACCCGGAT
C0392	W6D3	0392 anti-human CD15 (SSEA-1)	TCACCAGTACCTAGT
C0393	S-HCL-1	0393 anti-human CD22	GGGTTGTTGTCTTTG
C0394	CY1G4	0394 anti-human CD71	CCGTGTTCCTCATTA
C0395	MIH43	0395 anti-human B7-H4	TGTATGTCTGCCTTG
C0396	BA5b	0396 anti-human CD26	GGTGGCTAGATAATG
C0397	5E8	0397 anti-human CD193 (CCR3)	ACCAATCCTTTCGTC
C0399	7C9C20	0399 anti-human CD204	TAGCGAGCCAGATGT
C0400	BV9	0400 anti-human CD144 (VE-Cadherin)	TCCACTCATTCTGTA
C0402	HI149	0402 anti-human CD1a	GATCGTGTTGTGTTA
C0406	12C2	0406 anti-human CD304 (Neuropilin-1)	GGACTAAGTTTCGTT
C0407	5-271	0407 anti-human CD36	TTCTTTGCCTTGCCA
C0420	HP-MA4	0420 anti-human CD158 (KIR2DL1/S1/S3/S5)	TATCAACCAACGCTT
C0437	4C7	0437 anti-mouse/human CD207	CGATTTGTATTCCCT
C0576	9F10	0576 anti-human CD49d	CCATTCAACTTCCGG
C0577	AD2	0577 anti-human CD73 (Ecto-5'-nucleotidase)	CAGTTCCTCAGTTCG
C0581	3C10	0581 anti-human TCR Vα7.2	TACGAGCAGTATTCA
C0582	B6	0582 anti-human TCR Vδ2	TCAGTCAGATGGTAT
C0583	B3	0583 anti-human TCR Vγ9	AAGTGATGGTATCTG
C0584	6B11	0584 anti-human TCR Vα24-Jα18 (iNKT cell)	AACTTCTGTGGTAGC
C0590	NKTA255	0590 anti-human CD305 (LAIR1)	ATTTCCATTCCCTGT
C0591	15C4	0591 anti-human LOX-1	ACCCTTTACCGAATA
C0592	DX27	0592 anti-human CD158b (KIR2DL2/L3, NKAT2)	GACCCGTAGTTTGAT
C0594	S16016B	0594 anti-human CD133	GTAAGACGCCTATGC
C0597	9E9A8	0597 anti-human CD209 (DC-SIGN)	TCACTGGACACTTAA
C0599	DX9	0599 anti-human CD158e1 (KIR3DL1, NKB1)	GGACGCTTTCCTTGA
C0600	UP-R1	0600 anti-human CD158f (KIR2DL5)	AAAGTGATGCCACTG
C0801	P30-15	0801 anti-human CD337 (NKp30)	AAAGTCACTCTGCCG
C0802	P44-8	0802 anti-human CD336 (NKp44)	GGGCAATTAGCGAGT
C0828	413D12	0828 anti-human CD307d (FcRL4)	CGATTTGATCTGCCT
C0829	509f6	0829 anti-human CD307e (FcRL5)	TCACGCAGTCCTCAA
C0830	162.1	0830 anti-human CD319 (CRACC)	AGTATGCCATGTCTT
C0831	DL-101	0831 anti-human CD138 (Syndecan-1)	GTATAGACCAAAGCC
C0845	3B2/TA8	0845 anti-human CD99	ACCCGTCCCTAAGAA
C0853	50C1	0853 anti-human CLEC12A	CATTAGAGTCTGCCA
C0856	M7004D06	0856 anti-Tau Phospho (Thr181)	CTCGTTTGTAGCAAT
C0863	1D6	0863 anti-human CD257 (BAFF, BLYS)	CAGAGCACCCATTAA
C0867	DX22	0867 anti-human CD94	CTTTCCGGTCCTACA
C0870	A12 (7D4)	0870 anti-human CD150 (SLAM)	GTCATTGTATGTCTG
C0894	MHK-49	0894 anti-human Ig light chain κ	AGCTCAGCCAGTATG
C0895	M3/38	0895 anti-mouse/human Mac-2 (Galectin-3)	GATGCAATTAGCCGG
C0896	GHI/75	0896 anti-human CD85j (ILT2)	CCTTGTGAGGCTATG
C0897	EBVCS-5	0897 anti-human CD23	TCTGTATAACCGTCT
C0898	MHL-38	0898 anti-human Ig light chain λ	CAGCCAGTAAGTCAC
C0899	BB7.2	0899 anti-human HLA-A2	GAACATTTCCGACAA
C0901	7B11	0901 anti-human GARP (LRRC32)	AGGTATGGTAGAGTA
C0902	6-434	0902 anti-human CD328 (Siglec-7)	CTTAGCATTTCACTG
C0908	H131	0908 anti-human TCR Vβ13.1	TTATGGACGTATGGT
C0920	ASL-24	0920 anti-human CD82	TCCCACTTCCGCTTT
C0944	BB27	0944 anti-human CD101 (BB27)	CTACTTCCCTGTCAA
C0985	4B2.9	0985 anti-human CD360 (IL-21R)	GAGGATGATGCCATG
C1046	S5/1	1046 anti-human CD88 (C5aR)	GCCGCATGAGAAACA
C1047	3D11/HLA-F	1047 anti-human HLA-F	GCAACTCTCCTACCT
C1048	8F10B51	1048 anti-human NLRP2	ACGCTTGTGTTAGTT
C1051	mAb 84	1051 anti-human Podocalyxin	GAGCCGGTATAATGC
C1052	KF29	1052 anti-human CD224	CTGATGAGATGTCAG
C1055	12.1	1055 anti-c-Met	GCTGCTGCGATTTGA
C1056	T5-39	1056 anti-human CD258 (LIGHT)	ACTTCCCTGTAGAAA
C1057	JD3	1057 anti-human DR3 (TRAMP)	GAGTTCCCTCAGTTC
