# Supplementary material for: Single-cell Atlas of common variable immunodeficiency shows germinal center-associated epigenetic dysregulation in B-cell responses
Source: Nat Commun. 2022 Apr 1;13:1779. doi: 10.1038/s41467-022-29450-x (PMC8975885; doi:10.1038/s41467-022-29450-x)
Supplement: Supplementary file 15 — Supplementary Data 13 [file 41467_2022_29450_MOESM15_ESM.xlsx]

## Sheet: B_cells_memory_activated_prot
Supplementary Data 13. Differentially expressed proteins (adj.P.Val < 0.05) in CVID patients compared with control donors in the different cell compartments. Two-sided limma moderated t-test with Benjamini-Horchberg correction for multiple testing.
Protein	logFC	P.Value	adj.P.Val	AveExpr_cluster	AveExpr_rest	percentExpr_cluster	percentExpr_rest
CD35	0.44822	1.08195e-38	1.01125e-34	2.62801	2.17979	0.927585	0.892288
IgD	0.346217	2.66466e-34	9.96208e-31	1.19663	0.850411	0.714719	0.578199
CD73(Ecto-5'-nucleotidase)	-0.317115	5.21252e-23	1.08264e-19	1.18214	1.49926	0.683732	0.77165
CD69	0.351195	1.04883e-19	1.40042e-16	3.40266	3.05146	0.940047	0.914261
CD62L	0.430531	6.91832e-17	7.18467e-14	1.79958	1.36905	0.555069	0.464455
CD19	0.218612	3.77117e-16	3.71024e-13	3.67525	3.45663	0.977097	0.972857
CD32	0.262277	6.04301e-11	2.21494e-08	1.798	1.53573	0.727518	0.663507
CD21	0.20798	6.88621e-11	2.42876e-08	2.42834	2.22036	0.907713	0.888841
IgA	-0.0831242	1.06307e-10	3.36813e-08	0.028112	0.111236	0.015157	0.0405
CD45	0.17661	1.61199e-10	4.93983e-08	1.26904	1.09243	0.760189	0.725118
CD45RA	0.206725	3.48716e-09	8.0476e-07	3.50416	3.29744	0.954193	0.945713
IgM	0.190495	1.55689e-07	2.23868e-05	1.14662	0.956126	0.54227	0.478242
CD307d(FcRL4)	-0.104425	2.94443e-07	3.66934e-05	0.244358	0.348783	0.162344	0.196898
CD268(BAFF-R)	0.127761	8.28725e-07	9.27626e-05	1.37784	1.25008	0.822162	0.810857
CD95(Fas)	0.183726	5.65571e-06	0.00045712	2.42171	2.23798	0.843045	0.833262
CD22	0.0883452	6.98629e-06	0.000553367	0.723846	0.635501	0.610307	0.589832
CD70	-0.11055	7.91278e-06	0.000606203	0.309996	0.420546	0.16066	0.199052
CD71	-0.211192	1.10349e-05	0.000793393	2.7007	2.91189	0.778377	0.820767
CD196(CCR6)	0.0676388	2.68322e-05	0.00163379	0.369039	0.3014	0.411586	0.371822
CD185(CXCR5)	0.0697777	7.99143e-05	0.0038402	0.472816	0.403038	0.472213	0.444205
CD58(LFA-3)	-0.112937	8.42951e-05	0.00404033	0.471452	0.584388	0.226002	0.271435
Iglightchain	0.126077	8.69245e-05	0.0041451	0.579949	0.453872	0.225665	0.199052
CD80	-0.0818915	8.68808e-05	0.0041451	0.419722	0.501613	0.339845	0.373977
CD279(PD-1)	-0.0668653	0.000307439	0.0111566	0.183846	0.250711	0.104075	0.136148
CD24	-0.0763704	0.000382655	0.0132708	0.345133	0.421504	0.255305	0.295131
Iglightchain	0.0877773	0.000449032	0.0149889	0.490085	0.402308	0.279555	0.241275
HLA-DR	0.11771	0.000812679	0.0237322	3.5144	3.39669	0.943415	0.933218
CD273(B7-DC)	0.0458145	0.00100308	0.0272934	0.175545	0.12973	0.130347	0.105558
CD1c	0.0584979	0.00107516	0.0286705	0.254812	0.196314	0.191647	0.173632
CD79b(IgB)	0.0415845	0.00112226	0.0296724	0.151429	0.109845	0.115864	0.092632
HLA-ABC	0.0788224	0.00150399	0.0369923	1.32258	1.24376	0.824183	0.813012

## Sheet: B_cells_memory_prot
Protein	logFC	P.Value	adj.P.Val	AveExpr_cluster	AveExpr_rest	percentExpr_cluster	percentExpr_rest
CD73(Ecto-5'-nucleotidase)	-0.972167	1.00439e-34	1.60381e-30	1.07582	2.04799	0.532946	0.735178
IgD	0.892972	2.1041e-32	1.67991e-28	2.00156	1.10858	0.783915	0.565217
CD32	0.858412	1.25835e-22	6.69777e-19	4.16085	3.30243	0.936047	0.849802
CD20	0.483168	2.24209e-13	3.97797e-10	2.02873	1.54556	0.84593	0.76087
CD1c	0.517698	2.35005e-12	3.41142e-09	1.104	0.586299	0.44186	0.27668
IgM	0.696793	3.90429e-12	5.19531e-09	2.86254	2.16575	0.811047	0.6917
IgA	-0.412345	6.25231e-11	7.1312e-08	0.242135	0.65448	0.091085	0.175889
CD35	-0.624814	1.85848e-10	1.97842e-07	2.57178	3.19659	0.739341	0.857708
CD19	0.347532	1.66032e-09	1.55953e-06	4.43291	4.08538	0.98062	0.978261
CD52	0.478553	4.06893e-09	3.60959e-06	3.00678	2.52823	0.875969	0.826087
CD47	0.337168	1.8148e-07	0.000111457	2.38599	2.04882	0.903101	0.820158
CD45	0.335624	2.85602e-07	0.000162875	2.09309	1.75747	0.843992	0.79249
Iglightchain	0.490481	7.96797e-07	0.000397602	1.50546	1.01498	0.447674	0.357708
CD85j(ILT2)	0.212652	5.01995e-06	0.00213355	0.749188	0.536536	0.527132	0.428854
CD2	0.180062	1.56571e-05	0.0049022	0.255437	0.075375	0.114341	0.035573
CD183(CXCR3)	0.289458	2.8506e-05	0.007848	1.93202	1.64257	0.792636	0.72332
CD71	-0.378807	9.05125e-05	0.0173923	0.840061	1.21887	0.23062	0.322134
CD49d	0.248475	0.000115275	0.0209172	2.32478	2.0763	0.886628	0.839921
CD272(BTLA)	0.203671	0.00018641	0.0286212	1.14318	0.939513	0.67345	0.588933
CD62L	-0.447534	0.000206958	0.0309107	1.76765	2.21519	0.446705	0.555336
CD337(NKp30)	-0.121172	0.00027667	0.0398007	0.142227	0.2634	0.074612	0.140316
CD11a	0.122364	0.000383757	0.0498198	0.333926	0.211562	0.249031	0.181818

## Sheet: B_cells_naive_activated_prot
Protein	logFC	P.Value	adj.P.Val	AveExpr_cluster	AveExpr_rest	percentExpr_cluster	percentExpr_rest
CD73(Ecto-5'-nucleotidase)	-0.864768	1.06617e-20	1.58603e-16	2.43469	3.29946	0.832207	0.925258
CD32	0.564176	3.29984e-08	0.000122721	3.81341	3.24924	0.906532	0.884021
CD38	-0.40636	4.95157e-07	0.00115003	1.37072	1.77708	0.612613	0.721649
IgD	0.411016	1.64611e-06	0.00244876	2.75009	2.33908	0.900901	0.809278
CD82	0.392462	2.4196e-06	0.0029995	3.54489	3.15243	0.940315	0.914948
CD45RA	0.306382	2.12322e-05	0.0225608	5.06582	4.75944	0.976351	0.969072
CD1c	0.335854	3.16845e-05	0.0314225	1.40943	1.07357	0.648649	0.582474
CD19	0.274527	3.39794e-05	0.0315924	4.42792	4.15339	0.97973	0.963918

## Sheet: B_cells_naive_prot
Protein	logFC	P.Value	adj.P.Val	AveExpr_cluster	AveExpr_rest	percentExpr_cluster	percentExpr_rest
CD35	0.523171	1.86751e-22	1.92638e-18	4.06851	3.54534	0.972872	0.96
CD73(Ecto-5'-nucleotidase)	-0.698947	1.63301e-21	8.10519e-18	3.07793	3.77687	0.890552	0.9392
CD69	0.606638	2.46331e-15	7.33573e-12	2.40803	1.80139	0.812909	0.6848
CD21	0.46213	4.16511e-12	8.85978e-09	2.05327	1.59114	0.753976	0.6576
CD235ab	-0.0762578	1.2016e-05	0.00777907	0.04853	0.124788	0.043031	0.0992
HLA-ABC	0.235751	1.56993e-05	0.00968971	1.09124	0.85549	0.558466	0.4528
CD45RA	0.186537	1.62688e-05	0.00968971	4.82029	4.63375	0.986904	0.9936
CD22	0.220142	3.52609e-05	0.0187512	1.02082	0.800678	0.505145	0.4128
CD81(TAPA-1)	-0.141177	0.000106897	0.0454771	0.287398	0.428576	0.212348	0.2672

## Sheet: cDC1_prot
Protein	logFC	P.Value	adj.P.Val	AveExpr_cluster	AveExpr_rest	percentExpr_cluster	percentExpr_rest
CD33	0.522415	1.28017e-71	2.30764e-67	1.43618	0.913768	0.754033	0.557022
CLEC12A	0.602256	1.76791e-51	6.37366e-48	2.64733	2.04508	0.886273	0.789821
CD62P(P-Selectin)	-0.324535	5.35073e-34	1.02162e-30	0.280212	0.604747	0.159217	0.279453
CD127(IL-7Ra)	-0.292721	1.49836e-30	1.96934e-27	0.512703	0.805424	0.365247	0.48869
CD64	0.29336	2.67176e-27	2.53479e-24	1.16621	0.872849	0.692409	0.577757
CD101(BB27)	-0.410742	3.35995e-27	3.02832e-24	1.45721	1.86795	0.634488	0.757304
CD49f	-0.374034	1.5344e-21	1.02441e-18	0.733868	1.1079	0.283787	0.390669
CD41	-0.401182	7.31512e-16	3.31056e-13	0.822558	1.22374	0.217403	0.29689
CD123	0.285592	1.06809e-15	4.69597e-13	2.1461	1.86051	0.865908	0.822809
CD49b	-0.159787	1.79893e-14	5.79063e-12	0.419635	0.579422	0.377413	0.449105
CD30	0.165724	1.93187e-14	6.00412e-12	0.333854	0.16813	0.153928	0.089538
CD274(B7-H1)	0.274745	2.0484e-13	6.15409e-11	2.50513	2.23038	0.875694	0.82328
HLA-DR	0.339847	2.47045e-13	7.30037e-11	3.21915	2.87931	0.863528	0.790763
CD35	0.296226	3.70886e-13	1.0612e-10	2.06519	1.76896	0.774663	0.696041
HLA-ABC	0.163856	7.02616e-13	1.89035e-10	0.923292	0.759436	0.666226	0.593779
CD69	0.142141	9.31845e-13	2.43441e-10	0.289443	0.147301	0.153399	0.082469
CD226(DNAM-1)	-0.253366	1.4461e-12	3.7239e-10	1.44687	1.70024	0.673102	0.728558
CD206(MMR)	-0.274621	3.78468e-12	9.34558e-10	1.31068	1.5853	0.554086	0.618285
CD95(Fas)	0.229959	4.24809e-11	9.22604e-09	1.23619	1.00623	0.563872	0.479736
CD141(Thrombomodulin)	-0.173979	2.63181e-10	4.9938e-08	0.633019	0.806998	0.387993	0.459943
CD36	0.158464	3.97181e-10	7.23191e-08	0.925093	0.766629	0.601957	0.534402
CD155(PVR)	-0.182599	1.21111e-09	2.07918e-07	1.74699	1.92959	0.825179	0.85721
CD18	0.155732	2.93927e-09	4.77326e-07	1.54452	1.38879	0.834435	0.793591
CD99	0.169046	4.75864e-09	7.39477e-07	0.881646	0.7126	0.475536	0.407634
CD307d(FcRL4)	0.083755	8.90765e-09	1.36076e-06	0.184032	0.100277	0.112669	0.065504
TIGIT(VSTM3)	0.0732377	1.75571e-08	2.53729e-06	0.146885	0.073647	0.091246	0.051838
CD223(LAG-3)	0.095343	4.40634e-08	5.84034e-06	0.248417	0.153074	0.1452	0.097078
CD88(C5aR)	-0.215741	5.09145e-08	6.65061e-06	2.2217	2.43744	0.80402	0.82328
CD324(E-Cadherin)	0.10793	6.56467e-08	8.45248e-06	0.378405	0.270475	0.258926	0.188973
CD204	0.114854	6.8518e-08	8.69792e-06	0.404271	0.289417	0.248876	0.198398
CD52	0.126181	8.0277e-08	9.7119e-06	0.476722	0.350541	0.273737	0.204995
CD357(GITR)	-0.0440041	9.64352e-08	1.15889e-05	0.036832	0.080836	0.028299	0.057022
CD275(B7-H2)	0.0750329	2.35444e-07	2.60375e-05	0.208667	0.133634	0.164242	0.121583
CD83	0.0460919	1.75787e-06	0.000161833	0.089405	0.043313	0.065062	0.036287
CD197(CCR7)	0.0412773	1.83399e-06	0.000167815	0.061249	0.019971	0.033325	0.012724
Podoplanin	-0.203375	2.49809e-06	0.000220738	0.84513	1.04851	0.290135	0.350141
CD272(BTLA)	-0.0755749	2.7069e-06	0.000238022	0.304346	0.379921	0.304152	0.3836
CD319(CRACC)	0.134799	3.68274e-06	0.000305635	1.14809	1.01329	0.654589	0.602262
CD71	0.230376	4.63847e-06	0.000371065	2.02626	1.79588	0.648241	0.580113
TCRVg9	0.0732222	5.26093e-06	0.00041232	0.233248	0.160026	0.162655	0.110273
CD183(CXCR3)	0.0893605	7.50156e-06	0.00056343	0.34799	0.25863	0.224808	0.170594
Iglightchain	0.142708	8.41502e-06	0.0006239	0.84344	0.700733	0.406771	0.358624
CD169(Sialoadhesin)	0.0974624	9.26087e-06	0.000675856	0.384999	0.287536	0.221634	0.173421
B7-H4	0.0289274	1.42617e-05	0.00099644	0.03769	0.008763	0.021952	0.004241
CD11b	0.184615	1.80719e-05	0.00120208	3.04893	2.86431	0.873314	0.846371
CD144(VE-Cadherin)	0.0988512	2.2812e-05	0.00147386	0.493393	0.394542	0.302301	0.254006
CD58(LFA-3)	-0.148312	2.70458e-05	0.00172271	2.85495	3.00326	0.896324	0.903864
CD4	0.14051	3.81045e-05	0.00230494	1.26808	1.12757	0.588469	0.568803
HLA-F	0.0326157	3.92267e-05	0.002357	0.058117	0.025501	0.040465	0.019321
CD279(PD-1)	0.04115	5.09951e-05	0.00289068	0.088501	0.047351	0.057392	0.036287
CD124(IL-4Ra)	0.0716769	5.82341e-05	0.0032399	0.257028	0.185351	0.158159	0.122526
NLRP2	0.0447816	0.00013998	0.00685672	0.108555	0.063773	0.070352	0.041942
CD82	-0.130786	0.000175505	0.00819601	1.08482	1.2156	0.510711	0.543827
CD273(B7-DC)	0.13207	0.000176418	0.00821042	2.17619	2.04412	0.866437	0.826579
Mouse_IgG1	0.0212343	0.000229617	0.0101697	0.037618	0.016384	0.035705	0.014138
DR3(TRAMP)	0.0197001	0.000238384	0.0104807	0.026821	0.007121	0.016927	0.005184
CD163	-0.108288	0.000323566	0.0134702	0.720904	0.829191	0.408887	0.434967
humanCD207	0.03817	0.000341609	0.0139951	0.097669	0.059499	0.06612	0.049953
CD106	0.0511046	0.000354716	0.0144337	0.207977	0.156872	0.174028	0.137135
CD328(Siglec-7)	0.0814611	0.000407628	0.0161493	0.896383	0.814922	0.635017	0.587653
CD98	-0.0768493	0.000562367	0.0211633	0.780578	0.857428	0.629992	0.654571
CD1a	0.0365723	0.000651438	0.0238191	0.099168	0.062596	0.08675	0.063619
CD16	-0.0614711	0.000999626	0.0327028	0.203393	0.264864	0.126422	0.148916
CD267(TACI)	0.021481	0.00101344	0.0330948	0.047061	0.02558	0.04311	0.025919
CD158b(KIR2DL2)	0.0433477	0.00102243	0.0332678	0.147665	0.104317	0.108172	0.081056
Mouse_IgG2a	0.0279234	0.00111075	0.0349431	0.083892	0.055968	0.083311	0.058907
TCRVa24-Ja18(iNKTcell)	0.0869981	0.0011447	0.0358237	0.676927	0.589929	0.403597	0.351555
CD8	0.0399036	0.0013512	0.0408671	0.114827	0.074924	0.072732	0.05655
CD303(BDCA-2)	0.0559074	0.00145267	0.0431218	0.21387	0.157962	0.115313	0.089538
CD24	0.0487214	0.0014719	0.043283	0.21225	0.163528	0.161862	0.117342
CD29	0.0608325	0.00164875	0.0468777	0.56952	0.508687	0.491933	0.426013

## Sheet: cDC2_prot
Protein	logFC	P.Value	adj.P.Val	AveExpr_cluster	AveExpr_rest	percentExpr_cluster	percentExpr_rest
CD33	0.468482	1.82717e-07	0.00264428	1.25737	0.788886	0.640288	0.469649
CD49d	0.497073	3.20113e-06	0.0231634	1.38542	0.888346	0.593525	0.415335
CD11a	0.313511	9.32948e-06	0.0450054	0.867772	0.554261	0.561151	0.444089

## Sheet: iNKT_cells_prot
Protein	logFC	P.Value	adj.P.Val	AveExpr_cluster	AveExpr_rest	percentExpr_cluster	percentExpr_rest
CD54	1.89926	5.52463e-136	5.00753e-132	3.09144	1.19219	0.794355	0.321006
CD58(LFA-3)	0.920663	9.27789e-59	2.43753e-56	2.13349	1.21283	0.790323	0.421598
CD88(C5aR)	0.71883	6.37728e-51	1.32882e-48	1.30429	0.585464	0.657258	0.275148
CD107a(LAMP-1)	0.91459	7.80176e-45	1.33425e-42	2.18656	1.27197	0.763911	0.39645
CD41	1.15794	1.15534e-43	1.88684e-41	1.66837	0.510434	0.448589	0.10503
CD40	0.651059	8.17262e-41	1.13964e-38	1.67437	1.02331	0.771976	0.445266
CD32	0.556482	9.5524e-40	1.26399e-37	0.633171	0.076689	0.347581	0.034024
CD71	0.972243	1.10048e-33	1.07835e-31	1.50564	0.533394	0.421976	0.130178
HLA-DR	0.56119	7.35264e-32	6.80044e-30	0.673446	0.112256	0.295968	0.054734
CD206(MMR)	0.518314	7.42536e-30	6.31958e-28	1.06916	0.550845	0.580242	0.258876
CD69	0.877065	1.28208e-29	1.07599e-27	2.48197	1.60491	0.721976	0.491124
CD70	0.619923	1.8888e-29	1.57789e-27	2.24628	1.62635	0.834476	0.566568
CD123	0.470985	5.87548e-29	4.73381e-27	0.857855	0.38687	0.528629	0.245562
CD19	0.391045	2.70151e-27	1.94507e-25	0.48884	0.097795	0.296573	0.051775
CD274(B7-H1)	0.611582	9.78073e-27	6.84575e-25	1.41779	0.806212	0.611089	0.329882
CD66b	0.727313	1.57678e-26	1.09099e-24	1.42095	0.693639	0.540726	0.161243
CD35	0.388423	1.61345e-26	1.11211e-24	0.572767	0.184344	0.374798	0.079882
CD11c	0.412216	1.40099e-25	9.07041e-24	0.604364	0.192148	0.368145	0.113905
CD357(GITR)	0.528155	2.54023e-23	1.43456e-21	2.50819	1.98003	0.875605	0.696746
CD1c	0.175953	2.56056e-22	1.37331e-20	0.195414	0.019461	0.210282	0.017751
Podoplanin	0.505799	3.54743e-20	1.58393e-18	2.73787	2.23207	0.89375	0.652367
CD36	0.206228	2.49681e-19	1.03338e-17	0.271114	0.064886	0.247782	0.051775
CD39	0.241541	1.28445e-18	4.95415e-17	0.376864	0.135323	0.328427	0.094675
CD305(LAIR1)	0.374589	3.5908e-18	1.3505e-16	0.942533	0.567944	0.554839	0.301775
CD304(Neuropilin-1)	0.333138	4.29131e-18	1.59411e-16	0.877185	0.544047	0.596169	0.325444
CD86	0.172658	4.69522e-18	1.72998e-16	0.211008	0.038351	0.214516	0.032544
CD3	-0.530182	6.32957e-18	2.29485e-16	1.75169	2.28187	0.723185	0.744083
CD62P(P-Selectin)	0.303495	9.27222e-17	3.08983e-15	0.515192	0.211697	0.332661	0.110947
CD33	0.164299	2.04919e-15	6.0501e-14	0.253826	0.089527	0.249395	0.093195
CD154	0.475464	3.15937e-15	9.14904e-14	2.05226	1.5768	0.761895	0.489645
CD96(TACTILE)	-0.417824	3.15463e-15	9.14904e-14	2.52979	2.94761	0.905444	0.871302
CD155(PVR)	0.325701	3.59237e-15	1.03205e-13	0.908299	0.582598	0.55	0.321006
CD57Recombinant	0.532516	3.65306e-15	1.04452e-13	3.38695	2.85443	0.866532	0.693787
HLA-ABC	0.333194	1.1841e-14	3.25232e-13	0.919247	0.586053	0.537097	0.341716
CD273(B7-DC)	0.32201	3.93574e-14	1.04768e-12	1.02927	0.707262	0.607258	0.384615
CD64	0.15312	4.29632e-14	1.13699e-12	0.249571	0.096451	0.262702	0.097633
CD137(4-1BB)	0.381587	8.21567e-13	1.89966e-11	2.14243	1.76084	0.835282	0.680473
CD31	0.233765	5.97028e-12	1.26141e-10	0.610181	0.376416	0.462298	0.244083
CD14	0.163701	1.0981e-11	2.26982e-10	0.339956	0.176255	0.326411	0.159763
humanCD207	-0.36681	1.11207e-11	2.29348e-10	1.58822	1.95503	0.730242	0.696746
IgD	0.154562	6.73511e-11	1.27981e-09	0.279855	0.125293	0.264718	0.078402
CD98	0.223323	2.1251e-10	3.74745e-09	0.688804	0.46548	0.511492	0.31213
CD62L	0.424632	4.39013e-10	7.45869e-09	1.44236	1.01773	0.53125	0.285503
CD21	0.136927	6.217e-10	1.0283e-08	0.250147	0.11322	0.246169	0.079882
CLEC12A	0.19883	9.23765e-10	1.47672e-08	0.397786	0.198957	0.284274	0.109467
CD99	0.346344	1.137e-09	1.79075e-08	2.23622	1.88987	0.823185	0.633136
CD27	0.200259	1.34065e-09	2.09693e-08	0.61419	0.413931	0.488306	0.273669
CD193(CCR3)	-0.250287	1.56431e-09	2.43415e-08	0.916512	1.1668	0.608871	0.587278
CD326(Ep-CAM)	0.312301	1.81935e-09	2.81144e-08	1.56986	1.25756	0.731452	0.494083
CD25	0.322969	2.41666e-09	3.65686e-08	1.08471	0.761743	0.504435	0.337278
CD195(CCR5)	0.233394	7.29213e-09	1.0417e-07	0.813021	0.579627	0.51754	0.298817
CD127(IL-7Ra)	-0.251621	1.53604e-08	2.09049e-07	1.17501	1.42663	0.702823	0.655325
CD45RA	0.405118	6.99458e-08	8.72062e-07	2.3603	1.95519	0.728024	0.502959
CD268(BAFF-R)	0.161982	1.54148e-07	1.83721e-06	0.478725	0.316743	0.387097	0.180473
TCRVb13.1	-0.246632	1.87599e-07	2.20975e-06	2.44718	2.69382	0.925202	0.866864
CD223(LAG-3)	-0.285101	1.8777e-07	2.21032e-06	2.37125	2.65635	0.868548	0.828402
Iglightchain	0.281541	2.87935e-07	3.30988e-06	1.44418	1.16264	0.648387	0.41568
CD82	0.269045	3.8835e-07	4.37267e-06	2.50691	2.23787	0.883669	0.739645
CD45RO	0.265205	3.95455e-07	4.44439e-06	2.29246	2.02725	0.875202	0.730769
CD101(BB27)	0.223107	6.55482e-07	7.07717e-06	0.96552	0.742412	0.568952	0.343195
CD11b	0.279357	7.86939e-07	8.37676e-06	2.16493	1.88557	0.833468	0.606509
CD18	0.201425	3.86971e-06	3.63284e-05	1.14262	0.941194	0.68004	0.5
CD22	0.0775072	4.80471e-06	4.4484e-05	0.166587	0.089079	0.170161	0.081361
mouse/ratCD278(ICOS)	0.381245	5.41693e-06	4.96703e-05	1.80574	1.42449	0.500202	0.488166
TCRVg9	-0.225367	9.40215e-06	8.24986e-05	1.83165	2.05701	0.815323	0.735207
CD272(BTLA)	0.16806	1.0902e-05	9.45604e-05	0.957567	0.789507	0.654435	0.464497
CD144(VE-Cadherin)	-0.214935	1.26298e-05	0.000108406	2.54191	2.75685	0.91754	0.868343
CD8	0.268803	1.40995e-05	0.000119773	1.31621	1.0474	0.580242	0.359467
mouseintegrinB7	0.225914	1.4266e-05	0.000120947	1.75915	1.53324	0.780645	0.622781
CD183(CXCR3)	-0.208165	1.50931e-05	0.000127377	2.42052	2.62869	0.916935	0.856509
CD146	0.135644	4.25839e-05	0.000331456	0.553887	0.418242	0.441532	0.267751
CD122(IL-2RB)	-0.209293	5.02989e-05	0.0003862	1.90175	2.11105	0.829839	0.757396
CD117(c-kit)	-0.163298	5.38766e-05	0.000411925	0.797751	0.961049	0.525403	0.486686
CD324(E-Cadherin)	-0.202992	7.12029e-05	0.000528137	2.1017	2.30469	0.864718	0.803254
CD10	-0.182893	7.29957e-05	0.000539668	1.47453	1.65742	0.77621	0.727811
CD370(CLEC9A/DNGR1)	-0.189326	7.83613e-05	0.000575814	1.4625	1.65183	0.753226	0.702663
CX3CR1	-0.182545	9.72172e-05	0.000701294	2.33085	2.51339	0.919758	0.850592
TCR	-0.263423	0.000111673	0.000793262	2.43722	2.70065	0.774395	0.699704
anti-Tau-Phospho	-0.21212	0.00012124	0.000855193	1.73018	1.9423	0.761694	0.678994
CD194(CCR4)	0.163135	0.000144119	0.000995273	0.925697	0.762563	0.563911	0.39645
CD1a	-0.14984	0.000153131	0.00105229	0.797384	0.947224	0.534274	0.501479
TCRa/B	0.195551	0.000264134	0.00171991	1.80575	1.6102	0.769556	0.585799
CD4	-0.253583	0.000378303	0.00237379	1.5124	1.76598	0.540323	0.489645
LOX-1	-0.173188	0.000382464	0.00239824	1.44988	1.62307	0.734677	0.680473
CD336(NKp44)	0.182949	0.000413864	0.00257465	2.46198	2.27903	0.890323	0.720414
CD95(Fas)	0.216132	0.000531334	0.00321389	2.5823	2.36617	0.841935	0.724852
CD94	0.164774	0.000620882	0.00369877	0.906074	0.741299	0.496774	0.350592
CD184(CXCR4)	-0.162475	0.000645641	0.00382365	1.22982	1.3923	0.674798	0.590237
CD258(LIGHT)	-0.148024	0.000733821	0.0042829	1.00296	1.15099	0.615524	0.553254
CD29	0.096249	0.000754602	0.00438303	0.442338	0.346089	0.384073	0.25
CD15(SSEA-1)	0.184733	0.000833328	0.00477905	1.88876	1.70402	0.774395	0.594675
CD309(VEGFR2)	-0.123959	0.00101789	0.0056811	0.704859	0.828818	0.508669	0.442308
TCRVa24-Ja18(iNKTcell)	-0.158785	0.00102293	0.00570573	2.57272	2.73151	0.926008	0.857988
CD49d	0.183518	0.00103812	0.00577804	1.70249	1.51897	0.734476	0.622781
CD303(BDCA-2)	-0.166994	0.00117551	0.00648103	2.57814	2.74513	0.908871	0.828402
CD38	0.146999	0.00139282	0.00755731	1.00932	0.862317	0.573992	0.426036
CD328(Siglec-7)	0.0578751	0.00144969	0.00782611	0.173727	0.115852	0.169556	0.093195
Podocalyxin	-0.126938	0.00158556	0.00845132	0.744796	0.871734	0.505242	0.430473
TCRVa7.2	-0.0911128	0.0019258	0.0100117	0.393774	0.484886	0.345363	0.284024
CD224	0.178163	0.00210828	0.0108453	1.48086	1.30269	0.650806	0.486686
CD197(CCR7)	0.172171	0.0022511	0.0114952	2.14196	1.96979	0.806653	0.650888
HLA-F	-0.15309	0.00225976	0.0115232	1.44205	1.59514	0.714113	0.64497
CD11a	0.121395	0.0025166	0.012633	0.837877	0.716482	0.560081	0.421598
CD196(CCR6)	-0.0951064	0.00318527	0.0154217	0.554129	0.649236	0.459677	0.408284
B7-H4	-0.150043	0.00452039	0.0209258	2.54266	2.6927	0.901613	0.806213
CD56(NCAM)	0.108026	0.00475414	0.0218351	0.778845	0.670819	0.556855	0.405325
CD124(IL-4Ra)	-0.14026	0.00603362	0.0267754	2.29253	2.43279	0.885484	0.798817
CD52	-0.153506	0.00656394	0.0288114	2.35986	2.51336	0.870766	0.785503
CD158(KIR2DL1/S1/S3/S5)	-0.123602	0.00673936	0.0288674	1.04527	1.16887	0.611895	0.542899
IgA	0.135179	0.00704514	0.0293529	1.02489	0.889714	0.526411	0.318047
CD275(B7-H2)	-0.118718	0.00707315	0.0294425	1.06688	1.1856	0.639919	0.557692
CD90(Thy1)	-0.145097	0.00739276	0.030472	1.12216	1.26725	0.524395	0.418639
CD307d(FcRL4)	-0.139246	0.0093945	0.0374623	1.98117	2.12042	0.825	0.718935
Mouse_IgG2a	-0.0976929	0.0105547	0.0414326	0.787916	0.885609	0.555444	0.502959
CD163	-0.11882	0.0110717	0.0431443	1.19233	1.31115	0.672984	0.578402
GARP(LRRC32)	0.0926027	0.0125042	0.0477515	0.817228	0.724625	0.580242	0.439349

## Sheet: Macrophages_prot
Protein	logFC	P.Value	adj.P.Val	AveExpr_cluster	AveExpr_rest	percentExpr_cluster	percentExpr_rest
CD101(BB27)	-0.578472	5.94869e-34	1.8944e-30	1.45108	2.02955	0.635439	0.776471
CD155(PVR)	-0.407174	3.22568e-32	8.12365e-29	1.34747	1.75465	0.773209	0.8609
CD33	0.409448	1.07262e-26	2.36366e-23	1.84279	1.43334	0.86223	0.730104
CD58(LFA-3)	-0.395114	5.05455e-19	6.85436e-16	2.78282	3.17793	0.891056	0.928028
CD206(MMR)	-0.421033	1.58694e-16	1.27164e-13	2.05628	2.47732	0.746079	0.840138
CD82	-0.307364	5.12326e-16	3.76325e-13	0.705314	1.01268	0.391691	0.491349
CD88(C5aR)	-0.362683	8.78987e-12	3.68944e-09	2.52128	2.88396	0.813904	0.867128
CD163	-0.290964	1.65434e-11	6.20517e-09	1.10402	1.39498	0.557016	0.656055
CLEC12A	0.316132	2.76137e-11	9.93474e-09	1.70873	1.39259	0.721492	0.644291
CD274(B7-H1)	0.266123	3.43281e-11	1.18661e-08	1.06297	0.796849	0.55744	0.440138
CD141(Thrombomodulin)	-0.260473	2.45287e-10	7.20694e-08	1.15174	1.41221	0.6117	0.679585
CD64	0.171144	5.24669e-09	1.23325e-06	0.855622	0.684478	0.604917	0.564014
CD86	0.197411	4.98459e-08	9.24983e-06	1.58478	1.38737	0.832556	0.771626
CD81(TAPA-1)	-0.194849	1.07163e-07	1.81651e-05	1.3152	1.51005	0.753285	0.813149
CD95(Fas)	-0.176952	1.46293e-07	2.41027e-05	0.684629	0.861581	0.423061	0.50173
CD195(CCR5)	-0.155365	1.73012e-07	2.77276e-05	0.483397	0.638762	0.325562	0.391003
CD209(DC-SIGN)	-0.142992	2.69859e-07	4.06401e-05	0.447381	0.590373	0.354811	0.414533
CD32	-0.271022	1.17634e-06	0.000141073	2.19848	2.4695	0.716405	0.784083
CD36	0.182092	1.32101e-06	0.000156296	1.69618	1.51409	0.812209	0.793772
CD103(IntegrinaE)	-0.218801	1.9574e-06	0.000215669	1.00459	1.22339	0.487071	0.548789
CD47	-0.172784	7.34891e-06	0.00067476	1.4128	1.58558	0.734633	0.770242
CD35	0.198861	1.54887e-05	0.00124113	1.64681	1.44795	0.712166	0.659516
Podoplanin	-0.147184	2.455e-05	0.00181845	0.406256	0.55344	0.186944	0.245675
CD16	-0.115273	2.64498e-05	0.00189546	0.279337	0.39461	0.161933	0.208304
CD107a(LAMP-1)	0.2887	2.84492e-05	0.00200612	1.42396	1.13526	0.378974	0.299654
CD98	-0.113316	3.03097e-05	0.00212035	0.777678	0.890994	0.660449	0.688581
CD272(BTLA)	-0.0715896	0.000193094	0.00950855	0.256454	0.328043	0.277236	0.330796
CD45	-0.128419	0.000238486	0.0113323	1.5269	1.65532	0.815176	0.83045
CD144(VE-Cadherin)	-0.102298	0.000395458	0.0164811	0.401288	0.503586	0.267486	0.312111
CD29	-0.0899815	0.000399674	0.0165785	0.736938	0.82692	0.631624	0.652595
CD31	-0.128817	0.000401972	0.0166347	1.55514	1.68396	0.820687	0.842907
CD71	0.209019	0.000485294	0.0192093	3.0093	2.80028	0.855023	0.835294
CD45RO	-0.132241	0.000628409	0.0232847	0.943267	1.07551	0.509962	0.557785
CD360(IL-21R)	-0.0650712	0.000745286	0.0263828	0.248727	0.313799	0.258584	0.296886
CD273(B7-DC)	0.119541	0.000848707	0.0289958	1.34012	1.22058	0.754981	0.704498
CD226(DNAM-1)	-0.140076	0.000919922	0.030592	1.16948	1.30956	0.606613	0.623529
CD169(Sialoadhesin)	-0.110397	0.00107592	0.0341754	0.533257	0.643655	0.299279	0.348789

## Sheet: MAIT_cells_prot
Protein	logFC	P.Value	adj.P.Val	AveExpr_cluster	AveExpr_rest	percentExpr_cluster	percentExpr_rest
CD161	-0.435463	6.31234e-10	2.31189e-06	1.18741	1.62287	0.590417	0.737643
TCRVa7.2	-0.280709	2.74116e-05	0.0286842	0.820802	1.10151	0.429675	0.541825
CD49d	0.314142	5.03895e-05	0.0434239	2.28181	1.96767	0.848532	0.788973

## Sheet: Monocytes_classical_prot
Protein	logFC	P.Value	adj.P.Val	AveExpr_cluster	AveExpr_rest	percentExpr_cluster	percentExpr_rest
CD82	-0.540379	7.15823e-51	1.58868e-47	0.916693	1.45707	0.449294	0.605598
CD33	0.501618	5.54438e-49	1.09378e-45	2.07544	1.57383	0.854621	0.738338
CD101(BB27)	-0.416661	2.32992e-24	1.96989e-21	2.37922	2.79588	0.814506	0.879983
HLA-DR	0.463842	1.91935e-21	1.26215e-18	2.92294	2.4591	0.805199	0.722646
CD155(PVR)	-0.244041	2.18467e-16	1.07747e-13	1.71486	1.9589	0.826701	0.86514
CD4	0.287243	6.64965e-16	2.81106e-13	1.8858	1.59856	0.781772	0.703138
CD64	0.214447	1.70123e-15	6.71229e-13	1.18355	0.969103	0.722721	0.627651
CD39	0.212709	3.36173e-15	1.24349e-12	1.36539	1.15268	0.788832	0.719254
CD103(IntegrinaE)	-0.25032	1.79693e-14	6.38091e-12	0.613746	0.864066	0.317073	0.410093
CD204	0.243317	2.12629e-14	7.40241e-12	0.992052	0.748735	0.502246	0.399491
CD54	-0.337468	2.59453e-14	8.85882e-12	3.52853	3.86599	0.883504	0.91391
CD36	0.218663	5.2401e-14	1.66139e-11	1.79454	1.57588	0.842426	0.810857
CLEC12A	0.276883	5.18908e-13	1.51036e-10	1.8704	1.59352	0.749358	0.689143
CD328(Siglec-7)	0.179835	6.63839e-12	1.75917e-09	1.21799	1.03816	0.732349	0.670483
CD69	0.13807	2.30766e-11	5.77078e-09	0.318663	0.180593	0.183248	0.102629
CD206(MMR)	-0.243062	2.37596e-10	5.43262e-08	2.57333	2.81639	0.856868	0.888889
CD88(C5aR)	-0.23732	1.97172e-09	3.76429e-07	3.41156	3.64888	0.917522	0.930874
CD163	-0.219694	3.47581e-09	6.23363e-07	1.79792	2.01762	0.769255	0.807888
HLA-ABC	0.14248	1.81438e-08	2.85082e-06	1.28283	1.14035	0.787869	0.737489
CD62P(P-Selectin)	-0.140815	4.31671e-08	6.33415e-06	0.299515	0.440331	0.155006	0.21374
CD18	0.141921	5.19211e-08	7.55623e-06	1.36326	1.22134	0.80199	0.764631
CD40	0.157896	5.6541e-08	8.10806e-06	0.891769	0.733874	0.512516	0.444444
CD58(LFA-3)	-0.191714	2.20376e-07	2.71721e-05	3.1381	3.32981	0.911746	0.919423
CD35	0.199872	4.37002e-07	5.0383e-05	1.50292	1.30304	0.636714	0.585666
CD274(B7-H1)	0.17525	1.78633e-06	0.000179188	1.18872	1.01347	0.553594	0.457591
CD141(Thrombomodulin)	-0.175276	1.91481e-06	0.000188875	1.62688	1.80216	0.713415	0.757422
CD45RO	-0.162649	5.77744e-06	0.000490806	1.43309	1.59574	0.633504	0.693808
CD10	-0.119505	1.73017e-05	0.00127996	0.64587	0.765375	0.415276	0.449958
CD127(IL-7Ra)	-0.0863538	2.63667e-05	0.00179364	0.36429	0.450644	0.29846	0.322307
Podoplanin	-0.147287	5.94374e-05	0.00364898	0.676546	0.823833	0.259307	0.317642
CD44	-0.087287	6.36523e-05	0.00383101	0.767065	0.854352	0.61104	0.620441
CD49d	0.126076	0.000134674	0.00699638	2.00702	1.88095	0.840501	0.798982
CD1d	0.0609352	0.000210123	0.0101379	0.264788	0.203852	0.220154	0.182782
CD81(TAPA-1)	-0.110915	0.000295539	0.0132846	1.57137	1.68229	0.801348	0.823155
CD29	-0.0843426	0.000303986	0.013561	0.901038	0.98538	0.653723	0.667091
CD71	-0.126165	0.000314149	0.0138405	0.797215	0.92338	0.379974	0.407125
CD86	0.0936604	0.000404752	0.0170412	0.984124	0.890464	0.639923	0.595844
CD47	-0.112112	0.000441618	0.0182772	2.01464	2.12676	0.865212	0.874894
CD224	0.125572	0.000528028	0.0206047	1.94234	1.81677	0.80552	0.773961
CD226(DNAM-1)	-0.128943	0.00061183	0.0229178	1.73041	1.85935	0.742298	0.757422
Iglightchain	0.133639	0.000625738	0.0230497	1.36334	1.2297	0.584724	0.539016
CD195(CCR5)	-0.112418	0.000719962	0.0256352	1.35932	1.47174	0.671053	0.700594

[truncated: 19 more sheets: Monocytes_intermediate_prot, Monocytes_non-classical_prot, NK_CD16_bright_activated_prot, NK_CD16_bright_prot, NK_CD56_bright_activated_prot, NK_CD56_bright_prot, pDC_prot, Plasma_cells_prot, Precursor_cells_prot, T_gd_prot, T_regs_prot, T4_activated_prot, T4_memory_prot, T4_naive_prot, T8_activated_prot, T8_naive_prot, TCM_CD8+_prot, TEM_CD8+_prot, TMRA_CD8+_prot]
