# Supplementary material for: Single-cell Atlas of common variable immunodeficiency shows germinal center-associated epigenetic dysregulation in B-cell responses
Source: Nat Commun. 2022 Apr 1;13:1779. doi: 10.1038/s41467-022-29450-x (PMC8975885; doi:10.1038/s41467-022-29450-x)
Supplement: Supplementary file 16 — Supplementary Data 14 [file 41467_2022_29450_MOESM16_ESM.xlsx]

## Sheet: B_cells_memory_activated_prot
Supplementary Data 14. Differentially expressed proteins (adj.P.Val < 0.05) in CVID Ib patients compared with control donors in the different cell compartments. two-sided limma moderated t-test with Benjamini-Horchberg correction for multiple testing.
Protein	logFC	P.Value	adj.P.Val	AveExpr_cluster	AveExpr_rest	percentExpr_cluster	percentExpr_rest
IgD	0.42415	1.11845e-42	6.8632e-39	1.27456	0.850411	0.745226	0.578199
CD35	0.492043	1.22425e-38	4.50745e-35	2.67183	2.17979	0.934171	0.892288
CD69	0.467421	9.23475e-29	1.70003e-25	3.51889	3.05146	0.954271	0.914261
CD62L	0.61752	1.49725e-27	2.50571e-24	1.98657	1.36905	0.603015	0.464455
CD19	0.274167	5.58363e-21	5.7105e-18	3.7308	3.45663	0.979397	0.972857
CD45	0.260924	5.81719e-18	4.65602e-15	1.35335	1.09243	0.795477	0.725118
IgM	0.323985	4.80618e-16	3.05093e-13	1.28011	0.956126	0.604523	0.478242
CD185(CXCR5)	0.137223	4.1837e-12	1.29986e-09	0.540261	0.403038	0.522613	0.444205
CD45RA	0.259462	7.64782e-12	2.27079e-09	3.5569	3.29744	0.960804	0.945713
Iglightchain	0.225918	3.7392e-10	9.42944e-08	0.67979	0.453872	0.266834	0.199052
CD86	-0.126707	4.06899e-10	9.96454e-08	0.216587	0.343293	0.158794	0.247307
CD73(Ecto-5'-nucleotidase)	-0.218981	8.47937e-10	1.7539e-07	1.28028	1.49926	0.722613	0.77165
CD21	0.215109	1.1275e-09	2.18486e-07	2.43547	2.22036	0.909045	0.888841
CD70	-0.159651	1.46375e-09	2.74961e-07	0.260896	0.420546	0.155779	0.199052
IgA	-0.0890627	2.16692e-09	3.76329e-07	0.022173	0.111236	0.01206	0.0405
CD80	-0.128294	1.29662e-08	1.83612e-06	0.373319	0.501613	0.318593	0.373977
CD22	0.12353	1.29595e-08	1.83612e-06	0.75903	0.635501	0.624623	0.589832
CD196(CCR6)	0.102453	1.32387e-08	1.8463e-06	0.403853	0.3014	0.434171	0.371822
CD268(BAFF-R)	0.158962	2.64575e-08	3.47898e-06	1.40905	1.25008	0.830653	0.810857
CD96(TACTILE)	0.137287	1.48973e-07	1.70338e-05	0.505663	0.368377	0.311558	0.221456
CD307d(FcRL4)	-0.119242	1.67343e-07	1.85236e-05	0.229541	0.348783	0.155276	0.196898
HLA-DR	0.188769	8.49826e-07	7.44974e-05	3.58546	3.39669	0.948744	0.933218
CD71	-0.25744	9.95049e-07	8.36432e-05	2.65445	2.91189	0.774874	0.820767
CD279(PD-1)	-0.0974345	1.05386e-06	8.73897e-05	0.153276	0.250711	0.091457	0.136148
Iglightchain	0.134784	1.16205e-06	9.42388e-05	0.537092	0.402308	0.307538	0.241275
CD224	-0.0755411	3.087e-06	0.00021526	0.093018	0.168559	0.056281	0.102973
CD32	0.190225	1.22378e-05	0.00069748	1.72595	1.53573	0.718593	0.663507
CD150(SLAM)	0.132409	3.86019e-05	0.001746	2.23343	2.10102	0.922613	0.896596
CD79b(IgB)	0.0562129	6.97799e-05	0.00282325	0.166058	0.109845	0.131156	0.092632
CD7	-0.0314667	0.000115735	0.00423551	0.020211	0.051677	0.019598	0.0405
CD82	-0.162726	0.000179157	0.00613029	1.03784	1.20057	0.442714	0.50237
CD95(Fas)	0.165589	0.000183449	0.00623085	2.40357	2.23798	0.843216	0.833262
CD183(CXCR3)	0.114719	0.000269957	0.008598	0.859188	0.74447	0.51005	0.455838
CD23	0.0989239	0.000301764	0.00942834	0.372883	0.273959	0.157286	0.128824
CD20	0.0932387	0.000718971	0.0187841	1.08335	0.990107	0.729146	0.716502
CD274(B7-H1)	-0.0415735	0.00126578	0.0285211	0.054555	0.096129	0.031658	0.048255
CD24	-0.0770876	0.0013292	0.029481	0.344416	0.421504	0.253266	0.295131
CD54	-0.144298	0.00196344	0.0392243	3.801	3.94529	0.922613	0.931926
CD272(BTLA)	0.0678697	0.00223123	0.0426086	0.664922	0.597052	0.628141	0.602327

## Sheet: B_cells_memory_prot
Protein	logFC	P.Value	adj.P.Val	AveExpr_cluster	AveExpr_rest	percentExpr_cluster	percentExpr_rest
IgD	1.02378	2.59202e-32	3.95206e-28	2.13236	1.10858	0.821826	0.565217
CD73(Ecto-5'-nucleotidase)	-0.958522	2.13973e-22	1.63122e-18	1.08947	2.04799	0.550111	0.735178
IgA	-0.54381	6.15427e-12	1.87668e-08	0.110669	0.65448	0.048998	0.175889
CD70	-0.604394	1.07384e-11	2.7288e-08	0.922195	1.52659	0.420935	0.588933
IgM	0.753716	6.86279e-10	1.30796e-06	2.91947	2.16575	0.808463	0.6917
CD1c	0.471345	1.04755e-08	1.452e-05	1.05764	0.586299	0.445434	0.27668
CD19	0.391579	1.26094e-08	1.60212e-05	4.47696	4.08538	0.982183	0.978261
CD20	0.425496	6.99752e-08	6.6682e-05	1.97105	1.54556	0.817372	0.76087
CD47	0.394313	4.08127e-07	0.000345706	2.44313	2.04882	0.917595	0.820158
CD45	0.375942	1.23132e-06	0.000782247	2.13341	1.75747	0.848552	0.79249
CD32	0.50857	1.70727e-06	0.00100118	3.811	3.30243	0.922049	0.849802
CD27	-0.156103	2.31325e-06	0.0013063	0.113488	0.269591	0.111359	0.23913
CD279(PD-1)	-0.370491	2.877e-06	0.00156663	0.730041	1.10053	0.363029	0.486166
CD223(LAG-3)	-0.324255	5.92698e-06	0.00311616	0.556307	0.880563	0.300668	0.416996
NLRP2	-0.322309	1.59361e-05	0.00674937	0.685161	1.00747	0.35412	0.48419
CD40	-0.359648	1.81465e-05	0.00747781	1.76829	2.12794	0.757238	0.824111
CD34	-0.142128	4.27789e-05	0.015085	0.131145	0.273273	0.111359	0.217391
CD11a	0.160655	6.1858e-05	0.0192123	0.372217	0.211562	0.280624	0.181818
CD2	0.173946	6.30036e-05	0.0192123	0.249321	0.075375	0.11804	0.035573

## Sheet: B_cells_naive_activated_prot
Protein	logFC	P.Value	adj.P.Val	AveExpr_cluster	AveExpr_rest	percentExpr_cluster	percentExpr_rest
CD73(Ecto-5'-nucleotidase)	-0.955638	6.08207e-19	8.55747e-15	2.34382	3.29946	0.825316	0.925258
CD57Recombinant	-0.799806	1.47767e-10	6.93027e-07	2.14896	2.94876	0.643038	0.809278
IgA	-0.543557	7.39907e-09	2.28913e-05	0.448192	0.991749	0.250633	0.389175
IgD	0.568589	1.3673e-08	3.20632e-05	2.90767	2.33908	0.939241	0.809278
NLRP2	-0.506974	4.66625e-08	9.37917e-05	1.71846	2.22543	0.726582	0.822165
CD357(GITR)	-0.497868	5.87502e-07	0.000918462	1.74509	2.24296	0.670886	0.791237
CD303(BDCA-2)	-0.457406	1.87751e-06	0.00264166	2.05195	2.50936	0.762025	0.858247
B7-H4	-0.477216	2.25384e-06	0.00288287	1.84147	2.31869	0.706329	0.809278
TCRVa24-Ja18(iNKTcell)	-0.391218	6.44207e-06	0.00647428	2.25608	2.64729	0.822785	0.917526
TCRa/B	-0.320532	2.83657e-05	0.026607	0.520811	0.841343	0.283544	0.404639
CD197(CCR7)	-0.414546	3.68452e-05	0.0324007	1.56574	1.98028	0.620253	0.742268
CD206(MMR)	-0.258466	4.37785e-05	0.0342202	0.36511	0.623576	0.248101	0.332474
IgGFc	-0.345311	6.60355e-05	0.046456	0.570577	0.915888	0.265823	0.396907

## Sheet: B_cells_naive_prot
Protein	logFC	P.Value	adj.P.Val	AveExpr_cluster	AveExpr_rest	percentExpr_cluster	percentExpr_rest
CD35	0.552211	1.69402e-22	1.23012e-18	4.09755	3.54534	0.97561	0.96
CD73(Ecto-5'-nucleotidase)	-0.676221	6.72897e-18	1.9545e-14	3.10065	3.77687	0.887035	0.9392
CD69	0.608267	1.17521e-13	2.13344e-10	2.40966	1.80139	0.807445	0.6848
CD21	0.380823	7.7761e-08	9.41103e-05	1.97197	1.59114	0.730424	0.6576
CD57Recombinant	-0.395714	7.33292e-06	0.00483918	1.74313	2.13885	0.584082	0.696

## Sheet: cDC1_prot
Protein	logFC	P.Value	adj.P.Val	AveExpr_cluster	AveExpr_rest	percentExpr_cluster	percentExpr_rest
CD101(BB27)	-0.581879	2.21613e-42	4.78851e-39	1.28607	1.86795	0.619372	0.757304
CLEC12A	0.608952	3.80822e-39	7.31432e-36	2.65403	2.04508	0.895288	0.789821
CD127(IL-7Ra)	-0.330864	1.06294e-27	1.53116e-24	0.47456	0.805424	0.356545	0.48869
CD141(Thrombomodulin)	-0.281508	1.44344e-19	8.91118e-17	0.525489	0.806998	0.362827	0.459943
CD226(DNAM-1)	-0.352187	2.74926e-17	1.47587e-14	1.34805	1.70024	0.648168	0.728558
CD155(PVR)	-0.289841	5.91433e-17	2.921e-14	1.63975	1.92959	0.810471	0.85721
CD62P(P-Selectin)	-0.260979	1.41124e-14	5.08222e-12	0.343768	0.604747	0.203665	0.279453
CD31	-0.231625	4.16034e-13	1.1872e-10	0.968274	1.1999	0.651832	0.70688
CD49b	-0.17985	5.40505e-13	1.48304e-10	0.399572	0.579422	0.35445	0.449105
CD305(LAIR1)	-0.29866	1.05041e-12	2.63151e-10	2.429	2.72766	0.871204	0.886428
CD224	-0.274853	2.44129e-12	5.62668e-10	1.42951	1.70436	0.713613	0.764844
CD163	-0.231722	4.97593e-12	1.13176e-09	0.597469	0.829191	0.393717	0.434967
CD95(Fas)	0.268751	9.80561e-12	2.11875e-09	1.27498	1.00623	0.610995	0.479736
CD206(MMR)	-0.306042	2.24829e-11	4.70194e-09	1.27926	1.5853	0.563351	0.618285
CD30	0.155746	3.19898e-11	6.5056e-09	0.323876	0.16813	0.156021	0.089538
CD112(Nectin-2)	-0.233734	4.2899e-11	8.52358e-09	1.12563	1.35936	0.651832	0.686145
CD88(C5aR)	-0.285864	1.53945e-10	2.8614e-08	2.15157	2.43744	0.824607	0.82328
CD11c	-0.232765	1.65443e-10	3.01036e-08	3.35606	3.58882	0.952356	0.957116
CD123	0.253782	5.27915e-10	8.85974e-08	2.11429	1.86051	0.874869	0.822809
CD204	0.148195	6.64491e-10	1.10446e-07	0.437611	0.289417	0.282723	0.198398
CD52	0.153236	7.75482e-09	1.03915e-06	0.503777	0.350541	0.306806	0.204995
CD58(LFA-3)	-0.231999	1.13519e-08	1.45355e-06	2.77126	3.00326	0.899476	0.903864
TCRVg9	0.105485	2.26207e-08	2.71543e-06	0.265511	0.160026	0.189529	0.110273
CD98	-0.138605	6.76533e-08	7.35506e-06	0.718823	0.857428	0.612565	0.654571
CD183(CXCR3)	0.121825	7.75132e-08	8.23158e-06	0.380455	0.25863	0.262304	0.170594
CD47	-0.192485	7.91198e-08	8.33942e-06	1.08759	1.28008	0.632461	0.649859
CD223(LAG-3)	0.104826	8.74152e-08	9.07019e-06	0.2579	0.153074	0.156545	0.097078
CD41	-0.320095	9.47547e-08	9.74959e-06	0.903645	1.22374	0.250262	0.29689
CD272(BTLA)	-0.100491	1.07588e-07	1.09398e-05	0.279429	0.379921	0.27801	0.3836
CD324(E-Cadherin)	0.113595	4.51532e-07	4.00266e-05	0.384069	0.270475	0.278534	0.188973
CD71	0.286112	5.87346e-07	5.10194e-05	2.082	1.79588	0.702618	0.580113
NLRP2	0.06749	6.27183e-07	5.39377e-05	0.131263	0.063773	0.086911	0.041942
CD69	0.100569	6.86213e-07	5.87222e-05	0.24787	0.147301	0.151832	0.082469
CD274(B7-H1)	0.209417	9.62248e-07	7.80911e-05	2.4398	2.23038	0.88534	0.82328
CD275(B7-H2)	0.0788042	1.20055e-06	9.43304e-05	0.212439	0.133634	0.173822	0.121583
CD158b(KIR2DL2)	0.0748469	1.21628e-06	9.49885e-05	0.179164	0.104317	0.137173	0.081056
CD83	0.0523444	1.21991e-06	9.49885e-05	0.095658	0.043313	0.071728	0.036287
TIGIT(VSTM3)	0.0660087	2.02895e-06	0.000147363	0.139656	0.073647	0.094764	0.051838
CD144(VE-Cadherin)	0.124681	2.74031e-06	0.00019574	0.519223	0.394542	0.332461	0.254006
CD124(IL-4Ra)	0.0936879	3.3056e-06	0.000230406	0.279039	0.185351	0.181152	0.122526
CD35	0.211429	5.19484e-06	0.000353535	1.98039	1.76896	0.790576	0.696041
Podoplanin	-0.230486	7.47019e-06	0.000480036	0.818019	1.04851	0.263874	0.350141
CD99	0.143302	8.83094e-06	0.000553086	0.855901	0.7126	0.495288	0.407634
B7-H4	0.0324853	1.0927e-05	0.000667433	0.041248	0.008763	0.02356	0.004241
CD106	0.0711267	1.96228e-05	0.00111213	0.227999	0.156872	0.194764	0.137135
CD197(CCR7)	0.0379255	2.14094e-05	0.00118889	0.057897	0.019971	0.03089	0.012724
CD33	0.131013	2.60645e-05	0.00141683	1.04478	0.913768	0.670681	0.557022
CD49f	-0.202447	2.61938e-05	0.00141939	0.905455	1.1079	0.357592	0.390669
CD32	-0.216635	2.94173e-05	0.00157921	2.03976	2.25639	0.72199	0.720075
CD39	-0.108504	3.17415e-05	0.00166773	0.655231	0.763736	0.526178	0.582469
CD81(TAPA-1)	-0.131246	3.3543e-05	0.00173694	1.14111	1.27235	0.749215	0.750236
CD24	0.0735783	3.41738e-05	0.00176337	0.237107	0.163528	0.190576	0.117342
CD307d(FcRL4)	0.0635118	3.74375e-05	0.00190237	0.163789	0.100277	0.104712	0.065504
CD279(PD-1)	0.0414698	0.000218337	0.00857765	0.088821	0.047351	0.057592	0.036287
CD49d	-0.115609	0.000279607	0.01053	0.75799	0.8736	0.494764	0.508954
CD45	-0.121434	0.000292771	0.0109305	1.63624	1.75768	0.829843	0.833176
CD304(Neuropilin-1)	-0.150508	0.000337887	0.0123054	2.06044	2.21095	0.829319	0.821866
TSLPR(TSLP-R)	0.046108	0.000367246	0.0130353	0.1272	0.081092	0.101571	0.070217
Mouse_IgG2a	0.0352379	0.000421316	0.0146832	0.091206	0.055968	0.086911	0.058907
CD303(BDCA-2)	0.0715205	0.000436633	0.0150651	0.229483	0.157962	0.127749	0.089538
CD29	-0.0748816	0.000490575	0.016726	0.433806	0.508687	0.4	0.426013
CD64	0.101104	0.000638919	0.0202649	0.973953	0.872849	0.639791	0.577757
CD267(TACI)	0.0247168	0.000724267	0.022277	0.050297	0.02558	0.050262	0.025919
CD370(CLEC9A/DNGR1)	0.0518382	0.000792065	0.0237702	0.182727	0.130889	0.148168	0.112158
CD96(TACTILE)	0.0656391	0.000814729	0.0243401	0.225368	0.159729	0.143979	0.093779
Mouse_IgG1	0.0206715	0.000861125	0.0254887	0.037056	0.016384	0.03822	0.014138
CD158(KIR2DL1/S1/S3/S5)	0.0377482	0.00124345	0.0335848	0.109479	0.071731	0.087958	0.06032
CD15(SSEA-1)	0.0274448	0.00148959	0.0388842	0.048257	0.020812	0.026702	0.014609
CD258(LIGHT)	0.0438	0.00169704	0.0426382	0.144028	0.100228	0.111518	0.083883
CD45RO	-0.117675	0.00173919	0.0436338	1.48925	1.60693	0.738743	0.73327

## Sheet: cDC2_prot
Protein	logFC	P.Value	adj.P.Val	AveExpr_cluster	AveExpr_rest	percentExpr_cluster	percentExpr_rest

## Sheet: iNKT_cells_prot
Protein	logFC	P.Value	adj.P.Val	AveExpr_cluster	AveExpr_rest	percentExpr_cluster	percentExpr_rest

## Sheet: Macrophages_prot
Protein	logFC	P.Value	adj.P.Val	AveExpr_cluster	AveExpr_rest	percentExpr_cluster	percentExpr_rest
CD155(PVR)	-0.512357	1.65901e-40	2.16424e-36	1.24229	1.75465	0.762675	0.8609
CD101(BB27)	-0.624083	1.68389e-31	4.80415e-28	1.40547	2.02955	0.645849	0.776471
CD58(LFA-3)	-0.476359	2.37561e-22	4.51841e-19	2.70157	3.17793	0.891991	0.928028
CD123	-0.326112	8.17092e-14	5.82791e-11	1.5477	1.87381	0.812638	0.860208
CD206(MMR)	-0.41013	3.93362e-13	2.24452e-10	2.06719	2.47732	0.767818	0.840138
CD163	-0.326269	1.367e-11	6.15799e-09	1.06872	1.39498	0.573108	0.656055
CD33	0.290795	1.66214e-11	7.11315e-09	1.72414	1.43334	0.845702	0.730104
CD29	-0.185184	9.84465e-11	3.66349e-08	0.641736	0.82692	0.58119	0.652595
CD32	-0.382626	3.98589e-10	1.39246e-07	2.08688	2.4695	0.707568	0.784083
CD304(Neuropilin-1)	-0.296253	1.6623e-09	4.90607e-07	1.9305	2.22675	0.819251	0.850519
CD209(DC-SIGN)	-0.187764	1.77468e-09	5.14898e-07	0.402608	0.590373	0.337987	0.414533
CD141(Thrombomodulin)	-0.280198	1.93871e-09	5.44046e-07	1.13201	1.41221	0.620132	0.679585
CD95(Fas)	-0.224841	2.84117e-09	7.84437e-07	0.63674	0.861581	0.418075	0.50173
CD31	-0.23944	6.14674e-09	1.63939e-06	1.44452	1.68396	0.806025	0.842907
CD98	-0.177475	6.22506e-09	1.63939e-06	0.713519	0.890994	0.631888	0.688581
CD195(CCR5)	-0.187396	2.26725e-08	4.97274e-06	0.451366	0.638762	0.316679	0.391003
CD88(C5aR)	-0.309619	1.62182e-07	2.77623e-05	2.57434	2.88396	0.833211	0.867128
CD38	-0.169945	1.84703e-07	3.04014e-05	0.541282	0.711226	0.437913	0.512111
CD103(IntegrinaE)	-0.263348	2.50522e-07	3.86345e-05	0.960042	1.22339	0.502572	0.548789
CD274(B7-H1)	0.218537	8.33646e-07	0.000110623	1.01539	0.796849	0.548126	0.440138
CD112(Nectin-2)	-0.161553	1.61474e-06	0.000180661	0.606156	0.76771	0.469508	0.527336
CD45	-0.187936	1.75869e-06	0.000190539	1.46738	1.65532	0.814842	0.83045
CD47	-0.206417	2.028e-06	0.000212977	1.37916	1.58558	0.737693	0.770242
CD81(TAPA-1)	-0.18659	5.54692e-06	0.000495557	1.32346	1.51005	0.773696	0.813149
TCRVb13.1	-0.180566	8.64219e-06	0.00069454	1.30835	1.48892	0.779574	0.792388
CD305(LAIR1)	-0.209244	1.58626e-05	0.00118059	3.04958	3.25882	0.922116	0.943945
CD82	-0.179758	5.47795e-05	0.00334898	0.83292	1.01268	0.451874	0.491349
CD14	-0.156182	0.000113704	0.0061015	0.724291	0.880472	0.433505	0.495502
CD169(Sialoadhesin)	-0.145636	0.0001212	0.00635421	0.498018	0.643655	0.294636	0.348789
CD360(IL-21R)	-0.0784213	0.000269067	0.0121527	0.235377	0.313799	0.259368	0.296886
CD11c	-0.158341	0.000676115	0.0238318	3.56105	3.71939	0.945628	0.948789
CD71	0.209591	0.00189507	0.0484177	3.00988	2.80028	0.866275	0.835294
CD35	0.158639	0.00195942	0.0494419	1.60659	1.44795	0.71712	0.659516
mouseintegrinB7	-0.0857466	0.00198057	0.0497117	0.2962	0.381946	0.218222	0.265052

## Sheet: MAIT_cells_prot
Protein	logFC	P.Value	adj.P.Val	AveExpr_cluster	AveExpr_rest	percentExpr_cluster	percentExpr_rest
CD150(SLAM)	-0.465381	2.45253e-07	0.000315106	1.37257	1.83795	0.611399	0.752852
CD294(CRTH2)	-0.252289	2.12544e-06	0.00187743	0.221	0.473289	0.132124	0.254753
CD226(DNAM-1)	-0.352069	3.31507e-06	0.00262212	3.13056	3.48263	0.92487	0.967681
CD40	-0.310546	4.23338e-06	0.00299152	0.426957	0.737503	0.23057	0.382129
CD70	-0.354807	2.7664e-05	0.0113972	0.684417	1.03922	0.300518	0.448669
CD26	-0.338012	2.82248e-05	0.0113972	2.80747	3.14549	0.906736	0.929658
CD223(LAG-3)	-0.393196	4.97128e-05	0.0171364	1.60901	2.00221	0.645078	0.741445
CD279(PD-1)	-0.365106	5.14784e-05	0.0173141	1.78638	2.15148	0.707254	0.802281
TCRa/B	-0.337686	7.15861e-05	0.0215261	1.01293	1.35062	0.46114	0.591255
CD257(BAFF)	-0.282193	0.000175351	0.037549	0.598314	0.880507	0.287565	0.448669
CD73(Ecto-5'-nucleotidase)	-0.268346	0.000227607	0.0446773	0.703707	0.972054	0.398964	0.513308
CD154	0.34086	0.000260812	0.0471152	1.24038	0.899516	0.471503	0.370722
CD88(C5aR)	-0.124403	0.000250412	0.0471152	0.06654	0.190943	0.049223	0.11597

## Sheet: Monocytes_classical_prot
Protein	logFC	P.Value	adj.P.Val	AveExpr_cluster	AveExpr_rest	percentExpr_cluster	percentExpr_rest
CD101(BB27)	-0.607504	1.22983e-37	3.52387e-34	2.18838	2.79588	0.809174	0.879983
CD82	-0.478756	3.77314e-28	5.40565e-25	0.978316	1.45707	0.496024	0.605598
CD155(PVR)	-0.362802	9.12469e-26	1.12051e-22	1.5961	1.9589	0.823242	0.86514
CD195(CCR5)	-0.351811	4.75038e-20	3.88897e-17	1.11993	1.47174	0.611621	0.700594
CD103(IntegrinaE)	-0.325838	4.69577e-18	2.98999e-15	0.538228	0.864066	0.327217	0.410093
CD163	-0.372477	7.28855e-18	4.47517e-15	1.64514	2.01762	0.75841	0.807888
CD29	-0.229332	5.25215e-17	2.91274e-14	0.756048	0.98538	0.587156	0.667091
CD141(Thrombomodulin)	-0.346859	4.70342e-16	2.45034e-13	1.4553	1.80216	0.686239	0.757422
CD204	0.293933	1.69176e-15	8.30995e-13	1.04267	0.748735	0.544954	0.399491
CD47	-0.279548	1.01153e-13	4.24153e-11	1.84721	2.12676	0.847095	0.874894
CD112(Nectin-2)	-0.26245	1.31478e-13	5.25666e-11	1.00001	1.26246	0.611009	0.669211
CD86	-0.295119	1.01683e-11	2.81958e-09	3.0347	3.32981	0.915596	0.919423
CD88(C5aR)	-0.296188	1.14705e-10	2.85799e-08	3.35269	3.64888	0.920489	0.930874
CD33	0.252268	5.38632e-10	1.1872e-07	1.82609	1.57383	0.807951	0.738338
CD32	-0.275846	5.8571e-10	1.27462e-07	3.35399	3.62983	0.927829	0.933842
CD54	-0.307255	2.21229e-09	4.17952e-07	3.55874	3.86599	0.892966	0.91391
HLA-DR	0.329534	3.25239e-09	6.01238e-07	2.78863	2.4591	0.825688	0.722646
CD44	-0.148001	9.51763e-09	1.66966e-06	0.706351	0.854352	0.579205	0.620441
CD206(MMR)	-0.249837	1.67731e-08	2.73058e-06	2.56655	2.81639	0.874006	0.888889
CD274(B7-H1)	0.239714	1.89184e-08	3.03967e-06	1.25318	1.01347	0.609174	0.457591
CD10	-0.169995	2.25817e-07	2.67741e-05	0.59538	0.765375	0.399388	0.449958
CD31	-0.187536	4.0048e-07	4.52964e-05	1.54599	1.73353	0.803058	0.830365
CD98	-0.138401	9.35309e-07	9.86492e-05	0.80857	0.94697	0.633028	0.670908
CD81(TAPA-1)	-0.163322	5.3246e-06	0.000450939	1.51897	1.68229	0.798777	0.823155
CD304(Neuropilin-1)	-0.204101	6.23456e-06	0.000515311	2.34183	2.54593	0.854434	0.854962
CX3CR1	-0.152617	1.46452e-05	0.00107025	1.08077	1.23339	0.647706	0.673028
CD226(DNAM-1)	-0.18546	2.68731e-05	0.00176336	1.67389	1.85935	0.738838	0.757422
CD273(B7-DC)	-0.160748	3.72846e-05	0.00224735	1.43089	1.59163	0.741896	0.740458
CD11c	-0.165413	4.63202e-05	0.00270863	3.42804	3.59345	0.940061	0.945293
CLEC12A	0.174176	7.16095e-05	0.00381149	1.76769	1.59352	0.765749	0.689143
CD69	0.0890799	7.6392e-05	0.0040163	0.269673	0.180593	0.165138	0.102629
CD14	-0.155427	0.000122666	0.00587432	1.98731	2.14274	0.842813	0.861323
CD127(IL-7Ra)	-0.0944203	0.000128176	0.00605384	0.356223	0.450644	0.300917	0.322307
CD305(LAIR1)	-0.136464	0.000145348	0.00679028	3.42986	3.56632	0.952294	0.963528
CD209(DC-SIGN)	-0.119757	0.000153255	0.00704479	0.699919	0.819676	0.474618	0.505089
CD4	0.153397	0.000196685	0.00871497	1.75195	1.59856	0.780428	0.703138
CD252(OX40L)	0.0142751	0.00029527	0.0118605	0.018558	0.004283	0.022018	0.004665
mouseintegrinB7	-0.0868997	0.000308937	0.012208	0.289748	0.376647	0.229969	0.241306
CD62P(P-Selectin)	-0.112042	0.00038223	0.0144742	0.328289	0.440331	0.176147	0.21374
CD52	0.0912665	0.000756246	0.0242563	0.445537	0.354271	0.266055	0.201866
CD178(Fas-L)	0.0316101	0.00077394	0.0246857	0.05153	0.01992	0.034251	0.015267
CD45	-0.115266	0.00082087	0.0255659	1.89111	2.00638	0.865443	0.874894
CD328(Siglec-7)	0.0994461	0.00101458	0.0300234	1.1376	1.03816	0.71315	0.670483
CD307e(FcRL5)	-0.0130918	0.0010301	0.0302209	0.000522	0.013614	0.001223	0.011874
CD39	0.102616	0.0011266	0.0322272	1.2553	1.15268	0.763303	0.719254
CD38	-0.107291	0.00179827	0.0460057	1.08726	1.19455	0.696636	0.690416

[truncated: 19 more sheets: Monocytes_intermediate_prot, Monocytes_non-classical_prot, NK_CD16_bright_activated_prot, NK_CD16_bright_prot, NK_CD56_bright_activated_prot, NK_CD56_bright_prot, pDC_prot, Plasma_cells_prot, Precursor_cells_prot, T_gd_prot, T_regs_prot, T4_activated_prot, T4_memory_prot, T4_naive_prot, T8_activated_prot, T8_naive_prot, TCM_CD8+_prot, TEM_CD8+_prot, TMRA_CD8+_prot]
