# Supplementary material for: Single-cell Atlas of common variable immunodeficiency shows germinal center-associated epigenetic dysregulation in B-cell responses
Source: Nat Commun. 2022 Apr 1;13:1779. doi: 10.1038/s41467-022-29450-x (PMC8975885; doi:10.1038/s41467-022-29450-x)
Supplement: Supplementary file 17 — Supplementary Data 15 [file 41467_2022_29450_MOESM17_ESM.xlsx]

## Sheet: cellphone_cohort_cvid
Supplementary Data 15. CellPhoneDB analysis in the cohort of CVID patients and healthy donors. DEGs were previously obtained using a two-sided limma moderated t-test with Benjamini-Horchberg correction for multiple testing.
interaction	celltype_DE	celltype_partner	genes_DE	genes_partner	adj_pval_DE	logFC_DE	percent_expr_DE	percent_expr_partner	is_complex
TGFB1_TGFBR3	B_cells_memory_activated	NK_CD16_bright	TGFB1	TGFBR3	0.00250071	-0.0617247	0.397103	0.186626	FALSE
TGFB1_TGFBR3	B_cells_memory_activated	NK_CD56_bright	TGFB1	TGFBR3	0.00250071	-0.0617247	0.397103	0.124051	FALSE
TGFB1_TGFBR3	B_cells_memory_activated	TCM_CD8+	TGFB1	TGFBR3	0.00250071	-0.0617247	0.397103	0.102564	FALSE
TGFB1_TGFBR3	B_cells_memory_activated	TEM_CD8+	TGFB1	TGFBR3	0.00250071	-0.0617247	0.397103	0.128758	FALSE
TGFB1_TGFBR3	B_cells_memory_activated	TMRA_CD8+	TGFB1	TGFBR3	0.00250071	-0.0617247	0.397103	0.141274	FALSE
TGFB1_TGFBR3	B_cells_memory_activated	T_gd	TGFB1	TGFBR3	0.00250071	-0.0617247	0.397103	0.129056	FALSE
CXCR3_CXCL9	B_cells_memory_activated	B_cells_naive_activated	CXCR3	CXCL9	0.0396292	-0.0409885	0.188279	0.220219	FALSE
CXCR3_CXCL9	B_cells_memory_activated	Monocytes_non-classical	CXCR3	CXCL9	0.0396292	-0.0409885	0.188279	0.172666	FALSE
CXCR3_CXCL9	B_cells_memory_activated	Plasma_cells	CXCR3	CXCL9	0.0396292	-0.0409885	0.188279	0.267176	FALSE
CXCR3_CXCL9	B_cells_memory_activated	Precursor_cells	CXCR3	CXCL9	0.0396292	-0.0409885	0.188279	0.351942	FALSE
CXCR3_CXCL9	B_cells_memory_activated	cDC1	CXCR3	CXCL9	0.0396292	-0.0409885	0.188279	0.109436	FALSE
CXCR3_CXCL9	B_cells_memory_activated	cDC2	CXCR3	CXCL9	0.0396292	-0.0409885	0.188279	0.265651	FALSE
CXCR3_CXCL9	B_cells_memory_activated	iNKT_cells	CXCR3	CXCL9	0.0396292	-0.0409885	0.188279	0.213449	FALSE
CXCR3_CXCL9	NK_CD16_bright	B_cells_memory_activated	CXCR3	CXCL9	1.26949e-08	-0.164027	0.178087	0.291115	FALSE
CXCR3_CXCL9	NK_CD16_bright	B_cells_naive_activated	CXCR3	CXCL9	1.26949e-08	-0.164027	0.178087	0.220219	FALSE
CXCR3_CXCL9	NK_CD16_bright	Monocytes_non-classical	CXCR3	CXCL9	1.26949e-08	-0.164027	0.178087	0.172666	FALSE
CXCR3_CXCL9	NK_CD16_bright	Plasma_cells	CXCR3	CXCL9	1.26949e-08	-0.164027	0.178087	0.267176	FALSE
CXCR3_CXCL9	NK_CD16_bright	Precursor_cells	CXCR3	CXCL9	1.26949e-08	-0.164027	0.178087	0.351942	FALSE
CXCR3_CXCL9	NK_CD16_bright	cDC1	CXCR3	CXCL9	1.26949e-08	-0.164027	0.178087	0.109436	FALSE
CXCR3_CXCL9	NK_CD16_bright	cDC2	CXCR3	CXCL9	1.26949e-08	-0.164027	0.178087	0.265651	FALSE
CXCR3_CXCL9	NK_CD16_bright	iNKT_cells	CXCR3	CXCL9	1.26949e-08	-0.164027	0.178087	0.213449	FALSE
CXCR3_CXCL9	TMRA_CD8+	B_cells_memory_activated	CXCR3	CXCL9	0.0449762	-0.228735	0.310526	0.291115	FALSE
CXCR3_CXCL9	TMRA_CD8+	B_cells_naive_activated	CXCR3	CXCL9	0.0449762	-0.228735	0.310526	0.220219	FALSE
CXCR3_CXCL9	TMRA_CD8+	Monocytes_non-classical	CXCR3	CXCL9	0.0449762	-0.228735	0.310526	0.172666	FALSE
CXCR3_CXCL9	TMRA_CD8+	Plasma_cells	CXCR3	CXCL9	0.0449762	-0.228735	0.310526	0.267176	FALSE
CXCR3_CXCL9	TMRA_CD8+	Precursor_cells	CXCR3	CXCL9	0.0449762	-0.228735	0.310526	0.351942	FALSE
CXCR3_CXCL9	TMRA_CD8+	cDC1	CXCR3	CXCL9	0.0449762	-0.228735	0.310526	0.109436	FALSE
CXCR3_CXCL9	TMRA_CD8+	cDC2	CXCR3	CXCL9	0.0449762	-0.228735	0.310526	0.265651	FALSE
CXCR3_CXCL9	TMRA_CD8+	iNKT_cells	CXCR3	CXCL9	0.0449762	-0.228735	0.310526	0.213449	FALSE
CXCR3_CXCL9	B_cells_memory_activated	B_cells_memory_activated	CXCR3	CXCL9	0.0396292	-0.0409885	0.188279	0.291115	FALSE
DPP4_CXCL9	T8_activated	B_cells_memory_activated	DPP4	CXCL9	0.0399918	-0.0378093	0.13981	0.291115	FALSE
DPP4_CXCL9	T8_activated	B_cells_naive_activated	DPP4	CXCL9	0.0399918	-0.0378093	0.13981	0.220219	FALSE
DPP4_CXCL9	T8_activated	Monocytes_non-classical	DPP4	CXCL9	0.0399918	-0.0378093	0.13981	0.172666	FALSE
DPP4_CXCL9	T8_activated	Plasma_cells	DPP4	CXCL9	0.0399918	-0.0378093	0.13981	0.267176	FALSE
DPP4_CXCL9	T8_activated	Precursor_cells	DPP4	CXCL9	0.0399918	-0.0378093	0.13981	0.351942	FALSE
DPP4_CXCL9	T8_activated	cDC1	DPP4	CXCL9	0.0399918	-0.0378093	0.13981	0.109436	FALSE
DPP4_CXCL9	T8_activated	cDC2	DPP4	CXCL9	0.0399918	-0.0378093	0.13981	0.265651	FALSE
DPP4_CXCL9	T8_activated	iNKT_cells	DPP4	CXCL9	0.0399918	-0.0378093	0.13981	0.213449	FALSE
CD74_APP	B_cells_naive	B_cells_memory	CD74	APP	4.21192e-05	-0.112805	1	0.130689	FALSE
CD74_APP	B_cells_naive	B_cells_memory_activated	CD74	APP	4.21192e-05	-0.112805	1	0.250851	FALSE
CD74_APP	B_cells_naive	Macrophages	CD74	APP	4.21192e-05	-0.112805	1	0.285226	FALSE
CD74_APP	B_cells_naive	Monocytes_classical	CD74	APP	4.21192e-05	-0.112805	1	0.202411	FALSE
CD74_APP	B_cells_naive	Monocytes_non-classical	CD74	APP	4.21192e-05	-0.112805	1	0.222697	FALSE
CD74_APP	B_cells_naive	Plasma_cells	CD74	APP	4.21192e-05	-0.112805	1	0.181298	FALSE
CD74_APP	B_cells_naive	Precursor_cells	CD74	APP	4.21192e-05	-0.112805	1	0.121359	FALSE
CD74_APP	B_cells_naive	T4_activated	CD74	APP	4.21192e-05	-0.112805	1	0.187537	FALSE
CD74_APP	B_cells_naive	T_regs	CD74	APP	4.21192e-05	-0.112805	1	0.143353	FALSE
CD74_APP	B_cells_naive	cDC1	CD74	APP	4.21192e-05	-0.112805	1	0.311706	FALSE
CD74_APP	B_cells_naive	cDC2	CD74	APP	4.21192e-05	-0.112805	1	0.116751	FALSE
CD74_APP	B_cells_naive	pDC	CD74	APP	4.21192e-05	-0.112805	1	0.646617	FALSE
ICAM1_SPN	B_cells_memory_activated	MAIT_cells	ICAM1	SPN	0.0138839	-0.053201	0.349613	0.175618	FALSE
ICAM1_SPN	B_cells_memory_activated	Macrophages	ICAM1	SPN	0.0138839	-0.053201	0.349613	0.197161	FALSE
ICAM1_SPN	B_cells_memory_activated	Monocytes_non-classical	ICAM1	SPN	0.0138839	-0.053201	0.349613	0.140329	FALSE
ICAM1_SPN	B_cells_memory_activated	NK_CD16_bright	ICAM1	SPN	0.0138839	-0.053201	0.349613	0.200227	FALSE
ICAM1_SPN	B_cells_memory_activated	NK_CD16_bright_activated	ICAM1	SPN	0.0138839	-0.053201	0.349613	0.142202	FALSE
ICAM1_SPN	B_cells_memory_activated	NK_CD56_bright	ICAM1	SPN	0.0138839	-0.053201	0.349613	0.263291	FALSE
ICAM1_SPN	B_cells_memory_activated	NK_CD56_bright_activated	ICAM1	SPN	0.0138839	-0.053201	0.349613	0.222704	FALSE
ICAM1_SPN	B_cells_memory_activated	Precursor_cells	ICAM1	SPN	0.0138839	-0.053201	0.349613	0.587379	FALSE
ICAM1_SPN	B_cells_memory_activated	T4_activated	ICAM1	SPN	0.0138839	-0.053201	0.349613	0.224626	FALSE
ICAM1_SPN	B_cells_memory_activated	T4_memory	ICAM1	SPN	0.0138839	-0.053201	0.349613	0.19228	FALSE
ICAM1_SPN	B_cells_memory_activated	T8_activated	ICAM1	SPN	0.0138839	-0.053201	0.349613	0.22717	FALSE
ICAM1_SPN	B_cells_memory_activated	T8_naive	ICAM1	SPN	0.0138839	-0.053201	0.349613	0.1181	FALSE
ICAM1_SPN	B_cells_memory_activated	TCM_CD8+	ICAM1	SPN	0.0138839	-0.053201	0.349613	0.230464	FALSE
ICAM1_SPN	B_cells_memory_activated	TEM_CD8+	ICAM1	SPN	0.0138839	-0.053201	0.349613	0.198594	FALSE
ICAM1_SPN	B_cells_memory_activated	TMRA_CD8+	ICAM1	SPN	0.0138839	-0.053201	0.349613	0.249307	FALSE
ICAM1_SPN	B_cells_memory_activated	T_gd	ICAM1	SPN	0.0138839	-0.053201	0.349613	0.183129	FALSE
ICAM1_SPN	B_cells_memory_activated	T_regs	ICAM1	SPN	0.0138839	-0.053201	0.349613	0.287816	FALSE
ICAM1_SPN	B_cells_memory_activated	cDC1	ICAM1	SPN	0.0138839	-0.053201	0.349613	0.121802	FALSE
ICAM1_SPN	B_cells_memory_activated	iNKT_cells	ICAM1	SPN	0.0138839	-0.053201	0.349613	0.189319	FALSE
ICAM1_SPN	B_cells_memory_activated	pDC	ICAM1	SPN	0.0138839	-0.053201	0.349613	0.300752	FALSE
ICAM1_ITGAL	B_cells_memory_activated	B_cells_memory	ICAM1	ITGAL	0.0138839	-0.053201	0.349613	0.139142	FALSE
ICAM1_ITGAL	B_cells_memory_activated	MAIT_cells	ICAM1	ITGAL	0.0138839	-0.053201	0.349613	0.134697	FALSE
ICAM1_ITGAL	B_cells_memory_activated	Macrophages	ICAM1	ITGAL	0.0138839	-0.053201	0.349613	0.130915	FALSE
ICAM1_ITGAL	B_cells_memory_activated	Monocytes_classical	ICAM1	ITGAL	0.0138839	-0.053201	0.349613	0.103581	FALSE
ICAM1_ITGAL	B_cells_memory_activated	Monocytes_non-classical	ICAM1	ITGAL	0.0138839	-0.053201	0.349613	0.186089	FALSE
ICAM1_ITGAL	B_cells_memory_activated	NK_CD16_bright	ICAM1	ITGAL	0.0138839	-0.053201	0.349613	0.173026	FALSE
ICAM1_ITGAL	B_cells_memory_activated	NK_CD16_bright_activated	ICAM1	ITGAL	0.0138839	-0.053201	0.349613	0.117431	FALSE
ICAM1_ITGAL	B_cells_memory_activated	NK_CD56_bright	ICAM1	ITGAL	0.0138839	-0.053201	0.349613	0.2	FALSE
ICAM1_ITGAL	B_cells_memory_activated	NK_CD56_bright_activated	ICAM1	ITGAL	0.0138839	-0.053201	0.349613	0.144714	FALSE
ICAM1_ITGAL	B_cells_memory_activated	Plasma_cells	ICAM1	ITGAL	0.0138839	-0.053201	0.349613	0.379771	FALSE
ICAM1_ITGAL	B_cells_memory_activated	T4_activated	ICAM1	ITGAL	0.0138839	-0.053201	0.349613	0.18325	FALSE
ICAM1_ITGAL	B_cells_memory_activated	T4_memory	ICAM1	ITGAL	0.0138839	-0.053201	0.349613	0.171704	FALSE
ICAM1_ITGAL	B_cells_memory_activated	T8_activated	ICAM1	ITGAL	0.0138839	-0.053201	0.349613	0.209029	FALSE
ICAM1_ITGAL	B_cells_memory_activated	TCM_CD8+	ICAM1	ITGAL	0.0138839	-0.053201	0.349613	0.217949	FALSE
ICAM1_ITGAL	B_cells_memory_activated	TEM_CD8+	ICAM1	ITGAL	0.0138839	-0.053201	0.349613	0.17968	FALSE
ICAM1_ITGAL	B_cells_memory_activated	TMRA_CD8+	ICAM1	ITGAL	0.0138839	-0.053201	0.349613	0.235457	FALSE
ICAM1_ITGAL	B_cells_memory_activated	T_gd	ICAM1	ITGAL	0.0138839	-0.053201	0.349613	0.127614	FALSE
ICAM1_ITGAL	B_cells_memory_activated	T_regs	ICAM1	ITGAL	0.0138839	-0.053201	0.349613	0.258812	FALSE
ICAM1_ITGAL	B_cells_memory_activated	cDC1	ICAM1	ITGAL	0.0138839	-0.053201	0.349613	0.145689	FALSE
ICAM1_ITGAL	B_cells_memory_activated	iNKT_cells	ICAM1	ITGAL	0.0138839	-0.053201	0.349613	0.183818	FALSE
ICAM1_ITGAL	B_cells_memory_activated	pDC	ICAM1	ITGAL	0.0138839	-0.053201	0.349613	0.255639	FALSE
ICAM1_ITGAL	B_cells_memory_activated	B_cells_memory_activated	ICAM1	ITGAL	0.0138839	-0.053201	0.349613	0.203025	FALSE
HLA-A_KIR3DL1	B_cells_memory_activated	NK_CD16_bright	HLA-A	KIR3DL1	2.0054e-07	-0.10788	0.983496	0.100113	FALSE
HLA-A_KIR3DL1	B_cells_memory_activated	TMRA_CD8+	HLA-A	KIR3DL1	2.0054e-07	-0.10788	0.983496	0.121884	FALSE
HLA-A_KIR3DL1	T4_activated	NK_CD16_bright	HLA-A	KIR3DL1	5.34386e-09	-0.0822263	0.988069	0.100113	FALSE
HLA-A_KIR3DL1	T4_activated	TMRA_CD8+	HLA-A	KIR3DL1	5.34386e-09	-0.0822263	0.988069	0.121884	FALSE
HLA-A_KIR3DL1	T4_naive	NK_CD16_bright	HLA-A	KIR3DL1	0.00072354	-0.104951	0.958988	0.100113	FALSE
HLA-A_KIR3DL1	T4_naive	TMRA_CD8+	HLA-A	KIR3DL1	0.00072354	-0.104951	0.958988	0.121884	FALSE
HLA-A_KIR3DL1	TEM_CD8+	NK_CD16_bright	HLA-A	KIR3DL1	0.0306656	-0.101115	0.988822	0.100113	FALSE
HLA-A_KIR3DL1	TEM_CD8+	TMRA_CD8+	HLA-A	KIR3DL1	0.0306656	-0.101115	0.988822	0.121884	FALSE
HLA-A_KIR3DL1	iNKT_cells	NK_CD16_bright	HLA-A	KIR3DL1	0.000760788	-0.12351	0.969355	0.100113	FALSE
HLA-A_KIR3DL1	iNKT_cells	TMRA_CD8+	HLA-A	KIR3DL1	0.000760788	-0.12351	0.969355	0.121884	FALSE
HLA-F_KIR3DL1	iNKT_cells	NK_CD16_bright	HLA-F	KIR3DL1	0.000199933	-0.134614	0.362702	0.100113	FALSE
HLA-F_KIR3DL1	iNKT_cells	TMRA_CD8+	HLA-F	KIR3DL1	0.000199933	-0.134614	0.362702	0.121884	FALSE
HLA-F_KIR3DL2	iNKT_cells	TMRA_CD8+	HLA-F	KIR3DL2	0.000199933	-0.134614	0.362702	0.101108	FALSE
HLA-B_KIR3DL2	B_cells_naive_activated	TMRA_CD8+	HLA-B	KIR3DL2	0.00115003	-0.288072	0.934685	0.101108	FALSE
HLA-B_KIR3DL2	NK_CD16_bright_activated	TMRA_CD8+	HLA-B	KIR3DL2	0.0238746	-0.25025	0.960591	0.101108	FALSE
HLA-B_KIR3DL2	Plasma_cells	TMRA_CD8+	HLA-B	KIR3DL2	0.021062	-0.332003	0.988095	0.101108	FALSE
HLA-B_KIR3DL2	TCM_CD8+	TMRA_CD8+	HLA-B	KIR3DL2	6.42664e-05	-0.201623	0.978027	0.101108	FALSE
HLA-B_KIR3DL2	iNKT_cells	TMRA_CD8+	HLA-B	KIR3DL2	0.00437548	-0.114216	0.964315	0.101108	FALSE
HLA-F_LILRB2	iNKT_cells	Macrophages	HLA-F	LILRB2	0.000199933	-0.134614	0.362702	0.502103	FALSE
HLA-F_LILRB2	iNKT_cells	Monocytes_classical	HLA-F	LILRB2	0.000199933	-0.134614	0.362702	0.630983	FALSE
HLA-F_LILRB2	iNKT_cells	Monocytes_intermediate	HLA-F	LILRB2	0.000199933	-0.134614	0.362702	0.419462	FALSE
HLA-F_LILRB2	iNKT_cells	Monocytes_non-classical	HLA-F	LILRB2	0.000199933	-0.134614	0.362702	0.704698	FALSE
HLA-F_LILRB2	iNKT_cells	cDC1	HLA-F	LILRB2	0.000199933	-0.134614	0.362702	0.544036	FALSE
HLA-F_LILRB1	iNKT_cells	B_cells_memory	HLA-F	LILRB1	0.000199933	-0.134614	0.362702	0.117685	FALSE
HLA-F_LILRB1	iNKT_cells	B_cells_memory_activated	HLA-F	LILRB1	0.000199933	-0.134614	0.362702	0.122873	FALSE
HLA-F_LILRB1	iNKT_cells	Macrophages	HLA-F	LILRB1	0.000199933	-0.134614	0.362702	0.34674	FALSE
HLA-F_LILRB1	iNKT_cells	Monocytes_classical	HLA-F	LILRB1	0.000199933	-0.134614	0.362702	0.457618	FALSE
HLA-F_LILRB1	iNKT_cells	Monocytes_intermediate	HLA-F	LILRB1	0.000199933	-0.134614	0.362702	0.246253	FALSE
HLA-F_LILRB1	iNKT_cells	Monocytes_non-classical	HLA-F	LILRB1	0.000199933	-0.134614	0.362702	0.639414	FALSE
HLA-F_LILRB1	iNKT_cells	Plasma_cells	HLA-F	LILRB1	0.000199933	-0.134614	0.362702	0.160305	FALSE
HLA-F_LILRB1	iNKT_cells	cDC1	HLA-F	LILRB1	0.000199933	-0.134614	0.362702	0.488226	FALSE
HLA-F_LILRB1	iNKT_cells	pDC	HLA-F	LILRB1	0.000199933	-0.134614	0.362702	0.142857	FALSE
CCL4_CCR5	Macrophages	Monocytes_non-classical	CCL4	CCR5	0.00145472	-0.187393	0.445104	0.14155	FALSE
CCL4_CCR5	Macrophages	cDC1	CCL4	CCR5	0.00145472	-0.187393	0.445104	0.10825	FALSE
CCL4_CCR5	Macrophages	Macrophages	CCL4	CCR5	0.00145472	-0.187393	0.445104	0.114879	FALSE
CCL5_CCR5	iNKT_cells	Macrophages	CCL5	CCR5	0.0012407	-0.185116	0.68125	0.114879	FALSE
CCL5_CCR5	iNKT_cells	Monocytes_non-classical	CCL5	CCR5	0.0012407	-0.185116	0.68125	0.14155	FALSE
CCL5_CCR5	iNKT_cells	cDC1	CCL5	CCR5	0.0012407	-0.185116	0.68125	0.10825	FALSE
KLRB1_CLEC2D	NK_CD16_bright	B_cells_memory	KLRB1	CLEC2D	2.06066e-15	-0.329037	0.453961	0.323797	FALSE
KLRB1_CLEC2D	NK_CD16_bright	B_cells_memory_activated	KLRB1	CLEC2D	2.06066e-15	-0.329037	0.453961	0.317202	FALSE
KLRB1_CLEC2D	NK_CD16_bright	B_cells_naive	KLRB1	CLEC2D	2.06066e-15	-0.329037	0.453961	0.317591	FALSE
KLRB1_CLEC2D	NK_CD16_bright	B_cells_naive_activated	KLRB1	CLEC2D	2.06066e-15	-0.329037	0.453961	0.289969	FALSE
KLRB1_CLEC2D	NK_CD16_bright	MAIT_cells	KLRB1	CLEC2D	2.06066e-15	-0.329037	0.453961	0.227621	FALSE
KLRB1_CLEC2D	NK_CD16_bright	NK_CD16_bright_activated	KLRB1	CLEC2D	2.06066e-15	-0.329037	0.453961	0.117431	FALSE
KLRB1_CLEC2D	NK_CD16_bright	NK_CD56_bright_activated	KLRB1	CLEC2D	2.06066e-15	-0.329037	0.453961	0.105719	FALSE
KLRB1_CLEC2D	NK_CD16_bright	Plasma_cells	KLRB1	CLEC2D	2.06066e-15	-0.329037	0.453961	0.278626	FALSE
KLRB1_CLEC2D	NK_CD16_bright	T4_activated	KLRB1	CLEC2D	2.06066e-15	-0.329037	0.453961	0.421236	FALSE
KLRB1_CLEC2D	NK_CD16_bright	T4_memory	KLRB1	CLEC2D	2.06066e-15	-0.329037	0.453961	0.315595	FALSE
KLRB1_CLEC2D	NK_CD16_bright	T4_naive	KLRB1	CLEC2D	2.06066e-15	-0.329037	0.453961	0.226679	FALSE
KLRB1_CLEC2D	NK_CD16_bright	T8_activated	KLRB1	CLEC2D	2.06066e-15	-0.329037	0.453961	0.360544	FALSE
KLRB1_CLEC2D	NK_CD16_bright	T8_naive	KLRB1	CLEC2D	2.06066e-15	-0.329037	0.453961	0.327022	FALSE
KLRB1_CLEC2D	NK_CD16_bright	TCM_CD8+	KLRB1	CLEC2D	2.06066e-15	-0.329037	0.453961	0.336081	FALSE
KLRB1_CLEC2D	NK_CD16_bright	TEM_CD8+	KLRB1	CLEC2D	2.06066e-15	-0.329037	0.453961	0.249273	FALSE
KLRB1_CLEC2D	NK_CD16_bright	TMRA_CD8+	KLRB1	CLEC2D	2.06066e-15	-0.329037	0.453961	0.273546	FALSE
KLRB1_CLEC2D	NK_CD16_bright	T_gd	KLRB1	CLEC2D	2.06066e-15	-0.329037	0.453961	0.250901	FALSE
KLRB1_CLEC2D	NK_CD16_bright	T_regs	KLRB1	CLEC2D	2.06066e-15	-0.329037	0.453961	0.418818	FALSE
KLRB1_CLEC2D	NK_CD16_bright	cDC2	KLRB1	CLEC2D	2.06066e-15	-0.329037	0.453961	0.150592	FALSE
KLRB1_CLEC2D	NK_CD16_bright	iNKT_cells	KLRB1	CLEC2D	2.06066e-15	-0.329037	0.453961	0.294003	FALSE
KLRB1_CLEC2D	NK_CD16_bright	NK_CD16_bright	KLRB1	CLEC2D	2.06066e-15	-0.329037	0.453961	0.124292	FALSE
TNF_TNFRSF1A	B_cells_memory_activated	Macrophages	TNF	TNFRSF1A	0.00949757	-0.0577559	0.227349	0.410883	FALSE
TNF_TNFRSF1A	B_cells_memory_activated	Monocytes_classical	TNF	TNFRSF1A	0.00949757	-0.0577559	0.227349	0.403727	FALSE
TNF_TNFRSF1A	B_cells_memory_activated	Monocytes_intermediate	TNF	TNFRSF1A	0.00949757	-0.0577559	0.227349	0.237925	FALSE
TNF_TNFRSF1A	B_cells_memory_activated	Monocytes_non-classical	TNF	TNFRSF1A	0.00949757	-0.0577559	0.227349	0.388652	FALSE
TNF_TNFRSF1A	B_cells_memory_activated	Precursor_cells	TNF	TNFRSF1A	0.00949757	-0.0577559	0.227349	0.174757	FALSE
TNF_TNFRSF1A	B_cells_memory_activated	T4_activated	TNF	TNFRSF1A	0.00949757	-0.0577559	0.227349	0.10678	FALSE
TNF_TNFRSF1A	B_cells_memory_activated	T8_activated	TNF	TNFRSF1A	0.00949757	-0.0577559	0.227349	0.100392	FALSE
TNF_TNFRSF1A	B_cells_memory_activated	T_regs	TNF	TNFRSF1A	0.00949757	-0.0577559	0.227349	0.108382	FALSE
TNF_TNFRSF1A	B_cells_memory_activated	cDC1	TNF	TNFRSF1A	0.00949757	-0.0577559	0.227349	0.369134	FALSE
TNF_TNFRSF1A	B_cells_memory_activated	cDC2	TNF	TNFRSF1A	0.00949757	-0.0577559	0.227349	0.109983	FALSE
LTA_TNFRSF1A	B_cells_memory_activated	Macrophages	LTA	TNFRSF1A	0.00133142	-0.116147	0.436511	0.410883	FALSE
LTA_TNFRSF1A	B_cells_memory_activated	Monocytes_classical	LTA	TNFRSF1A	0.00133142	-0.116147	0.436511	0.403727	FALSE
LTA_TNFRSF1A	B_cells_memory_activated	Monocytes_intermediate	LTA	TNFRSF1A	0.00133142	-0.116147	0.436511	0.237925	FALSE
LTA_TNFRSF1A	B_cells_memory_activated	Monocytes_non-classical	LTA	TNFRSF1A	0.00133142	-0.116147	0.436511	0.388652	FALSE
LTA_TNFRSF1A	B_cells_memory_activated	Precursor_cells	LTA	TNFRSF1A	0.00133142	-0.116147	0.436511	0.174757	FALSE
LTA_TNFRSF1A	B_cells_memory_activated	T4_activated	LTA	TNFRSF1A	0.00133142	-0.116147	0.436511	0.10678	FALSE
LTA_TNFRSF1A	B_cells_memory_activated	T8_activated	LTA	TNFRSF1A	0.00133142	-0.116147	0.436511	0.100392	FALSE
LTA_TNFRSF1A	B_cells_memory_activated	T_regs	LTA	TNFRSF1A	0.00133142	-0.116147	0.436511	0.108382	FALSE
LTA_TNFRSF1A	B_cells_memory_activated	cDC1	LTA	TNFRSF1A	0.00133142	-0.116147	0.436511	0.369134	FALSE
LTA_TNFRSF1A	B_cells_memory_activated	cDC2	LTA	TNFRSF1A	0.00133142	-0.116147	0.436511	0.109983	FALSE
LTA_TNFRSF1A	T4_activated	Macrophages	LTA	TNFRSF1A	0.00012556	-0.111584	0.884831	0.410883	FALSE
LTA_TNFRSF1A	T4_activated	Monocytes_classical	LTA	TNFRSF1A	0.00012556	-0.111584	0.884831	0.403727	FALSE
LTA_TNFRSF1A	T4_activated	Monocytes_intermediate	LTA	TNFRSF1A	0.00012556	-0.111584	0.884831	0.237925	FALSE
LTA_TNFRSF1A	T4_activated	Monocytes_non-classical	LTA	TNFRSF1A	0.00012556	-0.111584	0.884831	0.388652	FALSE
LTA_TNFRSF1A	T4_activated	Precursor_cells	LTA	TNFRSF1A	0.00012556	-0.111584	0.884831	0.174757	FALSE
LTA_TNFRSF1A	T4_activated	T8_activated	LTA	TNFRSF1A	0.00012556	-0.111584	0.884831	0.100392	FALSE
LTA_TNFRSF1A	T4_activated	T_regs	LTA	TNFRSF1A	0.00012556	-0.111584	0.884831	0.108382	FALSE
LTA_TNFRSF1A	T4_activated	cDC1	LTA	TNFRSF1A	0.00012556	-0.111584	0.884831	0.369134	FALSE
LTA_TNFRSF1A	T4_activated	cDC2	LTA	TNFRSF1A	0.00012556	-0.111584	0.884831	0.109983	FALSE
LTA_TNFRSF1A	T8_activated	Macrophages	LTA	TNFRSF1A	6.78313e-13	-0.279797	0.78044	0.410883	FALSE
LTA_TNFRSF1A	T8_activated	Monocytes_classical	LTA	TNFRSF1A	6.78313e-13	-0.279797	0.78044	0.403727	FALSE
LTA_TNFRSF1A	T8_activated	Monocytes_intermediate	LTA	TNFRSF1A	6.78313e-13	-0.279797	0.78044	0.237925	FALSE
LTA_TNFRSF1A	T8_activated	Monocytes_non-classical	LTA	TNFRSF1A	6.78313e-13	-0.279797	0.78044	0.388652	FALSE
LTA_TNFRSF1A	T8_activated	Precursor_cells	LTA	TNFRSF1A	6.78313e-13	-0.279797	0.78044	0.174757	FALSE
LTA_TNFRSF1A	T8_activated	T4_activated	LTA	TNFRSF1A	6.78313e-13	-0.279797	0.78044	0.10678	FALSE
LTA_TNFRSF1A	T8_activated	T_regs	LTA	TNFRSF1A	6.78313e-13	-0.279797	0.78044	0.108382	FALSE
LTA_TNFRSF1A	T8_activated	cDC1	LTA	TNFRSF1A	6.78313e-13	-0.279797	0.78044	0.369134	FALSE
LTA_TNFRSF1A	T8_activated	cDC2	LTA	TNFRSF1A	6.78313e-13	-0.279797	0.78044	0.109983	FALSE
LTA_TNFRSF1A	T4_activated	T4_activated	LTA	TNFRSF1A	0.00012556	-0.111584	0.884831	0.10678	FALSE
LTA_TNFRSF1A	T8_activated	T8_activated	LTA	TNFRSF1A	6.78313e-13	-0.279797	0.78044	0.100392	FALSE
TNF_TNFRSF1B	B_cells_memory_activated	B_cells_memory	TNF	TNFRSF1B	0.00949757	-0.0577559	0.227349	0.177503	FALSE
TNF_TNFRSF1B	B_cells_memory_activated	B_cells_naive_activated	TNF	TNFRSF1B	0.00949757	-0.0577559	0.227349	0.136364	FALSE
TNF_TNFRSF1B	B_cells_memory_activated	MAIT_cells	TNF	TNFRSF1B	0.00949757	-0.0577559	0.227349	0.146633	FALSE
TNF_TNFRSF1B	B_cells_memory_activated	Macrophages	TNF	TNFRSF1B	0.00949757	-0.0577559	0.227349	0.585699	FALSE
TNF_TNFRSF1B	B_cells_memory_activated	Monocytes_classical	TNF	TNFRSF1B	0.00949757	-0.0577559	0.227349	0.458897	FALSE
TNF_TNFRSF1B	B_cells_memory_activated	Monocytes_intermediate	TNF	TNFRSF1B	0.00949757	-0.0577559	0.227349	0.311206	FALSE
TNF_TNFRSF1B	B_cells_memory_activated	Monocytes_non-classical	TNF	TNFRSF1B	0.00949757	-0.0577559	0.227349	0.464918	FALSE
TNF_TNFRSF1B	B_cells_memory_activated	NK_CD16_bright	TNF	TNFRSF1B	0.00949757	-0.0577559	0.227349	0.101813	FALSE
TNF_TNFRSF1B	B_cells_memory_activated	NK_CD16_bright_activated	TNF	TNFRSF1B	0.00949757	-0.0577559	0.227349	0.162385	FALSE
TNF_TNFRSF1B	B_cells_memory_activated	NK_CD56_bright_activated	TNF	TNFRSF1B	0.00949757	-0.0577559	0.227349	0.212305	FALSE
TNF_TNFRSF1B	B_cells_memory_activated	Plasma_cells	TNF	TNFRSF1B	0.00949757	-0.0577559	0.227349	0.377863	FALSE
TNF_TNFRSF1B	B_cells_memory_activated	T4_activated	TNF	TNFRSF1B	0.00949757	-0.0577559	0.227349	0.328215	FALSE
TNF_TNFRSF1B	B_cells_memory_activated	T4_memory	TNF	TNFRSF1B	0.00949757	-0.0577559	0.227349	0.15723	FALSE
TNF_TNFRSF1B	B_cells_memory_activated	T8_activated	TNF	TNFRSF1B	0.00949757	-0.0577559	0.227349	0.321377	FALSE
TNF_TNFRSF1B	B_cells_memory_activated	TCM_CD8+	TNF	TNFRSF1B	0.00949757	-0.0577559	0.227349	0.172772	FALSE
TNF_TNFRSF1B	B_cells_memory_activated	TEM_CD8+	TNF	TNFRSF1B	0.00949757	-0.0577559	0.227349	0.101358	FALSE
TNF_TNFRSF1B	B_cells_memory_activated	TMRA_CD8+	TNF	TNFRSF1B	0.00949757	-0.0577559	0.227349	0.127424	FALSE
TNF_TNFRSF1B	B_cells_memory_activated	T_gd	TNF	TNFRSF1B	0.00949757	-0.0577559	0.227349	0.136265	FALSE
TNF_TNFRSF1B	B_cells_memory_activated	T_regs	TNF	TNFRSF1B	0.00949757	-0.0577559	0.227349	0.432556	FALSE
TNF_TNFRSF1B	B_cells_memory_activated	cDC1	TNF	TNFRSF1B	0.00949757	-0.0577559	0.227349	0.484669	FALSE
TNF_TNFRSF1B	B_cells_memory_activated	cDC2	TNF	TNFRSF1B	0.00949757	-0.0577559	0.227349	0.387479	FALSE
TNF_TNFRSF1B	B_cells_memory_activated	iNKT_cells	TNF	TNFRSF1B	0.00949757	-0.0577559	0.227349	0.234209	FALSE
TNF_TNFRSF1B	B_cells_memory_activated	pDC	TNF	TNFRSF1B	0.00949757	-0.0577559	0.227349	0.210526	FALSE
TNF_TNFRSF1B	B_cells_memory_activated	B_cells_memory_activated	TNF	TNFRSF1B	0.00949757	-0.0577559	0.227349	0.209074	FALSE
LTA_TNFRSF1B	B_cells_memory_activated	B_cells_memory	LTA	TNFRSF1B	0.00133142	-0.116147	0.436511	0.177503	FALSE
LTA_TNFRSF1B	B_cells_memory_activated	B_cells_naive_activated	LTA	TNFRSF1B	0.00133142	-0.116147	0.436511	0.136364	FALSE
LTA_TNFRSF1B	B_cells_memory_activated	MAIT_cells	LTA	TNFRSF1B	0.00133142	-0.116147	0.436511	0.146633	FALSE
LTA_TNFRSF1B	B_cells_memory_activated	Macrophages	LTA	TNFRSF1B	0.00133142	-0.116147	0.436511	0.585699	FALSE
LTA_TNFRSF1B	B_cells_memory_activated	Monocytes_classical	LTA	TNFRSF1B	0.00133142	-0.116147	0.436511	0.458897	FALSE
LTA_TNFRSF1B	B_cells_memory_activated	Monocytes_intermediate	LTA	TNFRSF1B	0.00133142	-0.116147	0.436511	0.311206	FALSE
LTA_TNFRSF1B	B_cells_memory_activated	Monocytes_non-classical	LTA	TNFRSF1B	0.00133142	-0.116147	0.436511	0.464918	FALSE
LTA_TNFRSF1B	B_cells_memory_activated	NK_CD16_bright	LTA	TNFRSF1B	0.00133142	-0.116147	0.436511	0.101813	FALSE
LTA_TNFRSF1B	B_cells_memory_activated	NK_CD16_bright_activated	LTA	TNFRSF1B	0.00133142	-0.116147	0.436511	0.162385	FALSE
LTA_TNFRSF1B	B_cells_memory_activated	NK_CD56_bright_activated	LTA	TNFRSF1B	0.00133142	-0.116147	0.436511	0.212305	FALSE
LTA_TNFRSF1B	B_cells_memory_activated	Plasma_cells	LTA	TNFRSF1B	0.00133142	-0.116147	0.436511	0.377863	FALSE
LTA_TNFRSF1B	B_cells_memory_activated	T4_activated	LTA	TNFRSF1B	0.00133142	-0.116147	0.436511	0.328215	FALSE
LTA_TNFRSF1B	B_cells_memory_activated	T4_memory	LTA	TNFRSF1B	0.00133142	-0.116147	0.436511	0.15723	FALSE
LTA_TNFRSF1B	B_cells_memory_activated	T8_activated	LTA	TNFRSF1B	0.00133142	-0.116147	0.436511	0.321377	FALSE
LTA_TNFRSF1B	B_cells_memory_activated	TCM_CD8+	LTA	TNFRSF1B	0.00133142	-0.116147	0.436511	0.172772	FALSE
LTA_TNFRSF1B	B_cells_memory_activated	TEM_CD8+	LTA	TNFRSF1B	0.00133142	-0.116147	0.436511	0.101358	FALSE
LTA_TNFRSF1B	B_cells_memory_activated	TMRA_CD8+	LTA	TNFRSF1B	0.00133142	-0.116147	0.436511	0.127424	FALSE
LTA_TNFRSF1B	B_cells_memory_activated	T_gd	LTA	TNFRSF1B	0.00133142	-0.116147	0.436511	0.136265	FALSE
LTA_TNFRSF1B	B_cells_memory_activated	T_regs	LTA	TNFRSF1B	0.00133142	-0.116147	0.436511	0.432556	FALSE
LTA_TNFRSF1B	B_cells_memory_activated	cDC1	LTA	TNFRSF1B	0.00133142	-0.116147	0.436511	0.484669	FALSE
LTA_TNFRSF1B	B_cells_memory_activated	cDC2	LTA	TNFRSF1B	0.00133142	-0.116147	0.436511	0.387479	FALSE
LTA_TNFRSF1B	B_cells_memory_activated	iNKT_cells	LTA	TNFRSF1B	0.00133142	-0.116147	0.436511	0.234209	FALSE
LTA_TNFRSF1B	B_cells_memory_activated	pDC	LTA	TNFRSF1B	0.00133142	-0.116147	0.436511	0.210526	FALSE
LTA_TNFRSF1B	T4_activated	B_cells_memory	LTA	TNFRSF1B	0.00012556	-0.111584	0.884831	0.177503	FALSE
LTA_TNFRSF1B	T4_activated	B_cells_memory_activated	LTA	TNFRSF1B	0.00012556	-0.111584	0.884831	0.209074	FALSE
LTA_TNFRSF1B	T4_activated	B_cells_naive_activated	LTA	TNFRSF1B	0.00012556	-0.111584	0.884831	0.136364	FALSE
LTA_TNFRSF1B	T4_activated	MAIT_cells	LTA	TNFRSF1B	0.00012556	-0.111584	0.884831	0.146633	FALSE
LTA_TNFRSF1B	T4_activated	Macrophages	LTA	TNFRSF1B	0.00012556	-0.111584	0.884831	0.585699	FALSE
LTA_TNFRSF1B	T4_activated	Monocytes_classical	LTA	TNFRSF1B	0.00012556	-0.111584	0.884831	0.458897	FALSE
LTA_TNFRSF1B	T4_activated	Monocytes_intermediate	LTA	TNFRSF1B	0.00012556	-0.111584	0.884831	0.311206	FALSE
LTA_TNFRSF1B	T4_activated	Monocytes_non-classical	LTA	TNFRSF1B	0.00012556	-0.111584	0.884831	0.464918	FALSE
LTA_TNFRSF1B	T4_activated	NK_CD16_bright	LTA	TNFRSF1B	0.00012556	-0.111584	0.884831	0.101813	FALSE
LTA_TNFRSF1B	T4_activated	NK_CD16_bright_activated	LTA	TNFRSF1B	0.00012556	-0.111584	0.884831	0.162385	FALSE
LTA_TNFRSF1B	T4_activated	NK_CD56_bright_activated	LTA	TNFRSF1B	0.00012556	-0.111584	0.884831	0.212305	FALSE
LTA_TNFRSF1B	T4_activated	Plasma_cells	LTA	TNFRSF1B	0.00012556	-0.111584	0.884831	0.377863	FALSE
LTA_TNFRSF1B	T4_activated	T4_memory	LTA	TNFRSF1B	0.00012556	-0.111584	0.884831	0.15723	FALSE
LTA_TNFRSF1B	T4_activated	T8_activated	LTA	TNFRSF1B	0.00012556	-0.111584	0.884831	0.321377	FALSE
LTA_TNFRSF1B	T4_activated	TCM_CD8+	LTA	TNFRSF1B	0.00012556	-0.111584	0.884831	0.172772	FALSE
LTA_TNFRSF1B	T4_activated	TEM_CD8+	LTA	TNFRSF1B	0.00012556	-0.111584	0.884831	0.101358	FALSE
LTA_TNFRSF1B	T4_activated	TMRA_CD8+	LTA	TNFRSF1B	0.00012556	-0.111584	0.884831	0.127424	FALSE
LTA_TNFRSF1B	T4_activated	T_gd	LTA	TNFRSF1B	0.00012556	-0.111584	0.884831	0.136265	FALSE
LTA_TNFRSF1B	T4_activated	T_regs	LTA	TNFRSF1B	0.00012556	-0.111584	0.884831	0.432556	FALSE
LTA_TNFRSF1B	T4_activated	cDC1	LTA	TNFRSF1B	0.00012556	-0.111584	0.884831	0.484669	FALSE
LTA_TNFRSF1B	T4_activated	cDC2	LTA	TNFRSF1B	0.00012556	-0.111584	0.884831	0.387479	FALSE
LTA_TNFRSF1B	T4_activated	iNKT_cells	LTA	TNFRSF1B	0.00012556	-0.111584	0.884831	0.234209	FALSE
LTA_TNFRSF1B	T4_activated	pDC	LTA	TNFRSF1B	0.00012556	-0.111584	0.884831	0.210526	FALSE
LTA_TNFRSF1B	T8_activated	B_cells_memory	LTA	TNFRSF1B	6.78313e-13	-0.279797	0.78044	0.177503	FALSE
LTA_TNFRSF1B	T8_activated	B_cells_memory_activated	LTA	TNFRSF1B	6.78313e-13	-0.279797	0.78044	0.209074	FALSE
LTA_TNFRSF1B	T8_activated	B_cells_naive_activated	LTA	TNFRSF1B	6.78313e-13	-0.279797	0.78044	0.136364	FALSE
LTA_TNFRSF1B	T8_activated	MAIT_cells	LTA	TNFRSF1B	6.78313e-13	-0.279797	0.78044	0.146633	FALSE
LTA_TNFRSF1B	T8_activated	Macrophages	LTA	TNFRSF1B	6.78313e-13	-0.279797	0.78044	0.585699	FALSE
LTA_TNFRSF1B	T8_activated	Monocytes_classical	LTA	TNFRSF1B	6.78313e-13	-0.279797	0.78044	0.458897	FALSE
LTA_TNFRSF1B	T8_activated	Monocytes_intermediate	LTA	TNFRSF1B	6.78313e-13	-0.279797	0.78044	0.311206	FALSE
LTA_TNFRSF1B	T8_activated	Monocytes_non-classical	LTA	TNFRSF1B	6.78313e-13	-0.279797	0.78044	0.464918	FALSE
LTA_TNFRSF1B	T8_activated	NK_CD16_bright	LTA	TNFRSF1B	6.78313e-13	-0.279797	0.78044	0.101813	FALSE
LTA_TNFRSF1B	T8_activated	NK_CD16_bright_activated	LTA	TNFRSF1B	6.78313e-13	-0.279797	0.78044	0.162385	FALSE
LTA_TNFRSF1B	T8_activated	NK_CD56_bright_activated	LTA	TNFRSF1B	6.78313e-13	-0.279797	0.78044	0.212305	FALSE
LTA_TNFRSF1B	T8_activated	Plasma_cells	LTA	TNFRSF1B	6.78313e-13	-0.279797	0.78044	0.377863	FALSE
LTA_TNFRSF1B	T8_activated	T4_activated	LTA	TNFRSF1B	6.78313e-13	-0.279797	0.78044	0.328215	FALSE
LTA_TNFRSF1B	T8_activated	T4_memory	LTA	TNFRSF1B	6.78313e-13	-0.279797	0.78044	0.15723	FALSE
LTA_TNFRSF1B	T8_activated	TCM_CD8+	LTA	TNFRSF1B	6.78313e-13	-0.279797	0.78044	0.172772	FALSE
LTA_TNFRSF1B	T8_activated	TEM_CD8+	LTA	TNFRSF1B	6.78313e-13	-0.279797	0.78044	0.101358	FALSE
LTA_TNFRSF1B	T8_activated	TMRA_CD8+	LTA	TNFRSF1B	6.78313e-13	-0.279797	0.78044	0.127424	FALSE
LTA_TNFRSF1B	T8_activated	T_gd	LTA	TNFRSF1B	6.78313e-13	-0.279797	0.78044	0.136265	FALSE
LTA_TNFRSF1B	T8_activated	T_regs	LTA	TNFRSF1B	6.78313e-13	-0.279797	0.78044	0.432556	FALSE
LTA_TNFRSF1B	T8_activated	cDC1	LTA	TNFRSF1B	6.78313e-13	-0.279797	0.78044	0.484669	FALSE
LTA_TNFRSF1B	T8_activated	cDC2	LTA	TNFRSF1B	6.78313e-13	-0.279797	0.78044	0.387479	FALSE
LTA_TNFRSF1B	T8_activated	iNKT_cells	LTA	TNFRSF1B	6.78313e-13	-0.279797	0.78044	0.234209	FALSE
LTA_TNFRSF1B	T8_activated	pDC	LTA	TNFRSF1B	6.78313e-13	-0.279797	0.78044	0.210526	FALSE
LTA_TNFRSF1B	B_cells_memory_activated	B_cells_memory_activated	LTA	TNFRSF1B	0.00133142	-0.116147	0.436511	0.209074	FALSE
LTA_TNFRSF1B	T4_activated	T4_activated	LTA	TNFRSF1B	0.00012556	-0.111584	0.884831	0.328215	FALSE
LTA_TNFRSF1B	T8_activated	T8_activated	LTA	TNFRSF1B	6.78313e-13	-0.279797	0.78044	0.321377	FALSE
CCR7_CCL19	T8_activated	cDC2	CCR7	CCL19	7.44525e-05	-0.0990347	0.33213	0.351946	FALSE
CD27_CD70	B_cells_memory	B_cells_memory_activated	CD27	CD70	0.0211227	-0.133591	0.181202	0.113843	FALSE
CD27_CD70	B_cells_memory	B_cells_naive_activated	CD27	CD70	0.0211227	-0.133591	0.181202	0.102665	FALSE
CD27_CD70	B_cells_memory	Plasma_cells	CD27	CD70	0.0211227	-0.133591	0.181202	0.351145	FALSE
CD27_CD70	B_cells_memory	T8_activated	CD27	CD70	0.0211227	-0.133591	0.181202	0.162028	FALSE
CD27_CD70	B_cells_memory	T_regs	CD27	CD70	0.0211227	-0.133591	0.181202	0.160422	FALSE
CD27_CD70	B_cells_memory	cDC2	CD27	CD70	0.0211227	-0.133591	0.181202	0.194585	FALSE
CD27_CD70	B_cells_memory	B_cells_memory	CD27	CD70	0.0211227	-0.133591	0.181202	0.119636	FALSE
CD40_CD40LG	B_cells_memory_activated	MAIT_cells	CD40	CD40LG	0.0365003	-0.0688893	0.730212	0.100597	FALSE
CD40_CD40LG	B_cells_memory_activated	T4_activated	CD40	CD40LG	0.0365003	-0.0688893	0.730212	0.390553	FALSE
CD40_CD40LG	B_cells_memory_activated	T4_memory	CD40	CD40LG	0.0365003	-0.0688893	0.730212	0.145878	FALSE
CD40_CD40LG	B_cells_memory_activated	T8_activated	CD40	CD40LG	0.0365003	-0.0688893	0.730212	0.108637	FALSE
CD40_CD40LG	B_cells_memory_activated	T_regs	CD40	CD40LG	0.0365003	-0.0688893	0.730212	0.336109	FALSE
CD40_CD40LG	B_cells_memory_activated	iNKT_cells	CD40	CD40LG	0.0365003	-0.0688893	0.730212	0.24379	FALSE
CD40_CD40LG	cDC1	MAIT_cells	CD40	CD40LG	0.00117853	-0.0865584	0.471039	0.100597	FALSE
CD40_CD40LG	cDC1	T4_activated	CD40	CD40LG	0.00117853	-0.0865584	0.471039	0.390553	FALSE
CD40_CD40LG	cDC1	T4_memory	CD40	CD40LG	0.00117853	-0.0865584	0.471039	0.145878	FALSE
CD40_CD40LG	cDC1	T8_activated	CD40	CD40LG	0.00117853	-0.0865584	0.471039	0.108637	FALSE
CD40_CD40LG	cDC1	T_regs	CD40	CD40LG	0.00117853	-0.0865584	0.471039	0.336109	FALSE
CD40_CD40LG	cDC1	iNKT_cells	CD40	CD40LG	0.00117853	-0.0865584	0.471039	0.24379	FALSE
CCL2_CCR2	Macrophages	pDC	CCL2	CCR2	0.00341881	-0.223733	0.680797	0.12782	FALSE
CCL2_CCR2	Monocytes_classical	pDC	CCL2	CCR2	6.93769e-23	-0.485071	0.795571	0.12782	FALSE
CCL2_CCR2	Monocytes_intermediate	pDC	CCL2	CCR2	1.10521e-45	-0.732021	0.700122	0.12782	FALSE
CCL2_CCR2	Monocytes_non-classical	pDC	CCL2	CCR2	0.014262	-0.347786	0.771277	0.12782	FALSE
CCL2_CCR2	cDC1	pDC	CCL2	CCR2	1.31138e-08	-0.321892	0.649299	0.12782	FALSE
CCL5_CCR1	iNKT_cells	Macrophages	CCL5	CCR1	0.0012407	-0.185116	0.68125	0.541009	FALSE
CCL5_CCR1	iNKT_cells	Monocytes_classical	CCL5	CCR1	0.0012407	-0.185116	0.68125	0.47278	FALSE
CCL5_CCR1	iNKT_cells	Monocytes_intermediate	CCL5	CCR1	0.0012407	-0.185116	0.68125	0.308827	FALSE
CCL5_CCR1	iNKT_cells	Monocytes_non-classical	CCL5	CCR1	0.0012407	-0.185116	0.68125	0.501525	FALSE
CCL5_CCR1	iNKT_cells	NK_CD16_bright_activated	CCL5	CCR1	0.0012407	-0.185116	0.68125	0.111009	FALSE
CCL5_CCR1	iNKT_cells	NK_CD56_bright_activated	CCL5	CCR1	0.0012407	-0.185116	0.68125	0.158579	FALSE
CCL5_CCR1	iNKT_cells	cDC1	CCL5	CCR1	0.0012407	-0.185116	0.68125	0.511096	FALSE
CCL5_CCR4	iNKT_cells	T4_activated	CCL5	CCR4	0.0012407	-0.185116	0.68125	0.164606	FALSE
CCL5_CCR4	iNKT_cells	T8_activated	CCL5	CCR4	0.0012407	-0.185116	0.68125	0.11544	FALSE
CCL5_CCR4	iNKT_cells	T_regs	CCL5	CCR4	0.0012407	-0.185116	0.68125	0.275326	FALSE
CCL5_CCR4	iNKT_cells	iNKT_cells	CCL5	CCR4	0.0012407	-0.185116	0.68125	0.141412	FALSE
CCL22_CCR4	B_cells_memory_activated	T4_activated	CCL22	CCR4	1.63871e-06	-0.14045	0.200067	0.164606	FALSE
CCL22_CCR4	B_cells_memory_activated	T8_activated	CCL22	CCR4	1.63871e-06	-0.14045	0.200067	0.11544	FALSE
CCL22_CCR4	B_cells_memory_activated	T_regs	CCL22	CCR4	1.63871e-06	-0.14045	0.200067	0.275326	FALSE
CCL22_CCR4	B_cells_memory_activated	iNKT_cells	CCL22	CCR4	1.63871e-06	-0.14045	0.200067	0.141412	FALSE
CCL22_DPP4	B_cells_memory_activated	MAIT_cells	CCL22	DPP4	1.63871e-06	-0.14045	0.200067	0.14237	FALSE
CCL22_DPP4	B_cells_memory_activated	NK_CD56_bright_activated	CCL22	DPP4	1.63871e-06	-0.14045	0.200067	0.101386	FALSE
CCL22_DPP4	B_cells_memory_activated	T4_activated	CCL22	DPP4	1.63871e-06	-0.14045	0.200067	0.155932	FALSE
CCL22_DPP4	B_cells_memory_activated	T4_memory	CCL22	DPP4	1.63871e-06	-0.14045	0.200067	0.101745	FALSE
CCL22_DPP4	B_cells_memory_activated	T8_activated	CCL22	DPP4	1.63871e-06	-0.14045	0.200067	0.13981	FALSE
CCL22_DPP4	B_cells_memory_activated	T_regs	CCL22	DPP4	1.63871e-06	-0.14045	0.200067	0.233417	FALSE
CCL22_DPP4	B_cells_memory_activated	iNKT_cells	CCL22	DPP4	1.63871e-06	-0.14045	0.200067	0.141235	FALSE
CXCL10_DPP4	Monocytes_classical	MAIT_cells	CXCL10	DPP4	0.00549252	-0.0882394	0.132863	0.14237	FALSE
CXCL10_DPP4	Monocytes_classical	NK_CD56_bright_activated	CXCL10	DPP4	0.00549252	-0.0882394	0.132863	0.101386	FALSE
CXCL10_DPP4	Monocytes_classical	T4_activated	CXCL10	DPP4	0.00549252	-0.0882394	0.132863	0.155932	FALSE
CXCL10_DPP4	Monocytes_classical	T4_memory	CXCL10	DPP4	0.00549252	-0.0882394	0.132863	0.101745	FALSE
CXCL10_DPP4	Monocytes_classical	T8_activated	CXCL10	DPP4	0.00549252	-0.0882394	0.132863	0.13981	FALSE
CXCL10_DPP4	Monocytes_classical	T_regs	CXCL10	DPP4	0.00549252	-0.0882394	0.132863	0.233417	FALSE
CXCL10_DPP4	Monocytes_classical	iNKT_cells	CXCL10	DPP4	0.00549252	-0.0882394	0.132863	0.141235	FALSE
CXCL2_DPP4	Monocytes_non-classical	MAIT_cells	CXCL2	DPP4	0.0364072	-0.20688	0.614894	0.14237	FALSE
CXCL2_DPP4	Monocytes_non-classical	NK_CD56_bright_activated	CXCL2	DPP4	0.0364072	-0.20688	0.614894	0.101386	FALSE
CXCL2_DPP4	Monocytes_non-classical	T4_activated	CXCL2	DPP4	0.0364072	-0.20688	0.614894	0.155932	FALSE
CXCL2_DPP4	Monocytes_non-classical	T4_memory	CXCL2	DPP4	0.0364072	-0.20688	0.614894	0.101745	FALSE
CXCL2_DPP4	Monocytes_non-classical	T8_activated	CXCL2	DPP4	0.0364072	-0.20688	0.614894	0.13981	FALSE
CXCL2_DPP4	Monocytes_non-classical	T_regs	CXCL2	DPP4	0.0364072	-0.20688	0.614894	0.233417	FALSE
CXCL2_DPP4	Monocytes_non-classical	iNKT_cells	CXCL2	DPP4	0.0364072	-0.20688	0.614894	0.141235	FALSE
CXCL10_CXCR3	Monocytes_classical	B_cells_memory	CXCL10	CXCR3	0.00549252	-0.0882394	0.132863	0.182705	FALSE
CXCL10_CXCR3	Monocytes_classical	B_cells_memory_activated	CXCL10	CXCR3	0.00549252	-0.0882394	0.132863	0.188279	FALSE
CXCL10_CXCR3	Monocytes_classical	B_cells_naive_activated	CXCL10	CXCR3	0.00549252	-0.0882394	0.132863	0.152038	FALSE
CXCL10_CXCR3	Monocytes_classical	MAIT_cells	CXCL10	CXCR3	0.00549252	-0.0882394	0.132863	0.213981	FALSE
CXCL10_CXCR3	Monocytes_classical	NK_CD16_bright	CXCL10	CXCR3	0.00549252	-0.0882394	0.132863	0.178087	FALSE
CXCL10_CXCR3	Monocytes_classical	NK_CD56_bright	CXCL10	CXCR3	0.00549252	-0.0882394	0.132863	0.379747	FALSE
CXCL10_CXCR3	Monocytes_classical	NK_CD56_bright_activated	CXCL10	CXCR3	0.00549252	-0.0882394	0.132863	0.144714	FALSE
CXCL10_CXCR3	Monocytes_classical	Plasma_cells	CXCL10	CXCR3	0.00549252	-0.0882394	0.132863	0.295802	FALSE
CXCL10_CXCR3	Monocytes_classical	T4_activated	CXCL10	CXCR3	0.00549252	-0.0882394	0.132863	0.365503	FALSE
CXCL10_CXCR3	Monocytes_classical	T4_memory	CXCL10	CXCR3	0.00549252	-0.0882394	0.132863	0.167021	FALSE
CXCL10_CXCR3	Monocytes_classical	T8_activated	CXCL10	CXCR3	0.00549252	-0.0882394	0.132863	0.278293	FALSE
CXCL10_CXCR3	Monocytes_classical	T8_naive	CXCL10	CXCR3	0.00549252	-0.0882394	0.132863	0.108472	FALSE
CXCL10_CXCR3	Monocytes_classical	TCM_CD8+	CXCL10	CXCR3	0.00549252	-0.0882394	0.132863	0.42735	FALSE
CXCL10_CXCR3	Monocytes_classical	TEM_CD8+	CXCL10	CXCR3	0.00549252	-0.0882394	0.132863	0.24903	FALSE
CXCL10_CXCR3	Monocytes_classical	TMRA_CD8+	CXCL10	CXCR3	0.00549252	-0.0882394	0.132863	0.310526	FALSE
CXCL10_CXCR3	Monocytes_classical	T_gd	CXCL10	CXCR3	0.00549252	-0.0882394	0.132863	0.347513	FALSE
CXCL10_CXCR3	Monocytes_classical	T_regs	CXCL10	CXCR3	0.00549252	-0.0882394	0.132863	0.319595	FALSE
CXCL10_CXCR3	Monocytes_classical	iNKT_cells	CXCL10	CXCR3	0.00549252	-0.0882394	0.132863	0.244145	FALSE
CXCL10_CXCR3	Monocytes_classical	pDC	CXCL10	CXCR3	0.00549252	-0.0882394	0.132863	0.330827	FALSE
LTA_TNFRSF14	B_cells_memory_activated	B_cells_memory	LTA	TNFRSF14	0.00133142	-0.116147	0.436511	0.359558	FALSE
LTA_TNFRSF14	B_cells_memory_activated	B_cells_naive	LTA	TNFRSF14	0.00133142	-0.116147	0.436511	0.257969	FALSE
LTA_TNFRSF14	B_cells_memory_activated	B_cells_naive_activated	LTA	TNFRSF14	0.00133142	-0.116147	0.436511	0.277429	FALSE
LTA_TNFRSF14	B_cells_memory_activated	MAIT_cells	LTA	TNFRSF14	0.00133142	-0.116147	0.436511	0.175618	FALSE
LTA_TNFRSF14	B_cells_memory_activated	Macrophages	LTA	TNFRSF14	0.00133142	-0.116147	0.436511	0.652208	FALSE
LTA_TNFRSF14	B_cells_memory_activated	Monocytes_classical	LTA	TNFRSF14	0.00133142	-0.116147	0.436511	0.490501	FALSE
LTA_TNFRSF14	B_cells_memory_activated	Monocytes_intermediate	LTA	TNFRSF14	0.00133142	-0.116147	0.436511	0.405901	FALSE
LTA_TNFRSF14	B_cells_memory_activated	Monocytes_non-classical	LTA	TNFRSF14	0.00133142	-0.116147	0.436511	0.453935	FALSE
LTA_TNFRSF14	B_cells_memory_activated	NK_CD16_bright	LTA	TNFRSF14	0.00133142	-0.116147	0.436511	0.169248	FALSE
LTA_TNFRSF14	B_cells_memory_activated	NK_CD16_bright_activated	LTA	TNFRSF14	0.00133142	-0.116147	0.436511	0.111009	FALSE
LTA_TNFRSF14	B_cells_memory_activated	NK_CD56_bright	LTA	TNFRSF14	0.00133142	-0.116147	0.436511	0.116456	FALSE
LTA_TNFRSF14	B_cells_memory_activated	NK_CD56_bright_activated	LTA	TNFRSF14	0.00133142	-0.116147	0.436511	0.10312	FALSE
LTA_TNFRSF14	B_cells_memory_activated	Plasma_cells	LTA	TNFRSF14	0.00133142	-0.116147	0.436511	0.35687	FALSE
LTA_TNFRSF14	B_cells_memory_activated	Precursor_cells	LTA	TNFRSF14	0.00133142	-0.116147	0.436511	0.330097	FALSE
LTA_TNFRSF14	B_cells_memory_activated	T4_activated	LTA	TNFRSF14	0.00133142	-0.116147	0.436511	0.195414	FALSE
LTA_TNFRSF14	B_cells_memory_activated	T4_memory	LTA	TNFRSF14	0.00133142	-0.116147	0.436511	0.248049	FALSE
LTA_TNFRSF14	B_cells_memory_activated	T4_naive	LTA	TNFRSF14	0.00133142	-0.116147	0.436511	0.187687	FALSE
LTA_TNFRSF14	B_cells_memory_activated	T8_activated	LTA	TNFRSF14	0.00133142	-0.116147	0.436511	0.217275	FALSE
LTA_TNFRSF14	B_cells_memory_activated	T8_naive	LTA	TNFRSF14	0.00133142	-0.116147	0.436511	0.216303	FALSE
LTA_TNFRSF14	B_cells_memory_activated	TCM_CD8+	LTA	TNFRSF14	0.00133142	-0.116147	0.436511	0.235043	FALSE
LTA_TNFRSF14	B_cells_memory_activated	TEM_CD8+	LTA	TNFRSF14	0.00133142	-0.116147	0.436511	0.140155	FALSE
LTA_TNFRSF14	B_cells_memory_activated	TMRA_CD8+	LTA	TNFRSF14	0.00133142	-0.116147	0.436511	0.205679	FALSE
LTA_TNFRSF14	B_cells_memory_activated	T_gd	LTA	TNFRSF14	0.00133142	-0.116147	0.436511	0.175198	FALSE
LTA_TNFRSF14	B_cells_memory_activated	T_regs	LTA	TNFRSF14	0.00133142	-0.116147	0.436511	0.260061	FALSE
LTA_TNFRSF14	B_cells_memory_activated	cDC1	LTA	TNFRSF14	0.00133142	-0.116147	0.436511	0.513637	FALSE
LTA_TNFRSF14	B_cells_memory_activated	cDC2	LTA	TNFRSF14	0.00133142	-0.116147	0.436511	0.382403	FALSE
LTA_TNFRSF14	B_cells_memory_activated	iNKT_cells	LTA	TNFRSF14	0.00133142	-0.116147	0.436511	0.175479	FALSE
LTA_TNFRSF14	B_cells_memory_activated	pDC	LTA	TNFRSF14	0.00133142	-0.116147	0.436511	0.142857	FALSE
LTA_TNFRSF14	T4_activated	B_cells_memory	LTA	TNFRSF14	0.00012556	-0.111584	0.884831	0.359558	FALSE
LTA_TNFRSF14	T4_activated	B_cells_memory_activated	LTA	TNFRSF14	0.00012556	-0.111584	0.884831	0.389981	FALSE
LTA_TNFRSF14	T4_activated	B_cells_naive	LTA	TNFRSF14	0.00012556	-0.111584	0.884831	0.257969	FALSE
LTA_TNFRSF14	T4_activated	B_cells_naive_activated	LTA	TNFRSF14	0.00012556	-0.111584	0.884831	0.277429	FALSE
LTA_TNFRSF14	T4_activated	MAIT_cells	LTA	TNFRSF14	0.00012556	-0.111584	0.884831	0.175618	FALSE
LTA_TNFRSF14	T4_activated	Macrophages	LTA	TNFRSF14	0.00012556	-0.111584	0.884831	0.652208	FALSE
LTA_TNFRSF14	T4_activated	Monocytes_classical	LTA	TNFRSF14	0.00012556	-0.111584	0.884831	0.490501	FALSE
LTA_TNFRSF14	T4_activated	Monocytes_intermediate	LTA	TNFRSF14	0.00012556	-0.111584	0.884831	0.405901	FALSE
LTA_TNFRSF14	T4_activated	Monocytes_non-classical	LTA	TNFRSF14	0.00012556	-0.111584	0.884831	0.453935	FALSE
LTA_TNFRSF14	T4_activated	NK_CD16_bright	LTA	TNFRSF14	0.00012556	-0.111584	0.884831	0.169248	FALSE
LTA_TNFRSF14	T4_activated	NK_CD16_bright_activated	LTA	TNFRSF14	0.00012556	-0.111584	0.884831	0.111009	FALSE
LTA_TNFRSF14	T4_activated	NK_CD56_bright	LTA	TNFRSF14	0.00012556	-0.111584	0.884831	0.116456	FALSE
LTA_TNFRSF14	T4_activated	NK_CD56_bright_activated	LTA	TNFRSF14	0.00012556	-0.111584	0.884831	0.10312	FALSE
LTA_TNFRSF14	T4_activated	Plasma_cells	LTA	TNFRSF14	0.00012556	-0.111584	0.884831	0.35687	FALSE
LTA_TNFRSF14	T4_activated	Precursor_cells	LTA	TNFRSF14	0.00012556	-0.111584	0.884831	0.330097	FALSE
LTA_TNFRSF14	T4_activated	T4_memory	LTA	TNFRSF14	0.00012556	-0.111584	0.884831	0.248049	FALSE
LTA_TNFRSF14	T4_activated	T4_naive	LTA	TNFRSF14	0.00012556	-0.111584	0.884831	0.187687	FALSE
LTA_TNFRSF14	T4_activated	T8_activated	LTA	TNFRSF14	0.00012556	-0.111584	0.884831	0.217275	FALSE
LTA_TNFRSF14	T4_activated	T8_naive	LTA	TNFRSF14	0.00012556	-0.111584	0.884831	0.216303	FALSE
LTA_TNFRSF14	T4_activated	TCM_CD8+	LTA	TNFRSF14	0.00012556	-0.111584	0.884831	0.235043	FALSE
LTA_TNFRSF14	T4_activated	TEM_CD8+	LTA	TNFRSF14	0.00012556	-0.111584	0.884831	0.140155	FALSE
LTA_TNFRSF14	T4_activated	TMRA_CD8+	LTA	TNFRSF14	0.00012556	-0.111584	0.884831	0.205679	FALSE
LTA_TNFRSF14	T4_activated	T_gd	LTA	TNFRSF14	0.00012556	-0.111584	0.884831	0.175198	FALSE
LTA_TNFRSF14	T4_activated	T_regs	LTA	TNFRSF14	0.00012556	-0.111584	0.884831	0.260061	FALSE
LTA_TNFRSF14	T4_activated	cDC1	LTA	TNFRSF14	0.00012556	-0.111584	0.884831	0.513637	FALSE
LTA_TNFRSF14	T4_activated	cDC2	LTA	TNFRSF14	0.00012556	-0.111584	0.884831	0.382403	FALSE
LTA_TNFRSF14	T4_activated	iNKT_cells	LTA	TNFRSF14	0.00012556	-0.111584	0.884831	0.175479	FALSE
LTA_TNFRSF14	T4_activated	pDC	LTA	TNFRSF14	0.00012556	-0.111584	0.884831	0.142857	FALSE
LTA_TNFRSF14	T8_activated	B_cells_memory	LTA	TNFRSF14	6.78313e-13	-0.279797	0.78044	0.359558	FALSE
LTA_TNFRSF14	T8_activated	B_cells_memory_activated	LTA	TNFRSF14	6.78313e-13	-0.279797	0.78044	0.389981	FALSE
LTA_TNFRSF14	T8_activated	B_cells_naive	LTA	TNFRSF14	6.78313e-13	-0.279797	0.78044	0.257969	FALSE
LTA_TNFRSF14	T8_activated	B_cells_naive_activated	LTA	TNFRSF14	6.78313e-13	-0.279797	0.78044	0.277429	FALSE
LTA_TNFRSF14	T8_activated	MAIT_cells	LTA	TNFRSF14	6.78313e-13	-0.279797	0.78044	0.175618	FALSE
LTA_TNFRSF14	T8_activated	Macrophages	LTA	TNFRSF14	6.78313e-13	-0.279797	0.78044	0.652208	FALSE
LTA_TNFRSF14	T8_activated	Monocytes_classical	LTA	TNFRSF14	6.78313e-13	-0.279797	0.78044	0.490501	FALSE
LTA_TNFRSF14	T8_activated	Monocytes_intermediate	LTA	TNFRSF14	6.78313e-13	-0.279797	0.78044	0.405901	FALSE
LTA_TNFRSF14	T8_activated	Monocytes_non-classical	LTA	TNFRSF14	6.78313e-13	-0.279797	0.78044	0.453935	FALSE
LTA_TNFRSF14	T8_activated	NK_CD16_bright	LTA	TNFRSF14	6.78313e-13	-0.279797	0.78044	0.169248	FALSE
LTA_TNFRSF14	T8_activated	NK_CD16_bright_activated	LTA	TNFRSF14	6.78313e-13	-0.279797	0.78044	0.111009	FALSE
LTA_TNFRSF14	T8_activated	NK_CD56_bright	LTA	TNFRSF14	6.78313e-13	-0.279797	0.78044	0.116456	FALSE
LTA_TNFRSF14	T8_activated	NK_CD56_bright_activated	LTA	TNFRSF14	6.78313e-13	-0.279797	0.78044	0.10312	FALSE
LTA_TNFRSF14	T8_activated	Plasma_cells	LTA	TNFRSF14	6.78313e-13	-0.279797	0.78044	0.35687	FALSE
LTA_TNFRSF14	T8_activated	Precursor_cells	LTA	TNFRSF14	6.78313e-13	-0.279797	0.78044	0.330097	FALSE
LTA_TNFRSF14	T8_activated	T4_activated	LTA	TNFRSF14	6.78313e-13	-0.279797	0.78044	0.195414	FALSE
LTA_TNFRSF14	T8_activated	T4_memory	LTA	TNFRSF14	6.78313e-13	-0.279797	0.78044	0.248049	FALSE
LTA_TNFRSF14	T8_activated	T4_naive	LTA	TNFRSF14	6.78313e-13	-0.279797	0.78044	0.187687	FALSE
LTA_TNFRSF14	T8_activated	T8_naive	LTA	TNFRSF14	6.78313e-13	-0.279797	0.78044	0.216303	FALSE
LTA_TNFRSF14	T8_activated	TCM_CD8+	LTA	TNFRSF14	6.78313e-13	-0.279797	0.78044	0.235043	FALSE
LTA_TNFRSF14	T8_activated	TEM_CD8+	LTA	TNFRSF14	6.78313e-13	-0.279797	0.78044	0.140155	FALSE
LTA_TNFRSF14	T8_activated	TMRA_CD8+	LTA	TNFRSF14	6.78313e-13	-0.279797	0.78044	0.205679	FALSE
LTA_TNFRSF14	T8_activated	T_gd	LTA	TNFRSF14	6.78313e-13	-0.279797	0.78044	0.175198	FALSE
LTA_TNFRSF14	T8_activated	T_regs	LTA	TNFRSF14	6.78313e-13	-0.279797	0.78044	0.260061	FALSE
LTA_TNFRSF14	T8_activated	cDC1	LTA	TNFRSF14	6.78313e-13	-0.279797	0.78044	0.513637	FALSE
LTA_TNFRSF14	T8_activated	cDC2	LTA	TNFRSF14	6.78313e-13	-0.279797	0.78044	0.382403	FALSE
LTA_TNFRSF14	T8_activated	iNKT_cells	LTA	TNFRSF14	6.78313e-13	-0.279797	0.78044	0.175479	FALSE
LTA_TNFRSF14	T8_activated	pDC	LTA	TNFRSF14	6.78313e-13	-0.279797	0.78044	0.142857	FALSE
LTA_TNFRSF14	B_cells_memory_activated	B_cells_memory_activated	LTA	TNFRSF14	0.00133142	-0.116147	0.436511	0.389981	FALSE
LTA_TNFRSF14	T4_activated	T4_activated	LTA	TNFRSF14	0.00012556	-0.111584	0.884831	0.195414	FALSE
LTA_TNFRSF14	T8_activated	T8_activated	LTA	TNFRSF14	6.78313e-13	-0.279797	0.78044	0.217275	FALSE
NCR3_BAG6	MAIT_cells	B_cells_memory	NCR3	BAG6	0.0203144	-0.165021	0.108192	0.164499	FALSE
NCR3_BAG6	MAIT_cells	B_cells_memory_activated	NCR3	BAG6	0.0203144	-0.165021	0.108192	0.334405	FALSE
NCR3_BAG6	MAIT_cells	B_cells_naive_activated	NCR3	BAG6	0.0203144	-0.165021	0.108192	0.111285	FALSE
NCR3_BAG6	MAIT_cells	Macrophages	NCR3	BAG6	0.0203144	-0.165021	0.108192	0.368822	FALSE
NCR3_BAG6	MAIT_cells	Monocytes_classical	NCR3	BAG6	0.0203144	-0.165021	0.108192	0.280782	FALSE
NCR3_BAG6	MAIT_cells	Monocytes_intermediate	NCR3	BAG6	0.0203144	-0.165021	0.108192	0.176303	FALSE
NCR3_BAG6	MAIT_cells	Monocytes_non-classical	NCR3	BAG6	0.0203144	-0.165021	0.108192	0.258694	FALSE
NCR3_BAG6	MAIT_cells	NK_CD56_bright_activated	NCR3	BAG6	0.0203144	-0.165021	0.108192	0.120451	FALSE
NCR3_BAG6	MAIT_cells	Plasma_cells	NCR3	BAG6	0.0203144	-0.165021	0.108192	0.429389	FALSE
NCR3_BAG6	MAIT_cells	Precursor_cells	NCR3	BAG6	0.0203144	-0.165021	0.108192	0.220874	FALSE
NCR3_BAG6	MAIT_cells	T4_activated	NCR3	BAG6	0.0203144	-0.165021	0.108192	0.247856	FALSE
NCR3_BAG6	MAIT_cells	T4_memory	NCR3	BAG6	0.0203144	-0.165021	0.108192	0.130126	FALSE
NCR3_BAG6	MAIT_cells	T8_activated	NCR3	BAG6	0.0203144	-0.165021	0.108192	0.211503	FALSE
NCR3_BAG6	MAIT_cells	TCM_CD8+	NCR3	BAG6	0.0203144	-0.165021	0.108192	0.1221	FALSE
NCR3_BAG6	MAIT_cells	T_regs	NCR3	BAG6	0.0203144	-0.165021	0.108192	0.257286	FALSE
NCR3_BAG6	MAIT_cells	cDC1	NCR3	BAG6	0.0203144	-0.165021	0.108192	0.274098	FALSE
NCR3_BAG6	MAIT_cells	cDC2	NCR3	BAG6	0.0203144	-0.165021	0.108192	0.155668	FALSE
NCR3_BAG6	MAIT_cells	iNKT_cells	NCR3	BAG6	0.0203144	-0.165021	0.108192	0.157736	FALSE
NCR3_BAG6	MAIT_cells	pDC	NCR3	BAG6	0.0203144	-0.165021	0.108192	0.172932	FALSE
NCR3_BAG6	MAIT_cells	MAIT_cells	NCR3	BAG6	0.0203144	-0.165021	0.108192	0.103154	FALSE
ANXA1_FPR2	iNKT_cells	Monocytes_non-classical	ANXA1	FPR2	2.204e-09	-0.156097	0.141935	0.120195	FALSE
ANXA1_FPR2	iNKT_cells	cDC1	ANXA1	FPR2	2.204e-09	-0.156097	0.141935	0.141623	FALSE
CD55_ADGRE5	T4_activated	B_cells_memory	CD55	ADGRE5	0.00214415	-0.048488	0.362795	0.159298	FALSE
CD55_ADGRE5	T4_activated	B_cells_memory_activated	CD55	ADGRE5	0.00214415	-0.048488	0.362795	0.232325	FALSE
CD55_ADGRE5	T4_activated	B_cells_naive_activated	CD55	ADGRE5	0.00214415	-0.048488	0.362795	0.137147	FALSE
CD55_ADGRE5	T4_activated	MAIT_cells	CD55	ADGRE5	0.00214415	-0.048488	0.362795	0.126172	FALSE
CD55_ADGRE5	T4_activated	Macrophages	CD55	ADGRE5	0.00214415	-0.048488	0.362795	0.275237	FALSE
CD55_ADGRE5	T4_activated	Monocytes_classical	CD55	ADGRE5	0.00214415	-0.048488	0.362795	0.22141	FALSE
CD55_ADGRE5	T4_activated	Monocytes_intermediate	CD55	ADGRE5	0.00214415	-0.048488	0.362795	0.139424	FALSE
CD55_ADGRE5	T4_activated	Monocytes_non-classical	CD55	ADGRE5	0.00214415	-0.048488	0.362795	0.233069	FALSE
CD55_ADGRE5	T4_activated	NK_CD16_bright	CD55	ADGRE5	0.00214415	-0.048488	0.362795	0.159048	FALSE
CD55_ADGRE5	T4_activated	NK_CD16_bright_activated	CD55	ADGRE5	0.00214415	-0.048488	0.362795	0.209174	FALSE
CD55_ADGRE5	T4_activated	NK_CD56_bright	CD55	ADGRE5	0.00214415	-0.048488	0.362795	0.23038	FALSE
CD55_ADGRE5	T4_activated	NK_CD56_bright_activated	CD55	ADGRE5	0.00214415	-0.048488	0.362795	0.260832	FALSE
CD55_ADGRE5	T4_activated	Plasma_cells	CD55	ADGRE5	0.00214415	-0.048488	0.362795	0.316794	FALSE
CD55_ADGRE5	T4_activated	Precursor_cells	CD55	ADGRE5	0.00214415	-0.048488	0.362795	0.109223	FALSE
CD55_ADGRE5	T4_activated	T4_memory	CD55	ADGRE5	0.00214415	-0.048488	0.362795	0.142898	FALSE
CD55_ADGRE5	T4_activated	T8_activated	CD55	ADGRE5	0.00214415	-0.048488	0.362795	0.261389	FALSE
CD55_ADGRE5	T4_activated	TCM_CD8+	CD55	ADGRE5	0.00214415	-0.048488	0.362795	0.192308	FALSE
CD55_ADGRE5	T4_activated	TEM_CD8+	CD55	ADGRE5	0.00214415	-0.048488	0.362795	0.130941	FALSE
CD55_ADGRE5	T4_activated	TMRA_CD8+	CD55	ADGRE5	0.00214415	-0.048488	0.362795	0.198753	FALSE
CD55_ADGRE5	T4_activated	T_gd	CD55	ADGRE5	0.00214415	-0.048488	0.362795	0.141312	FALSE
CD55_ADGRE5	T4_activated	T_regs	CD55	ADGRE5	0.00214415	-0.048488	0.362795	0.299056	FALSE
CD55_ADGRE5	T4_activated	cDC1	CD55	ADGRE5	0.00214415	-0.048488	0.362795	0.276808	FALSE
CD55_ADGRE5	T4_activated	cDC2	CD55	ADGRE5	0.00214415	-0.048488	0.362795	0.106599	FALSE
CD55_ADGRE5	T4_activated	iNKT_cells	CD55	ADGRE5	0.00214415	-0.048488	0.362795	0.21274	FALSE
CD55_ADGRE5	T4_activated	pDC	CD55	ADGRE5	0.00214415	-0.048488	0.362795	0.195489	FALSE
CD55_ADGRE5	T8_activated	B_cells_memory	CD55	ADGRE5	4.80827e-10	-0.113402	0.223827	0.159298	FALSE
CD55_ADGRE5	T8_activated	B_cells_memory_activated	CD55	ADGRE5	4.80827e-10	-0.113402	0.223827	0.232325	FALSE
CD55_ADGRE5	T8_activated	B_cells_naive_activated	CD55	ADGRE5	4.80827e-10	-0.113402	0.223827	0.137147	FALSE
CD55_ADGRE5	T8_activated	MAIT_cells	CD55	ADGRE5	4.80827e-10	-0.113402	0.223827	0.126172	FALSE
CD55_ADGRE5	T8_activated	Macrophages	CD55	ADGRE5	4.80827e-10	-0.113402	0.223827	0.275237	FALSE
CD55_ADGRE5	T8_activated	Monocytes_classical	CD55	ADGRE5	4.80827e-10	-0.113402	0.223827	0.22141	FALSE
CD55_ADGRE5	T8_activated	Monocytes_intermediate	CD55	ADGRE5	4.80827e-10	-0.113402	0.223827	0.139424	FALSE
CD55_ADGRE5	T8_activated	Monocytes_non-classical	CD55	ADGRE5	4.80827e-10	-0.113402	0.223827	0.233069	FALSE
CD55_ADGRE5	T8_activated	NK_CD16_bright	CD55	ADGRE5	4.80827e-10	-0.113402	0.223827	0.159048	FALSE
CD55_ADGRE5	T8_activated	NK_CD16_bright_activated	CD55	ADGRE5	4.80827e-10	-0.113402	0.223827	0.209174	FALSE
CD55_ADGRE5	T8_activated	NK_CD56_bright	CD55	ADGRE5	4.80827e-10	-0.113402	0.223827	0.23038	FALSE
CD55_ADGRE5	T8_activated	NK_CD56_bright_activated	CD55	ADGRE5	4.80827e-10	-0.113402	0.223827	0.260832	FALSE
CD55_ADGRE5	T8_activated	Plasma_cells	CD55	ADGRE5	4.80827e-10	-0.113402	0.223827	0.316794	FALSE
CD55_ADGRE5	T8_activated	Precursor_cells	CD55	ADGRE5	4.80827e-10	-0.113402	0.223827	0.109223	FALSE
CD55_ADGRE5	T8_activated	T4_activated	CD55	ADGRE5	4.80827e-10	-0.113402	0.223827	0.260618	FALSE
CD55_ADGRE5	T8_activated	T4_memory	CD55	ADGRE5	4.80827e-10	-0.113402	0.223827	0.142898	FALSE
CD55_ADGRE5	T8_activated	TCM_CD8+	CD55	ADGRE5	4.80827e-10	-0.113402	0.223827	0.192308	FALSE
CD55_ADGRE5	T8_activated	TEM_CD8+	CD55	ADGRE5	4.80827e-10	-0.113402	0.223827	0.130941	FALSE
CD55_ADGRE5	T8_activated	TMRA_CD8+	CD55	ADGRE5	4.80827e-10	-0.113402	0.223827	0.198753	FALSE
CD55_ADGRE5	T8_activated	T_gd	CD55	ADGRE5	4.80827e-10	-0.113402	0.223827	0.141312	FALSE
CD55_ADGRE5	T8_activated	T_regs	CD55	ADGRE5	4.80827e-10	-0.113402	0.223827	0.299056	FALSE
CD55_ADGRE5	T8_activated	cDC1	CD55	ADGRE5	4.80827e-10	-0.113402	0.223827	0.276808	FALSE
CD55_ADGRE5	T8_activated	cDC2	CD55	ADGRE5	4.80827e-10	-0.113402	0.223827	0.106599	FALSE
CD55_ADGRE5	T8_activated	iNKT_cells	CD55	ADGRE5	4.80827e-10	-0.113402	0.223827	0.21274	FALSE
CD55_ADGRE5	T8_activated	pDC	CD55	ADGRE5	4.80827e-10	-0.113402	0.223827	0.195489	FALSE
CD55_ADGRE5	T4_activated	T4_activated	CD55	ADGRE5	0.00214415	-0.048488	0.362795	0.260618	FALSE
CD55_ADGRE5	T8_activated	T8_activated	CD55	ADGRE5	4.80827e-10	-0.113402	0.223827	0.261389	FALSE
PTPRC_CD22	iNKT_cells	B_cells_memory	PTPRC	CD22	0.00109799	-0.150291	0.732863	0.275033	FALSE
PTPRC_CD22	iNKT_cells	B_cells_memory_activated	PTPRC	CD22	0.00109799	-0.150291	0.732863	0.399811	FALSE
PTPRC_CD22	iNKT_cells	B_cells_naive	PTPRC	CD22	0.00109799	-0.150291	0.732863	0.223731	FALSE
PTPRC_CD22	iNKT_cells	B_cells_naive_activated	PTPRC	CD22	0.00109799	-0.150291	0.732863	0.142633	FALSE
PTPRC_CD22	iNKT_cells	Plasma_cells	PTPRC	CD22	0.00109799	-0.150291	0.732863	0.396947	FALSE
PTPRC_MRC1	iNKT_cells	Macrophages	PTPRC	MRC1	0.00109799	-0.150291	0.732863	0.545146	FALSE
PTPRC_MRC1	iNKT_cells	Monocytes_classical	PTPRC	MRC1	0.00109799	-0.150291	0.732863	0.622214	FALSE
PTPRC_MRC1	iNKT_cells	Monocytes_intermediate	PTPRC	MRC1	0.00109799	-0.150291	0.732863	0.404711	FALSE
PTPRC_MRC1	iNKT_cells	Monocytes_non-classical	PTPRC	MRC1	0.00109799	-0.150291	0.732863	0.275532	FALSE
PTPRC_MRC1	iNKT_cells	cDC1	PTPRC	MRC1	0.00109799	-0.150291	0.732863	0.304152	FALSE
CTLA4_CD80	T4_activated	Plasma_cells	CTLA4	CD80	0.0111715	-0.0283151	0.126126	0.160305	FALSE
CTLA4_CD80	T4_activated	cDC2	CTLA4	CD80	0.0111715	-0.0283151	0.126126	0.230118	FALSE
CTLA4_CD80	T_regs	Plasma_cells	CTLA4	CD80	3.72286e-11	-0.119363	0.273873	0.160305	FALSE
CTLA4_CD80	T_regs	cDC2	CTLA4	CD80	3.72286e-11	-0.119363	0.273873	0.230118	FALSE
CTLA4_CD86	T4_activated	B_cells_memory	CTLA4	CD86	0.0111715	-0.0283151	0.126126	0.127438	FALSE
CTLA4_CD86	T4_activated	B_cells_memory_activated	CTLA4	CD86	0.0111715	-0.0283151	0.126126	0.138563	FALSE
CTLA4_CD86	T4_activated	Macrophages	CTLA4	CD86	0.0111715	-0.0283151	0.126126	0.471346	FALSE
CTLA4_CD86	T4_activated	Monocytes_classical	CTLA4	CD86	0.0111715	-0.0283151	0.126126	0.420899	FALSE
CTLA4_CD86	T4_activated	Monocytes_intermediate	CTLA4	CD86	0.0111715	-0.0283151	0.126126	0.232691	FALSE
CTLA4_CD86	T4_activated	Monocytes_non-classical	CTLA4	CD86	0.0111715	-0.0283151	0.126126	0.458816	FALSE
CTLA4_CD86	T4_activated	Plasma_cells	CTLA4	CD86	0.0111715	-0.0283151	0.126126	0.236641	FALSE
CTLA4_CD86	T4_activated	cDC1	CTLA4	CD86	0.0111715	-0.0283151	0.126126	0.357954	FALSE
CTLA4_CD86	T4_activated	cDC2	CTLA4	CD86	0.0111715	-0.0283151	0.126126	0.529611	FALSE
CTLA4_CD86	T_regs	B_cells_memory	CTLA4	CD86	3.72286e-11	-0.119363	0.273873	0.127438	FALSE
CTLA4_CD86	T_regs	B_cells_memory_activated	CTLA4	CD86	3.72286e-11	-0.119363	0.273873	0.138563	FALSE
CTLA4_CD86	T_regs	Macrophages	CTLA4	CD86	3.72286e-11	-0.119363	0.273873	0.471346	FALSE
CTLA4_CD86	T_regs	Monocytes_classical	CTLA4	CD86	3.72286e-11	-0.119363	0.273873	0.420899	FALSE
CTLA4_CD86	T_regs	Monocytes_intermediate	CTLA4	CD86	3.72286e-11	-0.119363	0.273873	0.232691	FALSE
CTLA4_CD86	T_regs	Monocytes_non-classical	CTLA4	CD86	3.72286e-11	-0.119363	0.273873	0.458816	FALSE
CTLA4_CD86	T_regs	Plasma_cells	CTLA4	CD86	3.72286e-11	-0.119363	0.273873	0.236641	FALSE
CTLA4_CD86	T_regs	cDC1	CTLA4	CD86	3.72286e-11	-0.119363	0.273873	0.357954	FALSE
CTLA4_CD86	T_regs	cDC2	CTLA4	CD86	3.72286e-11	-0.119363	0.273873	0.529611	FALSE
HLA-E_KLRC1	iNKT_cells	NK_CD16_bright	HLA-E	KLRC1	1.76266e-11	-0.28633	0.801008	0.177748	FALSE
HLA-E_KLRC1	iNKT_cells	NK_CD16_bright_activated	HLA-E	KLRC1	1.76266e-11	-0.28633	0.801008	0.218349	FALSE
HLA-E_KLRC1	iNKT_cells	NK_CD56_bright	HLA-E	KLRC1	1.76266e-11	-0.28633	0.801008	0.556962	FALSE
HLA-E_KLRC1	iNKT_cells	NK_CD56_bright_activated	HLA-E	KLRC1	1.76266e-11	-0.28633	0.801008	0.37695	FALSE
HLA-E_KLRC1	iNKT_cells	T_gd	HLA-E	KLRC1	1.76266e-11	-0.28633	0.801008	0.314348	FALSE
HLA-E_KLRC2	iNKT_cells	NK_CD56_bright	HLA-E	KLRC2	1.76266e-11	-0.28633	0.801008	0.111392	FALSE
SELL_CD34	T4_activated	Precursor_cells	SELL	CD34	1.09659e-16	-0.11917	0.343316	0.240291	FALSE
SELL_CD34	T8_activated	Precursor_cells	SELL	CD34	1.56044e-05	-0.0739882	0.146373	0.240291	FALSE
SELL_SELPLG	T4_activated	MAIT_cells	SELL	SELPLG	1.09659e-16	-0.11917	0.343316	0.205456	FALSE
SELL_SELPLG	T4_activated	Macrophages	SELL	SELPLG	1.09659e-16	-0.11917	0.343316	0.22897	FALSE
SELL_SELPLG	T4_activated	Monocytes_classical	SELL	SELPLG	1.09659e-16	-0.11917	0.343316	0.239861	FALSE
SELL_SELPLG	T4_activated	Monocytes_intermediate	SELL	SELPLG	1.09659e-16	-0.11917	0.343316	0.126338	FALSE
SELL_SELPLG	T4_activated	Monocytes_non-classical	SELL	SELPLG	1.09659e-16	-0.11917	0.343316	0.214765	FALSE
SELL_SELPLG	T4_activated	NK_CD16_bright	SELL	SELPLG	1.09659e-16	-0.11917	0.343316	0.301473	FALSE
SELL_SELPLG	T4_activated	NK_CD16_bright_activated	SELL	SELPLG	1.09659e-16	-0.11917	0.343316	0.156881	FALSE
SELL_SELPLG	T4_activated	NK_CD56_bright	SELL	SELPLG	1.09659e-16	-0.11917	0.343316	0.286076	FALSE
SELL_SELPLG	T4_activated	NK_CD56_bright_activated	SELL	SELPLG	1.09659e-16	-0.11917	0.343316	0.111785	FALSE
SELL_SELPLG	T4_activated	Precursor_cells	SELL	SELPLG	1.09659e-16	-0.11917	0.343316	0.118932	FALSE
SELL_SELPLG	T4_activated	T4_memory	SELL	SELPLG	1.09659e-16	-0.11917	0.343316	0.28764	FALSE
SELL_SELPLG	T4_activated	T4_naive	SELL	SELPLG	1.09659e-16	-0.11917	0.343316	0.226493	FALSE
SELL_SELPLG	T4_activated	T8_activated	SELL	SELPLG	1.09659e-16	-0.11917	0.343316	0.144919	FALSE
SELL_SELPLG	T4_activated	T8_naive	SELL	SELPLG	1.09659e-16	-0.11917	0.343316	0.265404	FALSE
SELL_SELPLG	T4_activated	TCM_CD8+	SELL	SELPLG	1.09659e-16	-0.11917	0.343316	0.291819	FALSE
SELL_SELPLG	T4_activated	TEM_CD8+	SELL	SELPLG	1.09659e-16	-0.11917	0.343316	0.271823	FALSE
SELL_SELPLG	T4_activated	TMRA_CD8+	SELL	SELPLG	1.09659e-16	-0.11917	0.343316	0.350416	FALSE
SELL_SELPLG	T4_activated	T_gd	SELL	SELPLG	1.09659e-16	-0.11917	0.343316	0.230714	FALSE
SELL_SELPLG	T4_activated	T_regs	SELL	SELPLG	1.09659e-16	-0.11917	0.343316	0.180405	FALSE
SELL_SELPLG	T4_activated	cDC1	SELL	SELPLG	1.09659e-16	-0.11917	0.343316	0.282568	FALSE
SELL_SELPLG	T4_activated	cDC2	SELL	SELPLG	1.09659e-16	-0.11917	0.343316	0.219966	FALSE
SELL_SELPLG	T4_activated	iNKT_cells	SELL	SELPLG	1.09659e-16	-0.11917	0.343316	0.108266	FALSE
SELL_SELPLG	T4_activated	pDC	SELL	SELPLG	1.09659e-16	-0.11917	0.343316	0.526316	FALSE
SELL_SELPLG	T8_activated	MAIT_cells	SELL	SELPLG	1.56044e-05	-0.0739882	0.146373	0.205456	FALSE
SELL_SELPLG	T8_activated	Macrophages	SELL	SELPLG	1.56044e-05	-0.0739882	0.146373	0.22897	FALSE
SELL_SELPLG	T8_activated	Monocytes_classical	SELL	SELPLG	1.56044e-05	-0.0739882	0.146373	0.239861	FALSE
SELL_SELPLG	T8_activated	Monocytes_intermediate	SELL	SELPLG	1.56044e-05	-0.0739882	0.146373	0.126338	FALSE
SELL_SELPLG	T8_activated	Monocytes_non-classical	SELL	SELPLG	1.56044e-05	-0.0739882	0.146373	0.214765	FALSE
SELL_SELPLG	T8_activated	NK_CD16_bright	SELL	SELPLG	1.56044e-05	-0.0739882	0.146373	0.301473	FALSE
SELL_SELPLG	T8_activated	NK_CD16_bright_activated	SELL	SELPLG	1.56044e-05	-0.0739882	0.146373	0.156881	FALSE
SELL_SELPLG	T8_activated	NK_CD56_bright	SELL	SELPLG	1.56044e-05	-0.0739882	0.146373	0.286076	FALSE
SELL_SELPLG	T8_activated	NK_CD56_bright_activated	SELL	SELPLG	1.56044e-05	-0.0739882	0.146373	0.111785	FALSE
SELL_SELPLG	T8_activated	Precursor_cells	SELL	SELPLG	1.56044e-05	-0.0739882	0.146373	0.118932	FALSE
SELL_SELPLG	T8_activated	T4_activated	SELL	SELPLG	1.56044e-05	-0.0739882	0.146373	0.107278	FALSE
SELL_SELPLG	T8_activated	T4_memory	SELL	SELPLG	1.56044e-05	-0.0739882	0.146373	0.28764	FALSE
SELL_SELPLG	T8_activated	T4_naive	SELL	SELPLG	1.56044e-05	-0.0739882	0.146373	0.226493	FALSE
SELL_SELPLG	T8_activated	T8_naive	SELL	SELPLG	1.56044e-05	-0.0739882	0.146373	0.265404	FALSE
SELL_SELPLG	T8_activated	TCM_CD8+	SELL	SELPLG	1.56044e-05	-0.0739882	0.146373	0.291819	FALSE
SELL_SELPLG	T8_activated	TEM_CD8+	SELL	SELPLG	1.56044e-05	-0.0739882	0.146373	0.271823	FALSE
SELL_SELPLG	T8_activated	TMRA_CD8+	SELL	SELPLG	1.56044e-05	-0.0739882	0.146373	0.350416	FALSE
SELL_SELPLG	T8_activated	T_gd	SELL	SELPLG	1.56044e-05	-0.0739882	0.146373	0.230714	FALSE
SELL_SELPLG	T8_activated	T_regs	SELL	SELPLG	1.56044e-05	-0.0739882	0.146373	0.180405	FALSE
SELL_SELPLG	T8_activated	cDC1	SELL	SELPLG	1.56044e-05	-0.0739882	0.146373	0.282568	FALSE
SELL_SELPLG	T8_activated	cDC2	SELL	SELPLG	1.56044e-05	-0.0739882	0.146373	0.219966	FALSE
SELL_SELPLG	T8_activated	iNKT_cells	SELL	SELPLG	1.56044e-05	-0.0739882	0.146373	0.108266	FALSE
SELL_SELPLG	T8_activated	pDC	SELL	SELPLG	1.56044e-05	-0.0739882	0.146373	0.526316	FALSE
SELL_SELPLG	T4_activated	T4_activated	SELL	SELPLG	1.09659e-16	-0.11917	0.343316	0.107278	FALSE
SELL_SELPLG	T8_activated	T8_activated	SELL	SELPLG	1.56044e-05	-0.0739882	0.146373	0.144919	FALSE
CD99_PILRA	iNKT_cells	Macrophages	CD99	PILRA	0.00532015	-0.117936	0.478024	0.707939	FALSE
CD99_PILRA	iNKT_cells	Monocytes_classical	CD99	PILRA	0.00532015	-0.117936	0.478024	0.641213	FALSE
CD99_PILRA	iNKT_cells	Monocytes_intermediate	CD99	PILRA	0.00532015	-0.117936	0.478024	0.34523	FALSE
CD99_PILRA	iNKT_cells	Monocytes_non-classical	CD99	PILRA	0.00532015	-0.117936	0.478024	0.698597	FALSE
CD99_PILRA	iNKT_cells	cDC1	CD99	PILRA	0.00532015	-0.117936	0.478024	0.693884	FALSE
TNFRSF8_TNFSF8	T8_activated	T4_activated	TNFRSF8	TNFSF8	0.000345217	-0.0529188	0.126026	0.127318	FALSE
CD52_SIGLEC10	iNKT_cells	B_cells_memory	CD52	SIGLEC10	9.54526e-14	-0.30239	0.388508	0.104681	FALSE
CD52_SIGLEC10	iNKT_cells	Monocytes_non-classical	CD52	SIGLEC10	9.54526e-14	-0.30239	0.388508	0.156193	FALSE
CD52_SIGLEC10	iNKT_cells	Plasma_cells	CD52	SIGLEC10	9.54526e-14	-0.30239	0.388508	0.127863	FALSE
CD52_SIGLEC10	iNKT_cells	cDC1	CD52	SIGLEC10	9.54526e-14	-0.30239	0.388508	0.13095	FALSE
CLEC2B_KLRF1	NK_CD16_bright	NK_CD56_bright	CLEC2B	KLRF1	0.00533315	-0.122804	0.394718	0.283544	FALSE
CLEC2B_KLRF1	NK_CD16_bright	NK_CD16_bright	CLEC2B	KLRF1	0.00533315	-0.122804	0.394718	0.229479	FALSE
NOTCH2_DLL3	Monocytes_classical	Plasma_cells	NOTCH2	DLL3	0.000328701	0.0595277	0.25	0.146947	FALSE
NOTCH2_DLL3	cDC1	Plasma_cells	NOTCH2	DLL3	0.0222587	0.046068	0.249934	0.146947	FALSE
LGALS9_HAVCR2	B_cells_memory_activated	Macrophages	LGALS9	HAVCR2	1.13628e-14	0.127909	0.385315	0.332808	FALSE
LGALS9_HAVCR2	B_cells_memory_activated	Monocytes_classical	LGALS9	HAVCR2	1.13628e-14	0.127909	0.385315	0.183047	FALSE
LGALS9_HAVCR2	B_cells_memory_activated	Monocytes_intermediate	LGALS9	HAVCR2	1.13628e-14	0.127909	0.385315	0.116821	FALSE
LGALS9_HAVCR2	B_cells_memory_activated	Monocytes_non-classical	LGALS9	HAVCR2	1.13628e-14	0.127909	0.385315	0.158633	FALSE
LGALS9_HAVCR2	B_cells_memory_activated	NK_CD16_bright_activated	LGALS9	HAVCR2	1.13628e-14	0.127909	0.385315	0.195413	FALSE
LGALS9_HAVCR2	B_cells_memory_activated	NK_CD56_bright_activated	LGALS9	HAVCR2	1.13628e-14	0.127909	0.385315	0.232236	FALSE
LGALS9_HAVCR2	B_cells_memory_activated	T_regs	LGALS9	HAVCR2	1.13628e-14	0.127909	0.385315	0.101166	FALSE
LGALS9_HAVCR2	B_cells_memory_activated	cDC1	LGALS9	HAVCR2	1.13628e-14	0.127909	0.385315	0.143148	FALSE
LGALS9_HAVCR2	T_regs	Macrophages	LGALS9	HAVCR2	0.00145266	0.0401804	0.167475	0.332808	FALSE
LGALS9_HAVCR2	T_regs	Monocytes_classical	LGALS9	HAVCR2	0.00145266	0.0401804	0.167475	0.183047	FALSE
LGALS9_HAVCR2	T_regs	Monocytes_intermediate	LGALS9	HAVCR2	0.00145266	0.0401804	0.167475	0.116821	FALSE
LGALS9_HAVCR2	T_regs	Monocytes_non-classical	LGALS9	HAVCR2	0.00145266	0.0401804	0.167475	0.158633	FALSE
LGALS9_HAVCR2	T_regs	NK_CD16_bright_activated	LGALS9	HAVCR2	0.00145266	0.0401804	0.167475	0.195413	FALSE
LGALS9_HAVCR2	T_regs	NK_CD56_bright_activated	LGALS9	HAVCR2	0.00145266	0.0401804	0.167475	0.232236	FALSE
LGALS9_HAVCR2	T_regs	cDC1	LGALS9	HAVCR2	0.00145266	0.0401804	0.167475	0.143148	FALSE
LGALS9_HAVCR2	iNKT_cells	Macrophages	LGALS9	HAVCR2	0.00530872	0.0555384	0.110887	0.332808	FALSE
LGALS9_HAVCR2	iNKT_cells	Monocytes_classical	LGALS9	HAVCR2	0.00530872	0.0555384	0.110887	0.183047	FALSE
LGALS9_HAVCR2	iNKT_cells	Monocytes_intermediate	LGALS9	HAVCR2	0.00530872	0.0555384	0.110887	0.116821	FALSE
LGALS9_HAVCR2	iNKT_cells	Monocytes_non-classical	LGALS9	HAVCR2	0.00530872	0.0555384	0.110887	0.158633	FALSE
LGALS9_HAVCR2	iNKT_cells	NK_CD16_bright_activated	LGALS9	HAVCR2	0.00530872	0.0555384	0.110887	0.195413	FALSE
LGALS9_HAVCR2	iNKT_cells	NK_CD56_bright_activated	LGALS9	HAVCR2	0.00530872	0.0555384	0.110887	0.232236	FALSE
LGALS9_HAVCR2	iNKT_cells	T_regs	LGALS9	HAVCR2	0.00530872	0.0555384	0.110887	0.101166	FALSE
LGALS9_HAVCR2	iNKT_cells	cDC1	LGALS9	HAVCR2	0.00530872	0.0555384	0.110887	0.143148	FALSE
LGALS9_HAVCR2	T_regs	T_regs	LGALS9	HAVCR2	0.00145266	0.0401804	0.167475	0.101166	FALSE
TGFB1_TGFBR3	T4_activated	NK_CD16_bright	TGFB1	TGFBR3	0.00371711	0.0450978	0.409058	0.186626	FALSE
TGFB1_TGFBR3	T4_activated	NK_CD56_bright	TGFB1	TGFBR3	0.00371711	0.0450978	0.409058	0.124051	FALSE
TGFB1_TGFBR3	T4_activated	TCM_CD8+	TGFB1	TGFBR3	0.00371711	0.0450978	0.409058	0.102564	FALSE
TGFB1_TGFBR3	T4_activated	TEM_CD8+	TGFB1	TGFBR3	0.00371711	0.0450978	0.409058	0.128758	FALSE
TGFB1_TGFBR3	T4_activated	TMRA_CD8+	TGFB1	TGFBR3	0.00371711	0.0450978	0.409058	0.141274	FALSE
TGFB1_TGFBR3	T4_activated	T_gd	TGFB1	TGFBR3	0.00371711	0.0450978	0.409058	0.129056	FALSE
TGFB1_TGFBR3	iNKT_cells	NK_CD16_bright	TGFB1	TGFBR3	0.000478233	0.0893855	0.209073	0.186626	FALSE
TGFB1_TGFBR3	iNKT_cells	NK_CD56_bright	TGFB1	TGFBR3	0.000478233	0.0893855	0.209073	0.124051	FALSE
TGFB1_TGFBR3	iNKT_cells	TCM_CD8+	TGFB1	TGFBR3	0.000478233	0.0893855	0.209073	0.102564	FALSE
TGFB1_TGFBR3	iNKT_cells	TEM_CD8+	TGFB1	TGFBR3	0.000478233	0.0893855	0.209073	0.128758	FALSE
TGFB1_TGFBR3	iNKT_cells	TMRA_CD8+	TGFB1	TGFBR3	0.000478233	0.0893855	0.209073	0.141274	FALSE
TGFB1_TGFBR3	iNKT_cells	T_gd	TGFB1	TGFBR3	0.000478233	0.0893855	0.209073	0.129056	FALSE
CXCR3_CXCL9	T_regs	B_cells_memory_activated	CXCR3	CXCL9	0.00235413	0.0568012	0.348522	0.291115	FALSE
CXCR3_CXCL9	T_regs	B_cells_naive_activated	CXCR3	CXCL9	0.00235413	0.0568012	0.348522	0.220219	FALSE
CXCR3_CXCL9	T_regs	Monocytes_non-classical	CXCR3	CXCL9	0.00235413	0.0568012	0.348522	0.172666	FALSE
CXCR3_CXCL9	T_regs	Plasma_cells	CXCR3	CXCL9	0.00235413	0.0568012	0.348522	0.267176	FALSE
CXCR3_CXCL9	T_regs	Precursor_cells	CXCR3	CXCL9	0.00235413	0.0568012	0.348522	0.351942	FALSE
CXCR3_CXCL9	T_regs	cDC1	CXCR3	CXCL9	0.00235413	0.0568012	0.348522	0.109436	FALSE
CXCR3_CXCL9	T_regs	cDC2	CXCR3	CXCL9	0.00235413	0.0568012	0.348522	0.265651	FALSE
CXCR3_CXCL9	T_regs	iNKT_cells	CXCR3	CXCL9	0.00235413	0.0568012	0.348522	0.234274	FALSE
CXCR3_CXCL9	iNKT_cells	B_cells_memory_activated	CXCR3	CXCL9	8.41755e-05	0.113392	0.25746	0.291115	FALSE
CXCR3_CXCL9	iNKT_cells	B_cells_naive_activated	CXCR3	CXCL9	8.41755e-05	0.113392	0.25746	0.220219	FALSE
CXCR3_CXCL9	iNKT_cells	Monocytes_non-classical	CXCR3	CXCL9	8.41755e-05	0.113392	0.25746	0.172666	FALSE
CXCR3_CXCL9	iNKT_cells	Plasma_cells	CXCR3	CXCL9	8.41755e-05	0.113392	0.25746	0.267176	FALSE
CXCR3_CXCL9	iNKT_cells	Precursor_cells	CXCR3	CXCL9	8.41755e-05	0.113392	0.25746	0.351942	FALSE
CXCR3_CXCL9	iNKT_cells	cDC1	CXCR3	CXCL9	8.41755e-05	0.113392	0.25746	0.109436	FALSE
CXCR3_CXCL9	iNKT_cells	cDC2	CXCR3	CXCL9	8.41755e-05	0.113392	0.25746	0.265651	FALSE
CXCR3_CXCL9	iNKT_cells	iNKT_cells	CXCR3	CXCL9	8.41755e-05	0.113392	0.25746	0.234274	FALSE
DPP4_CXCL9	iNKT_cells	B_cells_memory_activated	DPP4	CXCL9	3.26499e-06	0.0977794	0.151815	0.291115	FALSE
DPP4_CXCL9	iNKT_cells	B_cells_naive_activated	DPP4	CXCL9	3.26499e-06	0.0977794	0.151815	0.220219	FALSE
DPP4_CXCL9	iNKT_cells	Monocytes_non-classical	DPP4	CXCL9	3.26499e-06	0.0977794	0.151815	0.172666	FALSE
DPP4_CXCL9	iNKT_cells	Plasma_cells	DPP4	CXCL9	3.26499e-06	0.0977794	0.151815	0.267176	FALSE
DPP4_CXCL9	iNKT_cells	Precursor_cells	DPP4	CXCL9	3.26499e-06	0.0977794	0.151815	0.351942	FALSE
DPP4_CXCL9	iNKT_cells	cDC1	DPP4	CXCL9	3.26499e-06	0.0977794	0.151815	0.109436	FALSE
DPP4_CXCL9	iNKT_cells	cDC2	DPP4	CXCL9	3.26499e-06	0.0977794	0.151815	0.265651	FALSE
DPP4_CXCL9	iNKT_cells	iNKT_cells	DPP4	CXCL9	3.26499e-06	0.0977794	0.151815	0.234274	FALSE
CD74_APP	B_cells_memory	B_cells_memory_activated	CD74	APP	0.0245466	0.152053	0.996124	0.250851	FALSE
CD74_APP	B_cells_memory	Macrophages	CD74	APP	0.0245466	0.152053	0.996124	0.316236	FALSE
CD74_APP	B_cells_memory	Monocytes_classical	CD74	APP	0.0245466	0.152053	0.996124	0.202411	FALSE
CD74_APP	B_cells_memory	Monocytes_non-classical	CD74	APP	0.0245466	0.152053	0.996124	0.222697	FALSE
CD74_APP	B_cells_memory	Plasma_cells	CD74	APP	0.0245466	0.152053	0.996124	0.181298	FALSE
CD74_APP	B_cells_memory	Precursor_cells	CD74	APP	0.0245466	0.152053	0.996124	0.121359	FALSE
CD74_APP	B_cells_memory	T4_activated	CD74	APP	0.0245466	0.152053	0.996124	0.187537	FALSE
CD74_APP	B_cells_memory	T_regs	CD74	APP	0.0245466	0.152053	0.996124	0.143353	FALSE
CD74_APP	B_cells_memory	cDC1	CD74	APP	0.0245466	0.152053	0.996124	0.311706	FALSE
CD74_APP	B_cells_memory	cDC2	CD74	APP	0.0245466	0.152053	0.996124	0.116751	FALSE
CD74_APP	B_cells_memory	pDC	CD74	APP	0.0245466	0.152053	0.996124	0.646617	FALSE
CD74_APP	B_cells_memory_activated	B_cells_memory	CD74	APP	5.51623e-05	0.088937	0.996969	0.130689	FALSE
CD74_APP	B_cells_memory_activated	Macrophages	CD74	APP	5.51623e-05	0.088937	0.996969	0.316236	FALSE
CD74_APP	B_cells_memory_activated	Monocytes_classical	CD74	APP	5.51623e-05	0.088937	0.996969	0.202411	FALSE
CD74_APP	B_cells_memory_activated	Monocytes_non-classical	CD74	APP	5.51623e-05	0.088937	0.996969	0.222697	FALSE
CD74_APP	B_cells_memory_activated	Plasma_cells	CD74	APP	5.51623e-05	0.088937	0.996969	0.181298	FALSE
CD74_APP	B_cells_memory_activated	Precursor_cells	CD74	APP	5.51623e-05	0.088937	0.996969	0.121359	FALSE
CD74_APP	B_cells_memory_activated	T4_activated	CD74	APP	5.51623e-05	0.088937	0.996969	0.187537	FALSE
CD74_APP	B_cells_memory_activated	T_regs	CD74	APP	5.51623e-05	0.088937	0.996969	0.143353	FALSE
CD74_APP	B_cells_memory_activated	cDC1	CD74	APP	5.51623e-05	0.088937	0.996969	0.311706	FALSE
CD74_APP	B_cells_memory_activated	cDC2	CD74	APP	5.51623e-05	0.088937	0.996969	0.116751	FALSE
CD74_APP	B_cells_memory_activated	pDC	CD74	APP	5.51623e-05	0.088937	0.996969	0.646617	FALSE
CD74_APP	Macrophages	B_cells_memory	CD74	APP	1.07637e-08	0.217466	0.988131	0.130689	FALSE
CD74_APP	Macrophages	B_cells_memory_activated	CD74	APP	1.07637e-08	0.217466	0.988131	0.250851	FALSE
CD74_APP	Macrophages	Monocytes_classical	CD74	APP	1.07637e-08	0.217466	0.988131	0.202411	FALSE
CD74_APP	Macrophages	Monocytes_non-classical	CD74	APP	1.07637e-08	0.217466	0.988131	0.222697	FALSE
CD74_APP	Macrophages	Plasma_cells	CD74	APP	1.07637e-08	0.217466	0.988131	0.181298	FALSE
CD74_APP	Macrophages	Precursor_cells	CD74	APP	1.07637e-08	0.217466	0.988131	0.121359	FALSE
CD74_APP	Macrophages	T4_activated	CD74	APP	1.07637e-08	0.217466	0.988131	0.187537	FALSE
CD74_APP	Macrophages	T_regs	CD74	APP	1.07637e-08	0.217466	0.988131	0.143353	FALSE
CD74_APP	Macrophages	cDC1	CD74	APP	1.07637e-08	0.217466	0.988131	0.311706	FALSE
CD74_APP	Macrophages	cDC2	CD74	APP	1.07637e-08	0.217466	0.988131	0.116751	FALSE
CD74_APP	Macrophages	pDC	CD74	APP	1.07637e-08	0.217466	0.988131	0.646617	FALSE
CD74_APP	Monocytes_classical	B_cells_memory	CD74	APP	4.93284e-60	0.403581	0.998074	0.130689	FALSE
CD74_APP	Monocytes_classical	B_cells_memory_activated	CD74	APP	4.93284e-60	0.403581	0.998074	0.250851	FALSE
CD74_APP	Monocytes_classical	Macrophages	CD74	APP	4.93284e-60	0.403581	0.998074	0.316236	FALSE
CD74_APP	Monocytes_classical	Monocytes_non-classical	CD74	APP	4.93284e-60	0.403581	0.998074	0.222697	FALSE
CD74_APP	Monocytes_classical	Plasma_cells	CD74	APP	4.93284e-60	0.403581	0.998074	0.181298	FALSE
CD74_APP	Monocytes_classical	Precursor_cells	CD74	APP	4.93284e-60	0.403581	0.998074	0.121359	FALSE
CD74_APP	Monocytes_classical	T4_activated	CD74	APP	4.93284e-60	0.403581	0.998074	0.187537	FALSE
CD74_APP	Monocytes_classical	T_regs	CD74	APP	4.93284e-60	0.403581	0.998074	0.143353	FALSE
CD74_APP	Monocytes_classical	cDC1	CD74	APP	4.93284e-60	0.403581	0.998074	0.311706	FALSE
CD74_APP	Monocytes_classical	cDC2	CD74	APP	4.93284e-60	0.403581	0.998074	0.116751	FALSE
CD74_APP	Monocytes_classical	pDC	CD74	APP	4.93284e-60	0.403581	0.998074	0.646617	FALSE
CD74_APP	Monocytes_intermediate	B_cells_memory	CD74	APP	2.85201e-28	0.351327	0.975928	0.130689	FALSE
CD74_APP	Monocytes_intermediate	B_cells_memory_activated	CD74	APP	2.85201e-28	0.351327	0.975928	0.250851	FALSE
CD74_APP	Monocytes_intermediate	Macrophages	CD74	APP	2.85201e-28	0.351327	0.975928	0.316236	FALSE
CD74_APP	Monocytes_intermediate	Monocytes_classical	CD74	APP	2.85201e-28	0.351327	0.975928	0.202411	FALSE
CD74_APP	Monocytes_intermediate	Monocytes_non-classical	CD74	APP	2.85201e-28	0.351327	0.975928	0.222697	FALSE
CD74_APP	Monocytes_intermediate	Plasma_cells	CD74	APP	2.85201e-28	0.351327	0.975928	0.181298	FALSE
CD74_APP	Monocytes_intermediate	Precursor_cells	CD74	APP	2.85201e-28	0.351327	0.975928	0.121359	FALSE
CD74_APP	Monocytes_intermediate	T4_activated	CD74	APP	2.85201e-28	0.351327	0.975928	0.187537	FALSE
CD74_APP	Monocytes_intermediate	T_regs	CD74	APP	2.85201e-28	0.351327	0.975928	0.143353	FALSE
CD74_APP	Monocytes_intermediate	cDC1	CD74	APP	2.85201e-28	0.351327	0.975928	0.311706	FALSE
CD74_APP	Monocytes_intermediate	cDC2	CD74	APP	2.85201e-28	0.351327	0.975928	0.116751	FALSE
CD74_APP	Monocytes_intermediate	pDC	CD74	APP	2.85201e-28	0.351327	0.975928	0.646617	FALSE
CD74_APP	Monocytes_non-classical	B_cells_memory	CD74	APP	4.61189e-06	0.217327	0.998936	0.130689	FALSE
CD74_APP	Monocytes_non-classical	B_cells_memory_activated	CD74	APP	4.61189e-06	0.217327	0.998936	0.250851	FALSE
CD74_APP	Monocytes_non-classical	Macrophages	CD74	APP	4.61189e-06	0.217327	0.998936	0.316236	FALSE
CD74_APP	Monocytes_non-classical	Monocytes_classical	CD74	APP	4.61189e-06	0.217327	0.998936	0.202411	FALSE
CD74_APP	Monocytes_non-classical	Plasma_cells	CD74	APP	4.61189e-06	0.217327	0.998936	0.181298	FALSE
CD74_APP	Monocytes_non-classical	Precursor_cells	CD74	APP	4.61189e-06	0.217327	0.998936	0.121359	FALSE
CD74_APP	Monocytes_non-classical	T4_activated	CD74	APP	4.61189e-06	0.217327	0.998936	0.187537	FALSE
CD74_APP	Monocytes_non-classical	T_regs	CD74	APP	4.61189e-06	0.217327	0.998936	0.143353	FALSE
CD74_APP	Monocytes_non-classical	cDC1	CD74	APP	4.61189e-06	0.217327	0.998936	0.311706	FALSE
CD74_APP	Monocytes_non-classical	cDC2	CD74	APP	4.61189e-06	0.217327	0.998936	0.116751	FALSE
CD74_APP	Monocytes_non-classical	pDC	CD74	APP	4.61189e-06	0.217327	0.998936	0.646617	FALSE
CD74_APP	NK_CD16_bright	B_cells_memory	CD74	APP	0.00013258	0.177076	0.755532	0.130689	FALSE
CD74_APP	NK_CD16_bright	B_cells_memory_activated	CD74	APP	0.00013258	0.177076	0.755532	0.250851	FALSE
CD74_APP	NK_CD16_bright	Macrophages	CD74	APP	0.00013258	0.177076	0.755532	0.316236	FALSE
CD74_APP	NK_CD16_bright	Monocytes_classical	CD74	APP	0.00013258	0.177076	0.755532	0.202411	FALSE
CD74_APP	NK_CD16_bright	Monocytes_non-classical	CD74	APP	0.00013258	0.177076	0.755532	0.222697	FALSE
CD74_APP	NK_CD16_bright	Plasma_cells	CD74	APP	0.00013258	0.177076	0.755532	0.181298	FALSE
CD74_APP	NK_CD16_bright	Precursor_cells	CD74	APP	0.00013258	0.177076	0.755532	0.121359	FALSE
CD74_APP	NK_CD16_bright	T4_activated	CD74	APP	0.00013258	0.177076	0.755532	0.187537	FALSE
CD74_APP	NK_CD16_bright	T_regs	CD74	APP	0.00013258	0.177076	0.755532	0.143353	FALSE
CD74_APP	NK_CD16_bright	cDC1	CD74	APP	0.00013258	0.177076	0.755532	0.311706	FALSE
CD74_APP	NK_CD16_bright	cDC2	CD74	APP	0.00013258	0.177076	0.755532	0.116751	FALSE
CD74_APP	NK_CD16_bright	pDC	CD74	APP	0.00013258	0.177076	0.755532	0.646617	FALSE
CD74_APP	T4_memory	B_cells_memory	CD74	APP	0.0135922	0.102381	0.728118	0.130689	FALSE
CD74_APP	T4_memory	B_cells_memory_activated	CD74	APP	0.0135922	0.102381	0.728118	0.250851	FALSE
CD74_APP	T4_memory	Macrophages	CD74	APP	0.0135922	0.102381	0.728118	0.316236	FALSE
CD74_APP	T4_memory	Monocytes_classical	CD74	APP	0.0135922	0.102381	0.728118	0.202411	FALSE
CD74_APP	T4_memory	Monocytes_non-classical	CD74	APP	0.0135922	0.102381	0.728118	0.222697	FALSE
CD74_APP	T4_memory	Plasma_cells	CD74	APP	0.0135922	0.102381	0.728118	0.181298	FALSE
CD74_APP	T4_memory	Precursor_cells	CD74	APP	0.0135922	0.102381	0.728118	0.121359	FALSE
CD74_APP	T4_memory	T4_activated	CD74	APP	0.0135922	0.102381	0.728118	0.187537	FALSE
CD74_APP	T4_memory	T_regs	CD74	APP	0.0135922	0.102381	0.728118	0.143353	FALSE
CD74_APP	T4_memory	cDC1	CD74	APP	0.0135922	0.102381	0.728118	0.311706	FALSE
CD74_APP	T4_memory	cDC2	CD74	APP	0.0135922	0.102381	0.728118	0.116751	FALSE
CD74_APP	T4_memory	pDC	CD74	APP	0.0135922	0.102381	0.728118	0.646617	FALSE
CD74_APP	T8_activated	B_cells_memory	CD74	APP	4.21595e-29	0.368904	0.878241	0.130689	FALSE
CD74_APP	T8_activated	B_cells_memory_activated	CD74	APP	4.21595e-29	0.368904	0.878241	0.250851	FALSE
CD74_APP	T8_activated	Macrophages	CD74	APP	4.21595e-29	0.368904	0.878241	0.316236	FALSE
CD74_APP	T8_activated	Monocytes_classical	CD74	APP	4.21595e-29	0.368904	0.878241	0.202411	FALSE
CD74_APP	T8_activated	Monocytes_non-classical	CD74	APP	4.21595e-29	0.368904	0.878241	0.222697	FALSE
CD74_APP	T8_activated	Plasma_cells	CD74	APP	4.21595e-29	0.368904	0.878241	0.181298	FALSE
CD74_APP	T8_activated	Precursor_cells	CD74	APP	4.21595e-29	0.368904	0.878241	0.121359	FALSE
CD74_APP	T8_activated	T4_activated	CD74	APP	4.21595e-29	0.368904	0.878241	0.187537	FALSE
CD74_APP	T8_activated	T_regs	CD74	APP	4.21595e-29	0.368904	0.878241	0.143353	FALSE
CD74_APP	T8_activated	cDC1	CD74	APP	4.21595e-29	0.368904	0.878241	0.311706	FALSE
CD74_APP	T8_activated	cDC2	CD74	APP	4.21595e-29	0.368904	0.878241	0.116751	FALSE
CD74_APP	T8_activated	pDC	CD74	APP	4.21595e-29	0.368904	0.878241	0.646617	FALSE
CD74_APP	TCM_CD8+	B_cells_memory	CD74	APP	0.0202198	0.171928	0.843284	0.130689	FALSE
CD74_APP	TCM_CD8+	B_cells_memory_activated	CD74	APP	0.0202198	0.171928	0.843284	0.250851	FALSE
CD74_APP	TCM_CD8+	Macrophages	CD74	APP	0.0202198	0.171928	0.843284	0.316236	FALSE
CD74_APP	TCM_CD8+	Monocytes_classical	CD74	APP	0.0202198	0.171928	0.843284	0.202411	FALSE
CD74_APP	TCM_CD8+	Monocytes_non-classical	CD74	APP	0.0202198	0.171928	0.843284	0.222697	FALSE
CD74_APP	TCM_CD8+	Plasma_cells	CD74	APP	0.0202198	0.171928	0.843284	0.181298	FALSE
CD74_APP	TCM_CD8+	Precursor_cells	CD74	APP	0.0202198	0.171928	0.843284	0.121359	FALSE
CD74_APP	TCM_CD8+	T4_activated	CD74	APP	0.0202198	0.171928	0.843284	0.187537	FALSE
CD74_APP	TCM_CD8+	T_regs	CD74	APP	0.0202198	0.171928	0.843284	0.143353	FALSE
CD74_APP	TCM_CD8+	cDC1	CD74	APP	0.0202198	0.171928	0.843284	0.311706	FALSE
CD74_APP	TCM_CD8+	cDC2	CD74	APP	0.0202198	0.171928	0.843284	0.116751	FALSE
CD74_APP	TCM_CD8+	pDC	CD74	APP	0.0202198	0.171928	0.843284	0.646617	FALSE
CD74_APP	TMRA_CD8+	B_cells_memory	CD74	APP	0.0274791	0.291661	0.863158	0.130689	FALSE
CD74_APP	TMRA_CD8+	B_cells_memory_activated	CD74	APP	0.0274791	0.291661	0.863158	0.250851	FALSE
CD74_APP	TMRA_CD8+	Macrophages	CD74	APP	0.0274791	0.291661	0.863158	0.316236	FALSE
CD74_APP	TMRA_CD8+	Monocytes_classical	CD74	APP	0.0274791	0.291661	0.863158	0.202411	FALSE
CD74_APP	TMRA_CD8+	Monocytes_non-classical	CD74	APP	0.0274791	0.291661	0.863158	0.222697	FALSE
CD74_APP	TMRA_CD8+	Plasma_cells	CD74	APP	0.0274791	0.291661	0.863158	0.181298	FALSE
CD74_APP	TMRA_CD8+	Precursor_cells	CD74	APP	0.0274791	0.291661	0.863158	0.121359	FALSE
CD74_APP	TMRA_CD8+	T4_activated	CD74	APP	0.0274791	0.291661	0.863158	0.187537	FALSE
CD74_APP	TMRA_CD8+	T_regs	CD74	APP	0.0274791	0.291661	0.863158	0.143353	FALSE
CD74_APP	TMRA_CD8+	cDC1	CD74	APP	0.0274791	0.291661	0.863158	0.311706	FALSE
CD74_APP	TMRA_CD8+	cDC2	CD74	APP	0.0274791	0.291661	0.863158	0.116751	FALSE
CD74_APP	TMRA_CD8+	pDC	CD74	APP	0.0274791	0.291661	0.863158	0.646617	FALSE
CD74_APP	T_regs	B_cells_memory	CD74	APP	8.46771e-18	0.208185	0.896995	0.130689	FALSE
CD74_APP	T_regs	B_cells_memory_activated	CD74	APP	8.46771e-18	0.208185	0.896995	0.250851	FALSE
CD74_APP	T_regs	Macrophages	CD74	APP	8.46771e-18	0.208185	0.896995	0.316236	FALSE
CD74_APP	T_regs	Monocytes_classical	CD74	APP	8.46771e-18	0.208185	0.896995	0.202411	FALSE
CD74_APP	T_regs	Monocytes_non-classical	CD74	APP	8.46771e-18	0.208185	0.896995	0.222697	FALSE
CD74_APP	T_regs	Plasma_cells	CD74	APP	8.46771e-18	0.208185	0.896995	0.181298	FALSE
CD74_APP	T_regs	Precursor_cells	CD74	APP	8.46771e-18	0.208185	0.896995	0.121359	FALSE
CD74_APP	T_regs	T4_activated	CD74	APP	8.46771e-18	0.208185	0.896995	0.187537	FALSE
CD74_APP	T_regs	cDC1	CD74	APP	8.46771e-18	0.208185	0.896995	0.311706	FALSE
CD74_APP	T_regs	cDC2	CD74	APP	8.46771e-18	0.208185	0.896995	0.116751	FALSE
CD74_APP	T_regs	pDC	CD74	APP	8.46771e-18	0.208185	0.896995	0.646617	FALSE
CD74_APP	cDC1	B_cells_memory	CD74	APP	7.1938e-25	0.18875	0.999207	0.130689	FALSE
CD74_APP	cDC1	B_cells_memory_activated	CD74	APP	7.1938e-25	0.18875	0.999207	0.250851	FALSE
CD74_APP	cDC1	Macrophages	CD74	APP	7.1938e-25	0.18875	0.999207	0.316236	FALSE
CD74_APP	cDC1	Monocytes_classical	CD74	APP	7.1938e-25	0.18875	0.999207	0.202411	FALSE
CD74_APP	cDC1	Monocytes_non-classical	CD74	APP	7.1938e-25	0.18875	0.999207	0.222697	FALSE
CD74_APP	cDC1	Plasma_cells	CD74	APP	7.1938e-25	0.18875	0.999207	0.181298	FALSE
CD74_APP	cDC1	Precursor_cells	CD74	APP	7.1938e-25	0.18875	0.999207	0.121359	FALSE
CD74_APP	cDC1	T4_activated	CD74	APP	7.1938e-25	0.18875	0.999207	0.187537	FALSE
CD74_APP	cDC1	T_regs	CD74	APP	7.1938e-25	0.18875	0.999207	0.143353	FALSE
CD74_APP	cDC1	cDC2	CD74	APP	7.1938e-25	0.18875	0.999207	0.116751	FALSE
CD74_APP	cDC1	pDC	CD74	APP	7.1938e-25	0.18875	0.999207	0.646617	FALSE
CD74_APP	iNKT_cells	B_cells_memory	CD74	APP	9.37915e-40	0.538811	0.912702	0.130689	FALSE
CD74_APP	iNKT_cells	B_cells_memory_activated	CD74	APP	9.37915e-40	0.538811	0.912702	0.250851	FALSE
CD74_APP	iNKT_cells	Macrophages	CD74	APP	9.37915e-40	0.538811	0.912702	0.316236	FALSE
CD74_APP	iNKT_cells	Monocytes_classical	CD74	APP	9.37915e-40	0.538811	0.912702	0.202411	FALSE
CD74_APP	iNKT_cells	Monocytes_non-classical	CD74	APP	9.37915e-40	0.538811	0.912702	0.222697	FALSE
CD74_APP	iNKT_cells	Plasma_cells	CD74	APP	9.37915e-40	0.538811	0.912702	0.181298	FALSE
CD74_APP	iNKT_cells	Precursor_cells	CD74	APP	9.37915e-40	0.538811	0.912702	0.121359	FALSE
CD74_APP	iNKT_cells	T4_activated	CD74	APP	9.37915e-40	0.538811	0.912702	0.187537	FALSE
CD74_APP	iNKT_cells	T_regs	CD74	APP	9.37915e-40	0.538811	0.912702	0.143353	FALSE
CD74_APP	iNKT_cells	cDC1	CD74	APP	9.37915e-40	0.538811	0.912702	0.311706	FALSE
CD74_APP	iNKT_cells	cDC2	CD74	APP	9.37915e-40	0.538811	0.912702	0.116751	FALSE
CD74_APP	iNKT_cells	pDC	CD74	APP	9.37915e-40	0.538811	0.912702	0.646617	FALSE
CD74_APP	B_cells_memory	B_cells_memory	CD74	APP	0.0245466	0.152053	0.996124	0.130689	FALSE
CD74_APP	B_cells_memory_activated	B_cells_memory_activated	CD74	APP	5.51623e-05	0.088937	0.996969	0.250851	FALSE
CD74_APP	Macrophages	Macrophages	CD74	APP	1.07637e-08	0.217466	0.988131	0.316236	FALSE
CD74_APP	Monocytes_classical	Monocytes_classical	CD74	APP	4.93284e-60	0.403581	0.998074	0.202411	FALSE
CD74_APP	Monocytes_non-classical	Monocytes_non-classical	CD74	APP	4.61189e-06	0.217327	0.998936	0.222697	FALSE
CD74_APP	T_regs	T_regs	CD74	APP	8.46771e-18	0.208185	0.896995	0.143353	FALSE
CD74_APP	cDC1	cDC1	CD74	APP	7.1938e-25	0.18875	0.999207	0.311706	FALSE
ICAM1_SPN	iNKT_cells	MAIT_cells	ICAM1	SPN	0.000142712	0.0828115	0.156048	0.175618	FALSE
ICAM1_SPN	iNKT_cells	Macrophages	ICAM1	SPN	0.000142712	0.0828115	0.156048	0.197161	FALSE
ICAM1_SPN	iNKT_cells	Monocytes_non-classical	ICAM1	SPN	0.000142712	0.0828115	0.156048	0.140329	FALSE
ICAM1_SPN	iNKT_cells	NK_CD16_bright	ICAM1	SPN	0.000142712	0.0828115	0.156048	0.200227	FALSE
ICAM1_SPN	iNKT_cells	NK_CD16_bright_activated	ICAM1	SPN	0.000142712	0.0828115	0.156048	0.142202	FALSE
ICAM1_SPN	iNKT_cells	NK_CD56_bright	ICAM1	SPN	0.000142712	0.0828115	0.156048	0.263291	FALSE
ICAM1_SPN	iNKT_cells	NK_CD56_bright_activated	ICAM1	SPN	0.000142712	0.0828115	0.156048	0.222704	FALSE
ICAM1_SPN	iNKT_cells	Precursor_cells	ICAM1	SPN	0.000142712	0.0828115	0.156048	0.587379	FALSE
ICAM1_SPN	iNKT_cells	T4_activated	ICAM1	SPN	0.000142712	0.0828115	0.156048	0.224626	FALSE
ICAM1_SPN	iNKT_cells	T4_memory	ICAM1	SPN	0.000142712	0.0828115	0.156048	0.19228	FALSE
ICAM1_SPN	iNKT_cells	T8_activated	ICAM1	SPN	0.000142712	0.0828115	0.156048	0.22717	FALSE
ICAM1_SPN	iNKT_cells	T8_naive	ICAM1	SPN	0.000142712	0.0828115	0.156048	0.1181	FALSE
ICAM1_SPN	iNKT_cells	TCM_CD8+	ICAM1	SPN	0.000142712	0.0828115	0.156048	0.230464	FALSE
ICAM1_SPN	iNKT_cells	TEM_CD8+	ICAM1	SPN	0.000142712	0.0828115	0.156048	0.198594	FALSE
ICAM1_SPN	iNKT_cells	TMRA_CD8+	ICAM1	SPN	0.000142712	0.0828115	0.156048	0.249307	FALSE
ICAM1_SPN	iNKT_cells	T_gd	ICAM1	SPN	0.000142712	0.0828115	0.156048	0.183129	FALSE
ICAM1_SPN	iNKT_cells	T_regs	ICAM1	SPN	0.000142712	0.0828115	0.156048	0.315802	FALSE
ICAM1_SPN	iNKT_cells	cDC1	ICAM1	SPN	0.000142712	0.0828115	0.156048	0.121802	FALSE
ICAM1_SPN	iNKT_cells	pDC	ICAM1	SPN	0.000142712	0.0828115	0.156048	0.300752	FALSE
ICAM1_SPN	iNKT_cells	iNKT_cells	ICAM1	SPN	0.000142712	0.0828115	0.156048	0.189319	FALSE
ICAM1_ITGAL	iNKT_cells	B_cells_memory	ICAM1	ITGAL	0.000142712	0.0828115	0.156048	0.139142	FALSE
ICAM1_ITGAL	iNKT_cells	B_cells_memory_activated	ICAM1	ITGAL	0.000142712	0.0828115	0.156048	0.203025	FALSE
ICAM1_ITGAL	iNKT_cells	MAIT_cells	ICAM1	ITGAL	0.000142712	0.0828115	0.156048	0.134697	FALSE
ICAM1_ITGAL	iNKT_cells	Macrophages	ICAM1	ITGAL	0.000142712	0.0828115	0.156048	0.130915	FALSE
ICAM1_ITGAL	iNKT_cells	Monocytes_classical	ICAM1	ITGAL	0.000142712	0.0828115	0.156048	0.103581	FALSE
ICAM1_ITGAL	iNKT_cells	Monocytes_non-classical	ICAM1	ITGAL	0.000142712	0.0828115	0.156048	0.186089	FALSE
ICAM1_ITGAL	iNKT_cells	NK_CD16_bright	ICAM1	ITGAL	0.000142712	0.0828115	0.156048	0.173026	FALSE
ICAM1_ITGAL	iNKT_cells	NK_CD16_bright_activated	ICAM1	ITGAL	0.000142712	0.0828115	0.156048	0.117431	FALSE
ICAM1_ITGAL	iNKT_cells	NK_CD56_bright	ICAM1	ITGAL	0.000142712	0.0828115	0.156048	0.2	FALSE
ICAM1_ITGAL	iNKT_cells	NK_CD56_bright_activated	ICAM1	ITGAL	0.000142712	0.0828115	0.156048	0.144714	FALSE
ICAM1_ITGAL	iNKT_cells	Plasma_cells	ICAM1	ITGAL	0.000142712	0.0828115	0.156048	0.379771	FALSE
ICAM1_ITGAL	iNKT_cells	T4_activated	ICAM1	ITGAL	0.000142712	0.0828115	0.156048	0.18325	FALSE
ICAM1_ITGAL	iNKT_cells	T4_memory	ICAM1	ITGAL	0.000142712	0.0828115	0.156048	0.171704	FALSE
ICAM1_ITGAL	iNKT_cells	T8_activated	ICAM1	ITGAL	0.000142712	0.0828115	0.156048	0.230719	FALSE
ICAM1_ITGAL	iNKT_cells	TCM_CD8+	ICAM1	ITGAL	0.000142712	0.0828115	0.156048	0.239221	FALSE
ICAM1_ITGAL	iNKT_cells	TEM_CD8+	ICAM1	ITGAL	0.000142712	0.0828115	0.156048	0.17968	FALSE
ICAM1_ITGAL	iNKT_cells	TMRA_CD8+	ICAM1	ITGAL	0.000142712	0.0828115	0.156048	0.235457	FALSE
ICAM1_ITGAL	iNKT_cells	T_gd	ICAM1	ITGAL	0.000142712	0.0828115	0.156048	0.127614	FALSE
ICAM1_ITGAL	iNKT_cells	T_regs	ICAM1	ITGAL	0.000142712	0.0828115	0.156048	0.291081	FALSE
ICAM1_ITGAL	iNKT_cells	cDC1	ICAM1	ITGAL	0.000142712	0.0828115	0.156048	0.145689	FALSE
ICAM1_ITGAL	iNKT_cells	pDC	ICAM1	ITGAL	0.000142712	0.0828115	0.156048	0.255639	FALSE
ICAM1_ITGAL	iNKT_cells	iNKT_cells	ICAM1	ITGAL	0.000142712	0.0828115	0.156048	0.193952	FALSE
FAS_FASLG	T4_activated	NK_CD16_bright_activated	FAS	FASLG	0.0269114	0.0270944	0.208668	0.143119	FALSE
FAS_FASLG	T4_activated	NK_CD56_bright_activated	FAS	FASLG	0.0269114	0.0270944	0.208668	0.168977	FALSE
FAS_FASLG	T4_activated	T8_activated	FAS	FASLG	0.0269114	0.0270944	0.208668	0.136261	FALSE
FAS_FASLG	T4_memory	NK_CD16_bright_activated	FAS	FASLG	0.00446177	0.0453885	0.127211	0.143119	FALSE
FAS_FASLG	T4_memory	NK_CD56_bright_activated	FAS	FASLG	0.00446177	0.0453885	0.127211	0.168977	FALSE
FAS_FASLG	T4_memory	T8_activated	FAS	FASLG	0.00446177	0.0453885	0.127211	0.136261	FALSE
FAS_FASLG	T8_activated	NK_CD16_bright_activated	FAS	FASLG	0.0286508	0.0432847	0.186413	0.143119	FALSE
FAS_FASLG	T8_activated	NK_CD56_bright_activated	FAS	FASLG	0.0286508	0.0432847	0.186413	0.168977	FALSE
FAS_FASLG	cDC1	NK_CD16_bright_activated	FAS	FASLG	0.0197897	0.0350744	0.122454	0.143119	FALSE
FAS_FASLG	cDC1	NK_CD56_bright_activated	FAS	FASLG	0.0197897	0.0350744	0.122454	0.168977	FALSE
FAS_FASLG	cDC1	T8_activated	FAS	FASLG	0.0197897	0.0350744	0.122454	0.136261	FALSE
FAS_FASLG	iNKT_cells	NK_CD16_bright_activated	FAS	FASLG	0.014494	0.0591752	0.153831	0.143119	FALSE
FAS_FASLG	iNKT_cells	NK_CD56_bright_activated	FAS	FASLG	0.014494	0.0591752	0.153831	0.168977	FALSE
FAS_FASLG	iNKT_cells	T8_activated	FAS	FASLG	0.014494	0.0591752	0.153831	0.136261	FALSE
FAS_FASLG	T8_activated	T8_activated	FAS	FASLG	0.0286508	0.0432847	0.186413	0.136261	FALSE
NRP2_SEMA3C	Macrophages	Macrophages	NRP2	SEMA3C	0.0249405	0.0712553	0.53582	0.135647	FALSE
HLA-A_KIR3DL1	Macrophages	NK_CD16_bright	HLA-A	KIR3DL1	5.41327e-41	0.35245	0.993217	0.100113	FALSE
HLA-A_KIR3DL1	Macrophages	TMRA_CD8+	HLA-A	KIR3DL1	5.41327e-41	0.35245	0.993217	0.121884	FALSE
HLA-A_KIR3DL1	Monocytes_classical	NK_CD16_bright	HLA-A	KIR3DL1	4.36663e-23	0.227109	0.981065	0.100113	FALSE
HLA-A_KIR3DL1	Monocytes_classical	TMRA_CD8+	HLA-A	KIR3DL1	4.36663e-23	0.227109	0.981065	0.121884	FALSE
HLA-A_KIR3DL1	Monocytes_intermediate	NK_CD16_bright	HLA-A	KIR3DL1	0.0189474	0.107696	0.908609	0.100113	FALSE
HLA-A_KIR3DL1	Monocytes_intermediate	TMRA_CD8+	HLA-A	KIR3DL1	0.0189474	0.107696	0.908609	0.121884	FALSE
HLA-A_KIR3DL1	Monocytes_non-classical	NK_CD16_bright	HLA-A	KIR3DL1	0.010074	0.141515	0.98617	0.100113	FALSE
HLA-A_KIR3DL1	Monocytes_non-classical	TMRA_CD8+	HLA-A	KIR3DL1	0.010074	0.141515	0.98617	0.121884	FALSE
HLA-A_KIR3DL1	T8_activated	NK_CD16_bright	HLA-A	KIR3DL1	7.64141e-08	0.115578	0.990154	0.100113	FALSE
HLA-A_KIR3DL1	T8_activated	TMRA_CD8+	HLA-A	KIR3DL1	7.64141e-08	0.115578	0.990154	0.121884	FALSE
HLA-A_KIR3DL1	cDC1	NK_CD16_bright	HLA-A	KIR3DL1	6.06315e-25	0.199902	0.993388	0.100113	FALSE
HLA-A_KIR3DL1	cDC1	TMRA_CD8+	HLA-A	KIR3DL1	6.06315e-25	0.199902	0.993388	0.121884	FALSE
HLA-F_KIR3DL1	Macrophages	NK_CD16_bright	HLA-F	KIR3DL1	1.05702e-12	0.177118	0.639678	0.100113	FALSE
HLA-F_KIR3DL1	Macrophages	TMRA_CD8+	HLA-F	KIR3DL1	1.05702e-12	0.177118	0.639678	0.121884	FALSE
HLA-F_KIR3DL1	Monocytes_classical	NK_CD16_bright	HLA-F	KIR3DL1	1.62273e-11	0.148412	0.578947	0.100113	FALSE
HLA-F_KIR3DL1	Monocytes_classical	TMRA_CD8+	HLA-F	KIR3DL1	1.62273e-11	0.148412	0.578947	0.121884	FALSE
HLA-F_KIR3DL1	T8_activated	NK_CD16_bright	HLA-F	KIR3DL1	0.000470425	0.0971292	0.443059	0.100113	FALSE
HLA-F_KIR3DL1	T8_activated	TMRA_CD8+	HLA-F	KIR3DL1	0.000470425	0.0971292	0.443059	0.121884	FALSE
HLA-F_KIR3DL1	cDC1	NK_CD16_bright	HLA-F	KIR3DL1	3.3974e-05	0.11273	0.704047	0.100113	FALSE
HLA-F_KIR3DL1	cDC1	TMRA_CD8+	HLA-F	KIR3DL1	3.3974e-05	0.11273	0.704047	0.121884	FALSE
HLA-F_KIR3DL2	Macrophages	TMRA_CD8+	HLA-F	KIR3DL2	1.05702e-12	0.177118	0.639678	0.101108	FALSE
HLA-F_KIR3DL2	Monocytes_classical	TMRA_CD8+	HLA-F	KIR3DL2	1.62273e-11	0.148412	0.578947	0.101108	FALSE
HLA-F_KIR3DL2	T8_activated	TMRA_CD8+	HLA-F	KIR3DL2	0.000470425	0.0971292	0.443059	0.101108	FALSE
HLA-F_KIR3DL2	cDC1	TMRA_CD8+	HLA-F	KIR3DL2	3.3974e-05	0.11273	0.704047	0.101108	FALSE
HLA-B_KIR3DL2	B_cells_memory_activated	TMRA_CD8+	HLA-B	KIR3DL2	7.49344e-25	0.244663	0.984843	0.101108	FALSE
HLA-B_KIR3DL2	B_cells_naive	TMRA_CD8+	HLA-B	KIR3DL2	0.000768042	0.246874	0.962582	0.101108	FALSE
HLA-B_KIR3DL2	Macrophages	TMRA_CD8+	HLA-B	KIR3DL2	1.6068e-15	0.206711	0.994065	0.101108	FALSE
HLA-B_KIR3DL2	Monocytes_classical	TMRA_CD8+	HLA-B	KIR3DL2	2.16641e-05	0.111367	0.984596	0.101108	FALSE
HLA-B_KIR3DL2	T4_activated	TMRA_CD8+	HLA-B	KIR3DL2	1.03571e-07	0.0935013	0.981008	0.101108	FALSE
HLA-B_KIR3DL2	T8_activated	TMRA_CD8+	HLA-B	KIR3DL2	7.68251e-16	0.20554	0.98359	0.101108	FALSE
HLA-B_KIR3DL2	T_gd	TMRA_CD8+	HLA-B	KIR3DL2	6.09133e-09	0.327874	0.981906	0.101108	FALSE
HLA-B_KIR3DL2	T_regs	TMRA_CD8+	HLA-B	KIR3DL2	3.11919e-09	0.135464	0.974794	0.101108	FALSE
HLA-B_KIR3DL2	cDC1	TMRA_CD8+	HLA-B	KIR3DL2	3.39667e-48	0.283354	0.994975	0.101108	FALSE
HLA-F_LILRB2	Macrophages	Monocytes_classical	HLA-F	LILRB2	1.05702e-12	0.177118	0.639678	0.630983	FALSE
HLA-F_LILRB2	Macrophages	Monocytes_intermediate	HLA-F	LILRB2	1.05702e-12	0.177118	0.639678	0.419462	FALSE
HLA-F_LILRB2	Macrophages	Monocytes_non-classical	HLA-F	LILRB2	1.05702e-12	0.177118	0.639678	0.704698	FALSE
HLA-F_LILRB2	Macrophages	cDC1	HLA-F	LILRB2	1.05702e-12	0.177118	0.639678	0.553109	FALSE
HLA-F_LILRB2	Monocytes_classical	Macrophages	HLA-F	LILRB2	1.62273e-11	0.148412	0.578947	0.502103	FALSE
HLA-F_LILRB2	Monocytes_classical	Monocytes_intermediate	HLA-F	LILRB2	1.62273e-11	0.148412	0.578947	0.419462	FALSE
HLA-F_LILRB2	Monocytes_classical	Monocytes_non-classical	HLA-F	LILRB2	1.62273e-11	0.148412	0.578947	0.704698	FALSE
HLA-F_LILRB2	Monocytes_classical	cDC1	HLA-F	LILRB2	1.62273e-11	0.148412	0.578947	0.553109	FALSE
HLA-F_LILRB2	T8_activated	Macrophages	HLA-F	LILRB2	0.000470425	0.0971292	0.443059	0.502103	FALSE
HLA-F_LILRB2	T8_activated	Monocytes_classical	HLA-F	LILRB2	0.000470425	0.0971292	0.443059	0.630983	FALSE
HLA-F_LILRB2	T8_activated	Monocytes_intermediate	HLA-F	LILRB2	0.000470425	0.0971292	0.443059	0.419462	FALSE
HLA-F_LILRB2	T8_activated	Monocytes_non-classical	HLA-F	LILRB2	0.000470425	0.0971292	0.443059	0.704698	FALSE
HLA-F_LILRB2	T8_activated	cDC1	HLA-F	LILRB2	0.000470425	0.0971292	0.443059	0.553109	FALSE
HLA-F_LILRB2	cDC1	Macrophages	HLA-F	LILRB2	3.3974e-05	0.11273	0.704047	0.502103	FALSE
HLA-F_LILRB2	cDC1	Monocytes_classical	HLA-F	LILRB2	3.3974e-05	0.11273	0.704047	0.630983	FALSE
HLA-F_LILRB2	cDC1	Monocytes_intermediate	HLA-F	LILRB2	3.3974e-05	0.11273	0.704047	0.419462	FALSE
HLA-F_LILRB2	cDC1	Monocytes_non-classical	HLA-F	LILRB2	3.3974e-05	0.11273	0.704047	0.704698	FALSE
HLA-F_LILRB2	Macrophages	Macrophages	HLA-F	LILRB2	1.05702e-12	0.177118	0.639678	0.502103	FALSE
HLA-F_LILRB2	Monocytes_classical	Monocytes_classical	HLA-F	LILRB2	1.62273e-11	0.148412	0.578947	0.630983	FALSE
HLA-F_LILRB2	cDC1	cDC1	HLA-F	LILRB2	3.3974e-05	0.11273	0.704047	0.553109	FALSE
HLA-F_LILRB1	Macrophages	B_cells_memory	HLA-F	LILRB1	1.05702e-12	0.177118	0.639678	0.117685	FALSE
HLA-F_LILRB1	Macrophages	B_cells_memory_activated	HLA-F	LILRB1	1.05702e-12	0.177118	0.639678	0.122873	FALSE
HLA-F_LILRB1	Macrophages	Monocytes_classical	HLA-F	LILRB1	1.05702e-12	0.177118	0.639678	0.457618	FALSE
HLA-F_LILRB1	Macrophages	Monocytes_intermediate	HLA-F	LILRB1	1.05702e-12	0.177118	0.639678	0.246253	FALSE
HLA-F_LILRB1	Macrophages	Monocytes_non-classical	HLA-F	LILRB1	1.05702e-12	0.177118	0.639678	0.670213	FALSE
HLA-F_LILRB1	Macrophages	Plasma_cells	HLA-F	LILRB1	1.05702e-12	0.177118	0.639678	0.160305	FALSE
HLA-F_LILRB1	Macrophages	cDC1	HLA-F	LILRB1	1.05702e-12	0.177118	0.639678	0.488226	FALSE
HLA-F_LILRB1	Macrophages	pDC	HLA-F	LILRB1	1.05702e-12	0.177118	0.639678	0.142857	FALSE
HLA-F_LILRB1	Monocytes_classical	B_cells_memory	HLA-F	LILRB1	1.62273e-11	0.148412	0.578947	0.117685	FALSE
HLA-F_LILRB1	Monocytes_classical	B_cells_memory_activated	HLA-F	LILRB1	1.62273e-11	0.148412	0.578947	0.122873	FALSE
HLA-F_LILRB1	Monocytes_classical	Macrophages	HLA-F	LILRB1	1.62273e-11	0.148412	0.578947	0.34674	FALSE
HLA-F_LILRB1	Monocytes_classical	Monocytes_intermediate	HLA-F	LILRB1	1.62273e-11	0.148412	0.578947	0.246253	FALSE
HLA-F_LILRB1	Monocytes_classical	Monocytes_non-classical	HLA-F	LILRB1	1.62273e-11	0.148412	0.578947	0.670213	FALSE
HLA-F_LILRB1	Monocytes_classical	Plasma_cells	HLA-F	LILRB1	1.62273e-11	0.148412	0.578947	0.160305	FALSE
HLA-F_LILRB1	Monocytes_classical	cDC1	HLA-F	LILRB1	1.62273e-11	0.148412	0.578947	0.488226	FALSE
HLA-F_LILRB1	Monocytes_classical	pDC	HLA-F	LILRB1	1.62273e-11	0.148412	0.578947	0.142857	FALSE
HLA-F_LILRB1	T8_activated	B_cells_memory	HLA-F	LILRB1	0.000470425	0.0971292	0.443059	0.117685	FALSE
HLA-F_LILRB1	T8_activated	B_cells_memory_activated	HLA-F	LILRB1	0.000470425	0.0971292	0.443059	0.122873	FALSE
HLA-F_LILRB1	T8_activated	Macrophages	HLA-F	LILRB1	0.000470425	0.0971292	0.443059	0.34674	FALSE
HLA-F_LILRB1	T8_activated	Monocytes_classical	HLA-F	LILRB1	0.000470425	0.0971292	0.443059	0.457618	FALSE
HLA-F_LILRB1	T8_activated	Monocytes_intermediate	HLA-F	LILRB1	0.000470425	0.0971292	0.443059	0.246253	FALSE
HLA-F_LILRB1	T8_activated	Monocytes_non-classical	HLA-F	LILRB1	0.000470425	0.0971292	0.443059	0.670213	FALSE
HLA-F_LILRB1	T8_activated	Plasma_cells	HLA-F	LILRB1	0.000470425	0.0971292	0.443059	0.160305	FALSE
HLA-F_LILRB1	T8_activated	cDC1	HLA-F	LILRB1	0.000470425	0.0971292	0.443059	0.488226	FALSE
HLA-F_LILRB1	T8_activated	pDC	HLA-F	LILRB1	0.000470425	0.0971292	0.443059	0.142857	FALSE
HLA-F_LILRB1	cDC1	B_cells_memory	HLA-F	LILRB1	3.3974e-05	0.11273	0.704047	0.117685	FALSE
HLA-F_LILRB1	cDC1	B_cells_memory_activated	HLA-F	LILRB1	3.3974e-05	0.11273	0.704047	0.122873	FALSE
HLA-F_LILRB1	cDC1	Macrophages	HLA-F	LILRB1	3.3974e-05	0.11273	0.704047	0.34674	FALSE
HLA-F_LILRB1	cDC1	Monocytes_classical	HLA-F	LILRB1	3.3974e-05	0.11273	0.704047	0.457618	FALSE
HLA-F_LILRB1	cDC1	Monocytes_intermediate	HLA-F	LILRB1	3.3974e-05	0.11273	0.704047	0.246253	FALSE
HLA-F_LILRB1	cDC1	Monocytes_non-classical	HLA-F	LILRB1	3.3974e-05	0.11273	0.704047	0.670213	FALSE
HLA-F_LILRB1	cDC1	Plasma_cells	HLA-F	LILRB1	3.3974e-05	0.11273	0.704047	0.160305	FALSE
HLA-F_LILRB1	cDC1	pDC	HLA-F	LILRB1	3.3974e-05	0.11273	0.704047	0.142857	FALSE
HLA-F_LILRB1	Macrophages	Macrophages	HLA-F	LILRB1	1.05702e-12	0.177118	0.639678	0.34674	FALSE
HLA-F_LILRB1	Monocytes_classical	Monocytes_classical	HLA-F	LILRB1	1.62273e-11	0.148412	0.578947	0.457618	FALSE
HLA-F_LILRB1	cDC1	cDC1	HLA-F	LILRB1	3.3974e-05	0.11273	0.704047	0.488226	FALSE
CCL4_CCR5	NK_CD16_bright	Macrophages	CCL4	CCR5	0.00737519	0.167381	0.50464	0.114879	FALSE
CCL4_CCR5	NK_CD16_bright	Monocytes_non-classical	CCL4	CCR5	0.00737519	0.167381	0.50464	0.14155	FALSE
CCL4_CCR5	NK_CD16_bright	cDC1	CCL4	CCR5	0.00737519	0.167381	0.50464	0.10825	FALSE
CCL4_CCR5	T4_activated	Macrophages	CCL4	CCR5	0.000550643	0.0757728	0.390796	0.114879	FALSE
CCL4_CCR5	T4_activated	Monocytes_non-classical	CCL4	CCR5	0.000550643	0.0757728	0.390796	0.14155	FALSE
CCL4_CCR5	T4_activated	cDC1	CCL4	CCR5	0.000550643	0.0757728	0.390796	0.10825	FALSE
CCL4_CCR5	T8_activated	Macrophages	CCL4	CCR5	8.88331e-22	0.513624	0.67148	0.114879	FALSE
CCL4_CCR5	T8_activated	Monocytes_non-classical	CCL4	CCR5	8.88331e-22	0.513624	0.67148	0.14155	FALSE
CCL4_CCR5	T8_activated	cDC1	CCL4	CCR5	8.88331e-22	0.513624	0.67148	0.10825	FALSE
CCL4_CCR5	TCM_CD8+	Macrophages	CCL4	CCR5	1.4955e-06	0.313105	0.45398	0.114879	FALSE
CCL4_CCR5	TCM_CD8+	Monocytes_non-classical	CCL4	CCR5	1.4955e-06	0.313105	0.45398	0.14155	FALSE
CCL4_CCR5	TCM_CD8+	cDC1	CCL4	CCR5	1.4955e-06	0.313105	0.45398	0.10825	FALSE
CCL4_CCR5	TEM_CD8+	Macrophages	CCL4	CCR5	0.0123453	0.296419	0.559759	0.114879	FALSE
CCL4_CCR5	TEM_CD8+	Monocytes_non-classical	CCL4	CCR5	0.0123453	0.296419	0.559759	0.14155	FALSE
CCL4_CCR5	TEM_CD8+	cDC1	CCL4	CCR5	0.0123453	0.296419	0.559759	0.10825	FALSE
CCL4_CCR5	cDC1	Macrophages	CCL4	CCR5	0.00260103	0.146089	0.509918	0.114879	FALSE
CCL4_CCR5	cDC1	Monocytes_non-classical	CCL4	CCR5	0.00260103	0.146089	0.509918	0.14155	FALSE
CCL4_CCR5	iNKT_cells	Macrophages	CCL4	CCR5	1.9186e-38	0.59743	0.664113	0.114879	FALSE
CCL4_CCR5	iNKT_cells	Monocytes_non-classical	CCL4	CCR5	1.9186e-38	0.59743	0.664113	0.14155	FALSE
CCL4_CCR5	iNKT_cells	cDC1	CCL4	CCR5	1.9186e-38	0.59743	0.664113	0.10825	FALSE
CCL4_CCR5	cDC1	cDC1	CCL4	CCR5	0.00260103	0.146089	0.509918	0.10825	FALSE
CCL3_CCR5	T4_activated	Macrophages	CCL3	CCR5	0.00252184	0.0577137	0.284393	0.114879	FALSE
CCL3_CCR5	T4_activated	Monocytes_non-classical	CCL3	CCR5	0.00252184	0.0577137	0.284393	0.14155	FALSE
CCL3_CCR5	T4_activated	cDC1	CCL3	CCR5	0.00252184	0.0577137	0.284393	0.10825	FALSE
CCL3_CCR5	T8_activated	Macrophages	CCL3	CCR5	8.8807e-09	0.280932	0.584509	0.114879	FALSE
CCL3_CCR5	T8_activated	Monocytes_non-classical	CCL3	CCR5	8.8807e-09	0.280932	0.584509	0.14155	FALSE
CCL3_CCR5	T8_activated	cDC1	CCL3	CCR5	8.8807e-09	0.280932	0.584509	0.10825	FALSE
CCL3_CCR5	TCM_CD8+	Macrophages	CCL3	CCR5	0.0209432	0.106501	0.180348	0.114879	FALSE
CCL3_CCR5	TCM_CD8+	Monocytes_non-classical	CCL3	CCR5	0.0209432	0.106501	0.180348	0.14155	FALSE
CCL3_CCR5	TCM_CD8+	cDC1	CCL3	CCR5	0.0209432	0.106501	0.180348	0.10825	FALSE
CCL3_CCR5	cDC1	Macrophages	CCL3	CCR5	9.99722e-10	0.223104	0.783391	0.114879	FALSE
CCL3_CCR5	cDC1	Monocytes_non-classical	CCL3	CCR5	9.99722e-10	0.223104	0.783391	0.14155	FALSE
CCL3_CCR5	iNKT_cells	Macrophages	CCL3	CCR5	2.64498e-19	0.348816	0.502621	0.114879	FALSE
CCL3_CCR5	iNKT_cells	Monocytes_non-classical	CCL3	CCR5	2.64498e-19	0.348816	0.502621	0.14155	FALSE
CCL3_CCR5	iNKT_cells	cDC1	CCL3	CCR5	2.64498e-19	0.348816	0.502621	0.10825	FALSE
CCL3_CCR5	cDC1	cDC1	CCL3	CCR5	9.99722e-10	0.223104	0.783391	0.10825	FALSE
CCL5_CCR5	NK_CD16_bright	Macrophages	CCL5	CCR5	4.26346e-16	0.385064	0.903283	0.114879	FALSE
CCL5_CCR5	NK_CD16_bright	Monocytes_non-classical	CCL5	CCR5	4.26346e-16	0.385064	0.903283	0.14155	FALSE
CCL5_CCR5	NK_CD16_bright	cDC1	CCL5	CCR5	4.26346e-16	0.385064	0.903283	0.10825	FALSE
CCL5_CCR5	Plasma_cells	Macrophages	CCL5	CCR5	0.0378202	0.230923	0.410714	0.114879	FALSE
CCL5_CCR5	Plasma_cells	Monocytes_non-classical	CCL5	CCR5	0.0378202	0.230923	0.410714	0.14155	FALSE
CCL5_CCR5	Plasma_cells	cDC1	CCL5	CCR5	0.0378202	0.230923	0.410714	0.10825	FALSE
CCL5_CCR5	T8_activated	Macrophages	CCL5	CCR5	1.28725e-84	0.866011	0.813915	0.114879	FALSE
CCL5_CCR5	T8_activated	Monocytes_non-classical	CCL5	CCR5	1.28725e-84	0.866011	0.813915	0.14155	FALSE
CCL5_CCR5	T8_activated	cDC1	CCL5	CCR5	1.28725e-84	0.866011	0.813915	0.10825	FALSE
CCL5_CCR5	cDC1	Macrophages	CCL5	CCR5	0.0308076	0.0742227	0.308384	0.114879	FALSE
CCL5_CCR5	cDC1	Monocytes_non-classical	CCL5	CCR5	0.0308076	0.0742227	0.308384	0.14155	FALSE
CCL5_CCR5	cDC1	cDC1	CCL5	CCR5	0.0308076	0.0742227	0.308384	0.10825	FALSE
KLRB1_CLEC2D	T4_memory	B_cells_memory	KLRB1	CLEC2D	0.0423364	0.0608491	0.168707	0.323797	FALSE
KLRB1_CLEC2D	T4_memory	B_cells_memory_activated	KLRB1	CLEC2D	0.0423364	0.0608491	0.168707	0.317202	FALSE
KLRB1_CLEC2D	T4_memory	B_cells_naive	KLRB1	CLEC2D	0.0423364	0.0608491	0.168707	0.317591	FALSE
KLRB1_CLEC2D	T4_memory	B_cells_naive_activated	KLRB1	CLEC2D	0.0423364	0.0608491	0.168707	0.289969	FALSE
KLRB1_CLEC2D	T4_memory	MAIT_cells	KLRB1	CLEC2D	0.0423364	0.0608491	0.168707	0.227621	FALSE
KLRB1_CLEC2D	T4_memory	NK_CD16_bright	KLRB1	CLEC2D	0.0423364	0.0608491	0.168707	0.14454	FALSE
KLRB1_CLEC2D	T4_memory	NK_CD16_bright_activated	KLRB1	CLEC2D	0.0423364	0.0608491	0.168707	0.117431	FALSE
KLRB1_CLEC2D	T4_memory	NK_CD56_bright_activated	KLRB1	CLEC2D	0.0423364	0.0608491	0.168707	0.105719	FALSE
KLRB1_CLEC2D	T4_memory	Plasma_cells	KLRB1	CLEC2D	0.0423364	0.0608491	0.168707	0.278626	FALSE
KLRB1_CLEC2D	T4_memory	T4_activated	KLRB1	CLEC2D	0.0423364	0.0608491	0.168707	0.421236	FALSE
KLRB1_CLEC2D	T4_memory	T4_naive	KLRB1	CLEC2D	0.0423364	0.0608491	0.168707	0.226679	FALSE
KLRB1_CLEC2D	T4_memory	T8_activated	KLRB1	CLEC2D	0.0423364	0.0608491	0.168707	0.360544	FALSE
KLRB1_CLEC2D	T4_memory	T8_naive	KLRB1	CLEC2D	0.0423364	0.0608491	0.168707	0.327022	FALSE
KLRB1_CLEC2D	T4_memory	TCM_CD8+	KLRB1	CLEC2D	0.0423364	0.0608491	0.168707	0.336081	FALSE
KLRB1_CLEC2D	T4_memory	TEM_CD8+	KLRB1	CLEC2D	0.0423364	0.0608491	0.168707	0.249273	FALSE
KLRB1_CLEC2D	T4_memory	TMRA_CD8+	KLRB1	CLEC2D	0.0423364	0.0608491	0.168707	0.273546	FALSE
KLRB1_CLEC2D	T4_memory	T_gd	KLRB1	CLEC2D	0.0423364	0.0608491	0.168707	0.250901	FALSE
KLRB1_CLEC2D	T4_memory	T_regs	KLRB1	CLEC2D	0.0423364	0.0608491	0.168707	0.418818	FALSE
KLRB1_CLEC2D	T4_memory	cDC2	KLRB1	CLEC2D	0.0423364	0.0608491	0.168707	0.150592	FALSE
KLRB1_CLEC2D	T4_memory	iNKT_cells	KLRB1	CLEC2D	0.0423364	0.0608491	0.168707	0.294003	FALSE
KLRB1_CLEC2D	T4_memory	T4_memory	KLRB1	CLEC2D	0.0423364	0.0608491	0.168707	0.315595	FALSE
TNF_TNFRSF1A	TCM_CD8+	Macrophages	TNF	TNFRSF1A	0.000911558	0.154331	0.240464	0.410883	FALSE
TNF_TNFRSF1A	TCM_CD8+	Monocytes_classical	TNF	TNFRSF1A	0.000911558	0.154331	0.240464	0.403727	FALSE
TNF_TNFRSF1A	TCM_CD8+	Monocytes_intermediate	TNF	TNFRSF1A	0.000911558	0.154331	0.240464	0.237925	FALSE
TNF_TNFRSF1A	TCM_CD8+	Monocytes_non-classical	TNF	TNFRSF1A	0.000911558	0.154331	0.240464	0.388652	FALSE
TNF_TNFRSF1A	TCM_CD8+	Precursor_cells	TNF	TNFRSF1A	0.000911558	0.154331	0.240464	0.174757	FALSE
TNF_TNFRSF1A	TCM_CD8+	T4_activated	TNF	TNFRSF1A	0.000911558	0.154331	0.240464	0.10678	FALSE
TNF_TNFRSF1A	TCM_CD8+	T8_activated	TNF	TNFRSF1A	0.000911558	0.154331	0.240464	0.100392	FALSE
TNF_TNFRSF1A	TCM_CD8+	T_regs	TNF	TNFRSF1A	0.000911558	0.154331	0.240464	0.108382	FALSE
TNF_TNFRSF1A	TCM_CD8+	cDC1	TNF	TNFRSF1A	0.000911558	0.154331	0.240464	0.369134	FALSE
TNF_TNFRSF1A	TCM_CD8+	cDC2	TNF	TNFRSF1A	0.000911558	0.154331	0.240464	0.109983	FALSE
TNF_TNFRSF1A	TEM_CD8+	Macrophages	TNF	TNFRSF1A	0.00512125	0.20651	0.224993	0.410883	FALSE
TNF_TNFRSF1A	TEM_CD8+	Monocytes_classical	TNF	TNFRSF1A	0.00512125	0.20651	0.224993	0.403727	FALSE
TNF_TNFRSF1A	TEM_CD8+	Monocytes_intermediate	TNF	TNFRSF1A	0.00512125	0.20651	0.224993	0.237925	FALSE
TNF_TNFRSF1A	TEM_CD8+	Monocytes_non-classical	TNF	TNFRSF1A	0.00512125	0.20651	0.224993	0.388652	FALSE
TNF_TNFRSF1A	TEM_CD8+	Precursor_cells	TNF	TNFRSF1A	0.00512125	0.20651	0.224993	0.174757	FALSE
TNF_TNFRSF1A	TEM_CD8+	T4_activated	TNF	TNFRSF1A	0.00512125	0.20651	0.224993	0.10678	FALSE
TNF_TNFRSF1A	TEM_CD8+	T8_activated	TNF	TNFRSF1A	0.00512125	0.20651	0.224993	0.100392	FALSE
TNF_TNFRSF1A	TEM_CD8+	T_regs	TNF	TNFRSF1A	0.00512125	0.20651	0.224993	0.108382	FALSE
TNF_TNFRSF1A	TEM_CD8+	cDC1	TNF	TNFRSF1A	0.00512125	0.20651	0.224993	0.369134	FALSE
TNF_TNFRSF1A	TEM_CD8+	cDC2	TNF	TNFRSF1A	0.00512125	0.20651	0.224993	0.109983	FALSE
TNF_TNFRSF1A	cDC1	Macrophages	TNF	TNFRSF1A	0.0484822	0.0470699	0.20365	0.410883	FALSE
TNF_TNFRSF1A	cDC1	Monocytes_classical	TNF	TNFRSF1A	0.0484822	0.0470699	0.20365	0.403727	FALSE
TNF_TNFRSF1A	cDC1	Monocytes_intermediate	TNF	TNFRSF1A	0.0484822	0.0470699	0.20365	0.237925	FALSE
TNF_TNFRSF1A	cDC1	Monocytes_non-classical	TNF	TNFRSF1A	0.0484822	0.0470699	0.20365	0.388652	FALSE
TNF_TNFRSF1A	cDC1	Precursor_cells	TNF	TNFRSF1A	0.0484822	0.0470699	0.20365	0.174757	FALSE
TNF_TNFRSF1A	cDC1	T4_activated	TNF	TNFRSF1A	0.0484822	0.0470699	0.20365	0.10678	FALSE
TNF_TNFRSF1A	cDC1	T8_activated	TNF	TNFRSF1A	0.0484822	0.0470699	0.20365	0.100392	FALSE
TNF_TNFRSF1A	cDC1	T_regs	TNF	TNFRSF1A	0.0484822	0.0470699	0.20365	0.108382	FALSE
TNF_TNFRSF1A	cDC1	cDC2	TNF	TNFRSF1A	0.0484822	0.0470699	0.20365	0.109983	FALSE
TNF_TNFRSF1A	iNKT_cells	Macrophages	TNF	TNFRSF1A	2.81442e-10	0.223208	0.421573	0.410883	FALSE
TNF_TNFRSF1A	iNKT_cells	Monocytes_classical	TNF	TNFRSF1A	2.81442e-10	0.223208	0.421573	0.403727	FALSE
TNF_TNFRSF1A	iNKT_cells	Monocytes_intermediate	TNF	TNFRSF1A	2.81442e-10	0.223208	0.421573	0.237925	FALSE
TNF_TNFRSF1A	iNKT_cells	Monocytes_non-classical	TNF	TNFRSF1A	2.81442e-10	0.223208	0.421573	0.388652	FALSE
TNF_TNFRSF1A	iNKT_cells	Precursor_cells	TNF	TNFRSF1A	2.81442e-10	0.223208	0.421573	0.174757	FALSE
TNF_TNFRSF1A	iNKT_cells	T4_activated	TNF	TNFRSF1A	2.81442e-10	0.223208	0.421573	0.10678	FALSE
TNF_TNFRSF1A	iNKT_cells	T8_activated	TNF	TNFRSF1A	2.81442e-10	0.223208	0.421573	0.100392	FALSE
TNF_TNFRSF1A	iNKT_cells	T_regs	TNF	TNFRSF1A	2.81442e-10	0.223208	0.421573	0.108382	FALSE
TNF_TNFRSF1A	iNKT_cells	cDC1	TNF	TNFRSF1A	2.81442e-10	0.223208	0.421573	0.369134	FALSE
TNF_TNFRSF1A	iNKT_cells	cDC2	TNF	TNFRSF1A	2.81442e-10	0.223208	0.421573	0.109983	FALSE
TNF_TNFRSF1A	cDC1	cDC1	TNF	TNFRSF1A	0.0484822	0.0470699	0.20365	0.369134	FALSE
LTA_TNFRSF1A	TCM_CD8+	Macrophages	LTA	TNFRSF1A	0.0119103	0.12917	0.195274	0.410883	FALSE
LTA_TNFRSF1A	TCM_CD8+	Monocytes_classical	LTA	TNFRSF1A	0.0119103	0.12917	0.195274	0.403727	FALSE
LTA_TNFRSF1A	TCM_CD8+	Monocytes_intermediate	LTA	TNFRSF1A	0.0119103	0.12917	0.195274	0.237925	FALSE
LTA_TNFRSF1A	TCM_CD8+	Monocytes_non-classical	LTA	TNFRSF1A	0.0119103	0.12917	0.195274	0.388652	FALSE
LTA_TNFRSF1A	TCM_CD8+	Precursor_cells	LTA	TNFRSF1A	0.0119103	0.12917	0.195274	0.174757	FALSE
LTA_TNFRSF1A	TCM_CD8+	T4_activated	LTA	TNFRSF1A	0.0119103	0.12917	0.195274	0.10678	FALSE
LTA_TNFRSF1A	TCM_CD8+	T8_activated	LTA	TNFRSF1A	0.0119103	0.12917	0.195274	0.100392	FALSE
LTA_TNFRSF1A	TCM_CD8+	T_regs	LTA	TNFRSF1A	0.0119103	0.12917	0.195274	0.108382	FALSE
LTA_TNFRSF1A	TCM_CD8+	cDC1	LTA	TNFRSF1A	0.0119103	0.12917	0.195274	0.369134	FALSE
LTA_TNFRSF1A	TCM_CD8+	cDC2	LTA	TNFRSF1A	0.0119103	0.12917	0.195274	0.109983	FALSE
LTA_TNFRSF1A	iNKT_cells	Macrophages	LTA	TNFRSF1A	8.06134e-117	1.08854	0.808065	0.410883	FALSE
LTA_TNFRSF1A	iNKT_cells	Monocytes_classical	LTA	TNFRSF1A	8.06134e-117	1.08854	0.808065	0.403727	FALSE
LTA_TNFRSF1A	iNKT_cells	Monocytes_intermediate	LTA	TNFRSF1A	8.06134e-117	1.08854	0.808065	0.237925	FALSE
LTA_TNFRSF1A	iNKT_cells	Monocytes_non-classical	LTA	TNFRSF1A	8.06134e-117	1.08854	0.808065	0.388652	FALSE
LTA_TNFRSF1A	iNKT_cells	Precursor_cells	LTA	TNFRSF1A	8.06134e-117	1.08854	0.808065	0.174757	FALSE
LTA_TNFRSF1A	iNKT_cells	T4_activated	LTA	TNFRSF1A	8.06134e-117	1.08854	0.808065	0.10678	FALSE
LTA_TNFRSF1A	iNKT_cells	T8_activated	LTA	TNFRSF1A	8.06134e-117	1.08854	0.808065	0.100392	FALSE
LTA_TNFRSF1A	iNKT_cells	T_regs	LTA	TNFRSF1A	8.06134e-117	1.08854	0.808065	0.108382	FALSE
LTA_TNFRSF1A	iNKT_cells	cDC1	LTA	TNFRSF1A	8.06134e-117	1.08854	0.808065	0.369134	FALSE
LTA_TNFRSF1A	iNKT_cells	cDC2	LTA	TNFRSF1A	8.06134e-117	1.08854	0.808065	0.109983	FALSE
TNF_TNFRSF1B	TCM_CD8+	B_cells_memory	TNF	TNFRSF1B	0.000911558	0.154331	0.240464	0.177503	FALSE
TNF_TNFRSF1B	TCM_CD8+	B_cells_memory_activated	TNF	TNFRSF1B	0.000911558	0.154331	0.240464	0.209074	FALSE
TNF_TNFRSF1B	TCM_CD8+	B_cells_naive_activated	TNF	TNFRSF1B	0.000911558	0.154331	0.240464	0.136364	FALSE
TNF_TNFRSF1B	TCM_CD8+	MAIT_cells	TNF	TNFRSF1B	0.000911558	0.154331	0.240464	0.146633	FALSE
TNF_TNFRSF1B	TCM_CD8+	Macrophages	TNF	TNFRSF1B	0.000911558	0.154331	0.240464	0.585699	FALSE
TNF_TNFRSF1B	TCM_CD8+	Monocytes_classical	TNF	TNFRSF1B	0.000911558	0.154331	0.240464	0.458897	FALSE
TNF_TNFRSF1B	TCM_CD8+	Monocytes_intermediate	TNF	TNFRSF1B	0.000911558	0.154331	0.240464	0.311206	FALSE
TNF_TNFRSF1B	TCM_CD8+	Monocytes_non-classical	TNF	TNFRSF1B	0.000911558	0.154331	0.240464	0.464918	FALSE
TNF_TNFRSF1B	TCM_CD8+	NK_CD16_bright	TNF	TNFRSF1B	0.000911558	0.154331	0.240464	0.101813	FALSE
TNF_TNFRSF1B	TCM_CD8+	NK_CD16_bright_activated	TNF	TNFRSF1B	0.000911558	0.154331	0.240464	0.162385	FALSE
TNF_TNFRSF1B	TCM_CD8+	NK_CD56_bright_activated	TNF	TNFRSF1B	0.000911558	0.154331	0.240464	0.212305	FALSE
TNF_TNFRSF1B	TCM_CD8+	Plasma_cells	TNF	TNFRSF1B	0.000911558	0.154331	0.240464	0.377863	FALSE
TNF_TNFRSF1B	TCM_CD8+	T4_activated	TNF	TNFRSF1B	0.000911558	0.154331	0.240464	0.38617	FALSE
TNF_TNFRSF1B	TCM_CD8+	T4_memory	TNF	TNFRSF1B	0.000911558	0.154331	0.240464	0.15723	FALSE
TNF_TNFRSF1B	TCM_CD8+	T8_activated	TNF	TNFRSF1B	0.000911558	0.154331	0.240464	0.321377	FALSE
TNF_TNFRSF1B	TCM_CD8+	TEM_CD8+	TNF	TNFRSF1B	0.000911558	0.154331	0.240464	0.101358	FALSE
TNF_TNFRSF1B	TCM_CD8+	TMRA_CD8+	TNF	TNFRSF1B	0.000911558	0.154331	0.240464	0.127424	FALSE
TNF_TNFRSF1B	TCM_CD8+	T_gd	TNF	TNFRSF1B	0.000911558	0.154331	0.240464	0.136265	FALSE
TNF_TNFRSF1B	TCM_CD8+	T_regs	TNF	TNFRSF1B	0.000911558	0.154331	0.240464	0.467281	FALSE
TNF_TNFRSF1B	TCM_CD8+	cDC1	TNF	TNFRSF1B	0.000911558	0.154331	0.240464	0.503835	FALSE
TNF_TNFRSF1B	TCM_CD8+	cDC2	TNF	TNFRSF1B	0.000911558	0.154331	0.240464	0.387479	FALSE
TNF_TNFRSF1B	TCM_CD8+	iNKT_cells	TNF	TNFRSF1B	0.000911558	0.154331	0.240464	0.244153	FALSE
TNF_TNFRSF1B	TCM_CD8+	pDC	TNF	TNFRSF1B	0.000911558	0.154331	0.240464	0.210526	FALSE
TNF_TNFRSF1B	TEM_CD8+	B_cells_memory	TNF	TNFRSF1B	0.00512125	0.20651	0.224993	0.177503	FALSE
TNF_TNFRSF1B	TEM_CD8+	B_cells_memory_activated	TNF	TNFRSF1B	0.00512125	0.20651	0.224993	0.209074	FALSE
TNF_TNFRSF1B	TEM_CD8+	B_cells_naive_activated	TNF	TNFRSF1B	0.00512125	0.20651	0.224993	0.136364	FALSE
TNF_TNFRSF1B	TEM_CD8+	MAIT_cells	TNF	TNFRSF1B	0.00512125	0.20651	0.224993	0.146633	FALSE
TNF_TNFRSF1B	TEM_CD8+	Macrophages	TNF	TNFRSF1B	0.00512125	0.20651	0.224993	0.585699	FALSE
TNF_TNFRSF1B	TEM_CD8+	Monocytes_classical	TNF	TNFRSF1B	0.00512125	0.20651	0.224993	0.458897	FALSE
TNF_TNFRSF1B	TEM_CD8+	Monocytes_intermediate	TNF	TNFRSF1B	0.00512125	0.20651	0.224993	0.311206	FALSE
TNF_TNFRSF1B	TEM_CD8+	Monocytes_non-classical	TNF	TNFRSF1B	0.00512125	0.20651	0.224993	0.464918	FALSE
TNF_TNFRSF1B	TEM_CD8+	NK_CD16_bright	TNF	TNFRSF1B	0.00512125	0.20651	0.224993	0.101813	FALSE
TNF_TNFRSF1B	TEM_CD8+	NK_CD16_bright_activated	TNF	TNFRSF1B	0.00512125	0.20651	0.224993	0.162385	FALSE
TNF_TNFRSF1B	TEM_CD8+	NK_CD56_bright_activated	TNF	TNFRSF1B	0.00512125	0.20651	0.224993	0.212305	FALSE
TNF_TNFRSF1B	TEM_CD8+	Plasma_cells	TNF	TNFRSF1B	0.00512125	0.20651	0.224993	0.377863	FALSE
TNF_TNFRSF1B	TEM_CD8+	T4_activated	TNF	TNFRSF1B	0.00512125	0.20651	0.224993	0.38617	FALSE
TNF_TNFRSF1B	TEM_CD8+	T4_memory	TNF	TNFRSF1B	0.00512125	0.20651	0.224993	0.15723	FALSE
TNF_TNFRSF1B	TEM_CD8+	T8_activated	TNF	TNFRSF1B	0.00512125	0.20651	0.224993	0.321377	FALSE
TNF_TNFRSF1B	TEM_CD8+	TCM_CD8+	TNF	TNFRSF1B	0.00512125	0.20651	0.224993	0.192786	FALSE
TNF_TNFRSF1B	TEM_CD8+	TMRA_CD8+	TNF	TNFRSF1B	0.00512125	0.20651	0.224993	0.127424	FALSE
TNF_TNFRSF1B	TEM_CD8+	T_gd	TNF	TNFRSF1B	0.00512125	0.20651	0.224993	0.136265	FALSE
TNF_TNFRSF1B	TEM_CD8+	T_regs	TNF	TNFRSF1B	0.00512125	0.20651	0.224993	0.467281	FALSE
TNF_TNFRSF1B	TEM_CD8+	cDC1	TNF	TNFRSF1B	0.00512125	0.20651	0.224993	0.503835	FALSE
TNF_TNFRSF1B	TEM_CD8+	cDC2	TNF	TNFRSF1B	0.00512125	0.20651	0.224993	0.387479	FALSE
TNF_TNFRSF1B	TEM_CD8+	iNKT_cells	TNF	TNFRSF1B	0.00512125	0.20651	0.224993	0.244153	FALSE
TNF_TNFRSF1B	TEM_CD8+	pDC	TNF	TNFRSF1B	0.00512125	0.20651	0.224993	0.210526	FALSE
TNF_TNFRSF1B	cDC1	B_cells_memory	TNF	TNFRSF1B	0.0484822	0.0470699	0.20365	0.177503	FALSE
TNF_TNFRSF1B	cDC1	B_cells_memory_activated	TNF	TNFRSF1B	0.0484822	0.0470699	0.20365	0.209074	FALSE
TNF_TNFRSF1B	cDC1	B_cells_naive_activated	TNF	TNFRSF1B	0.0484822	0.0470699	0.20365	0.136364	FALSE
TNF_TNFRSF1B	cDC1	MAIT_cells	TNF	TNFRSF1B	0.0484822	0.0470699	0.20365	0.146633	FALSE
TNF_TNFRSF1B	cDC1	Macrophages	TNF	TNFRSF1B	0.0484822	0.0470699	0.20365	0.585699	FALSE
TNF_TNFRSF1B	cDC1	Monocytes_classical	TNF	TNFRSF1B	0.0484822	0.0470699	0.20365	0.458897	FALSE
TNF_TNFRSF1B	cDC1	Monocytes_intermediate	TNF	TNFRSF1B	0.0484822	0.0470699	0.20365	0.311206	FALSE
TNF_TNFRSF1B	cDC1	Monocytes_non-classical	TNF	TNFRSF1B	0.0484822	0.0470699	0.20365	0.464918	FALSE
TNF_TNFRSF1B	cDC1	NK_CD16_bright	TNF	TNFRSF1B	0.0484822	0.0470699	0.20365	0.101813	FALSE
TNF_TNFRSF1B	cDC1	NK_CD16_bright_activated	TNF	TNFRSF1B	0.0484822	0.0470699	0.20365	0.162385	FALSE
TNF_TNFRSF1B	cDC1	NK_CD56_bright_activated	TNF	TNFRSF1B	0.0484822	0.0470699	0.20365	0.212305	FALSE
TNF_TNFRSF1B	cDC1	Plasma_cells	TNF	TNFRSF1B	0.0484822	0.0470699	0.20365	0.377863	FALSE
TNF_TNFRSF1B	cDC1	T4_activated	TNF	TNFRSF1B	0.0484822	0.0470699	0.20365	0.38617	FALSE
TNF_TNFRSF1B	cDC1	T4_memory	TNF	TNFRSF1B	0.0484822	0.0470699	0.20365	0.15723	FALSE
TNF_TNFRSF1B	cDC1	T8_activated	TNF	TNFRSF1B	0.0484822	0.0470699	0.20365	0.321377	FALSE
TNF_TNFRSF1B	cDC1	TCM_CD8+	TNF	TNFRSF1B	0.0484822	0.0470699	0.20365	0.192786	FALSE
TNF_TNFRSF1B	cDC1	TEM_CD8+	TNF	TNFRSF1B	0.0484822	0.0470699	0.20365	0.101358	FALSE
TNF_TNFRSF1B	cDC1	TMRA_CD8+	TNF	TNFRSF1B	0.0484822	0.0470699	0.20365	0.127424	FALSE
TNF_TNFRSF1B	cDC1	T_gd	TNF	TNFRSF1B	0.0484822	0.0470699	0.20365	0.136265	FALSE
TNF_TNFRSF1B	cDC1	T_regs	TNF	TNFRSF1B	0.0484822	0.0470699	0.20365	0.467281	FALSE
TNF_TNFRSF1B	cDC1	cDC2	TNF	TNFRSF1B	0.0484822	0.0470699	0.20365	0.387479	FALSE
TNF_TNFRSF1B	cDC1	iNKT_cells	TNF	TNFRSF1B	0.0484822	0.0470699	0.20365	0.244153	FALSE
TNF_TNFRSF1B	cDC1	pDC	TNF	TNFRSF1B	0.0484822	0.0470699	0.20365	0.210526	FALSE
TNF_TNFRSF1B	iNKT_cells	B_cells_memory	TNF	TNFRSF1B	2.81442e-10	0.223208	0.421573	0.177503	FALSE
TNF_TNFRSF1B	iNKT_cells	B_cells_memory_activated	TNF	TNFRSF1B	2.81442e-10	0.223208	0.421573	0.209074	FALSE
TNF_TNFRSF1B	iNKT_cells	B_cells_naive_activated	TNF	TNFRSF1B	2.81442e-10	0.223208	0.421573	0.136364	FALSE
TNF_TNFRSF1B	iNKT_cells	MAIT_cells	TNF	TNFRSF1B	2.81442e-10	0.223208	0.421573	0.146633	FALSE
TNF_TNFRSF1B	iNKT_cells	Macrophages	TNF	TNFRSF1B	2.81442e-10	0.223208	0.421573	0.585699	FALSE
TNF_TNFRSF1B	iNKT_cells	Monocytes_classical	TNF	TNFRSF1B	2.81442e-10	0.223208	0.421573	0.458897	FALSE
TNF_TNFRSF1B	iNKT_cells	Monocytes_intermediate	TNF	TNFRSF1B	2.81442e-10	0.223208	0.421573	0.311206	FALSE
TNF_TNFRSF1B	iNKT_cells	Monocytes_non-classical	TNF	TNFRSF1B	2.81442e-10	0.223208	0.421573	0.464918	FALSE
TNF_TNFRSF1B	iNKT_cells	NK_CD16_bright	TNF	TNFRSF1B	2.81442e-10	0.223208	0.421573	0.101813	FALSE
TNF_TNFRSF1B	iNKT_cells	NK_CD16_bright_activated	TNF	TNFRSF1B	2.81442e-10	0.223208	0.421573	0.162385	FALSE
TNF_TNFRSF1B	iNKT_cells	NK_CD56_bright_activated	TNF	TNFRSF1B	2.81442e-10	0.223208	0.421573	0.212305	FALSE
TNF_TNFRSF1B	iNKT_cells	Plasma_cells	TNF	TNFRSF1B	2.81442e-10	0.223208	0.421573	0.377863	FALSE
TNF_TNFRSF1B	iNKT_cells	T4_activated	TNF	TNFRSF1B	2.81442e-10	0.223208	0.421573	0.38617	FALSE
TNF_TNFRSF1B	iNKT_cells	T4_memory	TNF	TNFRSF1B	2.81442e-10	0.223208	0.421573	0.15723	FALSE
TNF_TNFRSF1B	iNKT_cells	T8_activated	TNF	TNFRSF1B	2.81442e-10	0.223208	0.421573	0.321377	FALSE
TNF_TNFRSF1B	iNKT_cells	TCM_CD8+	TNF	TNFRSF1B	2.81442e-10	0.223208	0.421573	0.192786	FALSE
TNF_TNFRSF1B	iNKT_cells	TEM_CD8+	TNF	TNFRSF1B	2.81442e-10	0.223208	0.421573	0.101358	FALSE
TNF_TNFRSF1B	iNKT_cells	TMRA_CD8+	TNF	TNFRSF1B	2.81442e-10	0.223208	0.421573	0.127424	FALSE
TNF_TNFRSF1B	iNKT_cells	T_gd	TNF	TNFRSF1B	2.81442e-10	0.223208	0.421573	0.136265	FALSE
TNF_TNFRSF1B	iNKT_cells	T_regs	TNF	TNFRSF1B	2.81442e-10	0.223208	0.421573	0.467281	FALSE
TNF_TNFRSF1B	iNKT_cells	cDC1	TNF	TNFRSF1B	2.81442e-10	0.223208	0.421573	0.503835	FALSE
TNF_TNFRSF1B	iNKT_cells	cDC2	TNF	TNFRSF1B	2.81442e-10	0.223208	0.421573	0.387479	FALSE
TNF_TNFRSF1B	iNKT_cells	pDC	TNF	TNFRSF1B	2.81442e-10	0.223208	0.421573	0.210526	FALSE
TNF_TNFRSF1B	TCM_CD8+	TCM_CD8+	TNF	TNFRSF1B	0.000911558	0.154331	0.240464	0.192786	FALSE
TNF_TNFRSF1B	TEM_CD8+	TEM_CD8+	TNF	TNFRSF1B	0.00512125	0.20651	0.224993	0.101358	FALSE
TNF_TNFRSF1B	cDC1	cDC1	TNF	TNFRSF1B	0.0484822	0.0470699	0.20365	0.503835	FALSE
TNF_TNFRSF1B	iNKT_cells	iNKT_cells	TNF	TNFRSF1B	2.81442e-10	0.223208	0.421573	0.244153	FALSE
LTA_TNFRSF1B	TCM_CD8+	B_cells_memory	LTA	TNFRSF1B	0.0119103	0.12917	0.195274	0.177503	FALSE
LTA_TNFRSF1B	TCM_CD8+	B_cells_memory_activated	LTA	TNFRSF1B	0.0119103	0.12917	0.195274	0.209074	FALSE
LTA_TNFRSF1B	TCM_CD8+	B_cells_naive_activated	LTA	TNFRSF1B	0.0119103	0.12917	0.195274	0.136364	FALSE
LTA_TNFRSF1B	TCM_CD8+	MAIT_cells	LTA	TNFRSF1B	0.0119103	0.12917	0.195274	0.146633	FALSE
LTA_TNFRSF1B	TCM_CD8+	Macrophages	LTA	TNFRSF1B	0.0119103	0.12917	0.195274	0.585699	FALSE
LTA_TNFRSF1B	TCM_CD8+	Monocytes_classical	LTA	TNFRSF1B	0.0119103	0.12917	0.195274	0.458897	FALSE
LTA_TNFRSF1B	TCM_CD8+	Monocytes_intermediate	LTA	TNFRSF1B	0.0119103	0.12917	0.195274	0.311206	FALSE
LTA_TNFRSF1B	TCM_CD8+	Monocytes_non-classical	LTA	TNFRSF1B	0.0119103	0.12917	0.195274	0.464918	FALSE
LTA_TNFRSF1B	TCM_CD8+	NK_CD16_bright	LTA	TNFRSF1B	0.0119103	0.12917	0.195274	0.101813	FALSE
LTA_TNFRSF1B	TCM_CD8+	NK_CD16_bright_activated	LTA	TNFRSF1B	0.0119103	0.12917	0.195274	0.162385	FALSE
LTA_TNFRSF1B	TCM_CD8+	NK_CD56_bright_activated	LTA	TNFRSF1B	0.0119103	0.12917	0.195274	0.212305	FALSE
LTA_TNFRSF1B	TCM_CD8+	Plasma_cells	LTA	TNFRSF1B	0.0119103	0.12917	0.195274	0.377863	FALSE
LTA_TNFRSF1B	TCM_CD8+	T4_activated	LTA	TNFRSF1B	0.0119103	0.12917	0.195274	0.38617	FALSE
LTA_TNFRSF1B	TCM_CD8+	T4_memory	LTA	TNFRSF1B	0.0119103	0.12917	0.195274	0.15723	FALSE
LTA_TNFRSF1B	TCM_CD8+	T8_activated	LTA	TNFRSF1B	0.0119103	0.12917	0.195274	0.321377	FALSE
LTA_TNFRSF1B	TCM_CD8+	TEM_CD8+	LTA	TNFRSF1B	0.0119103	0.12917	0.195274	0.101358	FALSE
LTA_TNFRSF1B	TCM_CD8+	TMRA_CD8+	LTA	TNFRSF1B	0.0119103	0.12917	0.195274	0.127424	FALSE
LTA_TNFRSF1B	TCM_CD8+	T_gd	LTA	TNFRSF1B	0.0119103	0.12917	0.195274	0.136265	FALSE
LTA_TNFRSF1B	TCM_CD8+	T_regs	LTA	TNFRSF1B	0.0119103	0.12917	0.195274	0.467281	FALSE
LTA_TNFRSF1B	TCM_CD8+	cDC1	LTA	TNFRSF1B	0.0119103	0.12917	0.195274	0.503835	FALSE
LTA_TNFRSF1B	TCM_CD8+	cDC2	LTA	TNFRSF1B	0.0119103	0.12917	0.195274	0.387479	FALSE
LTA_TNFRSF1B	TCM_CD8+	iNKT_cells	LTA	TNFRSF1B	0.0119103	0.12917	0.195274	0.244153	FALSE
LTA_TNFRSF1B	TCM_CD8+	pDC	LTA	TNFRSF1B	0.0119103	0.12917	0.195274	0.210526	FALSE
LTA_TNFRSF1B	iNKT_cells	B_cells_memory	LTA	TNFRSF1B	8.06134e-117	1.08854	0.808065	0.177503	FALSE
LTA_TNFRSF1B	iNKT_cells	B_cells_memory_activated	LTA	TNFRSF1B	8.06134e-117	1.08854	0.808065	0.209074	FALSE
LTA_TNFRSF1B	iNKT_cells	B_cells_naive_activated	LTA	TNFRSF1B	8.06134e-117	1.08854	0.808065	0.136364	FALSE
LTA_TNFRSF1B	iNKT_cells	MAIT_cells	LTA	TNFRSF1B	8.06134e-117	1.08854	0.808065	0.146633	FALSE
LTA_TNFRSF1B	iNKT_cells	Macrophages	LTA	TNFRSF1B	8.06134e-117	1.08854	0.808065	0.585699	FALSE
LTA_TNFRSF1B	iNKT_cells	Monocytes_classical	LTA	TNFRSF1B	8.06134e-117	1.08854	0.808065	0.458897	FALSE
LTA_TNFRSF1B	iNKT_cells	Monocytes_intermediate	LTA	TNFRSF1B	8.06134e-117	1.08854	0.808065	0.311206	FALSE
LTA_TNFRSF1B	iNKT_cells	Monocytes_non-classical	LTA	TNFRSF1B	8.06134e-117	1.08854	0.808065	0.464918	FALSE
LTA_TNFRSF1B	iNKT_cells	NK_CD16_bright	LTA	TNFRSF1B	8.06134e-117	1.08854	0.808065	0.101813	FALSE
LTA_TNFRSF1B	iNKT_cells	NK_CD16_bright_activated	LTA	TNFRSF1B	8.06134e-117	1.08854	0.808065	0.162385	FALSE
LTA_TNFRSF1B	iNKT_cells	NK_CD56_bright_activated	LTA	TNFRSF1B	8.06134e-117	1.08854	0.808065	0.212305	FALSE
LTA_TNFRSF1B	iNKT_cells	Plasma_cells	LTA	TNFRSF1B	8.06134e-117	1.08854	0.808065	0.377863	FALSE
LTA_TNFRSF1B	iNKT_cells	T4_activated	LTA	TNFRSF1B	8.06134e-117	1.08854	0.808065	0.38617	FALSE
LTA_TNFRSF1B	iNKT_cells	T4_memory	LTA	TNFRSF1B	8.06134e-117	1.08854	0.808065	0.15723	FALSE
LTA_TNFRSF1B	iNKT_cells	T8_activated	LTA	TNFRSF1B	8.06134e-117	1.08854	0.808065	0.321377	FALSE
LTA_TNFRSF1B	iNKT_cells	TCM_CD8+	LTA	TNFRSF1B	8.06134e-117	1.08854	0.808065	0.192786	FALSE
LTA_TNFRSF1B	iNKT_cells	TEM_CD8+	LTA	TNFRSF1B	8.06134e-117	1.08854	0.808065	0.101358	FALSE
LTA_TNFRSF1B	iNKT_cells	TMRA_CD8+	LTA	TNFRSF1B	8.06134e-117	1.08854	0.808065	0.127424	FALSE
LTA_TNFRSF1B	iNKT_cells	T_gd	LTA	TNFRSF1B	8.06134e-117	1.08854	0.808065	0.136265	FALSE
LTA_TNFRSF1B	iNKT_cells	T_regs	LTA	TNFRSF1B	8.06134e-117	1.08854	0.808065	0.467281	FALSE
LTA_TNFRSF1B	iNKT_cells	cDC1	LTA	TNFRSF1B	8.06134e-117	1.08854	0.808065	0.503835	FALSE
LTA_TNFRSF1B	iNKT_cells	cDC2	LTA	TNFRSF1B	8.06134e-117	1.08854	0.808065	0.387479	FALSE
LTA_TNFRSF1B	iNKT_cells	pDC	LTA	TNFRSF1B	8.06134e-117	1.08854	0.808065	0.210526	FALSE
LTA_TNFRSF1B	TCM_CD8+	TCM_CD8+	LTA	TNFRSF1B	0.0119103	0.12917	0.195274	0.192786	FALSE
LTA_TNFRSF1B	iNKT_cells	iNKT_cells	LTA	TNFRSF1B	8.06134e-117	1.08854	0.808065	0.244153	FALSE
CD27_CD70	T4_activated	B_cells_memory	CD27	CD70	5.42121e-15	0.0829024	0.246409	0.119636	FALSE
CD27_CD70	T4_activated	B_cells_memory_activated	CD27	CD70	5.42121e-15	0.0829024	0.246409	0.144991	FALSE
CD27_CD70	T4_activated	B_cells_naive_activated	CD27	CD70	5.42121e-15	0.0829024	0.246409	0.102665	FALSE
CD27_CD70	T4_activated	Plasma_cells	CD27	CD70	5.42121e-15	0.0829024	0.246409	0.351145	FALSE
CD27_CD70	T4_activated	T8_activated	CD27	CD70	5.42121e-15	0.0829024	0.246409	0.183459	FALSE
CD27_CD70	T4_activated	T_regs	CD27	CD70	5.42121e-15	0.0829024	0.246409	0.160422	FALSE
CD27_CD70	T4_activated	cDC2	CD27	CD70	5.42121e-15	0.0829024	0.246409	0.194585	FALSE
CD40_CD40LG	iNKT_cells	MAIT_cells	CD40	CD40LG	1.53529e-05	0.0800659	0.116129	0.100597	FALSE
CD40_CD40LG	iNKT_cells	T4_activated	CD40	CD40LG	1.53529e-05	0.0800659	0.116129	0.387836	FALSE
CD40_CD40LG	iNKT_cells	T4_memory	CD40	CD40LG	1.53529e-05	0.0800659	0.116129	0.145878	FALSE
CD40_CD40LG	iNKT_cells	T8_activated	CD40	CD40LG	1.53529e-05	0.0800659	0.116129	0.108637	FALSE
CD40_CD40LG	iNKT_cells	T_regs	CD40	CD40LG	1.53529e-05	0.0800659	0.116129	0.336109	FALSE
CD40_CD40LG	iNKT_cells	iNKT_cells	CD40	CD40LG	1.53529e-05	0.0800659	0.116129	0.259073	FALSE
CCL3_CCR1	T4_activated	Macrophages	CCL3	CCR1	0.00252184	0.0577137	0.284393	0.541009	FALSE
CCL3_CCR1	T4_activated	Monocytes_classical	CCL3	CCR1	0.00252184	0.0577137	0.284393	0.501284	FALSE
CCL3_CCR1	T4_activated	Monocytes_intermediate	CCL3	CCR1	0.00252184	0.0577137	0.284393	0.308827	FALSE
CCL3_CCR1	T4_activated	Monocytes_non-classical	CCL3	CCR1	0.00252184	0.0577137	0.284393	0.501525	FALSE
CCL3_CCR1	T4_activated	NK_CD16_bright_activated	CCL3	CCR1	0.00252184	0.0577137	0.284393	0.111009	FALSE
CCL3_CCR1	T4_activated	NK_CD56_bright_activated	CCL3	CCR1	0.00252184	0.0577137	0.284393	0.158579	FALSE
CCL3_CCR1	T4_activated	cDC1	CCL3	CCR1	0.00252184	0.0577137	0.284393	0.511096	FALSE
CCL3_CCR1	T8_activated	Macrophages	CCL3	CCR1	8.8807e-09	0.280932	0.584509	0.541009	FALSE
CCL3_CCR1	T8_activated	Monocytes_classical	CCL3	CCR1	8.8807e-09	0.280932	0.584509	0.501284	FALSE
CCL3_CCR1	T8_activated	Monocytes_intermediate	CCL3	CCR1	8.8807e-09	0.280932	0.584509	0.308827	FALSE
CCL3_CCR1	T8_activated	Monocytes_non-classical	CCL3	CCR1	8.8807e-09	0.280932	0.584509	0.501525	FALSE
CCL3_CCR1	T8_activated	NK_CD16_bright_activated	CCL3	CCR1	8.8807e-09	0.280932	0.584509	0.111009	FALSE
CCL3_CCR1	T8_activated	NK_CD56_bright_activated	CCL3	CCR1	8.8807e-09	0.280932	0.584509	0.158579	FALSE
CCL3_CCR1	T8_activated	cDC1	CCL3	CCR1	8.8807e-09	0.280932	0.584509	0.511096	FALSE
CCL3_CCR1	TCM_CD8+	Macrophages	CCL3	CCR1	0.0209432	0.106501	0.180348	0.541009	FALSE
CCL3_CCR1	TCM_CD8+	Monocytes_classical	CCL3	CCR1	0.0209432	0.106501	0.180348	0.501284	FALSE
CCL3_CCR1	TCM_CD8+	Monocytes_intermediate	CCL3	CCR1	0.0209432	0.106501	0.180348	0.308827	FALSE
CCL3_CCR1	TCM_CD8+	Monocytes_non-classical	CCL3	CCR1	0.0209432	0.106501	0.180348	0.501525	FALSE
CCL3_CCR1	TCM_CD8+	NK_CD16_bright_activated	CCL3	CCR1	0.0209432	0.106501	0.180348	0.111009	FALSE
CCL3_CCR1	TCM_CD8+	NK_CD56_bright_activated	CCL3	CCR1	0.0209432	0.106501	0.180348	0.158579	FALSE
CCL3_CCR1	TCM_CD8+	cDC1	CCL3	CCR1	0.0209432	0.106501	0.180348	0.511096	FALSE
CCL3_CCR1	cDC1	Macrophages	CCL3	CCR1	9.99722e-10	0.223104	0.783391	0.541009	FALSE
CCL3_CCR1	cDC1	Monocytes_classical	CCL3	CCR1	9.99722e-10	0.223104	0.783391	0.501284	FALSE
CCL3_CCR1	cDC1	Monocytes_intermediate	CCL3	CCR1	9.99722e-10	0.223104	0.783391	0.308827	FALSE
CCL3_CCR1	cDC1	Monocytes_non-classical	CCL3	CCR1	9.99722e-10	0.223104	0.783391	0.501525	FALSE
CCL3_CCR1	cDC1	NK_CD16_bright_activated	CCL3	CCR1	9.99722e-10	0.223104	0.783391	0.111009	FALSE
CCL3_CCR1	cDC1	NK_CD56_bright_activated	CCL3	CCR1	9.99722e-10	0.223104	0.783391	0.158579	FALSE
CCL3_CCR1	iNKT_cells	Macrophages	CCL3	CCR1	2.64498e-19	0.348816	0.502621	0.541009	FALSE
CCL3_CCR1	iNKT_cells	Monocytes_classical	CCL3	CCR1	2.64498e-19	0.348816	0.502621	0.501284	FALSE
CCL3_CCR1	iNKT_cells	Monocytes_intermediate	CCL3	CCR1	2.64498e-19	0.348816	0.502621	0.308827	FALSE
CCL3_CCR1	iNKT_cells	Monocytes_non-classical	CCL3	CCR1	2.64498e-19	0.348816	0.502621	0.501525	FALSE
CCL3_CCR1	iNKT_cells	NK_CD16_bright_activated	CCL3	CCR1	2.64498e-19	0.348816	0.502621	0.111009	FALSE
CCL3_CCR1	iNKT_cells	NK_CD56_bright_activated	CCL3	CCR1	2.64498e-19	0.348816	0.502621	0.158579	FALSE
CCL3_CCR1	iNKT_cells	cDC1	CCL3	CCR1	2.64498e-19	0.348816	0.502621	0.511096	FALSE
CCL3_CCR1	cDC1	cDC1	CCL3	CCR1	9.99722e-10	0.223104	0.783391	0.511096	FALSE
CCL5_CCR1	NK_CD16_bright	Macrophages	CCL5	CCR1	4.26346e-16	0.385064	0.903283	0.541009	FALSE
CCL5_CCR1	NK_CD16_bright	Monocytes_classical	CCL5	CCR1	4.26346e-16	0.385064	0.903283	0.501284	FALSE
CCL5_CCR1	NK_CD16_bright	Monocytes_intermediate	CCL5	CCR1	4.26346e-16	0.385064	0.903283	0.308827	FALSE
CCL5_CCR1	NK_CD16_bright	Monocytes_non-classical	CCL5	CCR1	4.26346e-16	0.385064	0.903283	0.501525	FALSE
CCL5_CCR1	NK_CD16_bright	NK_CD16_bright_activated	CCL5	CCR1	4.26346e-16	0.385064	0.903283	0.111009	FALSE
CCL5_CCR1	NK_CD16_bright	NK_CD56_bright_activated	CCL5	CCR1	4.26346e-16	0.385064	0.903283	0.158579	FALSE
CCL5_CCR1	NK_CD16_bright	cDC1	CCL5	CCR1	4.26346e-16	0.385064	0.903283	0.511096	FALSE
CCL5_CCR1	Plasma_cells	Macrophages	CCL5	CCR1	0.0378202	0.230923	0.410714	0.541009	FALSE
CCL5_CCR1	Plasma_cells	Monocytes_classical	CCL5	CCR1	0.0378202	0.230923	0.410714	0.501284	FALSE
CCL5_CCR1	Plasma_cells	Monocytes_intermediate	CCL5	CCR1	0.0378202	0.230923	0.410714	0.308827	FALSE
CCL5_CCR1	Plasma_cells	Monocytes_non-classical	CCL5	CCR1	0.0378202	0.230923	0.410714	0.501525	FALSE
CCL5_CCR1	Plasma_cells	NK_CD16_bright_activated	CCL5	CCR1	0.0378202	0.230923	0.410714	0.111009	FALSE
CCL5_CCR1	Plasma_cells	NK_CD56_bright_activated	CCL5	CCR1	0.0378202	0.230923	0.410714	0.158579	FALSE
CCL5_CCR1	Plasma_cells	cDC1	CCL5	CCR1	0.0378202	0.230923	0.410714	0.511096	FALSE
CCL5_CCR1	T8_activated	Macrophages	CCL5	CCR1	1.28725e-84	0.866011	0.813915	0.541009	FALSE
CCL5_CCR1	T8_activated	Monocytes_classical	CCL5	CCR1	1.28725e-84	0.866011	0.813915	0.501284	FALSE
CCL5_CCR1	T8_activated	Monocytes_intermediate	CCL5	CCR1	1.28725e-84	0.866011	0.813915	0.308827	FALSE
CCL5_CCR1	T8_activated	Monocytes_non-classical	CCL5	CCR1	1.28725e-84	0.866011	0.813915	0.501525	FALSE
CCL5_CCR1	T8_activated	NK_CD16_bright_activated	CCL5	CCR1	1.28725e-84	0.866011	0.813915	0.111009	FALSE
CCL5_CCR1	T8_activated	NK_CD56_bright_activated	CCL5	CCR1	1.28725e-84	0.866011	0.813915	0.158579	FALSE
CCL5_CCR1	T8_activated	cDC1	CCL5	CCR1	1.28725e-84	0.866011	0.813915	0.511096	FALSE
CCL5_CCR1	cDC1	Macrophages	CCL5	CCR1	0.0308076	0.0742227	0.308384	0.541009	FALSE
CCL5_CCR1	cDC1	Monocytes_classical	CCL5	CCR1	0.0308076	0.0742227	0.308384	0.501284	FALSE
CCL5_CCR1	cDC1	Monocytes_intermediate	CCL5	CCR1	0.0308076	0.0742227	0.308384	0.308827	FALSE
CCL5_CCR1	cDC1	Monocytes_non-classical	CCL5	CCR1	0.0308076	0.0742227	0.308384	0.501525	FALSE
CCL5_CCR1	cDC1	NK_CD16_bright_activated	CCL5	CCR1	0.0308076	0.0742227	0.308384	0.111009	FALSE
CCL5_CCR1	cDC1	NK_CD56_bright_activated	CCL5	CCR1	0.0308076	0.0742227	0.308384	0.158579	FALSE
CCL5_CCR1	cDC1	cDC1	CCL5	CCR1	0.0308076	0.0742227	0.308384	0.511096	FALSE
CCL3L3_CCR1	cDC1	Macrophages	CCL3L3	CCR1	1.57746e-19	0.161122	0.251785	0.541009	FALSE
CCL3L3_CCR1	cDC1	Monocytes_classical	CCL3L3	CCR1	1.57746e-19	0.161122	0.251785	0.501284	FALSE
CCL3L3_CCR1	cDC1	Monocytes_intermediate	CCL3L3	CCR1	1.57746e-19	0.161122	0.251785	0.308827	FALSE
CCL3L3_CCR1	cDC1	Monocytes_non-classical	CCL3L3	CCR1	1.57746e-19	0.161122	0.251785	0.501525	FALSE
CCL3L3_CCR1	cDC1	NK_CD16_bright_activated	CCL3L3	CCR1	1.57746e-19	0.161122	0.251785	0.111009	FALSE
CCL3L3_CCR1	cDC1	NK_CD56_bright_activated	CCL3L3	CCR1	1.57746e-19	0.161122	0.251785	0.158579	FALSE
CCL3L3_CCR1	cDC1	cDC1	CCL3L3	CCR1	1.57746e-19	0.161122	0.251785	0.511096	FALSE
CCL5_CCR4	NK_CD16_bright	T4_activated	CCL5	CCR4	4.26346e-16	0.385064	0.903283	0.164606	FALSE
CCL5_CCR4	NK_CD16_bright	T8_activated	CCL5	CCR4	4.26346e-16	0.385064	0.903283	0.11544	FALSE
CCL5_CCR4	NK_CD16_bright	T_regs	CCL5	CCR4	4.26346e-16	0.385064	0.903283	0.275326	FALSE
CCL5_CCR4	NK_CD16_bright	iNKT_cells	CCL5	CCR4	4.26346e-16	0.385064	0.903283	0.151411	FALSE
CCL5_CCR4	Plasma_cells	T4_activated	CCL5	CCR4	0.0378202	0.230923	0.410714	0.164606	FALSE
CCL5_CCR4	Plasma_cells	T8_activated	CCL5	CCR4	0.0378202	0.230923	0.410714	0.11544	FALSE
CCL5_CCR4	Plasma_cells	T_regs	CCL5	CCR4	0.0378202	0.230923	0.410714	0.275326	FALSE
CCL5_CCR4	Plasma_cells	iNKT_cells	CCL5	CCR4	0.0378202	0.230923	0.410714	0.151411	FALSE
CCL5_CCR4	T8_activated	T4_activated	CCL5	CCR4	1.28725e-84	0.866011	0.813915	0.164606	FALSE
CCL5_CCR4	T8_activated	T_regs	CCL5	CCR4	1.28725e-84	0.866011	0.813915	0.275326	FALSE
CCL5_CCR4	T8_activated	iNKT_cells	CCL5	CCR4	1.28725e-84	0.866011	0.813915	0.151411	FALSE
CCL5_CCR4	cDC1	T4_activated	CCL5	CCR4	0.0308076	0.0742227	0.308384	0.164606	FALSE
CCL5_CCR4	cDC1	T8_activated	CCL5	CCR4	0.0308076	0.0742227	0.308384	0.11544	FALSE
CCL5_CCR4	cDC1	T_regs	CCL5	CCR4	0.0308076	0.0742227	0.308384	0.275326	FALSE
CCL5_CCR4	cDC1	iNKT_cells	CCL5	CCR4	0.0308076	0.0742227	0.308384	0.151411	FALSE
CCL5_CCR4	T8_activated	T8_activated	CCL5	CCR4	1.28725e-84	0.866011	0.813915	0.11544	FALSE
CCL22_CCR4	iNKT_cells	T4_activated	CCL22	CCR4	1.10619e-39	0.455561	0.425605	0.164606	FALSE
CCL22_CCR4	iNKT_cells	T8_activated	CCL22	CCR4	1.10619e-39	0.455561	0.425605	0.11544	FALSE
CCL22_CCR4	iNKT_cells	T_regs	CCL22	CCR4	1.10619e-39	0.455561	0.425605	0.275326	FALSE
CCL22_CCR4	iNKT_cells	iNKT_cells	CCL22	CCR4	1.10619e-39	0.455561	0.425605	0.151411	FALSE
CCL22_DPP4	iNKT_cells	MAIT_cells	CCL22	DPP4	1.10619e-39	0.455561	0.425605	0.14237	FALSE
CCL22_DPP4	iNKT_cells	NK_CD56_bright_activated	CCL22	DPP4	1.10619e-39	0.455561	0.425605	0.101386	FALSE
CCL22_DPP4	iNKT_cells	T4_activated	CCL22	DPP4	1.10619e-39	0.455561	0.425605	0.155932	FALSE
CCL22_DPP4	iNKT_cells	T4_memory	CCL22	DPP4	1.10619e-39	0.455561	0.425605	0.101745	FALSE
CCL22_DPP4	iNKT_cells	T8_activated	CCL22	DPP4	1.10619e-39	0.455561	0.425605	0.146774	FALSE
CCL22_DPP4	iNKT_cells	T_regs	CCL22	DPP4	1.10619e-39	0.455561	0.425605	0.233417	FALSE
CCL22_DPP4	iNKT_cells	iNKT_cells	CCL22	DPP4	1.10619e-39	0.455561	0.425605	0.151815	FALSE
CXCL10_DPP4	iNKT_cells	MAIT_cells	CXCL10	DPP4	5.08829e-35	0.355444	0.339718	0.14237	FALSE
CXCL10_DPP4	iNKT_cells	NK_CD56_bright_activated	CXCL10	DPP4	5.08829e-35	0.355444	0.339718	0.101386	FALSE
CXCL10_DPP4	iNKT_cells	T4_activated	CXCL10	DPP4	5.08829e-35	0.355444	0.339718	0.155932	FALSE
CXCL10_DPP4	iNKT_cells	T4_memory	CXCL10	DPP4	5.08829e-35	0.355444	0.339718	0.101745	FALSE
CXCL10_DPP4	iNKT_cells	T8_activated	CXCL10	DPP4	5.08829e-35	0.355444	0.339718	0.146774	FALSE
CXCL10_DPP4	iNKT_cells	T_regs	CXCL10	DPP4	5.08829e-35	0.355444	0.339718	0.233417	FALSE
CXCL10_DPP4	iNKT_cells	iNKT_cells	CXCL10	DPP4	5.08829e-35	0.355444	0.339718	0.151815	FALSE
CXCL2_DPP4	cDC1	MAIT_cells	CXCL2	DPP4	0.00642303	0.122076	0.710659	0.14237	FALSE
CXCL2_DPP4	cDC1	NK_CD56_bright_activated	CXCL2	DPP4	0.00642303	0.122076	0.710659	0.101386	FALSE
CXCL2_DPP4	cDC1	T4_activated	CXCL2	DPP4	0.00642303	0.122076	0.710659	0.155932	FALSE
CXCL2_DPP4	cDC1	T4_memory	CXCL2	DPP4	0.00642303	0.122076	0.710659	0.101745	FALSE
CXCL2_DPP4	cDC1	T8_activated	CXCL2	DPP4	0.00642303	0.122076	0.710659	0.146774	FALSE
CXCL2_DPP4	cDC1	T_regs	CXCL2	DPP4	0.00642303	0.122076	0.710659	0.233417	FALSE
CXCL2_DPP4	cDC1	iNKT_cells	CXCL2	DPP4	0.00642303	0.122076	0.710659	0.151815	FALSE
CXCL10_CXCR3	iNKT_cells	B_cells_memory	CXCL10	CXCR3	5.08829e-35	0.355444	0.339718	0.182705	FALSE
CXCL10_CXCR3	iNKT_cells	B_cells_memory_activated	CXCL10	CXCR3	5.08829e-35	0.355444	0.339718	0.215123	FALSE
CXCL10_CXCR3	iNKT_cells	B_cells_naive_activated	CXCL10	CXCR3	5.08829e-35	0.355444	0.339718	0.152038	FALSE
CXCL10_CXCR3	iNKT_cells	MAIT_cells	CXCL10	CXCR3	5.08829e-35	0.355444	0.339718	0.213981	FALSE
CXCL10_CXCR3	iNKT_cells	NK_CD16_bright	CXCL10	CXCR3	5.08829e-35	0.355444	0.339718	0.220438	FALSE
CXCL10_CXCR3	iNKT_cells	NK_CD56_bright	CXCL10	CXCR3	5.08829e-35	0.355444	0.339718	0.379747	FALSE
CXCL10_CXCR3	iNKT_cells	NK_CD56_bright_activated	CXCL10	CXCR3	5.08829e-35	0.355444	0.339718	0.144714	FALSE
CXCL10_CXCR3	iNKT_cells	Plasma_cells	CXCL10	CXCR3	5.08829e-35	0.355444	0.339718	0.295802	FALSE
CXCL10_CXCR3	iNKT_cells	T4_activated	CXCL10	CXCR3	5.08829e-35	0.355444	0.339718	0.365503	FALSE
CXCL10_CXCR3	iNKT_cells	T4_memory	CXCL10	CXCR3	5.08829e-35	0.355444	0.339718	0.167021	FALSE
CXCL10_CXCR3	iNKT_cells	T8_activated	CXCL10	CXCR3	5.08829e-35	0.355444	0.339718	0.278293	FALSE
CXCL10_CXCR3	iNKT_cells	T8_naive	CXCL10	CXCR3	5.08829e-35	0.355444	0.339718	0.108472	FALSE
CXCL10_CXCR3	iNKT_cells	TCM_CD8+	CXCL10	CXCR3	5.08829e-35	0.355444	0.339718	0.42735	FALSE
CXCL10_CXCR3	iNKT_cells	TEM_CD8+	CXCL10	CXCR3	5.08829e-35	0.355444	0.339718	0.24903	FALSE
CXCL10_CXCR3	iNKT_cells	TMRA_CD8+	CXCL10	CXCR3	5.08829e-35	0.355444	0.339718	0.327562	FALSE
CXCL10_CXCR3	iNKT_cells	T_gd	CXCL10	CXCR3	5.08829e-35	0.355444	0.339718	0.347513	FALSE
CXCL10_CXCR3	iNKT_cells	T_regs	CXCL10	CXCR3	5.08829e-35	0.355444	0.339718	0.348522	FALSE
CXCL10_CXCR3	iNKT_cells	pDC	CXCL10	CXCR3	5.08829e-35	0.355444	0.339718	0.330827	FALSE
CXCL10_CXCR3	iNKT_cells	iNKT_cells	CXCL10	CXCR3	5.08829e-35	0.355444	0.339718	0.25746	FALSE
CD72_SEMA4D	B_cells_memory	B_cells_memory_activated	CD72	SEMA4D	0.00291664	0.170672	0.311047	0.125709	FALSE
CD72_SEMA4D	B_cells_memory	NK_CD16_bright_activated	CD72	SEMA4D	0.00291664	0.170672	0.311047	0.104587	FALSE
CD72_SEMA4D	B_cells_memory	NK_CD56_bright_activated	CD72	SEMA4D	0.00291664	0.170672	0.311047	0.12825	FALSE
CD72_SEMA4D	B_cells_memory	Plasma_cells	CD72	SEMA4D	0.00291664	0.170672	0.311047	0.278626	FALSE
CD72_SEMA4D	B_cells_memory	T4_activated	CD72	SEMA4D	0.00291664	0.170672	0.311047	0.184563	FALSE
CD72_SEMA4D	B_cells_memory	T4_memory	CD72	SEMA4D	0.00291664	0.170672	0.311047	0.117071	FALSE
CD72_SEMA4D	B_cells_memory	T8_activated	CD72	SEMA4D	0.00291664	0.170672	0.311047	0.173985	FALSE
CD72_SEMA4D	B_cells_memory	T8_naive	CD72	SEMA4D	0.00291664	0.170672	0.311047	0.120026	FALSE
CD72_SEMA4D	B_cells_memory	TCM_CD8+	CD72	SEMA4D	0.00291664	0.170672	0.311047	0.113553	FALSE
CD72_SEMA4D	B_cells_memory	T_regs	CD72	SEMA4D	0.00291664	0.170672	0.311047	0.196316	FALSE
CD72_SEMA4D	B_cells_memory	iNKT_cells	CD72	SEMA4D	0.00291664	0.170672	0.311047	0.133251	FALSE
CD72_SEMA4D	B_cells_memory_activated	B_cells_memory	CD72	SEMA4D	8.04539e-07	0.0861185	0.360054	0.107282	FALSE
CD72_SEMA4D	B_cells_memory_activated	NK_CD16_bright_activated	CD72	SEMA4D	8.04539e-07	0.0861185	0.360054	0.104587	FALSE
CD72_SEMA4D	B_cells_memory_activated	NK_CD56_bright_activated	CD72	SEMA4D	8.04539e-07	0.0861185	0.360054	0.12825	FALSE
CD72_SEMA4D	B_cells_memory_activated	Plasma_cells	CD72	SEMA4D	8.04539e-07	0.0861185	0.360054	0.278626	FALSE
CD72_SEMA4D	B_cells_memory_activated	T4_activated	CD72	SEMA4D	8.04539e-07	0.0861185	0.360054	0.184563	FALSE
CD72_SEMA4D	B_cells_memory_activated	T4_memory	CD72	SEMA4D	8.04539e-07	0.0861185	0.360054	0.117071	FALSE
CD72_SEMA4D	B_cells_memory_activated	T8_activated	CD72	SEMA4D	8.04539e-07	0.0861185	0.360054	0.173985	FALSE
CD72_SEMA4D	B_cells_memory_activated	T8_naive	CD72	SEMA4D	8.04539e-07	0.0861185	0.360054	0.120026	FALSE
CD72_SEMA4D	B_cells_memory_activated	TCM_CD8+	CD72	SEMA4D	8.04539e-07	0.0861185	0.360054	0.113553	FALSE
CD72_SEMA4D	B_cells_memory_activated	T_regs	CD72	SEMA4D	8.04539e-07	0.0861185	0.360054	0.196316	FALSE
CD72_SEMA4D	B_cells_memory_activated	iNKT_cells	CD72	SEMA4D	8.04539e-07	0.0861185	0.360054	0.133251	FALSE
CD72_SEMA4D	B_cells_memory	B_cells_memory	CD72	SEMA4D	0.00291664	0.170672	0.311047	0.107282	FALSE
CD72_SEMA4D	B_cells_memory_activated	B_cells_memory_activated	CD72	SEMA4D	8.04539e-07	0.0861185	0.360054	0.125709	FALSE
TNFSF14_LTBR	T4_activated	Macrophages	TNFSF14	LTBR	1.40887e-07	0.0660629	0.297054	0.440441	FALSE
TNFSF14_LTBR	T4_activated	Monocytes_classical	TNFSF14	LTBR	1.40887e-07	0.0660629	0.297054	0.400513	FALSE
TNFSF14_LTBR	T4_activated	Monocytes_intermediate	TNFSF14	LTBR	1.40887e-07	0.0660629	0.297054	0.208898	FALSE
TNFSF14_LTBR	T4_activated	Monocytes_non-classical	TNFSF14	LTBR	1.40887e-07	0.0660629	0.297054	0.329469	FALSE
TNFSF14_LTBR	T4_activated	Precursor_cells	TNFSF14	LTBR	1.40887e-07	0.0660629	0.297054	0.17233	FALSE
TNFSF14_LTBR	T4_activated	cDC1	TNFSF14	LTBR	1.40887e-07	0.0660629	0.297054	0.335253	FALSE
TNFSF14_LTBR	T4_activated	cDC2	TNFSF14	LTBR	1.40887e-07	0.0660629	0.297054	0.126904	FALSE
TNFSF14_LTBR	T_regs	Macrophages	TNFSF14	LTBR	0.0279617	0.0350441	0.255938	0.440441	FALSE
TNFSF14_LTBR	T_regs	Monocytes_classical	TNFSF14	LTBR	0.0279617	0.0350441	0.255938	0.400513	FALSE
TNFSF14_LTBR	T_regs	Monocytes_intermediate	TNFSF14	LTBR	0.0279617	0.0350441	0.255938	0.208898	FALSE
TNFSF14_LTBR	T_regs	Monocytes_non-classical	TNFSF14	LTBR	0.0279617	0.0350441	0.255938	0.329469	FALSE
TNFSF14_LTBR	T_regs	Precursor_cells	TNFSF14	LTBR	0.0279617	0.0350441	0.255938	0.17233	FALSE
TNFSF14_LTBR	T_regs	cDC1	TNFSF14	LTBR	0.0279617	0.0350441	0.255938	0.335253	FALSE
TNFSF14_LTBR	T_regs	cDC2	TNFSF14	LTBR	0.0279617	0.0350441	0.255938	0.126904	FALSE
LTA_TNFRSF14	TCM_CD8+	B_cells_memory	LTA	TNFRSF14	0.0119103	0.12917	0.195274	0.359558	FALSE
LTA_TNFRSF14	TCM_CD8+	B_cells_memory_activated	LTA	TNFRSF14	0.0119103	0.12917	0.195274	0.389981	FALSE
LTA_TNFRSF14	TCM_CD8+	B_cells_naive	LTA	TNFRSF14	0.0119103	0.12917	0.195274	0.257969	FALSE
LTA_TNFRSF14	TCM_CD8+	B_cells_naive_activated	LTA	TNFRSF14	0.0119103	0.12917	0.195274	0.277429	FALSE
LTA_TNFRSF14	TCM_CD8+	MAIT_cells	LTA	TNFRSF14	0.0119103	0.12917	0.195274	0.175618	FALSE
LTA_TNFRSF14	TCM_CD8+	Macrophages	LTA	TNFRSF14	0.0119103	0.12917	0.195274	0.676558	FALSE
LTA_TNFRSF14	TCM_CD8+	Monocytes_classical	LTA	TNFRSF14	0.0119103	0.12917	0.195274	0.490501	FALSE
LTA_TNFRSF14	TCM_CD8+	Monocytes_intermediate	LTA	TNFRSF14	0.0119103	0.12917	0.195274	0.405901	FALSE
LTA_TNFRSF14	TCM_CD8+	Monocytes_non-classical	LTA	TNFRSF14	0.0119103	0.12917	0.195274	0.453935	FALSE
LTA_TNFRSF14	TCM_CD8+	NK_CD16_bright	LTA	TNFRSF14	0.0119103	0.12917	0.195274	0.169248	FALSE
LTA_TNFRSF14	TCM_CD8+	NK_CD16_bright_activated	LTA	TNFRSF14	0.0119103	0.12917	0.195274	0.111009	FALSE
LTA_TNFRSF14	TCM_CD8+	NK_CD56_bright	LTA	TNFRSF14	0.0119103	0.12917	0.195274	0.116456	FALSE
LTA_TNFRSF14	TCM_CD8+	NK_CD56_bright_activated	LTA	TNFRSF14	0.0119103	0.12917	0.195274	0.10312	FALSE
LTA_TNFRSF14	TCM_CD8+	Plasma_cells	LTA	TNFRSF14	0.0119103	0.12917	0.195274	0.35687	FALSE
LTA_TNFRSF14	TCM_CD8+	Precursor_cells	LTA	TNFRSF14	0.0119103	0.12917	0.195274	0.330097	FALSE
LTA_TNFRSF14	TCM_CD8+	T4_activated	LTA	TNFRSF14	0.0119103	0.12917	0.195274	0.195414	FALSE
LTA_TNFRSF14	TCM_CD8+	T4_memory	LTA	TNFRSF14	0.0119103	0.12917	0.195274	0.248049	FALSE
LTA_TNFRSF14	TCM_CD8+	T4_naive	LTA	TNFRSF14	0.0119103	0.12917	0.195274	0.187687	FALSE
LTA_TNFRSF14	TCM_CD8+	T8_activated	LTA	TNFRSF14	0.0119103	0.12917	0.195274	0.231703	FALSE
LTA_TNFRSF14	TCM_CD8+	T8_naive	LTA	TNFRSF14	0.0119103	0.12917	0.195274	0.216303	FALSE
LTA_TNFRSF14	TCM_CD8+	TEM_CD8+	LTA	TNFRSF14	0.0119103	0.12917	0.195274	0.140155	FALSE
LTA_TNFRSF14	TCM_CD8+	TMRA_CD8+	LTA	TNFRSF14	0.0119103	0.12917	0.195274	0.205679	FALSE
LTA_TNFRSF14	TCM_CD8+	T_gd	LTA	TNFRSF14	0.0119103	0.12917	0.195274	0.175198	FALSE
LTA_TNFRSF14	TCM_CD8+	T_regs	LTA	TNFRSF14	0.0119103	0.12917	0.195274	0.260061	FALSE
LTA_TNFRSF14	TCM_CD8+	cDC1	LTA	TNFRSF14	0.0119103	0.12917	0.195274	0.513637	FALSE
LTA_TNFRSF14	TCM_CD8+	cDC2	LTA	TNFRSF14	0.0119103	0.12917	0.195274	0.382403	FALSE
LTA_TNFRSF14	TCM_CD8+	iNKT_cells	LTA	TNFRSF14	0.0119103	0.12917	0.195274	0.175479	FALSE
LTA_TNFRSF14	TCM_CD8+	pDC	LTA	TNFRSF14	0.0119103	0.12917	0.195274	0.142857	FALSE
LTA_TNFRSF14	iNKT_cells	B_cells_memory	LTA	TNFRSF14	8.06134e-117	1.08854	0.808065	0.359558	FALSE
LTA_TNFRSF14	iNKT_cells	B_cells_memory_activated	LTA	TNFRSF14	8.06134e-117	1.08854	0.808065	0.389981	FALSE
LTA_TNFRSF14	iNKT_cells	B_cells_naive	LTA	TNFRSF14	8.06134e-117	1.08854	0.808065	0.257969	FALSE
LTA_TNFRSF14	iNKT_cells	B_cells_naive_activated	LTA	TNFRSF14	8.06134e-117	1.08854	0.808065	0.277429	FALSE
LTA_TNFRSF14	iNKT_cells	MAIT_cells	LTA	TNFRSF14	8.06134e-117	1.08854	0.808065	0.175618	FALSE
LTA_TNFRSF14	iNKT_cells	Macrophages	LTA	TNFRSF14	8.06134e-117	1.08854	0.808065	0.676558	FALSE
LTA_TNFRSF14	iNKT_cells	Monocytes_classical	LTA	TNFRSF14	8.06134e-117	1.08854	0.808065	0.490501	FALSE
LTA_TNFRSF14	iNKT_cells	Monocytes_intermediate	LTA	TNFRSF14	8.06134e-117	1.08854	0.808065	0.405901	FALSE
LTA_TNFRSF14	iNKT_cells	Monocytes_non-classical	LTA	TNFRSF14	8.06134e-117	1.08854	0.808065	0.453935	FALSE
LTA_TNFRSF14	iNKT_cells	NK_CD16_bright	LTA	TNFRSF14	8.06134e-117	1.08854	0.808065	0.169248	FALSE
LTA_TNFRSF14	iNKT_cells	NK_CD16_bright_activated	LTA	TNFRSF14	8.06134e-117	1.08854	0.808065	0.111009	FALSE
LTA_TNFRSF14	iNKT_cells	NK_CD56_bright	LTA	TNFRSF14	8.06134e-117	1.08854	0.808065	0.116456	FALSE
LTA_TNFRSF14	iNKT_cells	NK_CD56_bright_activated	LTA	TNFRSF14	8.06134e-117	1.08854	0.808065	0.10312	FALSE
LTA_TNFRSF14	iNKT_cells	Plasma_cells	LTA	TNFRSF14	8.06134e-117	1.08854	0.808065	0.35687	FALSE
LTA_TNFRSF14	iNKT_cells	Precursor_cells	LTA	TNFRSF14	8.06134e-117	1.08854	0.808065	0.330097	FALSE
LTA_TNFRSF14	iNKT_cells	T4_activated	LTA	TNFRSF14	8.06134e-117	1.08854	0.808065	0.195414	FALSE
LTA_TNFRSF14	iNKT_cells	T4_memory	LTA	TNFRSF14	8.06134e-117	1.08854	0.808065	0.248049	FALSE
LTA_TNFRSF14	iNKT_cells	T4_naive	LTA	TNFRSF14	8.06134e-117	1.08854	0.808065	0.187687	FALSE
LTA_TNFRSF14	iNKT_cells	T8_activated	LTA	TNFRSF14	8.06134e-117	1.08854	0.808065	0.231703	FALSE
LTA_TNFRSF14	iNKT_cells	T8_naive	LTA	TNFRSF14	8.06134e-117	1.08854	0.808065	0.216303	FALSE
LTA_TNFRSF14	iNKT_cells	TCM_CD8+	LTA	TNFRSF14	8.06134e-117	1.08854	0.808065	0.235043	FALSE
LTA_TNFRSF14	iNKT_cells	TEM_CD8+	LTA	TNFRSF14	8.06134e-117	1.08854	0.808065	0.140155	FALSE
LTA_TNFRSF14	iNKT_cells	TMRA_CD8+	LTA	TNFRSF14	8.06134e-117	1.08854	0.808065	0.205679	FALSE
LTA_TNFRSF14	iNKT_cells	T_gd	LTA	TNFRSF14	8.06134e-117	1.08854	0.808065	0.175198	FALSE
LTA_TNFRSF14	iNKT_cells	T_regs	LTA	TNFRSF14	8.06134e-117	1.08854	0.808065	0.260061	FALSE
LTA_TNFRSF14	iNKT_cells	cDC1	LTA	TNFRSF14	8.06134e-117	1.08854	0.808065	0.513637	FALSE
LTA_TNFRSF14	iNKT_cells	cDC2	LTA	TNFRSF14	8.06134e-117	1.08854	0.808065	0.382403	FALSE
LTA_TNFRSF14	iNKT_cells	pDC	LTA	TNFRSF14	8.06134e-117	1.08854	0.808065	0.142857	FALSE
LTA_TNFRSF14	TCM_CD8+	TCM_CD8+	LTA	TNFRSF14	0.0119103	0.12917	0.195274	0.235043	FALSE
LTA_TNFRSF14	iNKT_cells	iNKT_cells	LTA	TNFRSF14	8.06134e-117	1.08854	0.808065	0.175479	FALSE
TNFSF14_TNFRSF14	T4_activated	B_cells_memory	TNFSF14	TNFRSF14	1.40887e-07	0.0660629	0.297054	0.359558	FALSE
TNFSF14_TNFRSF14	T4_activated	B_cells_memory_activated	TNFSF14	TNFRSF14	1.40887e-07	0.0660629	0.297054	0.389981	FALSE
TNFSF14_TNFRSF14	T4_activated	B_cells_naive	TNFSF14	TNFRSF14	1.40887e-07	0.0660629	0.297054	0.257969	FALSE
TNFSF14_TNFRSF14	T4_activated	B_cells_naive_activated	TNFSF14	TNFRSF14	1.40887e-07	0.0660629	0.297054	0.277429	FALSE
TNFSF14_TNFRSF14	T4_activated	MAIT_cells	TNFSF14	TNFRSF14	1.40887e-07	0.0660629	0.297054	0.175618	FALSE
TNFSF14_TNFRSF14	T4_activated	Macrophages	TNFSF14	TNFRSF14	1.40887e-07	0.0660629	0.297054	0.676558	FALSE
TNFSF14_TNFRSF14	T4_activated	Monocytes_classical	TNFSF14	TNFRSF14	1.40887e-07	0.0660629	0.297054	0.490501	FALSE
TNFSF14_TNFRSF14	T4_activated	Monocytes_intermediate	TNFSF14	TNFRSF14	1.40887e-07	0.0660629	0.297054	0.405901	FALSE
TNFSF14_TNFRSF14	T4_activated	Monocytes_non-classical	TNFSF14	TNFRSF14	1.40887e-07	0.0660629	0.297054	0.453935	FALSE
TNFSF14_TNFRSF14	T4_activated	NK_CD16_bright	TNFSF14	TNFRSF14	1.40887e-07	0.0660629	0.297054	0.169248	FALSE
TNFSF14_TNFRSF14	T4_activated	NK_CD16_bright_activated	TNFSF14	TNFRSF14	1.40887e-07	0.0660629	0.297054	0.111009	FALSE
TNFSF14_TNFRSF14	T4_activated	NK_CD56_bright	TNFSF14	TNFRSF14	1.40887e-07	0.0660629	0.297054	0.116456	FALSE
TNFSF14_TNFRSF14	T4_activated	NK_CD56_bright_activated	TNFSF14	TNFRSF14	1.40887e-07	0.0660629	0.297054	0.10312	FALSE
TNFSF14_TNFRSF14	T4_activated	Plasma_cells	TNFSF14	TNFRSF14	1.40887e-07	0.0660629	0.297054	0.35687	FALSE
TNFSF14_TNFRSF14	T4_activated	Precursor_cells	TNFSF14	TNFRSF14	1.40887e-07	0.0660629	0.297054	0.330097	FALSE
TNFSF14_TNFRSF14	T4_activated	T4_memory	TNFSF14	TNFRSF14	1.40887e-07	0.0660629	0.297054	0.248049	FALSE
TNFSF14_TNFRSF14	T4_activated	T4_naive	TNFSF14	TNFRSF14	1.40887e-07	0.0660629	0.297054	0.187687	FALSE
TNFSF14_TNFRSF14	T4_activated	T8_activated	TNFSF14	TNFRSF14	1.40887e-07	0.0660629	0.297054	0.231703	FALSE
TNFSF14_TNFRSF14	T4_activated	T8_naive	TNFSF14	TNFRSF14	1.40887e-07	0.0660629	0.297054	0.216303	FALSE
TNFSF14_TNFRSF14	T4_activated	TCM_CD8+	TNFSF14	TNFRSF14	1.40887e-07	0.0660629	0.297054	0.235043	FALSE
TNFSF14_TNFRSF14	T4_activated	TEM_CD8+	TNFSF14	TNFRSF14	1.40887e-07	0.0660629	0.297054	0.140155	FALSE
TNFSF14_TNFRSF14	T4_activated	TMRA_CD8+	TNFSF14	TNFRSF14	1.40887e-07	0.0660629	0.297054	0.205679	FALSE
TNFSF14_TNFRSF14	T4_activated	T_gd	TNFSF14	TNFRSF14	1.40887e-07	0.0660629	0.297054	0.175198	FALSE
TNFSF14_TNFRSF14	T4_activated	T_regs	TNFSF14	TNFRSF14	1.40887e-07	0.0660629	0.297054	0.260061	FALSE
TNFSF14_TNFRSF14	T4_activated	cDC1	TNFSF14	TNFRSF14	1.40887e-07	0.0660629	0.297054	0.513637	FALSE
TNFSF14_TNFRSF14	T4_activated	cDC2	TNFSF14	TNFRSF14	1.40887e-07	0.0660629	0.297054	0.382403	FALSE
TNFSF14_TNFRSF14	T4_activated	iNKT_cells	TNFSF14	TNFRSF14	1.40887e-07	0.0660629	0.297054	0.175479	FALSE
TNFSF14_TNFRSF14	T4_activated	pDC	TNFSF14	TNFRSF14	1.40887e-07	0.0660629	0.297054	0.142857	FALSE
TNFSF14_TNFRSF14	T_regs	B_cells_memory	TNFSF14	TNFRSF14	0.0279617	0.0350441	0.255938	0.359558	FALSE
TNFSF14_TNFRSF14	T_regs	B_cells_memory_activated	TNFSF14	TNFRSF14	0.0279617	0.0350441	0.255938	0.389981	FALSE
TNFSF14_TNFRSF14	T_regs	B_cells_naive	TNFSF14	TNFRSF14	0.0279617	0.0350441	0.255938	0.257969	FALSE
TNFSF14_TNFRSF14	T_regs	B_cells_naive_activated	TNFSF14	TNFRSF14	0.0279617	0.0350441	0.255938	0.277429	FALSE
TNFSF14_TNFRSF14	T_regs	MAIT_cells	TNFSF14	TNFRSF14	0.0279617	0.0350441	0.255938	0.175618	FALSE
TNFSF14_TNFRSF14	T_regs	Macrophages	TNFSF14	TNFRSF14	0.0279617	0.0350441	0.255938	0.676558	FALSE
TNFSF14_TNFRSF14	T_regs	Monocytes_classical	TNFSF14	TNFRSF14	0.0279617	0.0350441	0.255938	0.490501	FALSE
TNFSF14_TNFRSF14	T_regs	Monocytes_intermediate	TNFSF14	TNFRSF14	0.0279617	0.0350441	0.255938	0.405901	FALSE
TNFSF14_TNFRSF14	T_regs	Monocytes_non-classical	TNFSF14	TNFRSF14	0.0279617	0.0350441	0.255938	0.453935	FALSE
TNFSF14_TNFRSF14	T_regs	NK_CD16_bright	TNFSF14	TNFRSF14	0.0279617	0.0350441	0.255938	0.169248	FALSE
TNFSF14_TNFRSF14	T_regs	NK_CD16_bright_activated	TNFSF14	TNFRSF14	0.0279617	0.0350441	0.255938	0.111009	FALSE
TNFSF14_TNFRSF14	T_regs	NK_CD56_bright	TNFSF14	TNFRSF14	0.0279617	0.0350441	0.255938	0.116456	FALSE
TNFSF14_TNFRSF14	T_regs	NK_CD56_bright_activated	TNFSF14	TNFRSF14	0.0279617	0.0350441	0.255938	0.10312	FALSE
TNFSF14_TNFRSF14	T_regs	Plasma_cells	TNFSF14	TNFRSF14	0.0279617	0.0350441	0.255938	0.35687	FALSE
TNFSF14_TNFRSF14	T_regs	Precursor_cells	TNFSF14	TNFRSF14	0.0279617	0.0350441	0.255938	0.330097	FALSE
TNFSF14_TNFRSF14	T_regs	T4_activated	TNFSF14	TNFRSF14	0.0279617	0.0350441	0.255938	0.195414	FALSE
TNFSF14_TNFRSF14	T_regs	T4_memory	TNFSF14	TNFRSF14	0.0279617	0.0350441	0.255938	0.248049	FALSE
TNFSF14_TNFRSF14	T_regs	T4_naive	TNFSF14	TNFRSF14	0.0279617	0.0350441	0.255938	0.187687	FALSE
TNFSF14_TNFRSF14	T_regs	T8_activated	TNFSF14	TNFRSF14	0.0279617	0.0350441	0.255938	0.231703	FALSE
TNFSF14_TNFRSF14	T_regs	T8_naive	TNFSF14	TNFRSF14	0.0279617	0.0350441	0.255938	0.216303	FALSE
TNFSF14_TNFRSF14	T_regs	TCM_CD8+	TNFSF14	TNFRSF14	0.0279617	0.0350441	0.255938	0.235043	FALSE
TNFSF14_TNFRSF14	T_regs	TEM_CD8+	TNFSF14	TNFRSF14	0.0279617	0.0350441	0.255938	0.140155	FALSE
TNFSF14_TNFRSF14	T_regs	TMRA_CD8+	TNFSF14	TNFRSF14	0.0279617	0.0350441	0.255938	0.205679	FALSE
TNFSF14_TNFRSF14	T_regs	T_gd	TNFSF14	TNFRSF14	0.0279617	0.0350441	0.255938	0.175198	FALSE
TNFSF14_TNFRSF14	T_regs	cDC1	TNFSF14	TNFRSF14	0.0279617	0.0350441	0.255938	0.513637	FALSE
TNFSF14_TNFRSF14	T_regs	cDC2	TNFSF14	TNFRSF14	0.0279617	0.0350441	0.255938	0.382403	FALSE
TNFSF14_TNFRSF14	T_regs	iNKT_cells	TNFSF14	TNFRSF14	0.0279617	0.0350441	0.255938	0.175479	FALSE
TNFSF14_TNFRSF14	T_regs	pDC	TNFSF14	TNFRSF14	0.0279617	0.0350441	0.255938	0.142857	FALSE
TNFSF14_TNFRSF14	T4_activated	T4_activated	TNFSF14	TNFRSF14	1.40887e-07	0.0660629	0.297054	0.195414	FALSE
TNFSF14_TNFRSF14	T_regs	T_regs	TNFSF14	TNFRSF14	0.0279617	0.0350441	0.255938	0.260061	FALSE
TNFSF13_TNFRSF17	Macrophages	Plasma_cells	TNFSF13	TNFRSF17	0.0141984	0.0709228	0.454006	0.282443	FALSE
TNFSF13_TNFRSF17	Monocytes_classical	Plasma_cells	TNFSF13	TNFRSF17	0.00383101	0.0676813	0.396341	0.282443	FALSE
CCR1_CCL8	Monocytes_classical	Monocytes_non-classical	CCR1	CCL8	0.00154749	0.078819	0.501284	0.232459	FALSE
CCR1_CCL8	Monocytes_classical	iNKT_cells	CCR1	CCL8	0.00154749	0.078819	0.501284	0.123387	FALSE
CCR1_CCL8	Monocytes_classical	Monocytes_classical	CCR1	CCL8	0.00154749	0.078819	0.501284	0.109061	FALSE
CCR1_CCL7	Monocytes_classical	Monocytes_non-classical	CCR1	CCL7	0.00154749	0.078819	0.501284	0.14521	FALSE
NCR3_BAG6	T_regs	B_cells_memory	NCR3	BAG6	0.0344826	0.0254865	0.158992	0.164499	FALSE
NCR3_BAG6	T_regs	B_cells_memory_activated	NCR3	BAG6	0.0344826	0.0254865	0.158992	0.334405	FALSE
NCR3_BAG6	T_regs	B_cells_naive_activated	NCR3	BAG6	0.0344826	0.0254865	0.158992	0.111285	FALSE
NCR3_BAG6	T_regs	MAIT_cells	NCR3	BAG6	0.0344826	0.0254865	0.158992	0.103154	FALSE
NCR3_BAG6	T_regs	Macrophages	NCR3	BAG6	0.0344826	0.0254865	0.158992	0.368822	FALSE
NCR3_BAG6	T_regs	Monocytes_classical	NCR3	BAG6	0.0344826	0.0254865	0.158992	0.280782	FALSE
NCR3_BAG6	T_regs	Monocytes_intermediate	NCR3	BAG6	0.0344826	0.0254865	0.158992	0.176303	FALSE
NCR3_BAG6	T_regs	Monocytes_non-classical	NCR3	BAG6	0.0344826	0.0254865	0.158992	0.258694	FALSE
NCR3_BAG6	T_regs	NK_CD56_bright_activated	NCR3	BAG6	0.0344826	0.0254865	0.158992	0.120451	FALSE
NCR3_BAG6	T_regs	Plasma_cells	NCR3	BAG6	0.0344826	0.0254865	0.158992	0.429389	FALSE
NCR3_BAG6	T_regs	Precursor_cells	NCR3	BAG6	0.0344826	0.0254865	0.158992	0.220874	FALSE
NCR3_BAG6	T_regs	T4_activated	NCR3	BAG6	0.0344826	0.0254865	0.158992	0.247856	FALSE
NCR3_BAG6	T_regs	T4_memory	NCR3	BAG6	0.0344826	0.0254865	0.158992	0.130126	FALSE
NCR3_BAG6	T_regs	T8_activated	NCR3	BAG6	0.0344826	0.0254865	0.158992	0.211503	FALSE
NCR3_BAG6	T_regs	TCM_CD8+	NCR3	BAG6	0.0344826	0.0254865	0.158992	0.1221	FALSE
NCR3_BAG6	T_regs	cDC1	NCR3	BAG6	0.0344826	0.0254865	0.158992	0.274098	FALSE
NCR3_BAG6	T_regs	cDC2	NCR3	BAG6	0.0344826	0.0254865	0.158992	0.155668	FALSE
NCR3_BAG6	T_regs	iNKT_cells	NCR3	BAG6	0.0344826	0.0254865	0.158992	0.164516	FALSE
NCR3_BAG6	T_regs	pDC	NCR3	BAG6	0.0344826	0.0254865	0.158992	0.172932	FALSE
NCR3_BAG6	T_regs	T_regs	NCR3	BAG6	0.0344826	0.0254865	0.158992	0.257286	FALSE
ANXA1_FPR2	Macrophages	Monocytes_non-classical	ANXA1	FPR2	2.19201e-09	0.222379	0.831284	0.120195	FALSE
ANXA1_FPR2	Macrophages	cDC1	ANXA1	FPR2	2.19201e-09	0.222379	0.831284	0.141623	FALSE
ANXA1_FPR2	NK_CD16_bright	Monocytes_non-classical	ANXA1	FPR2	0.00389212	0.121908	0.364739	0.120195	FALSE
ANXA1_FPR2	NK_CD16_bright	cDC1	ANXA1	FPR2	0.00389212	0.121908	0.364739	0.141623	FALSE
ANXA1_FPR2	T8_activated	Monocytes_non-classical	ANXA1	FPR2	4.20994e-14	0.135875	0.179193	0.120195	FALSE
ANXA1_FPR2	T8_activated	cDC1	ANXA1	FPR2	4.20994e-14	0.135875	0.179193	0.141623	FALSE
ANXA1_FPR2	TCM_CD8+	Monocytes_non-classical	ANXA1	FPR2	0.0211162	0.149073	0.455224	0.120195	FALSE
ANXA1_FPR2	TCM_CD8+	cDC1	ANXA1	FPR2	0.0211162	0.149073	0.455224	0.141623	FALSE
ANXA1_FPR2	TMRA_CD8+	Monocytes_non-classical	ANXA1	FPR2	2.67709e-05	0.383149	0.488596	0.120195	FALSE
ANXA1_FPR2	TMRA_CD8+	cDC1	ANXA1	FPR2	2.67709e-05	0.383149	0.488596	0.141623	FALSE
ANXA1_FPR2	cDC1	Monocytes_non-classical	ANXA1	FPR2	0.00896163	0.0999012	0.71013	0.120195	FALSE
ANXA1_FPR2	cDC1	cDC1	ANXA1	FPR2	0.00896163	0.0999012	0.71013	0.141623	FALSE
CD2_CD58	T4_activated	B_cells_memory	CD2	CD58	0.016691	0.0513748	0.667154	0.148244	FALSE
CD2_CD58	T4_activated	B_cells_memory_activated	CD2	CD58	0.016691	0.0513748	0.667154	0.290359	FALSE
CD2_CD58	T4_activated	B_cells_naive_activated	CD2	CD58	0.016691	0.0513748	0.667154	0.112069	FALSE
CD2_CD58	T4_activated	MAIT_cells	CD2	CD58	0.016691	0.0513748	0.667154	0.1185	FALSE
CD2_CD58	T4_activated	Macrophages	CD2	CD58	0.016691	0.0513748	0.667154	0.383281	FALSE
CD2_CD58	T4_activated	Monocytes_classical	CD2	CD58	0.016691	0.0513748	0.667154	0.220132	FALSE
CD2_CD58	T4_activated	Monocytes_non-classical	CD2	CD58	0.016691	0.0513748	0.667154	0.268456	FALSE
CD2_CD58	T4_activated	NK_CD16_bright	CD2	CD58	0.016691	0.0513748	0.667154	0.111825	FALSE
CD2_CD58	T4_activated	NK_CD16_bright_activated	CD2	CD58	0.016691	0.0513748	0.667154	0.111009	FALSE
CD2_CD58	T4_activated	NK_CD56_bright_activated	CD2	CD58	0.016691	0.0513748	0.667154	0.137782	FALSE
CD2_CD58	T4_activated	Plasma_cells	CD2	CD58	0.016691	0.0513748	0.667154	0.425573	FALSE
CD2_CD58	T4_activated	Precursor_cells	CD2	CD58	0.016691	0.0513748	0.667154	0.148058	FALSE
CD2_CD58	T4_activated	T8_activated	CD2	CD58	0.016691	0.0513748	0.667154	0.134611	FALSE
CD2_CD58	T4_activated	TCM_CD8+	CD2	CD58	0.016691	0.0513748	0.667154	0.141636	FALSE
CD2_CD58	T4_activated	TEM_CD8+	CD2	CD58	0.016691	0.0513748	0.667154	0.103055	FALSE
CD2_CD58	T4_activated	TMRA_CD8+	CD2	CD58	0.016691	0.0513748	0.667154	0.129501	FALSE
CD2_CD58	T4_activated	T_gd	CD2	CD58	0.016691	0.0513748	0.667154	0.129056	FALSE
CD2_CD58	T4_activated	T_regs	CD2	CD58	0.016691	0.0513748	0.667154	0.167083	FALSE
CD2_CD58	T4_activated	cDC1	CD2	CD58	0.016691	0.0513748	0.667154	0.386244	FALSE
CD2_CD58	T4_activated	cDC2	CD2	CD58	0.016691	0.0513748	0.667154	0.294416	FALSE
CD2_CD58	T4_activated	iNKT_cells	CD2	CD58	0.016691	0.0513748	0.667154	0.100071	FALSE
CD2_CD58	iNKT_cells	B_cells_memory	CD2	CD58	0.000936	0.134565	0.522782	0.148244	FALSE
CD2_CD58	iNKT_cells	B_cells_memory_activated	CD2	CD58	0.000936	0.134565	0.522782	0.290359	FALSE
CD2_CD58	iNKT_cells	B_cells_naive_activated	CD2	CD58	0.000936	0.134565	0.522782	0.112069	FALSE
CD2_CD58	iNKT_cells	MAIT_cells	CD2	CD58	0.000936	0.134565	0.522782	0.1185	FALSE
CD2_CD58	iNKT_cells	Macrophages	CD2	CD58	0.000936	0.134565	0.522782	0.383281	FALSE
CD2_CD58	iNKT_cells	Monocytes_classical	CD2	CD58	0.000936	0.134565	0.522782	0.220132	FALSE
CD2_CD58	iNKT_cells	Monocytes_non-classical	CD2	CD58	0.000936	0.134565	0.522782	0.268456	FALSE
CD2_CD58	iNKT_cells	NK_CD16_bright	CD2	CD58	0.000936	0.134565	0.522782	0.111825	FALSE
CD2_CD58	iNKT_cells	NK_CD16_bright_activated	CD2	CD58	0.000936	0.134565	0.522782	0.111009	FALSE
CD2_CD58	iNKT_cells	NK_CD56_bright_activated	CD2	CD58	0.000936	0.134565	0.522782	0.137782	FALSE
CD2_CD58	iNKT_cells	Plasma_cells	CD2	CD58	0.000936	0.134565	0.522782	0.425573	FALSE
CD2_CD58	iNKT_cells	Precursor_cells	CD2	CD58	0.000936	0.134565	0.522782	0.148058	FALSE
CD2_CD58	iNKT_cells	T4_activated	CD2	CD58	0.000936	0.134565	0.522782	0.115254	FALSE
CD2_CD58	iNKT_cells	T8_activated	CD2	CD58	0.000936	0.134565	0.522782	0.134611	FALSE
CD2_CD58	iNKT_cells	TCM_CD8+	CD2	CD58	0.000936	0.134565	0.522782	0.141636	FALSE
CD2_CD58	iNKT_cells	TEM_CD8+	CD2	CD58	0.000936	0.134565	0.522782	0.103055	FALSE
CD2_CD58	iNKT_cells	TMRA_CD8+	CD2	CD58	0.000936	0.134565	0.522782	0.129501	FALSE
CD2_CD58	iNKT_cells	T_gd	CD2	CD58	0.000936	0.134565	0.522782	0.129056	FALSE
CD2_CD58	iNKT_cells	T_regs	CD2	CD58	0.000936	0.134565	0.522782	0.167083	FALSE
CD2_CD58	iNKT_cells	cDC1	CD2	CD58	0.000936	0.134565	0.522782	0.386244	FALSE
CD2_CD58	iNKT_cells	cDC2	CD2	CD58	0.000936	0.134565	0.522782	0.294416	FALSE
CD2_CD58	T4_activated	T4_activated	CD2	CD58	0.016691	0.0513748	0.667154	0.115254	FALSE
CD2_CD58	iNKT_cells	iNKT_cells	CD2	CD58	0.000936	0.134565	0.522782	0.100071	FALSE
CD55_ADGRE5	Macrophages	B_cells_memory	CD55	ADGRE5	0.000117254	0.0746501	0.299279	0.159298	FALSE
CD55_ADGRE5	Macrophages	B_cells_memory_activated	CD55	ADGRE5	0.000117254	0.0746501	0.299279	0.232325	FALSE
CD55_ADGRE5	Macrophages	B_cells_naive_activated	CD55	ADGRE5	0.000117254	0.0746501	0.299279	0.137147	FALSE
CD55_ADGRE5	Macrophages	MAIT_cells	CD55	ADGRE5	0.000117254	0.0746501	0.299279	0.126172	FALSE
CD55_ADGRE5	Macrophages	Monocytes_classical	CD55	ADGRE5	0.000117254	0.0746501	0.299279	0.22141	FALSE
CD55_ADGRE5	Macrophages	Monocytes_intermediate	CD55	ADGRE5	0.000117254	0.0746501	0.299279	0.139424	FALSE
CD55_ADGRE5	Macrophages	Monocytes_non-classical	CD55	ADGRE5	0.000117254	0.0746501	0.299279	0.233069	FALSE
CD55_ADGRE5	Macrophages	NK_CD16_bright	CD55	ADGRE5	0.000117254	0.0746501	0.299279	0.159048	FALSE
CD55_ADGRE5	Macrophages	NK_CD16_bright_activated	CD55	ADGRE5	0.000117254	0.0746501	0.299279	0.209174	FALSE
CD55_ADGRE5	Macrophages	NK_CD56_bright	CD55	ADGRE5	0.000117254	0.0746501	0.299279	0.23038	FALSE
CD55_ADGRE5	Macrophages	NK_CD56_bright_activated	CD55	ADGRE5	0.000117254	0.0746501	0.299279	0.260832	FALSE
CD55_ADGRE5	Macrophages	Plasma_cells	CD55	ADGRE5	0.000117254	0.0746501	0.299279	0.316794	FALSE
CD55_ADGRE5	Macrophages	Precursor_cells	CD55	ADGRE5	0.000117254	0.0746501	0.299279	0.109223	FALSE
CD55_ADGRE5	Macrophages	T4_activated	CD55	ADGRE5	0.000117254	0.0746501	0.299279	0.260618	FALSE
CD55_ADGRE5	Macrophages	T4_memory	CD55	ADGRE5	0.000117254	0.0746501	0.299279	0.142898	FALSE
CD55_ADGRE5	Macrophages	T8_activated	CD55	ADGRE5	0.000117254	0.0746501	0.299279	0.272399	FALSE
CD55_ADGRE5	Macrophages	TCM_CD8+	CD55	ADGRE5	0.000117254	0.0746501	0.299279	0.192308	FALSE
CD55_ADGRE5	Macrophages	TEM_CD8+	CD55	ADGRE5	0.000117254	0.0746501	0.299279	0.130941	FALSE
CD55_ADGRE5	Macrophages	TMRA_CD8+	CD55	ADGRE5	0.000117254	0.0746501	0.299279	0.198753	FALSE
CD55_ADGRE5	Macrophages	T_gd	CD55	ADGRE5	0.000117254	0.0746501	0.299279	0.141312	FALSE
CD55_ADGRE5	Macrophages	T_regs	CD55	ADGRE5	0.000117254	0.0746501	0.299279	0.299056	FALSE
CD55_ADGRE5	Macrophages	cDC1	CD55	ADGRE5	0.000117254	0.0746501	0.299279	0.276808	FALSE
CD55_ADGRE5	Macrophages	cDC2	CD55	ADGRE5	0.000117254	0.0746501	0.299279	0.106599	FALSE
CD55_ADGRE5	Macrophages	iNKT_cells	CD55	ADGRE5	0.000117254	0.0746501	0.299279	0.222782	FALSE
CD55_ADGRE5	Macrophages	pDC	CD55	ADGRE5	0.000117254	0.0746501	0.299279	0.195489	FALSE
CD55_ADGRE5	Monocytes_classical	B_cells_memory	CD55	ADGRE5	0.0120922	0.0415316	0.185173	0.159298	FALSE
CD55_ADGRE5	Monocytes_classical	B_cells_memory_activated	CD55	ADGRE5	0.0120922	0.0415316	0.185173	0.232325	FALSE
CD55_ADGRE5	Monocytes_classical	B_cells_naive_activated	CD55	ADGRE5	0.0120922	0.0415316	0.185173	0.137147	FALSE
CD55_ADGRE5	Monocytes_classical	MAIT_cells	CD55	ADGRE5	0.0120922	0.0415316	0.185173	0.126172	FALSE
CD55_ADGRE5	Monocytes_classical	Macrophages	CD55	ADGRE5	0.0120922	0.0415316	0.185173	0.302671	FALSE
CD55_ADGRE5	Monocytes_classical	Monocytes_intermediate	CD55	ADGRE5	0.0120922	0.0415316	0.185173	0.139424	FALSE
CD55_ADGRE5	Monocytes_classical	Monocytes_non-classical	CD55	ADGRE5	0.0120922	0.0415316	0.185173	0.233069	FALSE
CD55_ADGRE5	Monocytes_classical	NK_CD16_bright	CD55	ADGRE5	0.0120922	0.0415316	0.185173	0.159048	FALSE
CD55_ADGRE5	Monocytes_classical	NK_CD16_bright_activated	CD55	ADGRE5	0.0120922	0.0415316	0.185173	0.209174	FALSE
CD55_ADGRE5	Monocytes_classical	NK_CD56_bright	CD55	ADGRE5	0.0120922	0.0415316	0.185173	0.23038	FALSE
CD55_ADGRE5	Monocytes_classical	NK_CD56_bright_activated	CD55	ADGRE5	0.0120922	0.0415316	0.185173	0.260832	FALSE
CD55_ADGRE5	Monocytes_classical	Plasma_cells	CD55	ADGRE5	0.0120922	0.0415316	0.185173	0.316794	FALSE
CD55_ADGRE5	Monocytes_classical	Precursor_cells	CD55	ADGRE5	0.0120922	0.0415316	0.185173	0.109223	FALSE
CD55_ADGRE5	Monocytes_classical	T4_activated	CD55	ADGRE5	0.0120922	0.0415316	0.185173	0.260618	FALSE
CD55_ADGRE5	Monocytes_classical	T4_memory	CD55	ADGRE5	0.0120922	0.0415316	0.185173	0.142898	FALSE
CD55_ADGRE5	Monocytes_classical	T8_activated	CD55	ADGRE5	0.0120922	0.0415316	0.185173	0.272399	FALSE
CD55_ADGRE5	Monocytes_classical	TCM_CD8+	CD55	ADGRE5	0.0120922	0.0415316	0.185173	0.192308	FALSE
CD55_ADGRE5	Monocytes_classical	TEM_CD8+	CD55	ADGRE5	0.0120922	0.0415316	0.185173	0.130941	FALSE
CD55_ADGRE5	Monocytes_classical	TMRA_CD8+	CD55	ADGRE5	0.0120922	0.0415316	0.185173	0.198753	FALSE
CD55_ADGRE5	Monocytes_classical	T_gd	CD55	ADGRE5	0.0120922	0.0415316	0.185173	0.141312	FALSE
CD55_ADGRE5	Monocytes_classical	T_regs	CD55	ADGRE5	0.0120922	0.0415316	0.185173	0.299056	FALSE
CD55_ADGRE5	Monocytes_classical	cDC1	CD55	ADGRE5	0.0120922	0.0415316	0.185173	0.276808	FALSE
CD55_ADGRE5	Monocytes_classical	cDC2	CD55	ADGRE5	0.0120922	0.0415316	0.185173	0.106599	FALSE
CD55_ADGRE5	Monocytes_classical	iNKT_cells	CD55	ADGRE5	0.0120922	0.0415316	0.185173	0.222782	FALSE
CD55_ADGRE5	Monocytes_classical	pDC	CD55	ADGRE5	0.0120922	0.0415316	0.185173	0.195489	FALSE
CD55_ADGRE5	T4_memory	B_cells_memory	CD55	ADGRE5	0.0251302	0.0523454	0.198866	0.159298	FALSE
CD55_ADGRE5	T4_memory	B_cells_memory_activated	CD55	ADGRE5	0.0251302	0.0523454	0.198866	0.232325	FALSE
CD55_ADGRE5	T4_memory	B_cells_naive_activated	CD55	ADGRE5	0.0251302	0.0523454	0.198866	0.137147	FALSE
CD55_ADGRE5	T4_memory	MAIT_cells	CD55	ADGRE5	0.0251302	0.0523454	0.198866	0.126172	FALSE
CD55_ADGRE5	T4_memory	Macrophages	CD55	ADGRE5	0.0251302	0.0523454	0.198866	0.302671	FALSE
CD55_ADGRE5	T4_memory	Monocytes_classical	CD55	ADGRE5	0.0251302	0.0523454	0.198866	0.22141	FALSE
CD55_ADGRE5	T4_memory	Monocytes_intermediate	CD55	ADGRE5	0.0251302	0.0523454	0.198866	0.139424	FALSE
CD55_ADGRE5	T4_memory	Monocytes_non-classical	CD55	ADGRE5	0.0251302	0.0523454	0.198866	0.233069	FALSE
CD55_ADGRE5	T4_memory	NK_CD16_bright	CD55	ADGRE5	0.0251302	0.0523454	0.198866	0.159048	FALSE
CD55_ADGRE5	T4_memory	NK_CD16_bright_activated	CD55	ADGRE5	0.0251302	0.0523454	0.198866	0.209174	FALSE
CD55_ADGRE5	T4_memory	NK_CD56_bright	CD55	ADGRE5	0.0251302	0.0523454	0.198866	0.23038	FALSE
CD55_ADGRE5	T4_memory	NK_CD56_bright_activated	CD55	ADGRE5	0.0251302	0.0523454	0.198866	0.260832	FALSE
CD55_ADGRE5	T4_memory	Plasma_cells	CD55	ADGRE5	0.0251302	0.0523454	0.198866	0.316794	FALSE
CD55_ADGRE5	T4_memory	Precursor_cells	CD55	ADGRE5	0.0251302	0.0523454	0.198866	0.109223	FALSE
CD55_ADGRE5	T4_memory	T4_activated	CD55	ADGRE5	0.0251302	0.0523454	0.198866	0.260618	FALSE
CD55_ADGRE5	T4_memory	T8_activated	CD55	ADGRE5	0.0251302	0.0523454	0.198866	0.272399	FALSE
CD55_ADGRE5	T4_memory	TCM_CD8+	CD55	ADGRE5	0.0251302	0.0523454	0.198866	0.192308	FALSE
CD55_ADGRE5	T4_memory	TEM_CD8+	CD55	ADGRE5	0.0251302	0.0523454	0.198866	0.130941	FALSE
CD55_ADGRE5	T4_memory	TMRA_CD8+	CD55	ADGRE5	0.0251302	0.0523454	0.198866	0.198753	FALSE
CD55_ADGRE5	T4_memory	T_gd	CD55	ADGRE5	0.0251302	0.0523454	0.198866	0.141312	FALSE
CD55_ADGRE5	T4_memory	T_regs	CD55	ADGRE5	0.0251302	0.0523454	0.198866	0.299056	FALSE
CD55_ADGRE5	T4_memory	cDC1	CD55	ADGRE5	0.0251302	0.0523454	0.198866	0.276808	FALSE
CD55_ADGRE5	T4_memory	cDC2	CD55	ADGRE5	0.0251302	0.0523454	0.198866	0.106599	FALSE
CD55_ADGRE5	T4_memory	iNKT_cells	CD55	ADGRE5	0.0251302	0.0523454	0.198866	0.222782	FALSE
CD55_ADGRE5	T4_memory	pDC	CD55	ADGRE5	0.0251302	0.0523454	0.198866	0.195489	FALSE
CD55_ADGRE5	iNKT_cells	B_cells_memory	CD55	ADGRE5	0.000216368	0.0998465	0.222782	0.159298	FALSE
CD55_ADGRE5	iNKT_cells	B_cells_memory_activated	CD55	ADGRE5	0.000216368	0.0998465	0.222782	0.232325	FALSE
CD55_ADGRE5	iNKT_cells	B_cells_naive_activated	CD55	ADGRE5	0.000216368	0.0998465	0.222782	0.137147	FALSE
CD55_ADGRE5	iNKT_cells	MAIT_cells	CD55	ADGRE5	0.000216368	0.0998465	0.222782	0.126172	FALSE
CD55_ADGRE5	iNKT_cells	Macrophages	CD55	ADGRE5	0.000216368	0.0998465	0.222782	0.302671	FALSE
CD55_ADGRE5	iNKT_cells	Monocytes_classical	CD55	ADGRE5	0.000216368	0.0998465	0.222782	0.22141	FALSE
CD55_ADGRE5	iNKT_cells	Monocytes_intermediate	CD55	ADGRE5	0.000216368	0.0998465	0.222782	0.139424	FALSE
CD55_ADGRE5	iNKT_cells	Monocytes_non-classical	CD55	ADGRE5	0.000216368	0.0998465	0.222782	0.233069	FALSE
CD55_ADGRE5	iNKT_cells	NK_CD16_bright	CD55	ADGRE5	0.000216368	0.0998465	0.222782	0.159048	FALSE
CD55_ADGRE5	iNKT_cells	NK_CD16_bright_activated	CD55	ADGRE5	0.000216368	0.0998465	0.222782	0.209174	FALSE
CD55_ADGRE5	iNKT_cells	NK_CD56_bright	CD55	ADGRE5	0.000216368	0.0998465	0.222782	0.23038	FALSE
CD55_ADGRE5	iNKT_cells	NK_CD56_bright_activated	CD55	ADGRE5	0.000216368	0.0998465	0.222782	0.260832	FALSE
CD55_ADGRE5	iNKT_cells	Plasma_cells	CD55	ADGRE5	0.000216368	0.0998465	0.222782	0.316794	FALSE
CD55_ADGRE5	iNKT_cells	Precursor_cells	CD55	ADGRE5	0.000216368	0.0998465	0.222782	0.109223	FALSE
CD55_ADGRE5	iNKT_cells	T4_activated	CD55	ADGRE5	0.000216368	0.0998465	0.222782	0.260618	FALSE
CD55_ADGRE5	iNKT_cells	T4_memory	CD55	ADGRE5	0.000216368	0.0998465	0.222782	0.142898	FALSE
CD55_ADGRE5	iNKT_cells	T8_activated	CD55	ADGRE5	0.000216368	0.0998465	0.222782	0.272399	FALSE
CD55_ADGRE5	iNKT_cells	TCM_CD8+	CD55	ADGRE5	0.000216368	0.0998465	0.222782	0.192308	FALSE
CD55_ADGRE5	iNKT_cells	TEM_CD8+	CD55	ADGRE5	0.000216368	0.0998465	0.222782	0.130941	FALSE
CD55_ADGRE5	iNKT_cells	TMRA_CD8+	CD55	ADGRE5	0.000216368	0.0998465	0.222782	0.198753	FALSE
CD55_ADGRE5	iNKT_cells	T_gd	CD55	ADGRE5	0.000216368	0.0998465	0.222782	0.141312	FALSE
CD55_ADGRE5	iNKT_cells	T_regs	CD55	ADGRE5	0.000216368	0.0998465	0.222782	0.299056	FALSE
CD55_ADGRE5	iNKT_cells	cDC1	CD55	ADGRE5	0.000216368	0.0998465	0.222782	0.276808	FALSE
CD55_ADGRE5	iNKT_cells	cDC2	CD55	ADGRE5	0.000216368	0.0998465	0.222782	0.106599	FALSE
CD55_ADGRE5	iNKT_cells	pDC	CD55	ADGRE5	0.000216368	0.0998465	0.222782	0.195489	FALSE
CD55_ADGRE5	Macrophages	Macrophages	CD55	ADGRE5	0.000117254	0.0746501	0.299279	0.302671	FALSE
CD55_ADGRE5	Monocytes_classical	Monocytes_classical	CD55	ADGRE5	0.0120922	0.0415316	0.185173	0.22141	FALSE
CD55_ADGRE5	T4_memory	T4_memory	CD55	ADGRE5	0.0251302	0.0523454	0.198866	0.142898	FALSE
CD55_ADGRE5	iNKT_cells	iNKT_cells	CD55	ADGRE5	0.000216368	0.0998465	0.222782	0.222782	FALSE
PTPRC_CD22	B_cells_memory_activated	B_cells_memory	PTPRC	CD22	0.00175839	0.0926544	0.783092	0.275033	FALSE
PTPRC_CD22	B_cells_memory_activated	B_cells_naive	PTPRC	CD22	0.00175839	0.0926544	0.783092	0.223731	FALSE
PTPRC_CD22	B_cells_memory_activated	B_cells_naive_activated	PTPRC	CD22	0.00175839	0.0926544	0.783092	0.142633	FALSE
PTPRC_CD22	B_cells_memory_activated	Plasma_cells	PTPRC	CD22	0.00175839	0.0926544	0.783092	0.396947	FALSE
PTPRC_CD22	NK_CD16_bright	B_cells_memory	PTPRC	CD22	8.43803e-05	0.162814	0.831192	0.275033	FALSE
PTPRC_CD22	NK_CD16_bright	B_cells_memory_activated	PTPRC	CD22	8.43803e-05	0.162814	0.831192	0.399811	FALSE
PTPRC_CD22	NK_CD16_bright	B_cells_naive	PTPRC	CD22	8.43803e-05	0.162814	0.831192	0.223731	FALSE
PTPRC_CD22	NK_CD16_bright	B_cells_naive_activated	PTPRC	CD22	8.43803e-05	0.162814	0.831192	0.142633	FALSE
PTPRC_CD22	NK_CD16_bright	Plasma_cells	PTPRC	CD22	8.43803e-05	0.162814	0.831192	0.396947	FALSE
PTPRC_CD22	T4_activated	B_cells_memory	PTPRC	CD22	0.000325587	0.0742231	0.70879	0.275033	FALSE
PTPRC_CD22	T4_activated	B_cells_memory_activated	PTPRC	CD22	0.000325587	0.0742231	0.70879	0.399811	FALSE
PTPRC_CD22	T4_activated	B_cells_naive	PTPRC	CD22	0.000325587	0.0742231	0.70879	0.223731	FALSE
PTPRC_CD22	T4_activated	B_cells_naive_activated	PTPRC	CD22	0.000325587	0.0742231	0.70879	0.142633	FALSE
PTPRC_CD22	T4_activated	Plasma_cells	PTPRC	CD22	0.000325587	0.0742231	0.70879	0.396947	FALSE
PTPRC_CD22	T8_activated	B_cells_memory	PTPRC	CD22	1.05758e-19	0.273273	0.730555	0.275033	FALSE
PTPRC_CD22	T8_activated	B_cells_memory_activated	PTPRC	CD22	1.05758e-19	0.273273	0.730555	0.399811	FALSE
PTPRC_CD22	T8_activated	B_cells_naive	PTPRC	CD22	1.05758e-19	0.273273	0.730555	0.223731	FALSE
PTPRC_CD22	T8_activated	B_cells_naive_activated	PTPRC	CD22	1.05758e-19	0.273273	0.730555	0.142633	FALSE
PTPRC_CD22	T8_activated	Plasma_cells	PTPRC	CD22	1.05758e-19	0.273273	0.730555	0.396947	FALSE
PTPRC_CD22	T_regs	B_cells_memory	PTPRC	CD22	0.00721844	0.0764233	0.781144	0.275033	FALSE
PTPRC_CD22	T_regs	B_cells_memory_activated	PTPRC	CD22	0.00721844	0.0764233	0.781144	0.399811	FALSE
PTPRC_CD22	T_regs	B_cells_naive	PTPRC	CD22	0.00721844	0.0764233	0.781144	0.223731	FALSE
PTPRC_CD22	T_regs	B_cells_naive_activated	PTPRC	CD22	0.00721844	0.0764233	0.781144	0.142633	FALSE
PTPRC_CD22	T_regs	Plasma_cells	PTPRC	CD22	0.00721844	0.0764233	0.781144	0.396947	FALSE
PTPRC_CD22	B_cells_memory_activated	B_cells_memory_activated	PTPRC	CD22	0.00175839	0.0926544	0.783092	0.399811	FALSE
PTPRC_MRC1	B_cells_memory_activated	Macrophages	PTPRC	MRC1	0.00175839	0.0926544	0.783092	0.568612	FALSE
PTPRC_MRC1	B_cells_memory_activated	Monocytes_classical	PTPRC	MRC1	0.00175839	0.0926544	0.783092	0.622214	FALSE
PTPRC_MRC1	B_cells_memory_activated	Monocytes_intermediate	PTPRC	MRC1	0.00175839	0.0926544	0.783092	0.404711	FALSE
PTPRC_MRC1	B_cells_memory_activated	Monocytes_non-classical	PTPRC	MRC1	0.00175839	0.0926544	0.783092	0.301403	FALSE
PTPRC_MRC1	B_cells_memory_activated	cDC1	PTPRC	MRC1	0.00175839	0.0926544	0.783092	0.333051	FALSE
PTPRC_MRC1	NK_CD16_bright	Macrophages	PTPRC	MRC1	8.43803e-05	0.162814	0.831192	0.568612	FALSE
PTPRC_MRC1	NK_CD16_bright	Monocytes_classical	PTPRC	MRC1	8.43803e-05	0.162814	0.831192	0.622214	FALSE
PTPRC_MRC1	NK_CD16_bright	Monocytes_intermediate	PTPRC	MRC1	8.43803e-05	0.162814	0.831192	0.404711	FALSE
PTPRC_MRC1	NK_CD16_bright	Monocytes_non-classical	PTPRC	MRC1	8.43803e-05	0.162814	0.831192	0.301403	FALSE
PTPRC_MRC1	NK_CD16_bright	cDC1	PTPRC	MRC1	8.43803e-05	0.162814	0.831192	0.333051	FALSE
PTPRC_MRC1	T4_activated	Macrophages	PTPRC	MRC1	0.000325587	0.0742231	0.70879	0.568612	FALSE
PTPRC_MRC1	T4_activated	Monocytes_classical	PTPRC	MRC1	0.000325587	0.0742231	0.70879	0.622214	FALSE
PTPRC_MRC1	T4_activated	Monocytes_intermediate	PTPRC	MRC1	0.000325587	0.0742231	0.70879	0.404711	FALSE
PTPRC_MRC1	T4_activated	Monocytes_non-classical	PTPRC	MRC1	0.000325587	0.0742231	0.70879	0.301403	FALSE
PTPRC_MRC1	T4_activated	cDC1	PTPRC	MRC1	0.000325587	0.0742231	0.70879	0.333051	FALSE
PTPRC_MRC1	T8_activated	Macrophages	PTPRC	MRC1	1.05758e-19	0.273273	0.730555	0.568612	FALSE
PTPRC_MRC1	T8_activated	Monocytes_classical	PTPRC	MRC1	1.05758e-19	0.273273	0.730555	0.622214	FALSE
PTPRC_MRC1	T8_activated	Monocytes_intermediate	PTPRC	MRC1	1.05758e-19	0.273273	0.730555	0.404711	FALSE
PTPRC_MRC1	T8_activated	Monocytes_non-classical	PTPRC	MRC1	1.05758e-19	0.273273	0.730555	0.301403	FALSE
PTPRC_MRC1	T8_activated	cDC1	PTPRC	MRC1	1.05758e-19	0.273273	0.730555	0.333051	FALSE
PTPRC_MRC1	T_regs	Macrophages	PTPRC	MRC1	0.00721844	0.0764233	0.781144	0.568612	FALSE
PTPRC_MRC1	T_regs	Monocytes_classical	PTPRC	MRC1	0.00721844	0.0764233	0.781144	0.622214	FALSE
PTPRC_MRC1	T_regs	Monocytes_intermediate	PTPRC	MRC1	0.00721844	0.0764233	0.781144	0.404711	FALSE
PTPRC_MRC1	T_regs	Monocytes_non-classical	PTPRC	MRC1	0.00721844	0.0764233	0.781144	0.301403	FALSE
PTPRC_MRC1	T_regs	cDC1	PTPRC	MRC1	0.00721844	0.0764233	0.781144	0.333051	FALSE
CD28_CD80	iNKT_cells	Plasma_cells	CD28	CD80	0.00171555	0.074076	0.165121	0.160305	FALSE
CD28_CD80	iNKT_cells	cDC2	CD28	CD80	0.00171555	0.074076	0.165121	0.230118	FALSE
CTLA4_CD80	iNKT_cells	Plasma_cells	CTLA4	CD80	7.60698e-11	0.159551	0.21754	0.160305	FALSE
CTLA4_CD80	iNKT_cells	cDC2	CTLA4	CD80	7.60698e-11	0.159551	0.21754	0.230118	FALSE
CD28_CD86	iNKT_cells	B_cells_memory	CD28	CD86	0.00171555	0.074076	0.165121	0.127438	FALSE
CD28_CD86	iNKT_cells	B_cells_memory_activated	CD28	CD86	0.00171555	0.074076	0.165121	0.138563	FALSE
CD28_CD86	iNKT_cells	Macrophages	CD28	CD86	0.00171555	0.074076	0.165121	0.50106	FALSE
CD28_CD86	iNKT_cells	Monocytes_classical	CD28	CD86	0.00171555	0.074076	0.165121	0.420899	FALSE
CD28_CD86	iNKT_cells	Monocytes_intermediate	CD28	CD86	0.00171555	0.074076	0.165121	0.232691	FALSE
CD28_CD86	iNKT_cells	Monocytes_non-classical	CD28	CD86	0.00171555	0.074076	0.165121	0.458816	FALSE
CD28_CD86	iNKT_cells	Plasma_cells	CD28	CD86	0.00171555	0.074076	0.165121	0.236641	FALSE
CD28_CD86	iNKT_cells	cDC1	CD28	CD86	0.00171555	0.074076	0.165121	0.357954	FALSE
CD28_CD86	iNKT_cells	cDC2	CD28	CD86	0.00171555	0.074076	0.165121	0.529611	FALSE
CTLA4_CD86	iNKT_cells	B_cells_memory	CTLA4	CD86	7.60698e-11	0.159551	0.21754	0.127438	FALSE
CTLA4_CD86	iNKT_cells	B_cells_memory_activated	CTLA4	CD86	7.60698e-11	0.159551	0.21754	0.138563	FALSE
CTLA4_CD86	iNKT_cells	Macrophages	CTLA4	CD86	7.60698e-11	0.159551	0.21754	0.50106	FALSE
CTLA4_CD86	iNKT_cells	Monocytes_classical	CTLA4	CD86	7.60698e-11	0.159551	0.21754	0.420899	FALSE
CTLA4_CD86	iNKT_cells	Monocytes_intermediate	CTLA4	CD86	7.60698e-11	0.159551	0.21754	0.232691	FALSE
CTLA4_CD86	iNKT_cells	Monocytes_non-classical	CTLA4	CD86	7.60698e-11	0.159551	0.21754	0.458816	FALSE
CTLA4_CD86	iNKT_cells	Plasma_cells	CTLA4	CD86	7.60698e-11	0.159551	0.21754	0.236641	FALSE
CTLA4_CD86	iNKT_cells	cDC1	CTLA4	CD86	7.60698e-11	0.159551	0.21754	0.357954	FALSE
CTLA4_CD86	iNKT_cells	cDC2	CTLA4	CD86	7.60698e-11	0.159551	0.21754	0.529611	FALSE
HLA-E_KLRC1	B_cells_naive	NK_CD16_bright	HLA-E	KLRC1	0.0112921	0.23142	0.874649	0.177748	FALSE
HLA-E_KLRC1	B_cells_naive	NK_CD16_bright_activated	HLA-E	KLRC1	0.0112921	0.23142	0.874649	0.218349	FALSE
HLA-E_KLRC1	B_cells_naive	NK_CD56_bright	HLA-E	KLRC1	0.0112921	0.23142	0.874649	0.556962	FALSE
HLA-E_KLRC1	B_cells_naive	NK_CD56_bright_activated	HLA-E	KLRC1	0.0112921	0.23142	0.874649	0.37695	FALSE
HLA-E_KLRC1	B_cells_naive	T_gd	HLA-E	KLRC1	0.0112921	0.23142	0.874649	0.314348	FALSE
HLA-E_KLRC1	Macrophages	NK_CD16_bright	HLA-E	KLRC1	2.65245e-13	0.1927	0.958881	0.177748	FALSE
HLA-E_KLRC1	Macrophages	NK_CD16_bright_activated	HLA-E	KLRC1	2.65245e-13	0.1927	0.958881	0.218349	FALSE
HLA-E_KLRC1	Macrophages	NK_CD56_bright	HLA-E	KLRC1	2.65245e-13	0.1927	0.958881	0.556962	FALSE
HLA-E_KLRC1	Macrophages	NK_CD56_bright_activated	HLA-E	KLRC1	2.65245e-13	0.1927	0.958881	0.37695	FALSE
HLA-E_KLRC1	Macrophages	T_gd	HLA-E	KLRC1	2.65245e-13	0.1927	0.958881	0.314348	FALSE
HLA-E_KLRC1	Monocytes_classical	NK_CD16_bright	HLA-E	KLRC1	1.46675e-13	0.173613	0.934852	0.177748	FALSE
HLA-E_KLRC1	Monocytes_classical	NK_CD16_bright_activated	HLA-E	KLRC1	1.46675e-13	0.173613	0.934852	0.218349	FALSE
HLA-E_KLRC1	Monocytes_classical	NK_CD56_bright	HLA-E	KLRC1	1.46675e-13	0.173613	0.934852	0.556962	FALSE
HLA-E_KLRC1	Monocytes_classical	NK_CD56_bright_activated	HLA-E	KLRC1	1.46675e-13	0.173613	0.934852	0.37695	FALSE
HLA-E_KLRC1	Monocytes_classical	T_gd	HLA-E	KLRC1	1.46675e-13	0.173613	0.934852	0.314348	FALSE
HLA-E_KLRC1	Monocytes_intermediate	NK_CD16_bright	HLA-E	KLRC1	0.02455	0.100448	0.807834	0.177748	FALSE
HLA-E_KLRC1	Monocytes_intermediate	NK_CD16_bright_activated	HLA-E	KLRC1	0.02455	0.100448	0.807834	0.218349	FALSE
HLA-E_KLRC1	Monocytes_intermediate	NK_CD56_bright	HLA-E	KLRC1	0.02455	0.100448	0.807834	0.556962	FALSE
HLA-E_KLRC1	Monocytes_intermediate	NK_CD56_bright_activated	HLA-E	KLRC1	0.02455	0.100448	0.807834	0.37695	FALSE
HLA-E_KLRC1	Monocytes_intermediate	T_gd	HLA-E	KLRC1	0.02455	0.100448	0.807834	0.314348	FALSE
HLA-E_KLRC1	T4_activated	NK_CD16_bright	HLA-E	KLRC1	0.00185092	0.066695	0.805941	0.177748	FALSE
HLA-E_KLRC1	T4_activated	NK_CD16_bright_activated	HLA-E	KLRC1	0.00185092	0.066695	0.805941	0.218349	FALSE
HLA-E_KLRC1	T4_activated	NK_CD56_bright	HLA-E	KLRC1	0.00185092	0.066695	0.805941	0.556962	FALSE
HLA-E_KLRC1	T4_activated	NK_CD56_bright_activated	HLA-E	KLRC1	0.00185092	0.066695	0.805941	0.37695	FALSE
HLA-E_KLRC1	T4_activated	T_gd	HLA-E	KLRC1	0.00185092	0.066695	0.805941	0.314348	FALSE
HLA-E_KLRC1	T8_activated	NK_CD16_bright	HLA-E	KLRC1	6.0155e-09	0.182452	0.807023	0.177748	FALSE
HLA-E_KLRC1	T8_activated	NK_CD16_bright_activated	HLA-E	KLRC1	6.0155e-09	0.182452	0.807023	0.218349	FALSE
HLA-E_KLRC1	T8_activated	NK_CD56_bright	HLA-E	KLRC1	6.0155e-09	0.182452	0.807023	0.556962	FALSE
HLA-E_KLRC1	T8_activated	NK_CD56_bright_activated	HLA-E	KLRC1	6.0155e-09	0.182452	0.807023	0.37695	FALSE
HLA-E_KLRC1	T8_activated	T_gd	HLA-E	KLRC1	6.0155e-09	0.182452	0.807023	0.314348	FALSE
HLA-E_KLRC1	T_gd	NK_CD16_bright	HLA-E	KLRC1	0.00872698	0.254476	0.903498	0.177748	FALSE
HLA-E_KLRC1	T_gd	NK_CD16_bright_activated	HLA-E	KLRC1	0.00872698	0.254476	0.903498	0.218349	FALSE
HLA-E_KLRC1	T_gd	NK_CD56_bright	HLA-E	KLRC1	0.00872698	0.254476	0.903498	0.556962	FALSE
HLA-E_KLRC1	T_gd	NK_CD56_bright_activated	HLA-E	KLRC1	0.00872698	0.254476	0.903498	0.37695	FALSE
HLA-E_KLRC1	cDC1	NK_CD16_bright	HLA-E	KLRC1	0.00674132	0.0809805	0.921449	0.177748	FALSE
HLA-E_KLRC1	cDC1	NK_CD16_bright_activated	HLA-E	KLRC1	0.00674132	0.0809805	0.921449	0.218349	FALSE
HLA-E_KLRC1	cDC1	NK_CD56_bright	HLA-E	KLRC1	0.00674132	0.0809805	0.921449	0.556962	FALSE
HLA-E_KLRC1	cDC1	NK_CD56_bright_activated	HLA-E	KLRC1	0.00674132	0.0809805	0.921449	0.37695	FALSE
HLA-E_KLRC1	cDC1	T_gd	HLA-E	KLRC1	0.00674132	0.0809805	0.921449	0.314348	FALSE
HLA-E_KLRC1	T_gd	T_gd	HLA-E	KLRC1	0.00872698	0.254476	0.903498	0.314348	FALSE
HLA-E_KLRC2	B_cells_naive	NK_CD56_bright	HLA-E	KLRC2	0.0112921	0.23142	0.874649	0.111392	FALSE
HLA-E_KLRC2	Macrophages	NK_CD56_bright	HLA-E	KLRC2	2.65245e-13	0.1927	0.958881	0.111392	FALSE
HLA-E_KLRC2	Monocytes_classical	NK_CD56_bright	HLA-E	KLRC2	1.46675e-13	0.173613	0.934852	0.111392	FALSE
HLA-E_KLRC2	Monocytes_intermediate	NK_CD56_bright	HLA-E	KLRC2	0.02455	0.100448	0.807834	0.111392	FALSE
HLA-E_KLRC2	T4_activated	NK_CD56_bright	HLA-E	KLRC2	0.00185092	0.066695	0.805941	0.111392	FALSE
HLA-E_KLRC2	T8_activated	NK_CD56_bright	HLA-E	KLRC2	6.0155e-09	0.182452	0.807023	0.111392	FALSE
HLA-E_KLRC2	T_gd	NK_CD56_bright	HLA-E	KLRC2	0.00872698	0.254476	0.903498	0.111392	FALSE
HLA-E_KLRC2	cDC1	NK_CD56_bright	HLA-E	KLRC2	0.00674132	0.0809805	0.921449	0.111392	FALSE
SELL_CD34	B_cells_memory_activated	Precursor_cells	SELL	CD34	0.00145832	0.0790048	0.468171	0.240291	FALSE
SELL_SELPLG	B_cells_memory_activated	MAIT_cells	SELL	SELPLG	0.00145832	0.0790048	0.468171	0.205456	FALSE
SELL_SELPLG	B_cells_memory_activated	Macrophages	SELL	SELPLG	0.00145832	0.0790048	0.468171	0.22897	FALSE
SELL_SELPLG	B_cells_memory_activated	Monocytes_classical	SELL	SELPLG	0.00145832	0.0790048	0.468171	0.239861	FALSE
SELL_SELPLG	B_cells_memory_activated	Monocytes_intermediate	SELL	SELPLG	0.00145832	0.0790048	0.468171	0.126338	FALSE
SELL_SELPLG	B_cells_memory_activated	Monocytes_non-classical	SELL	SELPLG	0.00145832	0.0790048	0.468171	0.214765	FALSE
SELL_SELPLG	B_cells_memory_activated	NK_CD16_bright	SELL	SELPLG	0.00145832	0.0790048	0.468171	0.301473	FALSE
SELL_SELPLG	B_cells_memory_activated	NK_CD16_bright_activated	SELL	SELPLG	0.00145832	0.0790048	0.468171	0.156881	FALSE
SELL_SELPLG	B_cells_memory_activated	NK_CD56_bright	SELL	SELPLG	0.00145832	0.0790048	0.468171	0.286076	FALSE
SELL_SELPLG	B_cells_memory_activated	NK_CD56_bright_activated	SELL	SELPLG	0.00145832	0.0790048	0.468171	0.111785	FALSE
SELL_SELPLG	B_cells_memory_activated	Precursor_cells	SELL	SELPLG	0.00145832	0.0790048	0.468171	0.118932	FALSE
SELL_SELPLG	B_cells_memory_activated	T4_activated	SELL	SELPLG	0.00145832	0.0790048	0.468171	0.107278	FALSE
SELL_SELPLG	B_cells_memory_activated	T4_memory	SELL	SELPLG	0.00145832	0.0790048	0.468171	0.310658	FALSE
SELL_SELPLG	B_cells_memory_activated	T4_naive	SELL	SELPLG	0.00145832	0.0790048	0.468171	0.226493	FALSE
SELL_SELPLG	B_cells_memory_activated	T8_activated	SELL	SELPLG	0.00145832	0.0790048	0.468171	0.161798	FALSE
SELL_SELPLG	B_cells_memory_activated	T8_naive	SELL	SELPLG	0.00145832	0.0790048	0.468171	0.265404	FALSE
SELL_SELPLG	B_cells_memory_activated	TCM_CD8+	SELL	SELPLG	0.00145832	0.0790048	0.468171	0.291819	FALSE
SELL_SELPLG	B_cells_memory_activated	TEM_CD8+	SELL	SELPLG	0.00145832	0.0790048	0.468171	0.271823	FALSE
SELL_SELPLG	B_cells_memory_activated	TMRA_CD8+	SELL	SELPLG	0.00145832	0.0790048	0.468171	0.350416	FALSE
SELL_SELPLG	B_cells_memory_activated	T_gd	SELL	SELPLG	0.00145832	0.0790048	0.468171	0.230714	FALSE
SELL_SELPLG	B_cells_memory_activated	T_regs	SELL	SELPLG	0.00145832	0.0790048	0.468171	0.180405	FALSE
SELL_SELPLG	B_cells_memory_activated	cDC1	SELL	SELPLG	0.00145832	0.0790048	0.468171	0.282568	FALSE
SELL_SELPLG	B_cells_memory_activated	cDC2	SELL	SELPLG	0.00145832	0.0790048	0.468171	0.219966	FALSE
SELL_SELPLG	B_cells_memory_activated	iNKT_cells	SELL	SELPLG	0.00145832	0.0790048	0.468171	0.113201	FALSE
SELL_SELPLG	B_cells_memory_activated	pDC	SELL	SELPLG	0.00145832	0.0790048	0.468171	0.526316	FALSE
CD99_PILRA	T4_activated	Macrophages	CD99	PILRA	2.17423e-10	0.10867	0.597273	0.707939	FALSE
CD99_PILRA	T4_activated	Monocytes_classical	CD99	PILRA	2.17423e-10	0.10867	0.597273	0.664634	FALSE
CD99_PILRA	T4_activated	Monocytes_intermediate	CD99	PILRA	2.17423e-10	0.10867	0.597273	0.34523	FALSE
CD99_PILRA	T4_activated	Monocytes_non-classical	CD99	PILRA	2.17423e-10	0.10867	0.597273	0.698597	FALSE
CD99_PILRA	T4_activated	cDC1	CD99	PILRA	2.17423e-10	0.10867	0.597273	0.693884	FALSE
CD99_PILRA	T4_memory	Macrophages	CD99	PILRA	0.00269647	0.107077	0.600907	0.707939	FALSE
CD99_PILRA	T4_memory	Monocytes_classical	CD99	PILRA	0.00269647	0.107077	0.600907	0.664634	FALSE
CD99_PILRA	T4_memory	Monocytes_intermediate	CD99	PILRA	0.00269647	0.107077	0.600907	0.34523	FALSE
CD99_PILRA	T4_memory	Monocytes_non-classical	CD99	PILRA	0.00269647	0.107077	0.600907	0.698597	FALSE
CD99_PILRA	T4_memory	cDC1	CD99	PILRA	0.00269647	0.107077	0.600907	0.693884	FALSE
CD99_PILRA	T8_activated	Macrophages	CD99	PILRA	7.44977e-21	0.263946	0.608796	0.707939	FALSE
CD99_PILRA	T8_activated	Monocytes_classical	CD99	PILRA	7.44977e-21	0.263946	0.608796	0.664634	FALSE
CD99_PILRA	T8_activated	Monocytes_intermediate	CD99	PILRA	7.44977e-21	0.263946	0.608796	0.34523	FALSE
CD99_PILRA	T8_activated	Monocytes_non-classical	CD99	PILRA	7.44977e-21	0.263946	0.608796	0.698597	FALSE
CD99_PILRA	T8_activated	cDC1	CD99	PILRA	7.44977e-21	0.263946	0.608796	0.693884	FALSE
CD99_PILRA	T_regs	Macrophages	CD99	PILRA	0.000552999	0.0844671	0.658507	0.707939	FALSE
CD99_PILRA	T_regs	Monocytes_classical	CD99	PILRA	0.000552999	0.0844671	0.658507	0.664634	FALSE
CD99_PILRA	T_regs	Monocytes_intermediate	CD99	PILRA	0.000552999	0.0844671	0.658507	0.34523	FALSE
CD99_PILRA	T_regs	Monocytes_non-classical	CD99	PILRA	0.000552999	0.0844671	0.658507	0.698597	FALSE
CD99_PILRA	T_regs	cDC1	CD99	PILRA	0.000552999	0.0844671	0.658507	0.693884	FALSE
CD99_PILRA	cDC1	Macrophages	CD99	PILRA	0.0141396	0.0827186	0.746099	0.707939	FALSE
CD99_PILRA	cDC1	Monocytes_classical	CD99	PILRA	0.0141396	0.0827186	0.746099	0.664634	FALSE
CD99_PILRA	cDC1	Monocytes_intermediate	CD99	PILRA	0.0141396	0.0827186	0.746099	0.34523	FALSE
CD99_PILRA	cDC1	Monocytes_non-classical	CD99	PILRA	0.0141396	0.0827186	0.746099	0.698597	FALSE
CD99_PILRA	cDC1	cDC1	CD99	PILRA	0.0141396	0.0827186	0.746099	0.693884	FALSE
SPN_SIGLEC1	T_regs	Macrophages	SPN	SIGLEC1	0.0441523	0.0368664	0.315802	0.154837	FALSE
SPN_SIGLEC1	T_regs	Monocytes_classical	SPN	SIGLEC1	0.0441523	0.0368664	0.315802	0.235842	FALSE
SPN_SIGLEC1	T_regs	Monocytes_intermediate	SPN	SIGLEC1	0.0441523	0.0368664	0.315802	0.237687	FALSE
CD6_ALCAM	T4_activated	Macrophages	CD6	ALCAM	0.00121271	0.0505005	0.406866	0.3704	FALSE
CD6_ALCAM	T4_activated	Monocytes_classical	CD6	ALCAM	0.00121271	0.0505005	0.406866	0.139934	FALSE
CD6_ALCAM	T4_activated	cDC1	CD6	ALCAM	0.00121271	0.0505005	0.406866	0.160088	FALSE
CD6_ALCAM	T4_activated	cDC2	CD6	ALCAM	0.00121271	0.0505005	0.406866	0.304569	FALSE
CD6_ALCAM	T4_activated	pDC	CD6	ALCAM	0.00121271	0.0505005	0.406866	0.180451	FALSE
CD52_SIGLEC10	B_cells_memory_activated	B_cells_memory	CD52	SIGLEC10	5.24286e-07	0.132114	0.589087	0.104681	FALSE
CD52_SIGLEC10	B_cells_memory_activated	Monocytes_non-classical	CD52	SIGLEC10	5.24286e-07	0.132114	0.589087	0.156193	FALSE
CD52_SIGLEC10	B_cells_memory_activated	Plasma_cells	CD52	SIGLEC10	5.24286e-07	0.132114	0.589087	0.127863	FALSE
CD52_SIGLEC10	B_cells_memory_activated	cDC1	CD52	SIGLEC10	5.24286e-07	0.132114	0.589087	0.13095	FALSE
CD52_SIGLEC10	Macrophages	B_cells_memory	CD52	SIGLEC10	1.19181e-13	0.331268	0.753285	0.104681	FALSE
CD52_SIGLEC10	Macrophages	Monocytes_non-classical	CD52	SIGLEC10	1.19181e-13	0.331268	0.753285	0.156193	FALSE
CD52_SIGLEC10	Macrophages	Plasma_cells	CD52	SIGLEC10	1.19181e-13	0.331268	0.753285	0.127863	FALSE
CD52_SIGLEC10	Macrophages	cDC1	CD52	SIGLEC10	1.19181e-13	0.331268	0.753285	0.13095	FALSE
CD52_SIGLEC10	Monocytes_classical	B_cells_memory	CD52	SIGLEC10	0.00139031	0.071775	0.321566	0.104681	FALSE
CD52_SIGLEC10	Monocytes_classical	Monocytes_non-classical	CD52	SIGLEC10	0.00139031	0.071775	0.321566	0.156193	FALSE
CD52_SIGLEC10	Monocytes_classical	Plasma_cells	CD52	SIGLEC10	0.00139031	0.071775	0.321566	0.127863	FALSE
CD52_SIGLEC10	Monocytes_classical	cDC1	CD52	SIGLEC10	0.00139031	0.071775	0.321566	0.13095	FALSE
CD52_SIGLEC10	Monocytes_intermediate	B_cells_memory	CD52	SIGLEC10	0.00056271	0.0814091	0.235414	0.104681	FALSE
CD52_SIGLEC10	Monocytes_intermediate	Monocytes_non-classical	CD52	SIGLEC10	0.00056271	0.0814091	0.235414	0.156193	FALSE
CD52_SIGLEC10	Monocytes_intermediate	Plasma_cells	CD52	SIGLEC10	0.00056271	0.0814091	0.235414	0.127863	FALSE
CD52_SIGLEC10	Monocytes_intermediate	cDC1	CD52	SIGLEC10	0.00056271	0.0814091	0.235414	0.13095	FALSE
CD52_SIGLEC10	NK_CD16_bright	B_cells_memory	CD52	SIGLEC10	2.20829e-74	0.693549	0.597074	0.104681	FALSE
CD52_SIGLEC10	NK_CD16_bright	Monocytes_non-classical	CD52	SIGLEC10	2.20829e-74	0.693549	0.597074	0.156193	FALSE
CD52_SIGLEC10	NK_CD16_bright	Plasma_cells	CD52	SIGLEC10	2.20829e-74	0.693549	0.597074	0.127863	FALSE
CD52_SIGLEC10	NK_CD16_bright	cDC1	CD52	SIGLEC10	2.20829e-74	0.693549	0.597074	0.13095	FALSE
CD52_SIGLEC10	NK_CD16_bright_activated	B_cells_memory	CD52	SIGLEC10	0.00335018	0.310191	0.353038	0.104681	FALSE
CD52_SIGLEC10	NK_CD16_bright_activated	Monocytes_non-classical	CD52	SIGLEC10	0.00335018	0.310191	0.353038	0.156193	FALSE
CD52_SIGLEC10	NK_CD16_bright_activated	Plasma_cells	CD52	SIGLEC10	0.00335018	0.310191	0.353038	0.127863	FALSE
CD52_SIGLEC10	NK_CD16_bright_activated	cDC1	CD52	SIGLEC10	0.00335018	0.310191	0.353038	0.13095	FALSE
CD52_SIGLEC10	T4_activated	B_cells_memory	CD52	SIGLEC10	6.24436e-08	0.0811476	0.420745	0.104681	FALSE
CD52_SIGLEC10	T4_activated	Monocytes_non-classical	CD52	SIGLEC10	6.24436e-08	0.0811476	0.420745	0.156193	FALSE
CD52_SIGLEC10	T4_activated	Plasma_cells	CD52	SIGLEC10	6.24436e-08	0.0811476	0.420745	0.127863	FALSE
CD52_SIGLEC10	T4_activated	cDC1	CD52	SIGLEC10	6.24436e-08	0.0811476	0.420745	0.13095	FALSE
CD52_SIGLEC10	T4_memory	B_cells_memory	CD52	SIGLEC10	5.18051e-08	0.182815	0.804308	0.104681	FALSE
CD52_SIGLEC10	T4_memory	Monocytes_non-classical	CD52	SIGLEC10	5.18051e-08	0.182815	0.804308	0.156193	FALSE
CD52_SIGLEC10	T4_memory	Plasma_cells	CD52	SIGLEC10	5.18051e-08	0.182815	0.804308	0.127863	FALSE
CD52_SIGLEC10	T4_memory	cDC1	CD52	SIGLEC10	5.18051e-08	0.182815	0.804308	0.13095	FALSE
CD52_SIGLEC10	T4_naive	B_cells_memory	CD52	SIGLEC10	0.00959546	0.134663	0.677271	0.104681	FALSE
CD52_SIGLEC10	T4_naive	Monocytes_non-classical	CD52	SIGLEC10	0.00959546	0.134663	0.677271	0.156193	FALSE
CD52_SIGLEC10	T4_naive	Plasma_cells	CD52	SIGLEC10	0.00959546	0.134663	0.677271	0.127863	FALSE
CD52_SIGLEC10	T4_naive	cDC1	CD52	SIGLEC10	0.00959546	0.134663	0.677271	0.13095	FALSE
CD52_SIGLEC10	T8_activated	B_cells_memory	CD52	SIGLEC10	4.41063e-20	0.261051	0.406629	0.104681	FALSE
CD52_SIGLEC10	T8_activated	Monocytes_non-classical	CD52	SIGLEC10	4.41063e-20	0.261051	0.406629	0.156193	FALSE
CD52_SIGLEC10	T8_activated	Plasma_cells	CD52	SIGLEC10	4.41063e-20	0.261051	0.406629	0.127863	FALSE
CD52_SIGLEC10	T8_activated	cDC1	CD52	SIGLEC10	4.41063e-20	0.261051	0.406629	0.13095	FALSE
CD52_SIGLEC10	TCM_CD8+	B_cells_memory	CD52	SIGLEC10	7.94954e-05	0.253349	0.798507	0.104681	FALSE
CD52_SIGLEC10	TCM_CD8+	Monocytes_non-classical	CD52	SIGLEC10	7.94954e-05	0.253349	0.798507	0.156193	FALSE
CD52_SIGLEC10	TCM_CD8+	Plasma_cells	CD52	SIGLEC10	7.94954e-05	0.253349	0.798507	0.127863	FALSE
CD52_SIGLEC10	TCM_CD8+	cDC1	CD52	SIGLEC10	7.94954e-05	0.253349	0.798507	0.13095	FALSE
CD52_SIGLEC10	TEM_CD8+	B_cells_memory	CD52	SIGLEC10	3.89821e-05	0.288163	0.846088	0.104681	FALSE
CD52_SIGLEC10	TEM_CD8+	Monocytes_non-classical	CD52	SIGLEC10	3.89821e-05	0.288163	0.846088	0.156193	FALSE
CD52_SIGLEC10	TEM_CD8+	Plasma_cells	CD52	SIGLEC10	3.89821e-05	0.288163	0.846088	0.127863	FALSE
CD52_SIGLEC10	TEM_CD8+	cDC1	CD52	SIGLEC10	3.89821e-05	0.288163	0.846088	0.13095	FALSE
CD52_SIGLEC10	T_regs	B_cells_memory	CD52	SIGLEC10	5.57794e-05	0.0898433	0.448376	0.104681	FALSE
CD52_SIGLEC10	T_regs	Monocytes_non-classical	CD52	SIGLEC10	5.57794e-05	0.0898433	0.448376	0.156193	FALSE
CD52_SIGLEC10	T_regs	Plasma_cells	CD52	SIGLEC10	5.57794e-05	0.0898433	0.448376	0.127863	FALSE
CD52_SIGLEC10	T_regs	cDC1	CD52	SIGLEC10	5.57794e-05	0.0898433	0.448376	0.13095	FALSE
CD52_SIGLEC10	cDC1	B_cells_memory	CD52	SIGLEC10	3.91154e-05	0.131944	0.401481	0.104681	FALSE
CD52_SIGLEC10	cDC1	Monocytes_non-classical	CD52	SIGLEC10	3.91154e-05	0.131944	0.401481	0.156193	FALSE
CD52_SIGLEC10	cDC1	Plasma_cells	CD52	SIGLEC10	3.91154e-05	0.131944	0.401481	0.127863	FALSE
CD52_SIGLEC10	cDC1	cDC1	CD52	SIGLEC10	3.91154e-05	0.131944	0.401481	0.13095	FALSE
LTBR_LTB	Macrophages	B_cells_memory	LTBR	LTB	0.000705543	0.0754496	0.440441	0.475293	FALSE
LTBR_LTB	Macrophages	B_cells_memory_activated	LTBR	LTB	0.000705543	0.0754496	0.440441	0.410586	FALSE
LTBR_LTB	Macrophages	B_cells_naive	LTBR	LTB	0.000705543	0.0754496	0.440441	0.681818	FALSE
[truncated: 2,641 more rows]

## Sheet: cellphone_cohort_cvid_Ib
interaction	celltype_DE	celltype_partner	genes_DE	genes_partner	adj_pval_DE	logFC_DE	percent_expr_DE	percent_expr_partner	is_complex
TGFB1_TGFBR3	B_cells_memory_activated	NK_CD16_bright	TGFB1	TGFBR3	0.00627459	-0.0629458	0.398492	0.181818	FALSE
TGFB1_TGFBR3	B_cells_memory_activated	NK_CD16_bright_activated	TGFB1	TGFBR3	0.00627459	-0.0629458	0.398492	0.10241	FALSE
TGFB1_TGFBR3	B_cells_memory_activated	NK_CD56_bright	TGFB1	TGFBR3	0.00627459	-0.0629458	0.398492	0.115016	FALSE
TGFB1_TGFBR3	B_cells_memory_activated	TEM_CD8+	TGFB1	TGFBR3	0.00627459	-0.0629458	0.398492	0.135448	FALSE
TGFB1_TGFBR3	B_cells_memory_activated	TMRA_CD8+	TGFB1	TGFBR3	0.00627459	-0.0629458	0.398492	0.138268	FALSE
TGFB1_TGFBR3	B_cells_memory_activated	T_gd	TGFB1	TGFBR3	0.00627459	-0.0629458	0.398492	0.129262	FALSE
CD74_APP	B_cells_naive	B_cells_memory	CD74	APP	0.000912951	-0.105967	1	0.128796	FALSE
CD74_APP	B_cells_naive	B_cells_memory_activated	CD74	APP	0.000912951	-0.105967	1	0.257017	FALSE
CD74_APP	B_cells_naive	Macrophages	CD74	APP	0.000912951	-0.105967	1	0.273699	FALSE
CD74_APP	B_cells_naive	Monocytes_classical	CD74	APP	0.000912951	-0.105967	1	0.202104	FALSE
CD74_APP	B_cells_naive	Monocytes_non-classical	CD74	APP	0.000912951	-0.105967	1	0.216094	FALSE
CD74_APP	B_cells_naive	Plasma_cells	CD74	APP	0.000912951	-0.105967	1	0.179612	FALSE
CD74_APP	B_cells_naive	Precursor_cells	CD74	APP	0.000912951	-0.105967	1	0.111782	FALSE
CD74_APP	B_cells_naive	T4_activated	CD74	APP	0.000912951	-0.105967	1	0.18815	FALSE
CD74_APP	B_cells_naive	T_regs	CD74	APP	0.000912951	-0.105967	1	0.144038	FALSE
CD74_APP	B_cells_naive	cDC1	CD74	APP	0.000912951	-0.105967	1	0.310516	FALSE
CD74_APP	B_cells_naive	cDC2	CD74	APP	0.000912951	-0.105967	1	0.100437	FALSE
CD74_APP	B_cells_naive	pDC	CD74	APP	0.000912951	-0.105967	1	0.59375	FALSE
ICAM1_SPN	B_cells_memory_activated	MAIT_cells	ICAM1	SPN	0.0201591	-0.0559529	0.348744	0.162281	FALSE
ICAM1_SPN	B_cells_memory_activated	Macrophages	ICAM1	SPN	0.0201591	-0.0559529	0.348744	0.19886	FALSE
ICAM1_SPN	B_cells_memory_activated	Monocytes_non-classical	ICAM1	SPN	0.0201591	-0.0559529	0.348744	0.138336	FALSE
ICAM1_SPN	B_cells_memory_activated	NK_CD16_bright	ICAM1	SPN	0.0201591	-0.0559529	0.348744	0.193149	FALSE
ICAM1_SPN	B_cells_memory_activated	NK_CD16_bright_activated	ICAM1	SPN	0.0201591	-0.0559529	0.348744	0.120482	FALSE
ICAM1_SPN	B_cells_memory_activated	NK_CD56_bright	ICAM1	SPN	0.0201591	-0.0559529	0.348744	0.223642	FALSE
ICAM1_SPN	B_cells_memory_activated	NK_CD56_bright_activated	ICAM1	SPN	0.0201591	-0.0559529	0.348744	0.235583	FALSE
ICAM1_SPN	B_cells_memory_activated	Precursor_cells	ICAM1	SPN	0.0201591	-0.0559529	0.348744	0.561934	FALSE
ICAM1_SPN	B_cells_memory_activated	T4_activated	ICAM1	SPN	0.0201591	-0.0559529	0.348744	0.224301	FALSE
ICAM1_SPN	B_cells_memory_activated	T4_memory	ICAM1	SPN	0.0201591	-0.0559529	0.348744	0.184561	FALSE
ICAM1_SPN	B_cells_memory_activated	T8_activated	ICAM1	SPN	0.0201591	-0.0559529	0.348744	0.213325	FALSE
ICAM1_SPN	B_cells_memory_activated	T8_naive	ICAM1	SPN	0.0201591	-0.0559529	0.348744	0.109827	FALSE
ICAM1_SPN	B_cells_memory_activated	TCM_CD8+	ICAM1	SPN	0.0201591	-0.0559529	0.348744	0.207233	FALSE
ICAM1_SPN	B_cells_memory_activated	TEM_CD8+	ICAM1	SPN	0.0201591	-0.0559529	0.348744	0.197885	FALSE
ICAM1_SPN	B_cells_memory_activated	TMRA_CD8+	ICAM1	SPN	0.0201591	-0.0559529	0.348744	0.227654	FALSE
ICAM1_SPN	B_cells_memory_activated	T_gd	ICAM1	SPN	0.0201591	-0.0559529	0.348744	0.181602	FALSE
ICAM1_SPN	B_cells_memory_activated	T_regs	ICAM1	SPN	0.0201591	-0.0559529	0.348744	0.275	FALSE
ICAM1_SPN	B_cells_memory_activated	cDC1	ICAM1	SPN	0.0201591	-0.0559529	0.348744	0.124256	FALSE
ICAM1_SPN	B_cells_memory_activated	iNKT_cells	ICAM1	SPN	0.0201591	-0.0559529	0.348744	0.143443	FALSE
ICAM1_SPN	B_cells_memory_activated	pDC	ICAM1	SPN	0.0201591	-0.0559529	0.348744	0.291667	FALSE
ICAM1_ITGAL	B_cells_memory_activated	B_cells_memory	ICAM1	ITGAL	0.0201591	-0.0559529	0.348744	0.143455	FALSE
ICAM1_ITGAL	B_cells_memory_activated	MAIT_cells	ICAM1	ITGAL	0.0201591	-0.0559529	0.348744	0.126096	FALSE
ICAM1_ITGAL	B_cells_memory_activated	Macrophages	ICAM1	ITGAL	0.0201591	-0.0559529	0.348744	0.122951	FALSE
ICAM1_ITGAL	B_cells_memory_activated	Monocytes_non-classical	ICAM1	ITGAL	0.0201591	-0.0559529	0.348744	0.190778	FALSE
ICAM1_ITGAL	B_cells_memory_activated	NK_CD16_bright	ICAM1	ITGAL	0.0201591	-0.0559529	0.348744	0.174177	FALSE
ICAM1_ITGAL	B_cells_memory_activated	NK_CD16_bright_activated	ICAM1	ITGAL	0.0201591	-0.0559529	0.348744	0.111446	FALSE
ICAM1_ITGAL	B_cells_memory_activated	NK_CD56_bright	ICAM1	ITGAL	0.0201591	-0.0559529	0.348744	0.194888	FALSE
ICAM1_ITGAL	B_cells_memory_activated	NK_CD56_bright_activated	ICAM1	ITGAL	0.0201591	-0.0559529	0.348744	0.139877	FALSE
ICAM1_ITGAL	B_cells_memory_activated	Plasma_cells	ICAM1	ITGAL	0.0201591	-0.0559529	0.348744	0.373786	FALSE
ICAM1_ITGAL	B_cells_memory_activated	T4_activated	ICAM1	ITGAL	0.0201591	-0.0559529	0.348744	0.183299	FALSE
ICAM1_ITGAL	B_cells_memory_activated	T4_memory	ICAM1	ITGAL	0.0201591	-0.0559529	0.348744	0.15876	FALSE
ICAM1_ITGAL	B_cells_memory_activated	T8_activated	ICAM1	ITGAL	0.0201591	-0.0559529	0.348744	0.194245	FALSE
ICAM1_ITGAL	B_cells_memory_activated	TCM_CD8+	ICAM1	ITGAL	0.0201591	-0.0559529	0.348744	0.19403	FALSE
ICAM1_ITGAL	B_cells_memory_activated	TEM_CD8+	ICAM1	ITGAL	0.0201591	-0.0559529	0.348744	0.188318	FALSE
ICAM1_ITGAL	B_cells_memory_activated	TMRA_CD8+	ICAM1	ITGAL	0.0201591	-0.0559529	0.348744	0.24162	FALSE
ICAM1_ITGAL	B_cells_memory_activated	T_gd	ICAM1	ITGAL	0.0201591	-0.0559529	0.348744	0.123711	FALSE
ICAM1_ITGAL	B_cells_memory_activated	T_regs	ICAM1	ITGAL	0.0201591	-0.0559529	0.348744	0.240769	FALSE
ICAM1_ITGAL	B_cells_memory_activated	cDC1	ICAM1	ITGAL	0.0201591	-0.0559529	0.348744	0.143353	FALSE
ICAM1_ITGAL	B_cells_memory_activated	iNKT_cells	ICAM1	ITGAL	0.0201591	-0.0559529	0.348744	0.121311	FALSE
ICAM1_ITGAL	B_cells_memory_activated	pDC	ICAM1	ITGAL	0.0201591	-0.0559529	0.348744	0.28125	FALSE
ICAM1_ITGAL	B_cells_memory_activated	B_cells_memory_activated	ICAM1	ITGAL	0.0201591	-0.0559529	0.348744	0.203665	FALSE
HLA-A_KIR3DL1	B_cells_memory_activated	TMRA_CD8+	HLA-A	KIR3DL1	6.91665e-05	-0.0947082	0.983417	0.111732	FALSE
HLA-A_KIR3DL1	T4_naive	TMRA_CD8+	HLA-A	KIR3DL1	0.00011652	-0.129358	0.953298	0.111732	FALSE
CCL4_CCR5	Macrophages	Monocytes_non-classical	CCL4	CCR5	0.0173998	-0.177793	0.440852	0.143761	FALSE
CCL4_CCR5	Macrophages	cDC1	CCL4	CCR5	0.0173998	-0.177793	0.440852	0.102431	FALSE
CCL4_CCR5	T_regs	Macrophages	CCL4	CCR5	0.000135318	-0.153181	0.379245	0.109408	FALSE
CCL4_CCR5	T_regs	Monocytes_non-classical	CCL4	CCR5	0.000135318	-0.153181	0.379245	0.143761	FALSE
CCL4_CCR5	T_regs	cDC1	CCL4	CCR5	0.000135318	-0.153181	0.379245	0.102431	FALSE
CCL4_CCR5	Macrophages	Macrophages	CCL4	CCR5	0.0173998	-0.177793	0.440852	0.109408	FALSE
CCL3_CCR5	NK_CD16_bright	Macrophages	CCL3	CCR5	4.8534e-06	-0.187495	0.128166	0.109408	FALSE
CCL3_CCR5	NK_CD16_bright	Monocytes_non-classical	CCL3	CCR5	4.8534e-06	-0.187495	0.128166	0.143761	FALSE
CCL3_CCR5	NK_CD16_bright	cDC1	CCL3	CCR5	4.8534e-06	-0.187495	0.128166	0.102431	FALSE
CCL3_CCR5	T_regs	Macrophages	CCL3	CCR5	0.00256561	-0.117844	0.294811	0.109408	FALSE
CCL3_CCR5	T_regs	Monocytes_non-classical	CCL3	CCR5	0.00256561	-0.117844	0.294811	0.143761	FALSE
CCL3_CCR5	T_regs	cDC1	CCL3	CCR5	0.00256561	-0.117844	0.294811	0.102431	FALSE
KLRB1_CLEC2D	NK_CD16_bright	B_cells_memory	KLRB1	CLEC2D	1.72692e-38	-0.627125	0.344589	0.302618	FALSE
KLRB1_CLEC2D	NK_CD16_bright	B_cells_memory_activated	KLRB1	CLEC2D	1.72692e-38	-0.627125	0.344589	0.325447	FALSE
KLRB1_CLEC2D	NK_CD16_bright	B_cells_naive	KLRB1	CLEC2D	1.72692e-38	-0.627125	0.344589	0.318376	FALSE
KLRB1_CLEC2D	NK_CD16_bright	B_cells_naive_activated	KLRB1	CLEC2D	1.72692e-38	-0.627125	0.344589	0.288633	FALSE
KLRB1_CLEC2D	NK_CD16_bright	MAIT_cells	KLRB1	CLEC2D	1.72692e-38	-0.627125	0.344589	0.207237	FALSE
KLRB1_CLEC2D	NK_CD16_bright	NK_CD16_bright_activated	KLRB1	CLEC2D	1.72692e-38	-0.627125	0.344589	0.118976	FALSE
KLRB1_CLEC2D	NK_CD16_bright	NK_CD56_bright_activated	KLRB1	CLEC2D	1.72692e-38	-0.627125	0.344589	0.100613	FALSE
KLRB1_CLEC2D	NK_CD16_bright	Plasma_cells	KLRB1	CLEC2D	1.72692e-38	-0.627125	0.344589	0.298544	FALSE
KLRB1_CLEC2D	NK_CD16_bright	T4_activated	KLRB1	CLEC2D	1.72692e-38	-0.627125	0.344589	0.416955	FALSE
KLRB1_CLEC2D	NK_CD16_bright	T4_memory	KLRB1	CLEC2D	1.72692e-38	-0.627125	0.344589	0.311486	FALSE
KLRB1_CLEC2D	NK_CD16_bright	T4_naive	KLRB1	CLEC2D	1.72692e-38	-0.627125	0.344589	0.224014	FALSE
KLRB1_CLEC2D	NK_CD16_bright	T8_activated	KLRB1	CLEC2D	1.72692e-38	-0.627125	0.344589	0.356897	FALSE
KLRB1_CLEC2D	NK_CD16_bright	T8_naive	KLRB1	CLEC2D	1.72692e-38	-0.627125	0.344589	0.322365	FALSE
KLRB1_CLEC2D	NK_CD16_bright	TCM_CD8+	KLRB1	CLEC2D	1.72692e-38	-0.627125	0.344589	0.303674	FALSE
KLRB1_CLEC2D	NK_CD16_bright	TEM_CD8+	KLRB1	CLEC2D	1.72692e-38	-0.627125	0.344589	0.269386	FALSE
KLRB1_CLEC2D	NK_CD16_bright	TMRA_CD8+	KLRB1	CLEC2D	1.72692e-38	-0.627125	0.344589	0.273743	FALSE
KLRB1_CLEC2D	NK_CD16_bright	T_gd	KLRB1	CLEC2D	1.72692e-38	-0.627125	0.344589	0.250595	FALSE
KLRB1_CLEC2D	NK_CD16_bright	T_regs	KLRB1	CLEC2D	1.72692e-38	-0.627125	0.344589	0.397115	FALSE
KLRB1_CLEC2D	NK_CD16_bright	cDC2	KLRB1	CLEC2D	1.72692e-38	-0.627125	0.344589	0.141921	FALSE
KLRB1_CLEC2D	NK_CD16_bright	iNKT_cells	KLRB1	CLEC2D	1.72692e-38	-0.627125	0.344589	0.252459	FALSE
KLRB1_CLEC2D	NK_CD16_bright	NK_CD16_bright	KLRB1	CLEC2D	1.72692e-38	-0.627125	0.344589	0.130171	FALSE
TNF_TNFRSF1A	B_cells_memory_activated	Macrophages	TNF	TNFRSF1A	6.57336e-06	-0.0927559	0.207035	0.403065	FALSE
TNF_TNFRSF1A	B_cells_memory_activated	Monocytes_classical	TNF	TNFRSF1A	6.57336e-06	-0.0927559	0.207035	0.401453	FALSE
TNF_TNFRSF1A	B_cells_memory_activated	Monocytes_intermediate	TNF	TNFRSF1A	6.57336e-06	-0.0927559	0.207035	0.230061	FALSE
TNF_TNFRSF1A	B_cells_memory_activated	Monocytes_non-classical	TNF	TNFRSF1A	6.57336e-06	-0.0927559	0.207035	0.391501	FALSE
TNF_TNFRSF1A	B_cells_memory_activated	Precursor_cells	TNF	TNFRSF1A	6.57336e-06	-0.0927559	0.207035	0.166163	FALSE
TNF_TNFRSF1A	B_cells_memory_activated	T4_activated	TNF	TNFRSF1A	6.57336e-06	-0.0927559	0.207035	0.102564	FALSE
TNF_TNFRSF1A	B_cells_memory_activated	T_regs	TNF	TNFRSF1A	6.57336e-06	-0.0927559	0.207035	0.105	FALSE
TNF_TNFRSF1A	B_cells_memory_activated	cDC1	TNF	TNFRSF1A	6.57336e-06	-0.0927559	0.207035	0.365079	FALSE
TNF_TNFRSF1A	B_cells_memory_activated	cDC2	TNF	TNFRSF1A	6.57336e-06	-0.0927559	0.207035	0.10917	FALSE
TNF_TNFRSF1A	B_cells_memory_activated	pDC	TNF	TNFRSF1A	6.57336e-06	-0.0927559	0.207035	0.104167	FALSE
TNF_TNFRSF1A	T4_activated	Macrophages	TNF	TNFRSF1A	0.0116012	-0.0678708	0.450823	0.403065	FALSE
TNF_TNFRSF1A	T4_activated	Monocytes_classical	TNF	TNFRSF1A	0.0116012	-0.0678708	0.450823	0.401453	FALSE
TNF_TNFRSF1A	T4_activated	Monocytes_intermediate	TNF	TNFRSF1A	0.0116012	-0.0678708	0.450823	0.230061	FALSE
TNF_TNFRSF1A	T4_activated	Monocytes_non-classical	TNF	TNFRSF1A	0.0116012	-0.0678708	0.450823	0.391501	FALSE
TNF_TNFRSF1A	T4_activated	Precursor_cells	TNF	TNFRSF1A	0.0116012	-0.0678708	0.450823	0.166163	FALSE
TNF_TNFRSF1A	T4_activated	T_regs	TNF	TNFRSF1A	0.0116012	-0.0678708	0.450823	0.105	FALSE
TNF_TNFRSF1A	T4_activated	cDC1	TNF	TNFRSF1A	0.0116012	-0.0678708	0.450823	0.365079	FALSE
TNF_TNFRSF1A	T4_activated	cDC2	TNF	TNFRSF1A	0.0116012	-0.0678708	0.450823	0.10917	FALSE
TNF_TNFRSF1A	T4_activated	pDC	TNF	TNFRSF1A	0.0116012	-0.0678708	0.450823	0.104167	FALSE
TNF_TNFRSF1A	T8_activated	Macrophages	TNF	TNFRSF1A	0.0185169	-0.0971223	0.328787	0.403065	FALSE
TNF_TNFRSF1A	T8_activated	Monocytes_classical	TNF	TNFRSF1A	0.0185169	-0.0971223	0.328787	0.401453	FALSE
TNF_TNFRSF1A	T8_activated	Monocytes_intermediate	TNF	TNFRSF1A	0.0185169	-0.0971223	0.328787	0.230061	FALSE
TNF_TNFRSF1A	T8_activated	Monocytes_non-classical	TNF	TNFRSF1A	0.0185169	-0.0971223	0.328787	0.391501	FALSE
TNF_TNFRSF1A	T8_activated	Precursor_cells	TNF	TNFRSF1A	0.0185169	-0.0971223	0.328787	0.166163	FALSE
TNF_TNFRSF1A	T8_activated	T4_activated	TNF	TNFRSF1A	0.0185169	-0.0971223	0.328787	0.102564	FALSE
TNF_TNFRSF1A	T8_activated	T_regs	TNF	TNFRSF1A	0.0185169	-0.0971223	0.328787	0.105	FALSE
TNF_TNFRSF1A	T8_activated	cDC1	TNF	TNFRSF1A	0.0185169	-0.0971223	0.328787	0.365079	FALSE
TNF_TNFRSF1A	T8_activated	cDC2	TNF	TNFRSF1A	0.0185169	-0.0971223	0.328787	0.10917	FALSE
TNF_TNFRSF1A	T8_activated	pDC	TNF	TNFRSF1A	0.0185169	-0.0971223	0.328787	0.104167	FALSE
TNF_TNFRSF1A	T4_activated	T4_activated	TNF	TNFRSF1A	0.0116012	-0.0678708	0.450823	0.102564	FALSE
LTA_TNFRSF1A	B_cells_memory_activated	Macrophages	LTA	TNFRSF1A	0.00172677	-0.124962	0.432663	0.403065	FALSE
LTA_TNFRSF1A	B_cells_memory_activated	Monocytes_classical	LTA	TNFRSF1A	0.00172677	-0.124962	0.432663	0.401453	FALSE
LTA_TNFRSF1A	B_cells_memory_activated	Monocytes_intermediate	LTA	TNFRSF1A	0.00172677	-0.124962	0.432663	0.230061	FALSE
LTA_TNFRSF1A	B_cells_memory_activated	Monocytes_non-classical	LTA	TNFRSF1A	0.00172677	-0.124962	0.432663	0.391501	FALSE
LTA_TNFRSF1A	B_cells_memory_activated	Precursor_cells	LTA	TNFRSF1A	0.00172677	-0.124962	0.432663	0.166163	FALSE
LTA_TNFRSF1A	B_cells_memory_activated	T4_activated	LTA	TNFRSF1A	0.00172677	-0.124962	0.432663	0.102564	FALSE
LTA_TNFRSF1A	B_cells_memory_activated	T_regs	LTA	TNFRSF1A	0.00172677	-0.124962	0.432663	0.105	FALSE
LTA_TNFRSF1A	B_cells_memory_activated	cDC1	LTA	TNFRSF1A	0.00172677	-0.124962	0.432663	0.365079	FALSE
LTA_TNFRSF1A	B_cells_memory_activated	cDC2	LTA	TNFRSF1A	0.00172677	-0.124962	0.432663	0.10917	FALSE
LTA_TNFRSF1A	B_cells_memory_activated	pDC	LTA	TNFRSF1A	0.00172677	-0.124962	0.432663	0.104167	FALSE
LTA_TNFRSF1A	MAIT_cells	Macrophages	LTA	TNFRSF1A	9.279e-05	-0.357987	0.119171	0.403065	FALSE
LTA_TNFRSF1A	MAIT_cells	Monocytes_classical	LTA	TNFRSF1A	9.279e-05	-0.357987	0.119171	0.401453	FALSE
LTA_TNFRSF1A	MAIT_cells	Monocytes_intermediate	LTA	TNFRSF1A	9.279e-05	-0.357987	0.119171	0.230061	FALSE
LTA_TNFRSF1A	MAIT_cells	Monocytes_non-classical	LTA	TNFRSF1A	9.279e-05	-0.357987	0.119171	0.391501	FALSE
LTA_TNFRSF1A	MAIT_cells	Precursor_cells	LTA	TNFRSF1A	9.279e-05	-0.357987	0.119171	0.166163	FALSE
LTA_TNFRSF1A	MAIT_cells	T4_activated	LTA	TNFRSF1A	9.279e-05	-0.357987	0.119171	0.102564	FALSE
LTA_TNFRSF1A	MAIT_cells	T_regs	LTA	TNFRSF1A	9.279e-05	-0.357987	0.119171	0.105	FALSE
LTA_TNFRSF1A	MAIT_cells	cDC1	LTA	TNFRSF1A	9.279e-05	-0.357987	0.119171	0.365079	FALSE
LTA_TNFRSF1A	MAIT_cells	cDC2	LTA	TNFRSF1A	9.279e-05	-0.357987	0.119171	0.10917	FALSE
LTA_TNFRSF1A	MAIT_cells	pDC	LTA	TNFRSF1A	9.279e-05	-0.357987	0.119171	0.104167	FALSE
LTA_TNFRSF1A	T8_activated	Macrophages	LTA	TNFRSF1A	0.000953665	-0.184946	0.801866	0.403065	FALSE
LTA_TNFRSF1A	T8_activated	Monocytes_classical	LTA	TNFRSF1A	0.000953665	-0.184946	0.801866	0.401453	FALSE
LTA_TNFRSF1A	T8_activated	Monocytes_intermediate	LTA	TNFRSF1A	0.000953665	-0.184946	0.801866	0.230061	FALSE
LTA_TNFRSF1A	T8_activated	Monocytes_non-classical	LTA	TNFRSF1A	0.000953665	-0.184946	0.801866	0.391501	FALSE
LTA_TNFRSF1A	T8_activated	Precursor_cells	LTA	TNFRSF1A	0.000953665	-0.184946	0.801866	0.166163	FALSE
LTA_TNFRSF1A	T8_activated	T4_activated	LTA	TNFRSF1A	0.000953665	-0.184946	0.801866	0.102564	FALSE
LTA_TNFRSF1A	T8_activated	T_regs	LTA	TNFRSF1A	0.000953665	-0.184946	0.801866	0.105	FALSE
LTA_TNFRSF1A	T8_activated	cDC1	LTA	TNFRSF1A	0.000953665	-0.184946	0.801866	0.365079	FALSE
LTA_TNFRSF1A	T8_activated	cDC2	LTA	TNFRSF1A	0.000953665	-0.184946	0.801866	0.10917	FALSE
LTA_TNFRSF1A	T8_activated	pDC	LTA	TNFRSF1A	0.000953665	-0.184946	0.801866	0.104167	FALSE
TNF_TNFRSF1B	B_cells_memory_activated	B_cells_memory	TNF	TNFRSF1B	6.57336e-06	-0.0927559	0.207035	0.151832	FALSE
TNF_TNFRSF1B	B_cells_memory_activated	B_cells_naive_activated	TNF	TNFRSF1B	6.57336e-06	-0.0927559	0.207035	0.137931	FALSE
TNF_TNFRSF1B	B_cells_memory_activated	MAIT_cells	TNF	TNFRSF1B	6.57336e-06	-0.0927559	0.207035	0.121711	FALSE
TNF_TNFRSF1B	B_cells_memory_activated	Macrophages	TNF	TNFRSF1B	6.57336e-06	-0.0927559	0.207035	0.56593	FALSE
TNF_TNFRSF1B	B_cells_memory_activated	Monocytes_classical	TNF	TNFRSF1B	6.57336e-06	-0.0927559	0.207035	0.446531	FALSE
TNF_TNFRSF1B	B_cells_memory_activated	Monocytes_intermediate	TNF	TNFRSF1B	6.57336e-06	-0.0927559	0.207035	0.302914	FALSE
TNF_TNFRSF1B	B_cells_memory_activated	Monocytes_non-classical	TNF	TNFRSF1B	6.57336e-06	-0.0927559	0.207035	0.469259	FALSE
TNF_TNFRSF1B	B_cells_memory_activated	NK_CD16_bright_activated	TNF	TNFRSF1B	6.57336e-06	-0.0927559	0.207035	0.162651	FALSE
TNF_TNFRSF1B	B_cells_memory_activated	NK_CD56_bright_activated	TNF	TNFRSF1B	6.57336e-06	-0.0927559	0.207035	0.2	FALSE
TNF_TNFRSF1B	B_cells_memory_activated	Plasma_cells	TNF	TNFRSF1B	6.57336e-06	-0.0927559	0.207035	0.376214	FALSE
TNF_TNFRSF1B	B_cells_memory_activated	T4_activated	TNF	TNFRSF1B	6.57336e-06	-0.0927559	0.207035	0.325364	FALSE
TNF_TNFRSF1B	B_cells_memory_activated	T4_memory	TNF	TNFRSF1B	6.57336e-06	-0.0927559	0.207035	0.151061	FALSE
TNF_TNFRSF1B	B_cells_memory_activated	T8_activated	TNF	TNFRSF1B	6.57336e-06	-0.0927559	0.207035	0.309665	FALSE
TNF_TNFRSF1B	B_cells_memory_activated	TCM_CD8+	TNF	TNFRSF1B	6.57336e-06	-0.0927559	0.207035	0.140643	FALSE
TNF_TNFRSF1B	B_cells_memory_activated	TMRA_CD8+	TNF	TNFRSF1B	6.57336e-06	-0.0927559	0.207035	0.106145	FALSE
TNF_TNFRSF1B	B_cells_memory_activated	T_gd	TNF	TNFRSF1B	6.57336e-06	-0.0927559	0.207035	0.131642	FALSE
TNF_TNFRSF1B	B_cells_memory_activated	T_regs	TNF	TNFRSF1B	6.57336e-06	-0.0927559	0.207035	0.418269	FALSE
TNF_TNFRSF1B	B_cells_memory_activated	cDC1	TNF	TNFRSF1B	6.57336e-06	-0.0927559	0.207035	0.464534	FALSE
TNF_TNFRSF1B	B_cells_memory_activated	cDC2	TNF	TNFRSF1B	6.57336e-06	-0.0927559	0.207035	0.388646	FALSE
TNF_TNFRSF1B	B_cells_memory_activated	iNKT_cells	TNF	TNFRSF1B	6.57336e-06	-0.0927559	0.207035	0.17377	FALSE
TNF_TNFRSF1B	B_cells_memory_activated	pDC	TNF	TNFRSF1B	6.57336e-06	-0.0927559	0.207035	0.229167	FALSE
TNF_TNFRSF1B	T4_activated	B_cells_memory	TNF	TNFRSF1B	0.0116012	-0.0678708	0.450823	0.151832	FALSE
TNF_TNFRSF1B	T4_activated	B_cells_memory_activated	TNF	TNFRSF1B	0.0116012	-0.0678708	0.450823	0.207608	FALSE
TNF_TNFRSF1B	T4_activated	B_cells_naive_activated	TNF	TNFRSF1B	0.0116012	-0.0678708	0.450823	0.137931	FALSE
TNF_TNFRSF1B	T4_activated	MAIT_cells	TNF	TNFRSF1B	0.0116012	-0.0678708	0.450823	0.121711	FALSE
TNF_TNFRSF1B	T4_activated	Macrophages	TNF	TNFRSF1B	0.0116012	-0.0678708	0.450823	0.56593	FALSE
TNF_TNFRSF1B	T4_activated	Monocytes_classical	TNF	TNFRSF1B	0.0116012	-0.0678708	0.450823	0.446531	FALSE
TNF_TNFRSF1B	T4_activated	Monocytes_intermediate	TNF	TNFRSF1B	0.0116012	-0.0678708	0.450823	0.302914	FALSE
TNF_TNFRSF1B	T4_activated	Monocytes_non-classical	TNF	TNFRSF1B	0.0116012	-0.0678708	0.450823	0.469259	FALSE
TNF_TNFRSF1B	T4_activated	NK_CD16_bright_activated	TNF	TNFRSF1B	0.0116012	-0.0678708	0.450823	0.162651	FALSE
TNF_TNFRSF1B	T4_activated	NK_CD56_bright_activated	TNF	TNFRSF1B	0.0116012	-0.0678708	0.450823	0.2	FALSE
TNF_TNFRSF1B	T4_activated	Plasma_cells	TNF	TNFRSF1B	0.0116012	-0.0678708	0.450823	0.376214	FALSE
TNF_TNFRSF1B	T4_activated	T4_memory	TNF	TNFRSF1B	0.0116012	-0.0678708	0.450823	0.151061	FALSE
TNF_TNFRSF1B	T4_activated	T8_activated	TNF	TNFRSF1B	0.0116012	-0.0678708	0.450823	0.309665	FALSE
TNF_TNFRSF1B	T4_activated	TCM_CD8+	TNF	TNFRSF1B	0.0116012	-0.0678708	0.450823	0.140643	FALSE
TNF_TNFRSF1B	T4_activated	TMRA_CD8+	TNF	TNFRSF1B	0.0116012	-0.0678708	0.450823	0.106145	FALSE
TNF_TNFRSF1B	T4_activated	T_gd	TNF	TNFRSF1B	0.0116012	-0.0678708	0.450823	0.131642	FALSE
TNF_TNFRSF1B	T4_activated	T_regs	TNF	TNFRSF1B	0.0116012	-0.0678708	0.450823	0.418269	FALSE
TNF_TNFRSF1B	T4_activated	cDC1	TNF	TNFRSF1B	0.0116012	-0.0678708	0.450823	0.464534	FALSE
TNF_TNFRSF1B	T4_activated	cDC2	TNF	TNFRSF1B	0.0116012	-0.0678708	0.450823	0.388646	FALSE
TNF_TNFRSF1B	T4_activated	iNKT_cells	TNF	TNFRSF1B	0.0116012	-0.0678708	0.450823	0.17377	FALSE
TNF_TNFRSF1B	T4_activated	pDC	TNF	TNFRSF1B	0.0116012	-0.0678708	0.450823	0.229167	FALSE
TNF_TNFRSF1B	T8_activated	B_cells_memory	TNF	TNFRSF1B	0.0185169	-0.0971223	0.328787	0.151832	FALSE
TNF_TNFRSF1B	T8_activated	B_cells_memory_activated	TNF	TNFRSF1B	0.0185169	-0.0971223	0.328787	0.207608	FALSE
TNF_TNFRSF1B	T8_activated	B_cells_naive_activated	TNF	TNFRSF1B	0.0185169	-0.0971223	0.328787	0.137931	FALSE
TNF_TNFRSF1B	T8_activated	MAIT_cells	TNF	TNFRSF1B	0.0185169	-0.0971223	0.328787	0.121711	FALSE
TNF_TNFRSF1B	T8_activated	Macrophages	TNF	TNFRSF1B	0.0185169	-0.0971223	0.328787	0.56593	FALSE
TNF_TNFRSF1B	T8_activated	Monocytes_classical	TNF	TNFRSF1B	0.0185169	-0.0971223	0.328787	0.446531	FALSE
TNF_TNFRSF1B	T8_activated	Monocytes_intermediate	TNF	TNFRSF1B	0.0185169	-0.0971223	0.328787	0.302914	FALSE
TNF_TNFRSF1B	T8_activated	Monocytes_non-classical	TNF	TNFRSF1B	0.0185169	-0.0971223	0.328787	0.469259	FALSE
TNF_TNFRSF1B	T8_activated	NK_CD16_bright_activated	TNF	TNFRSF1B	0.0185169	-0.0971223	0.328787	0.162651	FALSE
TNF_TNFRSF1B	T8_activated	NK_CD56_bright_activated	TNF	TNFRSF1B	0.0185169	-0.0971223	0.328787	0.2	FALSE
TNF_TNFRSF1B	T8_activated	Plasma_cells	TNF	TNFRSF1B	0.0185169	-0.0971223	0.328787	0.376214	FALSE
TNF_TNFRSF1B	T8_activated	T4_activated	TNF	TNFRSF1B	0.0185169	-0.0971223	0.328787	0.325364	FALSE
TNF_TNFRSF1B	T8_activated	T4_memory	TNF	TNFRSF1B	0.0185169	-0.0971223	0.328787	0.151061	FALSE
TNF_TNFRSF1B	T8_activated	TCM_CD8+	TNF	TNFRSF1B	0.0185169	-0.0971223	0.328787	0.140643	FALSE
TNF_TNFRSF1B	T8_activated	TMRA_CD8+	TNF	TNFRSF1B	0.0185169	-0.0971223	0.328787	0.106145	FALSE
TNF_TNFRSF1B	T8_activated	T_gd	TNF	TNFRSF1B	0.0185169	-0.0971223	0.328787	0.131642	FALSE
TNF_TNFRSF1B	T8_activated	T_regs	TNF	TNFRSF1B	0.0185169	-0.0971223	0.328787	0.418269	FALSE
TNF_TNFRSF1B	T8_activated	cDC1	TNF	TNFRSF1B	0.0185169	-0.0971223	0.328787	0.464534	FALSE
TNF_TNFRSF1B	T8_activated	cDC2	TNF	TNFRSF1B	0.0185169	-0.0971223	0.328787	0.388646	FALSE
TNF_TNFRSF1B	T8_activated	iNKT_cells	TNF	TNFRSF1B	0.0185169	-0.0971223	0.328787	0.17377	FALSE
TNF_TNFRSF1B	T8_activated	pDC	TNF	TNFRSF1B	0.0185169	-0.0971223	0.328787	0.229167	FALSE
TNF_TNFRSF1B	B_cells_memory_activated	B_cells_memory_activated	TNF	TNFRSF1B	6.57336e-06	-0.0927559	0.207035	0.207608	FALSE
TNF_TNFRSF1B	T4_activated	T4_activated	TNF	TNFRSF1B	0.0116012	-0.0678708	0.450823	0.325364	FALSE
TNF_TNFRSF1B	T8_activated	T8_activated	TNF	TNFRSF1B	0.0185169	-0.0971223	0.328787	0.309665	FALSE
LTA_TNFRSF1B	B_cells_memory_activated	B_cells_memory	LTA	TNFRSF1B	0.00172677	-0.124962	0.432663	0.151832	FALSE
LTA_TNFRSF1B	B_cells_memory_activated	B_cells_naive_activated	LTA	TNFRSF1B	0.00172677	-0.124962	0.432663	0.137931	FALSE
LTA_TNFRSF1B	B_cells_memory_activated	MAIT_cells	LTA	TNFRSF1B	0.00172677	-0.124962	0.432663	0.121711	FALSE
LTA_TNFRSF1B	B_cells_memory_activated	Macrophages	LTA	TNFRSF1B	0.00172677	-0.124962	0.432663	0.56593	FALSE
LTA_TNFRSF1B	B_cells_memory_activated	Monocytes_classical	LTA	TNFRSF1B	0.00172677	-0.124962	0.432663	0.446531	FALSE
LTA_TNFRSF1B	B_cells_memory_activated	Monocytes_intermediate	LTA	TNFRSF1B	0.00172677	-0.124962	0.432663	0.302914	FALSE
LTA_TNFRSF1B	B_cells_memory_activated	Monocytes_non-classical	LTA	TNFRSF1B	0.00172677	-0.124962	0.432663	0.469259	FALSE
LTA_TNFRSF1B	B_cells_memory_activated	NK_CD16_bright_activated	LTA	TNFRSF1B	0.00172677	-0.124962	0.432663	0.162651	FALSE
LTA_TNFRSF1B	B_cells_memory_activated	NK_CD56_bright_activated	LTA	TNFRSF1B	0.00172677	-0.124962	0.432663	0.2	FALSE
LTA_TNFRSF1B	B_cells_memory_activated	Plasma_cells	LTA	TNFRSF1B	0.00172677	-0.124962	0.432663	0.376214	FALSE
LTA_TNFRSF1B	B_cells_memory_activated	T4_activated	LTA	TNFRSF1B	0.00172677	-0.124962	0.432663	0.325364	FALSE
LTA_TNFRSF1B	B_cells_memory_activated	T4_memory	LTA	TNFRSF1B	0.00172677	-0.124962	0.432663	0.151061	FALSE
LTA_TNFRSF1B	B_cells_memory_activated	T8_activated	LTA	TNFRSF1B	0.00172677	-0.124962	0.432663	0.309665	FALSE
LTA_TNFRSF1B	B_cells_memory_activated	TCM_CD8+	LTA	TNFRSF1B	0.00172677	-0.124962	0.432663	0.140643	FALSE
LTA_TNFRSF1B	B_cells_memory_activated	TMRA_CD8+	LTA	TNFRSF1B	0.00172677	-0.124962	0.432663	0.106145	FALSE
LTA_TNFRSF1B	B_cells_memory_activated	T_gd	LTA	TNFRSF1B	0.00172677	-0.124962	0.432663	0.131642	FALSE
LTA_TNFRSF1B	B_cells_memory_activated	T_regs	LTA	TNFRSF1B	0.00172677	-0.124962	0.432663	0.418269	FALSE
LTA_TNFRSF1B	B_cells_memory_activated	cDC1	LTA	TNFRSF1B	0.00172677	-0.124962	0.432663	0.464534	FALSE
LTA_TNFRSF1B	B_cells_memory_activated	cDC2	LTA	TNFRSF1B	0.00172677	-0.124962	0.432663	0.388646	FALSE
LTA_TNFRSF1B	B_cells_memory_activated	iNKT_cells	LTA	TNFRSF1B	0.00172677	-0.124962	0.432663	0.17377	FALSE
LTA_TNFRSF1B	B_cells_memory_activated	pDC	LTA	TNFRSF1B	0.00172677	-0.124962	0.432663	0.229167	FALSE
LTA_TNFRSF1B	MAIT_cells	B_cells_memory	LTA	TNFRSF1B	9.279e-05	-0.357987	0.119171	0.151832	FALSE
LTA_TNFRSF1B	MAIT_cells	B_cells_memory_activated	LTA	TNFRSF1B	9.279e-05	-0.357987	0.119171	0.207608	FALSE
LTA_TNFRSF1B	MAIT_cells	B_cells_naive_activated	LTA	TNFRSF1B	9.279e-05	-0.357987	0.119171	0.137931	FALSE
LTA_TNFRSF1B	MAIT_cells	Macrophages	LTA	TNFRSF1B	9.279e-05	-0.357987	0.119171	0.56593	FALSE
LTA_TNFRSF1B	MAIT_cells	Monocytes_classical	LTA	TNFRSF1B	9.279e-05	-0.357987	0.119171	0.446531	FALSE
LTA_TNFRSF1B	MAIT_cells	Monocytes_intermediate	LTA	TNFRSF1B	9.279e-05	-0.357987	0.119171	0.302914	FALSE
LTA_TNFRSF1B	MAIT_cells	Monocytes_non-classical	LTA	TNFRSF1B	9.279e-05	-0.357987	0.119171	0.469259	FALSE
LTA_TNFRSF1B	MAIT_cells	NK_CD16_bright_activated	LTA	TNFRSF1B	9.279e-05	-0.357987	0.119171	0.162651	FALSE
LTA_TNFRSF1B	MAIT_cells	NK_CD56_bright_activated	LTA	TNFRSF1B	9.279e-05	-0.357987	0.119171	0.2	FALSE
LTA_TNFRSF1B	MAIT_cells	Plasma_cells	LTA	TNFRSF1B	9.279e-05	-0.357987	0.119171	0.376214	FALSE
LTA_TNFRSF1B	MAIT_cells	T4_activated	LTA	TNFRSF1B	9.279e-05	-0.357987	0.119171	0.325364	FALSE
LTA_TNFRSF1B	MAIT_cells	T4_memory	LTA	TNFRSF1B	9.279e-05	-0.357987	0.119171	0.151061	FALSE
LTA_TNFRSF1B	MAIT_cells	T8_activated	LTA	TNFRSF1B	9.279e-05	-0.357987	0.119171	0.309665	FALSE
LTA_TNFRSF1B	MAIT_cells	TCM_CD8+	LTA	TNFRSF1B	9.279e-05	-0.357987	0.119171	0.140643	FALSE
LTA_TNFRSF1B	MAIT_cells	TMRA_CD8+	LTA	TNFRSF1B	9.279e-05	-0.357987	0.119171	0.106145	FALSE
LTA_TNFRSF1B	MAIT_cells	T_gd	LTA	TNFRSF1B	9.279e-05	-0.357987	0.119171	0.131642	FALSE
LTA_TNFRSF1B	MAIT_cells	T_regs	LTA	TNFRSF1B	9.279e-05	-0.357987	0.119171	0.418269	FALSE
LTA_TNFRSF1B	MAIT_cells	cDC1	LTA	TNFRSF1B	9.279e-05	-0.357987	0.119171	0.464534	FALSE
LTA_TNFRSF1B	MAIT_cells	cDC2	LTA	TNFRSF1B	9.279e-05	-0.357987	0.119171	0.388646	FALSE
LTA_TNFRSF1B	MAIT_cells	iNKT_cells	LTA	TNFRSF1B	9.279e-05	-0.357987	0.119171	0.17377	FALSE
LTA_TNFRSF1B	MAIT_cells	pDC	LTA	TNFRSF1B	9.279e-05	-0.357987	0.119171	0.229167	FALSE
LTA_TNFRSF1B	T8_activated	B_cells_memory	LTA	TNFRSF1B	0.000953665	-0.184946	0.801866	0.151832	FALSE
LTA_TNFRSF1B	T8_activated	B_cells_memory_activated	LTA	TNFRSF1B	0.000953665	-0.184946	0.801866	0.207608	FALSE
LTA_TNFRSF1B	T8_activated	B_cells_naive_activated	LTA	TNFRSF1B	0.000953665	-0.184946	0.801866	0.137931	FALSE
LTA_TNFRSF1B	T8_activated	MAIT_cells	LTA	TNFRSF1B	0.000953665	-0.184946	0.801866	0.121711	FALSE
LTA_TNFRSF1B	T8_activated	Macrophages	LTA	TNFRSF1B	0.000953665	-0.184946	0.801866	0.56593	FALSE
LTA_TNFRSF1B	T8_activated	Monocytes_classical	LTA	TNFRSF1B	0.000953665	-0.184946	0.801866	0.446531	FALSE
LTA_TNFRSF1B	T8_activated	Monocytes_intermediate	LTA	TNFRSF1B	0.000953665	-0.184946	0.801866	0.302914	FALSE
LTA_TNFRSF1B	T8_activated	Monocytes_non-classical	LTA	TNFRSF1B	0.000953665	-0.184946	0.801866	0.469259	FALSE
LTA_TNFRSF1B	T8_activated	NK_CD16_bright_activated	LTA	TNFRSF1B	0.000953665	-0.184946	0.801866	0.162651	FALSE
LTA_TNFRSF1B	T8_activated	NK_CD56_bright_activated	LTA	TNFRSF1B	0.000953665	-0.184946	0.801866	0.2	FALSE
LTA_TNFRSF1B	T8_activated	Plasma_cells	LTA	TNFRSF1B	0.000953665	-0.184946	0.801866	0.376214	FALSE
LTA_TNFRSF1B	T8_activated	T4_activated	LTA	TNFRSF1B	0.000953665	-0.184946	0.801866	0.325364	FALSE
LTA_TNFRSF1B	T8_activated	T4_memory	LTA	TNFRSF1B	0.000953665	-0.184946	0.801866	0.151061	FALSE
LTA_TNFRSF1B	T8_activated	TCM_CD8+	LTA	TNFRSF1B	0.000953665	-0.184946	0.801866	0.140643	FALSE
LTA_TNFRSF1B	T8_activated	TMRA_CD8+	LTA	TNFRSF1B	0.000953665	-0.184946	0.801866	0.106145	FALSE
LTA_TNFRSF1B	T8_activated	T_gd	LTA	TNFRSF1B	0.000953665	-0.184946	0.801866	0.131642	FALSE
LTA_TNFRSF1B	T8_activated	T_regs	LTA	TNFRSF1B	0.000953665	-0.184946	0.801866	0.418269	FALSE
LTA_TNFRSF1B	T8_activated	cDC1	LTA	TNFRSF1B	0.000953665	-0.184946	0.801866	0.464534	FALSE
LTA_TNFRSF1B	T8_activated	cDC2	LTA	TNFRSF1B	0.000953665	-0.184946	0.801866	0.388646	FALSE
LTA_TNFRSF1B	T8_activated	iNKT_cells	LTA	TNFRSF1B	0.000953665	-0.184946	0.801866	0.17377	FALSE
LTA_TNFRSF1B	T8_activated	pDC	LTA	TNFRSF1B	0.000953665	-0.184946	0.801866	0.229167	FALSE
LTA_TNFRSF1B	B_cells_memory_activated	B_cells_memory_activated	LTA	TNFRSF1B	0.00172677	-0.124962	0.432663	0.207608	FALSE
LTA_TNFRSF1B	MAIT_cells	MAIT_cells	LTA	TNFRSF1B	9.279e-05	-0.357987	0.119171	0.121711	FALSE
LTA_TNFRSF1B	T8_activated	T8_activated	LTA	TNFRSF1B	0.000953665	-0.184946	0.801866	0.309665	FALSE
CCR7_CCL19	B_cells_memory_activated	cDC2	CCR7	CCL19	2.20599e-06	-0.119818	0.30201	0.325328	FALSE
CCR7_CCL19	T8_activated	cDC2	CCR7	CCL19	0.0137753	-0.0910437	0.338119	0.325328	FALSE
CCL2_CCR2	Monocytes_intermediate	pDC	CCL2	CCR2	0.000279221	-0.317067	0.775701	0.125	FALSE
CCL3_CCR1	NK_CD16_bright	Macrophages	CCL3	CCR1	4.8534e-06	-0.187495	0.128166	0.522808	FALSE
CCL3_CCR1	NK_CD16_bright	Monocytes_classical	CCL3	CCR1	4.8534e-06	-0.187495	0.128166	0.461057	FALSE
CCL3_CCR1	NK_CD16_bright	Monocytes_intermediate	CCL3	CCR1	4.8534e-06	-0.187495	0.128166	0.287193	FALSE
CCL3_CCR1	NK_CD16_bright	Monocytes_non-classical	CCL3	CCR1	4.8534e-06	-0.187495	0.128166	0.498192	FALSE
CCL3_CCR1	NK_CD16_bright	NK_CD16_bright_activated	CCL3	CCR1	4.8534e-06	-0.187495	0.128166	0.13253	FALSE
CCL3_CCR1	NK_CD16_bright	NK_CD56_bright_activated	CCL3	CCR1	4.8534e-06	-0.187495	0.128166	0.169325	FALSE
CCL3_CCR1	NK_CD16_bright	cDC1	CCL3	CCR1	4.8534e-06	-0.187495	0.128166	0.50744	FALSE
CCL3_CCR1	T_regs	Macrophages	CCL3	CCR1	0.00256561	-0.117844	0.294811	0.522808	FALSE
CCL3_CCR1	T_regs	Monocytes_classical	CCL3	CCR1	0.00256561	-0.117844	0.294811	0.461057	FALSE
CCL3_CCR1	T_regs	Monocytes_intermediate	CCL3	CCR1	0.00256561	-0.117844	0.294811	0.287193	FALSE
CCL3_CCR1	T_regs	Monocytes_non-classical	CCL3	CCR1	0.00256561	-0.117844	0.294811	0.498192	FALSE
CCL3_CCR1	T_regs	NK_CD16_bright_activated	CCL3	CCR1	0.00256561	-0.117844	0.294811	0.13253	FALSE
CCL3_CCR1	T_regs	NK_CD56_bright_activated	CCL3	CCR1	0.00256561	-0.117844	0.294811	0.169325	FALSE
CCL3_CCR1	T_regs	cDC1	CCL3	CCR1	0.00256561	-0.117844	0.294811	0.50744	FALSE
CCL22_CCR4	B_cells_memory_activated	T4_activated	CCL22	CCR4	1.10758e-17	-0.239646	0.157286	0.164126	FALSE
CCL22_CCR4	B_cells_memory_activated	T8_activated	CCL22	CCR4	1.10758e-17	-0.239646	0.157286	0.113544	FALSE
CCL22_CCR4	B_cells_memory_activated	T_regs	CCL22	CCR4	1.10758e-17	-0.239646	0.157286	0.268654	FALSE
CCL22_DPP4	B_cells_memory_activated	MAIT_cells	CCL22	DPP4	1.10758e-17	-0.239646	0.157286	0.139254	FALSE
CCL22_DPP4	B_cells_memory_activated	NK_CD56_bright_activated	CCL22	DPP4	1.10758e-17	-0.239646	0.157286	0.103067	FALSE
CCL22_DPP4	B_cells_memory_activated	T4_activated	CCL22	DPP4	1.10758e-17	-0.239646	0.157286	0.158351	FALSE
CCL22_DPP4	B_cells_memory_activated	T8_activated	CCL22	DPP4	1.10758e-17	-0.239646	0.157286	0.149515	FALSE
CCL22_DPP4	B_cells_memory_activated	T_regs	CCL22	DPP4	1.10758e-17	-0.239646	0.157286	0.228077	FALSE
CXCL10_DPP4	B_cells_memory_activated	MAIT_cells	CXCL10	DPP4	0.00150309	-0.157329	0.28191	0.139254	FALSE
CXCL10_DPP4	B_cells_memory_activated	NK_CD56_bright_activated	CXCL10	DPP4	0.00150309	-0.157329	0.28191	0.103067	FALSE
CXCL10_DPP4	B_cells_memory_activated	T4_activated	CXCL10	DPP4	0.00150309	-0.157329	0.28191	0.158351	FALSE
CXCL10_DPP4	B_cells_memory_activated	T8_activated	CXCL10	DPP4	0.00150309	-0.157329	0.28191	0.149515	FALSE
CXCL10_DPP4	B_cells_memory_activated	T_regs	CXCL10	DPP4	0.00150309	-0.157329	0.28191	0.228077	FALSE
CXCL10_CXCR3	B_cells_memory_activated	B_cells_memory	CXCL10	CXCR3	0.00150309	-0.157329	0.28191	0.164398	FALSE
CXCL10_CXCR3	B_cells_memory_activated	B_cells_naive_activated	CXCL10	CXCR3	0.00150309	-0.157329	0.28191	0.164751	FALSE
CXCL10_CXCR3	B_cells_memory_activated	MAIT_cells	CXCL10	CXCR3	0.00150309	-0.157329	0.28191	0.195175	FALSE
CXCL10_CXCR3	B_cells_memory_activated	NK_CD16_bright	CXCL10	CXCR3	0.00150309	-0.157329	0.28191	0.242951	FALSE
CXCL10_CXCR3	B_cells_memory_activated	NK_CD56_bright	CXCL10	CXCR3	0.00150309	-0.157329	0.28191	0.402556	FALSE
CXCL10_CXCR3	B_cells_memory_activated	NK_CD56_bright_activated	CXCL10	CXCR3	0.00150309	-0.157329	0.28191	0.147239	FALSE
CXCL10_CXCR3	B_cells_memory_activated	Plasma_cells	CXCL10	CXCR3	0.00150309	-0.157329	0.28191	0.330097	FALSE
CXCL10_CXCR3	B_cells_memory_activated	T4_activated	CXCL10	CXCR3	0.00150309	-0.157329	0.28191	0.376877	FALSE
CXCL10_CXCR3	B_cells_memory_activated	T4_memory	CXCL10	CXCR3	0.00150309	-0.157329	0.28191	0.154806	FALSE
CXCL10_CXCR3	B_cells_memory_activated	T8_activated	CXCL10	CXCR3	0.00150309	-0.157329	0.28191	0.284329	FALSE
CXCL10_CXCR3	B_cells_memory_activated	T8_naive	CXCL10	CXCR3	0.00150309	-0.157329	0.28191	0.108048	FALSE
CXCL10_CXCR3	B_cells_memory_activated	TCM_CD8+	CXCL10	CXCR3	0.00150309	-0.157329	0.28191	0.402411	FALSE
CXCL10_CXCR3	B_cells_memory_activated	TEM_CD8+	CXCL10	CXCR3	0.00150309	-0.157329	0.28191	0.28147	FALSE
CXCL10_CXCR3	B_cells_memory_activated	TMRA_CD8+	CXCL10	CXCR3	0.00150309	-0.157329	0.28191	0.349162	FALSE
CXCL10_CXCR3	B_cells_memory_activated	T_gd	CXCL10	CXCR3	0.00150309	-0.157329	0.28191	0.348929	FALSE
CXCL10_CXCR3	B_cells_memory_activated	T_regs	CXCL10	CXCR3	0.00150309	-0.157329	0.28191	0.302308	FALSE
CXCL10_CXCR3	B_cells_memory_activated	iNKT_cells	CXCL10	CXCR3	0.00150309	-0.157329	0.28191	0.17541	FALSE
CXCL10_CXCR3	B_cells_memory_activated	pDC	CXCL10	CXCR3	0.00150309	-0.157329	0.28191	0.270833	FALSE
CXCL10_CXCR3	B_cells_memory_activated	B_cells_memory_activated	CXCL10	CXCR3	0.00150309	-0.157329	0.28191	0.224078	FALSE
LTA_TNFRSF14	B_cells_memory_activated	B_cells_memory	LTA	TNFRSF14	0.00172677	-0.124962	0.432663	0.347644	FALSE
LTA_TNFRSF14	B_cells_memory_activated	B_cells_naive	LTA	TNFRSF14	0.00172677	-0.124962	0.432663	0.245726	FALSE
LTA_TNFRSF14	B_cells_memory_activated	B_cells_naive_activated	LTA	TNFRSF14	0.00172677	-0.124962	0.432663	0.288633	FALSE
LTA_TNFRSF14	B_cells_memory_activated	MAIT_cells	LTA	TNFRSF14	0.00172677	-0.124962	0.432663	0.167763	FALSE
LTA_TNFRSF14	B_cells_memory_activated	Macrophages	LTA	TNFRSF14	0.00172677	-0.124962	0.432663	0.638988	FALSE
LTA_TNFRSF14	B_cells_memory_activated	Monocytes_classical	LTA	TNFRSF14	0.00172677	-0.124962	0.432663	0.475081	FALSE
LTA_TNFRSF14	B_cells_memory_activated	Monocytes_intermediate	LTA	TNFRSF14	0.00172677	-0.124962	0.432663	0.409126	FALSE
LTA_TNFRSF14	B_cells_memory_activated	Monocytes_non-classical	LTA	TNFRSF14	0.00172677	-0.124962	0.432663	0.462025	FALSE
LTA_TNFRSF14	B_cells_memory_activated	NK_CD16_bright	LTA	TNFRSF14	0.00172677	-0.124962	0.432663	0.168906	FALSE
LTA_TNFRSF14	B_cells_memory_activated	NK_CD16_bright_activated	LTA	TNFRSF14	0.00172677	-0.124962	0.432663	0.111446	FALSE
LTA_TNFRSF14	B_cells_memory_activated	NK_CD56_bright	LTA	TNFRSF14	0.00172677	-0.124962	0.432663	0.115016	FALSE
LTA_TNFRSF14	B_cells_memory_activated	NK_CD56_bright_activated	LTA	TNFRSF14	0.00172677	-0.124962	0.432663	0.105521	FALSE
LTA_TNFRSF14	B_cells_memory_activated	Plasma_cells	LTA	TNFRSF14	0.00172677	-0.124962	0.432663	0.364078	FALSE
LTA_TNFRSF14	B_cells_memory_activated	Precursor_cells	LTA	TNFRSF14	0.00172677	-0.124962	0.432663	0.323263	FALSE
LTA_TNFRSF14	B_cells_memory_activated	T4_activated	LTA	TNFRSF14	0.00172677	-0.124962	0.432663	0.195542	FALSE
LTA_TNFRSF14	B_cells_memory_activated	T4_memory	LTA	TNFRSF14	0.00172677	-0.124962	0.432663	0.237828	FALSE
LTA_TNFRSF14	B_cells_memory_activated	T4_naive	LTA	TNFRSF14	0.00172677	-0.124962	0.432663	0.184588	FALSE
LTA_TNFRSF14	B_cells_memory_activated	T8_activated	LTA	TNFRSF14	0.00172677	-0.124962	0.432663	0.209259	FALSE
LTA_TNFRSF14	B_cells_memory_activated	T8_naive	LTA	TNFRSF14	0.00172677	-0.124962	0.432663	0.207648	FALSE
LTA_TNFRSF14	B_cells_memory_activated	TCM_CD8+	LTA	TNFRSF14	0.00172677	-0.124962	0.432663	0.219862	FALSE
LTA_TNFRSF14	B_cells_memory_activated	TEM_CD8+	LTA	TNFRSF14	0.00172677	-0.124962	0.432663	0.159114	FALSE
LTA_TNFRSF14	B_cells_memory_activated	TMRA_CD8+	LTA	TNFRSF14	0.00172677	-0.124962	0.432663	0.198324	FALSE
LTA_TNFRSF14	B_cells_memory_activated	T_gd	LTA	TNFRSF14	0.00172677	-0.124962	0.432663	0.179223	FALSE
LTA_TNFRSF14	B_cells_memory_activated	T_regs	LTA	TNFRSF14	0.00172677	-0.124962	0.432663	0.245769	FALSE
LTA_TNFRSF14	B_cells_memory_activated	cDC1	LTA	TNFRSF14	0.00172677	-0.124962	0.432663	0.498016	FALSE
LTA_TNFRSF14	B_cells_memory_activated	cDC2	LTA	TNFRSF14	0.00172677	-0.124962	0.432663	0.371179	FALSE
LTA_TNFRSF14	B_cells_memory_activated	iNKT_cells	LTA	TNFRSF14	0.00172677	-0.124962	0.432663	0.148361	FALSE
LTA_TNFRSF14	B_cells_memory_activated	pDC	LTA	TNFRSF14	0.00172677	-0.124962	0.432663	0.135417	FALSE
LTA_TNFRSF14	MAIT_cells	B_cells_memory	LTA	TNFRSF14	9.279e-05	-0.357987	0.119171	0.347644	FALSE
LTA_TNFRSF14	MAIT_cells	B_cells_memory_activated	LTA	TNFRSF14	9.279e-05	-0.357987	0.119171	0.395964	FALSE
LTA_TNFRSF14	MAIT_cells	B_cells_naive	LTA	TNFRSF14	9.279e-05	-0.357987	0.119171	0.245726	FALSE
LTA_TNFRSF14	MAIT_cells	B_cells_naive_activated	LTA	TNFRSF14	9.279e-05	-0.357987	0.119171	0.288633	FALSE
LTA_TNFRSF14	MAIT_cells	Macrophages	LTA	TNFRSF14	9.279e-05	-0.357987	0.119171	0.638988	FALSE
LTA_TNFRSF14	MAIT_cells	Monocytes_classical	LTA	TNFRSF14	9.279e-05	-0.357987	0.119171	0.475081	FALSE
LTA_TNFRSF14	MAIT_cells	Monocytes_intermediate	LTA	TNFRSF14	9.279e-05	-0.357987	0.119171	0.409126	FALSE
LTA_TNFRSF14	MAIT_cells	Monocytes_non-classical	LTA	TNFRSF14	9.279e-05	-0.357987	0.119171	0.462025	FALSE
LTA_TNFRSF14	MAIT_cells	NK_CD16_bright	LTA	TNFRSF14	9.279e-05	-0.357987	0.119171	0.168906	FALSE
LTA_TNFRSF14	MAIT_cells	NK_CD16_bright_activated	LTA	TNFRSF14	9.279e-05	-0.357987	0.119171	0.111446	FALSE
LTA_TNFRSF14	MAIT_cells	NK_CD56_bright	LTA	TNFRSF14	9.279e-05	-0.357987	0.119171	0.115016	FALSE
LTA_TNFRSF14	MAIT_cells	NK_CD56_bright_activated	LTA	TNFRSF14	9.279e-05	-0.357987	0.119171	0.105521	FALSE
LTA_TNFRSF14	MAIT_cells	Plasma_cells	LTA	TNFRSF14	9.279e-05	-0.357987	0.119171	0.364078	FALSE
LTA_TNFRSF14	MAIT_cells	Precursor_cells	LTA	TNFRSF14	9.279e-05	-0.357987	0.119171	0.323263	FALSE
LTA_TNFRSF14	MAIT_cells	T4_activated	LTA	TNFRSF14	9.279e-05	-0.357987	0.119171	0.195542	FALSE
LTA_TNFRSF14	MAIT_cells	T4_memory	LTA	TNFRSF14	9.279e-05	-0.357987	0.119171	0.237828	FALSE
LTA_TNFRSF14	MAIT_cells	T4_naive	LTA	TNFRSF14	9.279e-05	-0.357987	0.119171	0.184588	FALSE
LTA_TNFRSF14	MAIT_cells	T8_activated	LTA	TNFRSF14	9.279e-05	-0.357987	0.119171	0.209259	FALSE
LTA_TNFRSF14	MAIT_cells	T8_naive	LTA	TNFRSF14	9.279e-05	-0.357987	0.119171	0.207648	FALSE
LTA_TNFRSF14	MAIT_cells	TCM_CD8+	LTA	TNFRSF14	9.279e-05	-0.357987	0.119171	0.219862	FALSE
LTA_TNFRSF14	MAIT_cells	TEM_CD8+	LTA	TNFRSF14	9.279e-05	-0.357987	0.119171	0.159114	FALSE
LTA_TNFRSF14	MAIT_cells	TMRA_CD8+	LTA	TNFRSF14	9.279e-05	-0.357987	0.119171	0.198324	FALSE
LTA_TNFRSF14	MAIT_cells	T_gd	LTA	TNFRSF14	9.279e-05	-0.357987	0.119171	0.179223	FALSE
LTA_TNFRSF14	MAIT_cells	T_regs	LTA	TNFRSF14	9.279e-05	-0.357987	0.119171	0.245769	FALSE
LTA_TNFRSF14	MAIT_cells	cDC1	LTA	TNFRSF14	9.279e-05	-0.357987	0.119171	0.498016	FALSE
LTA_TNFRSF14	MAIT_cells	cDC2	LTA	TNFRSF14	9.279e-05	-0.357987	0.119171	0.371179	FALSE
LTA_TNFRSF14	MAIT_cells	iNKT_cells	LTA	TNFRSF14	9.279e-05	-0.357987	0.119171	0.148361	FALSE
LTA_TNFRSF14	MAIT_cells	pDC	LTA	TNFRSF14	9.279e-05	-0.357987	0.119171	0.135417	FALSE
LTA_TNFRSF14	T8_activated	B_cells_memory	LTA	TNFRSF14	0.000953665	-0.184946	0.801866	0.347644	FALSE
LTA_TNFRSF14	T8_activated	B_cells_memory_activated	LTA	TNFRSF14	0.000953665	-0.184946	0.801866	0.395964	FALSE
LTA_TNFRSF14	T8_activated	B_cells_naive	LTA	TNFRSF14	0.000953665	-0.184946	0.801866	0.245726	FALSE
LTA_TNFRSF14	T8_activated	B_cells_naive_activated	LTA	TNFRSF14	0.000953665	-0.184946	0.801866	0.288633	FALSE
LTA_TNFRSF14	T8_activated	MAIT_cells	LTA	TNFRSF14	0.000953665	-0.184946	0.801866	0.167763	FALSE
LTA_TNFRSF14	T8_activated	Macrophages	LTA	TNFRSF14	0.000953665	-0.184946	0.801866	0.638988	FALSE
LTA_TNFRSF14	T8_activated	Monocytes_classical	LTA	TNFRSF14	0.000953665	-0.184946	0.801866	0.475081	FALSE
LTA_TNFRSF14	T8_activated	Monocytes_intermediate	LTA	TNFRSF14	0.000953665	-0.184946	0.801866	0.409126	FALSE
LTA_TNFRSF14	T8_activated	Monocytes_non-classical	LTA	TNFRSF14	0.000953665	-0.184946	0.801866	0.462025	FALSE
LTA_TNFRSF14	T8_activated	NK_CD16_bright	LTA	TNFRSF14	0.000953665	-0.184946	0.801866	0.168906	FALSE
LTA_TNFRSF14	T8_activated	NK_CD16_bright_activated	LTA	TNFRSF14	0.000953665	-0.184946	0.801866	0.111446	FALSE
LTA_TNFRSF14	T8_activated	NK_CD56_bright	LTA	TNFRSF14	0.000953665	-0.184946	0.801866	0.115016	FALSE
LTA_TNFRSF14	T8_activated	NK_CD56_bright_activated	LTA	TNFRSF14	0.000953665	-0.184946	0.801866	0.105521	FALSE
LTA_TNFRSF14	T8_activated	Plasma_cells	LTA	TNFRSF14	0.000953665	-0.184946	0.801866	0.364078	FALSE
LTA_TNFRSF14	T8_activated	Precursor_cells	LTA	TNFRSF14	0.000953665	-0.184946	0.801866	0.323263	FALSE
LTA_TNFRSF14	T8_activated	T4_activated	LTA	TNFRSF14	0.000953665	-0.184946	0.801866	0.195542	FALSE
LTA_TNFRSF14	T8_activated	T4_memory	LTA	TNFRSF14	0.000953665	-0.184946	0.801866	0.237828	FALSE
LTA_TNFRSF14	T8_activated	T4_naive	LTA	TNFRSF14	0.000953665	-0.184946	0.801866	0.184588	FALSE
LTA_TNFRSF14	T8_activated	T8_naive	LTA	TNFRSF14	0.000953665	-0.184946	0.801866	0.207648	FALSE
LTA_TNFRSF14	T8_activated	TCM_CD8+	LTA	TNFRSF14	0.000953665	-0.184946	0.801866	0.219862	FALSE
LTA_TNFRSF14	T8_activated	TEM_CD8+	LTA	TNFRSF14	0.000953665	-0.184946	0.801866	0.159114	FALSE
LTA_TNFRSF14	T8_activated	TMRA_CD8+	LTA	TNFRSF14	0.000953665	-0.184946	0.801866	0.198324	FALSE
LTA_TNFRSF14	T8_activated	T_gd	LTA	TNFRSF14	0.000953665	-0.184946	0.801866	0.179223	FALSE
LTA_TNFRSF14	T8_activated	T_regs	LTA	TNFRSF14	0.000953665	-0.184946	0.801866	0.245769	FALSE
LTA_TNFRSF14	T8_activated	cDC1	LTA	TNFRSF14	0.000953665	-0.184946	0.801866	0.498016	FALSE
LTA_TNFRSF14	T8_activated	cDC2	LTA	TNFRSF14	0.000953665	-0.184946	0.801866	0.371179	FALSE
LTA_TNFRSF14	T8_activated	iNKT_cells	LTA	TNFRSF14	0.000953665	-0.184946	0.801866	0.148361	FALSE
LTA_TNFRSF14	T8_activated	pDC	LTA	TNFRSF14	0.000953665	-0.184946	0.801866	0.135417	FALSE
LTA_TNFRSF14	B_cells_memory_activated	B_cells_memory_activated	LTA	TNFRSF14	0.00172677	-0.124962	0.432663	0.395964	FALSE
LTA_TNFRSF14	MAIT_cells	MAIT_cells	LTA	TNFRSF14	9.279e-05	-0.357987	0.119171	0.167763	FALSE
LTA_TNFRSF14	T8_activated	T8_activated	LTA	TNFRSF14	0.000953665	-0.184946	0.801866	0.209259	FALSE
CD55_ADGRE5	T4_activated	B_cells_memory	CD55	ADGRE5	0.00159575	-0.0573748	0.370018	0.156021	FALSE
CD55_ADGRE5	T4_activated	B_cells_memory_activated	CD55	ADGRE5	0.00159575	-0.0573748	0.370018	0.227325	FALSE
CD55_ADGRE5	T4_activated	B_cells_naive_activated	CD55	ADGRE5	0.00159575	-0.0573748	0.370018	0.127714	FALSE
CD55_ADGRE5	T4_activated	MAIT_cells	CD55	ADGRE5	0.00159575	-0.0573748	0.370018	0.117325	FALSE
CD55_ADGRE5	T4_activated	Macrophages	CD55	ADGRE5	0.00159575	-0.0573748	0.370018	0.263008	FALSE
CD55_ADGRE5	T4_activated	Monocytes_classical	CD55	ADGRE5	0.00159575	-0.0573748	0.370018	0.218883	FALSE
CD55_ADGRE5	T4_activated	Monocytes_intermediate	CD55	ADGRE5	0.00159575	-0.0573748	0.370018	0.131518	FALSE
CD55_ADGRE5	T4_activated	Monocytes_non-classical	CD55	ADGRE5	0.00159575	-0.0573748	0.370018	0.234177	FALSE
CD55_ADGRE5	T4_activated	NK_CD16_bright	CD55	ADGRE5	0.00159575	-0.0573748	0.370018	0.152833	FALSE
CD55_ADGRE5	T4_activated	NK_CD16_bright_activated	CD55	ADGRE5	0.00159575	-0.0573748	0.370018	0.174699	FALSE
CD55_ADGRE5	T4_activated	NK_CD56_bright	CD55	ADGRE5	0.00159575	-0.0573748	0.370018	0.204473	FALSE
CD55_ADGRE5	T4_activated	NK_CD56_bright_activated	CD55	ADGRE5	0.00159575	-0.0573748	0.370018	0.252761	FALSE
CD55_ADGRE5	T4_activated	Plasma_cells	CD55	ADGRE5	0.00159575	-0.0573748	0.370018	0.313107	FALSE
CD55_ADGRE5	T4_activated	Precursor_cells	CD55	ADGRE5	0.00159575	-0.0573748	0.370018	0.102719	FALSE
CD55_ADGRE5	T4_activated	T4_memory	CD55	ADGRE5	0.00159575	-0.0573748	0.370018	0.134415	FALSE
CD55_ADGRE5	T4_activated	T8_activated	CD55	ADGRE5	0.00159575	-0.0573748	0.370018	0.245855	FALSE
CD55_ADGRE5	T4_activated	TCM_CD8+	CD55	ADGRE5	0.00159575	-0.0573748	0.370018	0.164753	FALSE
CD55_ADGRE5	T4_activated	TEM_CD8+	CD55	ADGRE5	0.00159575	-0.0573748	0.370018	0.127392	FALSE
CD55_ADGRE5	T4_activated	TMRA_CD8+	CD55	ADGRE5	0.00159575	-0.0573748	0.370018	0.184358	FALSE
CD55_ADGRE5	T4_activated	T_gd	CD55	ADGRE5	0.00159575	-0.0573748	0.370018	0.1364	FALSE
CD55_ADGRE5	T4_activated	T_regs	CD55	ADGRE5	0.00159575	-0.0573748	0.370018	0.2825	FALSE
CD55_ADGRE5	T4_activated	cDC1	CD55	ADGRE5	0.00159575	-0.0573748	0.370018	0.269097	FALSE
CD55_ADGRE5	T4_activated	cDC2	CD55	ADGRE5	0.00159575	-0.0573748	0.370018	0.106987	FALSE
CD55_ADGRE5	T4_activated	iNKT_cells	CD55	ADGRE5	0.00159575	-0.0573748	0.370018	0.15	FALSE
CD55_ADGRE5	T4_activated	pDC	CD55	ADGRE5	0.00159575	-0.0573748	0.370018	0.197917	FALSE
CD55_ADGRE5	T8_activated	B_cells_memory	CD55	ADGRE5	4.86139e-05	-0.102665	0.230438	0.156021	FALSE
CD55_ADGRE5	T8_activated	B_cells_memory_activated	CD55	ADGRE5	4.86139e-05	-0.102665	0.230438	0.227325	FALSE
CD55_ADGRE5	T8_activated	B_cells_naive_activated	CD55	ADGRE5	4.86139e-05	-0.102665	0.230438	0.127714	FALSE
CD55_ADGRE5	T8_activated	MAIT_cells	CD55	ADGRE5	4.86139e-05	-0.102665	0.230438	0.117325	FALSE
CD55_ADGRE5	T8_activated	Macrophages	CD55	ADGRE5	4.86139e-05	-0.102665	0.230438	0.263008	FALSE
CD55_ADGRE5	T8_activated	Monocytes_classical	CD55	ADGRE5	4.86139e-05	-0.102665	0.230438	0.218883	FALSE
CD55_ADGRE5	T8_activated	Monocytes_intermediate	CD55	ADGRE5	4.86139e-05	-0.102665	0.230438	0.131518	FALSE
CD55_ADGRE5	T8_activated	Monocytes_non-classical	CD55	ADGRE5	4.86139e-05	-0.102665	0.230438	0.234177	FALSE
CD55_ADGRE5	T8_activated	NK_CD16_bright	CD55	ADGRE5	4.86139e-05	-0.102665	0.230438	0.152833	FALSE
CD55_ADGRE5	T8_activated	NK_CD16_bright_activated	CD55	ADGRE5	4.86139e-05	-0.102665	0.230438	0.174699	FALSE
CD55_ADGRE5	T8_activated	NK_CD56_bright	CD55	ADGRE5	4.86139e-05	-0.102665	0.230438	0.204473	FALSE
CD55_ADGRE5	T8_activated	NK_CD56_bright_activated	CD55	ADGRE5	4.86139e-05	-0.102665	0.230438	0.252761	FALSE
CD55_ADGRE5	T8_activated	Plasma_cells	CD55	ADGRE5	4.86139e-05	-0.102665	0.230438	0.313107	FALSE
CD55_ADGRE5	T8_activated	Precursor_cells	CD55	ADGRE5	4.86139e-05	-0.102665	0.230438	0.102719	FALSE
CD55_ADGRE5	T8_activated	T4_activated	CD55	ADGRE5	4.86139e-05	-0.102665	0.230438	0.250289	FALSE
CD55_ADGRE5	T8_activated	T4_memory	CD55	ADGRE5	4.86139e-05	-0.102665	0.230438	0.134415	FALSE
CD55_ADGRE5	T8_activated	TCM_CD8+	CD55	ADGRE5	4.86139e-05	-0.102665	0.230438	0.164753	FALSE
CD55_ADGRE5	T8_activated	TEM_CD8+	CD55	ADGRE5	4.86139e-05	-0.102665	0.230438	0.127392	FALSE
CD55_ADGRE5	T8_activated	TMRA_CD8+	CD55	ADGRE5	4.86139e-05	-0.102665	0.230438	0.184358	FALSE
CD55_ADGRE5	T8_activated	T_gd	CD55	ADGRE5	4.86139e-05	-0.102665	0.230438	0.1364	FALSE
CD55_ADGRE5	T8_activated	T_regs	CD55	ADGRE5	4.86139e-05	-0.102665	0.230438	0.2825	FALSE
CD55_ADGRE5	T8_activated	cDC1	CD55	ADGRE5	4.86139e-05	-0.102665	0.230438	0.269097	FALSE
CD55_ADGRE5	T8_activated	cDC2	CD55	ADGRE5	4.86139e-05	-0.102665	0.230438	0.106987	FALSE
CD55_ADGRE5	T8_activated	iNKT_cells	CD55	ADGRE5	4.86139e-05	-0.102665	0.230438	0.15	FALSE
CD55_ADGRE5	T8_activated	pDC	CD55	ADGRE5	4.86139e-05	-0.102665	0.230438	0.197917	FALSE
CD55_ADGRE5	T4_activated	T4_activated	CD55	ADGRE5	0.00159575	-0.0573748	0.370018	0.250289	FALSE
CD55_ADGRE5	T8_activated	T8_activated	CD55	ADGRE5	4.86139e-05	-0.102665	0.230438	0.245855	FALSE
CTLA4_CD80	T_regs	Plasma_cells	CTLA4	CD80	2.58862e-09	-0.137823	0.260849	0.152913	FALSE
CTLA4_CD80	T_regs	cDC2	CTLA4	CD80	2.58862e-09	-0.137823	0.260849	0.216157	FALSE
CTLA4_CD86	T_regs	B_cells_memory	CTLA4	CD86	2.58862e-09	-0.137823	0.260849	0.114136	FALSE
CTLA4_CD86	T_regs	B_cells_memory_activated	CTLA4	CD86	2.58862e-09	-0.137823	0.260849	0.122613	FALSE
CTLA4_CD86	T_regs	Macrophages	CTLA4	CD86	2.58862e-09	-0.137823	0.260849	0.45866	FALSE
CTLA4_CD86	T_regs	Monocytes_classical	CTLA4	CD86	2.58862e-09	-0.137823	0.260849	0.399449	FALSE
CTLA4_CD86	T_regs	Monocytes_intermediate	CTLA4	CD86	2.58862e-09	-0.137823	0.260849	0.209739	FALSE
CTLA4_CD86	T_regs	Monocytes_non-classical	CTLA4	CD86	2.58862e-09	-0.137823	0.260849	0.459313	FALSE
CTLA4_CD86	T_regs	Plasma_cells	CTLA4	CD86	2.58862e-09	-0.137823	0.260849	0.218447	FALSE
CTLA4_CD86	T_regs	cDC1	CTLA4	CD86	2.58862e-09	-0.137823	0.260849	0.357143	FALSE
CTLA4_CD86	T_regs	cDC2	CTLA4	CD86	2.58862e-09	-0.137823	0.260849	0.526201	FALSE
SELL_CD34	T4_activated	Precursor_cells	SELL	CD34	1.82663e-19	-0.146373	0.338574	0.238671	FALSE
SELL_CD34	T_regs	Precursor_cells	SELL	CD34	0.0250596	-0.0623443	0.293868	0.238671	FALSE
SELL_SELPLG	T4_activated	MAIT_cells	SELL	SELPLG	1.82663e-19	-0.146373	0.338574	0.205044	FALSE
SELL_SELPLG	T4_activated	Macrophages	SELL	SELPLG	1.82663e-19	-0.146373	0.338574	0.228439	FALSE
SELL_SELPLG	T4_activated	Monocytes_classical	SELL	SELPLG	1.82663e-19	-0.146373	0.338574	0.236163	FALSE
SELL_SELPLG	T4_activated	Monocytes_intermediate	SELL	SELPLG	1.82663e-19	-0.146373	0.338574	0.136503	FALSE
SELL_SELPLG	T4_activated	Monocytes_non-classical	SELL	SELPLG	1.82663e-19	-0.146373	0.338574	0.223327	FALSE
SELL_SELPLG	T4_activated	NK_CD16_bright	SELL	SELPLG	1.82663e-19	-0.146373	0.338574	0.295389	FALSE
SELL_SELPLG	T4_activated	NK_CD16_bright_activated	SELL	SELPLG	1.82663e-19	-0.146373	0.338574	0.161145	FALSE
SELL_SELPLG	T4_activated	NK_CD56_bright	SELL	SELPLG	1.82663e-19	-0.146373	0.338574	0.290735	FALSE
SELL_SELPLG	T4_activated	NK_CD56_bright_activated	SELL	SELPLG	1.82663e-19	-0.146373	0.338574	0.111656	FALSE
SELL_SELPLG	T4_activated	Precursor_cells	SELL	SELPLG	1.82663e-19	-0.146373	0.338574	0.120846	FALSE
SELL_SELPLG	T4_activated	T4_memory	SELL	SELPLG	1.82663e-19	-0.146373	0.338574	0.272576	FALSE
SELL_SELPLG	T4_activated	T4_naive	SELL	SELPLG	1.82663e-19	-0.146373	0.338574	0.22379	FALSE
SELL_SELPLG	T4_activated	T8_activated	SELL	SELPLG	1.82663e-19	-0.146373	0.338574	0.132937	FALSE
SELL_SELPLG	T4_activated	T8_naive	SELL	SELPLG	1.82663e-19	-0.146373	0.338574	0.255225	FALSE
SELL_SELPLG	T4_activated	TCM_CD8+	SELL	SELPLG	1.82663e-19	-0.146373	0.338574	0.269805	FALSE
SELL_SELPLG	T4_activated	TEM_CD8+	SELL	SELPLG	1.82663e-19	-0.146373	0.338574	0.276435	FALSE
SELL_SELPLG	T4_activated	TMRA_CD8+	SELL	SELPLG	1.82663e-19	-0.146373	0.338574	0.354749	FALSE
SELL_SELPLG	T4_activated	T_gd	SELL	SELPLG	1.82663e-19	-0.146373	0.338574	0.229976	FALSE
SELL_SELPLG	T4_activated	T_regs	SELL	SELPLG	1.82663e-19	-0.146373	0.338574	0.175	FALSE
SELL_SELPLG	T4_activated	cDC1	SELL	SELPLG	1.82663e-19	-0.146373	0.338574	0.279266	FALSE
SELL_SELPLG	T4_activated	cDC2	SELL	SELPLG	1.82663e-19	-0.146373	0.338574	0.216157	FALSE
SELL_SELPLG	T4_activated	iNKT_cells	SELL	SELPLG	1.82663e-19	-0.146373	0.338574	0.138525	FALSE
SELL_SELPLG	T4_activated	pDC	SELL	SELPLG	1.82663e-19	-0.146373	0.338574	0.489583	FALSE
SELL_SELPLG	T_regs	MAIT_cells	SELL	SELPLG	0.0250596	-0.0623443	0.293868	0.205044	FALSE
SELL_SELPLG	T_regs	Macrophages	SELL	SELPLG	0.0250596	-0.0623443	0.293868	0.228439	FALSE
SELL_SELPLG	T_regs	Monocytes_classical	SELL	SELPLG	0.0250596	-0.0623443	0.293868	0.236163	FALSE
SELL_SELPLG	T_regs	Monocytes_intermediate	SELL	SELPLG	0.0250596	-0.0623443	0.293868	0.136503	FALSE
SELL_SELPLG	T_regs	Monocytes_non-classical	SELL	SELPLG	0.0250596	-0.0623443	0.293868	0.223327	FALSE
SELL_SELPLG	T_regs	NK_CD16_bright	SELL	SELPLG	0.0250596	-0.0623443	0.293868	0.295389	FALSE
SELL_SELPLG	T_regs	NK_CD16_bright_activated	SELL	SELPLG	0.0250596	-0.0623443	0.293868	0.161145	FALSE
SELL_SELPLG	T_regs	NK_CD56_bright	SELL	SELPLG	0.0250596	-0.0623443	0.293868	0.290735	FALSE
SELL_SELPLG	T_regs	NK_CD56_bright_activated	SELL	SELPLG	0.0250596	-0.0623443	0.293868	0.111656	FALSE
SELL_SELPLG	T_regs	Precursor_cells	SELL	SELPLG	0.0250596	-0.0623443	0.293868	0.120846	FALSE
SELL_SELPLG	T_regs	T4_activated	SELL	SELPLG	0.0250596	-0.0623443	0.293868	0.106722	FALSE
SELL_SELPLG	T_regs	T4_memory	SELL	SELPLG	0.0250596	-0.0623443	0.293868	0.272576	FALSE
SELL_SELPLG	T_regs	T4_naive	SELL	SELPLG	0.0250596	-0.0623443	0.293868	0.22379	FALSE
SELL_SELPLG	T_regs	T8_activated	SELL	SELPLG	0.0250596	-0.0623443	0.293868	0.132937	FALSE
SELL_SELPLG	T_regs	T8_naive	SELL	SELPLG	0.0250596	-0.0623443	0.293868	0.255225	FALSE
SELL_SELPLG	T_regs	TCM_CD8+	SELL	SELPLG	0.0250596	-0.0623443	0.293868	0.269805	FALSE
SELL_SELPLG	T_regs	TEM_CD8+	SELL	SELPLG	0.0250596	-0.0623443	0.293868	0.276435	FALSE
SELL_SELPLG	T_regs	TMRA_CD8+	SELL	SELPLG	0.0250596	-0.0623443	0.293868	0.354749	FALSE
SELL_SELPLG	T_regs	T_gd	SELL	SELPLG	0.0250596	-0.0623443	0.293868	0.229976	FALSE
SELL_SELPLG	T_regs	cDC1	SELL	SELPLG	0.0250596	-0.0623443	0.293868	0.279266	FALSE
SELL_SELPLG	T_regs	cDC2	SELL	SELPLG	0.0250596	-0.0623443	0.293868	0.216157	FALSE
SELL_SELPLG	T_regs	iNKT_cells	SELL	SELPLG	0.0250596	-0.0623443	0.293868	0.138525	FALSE
SELL_SELPLG	T_regs	pDC	SELL	SELPLG	0.0250596	-0.0623443	0.293868	0.489583	FALSE
SELL_SELPLG	T4_activated	T4_activated	SELL	SELPLG	1.82663e-19	-0.146373	0.338574	0.106722	FALSE
SELL_SELPLG	T_regs	T_regs	SELL	SELPLG	0.0250596	-0.0623443	0.293868	0.175	FALSE
CLEC2B_KLRF1	NK_CD16_bright	NK_CD56_bright	CLEC2B	KLRF1	0.000328827	-0.178895	0.359939	0.284345	FALSE
CLEC2B_KLRF1	NK_CD16_bright	NK_CD16_bright	CLEC2B	KLRF1	0.000328827	-0.178895	0.359939	0.194935	FALSE
SIRPA_CD47	cDC1	B_cells_memory	SIRPA	CD47	0.0374786	0.0653523	0.430366	0.450262	FALSE
SIRPA_CD47	cDC1	B_cells_memory_activated	SIRPA	CD47	0.0374786	0.0653523	0.430366	0.635351	FALSE
SIRPA_CD47	cDC1	B_cells_naive	SIRPA	CD47	0.0374786	0.0653523	0.430366	0.279202	FALSE
SIRPA_CD47	cDC1	B_cells_naive_activated	SIRPA	CD47	0.0374786	0.0653523	0.430366	0.413793	FALSE
SIRPA_CD47	cDC1	MAIT_cells	SIRPA	CD47	0.0374786	0.0653523	0.430366	0.264254	FALSE
SIRPA_CD47	cDC1	Macrophages	SIRPA	CD47	0.0374786	0.0653523	0.430366	0.50784	FALSE
SIRPA_CD47	cDC1	Monocytes_classical	SIRPA	CD47	0.0374786	0.0653523	0.430366	0.486852	FALSE
SIRPA_CD47	cDC1	Monocytes_intermediate	SIRPA	CD47	0.0374786	0.0653523	0.430366	0.276074	FALSE
SIRPA_CD47	cDC1	Monocytes_non-classical	SIRPA	CD47	0.0374786	0.0653523	0.430366	0.576854	FALSE
SIRPA_CD47	cDC1	NK_CD16_bright	SIRPA	CD47	0.0374786	0.0653523	0.430366	0.207642	FALSE
SIRPA_CD47	cDC1	NK_CD16_bright_activated	SIRPA	CD47	0.0374786	0.0653523	0.430366	0.194277	FALSE
SIRPA_CD47	cDC1	NK_CD56_bright	SIRPA	CD47	0.0374786	0.0653523	0.430366	0.239617	FALSE
SIRPA_CD47	cDC1	NK_CD56_bright_activated	SIRPA	CD47	0.0374786	0.0653523	0.430366	0.231902	FALSE
SIRPA_CD47	cDC1	Plasma_cells	SIRPA	CD47	0.0374786	0.0653523	0.430366	0.669903	FALSE
SIRPA_CD47	cDC1	Precursor_cells	SIRPA	CD47	0.0374786	0.0653523	0.430366	0.347432	FALSE
SIRPA_CD47	cDC1	T4_activated	SIRPA	CD47	0.0374786	0.0653523	0.430366	0.471702	FALSE
SIRPA_CD47	cDC1	T4_memory	SIRPA	CD47	0.0374786	0.0653523	0.430366	0.363088	FALSE
SIRPA_CD47	cDC1	T4_naive	SIRPA	CD47	0.0374786	0.0653523	0.430366	0.252016	FALSE
SIRPA_CD47	cDC1	T8_activated	SIRPA	CD47	0.0374786	0.0653523	0.430366	0.392868	FALSE
SIRPA_CD47	cDC1	T8_naive	SIRPA	CD47	0.0374786	0.0653523	0.430366	0.284126	FALSE
SIRPA_CD47	cDC1	TCM_CD8+	SIRPA	CD47	0.0374786	0.0653523	0.430366	0.291045	FALSE
SIRPA_CD47	cDC1	TEM_CD8+	SIRPA	CD47	0.0374786	0.0653523	0.430366	0.202417	FALSE
SIRPA_CD47	cDC1	TMRA_CD8+	SIRPA	CD47	0.0374786	0.0653523	0.430366	0.243017	FALSE
SIRPA_CD47	cDC1	T_gd	SIRPA	CD47	0.0374786	0.0653523	0.430366	0.240285	FALSE
SIRPA_CD47	cDC1	T_regs	SIRPA	CD47	0.0374786	0.0653523	0.430366	0.490192	FALSE
SIRPA_CD47	cDC1	cDC2	SIRPA	CD47	0.0374786	0.0653523	0.430366	0.39738	FALSE
SIRPA_CD47	cDC1	iNKT_cells	SIRPA	CD47	0.0374786	0.0653523	0.430366	0.27623	FALSE
SIRPA_CD47	cDC1	pDC	SIRPA	CD47	0.0374786	0.0653523	0.430366	0.239583	FALSE
SIRPA_CD47	cDC1	cDC1	SIRPA	CD47	0.0374786	0.0653523	0.430366	0.491071	FALSE
LGALS9_HAVCR2	B_cells_memory_activated	Macrophages	LGALS9	HAVCR2	3.9301e-21	0.166849	0.425628	0.327512	FALSE
LGALS9_HAVCR2	B_cells_memory_activated	Monocytes_classical	LGALS9	HAVCR2	3.9301e-21	0.166849	0.425628	0.17731	FALSE
LGALS9_HAVCR2	B_cells_memory_activated	Monocytes_intermediate	LGALS9	HAVCR2	3.9301e-21	0.166849	0.425628	0.120782	FALSE
LGALS9_HAVCR2	B_cells_memory_activated	Monocytes_non-classical	LGALS9	HAVCR2	3.9301e-21	0.166849	0.425628	0.160036	FALSE
LGALS9_HAVCR2	B_cells_memory_activated	NK_CD16_bright_activated	LGALS9	HAVCR2	3.9301e-21	0.166849	0.425628	0.180723	FALSE
LGALS9_HAVCR2	B_cells_memory_activated	NK_CD56_bright_activated	LGALS9	HAVCR2	3.9301e-21	0.166849	0.425628	0.233129	FALSE
LGALS9_HAVCR2	B_cells_memory_activated	T_regs	LGALS9	HAVCR2	3.9301e-21	0.166849	0.425628	0.103846	FALSE
LGALS9_HAVCR2	B_cells_memory_activated	cDC1	LGALS9	HAVCR2	3.9301e-21	0.166849	0.425628	0.142609	FALSE
LGALS9_HAVCR2	Monocytes_classical	Macrophages	LGALS9	HAVCR2	0.00357489	0.0968136	0.628135	0.327512	FALSE
LGALS9_HAVCR2	Monocytes_classical	Monocytes_intermediate	LGALS9	HAVCR2	0.00357489	0.0968136	0.628135	0.120782	FALSE
LGALS9_HAVCR2	Monocytes_classical	Monocytes_non-classical	LGALS9	HAVCR2	0.00357489	0.0968136	0.628135	0.160036	FALSE
LGALS9_HAVCR2	Monocytes_classical	NK_CD16_bright_activated	LGALS9	HAVCR2	0.00357489	0.0968136	0.628135	0.180723	FALSE
LGALS9_HAVCR2	Monocytes_classical	NK_CD56_bright_activated	LGALS9	HAVCR2	0.00357489	0.0968136	0.628135	0.233129	FALSE
LGALS9_HAVCR2	Monocytes_classical	T_regs	LGALS9	HAVCR2	0.00357489	0.0968136	0.628135	0.103846	FALSE
LGALS9_HAVCR2	Monocytes_classical	cDC1	LGALS9	HAVCR2	0.00357489	0.0968136	0.628135	0.142609	FALSE
LGALS9_HAVCR2	Monocytes_classical	Monocytes_classical	LGALS9	HAVCR2	0.00357489	0.0968136	0.628135	0.17731	FALSE
CD74_APP	B_cells_memory_activated	B_cells_memory	CD74	APP	5.3224e-10	0.13141	0.99799	0.128796	FALSE
CD74_APP	B_cells_memory_activated	Macrophages	CD74	APP	5.3224e-10	0.13141	0.99799	0.315209	FALSE
CD74_APP	B_cells_memory_activated	Monocytes_classical	CD74	APP	5.3224e-10	0.13141	0.99799	0.202104	FALSE
CD74_APP	B_cells_memory_activated	Monocytes_non-classical	CD74	APP	5.3224e-10	0.13141	0.99799	0.216094	FALSE
CD74_APP	B_cells_memory_activated	Plasma_cells	CD74	APP	5.3224e-10	0.13141	0.99799	0.179612	FALSE
CD74_APP	B_cells_memory_activated	Precursor_cells	CD74	APP	5.3224e-10	0.13141	0.99799	0.111782	FALSE
CD74_APP	B_cells_memory_activated	T4_activated	CD74	APP	5.3224e-10	0.13141	0.99799	0.18815	FALSE
CD74_APP	B_cells_memory_activated	T_regs	CD74	APP	5.3224e-10	0.13141	0.99799	0.144038	FALSE
CD74_APP	B_cells_memory_activated	cDC1	CD74	APP	5.3224e-10	0.13141	0.99799	0.310516	FALSE
CD74_APP	B_cells_memory_activated	cDC2	CD74	APP	5.3224e-10	0.13141	0.99799	0.100437	FALSE
CD74_APP	B_cells_memory_activated	pDC	CD74	APP	5.3224e-10	0.13141	0.99799	0.59375	FALSE
CD74_APP	Monocytes_classical	B_cells_memory	CD74	APP	1.19262e-25	0.32756	0.996942	0.128796	FALSE
CD74_APP	Monocytes_classical	B_cells_memory_activated	CD74	APP	1.19262e-25	0.32756	0.996942	0.257017	FALSE
CD74_APP	Monocytes_classical	Macrophages	CD74	APP	1.19262e-25	0.32756	0.996942	0.315209	FALSE
CD74_APP	Monocytes_classical	Monocytes_non-classical	CD74	APP	1.19262e-25	0.32756	0.996942	0.216094	FALSE
CD74_APP	Monocytes_classical	Plasma_cells	CD74	APP	1.19262e-25	0.32756	0.996942	0.179612	FALSE
CD74_APP	Monocytes_classical	Precursor_cells	CD74	APP	1.19262e-25	0.32756	0.996942	0.111782	FALSE
CD74_APP	Monocytes_classical	T4_activated	CD74	APP	1.19262e-25	0.32756	0.996942	0.18815	FALSE
CD74_APP	Monocytes_classical	T_regs	CD74	APP	1.19262e-25	0.32756	0.996942	0.144038	FALSE
CD74_APP	Monocytes_classical	cDC1	CD74	APP	1.19262e-25	0.32756	0.996942	0.310516	FALSE
CD74_APP	Monocytes_classical	cDC2	CD74	APP	1.19262e-25	0.32756	0.996942	0.100437	FALSE
CD74_APP	Monocytes_classical	pDC	CD74	APP	1.19262e-25	0.32756	0.996942	0.59375	FALSE
CD74_APP	Monocytes_intermediate	B_cells_memory	CD74	APP	3.90471e-05	0.216048	0.969626	0.128796	FALSE
CD74_APP	Monocytes_intermediate	B_cells_memory_activated	CD74	APP	3.90471e-05	0.216048	0.969626	0.257017	FALSE
CD74_APP	Monocytes_intermediate	Macrophages	CD74	APP	3.90471e-05	0.216048	0.969626	0.315209	FALSE
CD74_APP	Monocytes_intermediate	Monocytes_classical	CD74	APP	3.90471e-05	0.216048	0.969626	0.202104	FALSE
CD74_APP	Monocytes_intermediate	Monocytes_non-classical	CD74	APP	3.90471e-05	0.216048	0.969626	0.216094	FALSE
CD74_APP	Monocytes_intermediate	Plasma_cells	CD74	APP	3.90471e-05	0.216048	0.969626	0.179612	FALSE
CD74_APP	Monocytes_intermediate	Precursor_cells	CD74	APP	3.90471e-05	0.216048	0.969626	0.111782	FALSE
CD74_APP	Monocytes_intermediate	T4_activated	CD74	APP	3.90471e-05	0.216048	0.969626	0.18815	FALSE
CD74_APP	Monocytes_intermediate	T_regs	CD74	APP	3.90471e-05	0.216048	0.969626	0.144038	FALSE
CD74_APP	Monocytes_intermediate	cDC1	CD74	APP	3.90471e-05	0.216048	0.969626	0.310516	FALSE
CD74_APP	Monocytes_intermediate	cDC2	CD74	APP	3.90471e-05	0.216048	0.969626	0.100437	FALSE
CD74_APP	Monocytes_intermediate	pDC	CD74	APP	3.90471e-05	0.216048	0.969626	0.59375	FALSE
CD74_APP	NK_CD16_bright	B_cells_memory	CD74	APP	5.6378e-05	0.227462	0.749041	0.128796	FALSE
CD74_APP	NK_CD16_bright	B_cells_memory_activated	CD74	APP	5.6378e-05	0.227462	0.749041	0.257017	FALSE
CD74_APP	NK_CD16_bright	Macrophages	CD74	APP	5.6378e-05	0.227462	0.749041	0.315209	FALSE
CD74_APP	NK_CD16_bright	Monocytes_classical	CD74	APP	5.6378e-05	0.227462	0.749041	0.202104	FALSE
CD74_APP	NK_CD16_bright	Monocytes_non-classical	CD74	APP	5.6378e-05	0.227462	0.749041	0.216094	FALSE
CD74_APP	NK_CD16_bright	Plasma_cells	CD74	APP	5.6378e-05	0.227462	0.749041	0.179612	FALSE
CD74_APP	NK_CD16_bright	Precursor_cells	CD74	APP	5.6378e-05	0.227462	0.749041	0.111782	FALSE
CD74_APP	NK_CD16_bright	T4_activated	CD74	APP	5.6378e-05	0.227462	0.749041	0.18815	FALSE
CD74_APP	NK_CD16_bright	T_regs	CD74	APP	5.6378e-05	0.227462	0.749041	0.144038	FALSE
CD74_APP	NK_CD16_bright	cDC1	CD74	APP	5.6378e-05	0.227462	0.749041	0.310516	FALSE
CD74_APP	NK_CD16_bright	cDC2	CD74	APP	5.6378e-05	0.227462	0.749041	0.100437	FALSE
CD74_APP	NK_CD16_bright	pDC	CD74	APP	5.6378e-05	0.227462	0.749041	0.59375	FALSE
CD74_APP	T8_activated	B_cells_memory	CD74	APP	2.50922e-09	0.246707	0.866475	0.128796	FALSE
CD74_APP	T8_activated	B_cells_memory_activated	CD74	APP	2.50922e-09	0.246707	0.866475	0.257017	FALSE
CD74_APP	T8_activated	Macrophages	CD74	APP	2.50922e-09	0.246707	0.866475	0.315209	FALSE
CD74_APP	T8_activated	Monocytes_classical	CD74	APP	2.50922e-09	0.246707	0.866475	0.202104	FALSE
CD74_APP	T8_activated	Monocytes_non-classical	CD74	APP	2.50922e-09	0.246707	0.866475	0.216094	FALSE
CD74_APP	T8_activated	Plasma_cells	CD74	APP	2.50922e-09	0.246707	0.866475	0.179612	FALSE
CD74_APP	T8_activated	Precursor_cells	CD74	APP	2.50922e-09	0.246707	0.866475	0.111782	FALSE
CD74_APP	T8_activated	T4_activated	CD74	APP	2.50922e-09	0.246707	0.866475	0.18815	FALSE
CD74_APP	T8_activated	T_regs	CD74	APP	2.50922e-09	0.246707	0.866475	0.144038	FALSE
CD74_APP	T8_activated	cDC1	CD74	APP	2.50922e-09	0.246707	0.866475	0.310516	FALSE
CD74_APP	T8_activated	cDC2	CD74	APP	2.50922e-09	0.246707	0.866475	0.100437	FALSE
CD74_APP	T8_activated	pDC	CD74	APP	2.50922e-09	0.246707	0.866475	0.59375	FALSE
CD74_APP	T_regs	B_cells_memory	CD74	APP	8.60222e-05	0.136657	0.88066	0.128796	FALSE
CD74_APP	T_regs	B_cells_memory_activated	CD74	APP	8.60222e-05	0.136657	0.88066	0.257017	FALSE
CD74_APP	T_regs	Macrophages	CD74	APP	8.60222e-05	0.136657	0.88066	0.315209	FALSE
CD74_APP	T_regs	Monocytes_classical	CD74	APP	8.60222e-05	0.136657	0.88066	0.202104	FALSE
CD74_APP	T_regs	Monocytes_non-classical	CD74	APP	8.60222e-05	0.136657	0.88066	0.216094	FALSE
CD74_APP	T_regs	Plasma_cells	CD74	APP	8.60222e-05	0.136657	0.88066	0.179612	FALSE
CD74_APP	T_regs	Precursor_cells	CD74	APP	8.60222e-05	0.136657	0.88066	0.111782	FALSE
CD74_APP	T_regs	T4_activated	CD74	APP	8.60222e-05	0.136657	0.88066	0.18815	FALSE
CD74_APP	T_regs	cDC1	CD74	APP	8.60222e-05	0.136657	0.88066	0.310516	FALSE
CD74_APP	T_regs	cDC2	CD74	APP	8.60222e-05	0.136657	0.88066	0.100437	FALSE
CD74_APP	T_regs	pDC	CD74	APP	8.60222e-05	0.136657	0.88066	0.59375	FALSE
CD74_APP	cDC1	B_cells_memory	CD74	APP	2.61297e-11	0.154409	0.998429	0.128796	FALSE
CD74_APP	cDC1	B_cells_memory_activated	CD74	APP	2.61297e-11	0.154409	0.998429	0.257017	FALSE
CD74_APP	cDC1	Macrophages	CD74	APP	2.61297e-11	0.154409	0.998429	0.315209	FALSE
CD74_APP	cDC1	Monocytes_classical	CD74	APP	2.61297e-11	0.154409	0.998429	0.202104	FALSE
CD74_APP	cDC1	Monocytes_non-classical	CD74	APP	2.61297e-11	0.154409	0.998429	0.216094	FALSE
CD74_APP	cDC1	Plasma_cells	CD74	APP	2.61297e-11	0.154409	0.998429	0.179612	FALSE
CD74_APP	cDC1	Precursor_cells	CD74	APP	2.61297e-11	0.154409	0.998429	0.111782	FALSE
CD74_APP	cDC1	T4_activated	CD74	APP	2.61297e-11	0.154409	0.998429	0.18815	FALSE
CD74_APP	cDC1	T_regs	CD74	APP	2.61297e-11	0.154409	0.998429	0.144038	FALSE
CD74_APP	cDC1	cDC2	CD74	APP	2.61297e-11	0.154409	0.998429	0.100437	FALSE
CD74_APP	cDC1	pDC	CD74	APP	2.61297e-11	0.154409	0.998429	0.59375	FALSE
CD74_APP	B_cells_memory_activated	B_cells_memory_activated	CD74	APP	5.3224e-10	0.13141	0.99799	0.257017	FALSE
CD74_APP	Monocytes_classical	Monocytes_classical	CD74	APP	1.19262e-25	0.32756	0.996942	0.202104	FALSE
CD74_APP	T_regs	T_regs	CD74	APP	8.60222e-05	0.136657	0.88066	0.144038	FALSE
CD74_APP	cDC1	cDC1	CD74	APP	2.61297e-11	0.154409	0.998429	0.310516	FALSE
ICAM1_SPN	Macrophages	MAIT_cells	ICAM1	SPN	0.00146904	0.100439	0.495959	0.162281	FALSE
ICAM1_SPN	Macrophages	Monocytes_non-classical	ICAM1	SPN	0.00146904	0.100439	0.495959	0.138336	FALSE
ICAM1_SPN	Macrophages	NK_CD16_bright	ICAM1	SPN	0.00146904	0.100439	0.495959	0.193149	FALSE
ICAM1_SPN	Macrophages	NK_CD16_bright_activated	ICAM1	SPN	0.00146904	0.100439	0.495959	0.120482	FALSE
ICAM1_SPN	Macrophages	NK_CD56_bright	ICAM1	SPN	0.00146904	0.100439	0.495959	0.223642	FALSE
ICAM1_SPN	Macrophages	NK_CD56_bright_activated	ICAM1	SPN	0.00146904	0.100439	0.495959	0.235583	FALSE
ICAM1_SPN	Macrophages	Precursor_cells	ICAM1	SPN	0.00146904	0.100439	0.495959	0.561934	FALSE
ICAM1_SPN	Macrophages	T4_activated	ICAM1	SPN	0.00146904	0.100439	0.495959	0.273857	FALSE
ICAM1_SPN	Macrophages	T4_memory	ICAM1	SPN	0.00146904	0.100439	0.495959	0.184561	FALSE
ICAM1_SPN	Macrophages	T8_activated	ICAM1	SPN	0.00146904	0.100439	0.495959	0.213325	FALSE
ICAM1_SPN	Macrophages	T8_naive	ICAM1	SPN	0.00146904	0.100439	0.495959	0.109827	FALSE
ICAM1_SPN	Macrophages	TCM_CD8+	ICAM1	SPN	0.00146904	0.100439	0.495959	0.207233	FALSE
ICAM1_SPN	Macrophages	TEM_CD8+	ICAM1	SPN	0.00146904	0.100439	0.495959	0.197885	FALSE
ICAM1_SPN	Macrophages	TMRA_CD8+	ICAM1	SPN	0.00146904	0.100439	0.495959	0.227654	FALSE
ICAM1_SPN	Macrophages	T_gd	ICAM1	SPN	0.00146904	0.100439	0.495959	0.181602	FALSE
ICAM1_SPN	Macrophages	T_regs	ICAM1	SPN	0.00146904	0.100439	0.495959	0.275	FALSE
ICAM1_SPN	Macrophages	cDC1	ICAM1	SPN	0.00146904	0.100439	0.495959	0.124256	FALSE
ICAM1_SPN	Macrophages	iNKT_cells	ICAM1	SPN	0.00146904	0.100439	0.495959	0.143443	FALSE
ICAM1_SPN	Macrophages	pDC	ICAM1	SPN	0.00146904	0.100439	0.495959	0.291667	FALSE
ICAM1_SPN	Macrophages	Macrophages	ICAM1	SPN	0.00146904	0.100439	0.495959	0.19886	FALSE
ICAM1_ITGAL	Macrophages	B_cells_memory	ICAM1	ITGAL	0.00146904	0.100439	0.495959	0.143455	FALSE
ICAM1_ITGAL	Macrophages	B_cells_memory_activated	ICAM1	ITGAL	0.00146904	0.100439	0.495959	0.203665	FALSE
ICAM1_ITGAL	Macrophages	MAIT_cells	ICAM1	ITGAL	0.00146904	0.100439	0.495959	0.126096	FALSE
ICAM1_ITGAL	Macrophages	Monocytes_non-classical	ICAM1	ITGAL	0.00146904	0.100439	0.495959	0.190778	FALSE
ICAM1_ITGAL	Macrophages	NK_CD16_bright	ICAM1	ITGAL	0.00146904	0.100439	0.495959	0.192632	FALSE
ICAM1_ITGAL	Macrophages	NK_CD16_bright_activated	ICAM1	ITGAL	0.00146904	0.100439	0.495959	0.111446	FALSE
ICAM1_ITGAL	Macrophages	NK_CD56_bright	ICAM1	ITGAL	0.00146904	0.100439	0.495959	0.194888	FALSE
ICAM1_ITGAL	Macrophages	NK_CD56_bright_activated	ICAM1	ITGAL	0.00146904	0.100439	0.495959	0.139877	FALSE
ICAM1_ITGAL	Macrophages	Plasma_cells	ICAM1	ITGAL	0.00146904	0.100439	0.495959	0.373786	FALSE
ICAM1_ITGAL	Macrophages	T4_activated	ICAM1	ITGAL	0.00146904	0.100439	0.495959	0.183299	FALSE
ICAM1_ITGAL	Macrophages	T4_memory	ICAM1	ITGAL	0.00146904	0.100439	0.495959	0.15876	FALSE
ICAM1_ITGAL	Macrophages	T8_activated	ICAM1	ITGAL	0.00146904	0.100439	0.495959	0.222541	FALSE
ICAM1_ITGAL	Macrophages	TCM_CD8+	ICAM1	ITGAL	0.00146904	0.100439	0.495959	0.19403	FALSE
ICAM1_ITGAL	Macrophages	TEM_CD8+	ICAM1	ITGAL	0.00146904	0.100439	0.495959	0.188318	FALSE
ICAM1_ITGAL	Macrophages	TMRA_CD8+	ICAM1	ITGAL	0.00146904	0.100439	0.495959	0.24162	FALSE
ICAM1_ITGAL	Macrophages	T_gd	ICAM1	ITGAL	0.00146904	0.100439	0.495959	0.123711	FALSE
ICAM1_ITGAL	Macrophages	T_regs	ICAM1	ITGAL	0.00146904	0.100439	0.495959	0.277358	FALSE
ICAM1_ITGAL	Macrophages	cDC1	ICAM1	ITGAL	0.00146904	0.100439	0.495959	0.143353	FALSE
ICAM1_ITGAL	Macrophages	iNKT_cells	ICAM1	ITGAL	0.00146904	0.100439	0.495959	0.121311	FALSE
ICAM1_ITGAL	Macrophages	pDC	ICAM1	ITGAL	0.00146904	0.100439	0.495959	0.28125	FALSE
ICAM1_ITGAL	Macrophages	Macrophages	ICAM1	ITGAL	0.00146904	0.100439	0.495959	0.122951	FALSE
NRP2_SEMA3C	Macrophages	Macrophages	NRP2	SEMA3C	0.0462269	0.0748047	0.529758	0.132929	FALSE
HLA-A_KIR3DL1	Macrophages	TMRA_CD8+	HLA-A	KIR3DL1	7.09942e-30	0.34215	0.993387	0.111732	FALSE
HLA-A_KIR3DL1	Monocytes_classical	TMRA_CD8+	HLA-A	KIR3DL1	1.39799e-19	0.248762	0.981651	0.111732	FALSE
HLA-A_KIR3DL1	Monocytes_non-classical	TMRA_CD8+	HLA-A	KIR3DL1	0.00350508	0.190426	0.997543	0.111732	FALSE
HLA-A_KIR3DL1	NK_CD16_bright	TMRA_CD8+	HLA-A	KIR3DL1	1.69449e-10	0.143273	0.991558	0.111732	FALSE
HLA-A_KIR3DL1	T8_activated	TMRA_CD8+	HLA-A	KIR3DL1	7.67159e-07	0.132393	0.987796	0.111732	FALSE
HLA-A_KIR3DL1	cDC1	TMRA_CD8+	HLA-A	KIR3DL1	2.3106e-13	0.175682	0.991623	0.111732	FALSE
HLA-F_KIR3DL1	B_cells_naive	TMRA_CD8+	HLA-F	KIR3DL1	0.00990678	0.223005	0.401797	0.111732	FALSE
HLA-F_KIR3DL1	Macrophages	TMRA_CD8+	HLA-F	KIR3DL1	1.16483e-10	0.184311	0.633358	0.111732	FALSE
HLA-F_KIR3DL1	Monocytes_classical	TMRA_CD8+	HLA-F	KIR3DL1	4.61341e-11	0.17267	0.583486	0.111732	FALSE
HLA-F_KIR3DL1	NK_CD16_bright	TMRA_CD8+	HLA-F	KIR3DL1	0.00514889	0.152898	0.466616	0.111732	FALSE
HLA-F_KIR3DL1	cDC1	TMRA_CD8+	HLA-F	KIR3DL1	3.17724e-06	0.144223	0.700524	0.111732	FALSE
HLA-F_KIR3DL2	B_cells_naive	TMRA_CD8+	HLA-F	KIR3DL2	0.00990678	0.223005	0.401797	0.113128	FALSE
HLA-F_KIR3DL2	Macrophages	TMRA_CD8+	HLA-F	KIR3DL2	1.16483e-10	0.184311	0.633358	0.113128	FALSE
HLA-F_KIR3DL2	Monocytes_classical	TMRA_CD8+	HLA-F	KIR3DL2	4.61341e-11	0.17267	0.583486	0.113128	FALSE
HLA-F_KIR3DL2	NK_CD16_bright	TMRA_CD8+	HLA-F	KIR3DL2	0.00514889	0.152898	0.466616	0.113128	FALSE
HLA-F_KIR3DL2	cDC1	TMRA_CD8+	HLA-F	KIR3DL2	3.17724e-06	0.144223	0.700524	0.113128	FALSE
HLA-B_KIR3DL2	B_cells_memory	TMRA_CD8+	HLA-B	KIR3DL2	0.000676857	0.278416	0.98441	0.113128	FALSE
HLA-B_KIR3DL2	B_cells_memory_activated	TMRA_CD8+	HLA-B	KIR3DL2	3.60456e-97	0.497571	0.986935	0.113128	FALSE
HLA-B_KIR3DL2	B_cells_naive	TMRA_CD8+	HLA-B	KIR3DL2	7.43135e-30	0.563951	0.992298	0.113128	FALSE
HLA-B_KIR3DL2	B_cells_naive_activated	TMRA_CD8+	HLA-B	KIR3DL2	0.0439765	0.221895	0.96962	0.113128	FALSE
HLA-B_KIR3DL2	MAIT_cells	TMRA_CD8+	HLA-B	KIR3DL2	0.0157635	0.217201	0.989637	0.113128	FALSE
HLA-B_KIR3DL2	Macrophages	TMRA_CD8+	HLA-B	KIR3DL2	2.16424e-36	0.354159	0.996326	0.113128	FALSE
HLA-B_KIR3DL2	Monocytes_classical	TMRA_CD8+	HLA-B	KIR3DL2	1.04642e-40	0.351358	0.987156	0.113128	FALSE
HLA-B_KIR3DL2	Monocytes_intermediate	TMRA_CD8+	HLA-B	KIR3DL2	0.000488428	0.175869	0.945093	0.113128	FALSE
HLA-B_KIR3DL2	Monocytes_non-classical	TMRA_CD8+	HLA-B	KIR3DL2	3.49158e-17	0.39468	0.992629	0.113128	FALSE
HLA-B_KIR3DL2	NK_CD16_bright	TMRA_CD8+	HLA-B	KIR3DL2	1.9699e-70	0.548331	0.99693	0.113128	FALSE
HLA-B_KIR3DL2	NK_CD16_bright_activated	TMRA_CD8+	HLA-B	KIR3DL2	0.00015381	0.421988	0.989071	0.113128	FALSE
HLA-B_KIR3DL2	NK_CD56_bright_activated	TMRA_CD8+	HLA-B	KIR3DL2	9.7771e-06	0.41512	0.986607	0.113128	FALSE
HLA-B_KIR3DL2	T4_activated	TMRA_CD8+	HLA-B	KIR3DL2	1.33434e-33	0.219736	0.985009	0.113128	FALSE
HLA-B_KIR3DL2	T4_memory	TMRA_CD8+	HLA-B	KIR3DL2	1.5028e-41	0.3648	0.992162	0.113128	FALSE
HLA-B_KIR3DL2	T4_naive	TMRA_CD8+	HLA-B	KIR3DL2	5.63658e-25	0.322155	0.975482	0.113128	FALSE
HLA-B_KIR3DL2	T8_activated	TMRA_CD8+	HLA-B	KIR3DL2	3.69313e-30	0.353278	0.985642	0.113128	FALSE
HLA-B_KIR3DL2	T8_naive	TMRA_CD8+	HLA-B	KIR3DL2	1.11068e-34	0.491963	0.991976	0.113128	FALSE
HLA-B_KIR3DL2	TCM_CD8+	TMRA_CD8+	HLA-B	KIR3DL2	2.29901e-12	0.315656	0.995444	0.113128	FALSE
HLA-B_KIR3DL2	TEM_CD8+	TMRA_CD8+	HLA-B	KIR3DL2	1.8868e-23	0.451179	0.994078	0.113128	FALSE
HLA-B_KIR3DL2	T_gd	TMRA_CD8+	HLA-B	KIR3DL2	3.81079e-22	0.463876	0.98862	0.113128	FALSE
HLA-B_KIR3DL2	T_regs	TMRA_CD8+	HLA-B	KIR3DL2	2.5782e-35	0.324726	0.977358	0.113128	FALSE
HLA-B_KIR3DL2	cDC1	TMRA_CD8+	HLA-B	KIR3DL2	1.14342e-141	0.56488	0.997906	0.113128	FALSE
HLA-B_KIR3DL2	cDC2	TMRA_CD8+	HLA-B	KIR3DL2	9.57597e-05	0.481855	0.993103	0.113128	FALSE
HLA-B_KIR3DL2	iNKT_cells	TMRA_CD8+	HLA-B	KIR3DL2	0.0133384	0.286015	0.943015	0.113128	FALSE
HLA-B_KIR3DL2	TMRA_CD8+	TMRA_CD8+	HLA-B	KIR3DL2	1.03753e-05	0.364962	1	0.113128	FALSE
HLA-F_LILRB2	B_cells_naive	Macrophages	HLA-F	LILRB2	0.00990678	0.223005	0.401797	0.488239	FALSE
HLA-F_LILRB2	B_cells_naive	Monocytes_classical	HLA-F	LILRB2	0.00990678	0.223005	0.401797	0.617581	FALSE
HLA-F_LILRB2	B_cells_naive	Monocytes_intermediate	HLA-F	LILRB2	0.00990678	0.223005	0.401797	0.391488	FALSE
HLA-F_LILRB2	B_cells_naive	Monocytes_non-classical	HLA-F	LILRB2	0.00990678	0.223005	0.401797	0.69349	FALSE
HLA-F_LILRB2	B_cells_naive	cDC1	HLA-F	LILRB2	0.00990678	0.223005	0.401797	0.547123	FALSE
HLA-F_LILRB2	Macrophages	Monocytes_classical	HLA-F	LILRB2	1.16483e-10	0.184311	0.633358	0.617581	FALSE
HLA-F_LILRB2	Macrophages	Monocytes_intermediate	HLA-F	LILRB2	1.16483e-10	0.184311	0.633358	0.391488	FALSE
HLA-F_LILRB2	Macrophages	Monocytes_non-classical	HLA-F	LILRB2	1.16483e-10	0.184311	0.633358	0.69349	FALSE
HLA-F_LILRB2	Macrophages	cDC1	HLA-F	LILRB2	1.16483e-10	0.184311	0.633358	0.547123	FALSE
HLA-F_LILRB2	Monocytes_classical	Macrophages	HLA-F	LILRB2	4.61341e-11	0.17267	0.583486	0.488239	FALSE
HLA-F_LILRB2	Monocytes_classical	Monocytes_intermediate	HLA-F	LILRB2	4.61341e-11	0.17267	0.583486	0.391488	FALSE
HLA-F_LILRB2	Monocytes_classical	Monocytes_non-classical	HLA-F	LILRB2	4.61341e-11	0.17267	0.583486	0.69349	FALSE
HLA-F_LILRB2	Monocytes_classical	cDC1	HLA-F	LILRB2	4.61341e-11	0.17267	0.583486	0.547123	FALSE
HLA-F_LILRB2	NK_CD16_bright	Macrophages	HLA-F	LILRB2	0.00514889	0.152898	0.466616	0.488239	FALSE
HLA-F_LILRB2	NK_CD16_bright	Monocytes_classical	HLA-F	LILRB2	0.00514889	0.152898	0.466616	0.617581	FALSE
HLA-F_LILRB2	NK_CD16_bright	Monocytes_intermediate	HLA-F	LILRB2	0.00514889	0.152898	0.466616	0.391488	FALSE
HLA-F_LILRB2	NK_CD16_bright	Monocytes_non-classical	HLA-F	LILRB2	0.00514889	0.152898	0.466616	0.69349	FALSE
HLA-F_LILRB2	NK_CD16_bright	cDC1	HLA-F	LILRB2	0.00514889	0.152898	0.466616	0.547123	FALSE
HLA-F_LILRB2	cDC1	Macrophages	HLA-F	LILRB2	3.17724e-06	0.144223	0.700524	0.488239	FALSE
HLA-F_LILRB2	cDC1	Monocytes_classical	HLA-F	LILRB2	3.17724e-06	0.144223	0.700524	0.617581	FALSE
HLA-F_LILRB2	cDC1	Monocytes_intermediate	HLA-F	LILRB2	3.17724e-06	0.144223	0.700524	0.391488	FALSE
HLA-F_LILRB2	cDC1	Monocytes_non-classical	HLA-F	LILRB2	3.17724e-06	0.144223	0.700524	0.69349	FALSE
HLA-F_LILRB2	Macrophages	Macrophages	HLA-F	LILRB2	1.16483e-10	0.184311	0.633358	0.488239	FALSE
HLA-F_LILRB2	Monocytes_classical	Monocytes_classical	HLA-F	LILRB2	4.61341e-11	0.17267	0.583486	0.617581	FALSE
HLA-F_LILRB2	cDC1	cDC1	HLA-F	LILRB2	3.17724e-06	0.144223	0.700524	0.547123	FALSE
HLA-F_LILRB1	B_cells_naive	B_cells_memory_activated	HLA-F	LILRB1	0.00990678	0.223005	0.401797	0.12039	FALSE
HLA-F_LILRB1	B_cells_naive	Macrophages	HLA-F	LILRB1	0.00990678	0.223005	0.401797	0.311832	FALSE
HLA-F_LILRB1	B_cells_naive	Monocytes_classical	HLA-F	LILRB1	0.00990678	0.223005	0.401797	0.438517	FALSE
HLA-F_LILRB1	B_cells_naive	Monocytes_intermediate	HLA-F	LILRB1	0.00990678	0.223005	0.401797	0.218175	FALSE
HLA-F_LILRB1	B_cells_naive	Monocytes_non-classical	HLA-F	LILRB1	0.00990678	0.223005	0.401797	0.604882	FALSE
HLA-F_LILRB1	B_cells_naive	Plasma_cells	HLA-F	LILRB1	0.00990678	0.223005	0.401797	0.162621	FALSE
HLA-F_LILRB1	B_cells_naive	cDC1	HLA-F	LILRB1	0.00990678	0.223005	0.401797	0.47123	FALSE
HLA-F_LILRB1	Macrophages	B_cells_memory_activated	HLA-F	LILRB1	1.16483e-10	0.184311	0.633358	0.12039	FALSE
HLA-F_LILRB1	Macrophages	Monocytes_classical	HLA-F	LILRB1	1.16483e-10	0.184311	0.633358	0.438517	FALSE
HLA-F_LILRB1	Macrophages	Monocytes_intermediate	HLA-F	LILRB1	1.16483e-10	0.184311	0.633358	0.218175	FALSE
HLA-F_LILRB1	Macrophages	Monocytes_non-classical	HLA-F	LILRB1	1.16483e-10	0.184311	0.633358	0.604882	FALSE
HLA-F_LILRB1	Macrophages	Plasma_cells	HLA-F	LILRB1	1.16483e-10	0.184311	0.633358	0.162621	FALSE
HLA-F_LILRB1	Macrophages	cDC1	HLA-F	LILRB1	1.16483e-10	0.184311	0.633358	0.47123	FALSE
HLA-F_LILRB1	Monocytes_classical	B_cells_memory_activated	HLA-F	LILRB1	4.61341e-11	0.17267	0.583486	0.12039	FALSE
HLA-F_LILRB1	Monocytes_classical	Macrophages	HLA-F	LILRB1	4.61341e-11	0.17267	0.583486	0.311832	FALSE
HLA-F_LILRB1	Monocytes_classical	Monocytes_intermediate	HLA-F	LILRB1	4.61341e-11	0.17267	0.583486	0.218175	FALSE
HLA-F_LILRB1	Monocytes_classical	Monocytes_non-classical	HLA-F	LILRB1	4.61341e-11	0.17267	0.583486	0.604882	FALSE
HLA-F_LILRB1	Monocytes_classical	Plasma_cells	HLA-F	LILRB1	4.61341e-11	0.17267	0.583486	0.162621	FALSE
HLA-F_LILRB1	Monocytes_classical	cDC1	HLA-F	LILRB1	4.61341e-11	0.17267	0.583486	0.47123	FALSE
HLA-F_LILRB1	NK_CD16_bright	B_cells_memory_activated	HLA-F	LILRB1	0.00514889	0.152898	0.466616	0.12039	FALSE
HLA-F_LILRB1	NK_CD16_bright	Macrophages	HLA-F	LILRB1	0.00514889	0.152898	0.466616	0.311832	FALSE
HLA-F_LILRB1	NK_CD16_bright	Monocytes_classical	HLA-F	LILRB1	0.00514889	0.152898	0.466616	0.438517	FALSE
HLA-F_LILRB1	NK_CD16_bright	Monocytes_intermediate	HLA-F	LILRB1	0.00514889	0.152898	0.466616	0.218175	FALSE
HLA-F_LILRB1	NK_CD16_bright	Monocytes_non-classical	HLA-F	LILRB1	0.00514889	0.152898	0.466616	0.604882	FALSE
HLA-F_LILRB1	NK_CD16_bright	Plasma_cells	HLA-F	LILRB1	0.00514889	0.152898	0.466616	0.162621	FALSE
HLA-F_LILRB1	NK_CD16_bright	cDC1	HLA-F	LILRB1	0.00514889	0.152898	0.466616	0.47123	FALSE
HLA-F_LILRB1	cDC1	B_cells_memory_activated	HLA-F	LILRB1	3.17724e-06	0.144223	0.700524	0.12039	FALSE
HLA-F_LILRB1	cDC1	Macrophages	HLA-F	LILRB1	3.17724e-06	0.144223	0.700524	0.311832	FALSE
HLA-F_LILRB1	cDC1	Monocytes_classical	HLA-F	LILRB1	3.17724e-06	0.144223	0.700524	0.438517	FALSE
HLA-F_LILRB1	cDC1	Monocytes_intermediate	HLA-F	LILRB1	3.17724e-06	0.144223	0.700524	0.218175	FALSE
HLA-F_LILRB1	cDC1	Monocytes_non-classical	HLA-F	LILRB1	3.17724e-06	0.144223	0.700524	0.604882	FALSE
HLA-F_LILRB1	cDC1	Plasma_cells	HLA-F	LILRB1	3.17724e-06	0.144223	0.700524	0.162621	FALSE
HLA-F_LILRB1	Macrophages	Macrophages	HLA-F	LILRB1	1.16483e-10	0.184311	0.633358	0.311832	FALSE
HLA-F_LILRB1	Monocytes_classical	Monocytes_classical	HLA-F	LILRB1	4.61341e-11	0.17267	0.583486	0.438517	FALSE
HLA-F_LILRB1	cDC1	cDC1	HLA-F	LILRB1	3.17724e-06	0.144223	0.700524	0.47123	FALSE
CCL4_CCR5	T8_activated	Macrophages	CCL4	CCR5	0.00230049	0.233113	0.61163	0.109408	FALSE
CCL4_CCR5	T8_activated	Monocytes_non-classical	CCL4	CCR5	0.00230049	0.233113	0.61163	0.143761	FALSE
CCL4_CCR5	T8_activated	cDC1	CCL4	CCR5	0.00230049	0.233113	0.61163	0.102431	FALSE
CCL4_CCR5	TCM_CD8+	Macrophages	CCL4	CCR5	7.39938e-07	0.396089	0.463554	0.109408	FALSE
CCL4_CCR5	TCM_CD8+	Monocytes_non-classical	CCL4	CCR5	7.39938e-07	0.396089	0.463554	0.143761	FALSE
CCL4_CCR5	TCM_CD8+	cDC1	CCL4	CCR5	7.39938e-07	0.396089	0.463554	0.102431	FALSE
CCL4_CCR5	cDC1	Macrophages	CCL4	CCR5	2.3106e-13	0.349798	0.548168	0.109408	FALSE
CCL4_CCR5	cDC1	Monocytes_non-classical	CCL4	CCR5	2.3106e-13	0.349798	0.548168	0.143761	FALSE
CCL4_CCR5	cDC1	cDC1	CCL4	CCR5	2.3106e-13	0.349798	0.548168	0.102431	FALSE
CCL3_CCR5	Monocytes_classical	Macrophages	CCL3	CCR5	0.0116853	0.166438	0.87156	0.109408	FALSE
CCL3_CCR5	Monocytes_classical	Monocytes_non-classical	CCL3	CCR5	0.0116853	0.166438	0.87156	0.143761	FALSE
CCL3_CCR5	Monocytes_classical	cDC1	CCL3	CCR5	0.0116853	0.166438	0.87156	0.102431	FALSE
CCL3_CCR5	Monocytes_intermediate	Macrophages	CCL3	CCR5	0.000755014	0.240886	0.686916	0.109408	FALSE
CCL3_CCR5	Monocytes_intermediate	Monocytes_non-classical	CCL3	CCR5	0.000755014	0.240886	0.686916	0.143761	FALSE
CCL3_CCR5	Monocytes_intermediate	cDC1	CCL3	CCR5	0.000755014	0.240886	0.686916	0.102431	FALSE
CCL3_CCR5	cDC1	Macrophages	CCL3	CCR5	1.93557e-17	0.35569	0.789005	0.109408	FALSE
CCL3_CCR5	cDC1	Monocytes_non-classical	CCL3	CCR5	1.93557e-17	0.35569	0.789005	0.143761	FALSE
CCL3_CCR5	cDC1	cDC1	CCL3	CCR5	1.93557e-17	0.35569	0.789005	0.102431	FALSE
CCL5_CCR5	NK_CD16_bright	Macrophages	CCL5	CCR5	3.65504e-45	0.767214	0.95779	0.109408	FALSE
CCL5_CCR5	NK_CD16_bright	Monocytes_non-classical	CCL5	CCR5	3.65504e-45	0.767214	0.95779	0.143761	FALSE
CCL5_CCR5	NK_CD16_bright	cDC1	CCL5	CCR5	3.65504e-45	0.767214	0.95779	0.102431	FALSE
CCL5_CCR5	NK_CD16_bright_activated	Macrophages	CCL5	CCR5	6.42458e-05	0.758493	0.923497	0.109408	FALSE
CCL5_CCR5	NK_CD16_bright_activated	Monocytes_non-classical	CCL5	CCR5	6.42458e-05	0.758493	0.923497	0.143761	FALSE
CCL5_CCR5	NK_CD16_bright_activated	cDC1	CCL5	CCR5	6.42458e-05	0.758493	0.923497	0.102431	FALSE
CCL5_CCR5	T8_activated	Macrophages	CCL5	CCR5	3.48082e-37	0.696872	0.759512	0.109408	FALSE
CCL5_CCR5	T8_activated	Monocytes_non-classical	CCL5	CCR5	3.48082e-37	0.696872	0.759512	0.143761	FALSE
CCL5_CCR5	T8_activated	cDC1	CCL5	CCR5	3.48082e-37	0.696872	0.759512	0.102431	FALSE
CCL5_CCR5	T_gd	Macrophages	CCL5	CCR5	0.0147505	0.228034	0.980085	0.109408	FALSE
CCL5_CCR5	T_gd	Monocytes_non-classical	CCL5	CCR5	0.0147505	0.228034	0.980085	0.143761	FALSE
CCL5_CCR5	T_gd	cDC1	CCL5	CCR5	0.0147505	0.228034	0.980085	0.102431	FALSE
CCL5_CCR5	cDC1	Macrophages	CCL5	CCR5	0.00725661	0.0980172	0.310471	0.109408	FALSE
CCL5_CCR5	cDC1	Monocytes_non-classical	CCL5	CCR5	0.00725661	0.0980172	0.310471	0.143761	FALSE
CCL5_CCR5	cDC1	cDC1	CCL5	CCR5	0.00725661	0.0980172	0.310471	0.102431	FALSE
TNF_TNFRSF1A	cDC1	Macrophages	TNF	TNFRSF1A	8.89592e-05	0.0877276	0.222513	0.403065	FALSE
TNF_TNFRSF1A	cDC1	Monocytes_classical	TNF	TNFRSF1A	8.89592e-05	0.0877276	0.222513	0.401453	FALSE
TNF_TNFRSF1A	cDC1	Monocytes_intermediate	TNF	TNFRSF1A	8.89592e-05	0.0877276	0.222513	0.230061	FALSE
TNF_TNFRSF1A	cDC1	Monocytes_non-classical	TNF	TNFRSF1A	8.89592e-05	0.0877276	0.222513	0.391501	FALSE
TNF_TNFRSF1A	cDC1	Precursor_cells	TNF	TNFRSF1A	8.89592e-05	0.0877276	0.222513	0.166163	FALSE
TNF_TNFRSF1A	cDC1	T4_activated	TNF	TNFRSF1A	8.89592e-05	0.0877276	0.222513	0.102564	FALSE
TNF_TNFRSF1A	cDC1	T_regs	TNF	TNFRSF1A	8.89592e-05	0.0877276	0.222513	0.105	FALSE
TNF_TNFRSF1A	cDC1	cDC2	TNF	TNFRSF1A	8.89592e-05	0.0877276	0.222513	0.10917	FALSE
TNF_TNFRSF1A	cDC1	pDC	TNF	TNFRSF1A	8.89592e-05	0.0877276	0.222513	0.104167	FALSE
TNF_TNFRSF1A	cDC1	cDC1	TNF	TNFRSF1A	8.89592e-05	0.0877276	0.222513	0.365079	FALSE
TNF_TNFRSF1B	cDC1	B_cells_memory	TNF	TNFRSF1B	8.89592e-05	0.0877276	0.222513	0.151832	FALSE
TNF_TNFRSF1B	cDC1	B_cells_memory_activated	TNF	TNFRSF1B	8.89592e-05	0.0877276	0.222513	0.207608	FALSE
TNF_TNFRSF1B	cDC1	B_cells_naive_activated	TNF	TNFRSF1B	8.89592e-05	0.0877276	0.222513	0.137931	FALSE
TNF_TNFRSF1B	cDC1	MAIT_cells	TNF	TNFRSF1B	8.89592e-05	0.0877276	0.222513	0.121711	FALSE
TNF_TNFRSF1B	cDC1	Macrophages	TNF	TNFRSF1B	8.89592e-05	0.0877276	0.222513	0.56593	FALSE
TNF_TNFRSF1B	cDC1	Monocytes_classical	TNF	TNFRSF1B	8.89592e-05	0.0877276	0.222513	0.446531	FALSE
TNF_TNFRSF1B	cDC1	Monocytes_intermediate	TNF	TNFRSF1B	8.89592e-05	0.0877276	0.222513	0.302914	FALSE
TNF_TNFRSF1B	cDC1	Monocytes_non-classical	TNF	TNFRSF1B	8.89592e-05	0.0877276	0.222513	0.469259	FALSE
TNF_TNFRSF1B	cDC1	NK_CD16_bright_activated	TNF	TNFRSF1B	8.89592e-05	0.0877276	0.222513	0.162651	FALSE
TNF_TNFRSF1B	cDC1	NK_CD56_bright_activated	TNF	TNFRSF1B	8.89592e-05	0.0877276	0.222513	0.2	FALSE
TNF_TNFRSF1B	cDC1	Plasma_cells	TNF	TNFRSF1B	8.89592e-05	0.0877276	0.222513	0.376214	FALSE
TNF_TNFRSF1B	cDC1	T4_activated	TNF	TNFRSF1B	8.89592e-05	0.0877276	0.222513	0.406216	FALSE
TNF_TNFRSF1B	cDC1	T4_memory	TNF	TNFRSF1B	8.89592e-05	0.0877276	0.222513	0.151061	FALSE
TNF_TNFRSF1B	cDC1	T8_activated	TNF	TNFRSF1B	8.89592e-05	0.0877276	0.222513	0.309665	FALSE
TNF_TNFRSF1B	cDC1	TCM_CD8+	TNF	TNFRSF1B	8.89592e-05	0.0877276	0.222513	0.140643	FALSE
TNF_TNFRSF1B	cDC1	TMRA_CD8+	TNF	TNFRSF1B	8.89592e-05	0.0877276	0.222513	0.106145	FALSE
TNF_TNFRSF1B	cDC1	T_gd	TNF	TNFRSF1B	8.89592e-05	0.0877276	0.222513	0.131642	FALSE
TNF_TNFRSF1B	cDC1	T_regs	TNF	TNFRSF1B	8.89592e-05	0.0877276	0.222513	0.465094	FALSE
TNF_TNFRSF1B	cDC1	cDC2	TNF	TNFRSF1B	8.89592e-05	0.0877276	0.222513	0.388646	FALSE
TNF_TNFRSF1B	cDC1	iNKT_cells	TNF	TNFRSF1B	8.89592e-05	0.0877276	0.222513	0.17377	FALSE
TNF_TNFRSF1B	cDC1	pDC	TNF	TNFRSF1B	8.89592e-05	0.0877276	0.222513	0.229167	FALSE
TNF_TNFRSF1B	cDC1	cDC1	TNF	TNFRSF1B	8.89592e-05	0.0877276	0.222513	0.464534	FALSE
CCR6_CCL20	B_cells_memory_activated	T_regs	CCR6	CCL20	0.0133333	0.0301335	0.142714	0.100769	FALSE
CD27_CD70	T4_activated	B_cells_memory	CD27	CD70	0.0174474	0.0346324	0.224863	0.102618	FALSE
CD27_CD70	T4_activated	B_cells_memory_activated	CD27	CD70	0.0174474	0.0346324	0.224863	0.136859	FALSE
CD27_CD70	T4_activated	Plasma_cells	CD27	CD70	0.0174474	0.0346324	0.224863	0.339806	FALSE
CD27_CD70	T4_activated	T8_activated	CD27	CD70	0.0174474	0.0346324	0.224863	0.138255	FALSE
CD27_CD70	T4_activated	T_regs	CD27	CD70	0.0174474	0.0346324	0.224863	0.145962	FALSE
CD27_CD70	T4_activated	cDC2	CD27	CD70	0.0174474	0.0346324	0.224863	0.179039	FALSE
CD40_CD40LG	Macrophages	T4_activated	CD40	CD40LG	0.0165525	0.0621817	0.322557	0.382305	FALSE
CD40_CD40LG	Macrophages	T4_memory	CD40	CD40LG	0.0165525	0.0621817	0.322557	0.143362	FALSE
CD40_CD40LG	Macrophages	T8_activated	CD40	CD40LG	0.0165525	0.0621817	0.322557	0.106037	FALSE
CD40_CD40LG	Macrophages	T_regs	CD40	CD40LG	0.0165525	0.0621817	0.322557	0.316346	FALSE
CD40_CD40LG	Macrophages	iNKT_cells	CD40	CD40LG	0.0165525	0.0621817	0.322557	0.12377	FALSE
CCL3_CCR1	Monocytes_classical	Macrophages	CCL3	CCR1	0.0116853	0.166438	0.87156	0.522808	FALSE
CCL3_CCR1	Monocytes_classical	Monocytes_intermediate	CCL3	CCR1	0.0116853	0.166438	0.87156	0.287193	FALSE
CCL3_CCR1	Monocytes_classical	Monocytes_non-classical	CCL3	CCR1	0.0116853	0.166438	0.87156	0.498192	FALSE
CCL3_CCR1	Monocytes_classical	NK_CD16_bright_activated	CCL3	CCR1	0.0116853	0.166438	0.87156	0.13253	FALSE
CCL3_CCR1	Monocytes_classical	NK_CD56_bright_activated	CCL3	CCR1	0.0116853	0.166438	0.87156	0.169325	FALSE
CCL3_CCR1	Monocytes_classical	cDC1	CCL3	CCR1	0.0116853	0.166438	0.87156	0.50744	FALSE
CCL3_CCR1	Monocytes_intermediate	Macrophages	CCL3	CCR1	0.000755014	0.240886	0.686916	0.522808	FALSE
CCL3_CCR1	Monocytes_intermediate	Monocytes_classical	CCL3	CCR1	0.000755014	0.240886	0.686916	0.498471	FALSE
CCL3_CCR1	Monocytes_intermediate	Monocytes_non-classical	CCL3	CCR1	0.000755014	0.240886	0.686916	0.498192	FALSE
CCL3_CCR1	Monocytes_intermediate	NK_CD16_bright_activated	CCL3	CCR1	0.000755014	0.240886	0.686916	0.13253	FALSE
CCL3_CCR1	Monocytes_intermediate	NK_CD56_bright_activated	CCL3	CCR1	0.000755014	0.240886	0.686916	0.169325	FALSE
CCL3_CCR1	Monocytes_intermediate	cDC1	CCL3	CCR1	0.000755014	0.240886	0.686916	0.50744	FALSE
CCL3_CCR1	cDC1	Macrophages	CCL3	CCR1	1.93557e-17	0.35569	0.789005	0.522808	FALSE
CCL3_CCR1	cDC1	Monocytes_classical	CCL3	CCR1	1.93557e-17	0.35569	0.789005	0.498471	FALSE
CCL3_CCR1	cDC1	Monocytes_intermediate	CCL3	CCR1	1.93557e-17	0.35569	0.789005	0.287193	FALSE
CCL3_CCR1	cDC1	Monocytes_non-classical	CCL3	CCR1	1.93557e-17	0.35569	0.789005	0.498192	FALSE
CCL3_CCR1	cDC1	NK_CD16_bright_activated	CCL3	CCR1	1.93557e-17	0.35569	0.789005	0.13253	FALSE
CCL3_CCR1	cDC1	NK_CD56_bright_activated	CCL3	CCR1	1.93557e-17	0.35569	0.789005	0.169325	FALSE
CCL3_CCR1	Monocytes_classical	Monocytes_classical	CCL3	CCR1	0.0116853	0.166438	0.87156	0.498471	FALSE
CCL3_CCR1	Monocytes_intermediate	Monocytes_intermediate	CCL3	CCR1	0.000755014	0.240886	0.686916	0.287193	FALSE
CCL3_CCR1	cDC1	cDC1	CCL3	CCR1	1.93557e-17	0.35569	0.789005	0.50744	FALSE
CCL5_CCR1	NK_CD16_bright	Macrophages	CCL5	CCR1	3.65504e-45	0.767214	0.95779	0.522808	FALSE
CCL5_CCR1	NK_CD16_bright	Monocytes_classical	CCL5	CCR1	3.65504e-45	0.767214	0.95779	0.498471	FALSE
CCL5_CCR1	NK_CD16_bright	Monocytes_intermediate	CCL5	CCR1	3.65504e-45	0.767214	0.95779	0.287193	FALSE
CCL5_CCR1	NK_CD16_bright	Monocytes_non-classical	CCL5	CCR1	3.65504e-45	0.767214	0.95779	0.498192	FALSE
CCL5_CCR1	NK_CD16_bright	NK_CD16_bright_activated	CCL5	CCR1	3.65504e-45	0.767214	0.95779	0.13253	FALSE
CCL5_CCR1	NK_CD16_bright	NK_CD56_bright_activated	CCL5	CCR1	3.65504e-45	0.767214	0.95779	0.169325	FALSE
CCL5_CCR1	NK_CD16_bright	cDC1	CCL5	CCR1	3.65504e-45	0.767214	0.95779	0.50744	FALSE
CCL5_CCR1	NK_CD16_bright_activated	Macrophages	CCL5	CCR1	6.42458e-05	0.758493	0.923497	0.522808	FALSE
CCL5_CCR1	NK_CD16_bright_activated	Monocytes_classical	CCL5	CCR1	6.42458e-05	0.758493	0.923497	0.498471	FALSE
CCL5_CCR1	NK_CD16_bright_activated	Monocytes_intermediate	CCL5	CCR1	6.42458e-05	0.758493	0.923497	0.287193	FALSE
CCL5_CCR1	NK_CD16_bright_activated	Monocytes_non-classical	CCL5	CCR1	6.42458e-05	0.758493	0.923497	0.498192	FALSE
CCL5_CCR1	NK_CD16_bright_activated	NK_CD56_bright_activated	CCL5	CCR1	6.42458e-05	0.758493	0.923497	0.169325	FALSE
CCL5_CCR1	NK_CD16_bright_activated	cDC1	CCL5	CCR1	6.42458e-05	0.758493	0.923497	0.50744	FALSE
CCL5_CCR1	T8_activated	Macrophages	CCL5	CCR1	3.48082e-37	0.696872	0.759512	0.522808	FALSE
CCL5_CCR1	T8_activated	Monocytes_classical	CCL5	CCR1	3.48082e-37	0.696872	0.759512	0.498471	FALSE
CCL5_CCR1	T8_activated	Monocytes_intermediate	CCL5	CCR1	3.48082e-37	0.696872	0.759512	0.287193	FALSE
CCL5_CCR1	T8_activated	Monocytes_non-classical	CCL5	CCR1	3.48082e-37	0.696872	0.759512	0.498192	FALSE
CCL5_CCR1	T8_activated	NK_CD16_bright_activated	CCL5	CCR1	3.48082e-37	0.696872	0.759512	0.13253	FALSE
CCL5_CCR1	T8_activated	NK_CD56_bright_activated	CCL5	CCR1	3.48082e-37	0.696872	0.759512	0.169325	FALSE
CCL5_CCR1	T8_activated	cDC1	CCL5	CCR1	3.48082e-37	0.696872	0.759512	0.50744	FALSE
CCL5_CCR1	T_gd	Macrophages	CCL5	CCR1	0.0147505	0.228034	0.980085	0.522808	FALSE
CCL5_CCR1	T_gd	Monocytes_classical	CCL5	CCR1	0.0147505	0.228034	0.980085	0.498471	FALSE
CCL5_CCR1	T_gd	Monocytes_intermediate	CCL5	CCR1	0.0147505	0.228034	0.980085	0.287193	FALSE
CCL5_CCR1	T_gd	Monocytes_non-classical	CCL5	CCR1	0.0147505	0.228034	0.980085	0.498192	FALSE
CCL5_CCR1	T_gd	NK_CD16_bright_activated	CCL5	CCR1	0.0147505	0.228034	0.980085	0.13253	FALSE
CCL5_CCR1	T_gd	NK_CD56_bright_activated	CCL5	CCR1	0.0147505	0.228034	0.980085	0.169325	FALSE
CCL5_CCR1	T_gd	cDC1	CCL5	CCR1	0.0147505	0.228034	0.980085	0.50744	FALSE
CCL5_CCR1	cDC1	Macrophages	CCL5	CCR1	0.00725661	0.0980172	0.310471	0.522808	FALSE
CCL5_CCR1	cDC1	Monocytes_classical	CCL5	CCR1	0.00725661	0.0980172	0.310471	0.498471	FALSE
CCL5_CCR1	cDC1	Monocytes_intermediate	CCL5	CCR1	0.00725661	0.0980172	0.310471	0.287193	FALSE
CCL5_CCR1	cDC1	Monocytes_non-classical	CCL5	CCR1	0.00725661	0.0980172	0.310471	0.498192	FALSE
CCL5_CCR1	cDC1	NK_CD16_bright_activated	CCL5	CCR1	0.00725661	0.0980172	0.310471	0.13253	FALSE
CCL5_CCR1	cDC1	NK_CD56_bright_activated	CCL5	CCR1	0.00725661	0.0980172	0.310471	0.169325	FALSE
CCL5_CCR1	NK_CD16_bright_activated	NK_CD16_bright_activated	CCL5	CCR1	6.42458e-05	0.758493	0.923497	0.13253	FALSE
CCL5_CCR1	cDC1	cDC1	CCL5	CCR1	0.00725661	0.0980172	0.310471	0.50744	FALSE
CCL3L3_CCR1	Macrophages	Monocytes_classical	CCL3L3	CCR1	0.023847	0.0963392	0.350478	0.498471	FALSE
CCL3L3_CCR1	Macrophages	Monocytes_intermediate	CCL3L3	CCR1	0.023847	0.0963392	0.350478	0.287193	FALSE
CCL3L3_CCR1	Macrophages	Monocytes_non-classical	CCL3L3	CCR1	0.023847	0.0963392	0.350478	0.498192	FALSE
CCL3L3_CCR1	Macrophages	NK_CD16_bright_activated	CCL3L3	CCR1	0.023847	0.0963392	0.350478	0.13253	FALSE
CCL3L3_CCR1	Macrophages	NK_CD56_bright_activated	CCL3L3	CCR1	0.023847	0.0963392	0.350478	0.169325	FALSE
CCL3L3_CCR1	Macrophages	cDC1	CCL3L3	CCR1	0.023847	0.0963392	0.350478	0.50744	FALSE
CCL3L3_CCR1	cDC1	Macrophages	CCL3L3	CCR1	1.15933e-17	0.176127	0.248691	0.522808	FALSE
CCL3L3_CCR1	cDC1	Monocytes_classical	CCL3L3	CCR1	1.15933e-17	0.176127	0.248691	0.498471	FALSE
CCL3L3_CCR1	cDC1	Monocytes_intermediate	CCL3L3	CCR1	1.15933e-17	0.176127	0.248691	0.287193	FALSE
CCL3L3_CCR1	cDC1	Monocytes_non-classical	CCL3L3	CCR1	1.15933e-17	0.176127	0.248691	0.498192	FALSE
CCL3L3_CCR1	cDC1	NK_CD16_bright_activated	CCL3L3	CCR1	1.15933e-17	0.176127	0.248691	0.13253	FALSE
CCL3L3_CCR1	cDC1	NK_CD56_bright_activated	CCL3L3	CCR1	1.15933e-17	0.176127	0.248691	0.169325	FALSE
CCL3L3_CCR1	Macrophages	Macrophages	CCL3L3	CCR1	0.023847	0.0963392	0.350478	0.522808	FALSE
CCL3L3_CCR1	cDC1	cDC1	CCL3L3	CCR1	1.15933e-17	0.176127	0.248691	0.50744	FALSE
CCL5_CCR4	NK_CD16_bright	T4_activated	CCL5	CCR4	3.65504e-45	0.767214	0.95779	0.164126	FALSE
CCL5_CCR4	NK_CD16_bright	T8_activated	CCL5	CCR4	3.65504e-45	0.767214	0.95779	0.113544	FALSE
CCL5_CCR4	NK_CD16_bright	T_regs	CCL5	CCR4	3.65504e-45	0.767214	0.95779	0.268654	FALSE
CCL5_CCR4	NK_CD16_bright_activated	T4_activated	CCL5	CCR4	6.42458e-05	0.758493	0.923497	0.164126	FALSE
CCL5_CCR4	NK_CD16_bright_activated	T8_activated	CCL5	CCR4	6.42458e-05	0.758493	0.923497	0.113544	FALSE
CCL5_CCR4	NK_CD16_bright_activated	T_regs	CCL5	CCR4	6.42458e-05	0.758493	0.923497	0.268654	FALSE
CCL5_CCR4	T8_activated	T4_activated	CCL5	CCR4	3.48082e-37	0.696872	0.759512	0.164126	FALSE
CCL5_CCR4	T8_activated	T_regs	CCL5	CCR4	3.48082e-37	0.696872	0.759512	0.268654	FALSE
CCL5_CCR4	T_gd	T4_activated	CCL5	CCR4	0.0147505	0.228034	0.980085	0.164126	FALSE
CCL5_CCR4	T_gd	T8_activated	CCL5	CCR4	0.0147505	0.228034	0.980085	0.113544	FALSE
CCL5_CCR4	T_gd	T_regs	CCL5	CCR4	0.0147505	0.228034	0.980085	0.268654	FALSE
CCL5_CCR4	cDC1	T4_activated	CCL5	CCR4	0.00725661	0.0980172	0.310471	0.164126	FALSE
CCL5_CCR4	cDC1	T8_activated	CCL5	CCR4	0.00725661	0.0980172	0.310471	0.113544	FALSE
CCL5_CCR4	cDC1	T_regs	CCL5	CCR4	0.00725661	0.0980172	0.310471	0.268654	FALSE
CCL5_CCR4	T8_activated	T8_activated	CCL5	CCR4	3.48082e-37	0.696872	0.759512	0.113544	FALSE
CD72_SEMA4D	B_cells_memory	B_cells_memory_activated	CD72	SEMA4D	0.00572606	0.192655	0.331849	0.127581	FALSE
CD72_SEMA4D	B_cells_memory	NK_CD56_bright_activated	CD72	SEMA4D	0.00572606	0.192655	0.331849	0.130061	FALSE
CD72_SEMA4D	B_cells_memory	Plasma_cells	CD72	SEMA4D	0.00572606	0.192655	0.331849	0.296117	FALSE
CD72_SEMA4D	B_cells_memory	T4_activated	CD72	SEMA4D	0.00572606	0.192655	0.331849	0.208044	FALSE
CD72_SEMA4D	B_cells_memory	T4_memory	CD72	SEMA4D	0.00572606	0.192655	0.331849	0.114856	FALSE
CD72_SEMA4D	B_cells_memory	T8_activated	CD72	SEMA4D	0.00572606	0.192655	0.331849	0.169221	FALSE
CD72_SEMA4D	B_cells_memory	T8_naive	CD72	SEMA4D	0.00572606	0.192655	0.331849	0.120943	FALSE
CD72_SEMA4D	B_cells_memory	T_regs	CD72	SEMA4D	0.00572606	0.192655	0.331849	0.200943	FALSE
CD72_SEMA4D	B_cells_memory	iNKT_cells	CD72	SEMA4D	0.00572606	0.192655	0.331849	0.10082	FALSE
CD72_SEMA4D	B_cells_memory_activated	NK_CD56_bright_activated	CD72	SEMA4D	1.89031e-11	0.122034	0.390452	0.130061	FALSE
CD72_SEMA4D	B_cells_memory_activated	Plasma_cells	CD72	SEMA4D	1.89031e-11	0.122034	0.390452	0.296117	FALSE
CD72_SEMA4D	B_cells_memory_activated	T4_activated	CD72	SEMA4D	1.89031e-11	0.122034	0.390452	0.208044	FALSE
CD72_SEMA4D	B_cells_memory_activated	T4_memory	CD72	SEMA4D	1.89031e-11	0.122034	0.390452	0.114856	FALSE
CD72_SEMA4D	B_cells_memory_activated	T8_activated	CD72	SEMA4D	1.89031e-11	0.122034	0.390452	0.169221	FALSE
CD72_SEMA4D	B_cells_memory_activated	T8_naive	CD72	SEMA4D	1.89031e-11	0.122034	0.390452	0.120943	FALSE
CD72_SEMA4D	B_cells_memory_activated	T_regs	CD72	SEMA4D	1.89031e-11	0.122034	0.390452	0.200943	FALSE
CD72_SEMA4D	B_cells_memory_activated	iNKT_cells	CD72	SEMA4D	1.89031e-11	0.122034	0.390452	0.10082	FALSE
CD72_SEMA4D	B_cells_memory_activated	B_cells_memory_activated	CD72	SEMA4D	1.89031e-11	0.122034	0.390452	0.127581	FALSE
TNFSF14_LTBR	T4_activated	Macrophages	TNFSF14	LTBR	0.0439731	0.0357242	0.283729	0.445261	FALSE
TNFSF14_LTBR	T4_activated	Monocytes_classical	TNFSF14	LTBR	0.0439731	0.0357242	0.283729	0.417737	FALSE
TNFSF14_LTBR	T4_activated	Monocytes_intermediate	TNFSF14	LTBR	0.0439731	0.0357242	0.283729	0.203221	FALSE
TNFSF14_LTBR	T4_activated	Monocytes_non-classical	TNFSF14	LTBR	0.0439731	0.0357242	0.283729	0.341772	FALSE
TNFSF14_LTBR	T4_activated	Precursor_cells	TNFSF14	LTBR	0.0439731	0.0357242	0.283729	0.169184	FALSE
TNFSF14_LTBR	T4_activated	cDC1	TNFSF14	LTBR	0.0439731	0.0357242	0.283729	0.329365	FALSE
TNFSF14_LTBR	T4_activated	cDC2	TNFSF14	LTBR	0.0439731	0.0357242	0.283729	0.111354	FALSE
TNFSF14_TNFRSF14	T4_activated	B_cells_memory	TNFSF14	TNFRSF14	0.0439731	0.0357242	0.283729	0.347644	FALSE
TNFSF14_TNFRSF14	T4_activated	B_cells_memory_activated	TNFSF14	TNFRSF14	0.0439731	0.0357242	0.283729	0.395964	FALSE
TNFSF14_TNFRSF14	T4_activated	B_cells_naive	TNFSF14	TNFRSF14	0.0439731	0.0357242	0.283729	0.245726	FALSE
TNFSF14_TNFRSF14	T4_activated	B_cells_naive_activated	TNFSF14	TNFRSF14	0.0439731	0.0357242	0.283729	0.288633	FALSE
TNFSF14_TNFRSF14	T4_activated	MAIT_cells	TNFSF14	TNFRSF14	0.0439731	0.0357242	0.283729	0.167763	FALSE
TNFSF14_TNFRSF14	T4_activated	Macrophages	TNFSF14	TNFRSF14	0.0439731	0.0357242	0.283729	0.638988	FALSE
TNFSF14_TNFRSF14	T4_activated	Monocytes_classical	TNFSF14	TNFRSF14	0.0439731	0.0357242	0.283729	0.475081	FALSE
TNFSF14_TNFRSF14	T4_activated	Monocytes_intermediate	TNFSF14	TNFRSF14	0.0439731	0.0357242	0.283729	0.409126	FALSE
TNFSF14_TNFRSF14	T4_activated	Monocytes_non-classical	TNFSF14	TNFRSF14	0.0439731	0.0357242	0.283729	0.462025	FALSE
TNFSF14_TNFRSF14	T4_activated	NK_CD16_bright	TNFSF14	TNFRSF14	0.0439731	0.0357242	0.283729	0.168906	FALSE
TNFSF14_TNFRSF14	T4_activated	NK_CD16_bright_activated	TNFSF14	TNFRSF14	0.0439731	0.0357242	0.283729	0.111446	FALSE
TNFSF14_TNFRSF14	T4_activated	NK_CD56_bright	TNFSF14	TNFRSF14	0.0439731	0.0357242	0.283729	0.115016	FALSE
TNFSF14_TNFRSF14	T4_activated	NK_CD56_bright_activated	TNFSF14	TNFRSF14	0.0439731	0.0357242	0.283729	0.105521	FALSE
TNFSF14_TNFRSF14	T4_activated	Plasma_cells	TNFSF14	TNFRSF14	0.0439731	0.0357242	0.283729	0.364078	FALSE
TNFSF14_TNFRSF14	T4_activated	Precursor_cells	TNFSF14	TNFRSF14	0.0439731	0.0357242	0.283729	0.323263	FALSE
TNFSF14_TNFRSF14	T4_activated	T4_memory	TNFSF14	TNFRSF14	0.0439731	0.0357242	0.283729	0.237828	FALSE
TNFSF14_TNFRSF14	T4_activated	T4_naive	TNFSF14	TNFRSF14	0.0439731	0.0357242	0.283729	0.184588	FALSE
TNFSF14_TNFRSF14	T4_activated	T8_activated	TNFSF14	TNFRSF14	0.0439731	0.0357242	0.283729	0.209259	FALSE
TNFSF14_TNFRSF14	T4_activated	T8_naive	TNFSF14	TNFRSF14	0.0439731	0.0357242	0.283729	0.207648	FALSE
TNFSF14_TNFRSF14	T4_activated	TCM_CD8+	TNFSF14	TNFRSF14	0.0439731	0.0357242	0.283729	0.219862	FALSE
TNFSF14_TNFRSF14	T4_activated	TEM_CD8+	TNFSF14	TNFRSF14	0.0439731	0.0357242	0.283729	0.159114	FALSE
TNFSF14_TNFRSF14	T4_activated	TMRA_CD8+	TNFSF14	TNFRSF14	0.0439731	0.0357242	0.283729	0.198324	FALSE
TNFSF14_TNFRSF14	T4_activated	T_gd	TNFSF14	TNFRSF14	0.0439731	0.0357242	0.283729	0.179223	FALSE
TNFSF14_TNFRSF14	T4_activated	T_regs	TNFSF14	TNFRSF14	0.0439731	0.0357242	0.283729	0.245769	FALSE
TNFSF14_TNFRSF14	T4_activated	cDC1	TNFSF14	TNFRSF14	0.0439731	0.0357242	0.283729	0.498016	FALSE
TNFSF14_TNFRSF14	T4_activated	cDC2	TNFSF14	TNFRSF14	0.0439731	0.0357242	0.283729	0.371179	FALSE
TNFSF14_TNFRSF14	T4_activated	iNKT_cells	TNFSF14	TNFRSF14	0.0439731	0.0357242	0.283729	0.148361	FALSE
TNFSF14_TNFRSF14	T4_activated	pDC	TNFSF14	TNFRSF14	0.0439731	0.0357242	0.283729	0.135417	FALSE
TNFSF14_TNFRSF14	T4_activated	T4_activated	TNFSF14	TNFRSF14	0.0439731	0.0357242	0.283729	0.195542	FALSE
TNFSF13_TNFRSF17	Macrophages	Plasma_cells	TNFSF13	TNFRSF17	5.53857e-08	0.146044	0.498898	0.305825	FALSE
TNFSF13_TNFRSF17	Monocytes_classical	Plasma_cells	TNFSF13	TNFRSF17	1.01252e-12	0.163047	0.452599	0.305825	FALSE
TNFSF13_TNFRSF17	cDC1	Plasma_cells	TNFSF13	TNFRSF17	9.71407e-05	0.09406	0.326178	0.305825	FALSE
CCR1_CCL8	Monocytes_classical	Monocytes_non-classical	CCR1	CCL8	0.00582744	0.0837127	0.498471	0.225136	FALSE
CCR1_CCL8	Monocytes_classical	Monocytes_classical	CCR1	CCL8	0.00582744	0.0837127	0.498471	0.112697	FALSE
CCR1_CCL7	Monocytes_classical	Monocytes_non-classical	CCR1	CCL7	0.00582744	0.0837127	0.498471	0.163653	FALSE
CCR1_CCL7	Monocytes_classical	cDC1	CCR1	CCL7	0.00582744	0.0837127	0.498471	0.103919	FALSE
ANXA1_FPR2	Macrophages	Monocytes_non-classical	ANXA1	FPR2	3.66349e-08	0.23298	0.831741	0.10217	FALSE
ANXA1_FPR2	Macrophages	cDC1	ANXA1	FPR2	3.66349e-08	0.23298	0.831741	0.140625	FALSE
ANXA1_FPR2	Monocytes_classical	Monocytes_non-classical	ANXA1	FPR2	0.00224735	0.118551	0.714985	0.10217	FALSE
ANXA1_FPR2	Monocytes_classical	cDC1	ANXA1	FPR2	0.00224735	0.118551	0.714985	0.140625	FALSE
ANXA1_FPR2	NK_CD16_bright	Monocytes_non-classical	ANXA1	FPR2	0.0478232	0.118282	0.352264	0.10217	FALSE
ANXA1_FPR2	NK_CD16_bright	cDC1	ANXA1	FPR2	0.0478232	0.118282	0.352264	0.140625	FALSE
ANXA1_FPR2	T8_activated	Monocytes_non-classical	ANXA1	FPR2	0.000508787	0.0769528	0.142857	0.10217	FALSE
ANXA1_FPR2	T8_activated	cDC1	ANXA1	FPR2	0.000508787	0.0769528	0.142857	0.140625	FALSE
ANXA1_FPR2	TMRA_CD8+	Monocytes_non-classical	ANXA1	FPR2	0.010991	0.344042	0.461165	0.10217	FALSE
ANXA1_FPR2	TMRA_CD8+	cDC1	ANXA1	FPR2	0.010991	0.344042	0.461165	0.140625	FALSE
ANXA1_FPR2	cDC1	Monocytes_non-classical	ANXA1	FPR2	1.3114e-06	0.17819	0.735079	0.10217	FALSE
ANXA1_FPR2	cDC1	cDC1	ANXA1	FPR2	1.3114e-06	0.17819	0.735079	0.140625	FALSE
CD2_CD58	NK_CD16_bright	B_cells_memory	CD2	CD58	1.10629e-05	0.177501	0.298542	0.154974	FALSE
CD2_CD58	NK_CD16_bright	B_cells_memory_activated	CD2	CD58	1.10629e-05	0.177501	0.298542	0.286708	FALSE
CD2_CD58	NK_CD16_bright	B_cells_naive_activated	CD2	CD58	1.10629e-05	0.177501	0.298542	0.120051	FALSE
CD2_CD58	NK_CD16_bright	MAIT_cells	CD2	CD58	1.10629e-05	0.177501	0.298542	0.117325	FALSE
CD2_CD58	NK_CD16_bright	Macrophages	CD2	CD58	1.10629e-05	0.177501	0.298542	0.411462	FALSE
CD2_CD58	NK_CD16_bright	Monocytes_classical	CD2	CD58	1.10629e-05	0.177501	0.298542	0.218883	FALSE
CD2_CD58	NK_CD16_bright	Monocytes_non-classical	CD2	CD58	1.10629e-05	0.177501	0.298542	0.278481	FALSE
CD2_CD58	NK_CD16_bright	NK_CD16_bright_activated	CD2	CD58	1.10629e-05	0.177501	0.298542	0.105422	FALSE
CD2_CD58	NK_CD16_bright	NK_CD56_bright_activated	CD2	CD58	1.10629e-05	0.177501	0.298542	0.122699	FALSE
CD2_CD58	NK_CD16_bright	Plasma_cells	CD2	CD58	1.10629e-05	0.177501	0.298542	0.424757	FALSE
CD2_CD58	NK_CD16_bright	Precursor_cells	CD2	CD58	1.10629e-05	0.177501	0.298542	0.141994	FALSE
CD2_CD58	NK_CD16_bright	T4_activated	CD2	CD58	1.10629e-05	0.177501	0.298542	0.110996	FALSE
CD2_CD58	NK_CD16_bright	T8_activated	CD2	CD58	1.10629e-05	0.177501	0.298542	0.125743	FALSE
CD2_CD58	NK_CD16_bright	TCM_CD8+	CD2	CD58	1.10629e-05	0.177501	0.298542	0.128014	FALSE
CD2_CD58	NK_CD16_bright	TEM_CD8+	CD2	CD58	1.10629e-05	0.177501	0.298542	0.107754	FALSE
CD2_CD58	NK_CD16_bright	TMRA_CD8+	CD2	CD58	1.10629e-05	0.177501	0.298542	0.117318	FALSE
CD2_CD58	NK_CD16_bright	T_gd	CD2	CD58	1.10629e-05	0.177501	0.298542	0.130849	FALSE
CD2_CD58	NK_CD16_bright	T_regs	CD2	CD58	1.10629e-05	0.177501	0.298542	0.153846	FALSE
CD2_CD58	NK_CD16_bright	cDC1	CD2	CD58	1.10629e-05	0.177501	0.298542	0.41466	FALSE
CD2_CD58	NK_CD16_bright	cDC2	CD2	CD58	1.10629e-05	0.177501	0.298542	0.281659	FALSE
CD2_CD58	NK_CD16_bright	NK_CD16_bright	CD2	CD58	1.10629e-05	0.177501	0.298542	0.111462	FALSE
CD55_ADGRE5	Macrophages	B_cells_memory	CD55	ADGRE5	0.000271691	0.0790347	0.305658	0.156021	FALSE
CD55_ADGRE5	Macrophages	B_cells_memory_activated	CD55	ADGRE5	0.000271691	0.0790347	0.305658	0.227325	FALSE
CD55_ADGRE5	Macrophages	B_cells_naive_activated	CD55	ADGRE5	0.000271691	0.0790347	0.305658	0.127714	FALSE
CD55_ADGRE5	Macrophages	MAIT_cells	CD55	ADGRE5	0.000271691	0.0790347	0.305658	0.117325	FALSE
CD55_ADGRE5	Macrophages	Monocytes_classical	CD55	ADGRE5	0.000271691	0.0790347	0.305658	0.24893	FALSE
CD55_ADGRE5	Macrophages	Monocytes_intermediate	CD55	ADGRE5	0.000271691	0.0790347	0.305658	0.131518	FALSE
CD55_ADGRE5	Macrophages	Monocytes_non-classical	CD55	ADGRE5	0.000271691	0.0790347	0.305658	0.234177	FALSE
CD55_ADGRE5	Macrophages	NK_CD16_bright	CD55	ADGRE5	0.000271691	0.0790347	0.305658	0.152833	FALSE
CD55_ADGRE5	Macrophages	NK_CD16_bright_activated	CD55	ADGRE5	0.000271691	0.0790347	0.305658	0.174699	FALSE
CD55_ADGRE5	Macrophages	NK_CD56_bright	CD55	ADGRE5	0.000271691	0.0790347	0.305658	0.204473	FALSE
CD55_ADGRE5	Macrophages	NK_CD56_bright_activated	CD55	ADGRE5	0.000271691	0.0790347	0.305658	0.252761	FALSE
CD55_ADGRE5	Macrophages	Plasma_cells	CD55	ADGRE5	0.000271691	0.0790347	0.305658	0.313107	FALSE
CD55_ADGRE5	Macrophages	Precursor_cells	CD55	ADGRE5	0.000271691	0.0790347	0.305658	0.102719	FALSE
CD55_ADGRE5	Macrophages	T4_activated	CD55	ADGRE5	0.000271691	0.0790347	0.305658	0.250289	FALSE
CD55_ADGRE5	Macrophages	T4_memory	CD55	ADGRE5	0.000271691	0.0790347	0.305658	0.134415	FALSE
CD55_ADGRE5	Macrophages	T8_activated	CD55	ADGRE5	0.000271691	0.0790347	0.305658	0.245855	FALSE
CD55_ADGRE5	Macrophages	TCM_CD8+	CD55	ADGRE5	0.000271691	0.0790347	0.305658	0.164753	FALSE
CD55_ADGRE5	Macrophages	TEM_CD8+	CD55	ADGRE5	0.000271691	0.0790347	0.305658	0.127392	FALSE
CD55_ADGRE5	Macrophages	TMRA_CD8+	CD55	ADGRE5	0.000271691	0.0790347	0.305658	0.184358	FALSE
CD55_ADGRE5	Macrophages	T_gd	CD55	ADGRE5	0.000271691	0.0790347	0.305658	0.1364	FALSE
CD55_ADGRE5	Macrophages	T_regs	CD55	ADGRE5	0.000271691	0.0790347	0.305658	0.2825	FALSE
CD55_ADGRE5	Macrophages	cDC1	CD55	ADGRE5	0.000271691	0.0790347	0.305658	0.269097	FALSE
CD55_ADGRE5	Macrophages	cDC2	CD55	ADGRE5	0.000271691	0.0790347	0.305658	0.106987	FALSE
CD55_ADGRE5	Macrophages	iNKT_cells	CD55	ADGRE5	0.000271691	0.0790347	0.305658	0.15	FALSE
CD55_ADGRE5	Macrophages	pDC	CD55	ADGRE5	0.000271691	0.0790347	0.305658	0.197917	FALSE
CD55_ADGRE5	T4_memory	B_cells_memory	CD55	ADGRE5	0.00902565	0.0732504	0.213001	0.156021	FALSE
CD55_ADGRE5	T4_memory	B_cells_memory_activated	CD55	ADGRE5	0.00902565	0.0732504	0.213001	0.227325	FALSE
CD55_ADGRE5	T4_memory	B_cells_naive_activated	CD55	ADGRE5	0.00902565	0.0732504	0.213001	0.127714	FALSE
CD55_ADGRE5	T4_memory	MAIT_cells	CD55	ADGRE5	0.00902565	0.0732504	0.213001	0.117325	FALSE
CD55_ADGRE5	T4_memory	Macrophages	CD55	ADGRE5	0.00902565	0.0732504	0.213001	0.263008	FALSE
CD55_ADGRE5	T4_memory	Monocytes_classical	CD55	ADGRE5	0.00902565	0.0732504	0.213001	0.24893	FALSE
CD55_ADGRE5	T4_memory	Monocytes_intermediate	CD55	ADGRE5	0.00902565	0.0732504	0.213001	0.131518	FALSE
CD55_ADGRE5	T4_memory	Monocytes_non-classical	CD55	ADGRE5	0.00902565	0.0732504	0.213001	0.234177	FALSE
CD55_ADGRE5	T4_memory	NK_CD16_bright	CD55	ADGRE5	0.00902565	0.0732504	0.213001	0.152833	FALSE
CD55_ADGRE5	T4_memory	NK_CD16_bright_activated	CD55	ADGRE5	0.00902565	0.0732504	0.213001	0.174699	FALSE
CD55_ADGRE5	T4_memory	NK_CD56_bright	CD55	ADGRE5	0.00902565	0.0732504	0.213001	0.204473	FALSE
CD55_ADGRE5	T4_memory	NK_CD56_bright_activated	CD55	ADGRE5	0.00902565	0.0732504	0.213001	0.252761	FALSE
CD55_ADGRE5	T4_memory	Plasma_cells	CD55	ADGRE5	0.00902565	0.0732504	0.213001	0.313107	FALSE
CD55_ADGRE5	T4_memory	Precursor_cells	CD55	ADGRE5	0.00902565	0.0732504	0.213001	0.102719	FALSE
CD55_ADGRE5	T4_memory	T4_activated	CD55	ADGRE5	0.00902565	0.0732504	0.213001	0.250289	FALSE
CD55_ADGRE5	T4_memory	T8_activated	CD55	ADGRE5	0.00902565	0.0732504	0.213001	0.245855	FALSE
CD55_ADGRE5	T4_memory	TCM_CD8+	CD55	ADGRE5	0.00902565	0.0732504	0.213001	0.164753	FALSE
CD55_ADGRE5	T4_memory	TEM_CD8+	CD55	ADGRE5	0.00902565	0.0732504	0.213001	0.127392	FALSE
CD55_ADGRE5	T4_memory	TMRA_CD8+	CD55	ADGRE5	0.00902565	0.0732504	0.213001	0.184358	FALSE
CD55_ADGRE5	T4_memory	T_gd	CD55	ADGRE5	0.00902565	0.0732504	0.213001	0.1364	FALSE
CD55_ADGRE5	T4_memory	T_regs	CD55	ADGRE5	0.00902565	0.0732504	0.213001	0.2825	FALSE
CD55_ADGRE5	T4_memory	cDC1	CD55	ADGRE5	0.00902565	0.0732504	0.213001	0.269097	FALSE
CD55_ADGRE5	T4_memory	cDC2	CD55	ADGRE5	0.00902565	0.0732504	0.213001	0.106987	FALSE
CD55_ADGRE5	T4_memory	iNKT_cells	CD55	ADGRE5	0.00902565	0.0732504	0.213001	0.15	FALSE
CD55_ADGRE5	T4_memory	pDC	CD55	ADGRE5	0.00902565	0.0732504	0.213001	0.197917	FALSE
CD55_ADGRE5	Macrophages	Macrophages	CD55	ADGRE5	0.000271691	0.0790347	0.305658	0.263008	FALSE
CD55_ADGRE5	T4_memory	T4_memory	CD55	ADGRE5	0.00902565	0.0732504	0.213001	0.134415	FALSE
PTPRC_CD22	B_cells_memory_activated	B_cells_memory	PTPRC	CD22	1.2181e-06	0.139948	0.798492	0.268063	FALSE
PTPRC_CD22	B_cells_memory_activated	B_cells_naive	PTPRC	CD22	1.2181e-06	0.139948	0.798492	0.215812	FALSE
PTPRC_CD22	B_cells_memory_activated	B_cells_naive_activated	PTPRC	CD22	1.2181e-06	0.139948	0.798492	0.154534	FALSE
PTPRC_CD22	B_cells_memory_activated	Plasma_cells	PTPRC	CD22	1.2181e-06	0.139948	0.798492	0.407767	FALSE
PTPRC_CD22	NK_CD16_bright	B_cells_memory	PTPRC	CD22	9.23614e-05	0.200425	0.828089	0.268063	FALSE
PTPRC_CD22	NK_CD16_bright	B_cells_memory_activated	PTPRC	CD22	9.23614e-05	0.200425	0.828089	0.41081	FALSE
PTPRC_CD22	NK_CD16_bright	B_cells_naive	PTPRC	CD22	9.23614e-05	0.200425	0.828089	0.215812	FALSE
PTPRC_CD22	NK_CD16_bright	B_cells_naive_activated	PTPRC	CD22	9.23614e-05	0.200425	0.828089	0.154534	FALSE
PTPRC_CD22	NK_CD16_bright	Plasma_cells	PTPRC	CD22	9.23614e-05	0.200425	0.828089	0.407767	FALSE
PTPRC_CD22	T4_activated	B_cells_memory	PTPRC	CD22	0.0428277	0.0562197	0.70713	0.268063	FALSE
PTPRC_CD22	T4_activated	B_cells_memory_activated	PTPRC	CD22	0.0428277	0.0562197	0.70713	0.41081	FALSE
PTPRC_CD22	T4_activated	B_cells_naive	PTPRC	CD22	0.0428277	0.0562197	0.70713	0.215812	FALSE
PTPRC_CD22	T4_activated	B_cells_naive_activated	PTPRC	CD22	0.0428277	0.0562197	0.70713	0.154534	FALSE
PTPRC_CD22	T4_activated	Plasma_cells	PTPRC	CD22	0.0428277	0.0562197	0.70713	0.407767	FALSE
PTPRC_CD22	T8_activated	B_cells_memory	PTPRC	CD22	1.28327e-06	0.190526	0.69921	0.268063	FALSE
PTPRC_CD22	T8_activated	B_cells_memory_activated	PTPRC	CD22	1.28327e-06	0.190526	0.69921	0.41081	FALSE
PTPRC_CD22	T8_activated	B_cells_naive	PTPRC	CD22	1.28327e-06	0.190526	0.69921	0.215812	FALSE
PTPRC_CD22	T8_activated	B_cells_naive_activated	PTPRC	CD22	1.28327e-06	0.190526	0.69921	0.154534	FALSE
PTPRC_CD22	T8_activated	Plasma_cells	PTPRC	CD22	1.28327e-06	0.190526	0.69921	0.407767	FALSE
PTPRC_CD22	B_cells_memory_activated	B_cells_memory_activated	PTPRC	CD22	1.2181e-06	0.139948	0.798492	0.41081	FALSE
PTPRC_MRC1	B_cells_memory_activated	Macrophages	PTPRC	MRC1	1.2181e-06	0.139948	0.798492	0.596935	FALSE
PTPRC_MRC1	B_cells_memory_activated	Monocytes_classical	PTPRC	MRC1	1.2181e-06	0.139948	0.798492	0.683792	FALSE
PTPRC_MRC1	B_cells_memory_activated	Monocytes_intermediate	PTPRC	MRC1	1.2181e-06	0.139948	0.798492	0.421779	FALSE
PTPRC_MRC1	B_cells_memory_activated	Monocytes_non-classical	PTPRC	MRC1	1.2181e-06	0.139948	0.798492	0.32821	FALSE
PTPRC_MRC1	B_cells_memory_activated	cDC1	PTPRC	MRC1	1.2181e-06	0.139948	0.798492	0.361607	FALSE
PTPRC_MRC1	NK_CD16_bright	Macrophages	PTPRC	MRC1	9.23614e-05	0.200425	0.828089	0.596935	FALSE
PTPRC_MRC1	NK_CD16_bright	Monocytes_classical	PTPRC	MRC1	9.23614e-05	0.200425	0.828089	0.683792	FALSE
PTPRC_MRC1	NK_CD16_bright	Monocytes_intermediate	PTPRC	MRC1	9.23614e-05	0.200425	0.828089	0.421779	FALSE
PTPRC_MRC1	NK_CD16_bright	Monocytes_non-classical	PTPRC	MRC1	9.23614e-05	0.200425	0.828089	0.32821	FALSE
PTPRC_MRC1	NK_CD16_bright	cDC1	PTPRC	MRC1	9.23614e-05	0.200425	0.828089	0.361607	FALSE
PTPRC_MRC1	T4_activated	Macrophages	PTPRC	MRC1	0.0428277	0.0562197	0.70713	0.596935	FALSE
PTPRC_MRC1	T4_activated	Monocytes_classical	PTPRC	MRC1	0.0428277	0.0562197	0.70713	0.683792	FALSE
PTPRC_MRC1	T4_activated	Monocytes_intermediate	PTPRC	MRC1	0.0428277	0.0562197	0.70713	0.421779	FALSE
PTPRC_MRC1	T4_activated	Monocytes_non-classical	PTPRC	MRC1	0.0428277	0.0562197	0.70713	0.32821	FALSE
PTPRC_MRC1	T4_activated	cDC1	PTPRC	MRC1	0.0428277	0.0562197	0.70713	0.361607	FALSE
PTPRC_MRC1	T8_activated	Macrophages	PTPRC	MRC1	1.28327e-06	0.190526	0.69921	0.596935	FALSE
PTPRC_MRC1	T8_activated	Monocytes_classical	PTPRC	MRC1	1.28327e-06	0.190526	0.69921	0.683792	FALSE
PTPRC_MRC1	T8_activated	Monocytes_intermediate	PTPRC	MRC1	1.28327e-06	0.190526	0.69921	0.421779	FALSE
PTPRC_MRC1	T8_activated	Monocytes_non-classical	PTPRC	MRC1	1.28327e-06	0.190526	0.69921	0.32821	FALSE
PTPRC_MRC1	T8_activated	cDC1	PTPRC	MRC1	1.28327e-06	0.190526	0.69921	0.361607	FALSE
HLA-E_KLRC1	B_cells_naive	NK_CD16_bright	HLA-E	KLRC1	0.0322609	0.237692	0.863928	0.171278	FALSE
HLA-E_KLRC1	B_cells_naive	NK_CD16_bright_activated	HLA-E	KLRC1	0.0322609	0.237692	0.863928	0.222892	FALSE
HLA-E_KLRC1	B_cells_naive	NK_CD56_bright	HLA-E	KLRC1	0.0322609	0.237692	0.863928	0.552716	FALSE
HLA-E_KLRC1	B_cells_naive	NK_CD56_bright_activated	HLA-E	KLRC1	0.0322609	0.237692	0.863928	0.380368	FALSE
HLA-E_KLRC1	B_cells_naive	T_gd	HLA-E	KLRC1	0.0322609	0.237692	0.863928	0.321174	FALSE
HLA-E_KLRC1	Macrophages	NK_CD16_bright	HLA-E	KLRC1	9.66512e-10	0.190401	0.958119	0.171278	FALSE
HLA-E_KLRC1	Macrophages	NK_CD16_bright_activated	HLA-E	KLRC1	9.66512e-10	0.190401	0.958119	0.222892	FALSE
HLA-E_KLRC1	Macrophages	NK_CD56_bright	HLA-E	KLRC1	9.66512e-10	0.190401	0.958119	0.552716	FALSE
HLA-E_KLRC1	Macrophages	NK_CD56_bright_activated	HLA-E	KLRC1	9.66512e-10	0.190401	0.958119	0.380368	FALSE
HLA-E_KLRC1	Macrophages	T_gd	HLA-E	KLRC1	9.66512e-10	0.190401	0.958119	0.321174	FALSE
HLA-E_KLRC1	Monocytes_classical	NK_CD16_bright	HLA-E	KLRC1	9.52621e-11	0.188263	0.930887	0.171278	FALSE
HLA-E_KLRC1	Monocytes_classical	NK_CD16_bright_activated	HLA-E	KLRC1	9.52621e-11	0.188263	0.930887	0.222892	FALSE
HLA-E_KLRC1	Monocytes_classical	NK_CD56_bright	HLA-E	KLRC1	9.52621e-11	0.188263	0.930887	0.552716	FALSE
HLA-E_KLRC1	Monocytes_classical	NK_CD56_bright_activated	HLA-E	KLRC1	9.52621e-11	0.188263	0.930887	0.380368	FALSE
HLA-E_KLRC1	Monocytes_classical	T_gd	HLA-E	KLRC1	9.52621e-11	0.188263	0.930887	0.321174	FALSE
HLA-E_KLRC1	Monocytes_non-classical	NK_CD16_bright	HLA-E	KLRC1	0.0101935	0.185303	0.963145	0.171278	FALSE
HLA-E_KLRC1	Monocytes_non-classical	NK_CD16_bright_activated	HLA-E	KLRC1	0.0101935	0.185303	0.963145	0.222892	FALSE
HLA-E_KLRC1	Monocytes_non-classical	NK_CD56_bright	HLA-E	KLRC1	0.0101935	0.185303	0.963145	0.552716	FALSE
HLA-E_KLRC1	Monocytes_non-classical	NK_CD56_bright_activated	HLA-E	KLRC1	0.0101935	0.185303	0.963145	0.380368	FALSE
HLA-E_KLRC1	Monocytes_non-classical	T_gd	HLA-E	KLRC1	0.0101935	0.185303	0.963145	0.321174	FALSE
HLA-E_KLRC1	T_gd	NK_CD16_bright	HLA-E	KLRC1	0.000634258	0.297132	0.908962	0.171278	FALSE
HLA-E_KLRC1	T_gd	NK_CD16_bright_activated	HLA-E	KLRC1	0.000634258	0.297132	0.908962	0.222892	FALSE
HLA-E_KLRC1	T_gd	NK_CD56_bright	HLA-E	KLRC1	0.000634258	0.297132	0.908962	0.552716	FALSE
HLA-E_KLRC1	T_gd	NK_CD56_bright_activated	HLA-E	KLRC1	0.000634258	0.297132	0.908962	0.380368	FALSE
HLA-E_KLRC1	cDC1	NK_CD16_bright	HLA-E	KLRC1	0.00165547	0.104807	0.917801	0.171278	FALSE
HLA-E_KLRC1	cDC1	NK_CD16_bright_activated	HLA-E	KLRC1	0.00165547	0.104807	0.917801	0.222892	FALSE
HLA-E_KLRC1	cDC1	NK_CD56_bright	HLA-E	KLRC1	0.00165547	0.104807	0.917801	0.552716	FALSE
HLA-E_KLRC1	cDC1	NK_CD56_bright_activated	HLA-E	KLRC1	0.00165547	0.104807	0.917801	0.380368	FALSE
HLA-E_KLRC1	cDC1	T_gd	HLA-E	KLRC1	0.00165547	0.104807	0.917801	0.321174	FALSE
HLA-E_KLRC1	T_gd	T_gd	HLA-E	KLRC1	0.000634258	0.297132	0.908962	0.321174	FALSE
HLA-E_KLRC2	B_cells_naive	NK_CD56_bright	HLA-E	KLRC2	0.0322609	0.237692	0.863928	0.121406	FALSE
HLA-E_KLRC2	Macrophages	NK_CD56_bright	HLA-E	KLRC2	9.66512e-10	0.190401	0.958119	0.121406	FALSE
HLA-E_KLRC2	Monocytes_classical	NK_CD56_bright	HLA-E	KLRC2	9.52621e-11	0.188263	0.930887	0.121406	FALSE
HLA-E_KLRC2	Monocytes_non-classical	NK_CD56_bright	HLA-E	KLRC2	0.0101935	0.185303	0.963145	0.121406	FALSE
HLA-E_KLRC2	T_gd	NK_CD56_bright	HLA-E	KLRC2	0.000634258	0.297132	0.908962	0.121406	FALSE
HLA-E_KLRC2	cDC1	NK_CD56_bright	HLA-E	KLRC2	0.00165547	0.104807	0.917801	0.121406	FALSE
SELL_CD34	B_cells_memory_activated	Precursor_cells	SELL	CD34	1.588e-06	0.119362	0.48191	0.238671	FALSE
SELL_SELPLG	B_cells_memory_activated	MAIT_cells	SELL	SELPLG	1.588e-06	0.119362	0.48191	0.205044	FALSE
SELL_SELPLG	B_cells_memory_activated	Macrophages	SELL	SELPLG	1.588e-06	0.119362	0.48191	0.228439	FALSE
SELL_SELPLG	B_cells_memory_activated	Monocytes_classical	SELL	SELPLG	1.588e-06	0.119362	0.48191	0.236163	FALSE
SELL_SELPLG	B_cells_memory_activated	Monocytes_intermediate	SELL	SELPLG	1.588e-06	0.119362	0.48191	0.136503	FALSE
SELL_SELPLG	B_cells_memory_activated	Monocytes_non-classical	SELL	SELPLG	1.588e-06	0.119362	0.48191	0.223327	FALSE
SELL_SELPLG	B_cells_memory_activated	NK_CD16_bright	SELL	SELPLG	1.588e-06	0.119362	0.48191	0.295389	FALSE
SELL_SELPLG	B_cells_memory_activated	NK_CD16_bright_activated	SELL	SELPLG	1.588e-06	0.119362	0.48191	0.161145	FALSE
SELL_SELPLG	B_cells_memory_activated	NK_CD56_bright	SELL	SELPLG	1.588e-06	0.119362	0.48191	0.290735	FALSE
SELL_SELPLG	B_cells_memory_activated	NK_CD56_bright_activated	SELL	SELPLG	1.588e-06	0.119362	0.48191	0.111656	FALSE
SELL_SELPLG	B_cells_memory_activated	Precursor_cells	SELL	SELPLG	1.588e-06	0.119362	0.48191	0.120846	FALSE
SELL_SELPLG	B_cells_memory_activated	T4_activated	SELL	SELPLG	1.588e-06	0.119362	0.48191	0.106722	FALSE
SELL_SELPLG	B_cells_memory_activated	T4_memory	SELL	SELPLG	1.588e-06	0.119362	0.48191	0.272576	FALSE
SELL_SELPLG	B_cells_memory_activated	T4_naive	SELL	SELPLG	1.588e-06	0.119362	0.48191	0.22379	FALSE
SELL_SELPLG	B_cells_memory_activated	T8_activated	SELL	SELPLG	1.588e-06	0.119362	0.48191	0.132937	FALSE
SELL_SELPLG	B_cells_memory_activated	T8_naive	SELL	SELPLG	1.588e-06	0.119362	0.48191	0.255225	FALSE
SELL_SELPLG	B_cells_memory_activated	TCM_CD8+	SELL	SELPLG	1.588e-06	0.119362	0.48191	0.269805	FALSE
SELL_SELPLG	B_cells_memory_activated	TEM_CD8+	SELL	SELPLG	1.588e-06	0.119362	0.48191	0.276435	FALSE
SELL_SELPLG	B_cells_memory_activated	TMRA_CD8+	SELL	SELPLG	1.588e-06	0.119362	0.48191	0.354749	FALSE
SELL_SELPLG	B_cells_memory_activated	T_gd	SELL	SELPLG	1.588e-06	0.119362	0.48191	0.229976	FALSE
SELL_SELPLG	B_cells_memory_activated	T_regs	SELL	SELPLG	1.588e-06	0.119362	0.48191	0.175	FALSE
SELL_SELPLG	B_cells_memory_activated	cDC1	SELL	SELPLG	1.588e-06	0.119362	0.48191	0.279266	FALSE
SELL_SELPLG	B_cells_memory_activated	cDC2	SELL	SELPLG	1.588e-06	0.119362	0.48191	0.216157	FALSE
SELL_SELPLG	B_cells_memory_activated	iNKT_cells	SELL	SELPLG	1.588e-06	0.119362	0.48191	0.138525	FALSE
SELL_SELPLG	B_cells_memory_activated	pDC	SELL	SELPLG	1.588e-06	0.119362	0.48191	0.489583	FALSE
CD99_PILRA	T4_activated	Macrophages	CD99	PILRA	0.00258211	0.0685238	0.586106	0.696365	FALSE
CD99_PILRA	T4_activated	Monocytes_classical	CD99	PILRA	0.00258211	0.0685238	0.586106	0.664832	FALSE
CD99_PILRA	T4_activated	Monocytes_intermediate	CD99	PILRA	0.00258211	0.0685238	0.586106	0.33704	FALSE
CD99_PILRA	T4_activated	Monocytes_non-classical	CD99	PILRA	0.00258211	0.0685238	0.586106	0.707957	FALSE
CD99_PILRA	T4_activated	cDC1	CD99	PILRA	0.00258211	0.0685238	0.586106	0.704613	FALSE
CD99_PILRA	T8_activated	Macrophages	CD99	PILRA	9.58889e-08	0.191911	0.578607	0.696365	FALSE
CD99_PILRA	T8_activated	Monocytes_classical	CD99	PILRA	9.58889e-08	0.191911	0.578607	0.664832	FALSE
CD99_PILRA	T8_activated	Monocytes_intermediate	CD99	PILRA	9.58889e-08	0.191911	0.578607	0.33704	FALSE
CD99_PILRA	T8_activated	Monocytes_non-classical	CD99	PILRA	9.58889e-08	0.191911	0.578607	0.707957	FALSE
CD99_PILRA	T8_activated	cDC1	CD99	PILRA	9.58889e-08	0.191911	0.578607	0.704613	FALSE
CD99_PILRA	cDC1	Macrophages	CD99	PILRA	0.000442797	0.122192	0.743979	0.696365	FALSE
CD99_PILRA	cDC1	Monocytes_classical	CD99	PILRA	0.000442797	0.122192	0.743979	0.664832	FALSE
CD99_PILRA	cDC1	Monocytes_intermediate	CD99	PILRA	0.000442797	0.122192	0.743979	0.33704	FALSE
CD99_PILRA	cDC1	Monocytes_non-classical	CD99	PILRA	0.000442797	0.122192	0.743979	0.707957	FALSE
CD99_PILRA	cDC1	cDC1	CD99	PILRA	0.000442797	0.122192	0.743979	0.704613	FALSE
SPN_SIGLEC1	T4_activated	Macrophages	SPN	SIGLEC1	0.0406746	0.0328453	0.273857	0.149323	FALSE
SPN_SIGLEC1	T4_activated	Monocytes_classical	SPN	SIGLEC1	0.0406746	0.0328453	0.273857	0.214626	FALSE
SPN_SIGLEC1	T4_activated	Monocytes_intermediate	SPN	SIGLEC1	0.0406746	0.0328453	0.273857	0.235813	FALSE
CD52_SIGLEC10	B_cells_memory_activated	Monocytes_non-classical	CD52	SIGLEC10	2.09793e-06	0.136382	0.588945	0.147378	FALSE
CD52_SIGLEC10	B_cells_memory_activated	Plasma_cells	CD52	SIGLEC10	2.09793e-06	0.136382	0.588945	0.13835	FALSE
CD52_SIGLEC10	B_cells_memory_activated	cDC1	CD52	SIGLEC10	2.09793e-06	0.136382	0.588945	0.121528	FALSE
CD52_SIGLEC10	Macrophages	Monocytes_non-classical	CD52	SIGLEC10	2.23672e-07	0.275866	0.731815	0.147378	FALSE
CD52_SIGLEC10	Macrophages	Plasma_cells	CD52	SIGLEC10	2.23672e-07	0.275866	0.731815	0.13835	FALSE
CD52_SIGLEC10	Macrophages	cDC1	CD52	SIGLEC10	2.23672e-07	0.275866	0.731815	0.121528	FALSE
CD52_SIGLEC10	Monocytes_classical	Monocytes_non-classical	CD52	SIGLEC10	0.00127711	0.0849507	0.320489	0.147378	FALSE
CD52_SIGLEC10	Monocytes_classical	Plasma_cells	CD52	SIGLEC10	0.00127711	0.0849507	0.320489	0.13835	FALSE
CD52_SIGLEC10	Monocytes_classical	cDC1	CD52	SIGLEC10	0.00127711	0.0849507	0.320489	0.121528	FALSE
CD52_SIGLEC10	NK_CD16_bright	Monocytes_non-classical	CD52	SIGLEC10	2.819e-70	0.824065	0.620107	0.147378	FALSE
CD52_SIGLEC10	NK_CD16_bright	Plasma_cells	CD52	SIGLEC10	2.819e-70	0.824065	0.620107	0.13835	FALSE
CD52_SIGLEC10	NK_CD16_bright	cDC1	CD52	SIGLEC10	2.819e-70	0.824065	0.620107	0.121528	FALSE
CD52_SIGLEC10	NK_CD16_bright_activated	Monocytes_non-classical	CD52	SIGLEC10	0.030772	0.377826	0.36612	0.147378	FALSE
CD52_SIGLEC10	NK_CD16_bright_activated	Plasma_cells	CD52	SIGLEC10	0.030772	0.377826	0.36612	0.13835	FALSE
CD52_SIGLEC10	NK_CD16_bright_activated	cDC1	CD52	SIGLEC10	0.030772	0.377826	0.36612	0.121528	FALSE
CD52_SIGLEC10	T4_memory	Monocytes_non-classical	CD52	SIGLEC10	0.00534262	0.145804	0.78746	0.147378	FALSE
CD52_SIGLEC10	T4_memory	Plasma_cells	CD52	SIGLEC10	0.00534262	0.145804	0.78746	0.13835	FALSE
CD52_SIGLEC10	T4_memory	cDC1	CD52	SIGLEC10	0.00534262	0.145804	0.78746	0.121528	FALSE
CD52_SIGLEC10	T8_activated	Monocytes_non-classical	CD52	SIGLEC10	7.95249e-05	0.141721	0.350323	0.147378	FALSE
CD52_SIGLEC10	T8_activated	Plasma_cells	CD52	SIGLEC10	7.95249e-05	0.141721	0.350323	0.13835	FALSE
CD52_SIGLEC10	T8_activated	cDC1	CD52	SIGLEC10	7.95249e-05	0.141721	0.350323	0.121528	FALSE
CD52_SIGLEC10	TEM_CD8+	Monocytes_non-classical	CD52	SIGLEC10	0.00304639	0.261424	0.856403	0.147378	FALSE
CD52_SIGLEC10	TEM_CD8+	Plasma_cells	CD52	SIGLEC10	0.00304639	0.261424	0.856403	0.13835	FALSE
CD52_SIGLEC10	TEM_CD8+	cDC1	CD52	SIGLEC10	0.00304639	0.261424	0.856403	0.121528	FALSE
CD52_SIGLEC10	cDC1	Monocytes_non-classical	CD52	SIGLEC10	0.000488386	0.133206	0.397906	0.147378	FALSE
CD52_SIGLEC10	cDC1	Plasma_cells	CD52	SIGLEC10	0.000488386	0.133206	0.397906	0.13835	FALSE
CD52_SIGLEC10	cDC1	cDC1	CD52	SIGLEC10	0.000488386	0.133206	0.397906	0.121528	FALSE
LTBR_LTB	Macrophages	B_cells_memory	LTBR	LTB	0.000186329	0.0920571	0.445261	0.495288	FALSE
LTBR_LTB	Macrophages	B_cells_memory_activated	LTBR	LTB	0.000186329	0.0920571	0.445261	0.410114	FALSE
LTBR_LTB	Macrophages	B_cells_naive	LTBR	LTB	0.000186329	0.0920571	0.445261	0.679487	FALSE
LTBR_LTB	Macrophages	B_cells_naive_activated	LTBR	LTB	0.000186329	0.0920571	0.445261	0.51341	FALSE
LTBR_LTB	Macrophages	MAIT_cells	LTBR	LTB	0.000186329	0.0920571	0.445261	0.563596	FALSE
LTBR_LTB	Macrophages	Monocytes_non-classical	LTBR	LTB	0.000186329	0.0920571	0.445261	0.105787	FALSE
LTBR_LTB	Macrophages	NK_CD16_bright_activated	LTBR	LTB	0.000186329	0.0920571	0.445261	0.246988	FALSE
LTBR_LTB	Macrophages	NK_CD56_bright	LTBR	LTB	0.000186329	0.0920571	0.445261	0.226837	FALSE
LTBR_LTB	Macrophages	NK_CD56_bright_activated	LTBR	LTB	0.000186329	0.0920571	0.445261	0.408589	FALSE
LTBR_LTB	Macrophages	Plasma_cells	LTBR	LTB	0.000186329	0.0920571	0.445261	0.449029	FALSE
LTBR_LTB	Macrophages	Precursor_cells	LTBR	LTB	0.000186329	0.0920571	0.445261	0.241692	FALSE
LTBR_LTB	Macrophages	T4_activated	LTBR	LTB	0.000186329	0.0920571	0.445261	0.688483	FALSE
LTBR_LTB	Macrophages	T4_memory	LTBR	LTB	0.000186329	0.0920571	0.445261	0.789304	FALSE
LTBR_LTB	Macrophages	T4_naive	LTBR	LTB	0.000186329	0.0920571	0.445261	0.663754	FALSE
LTBR_LTB	Macrophages	T8_activated	LTBR	LTB	0.000186329	0.0920571	0.445261	0.482953	FALSE
LTBR_LTB	Macrophages	T8_naive	LTBR	LTB	0.000186329	0.0920571	0.445261	0.589151	FALSE
LTBR_LTB	Macrophages	TCM_CD8+	LTBR	LTB	0.000186329	0.0920571	0.445261	0.359931	FALSE
LTBR_LTB	Macrophages	TMRA_CD8+	LTBR	LTB	0.000186329	0.0920571	0.445261	0.106145	FALSE
LTBR_LTB	Macrophages	T_gd	LTBR	LTB	0.000186329	0.0920571	0.445261	0.222839	FALSE
LTBR_LTB	Macrophages	T_regs	LTBR	LTB	0.000186329	0.0920571	0.445261	0.715094	FALSE
LTBR_LTB	Macrophages	cDC2	LTBR	LTB	0.000186329	0.0920571	0.445261	0.19869	FALSE
LTBR_LTB	Macrophages	iNKT_cells	LTBR	LTB	0.000186329	0.0920571	0.445261	0.47459	FALSE
LTBR_LTB	Macrophages	pDC	LTBR	LTB	0.000186329	0.0920571	0.445261	0.958333	FALSE
LTBR_LTB	Monocytes_classical	B_cells_memory	LTBR	LTB	1.24388e-05	0.10233	0.417737	0.495288	FALSE
LTBR_LTB	Monocytes_classical	B_cells_memory_activated	LTBR	LTB	1.24388e-05	0.10233	0.417737	0.410114	FALSE
LTBR_LTB	Monocytes_classical	B_cells_naive	LTBR	LTB	1.24388e-05	0.10233	0.417737	0.679487	FALSE
LTBR_LTB	Monocytes_classical	B_cells_naive_activated	LTBR	LTB	1.24388e-05	0.10233	0.417737	0.51341	FALSE
LTBR_LTB	Monocytes_classical	MAIT_cells	LTBR	LTB	1.24388e-05	0.10233	0.417737	0.563596	FALSE
LTBR_LTB	Monocytes_classical	Monocytes_non-classical	LTBR	LTB	1.24388e-05	0.10233	0.417737	0.105787	FALSE
LTBR_LTB	Monocytes_classical	NK_CD16_bright_activated	LTBR	LTB	1.24388e-05	0.10233	0.417737	0.246988	FALSE
LTBR_LTB	Monocytes_classical	NK_CD56_bright	LTBR	LTB	1.24388e-05	0.10233	0.417737	0.226837	FALSE
LTBR_LTB	Monocytes_classical	NK_CD56_bright_activated	LTBR	LTB	1.24388e-05	0.10233	0.417737	0.408589	FALSE
LTBR_LTB	Monocytes_classical	Plasma_cells	LTBR	LTB	1.24388e-05	0.10233	0.417737	0.449029	FALSE
LTBR_LTB	Monocytes_classical	Precursor_cells	LTBR	LTB	1.24388e-05	0.10233	0.417737	0.241692	FALSE
LTBR_LTB	Monocytes_classical	T4_activated	LTBR	LTB	1.24388e-05	0.10233	0.417737	0.688483	FALSE
LTBR_LTB	Monocytes_classical	T4_memory	LTBR	LTB	1.24388e-05	0.10233	0.417737	0.789304	FALSE
LTBR_LTB	Monocytes_classical	T4_naive	LTBR	LTB	1.24388e-05	0.10233	0.417737	0.663754	FALSE
LTBR_LTB	Monocytes_classical	T8_activated	LTBR	LTB	1.24388e-05	0.10233	0.417737	0.482953	FALSE
LTBR_LTB	Monocytes_classical	T8_naive	LTBR	LTB	1.24388e-05	0.10233	0.417737	0.589151	FALSE
LTBR_LTB	Monocytes_classical	TCM_CD8+	LTBR	LTB	1.24388e-05	0.10233	0.417737	0.359931	FALSE
LTBR_LTB	Monocytes_classical	TMRA_CD8+	LTBR	LTB	1.24388e-05	0.10233	0.417737	0.106145	FALSE
LTBR_LTB	Monocytes_classical	T_gd	LTBR	LTB	1.24388e-05	0.10233	0.417737	0.222839	FALSE
LTBR_LTB	Monocytes_classical	T_regs	LTBR	LTB	1.24388e-05	0.10233	0.417737	0.715094	FALSE
LTBR_LTB	Monocytes_classical	cDC2	LTBR	LTB	1.24388e-05	0.10233	0.417737	0.19869	FALSE
LTBR_LTB	Monocytes_classical	iNKT_cells	LTBR	LTB	1.24388e-05	0.10233	0.417737	0.47459	FALSE
LTBR_LTB	Monocytes_classical	pDC	LTBR	LTB	1.24388e-05	0.10233	0.417737	0.958333	FALSE
CLEC2B_KLRF1	B_cells_memory	NK_CD16_bright	CLEC2B	KLRF1	0.0119716	0.133377	0.195991	0.285375	FALSE
CLEC2B_KLRF1	B_cells_memory	NK_CD56_bright	CLEC2B	KLRF1	0.0119716	0.133377	0.195991	0.284345	FALSE
CLEC2B_KLRF1	B_cells_memory_activated	NK_CD16_bright	CLEC2B	KLRF1	1.98406e-07	0.0865666	0.370352	0.285375	FALSE
CLEC2B_KLRF1	B_cells_memory_activated	NK_CD56_bright	CLEC2B	KLRF1	1.98406e-07	0.0865666	0.370352	0.284345	FALSE
CLEC2B_KLRF1	Monocytes_non-classical	NK_CD16_bright	CLEC2B	KLRF1	0.0484647	0.121016	0.410319	0.285375	FALSE
CLEC2B_KLRF1	Monocytes_non-classical	NK_CD56_bright	CLEC2B	KLRF1	0.0484647	0.121016	0.410319	0.284345	FALSE
CLEC2B_KLRF1	T8_activated	NK_CD16_bright	CLEC2B	KLRF1	0.0383848	0.0499414	0.130653	0.285375	FALSE
CLEC2B_KLRF1	T8_activated	NK_CD56_bright	CLEC2B	KLRF1	0.0383848	0.0499414	0.130653	0.284345	FALSE
PLAUR_integrin_a4b1_complex	Monocytes_intermediate	Monocytes_classical	PLAUR	ITGB1	0.032057	-0.10696	0.258178	0.337841	10_member_1
PLAUR_integrin_a4b1_complex	Monocytes_intermediate	Monocytes_classical	PLAUR	ITGA4	0.032057	-0.10696	0.258178	0.297771	10_member_2
PLAUR_integrin_a4b1_complex	Monocytes_intermediate	Monocytes_non-classical	PLAUR	ITGB1	0.032057	-0.10696	0.258178	0.347197	11_member_1
PLAUR_integrin_a4b1_complex	Monocytes_intermediate	Monocytes_non-classical	PLAUR	ITGA4	0.032057	-0.10696	0.258178	0.251356	11_member_2
PLAUR_integrin_a4b1_complex	Monocytes_intermediate	NK_CD16_bright	PLAUR	ITGB1	0.032057	-0.10696	0.258178	0.142556	12_member_1
PLAUR_integrin_a4b1_complex	Monocytes_intermediate	NK_CD16_bright	PLAUR	ITGA4	0.032057	-0.10696	0.258178	0.178393	12_member_2
PLAUR_integrin_a4b1_complex	Monocytes_intermediate	NK_CD16_bright_activated	PLAUR	ITGB1	0.032057	-0.10696	0.258178	0.11747	13_member_1
PLAUR_integrin_a4b1_complex	Monocytes_intermediate	NK_CD16_bright_activated	PLAUR	ITGA4	0.032057	-0.10696	0.258178	0.14759	13_member_2
ICAM1_integrin_aLb2_complex	B_cells_memory_activated	B_cells_memory	ICAM1	ITGB2	0.0201591	-0.0559529	0.348744	0.281675	138_member_1
ICAM1_integrin_aLb2_complex	B_cells_memory_activated	B_cells_memory	ICAM1	ITGAL	0.0201591	-0.0559529	0.348744	0.143455	138_member_2
ICAM1_integrin_aLb2_complex	B_cells_memory_activated	MAIT_cells	ICAM1	ITGB2	0.0201591	-0.0559529	0.348744	0.242325	139_member_1
ICAM1_integrin_aLb2_complex	B_cells_memory_activated	MAIT_cells	ICAM1	ITGAL	0.0201591	-0.0559529	0.348744	0.126096	139_member_2
PLAUR_integrin_a4b1_complex	Monocytes_intermediate	NK_CD56_bright	PLAUR	ITGB1	0.032057	-0.10696	0.258178	0.217252	14_member_1
PLAUR_integrin_a4b1_complex	Monocytes_intermediate	NK_CD56_bright	PLAUR	ITGA4	0.032057	-0.10696	0.258178	0.258786	14_member_2
ICAM1_integrin_aLb2_complex	B_cells_memory_activated	Macrophages	ICAM1	ITGB2	0.0201591	-0.0559529	0.348744	0.856736	140_member_1
ICAM1_integrin_aLb2_complex	B_cells_memory_activated	Macrophages	ICAM1	ITGAL	0.0201591	-0.0559529	0.348744	0.122951	140_member_2
ICAM1_integrin_aLb2_complex	B_cells_memory_activated	Monocytes_non-classical	ICAM1	ITGB2	0.0201591	-0.0559529	0.348744	0.855335	141_member_1
ICAM1_integrin_aLb2_complex	B_cells_memory_activated	Monocytes_non-classical	ICAM1	ITGAL	0.0201591	-0.0559529	0.348744	0.190778	141_member_2
ICAM1_integrin_aLb2_complex	B_cells_memory_activated	NK_CD16_bright	ICAM1	ITGB2	0.0201591	-0.0559529	0.348744	0.355995	142_member_1
ICAM1_integrin_aLb2_complex	B_cells_memory_activated	NK_CD16_bright	ICAM1	ITGAL	0.0201591	-0.0559529	0.348744	0.174177	142_member_2
ICAM1_integrin_aLb2_complex	B_cells_memory_activated	NK_CD16_bright_activated	ICAM1	ITGB2	0.0201591	-0.0559529	0.348744	0.325301	143_member_1
ICAM1_integrin_aLb2_complex	B_cells_memory_activated	NK_CD16_bright_activated	ICAM1	ITGAL	0.0201591	-0.0559529	0.348744	0.111446	143_member_2
ICAM1_integrin_aLb2_complex	B_cells_memory_activated	NK_CD56_bright	ICAM1	ITGB2	0.0201591	-0.0559529	0.348744	0.415335	144_member_1
ICAM1_integrin_aLb2_complex	B_cells_memory_activated	NK_CD56_bright	ICAM1	ITGAL	0.0201591	-0.0559529	0.348744	0.194888	144_member_2
ICAM1_integrin_aLb2_complex	B_cells_memory_activated	NK_CD56_bright_activated	ICAM1	ITGB2	0.0201591	-0.0559529	0.348744	0.359509	145_member_1
ICAM1_integrin_aLb2_complex	B_cells_memory_activated	NK_CD56_bright_activated	ICAM1	ITGAL	0.0201591	-0.0559529	0.348744	0.139877	145_member_2
ICAM1_integrin_aLb2_complex	B_cells_memory_activated	Plasma_cells	ICAM1	ITGB2	0.0201591	-0.0559529	0.348744	0.507282	146_member_1
ICAM1_integrin_aLb2_complex	B_cells_memory_activated	Plasma_cells	ICAM1	ITGAL	0.0201591	-0.0559529	0.348744	0.373786	146_member_2
ICAM1_integrin_aLb2_complex	B_cells_memory_activated	T4_activated	ICAM1	ITGB2	0.0201591	-0.0559529	0.348744	0.297182	147_member_1
ICAM1_integrin_aLb2_complex	B_cells_memory_activated	T4_activated	ICAM1	ITGAL	0.0201591	-0.0559529	0.348744	0.183299	147_member_2
ICAM1_integrin_aLb2_complex	B_cells_memory_activated	T4_memory	ICAM1	ITGB2	0.0201591	-0.0559529	0.348744	0.276529	148_member_1
ICAM1_integrin_aLb2_complex	B_cells_memory_activated	T4_memory	ICAM1	ITGAL	0.0201591	-0.0559529	0.348744	0.15876	148_member_2
ICAM1_integrin_aLb2_complex	B_cells_memory_activated	T8_activated	ICAM1	ITGB2	0.0201591	-0.0559529	0.348744	0.298405	149_member_1
ICAM1_integrin_aLb2_complex	B_cells_memory_activated	T8_activated	ICAM1	ITGAL	0.0201591	-0.0559529	0.348744	0.194245	149_member_2
PLAUR_integrin_a4b1_complex	Monocytes_intermediate	NK_CD56_bright_activated	PLAUR	ITGB1	0.032057	-0.10696	0.258178	0.134969	15_member_1
PLAUR_integrin_a4b1_complex	Monocytes_intermediate	NK_CD56_bright_activated	PLAUR	ITGA4	0.032057	-0.10696	0.258178	0.165644	15_member_2
ICAM1_integrin_aLb2_complex	B_cells_memory_activated	TCM_CD8+	ICAM1	ITGB2	0.0201591	-0.0559529	0.348744	0.317451	150_member_1
ICAM1_integrin_aLb2_complex	B_cells_memory_activated	TCM_CD8+	ICAM1	ITGAL	0.0201591	-0.0559529	0.348744	0.19403	150_member_2
ICAM1_integrin_aLb2_complex	B_cells_memory_activated	TEM_CD8+	ICAM1	ITGB2	0.0201591	-0.0559529	0.348744	0.308661	151_member_1
ICAM1_integrin_aLb2_complex	B_cells_memory_activated	TEM_CD8+	ICAM1	ITGAL	0.0201591	-0.0559529	0.348744	0.188318	151_member_2
ICAM1_integrin_aLb2_complex	B_cells_memory_activated	TMRA_CD8+	ICAM1	ITGB2	0.0201591	-0.0559529	0.348744	0.357542	152_member_1
ICAM1_integrin_aLb2_complex	B_cells_memory_activated	TMRA_CD8+	ICAM1	ITGAL	0.0201591	-0.0559529	0.348744	0.24162	152_member_2
ICAM1_integrin_aLb2_complex	B_cells_memory_activated	T_gd	ICAM1	ITGB2	0.0201591	-0.0559529	0.348744	0.290246	153_member_1
ICAM1_integrin_aLb2_complex	B_cells_memory_activated	T_gd	ICAM1	ITGAL	0.0201591	-0.0559529	0.348744	0.123711	153_member_2
ICAM1_integrin_aLb2_complex	B_cells_memory_activated	T_regs	ICAM1	ITGB2	0.0201591	-0.0559529	0.348744	0.347308	154_member_1
ICAM1_integrin_aLb2_complex	B_cells_memory_activated	T_regs	ICAM1	ITGAL	0.0201591	-0.0559529	0.348744	0.240769	154_member_2
ICAM1_integrin_aLb2_complex	B_cells_memory_activated	cDC1	ICAM1	ITGB2	0.0201591	-0.0559529	0.348744	0.900794	155_member_1
ICAM1_integrin_aLb2_complex	B_cells_memory_activated	cDC1	ICAM1	ITGAL	0.0201591	-0.0559529	0.348744	0.143353	155_member_2
ICAM1_integrin_aLb2_complex	B_cells_memory_activated	iNKT_cells	ICAM1	ITGB2	0.0201591	-0.0559529	0.348744	0.269672	156_member_1
ICAM1_integrin_aLb2_complex	B_cells_memory_activated	iNKT_cells	ICAM1	ITGAL	0.0201591	-0.0559529	0.348744	0.121311	156_member_2
ICAM1_integrin_aLb2_complex	B_cells_memory_activated	pDC	ICAM1	ITGB2	0.0201591	-0.0559529	0.348744	0.260417	157_member_1
ICAM1_integrin_aLb2_complex	B_cells_memory_activated	pDC	ICAM1	ITGAL	0.0201591	-0.0559529	0.348744	0.28125	157_member_2
ICAM1_integrin_aLb2_complex	B_cells_memory_activated	B_cells_memory_activated	ICAM1	ITGB2	0.0201591	-0.0559529	0.348744	0.526096	158_member_1
ICAM1_integrin_aLb2_complex	B_cells_memory_activated	B_cells_memory_activated	ICAM1	ITGAL	0.0201591	-0.0559529	0.348744	0.203665	158_member_2
PLAUR_integrin_a4b1_complex	Monocytes_intermediate	Plasma_cells	PLAUR	ITGB1	0.032057	-0.10696	0.258178	0.368932	16_member_1
PLAUR_integrin_a4b1_complex	Monocytes_intermediate	Plasma_cells	PLAUR	ITGA4	0.032057	-0.10696	0.258178	0.587379	16_member_2
PLAUR_integrin_a4b1_complex	Monocytes_intermediate	Precursor_cells	PLAUR	ITGB1	0.032057	-0.10696	0.258178	0.123867	17_member_1
PLAUR_integrin_a4b1_complex	Monocytes_intermediate	Precursor_cells	PLAUR	ITGA4	0.032057	-0.10696	0.258178	0.425982	17_member_2
PLAUR_integrin_a4b1_complex	Monocytes_intermediate	T4_activated	PLAUR	ITGB1	0.032057	-0.10696	0.258178	0.149457	18_member_1
PLAUR_integrin_a4b1_complex	Monocytes_intermediate	T4_activated	PLAUR	ITGA4	0.032057	-0.10696	0.258178	0.30261	18_member_2
PLAUR_integrin_a4b1_complex	Monocytes_intermediate	T4_memory	PLAUR	ITGB1	0.032057	-0.10696	0.258178	0.222638	19_member_1
PLAUR_integrin_a4b1_complex	Monocytes_intermediate	T4_memory	PLAUR	ITGA4	0.032057	-0.10696	0.258178	0.309821	19_member_2
PLAUR_integrin_a4b1_complex	Monocytes_intermediate	T8_activated	PLAUR	ITGB1	0.032057	-0.10696	0.258178	0.158586	20_member_1
PLAUR_integrin_a4b1_complex	Monocytes_intermediate	T8_activated	PLAUR	ITGA4	0.032057	-0.10696	0.258178	0.310604	20_member_2
PLAUR_integrin_a4b1_complex	Monocytes_intermediate	TCM_CD8+	PLAUR	ITGB1	0.032057	-0.10696	0.258178	0.161883	21_member_1
PLAUR_integrin_a4b1_complex	Monocytes_intermediate	TCM_CD8+	PLAUR	ITGA4	0.032057	-0.10696	0.258178	0.295637	21_member_2
PLAUR_integrin_a4b1_complex	Monocytes_intermediate	TEM_CD8+	PLAUR	ITGB1	0.032057	-0.10696	0.258178	0.24572	22_member_1
PLAUR_integrin_a4b1_complex	Monocytes_intermediate	TEM_CD8+	PLAUR	ITGA4	0.032057	-0.10696	0.258178	0.168681	22_member_2
PLAUR_integrin_a4b1_complex	Monocytes_intermediate	TMRA_CD8+	PLAUR	ITGB1	0.032057	-0.10696	0.258178	0.21648	23_member_1
PLAUR_integrin_a4b1_complex	Monocytes_intermediate	TMRA_CD8+	PLAUR	ITGA4	0.032057	-0.10696	0.258178	0.174581	23_member_2
PLAUR_integrin_a4b1_complex	Monocytes_intermediate	T_gd	PLAUR	ITGB1	0.032057	-0.10696	0.258178	0.1023	24_member_1
PLAUR_integrin_a4b1_complex	Monocytes_intermediate	T_gd	PLAUR	ITGA4	0.032057	-0.10696	0.258178	0.207772	24_member_2
PLAUR_integrin_a4b1_complex	Monocytes_intermediate	T_regs	PLAUR	ITGB1	0.032057	-0.10696	0.258178	0.247692	25_member_1
PLAUR_integrin_a4b1_complex	Monocytes_intermediate	T_regs	PLAUR	ITGA4	0.032057	-0.10696	0.258178	0.379231	25_member_2
PLAUR_integrin_a4b1_complex	Monocytes_intermediate	cDC1	PLAUR	ITGB1	0.032057	-0.10696	0.258178	0.345734	26_member_1
PLAUR_integrin_a4b1_complex	Monocytes_intermediate	cDC1	PLAUR	ITGA4	0.032057	-0.10696	0.258178	0.133433	26_member_2
PLAUR_integrin_a4b1_complex	Monocytes_intermediate	cDC2	PLAUR	ITGB1	0.032057	-0.10696	0.258178	0.196507	27_member_1
PLAUR_integrin_a4b1_complex	Monocytes_intermediate	cDC2	PLAUR	ITGA4	0.032057	-0.10696	0.258178	0.21179	27_member_2
PLAUR_integrin_a4b1_complex	Monocytes_intermediate	iNKT_cells	PLAUR	ITGB1	0.032057	-0.10696	0.258178	0.112295	28_member_1
PLAUR_integrin_a4b1_complex	Monocytes_intermediate	iNKT_cells	PLAUR	ITGA4	0.032057	-0.10696	0.258178	0.244262	28_member_2
PLAUR_integrin_a4b1_complex	Monocytes_intermediate	Monocytes_intermediate	PLAUR	ITGB1	0.032057	-0.10696	0.258178	0.223926	29_member_1
PLAUR_integrin_a4b1_complex	Monocytes_intermediate	Monocytes_intermediate	PLAUR	ITGA4	0.032057	-0.10696	0.258178	0.134969	29_member_2
CD40LG_integrin_a5b1_complex	T4_activated	Macrophages	CD40LG	ITGA5	4.20454e-08	-0.109568	0.374406	0.183179	30_member_1
CD40LG_integrin_a5b1_complex	T4_activated	Macrophages	CD40LG	ITGB1	4.20454e-08	-0.109568	0.374406	0.495011	30_member_2
CD40LG_integrin_a5b1_complex	T4_activated	Monocytes_classical	CD40LG	ITGA5	4.20454e-08	-0.109568	0.374406	0.13724	31_member_1
CD40LG_integrin_a5b1_complex	T4_activated	Monocytes_classical	CD40LG	ITGB1	4.20454e-08	-0.109568	0.374406	0.337841	31_member_2
CD40LG_integrin_a5b1_complex	T4_activated	Monocytes_non-classical	CD40LG	ITGA5	4.20454e-08	-0.109568	0.374406	0.105787	32_member_1
CD40LG_integrin_a5b1_complex	T4_activated	Monocytes_non-classical	CD40LG	ITGB1	4.20454e-08	-0.109568	0.374406	0.347197	32_member_2
CD40LG_integrin_a5b1_complex	T4_activated	cDC1	CD40LG	ITGA5	4.20454e-08	-0.109568	0.374406	0.136409	33_member_1
CD40LG_integrin_a5b1_complex	T4_activated	cDC1	CD40LG	ITGB1	4.20454e-08	-0.109568	0.374406	0.345734	33_member_2
CD40LG_integrin_a5b1_complex	T_regs	Macrophages	CD40LG	ITGA5	0.0467314	-0.0626968	0.310377	0.183179	34_member_1
CD40LG_integrin_a5b1_complex	T_regs	Macrophages	CD40LG	ITGB1	0.0467314	-0.0626968	0.310377	0.495011	34_member_2
CD40LG_integrin_a5b1_complex	T_regs	Monocytes_classical	CD40LG	ITGA5	0.0467314	-0.0626968	0.310377	0.13724	35_member_1
CD40LG_integrin_a5b1_complex	T_regs	Monocytes_classical	CD40LG	ITGB1	0.0467314	-0.0626968	0.310377	0.337841	35_member_2
CD40LG_integrin_a5b1_complex	T_regs	Monocytes_non-classical	CD40LG	ITGA5	0.0467314	-0.0626968	0.310377	0.105787	36_member_1
CD40LG_integrin_a5b1_complex	T_regs	Monocytes_non-classical	CD40LG	ITGB1	0.0467314	-0.0626968	0.310377	0.347197	36_member_2
CD40LG_integrin_a5b1_complex	T_regs	cDC1	CD40LG	ITGA5	0.0467314	-0.0626968	0.310377	0.136409	37_member_1
CD40LG_integrin_a5b1_complex	T_regs	cDC1	CD40LG	ITGB1	0.0467314	-0.0626968	0.310377	0.345734	37_member_2
ICAM1_integrin_aMb2_complex	B_cells_memory_activated	Macrophages	ICAM1	ITGB2	0.0201591	-0.0559529	0.348744	0.856736	44_member_1
ICAM1_integrin_aMb2_complex	B_cells_memory_activated	Macrophages	ICAM1	ITGAM	0.0201591	-0.0559529	0.348744	0.146472	44_member_2
ICAM1_integrin_aMb2_complex	B_cells_memory_activated	Monocytes_classical	ICAM1	ITGB2	0.0201591	-0.0559529	0.348744	0.788881	45_member_1
ICAM1_integrin_aMb2_complex	B_cells_memory_activated	Monocytes_classical	ICAM1	ITGAM	0.0201591	-0.0559529	0.348744	0.132482	45_member_2
ICAM1_integrin_aMb2_complex	B_cells_memory_activated	Monocytes_non-classical	ICAM1	ITGB2	0.0201591	-0.0559529	0.348744	0.855335	46_member_1
ICAM1_integrin_aMb2_complex	B_cells_memory_activated	Monocytes_non-classical	ICAM1	ITGAM	0.0201591	-0.0559529	0.348744	0.10217	46_member_2
ICAM1_integrin_aMb2_complex	B_cells_memory_activated	cDC1	ICAM1	ITGB2	0.0201591	-0.0559529	0.348744	0.900794	47_member_1
ICAM1_integrin_aMb2_complex	B_cells_memory_activated	cDC1	ICAM1	ITGAM	0.0201591	-0.0559529	0.348744	0.173611	47_member_2
ICAM1_integrin_aXb2_complex	B_cells_memory_activated	Macrophages	ICAM1	ITGB2	0.0201591	-0.0559529	0.348744	0.856736	48_member_1
ICAM1_integrin_aXb2_complex	B_cells_memory_activated	Macrophages	ICAM1	ITGAX	0.0201591	-0.0559529	0.348744	0.587669	48_member_2
ICAM1_integrin_aXb2_complex	B_cells_memory_activated	Monocytes_classical	ICAM1	ITGB2	0.0201591	-0.0559529	0.348744	0.788881	49_member_1
ICAM1_integrin_aXb2_complex	B_cells_memory_activated	Monocytes_classical	ICAM1	ITGAX	0.0201591	-0.0559529	0.348744	0.304533	49_member_2
ICAM1_integrin_aXb2_complex	B_cells_memory_activated	Monocytes_intermediate	ICAM1	ITGB2	0.0201591	-0.0559529	0.348744	0.572469	50_member_1
ICAM1_integrin_aXb2_complex	B_cells_memory_activated	Monocytes_intermediate	ICAM1	ITGAX	0.0201591	-0.0559529	0.348744	0.202454	50_member_2
ICAM1_integrin_aXb2_complex	B_cells_memory_activated	Monocytes_non-classical	ICAM1	ITGB2	0.0201591	-0.0559529	0.348744	0.855335	51_member_1
ICAM1_integrin_aXb2_complex	B_cells_memory_activated	Monocytes_non-classical	ICAM1	ITGAX	0.0201591	-0.0559529	0.348744	0.34358	51_member_2
ICAM1_integrin_aXb2_complex	B_cells_memory_activated	cDC1	ICAM1	ITGB2	0.0201591	-0.0559529	0.348744	0.900794	52_member_1
ICAM1_integrin_aXb2_complex	B_cells_memory_activated	cDC1	ICAM1	ITGAX	0.0201591	-0.0559529	0.348744	0.496776	52_member_2
PLAUR_integrin_a4b1_complex	Monocytes_intermediate	B_cells_memory	PLAUR	ITGB1	0.032057	-0.10696	0.258178	0.183246	6_member_1
PLAUR_integrin_a4b1_complex	Monocytes_intermediate	B_cells_memory	PLAUR	ITGA4	0.032057	-0.10696	0.258178	0.350785	6_member_2
TGFB1_TGFbeta_receptor1	B_cells_memory_activated	Macrophages	TGFB1	TGFBR1	0.00627459	-0.0629458	0.398492	0.155738	611_member_1
TGFB1_TGFbeta_receptor1	B_cells_memory_activated	Macrophages	TGFB1	TGFBR2	0.00627459	-0.0629458	0.398492	0.171062	611_member_2
TGFB1_TGFbeta_receptor1	B_cells_memory_activated	Monocytes_classical	TGFB1	TGFBR1	0.00627459	-0.0629458	0.398492	0.122715	612_member_1
TGFB1_TGFbeta_receptor1	B_cells_memory_activated	Monocytes_classical	TGFB1	TGFBR2	0.00627459	-0.0629458	0.398492	0.166041	612_member_2
IFNG_Type_II_IFNR	T4_activated	B_cells_memory	IFNG	IFNGR1	3.77134e-30	-0.407802	0.88117	0.243979	613_member_1
IFNG_Type_II_IFNR	T4_activated	B_cells_memory	IFNG	IFNGR2	3.77134e-30	-0.407802	0.88117	0.292147	613_member_2
IFNG_Type_II_IFNR	T4_activated	B_cells_memory_activated	IFNG	IFNGR1	3.77134e-30	-0.407802	0.88117	0.426119	614_member_1
IFNG_Type_II_IFNR	T4_activated	B_cells_memory_activated	IFNG	IFNGR2	3.77134e-30	-0.407802	0.88117	0.427047	614_member_2
IFNG_Type_II_IFNR	T4_activated	B_cells_naive	IFNG	IFNGR1	3.77134e-30	-0.407802	0.88117	0.127493	615_member_1
IFNG_Type_II_IFNR	T4_activated	B_cells_naive	IFNG	IFNGR2	3.77134e-30	-0.407802	0.88117	0.188034	615_member_2
IFNG_Type_II_IFNR	T4_activated	B_cells_naive_activated	IFNG	IFNGR1	3.77134e-30	-0.407802	0.88117	0.128991	616_member_1
IFNG_Type_II_IFNR	T4_activated	B_cells_naive_activated	IFNG	IFNGR2	3.77134e-30	-0.407802	0.88117	0.192848	616_member_2
IFNG_Type_II_IFNR	T4_activated	Macrophages	IFNG	IFNGR1	3.77134e-30	-0.407802	0.88117	0.553813	617_member_1
IFNG_Type_II_IFNR	T4_activated	Macrophages	IFNG	IFNGR2	3.77134e-30	-0.407802	0.88117	0.583749	617_member_2
IFNG_Type_II_IFNR	T4_activated	Monocytes_classical	IFNG	IFNGR1	3.77134e-30	-0.407802	0.88117	0.471074	618_member_1
IFNG_Type_II_IFNR	T4_activated	Monocytes_classical	IFNG	IFNGR2	3.77134e-30	-0.407802	0.88117	0.606561	618_member_2
IFNG_Type_II_IFNR	T4_activated	Monocytes_intermediate	IFNG	IFNGR1	3.77134e-30	-0.407802	0.88117	0.222009	619_member_1
IFNG_Type_II_IFNR	T4_activated	Monocytes_intermediate	IFNG	IFNGR2	3.77134e-30	-0.407802	0.88117	0.41066	619_member_2
IFNG_Type_II_IFNR	T4_activated	Monocytes_non-classical	IFNG	IFNGR1	3.77134e-30	-0.407802	0.88117	0.497288	620_member_1
IFNG_Type_II_IFNR	T4_activated	Monocytes_non-classical	IFNG	IFNGR2	3.77134e-30	-0.407802	0.88117	0.629295	620_member_2
IFNG_Type_II_IFNR	T4_activated	Plasma_cells	IFNG	IFNGR1	3.77134e-30	-0.407802	0.88117	0.354369	621_member_1
IFNG_Type_II_IFNR	T4_activated	Plasma_cells	IFNG	IFNGR2	3.77134e-30	-0.407802	0.88117	0.5	621_member_2
IFNG_Type_II_IFNR	T4_activated	Precursor_cells	IFNG	IFNGR1	3.77134e-30	-0.407802	0.88117	0.111782	622_member_1
IFNG_Type_II_IFNR	T4_activated	Precursor_cells	IFNG	IFNGR2	3.77134e-30	-0.407802	0.88117	0.253776	622_member_2
IFNG_Type_II_IFNR	T4_activated	cDC1	IFNG	IFNGR1	3.77134e-30	-0.407802	0.88117	0.562252	623_member_1
IFNG_Type_II_IFNR	T4_activated	cDC1	IFNG	IFNGR2	3.77134e-30	-0.407802	0.88117	0.613095	623_member_2
IFNG_Type_II_IFNR	T4_activated	cDC2	IFNG	IFNGR1	3.77134e-30	-0.407802	0.88117	0.213974	624_member_1
IFNG_Type_II_IFNR	T4_activated	cDC2	IFNG	IFNGR2	3.77134e-30	-0.407802	0.88117	0.430131	624_member_2
IFNG_Type_II_IFNR	T4_activated	pDC	IFNG	IFNGR1	3.77134e-30	-0.407802	0.88117	0.125	625_member_1
IFNG_Type_II_IFNR	T4_activated	pDC	IFNG	IFNGR2	3.77134e-30	-0.407802	0.88117	0.145833	625_member_2
IFNG_Type_II_IFNR	T8_activated	B_cells_memory	IFNG	IFNGR1	5.59782e-18	-0.491685	0.837042	0.243979	626_member_1
IFNG_Type_II_IFNR	T8_activated	B_cells_memory	IFNG	IFNGR2	5.59782e-18	-0.491685	0.837042	0.292147	626_member_2
IFNG_Type_II_IFNR	T8_activated	B_cells_memory_activated	IFNG	IFNGR1	5.59782e-18	-0.491685	0.837042	0.426119	627_member_1
IFNG_Type_II_IFNR	T8_activated	B_cells_memory_activated	IFNG	IFNGR2	5.59782e-18	-0.491685	0.837042	0.427047	627_member_2
IFNG_Type_II_IFNR	T8_activated	B_cells_naive	IFNG	IFNGR1	5.59782e-18	-0.491685	0.837042	0.127493	628_member_1
IFNG_Type_II_IFNR	T8_activated	B_cells_naive	IFNG	IFNGR2	5.59782e-18	-0.491685	0.837042	0.188034	628_member_2
IFNG_Type_II_IFNR	T8_activated	B_cells_naive_activated	IFNG	IFNGR1	5.59782e-18	-0.491685	0.837042	0.128991	629_member_1
IFNG_Type_II_IFNR	T8_activated	B_cells_naive_activated	IFNG	IFNGR2	5.59782e-18	-0.491685	0.837042	0.192848	629_member_2
IFNG_Type_II_IFNR	T8_activated	Macrophages	IFNG	IFNGR1	5.59782e-18	-0.491685	0.837042	0.553813	630_member_1
IFNG_Type_II_IFNR	T8_activated	Macrophages	IFNG	IFNGR2	5.59782e-18	-0.491685	0.837042	0.583749	630_member_2
IFNG_Type_II_IFNR	T8_activated	Monocytes_classical	IFNG	IFNGR1	5.59782e-18	-0.491685	0.837042	0.471074	631_member_1
IFNG_Type_II_IFNR	T8_activated	Monocytes_classical	IFNG	IFNGR2	5.59782e-18	-0.491685	0.837042	0.606561	631_member_2
IFNG_Type_II_IFNR	T8_activated	Monocytes_intermediate	IFNG	IFNGR1	5.59782e-18	-0.491685	0.837042	0.222009	632_member_1
IFNG_Type_II_IFNR	T8_activated	Monocytes_intermediate	IFNG	IFNGR2	5.59782e-18	-0.491685	0.837042	0.41066	632_member_2
IFNG_Type_II_IFNR	T8_activated	Monocytes_non-classical	IFNG	IFNGR1	5.59782e-18	-0.491685	0.837042	0.497288	633_member_1
IFNG_Type_II_IFNR	T8_activated	Monocytes_non-classical	IFNG	IFNGR2	5.59782e-18	-0.491685	0.837042	0.629295	633_member_2
IFNG_Type_II_IFNR	T8_activated	Plasma_cells	IFNG	IFNGR1	5.59782e-18	-0.491685	0.837042	0.354369	634_member_1
IFNG_Type_II_IFNR	T8_activated	Plasma_cells	IFNG	IFNGR2	5.59782e-18	-0.491685	0.837042	0.5	634_member_2
IFNG_Type_II_IFNR	T8_activated	Precursor_cells	IFNG	IFNGR1	5.59782e-18	-0.491685	0.837042	0.111782	635_member_1
IFNG_Type_II_IFNR	T8_activated	Precursor_cells	IFNG	IFNGR2	5.59782e-18	-0.491685	0.837042	0.253776	635_member_2
IFNG_Type_II_IFNR	T8_activated	cDC1	IFNG	IFNGR1	5.59782e-18	-0.491685	0.837042	0.562252	636_member_1
IFNG_Type_II_IFNR	T8_activated	cDC1	IFNG	IFNGR2	5.59782e-18	-0.491685	0.837042	0.613095	636_member_2
IFNG_Type_II_IFNR	T8_activated	cDC2	IFNG	IFNGR1	5.59782e-18	-0.491685	0.837042	0.213974	637_member_1
IFNG_Type_II_IFNR	T8_activated	cDC2	IFNG	IFNGR2	5.59782e-18	-0.491685	0.837042	0.430131	637_member_2
IFNG_Type_II_IFNR	T8_activated	pDC	IFNG	IFNGR1	5.59782e-18	-0.491685	0.837042	0.125	638_member_1
IFNG_Type_II_IFNR	T8_activated	pDC	IFNG	IFNGR2	5.59782e-18	-0.491685	0.837042	0.145833	638_member_2
IFNG_Type_II_IFNR	T_regs	B_cells_memory	IFNG	IFNGR1	4.08799e-12	-0.348594	0.844811	0.243979	639_member_1
IFNG_Type_II_IFNR	T_regs	B_cells_memory	IFNG	IFNGR2	4.08799e-12	-0.348594	0.844811	0.292147	639_member_2
IFNG_Type_II_IFNR	T_regs	B_cells_memory_activated	IFNG	IFNGR1	4.08799e-12	-0.348594	0.844811	0.426119	640_member_1
IFNG_Type_II_IFNR	T_regs	B_cells_memory_activated	IFNG	IFNGR2	4.08799e-12	-0.348594	0.844811	0.427047	640_member_2
IFNG_Type_II_IFNR	T_regs	B_cells_naive	IFNG	IFNGR1	4.08799e-12	-0.348594	0.844811	0.127493	641_member_1
IFNG_Type_II_IFNR	T_regs	B_cells_naive	IFNG	IFNGR2	4.08799e-12	-0.348594	0.844811	0.188034	641_member_2
IFNG_Type_II_IFNR	T_regs	B_cells_naive_activated	IFNG	IFNGR1	4.08799e-12	-0.348594	0.844811	0.128991	642_member_1
IFNG_Type_II_IFNR	T_regs	B_cells_naive_activated	IFNG	IFNGR2	4.08799e-12	-0.348594	0.844811	0.192848	642_member_2
IFNG_Type_II_IFNR	T_regs	Macrophages	IFNG	IFNGR1	4.08799e-12	-0.348594	0.844811	0.553813	643_member_1
IFNG_Type_II_IFNR	T_regs	Macrophages	IFNG	IFNGR2	4.08799e-12	-0.348594	0.844811	0.583749	643_member_2
IFNG_Type_II_IFNR	T_regs	Monocytes_classical	IFNG	IFNGR1	4.08799e-12	-0.348594	0.844811	0.471074	644_member_1
IFNG_Type_II_IFNR	T_regs	Monocytes_classical	IFNG	IFNGR2	4.08799e-12	-0.348594	0.844811	0.606561	644_member_2
IFNG_Type_II_IFNR	T_regs	Monocytes_intermediate	IFNG	IFNGR1	4.08799e-12	-0.348594	0.844811	0.222009	645_member_1
IFNG_Type_II_IFNR	T_regs	Monocytes_intermediate	IFNG	IFNGR2	4.08799e-12	-0.348594	0.844811	0.41066	645_member_2
IFNG_Type_II_IFNR	T_regs	Monocytes_non-classical	IFNG	IFNGR1	4.08799e-12	-0.348594	0.844811	0.497288	646_member_1
IFNG_Type_II_IFNR	T_regs	Monocytes_non-classical	IFNG	IFNGR2	4.08799e-12	-0.348594	0.844811	0.629295	646_member_2
IFNG_Type_II_IFNR	T_regs	Plasma_cells	IFNG	IFNGR1	4.08799e-12	-0.348594	0.844811	0.354369	647_member_1
IFNG_Type_II_IFNR	T_regs	Plasma_cells	IFNG	IFNGR2	4.08799e-12	-0.348594	0.844811	0.5	647_member_2
IFNG_Type_II_IFNR	T_regs	Precursor_cells	IFNG	IFNGR1	4.08799e-12	-0.348594	0.844811	0.111782	648_member_1
IFNG_Type_II_IFNR	T_regs	Precursor_cells	IFNG	IFNGR2	4.08799e-12	-0.348594	0.844811	0.253776	648_member_2
IFNG_Type_II_IFNR	T_regs	cDC1	IFNG	IFNGR1	4.08799e-12	-0.348594	0.844811	0.562252	649_member_1
IFNG_Type_II_IFNR	T_regs	cDC1	IFNG	IFNGR2	4.08799e-12	-0.348594	0.844811	0.613095	649_member_2
IFNG_Type_II_IFNR	T_regs	cDC2	IFNG	IFNGR1	4.08799e-12	-0.348594	0.844811	0.213974	650_member_1
IFNG_Type_II_IFNR	T_regs	cDC2	IFNG	IFNGR2	4.08799e-12	-0.348594	0.844811	0.430131	650_member_2
IFNG_Type_II_IFNR	T_regs	pDC	IFNG	IFNGR1	4.08799e-12	-0.348594	0.844811	0.125	651_member_1
IFNG_Type_II_IFNR	T_regs	pDC	IFNG	IFNGR2	4.08799e-12	-0.348594	0.844811	0.145833	651_member_2
PLAUR_integrin_a4b1_complex	Monocytes_intermediate	B_cells_memory_activated	PLAUR	ITGB1	0.032057	-0.10696	0.258178	0.202041	7_member_1
PLAUR_integrin_a4b1_complex	Monocytes_intermediate	B_cells_memory_activated	PLAUR	ITGA4	0.032057	-0.10696	0.258178	0.404083	7_member_2
PLAUR_integrin_a4b1_complex	Monocytes_intermediate	MAIT_cells	PLAUR	ITGB1	0.032057	-0.10696	0.258178	0.105263	8_member_1
PLAUR_integrin_a4b1_complex	Monocytes_intermediate	MAIT_cells	PLAUR	ITGA4	0.032057	-0.10696	0.258178	0.226974	8_member_2
CD47_SIRB1_complex	cDC1	Macrophages	CD47	SIRPB1	0.0349352	-0.0746251	0.471204	0.163115	829_member_1
CD47_SIRB1_complex	cDC1	Macrophages	CD47	TYROBP	0.0349352	-0.0746251	0.471204	0.991183	829_member_2
CD47_SIRB1_complex	cDC1	Monocytes_classical	CD47	SIRPB1	0.0349352	-0.0746251	0.471204	0.121463	830_member_1
CD47_SIRB1_complex	cDC1	Monocytes_classical	CD47	TYROBP	0.0349352	-0.0746251	0.471204	0.987228	830_member_2
CD47_SIRB1_complex	cDC1	cDC1	CD47	SIRPB1	0.0349352	-0.0746251	0.471204	0.12252	835_member_1
CD47_SIRB1_complex	cDC1	cDC1	CD47	TYROBP	0.0349352	-0.0746251	0.471204	0.988591	835_member_2
PLAUR_integrin_a4b1_complex	Monocytes_intermediate	Macrophages	PLAUR	ITGB1	0.032057	-0.10696	0.258178	0.495011	9_member_1
PLAUR_integrin_a4b1_complex	Monocytes_intermediate	Macrophages	PLAUR	ITGA4	0.032057	-0.10696	0.258178	0.21454	9_member_2
ICAM1_integrin_aMb2_complex	Macrophages	Monocytes_classical	ICAM1	ITGB2	0.00146904	0.100439	0.495959	0.788881	100_member_1
ICAM1_integrin_aMb2_complex	Macrophages	Monocytes_classical	ICAM1	ITGAM	0.00146904	0.100439	0.495959	0.132482	100_member_2
ICAM1_integrin_aMb2_complex	Macrophages	Monocytes_non-classical	ICAM1	ITGB2	0.00146904	0.100439	0.495959	0.855335	101_member_1
ICAM1_integrin_aMb2_complex	Macrophages	Monocytes_non-classical	ICAM1	ITGAM	0.00146904	0.100439	0.495959	0.10217	101_member_2
ICAM1_integrin_aMb2_complex	Macrophages	cDC1	ICAM1	ITGB2	0.00146904	0.100439	0.495959	0.900794	102_member_1
ICAM1_integrin_aMb2_complex	Macrophages	cDC1	ICAM1	ITGAM	0.00146904	0.100439	0.495959	0.173611	102_member_2
ICAM1_integrin_aMb2_complex	Macrophages	Macrophages	ICAM1	ITGB2	0.00146904	0.100439	0.495959	0.856736	103_member_1
ICAM1_integrin_aMb2_complex	Macrophages	Macrophages	ICAM1	ITGAM	0.00146904	0.100439	0.495959	0.146472	103_member_2
ICAM1_integrin_aXb2_complex	Macrophages	Monocytes_classical	ICAM1	ITGB2	0.00146904	0.100439	0.495959	0.788881	104_member_1
ICAM1_integrin_aXb2_complex	Macrophages	Monocytes_classical	ICAM1	ITGAX	0.00146904	0.100439	0.495959	0.304533	104_member_2
ICAM1_integrin_aXb2_complex	Macrophages	Monocytes_intermediate	ICAM1	ITGB2	0.00146904	0.100439	0.495959	0.572469	105_member_1
ICAM1_integrin_aXb2_complex	Macrophages	Monocytes_intermediate	ICAM1	ITGAX	0.00146904	0.100439	0.495959	0.202454	105_member_2
ICAM1_integrin_aXb2_complex	Macrophages	Monocytes_non-classical	ICAM1	ITGB2	0.00146904	0.100439	0.495959	0.855335	106_member_1
ICAM1_integrin_aXb2_complex	Macrophages	Monocytes_non-classical	ICAM1	ITGAX	0.00146904	0.100439	0.495959	0.34358	106_member_2
ICAM1_integrin_aXb2_complex	Macrophages	cDC1	ICAM1	ITGB2	0.00146904	0.100439	0.495959	0.900794	107_member_1
ICAM1_integrin_aXb2_complex	Macrophages	cDC1	ICAM1	ITGAX	0.00146904	0.100439	0.495959	0.496776	107_member_2
ICAM1_integrin_aXb2_complex	Macrophages	Macrophages	ICAM1	ITGB2	0.00146904	0.100439	0.495959	0.856736	108_member_1
ICAM1_integrin_aXb2_complex	Macrophages	Macrophages	ICAM1	ITGAX	0.00146904	0.100439	0.495959	0.587669	108_member_2
ICAM1_integrin_aLb2_complex	Macrophages	B_cells_memory	ICAM1	ITGB2	0.00146904	0.100439	0.495959	0.281675	392_member_1
ICAM1_integrin_aLb2_complex	Macrophages	B_cells_memory	ICAM1	ITGAL	0.00146904	0.100439	0.495959	0.143455	392_member_2
ICAM1_integrin_aLb2_complex	Macrophages	B_cells_memory_activated	ICAM1	ITGB2	0.00146904	0.100439	0.495959	0.526096	393_member_1
ICAM1_integrin_aLb2_complex	Macrophages	B_cells_memory_activated	ICAM1	ITGAL	0.00146904	0.100439	0.495959	0.203665	393_member_2
ICAM1_integrin_aLb2_complex	Macrophages	MAIT_cells	ICAM1	ITGB2	0.00146904	0.100439	0.495959	0.242325	394_member_1
ICAM1_integrin_aLb2_complex	Macrophages	MAIT_cells	ICAM1	ITGAL	0.00146904	0.100439	0.495959	0.126096	394_member_2
ICAM1_integrin_aLb2_complex	Macrophages	Monocytes_non-classical	ICAM1	ITGB2	0.00146904	0.100439	0.495959	0.855335	395_member_1
ICAM1_integrin_aLb2_complex	Macrophages	Monocytes_non-classical	ICAM1	ITGAL	0.00146904	0.100439	0.495959	0.190778	395_member_2
ICAM1_integrin_aLb2_complex	Macrophages	NK_CD16_bright	ICAM1	ITGB2	0.00146904	0.100439	0.495959	0.385265	396_member_1
ICAM1_integrin_aLb2_complex	Macrophages	NK_CD16_bright	ICAM1	ITGAL	0.00146904	0.100439	0.495959	0.192632	396_member_2
ICAM1_integrin_aLb2_complex	Macrophages	NK_CD16_bright_activated	ICAM1	ITGB2	0.00146904	0.100439	0.495959	0.325301	397_member_1
ICAM1_integrin_aLb2_complex	Macrophages	NK_CD16_bright_activated	ICAM1	ITGAL	0.00146904	0.100439	0.495959	0.111446	397_member_2
ICAM1_integrin_aLb2_complex	Macrophages	NK_CD56_bright	ICAM1	ITGB2	0.00146904	0.100439	0.495959	0.415335	398_member_1
ICAM1_integrin_aLb2_complex	Macrophages	NK_CD56_bright	ICAM1	ITGAL	0.00146904	0.100439	0.495959	0.194888	398_member_2
ICAM1_integrin_aLb2_complex	Macrophages	NK_CD56_bright_activated	ICAM1	ITGB2	0.00146904	0.100439	0.495959	0.359509	399_member_1
ICAM1_integrin_aLb2_complex	Macrophages	NK_CD56_bright_activated	ICAM1	ITGAL	0.00146904	0.100439	0.495959	0.139877	399_member_2
ICAM1_integrin_aLb2_complex	Macrophages	Plasma_cells	ICAM1	ITGB2	0.00146904	0.100439	0.495959	0.507282	400_member_1
ICAM1_integrin_aLb2_complex	Macrophages	Plasma_cells	ICAM1	ITGAL	0.00146904	0.100439	0.495959	0.373786	400_member_2
ICAM1_integrin_aLb2_complex	Macrophages	T4_activated	ICAM1	ITGB2	0.00146904	0.100439	0.495959	0.297182	401_member_1
ICAM1_integrin_aLb2_complex	Macrophages	T4_activated	ICAM1	ITGAL	0.00146904	0.100439	0.495959	0.183299	401_member_2
ICAM1_integrin_aLb2_complex	Macrophages	T4_memory	ICAM1	ITGB2	0.00146904	0.100439	0.495959	0.276529	402_member_1
ICAM1_integrin_aLb2_complex	Macrophages	T4_memory	ICAM1	ITGAL	0.00146904	0.100439	0.495959	0.15876	402_member_2
ICAM1_integrin_aLb2_complex	Macrophages	T8_activated	ICAM1	ITGB2	0.00146904	0.100439	0.495959	0.32448	403_member_1
ICAM1_integrin_aLb2_complex	Macrophages	T8_activated	ICAM1	ITGAL	0.00146904	0.100439	0.495959	0.222541	403_member_2
ICAM1_integrin_aLb2_complex	Macrophages	TCM_CD8+	ICAM1	ITGB2	0.00146904	0.100439	0.495959	0.317451	404_member_1
ICAM1_integrin_aLb2_complex	Macrophages	TCM_CD8+	ICAM1	ITGAL	0.00146904	0.100439	0.495959	0.19403	404_member_2
ICAM1_integrin_aLb2_complex	Macrophages	TEM_CD8+	ICAM1	ITGB2	0.00146904	0.100439	0.495959	0.308661	405_member_1
ICAM1_integrin_aLb2_complex	Macrophages	TEM_CD8+	ICAM1	ITGAL	0.00146904	0.100439	0.495959	0.188318	405_member_2
ICAM1_integrin_aLb2_complex	Macrophages	TMRA_CD8+	ICAM1	ITGB2	0.00146904	0.100439	0.495959	0.357542	406_member_1
ICAM1_integrin_aLb2_complex	Macrophages	TMRA_CD8+	ICAM1	ITGAL	0.00146904	0.100439	0.495959	0.24162	406_member_2
ICAM1_integrin_aLb2_complex	Macrophages	T_gd	ICAM1	ITGB2	0.00146904	0.100439	0.495959	0.290246	407_member_1
ICAM1_integrin_aLb2_complex	Macrophages	T_gd	ICAM1	ITGAL	0.00146904	0.100439	0.495959	0.123711	407_member_2
ICAM1_integrin_aLb2_complex	Macrophages	T_regs	ICAM1	ITGB2	0.00146904	0.100439	0.495959	0.347308	408_member_1
ICAM1_integrin_aLb2_complex	Macrophages	T_regs	ICAM1	ITGAL	0.00146904	0.100439	0.495959	0.240769	408_member_2
ICAM1_integrin_aLb2_complex	Macrophages	cDC1	ICAM1	ITGB2	0.00146904	0.100439	0.495959	0.900794	409_member_1
ICAM1_integrin_aLb2_complex	Macrophages	cDC1	ICAM1	ITGAL	0.00146904	0.100439	0.495959	0.143353	409_member_2
ICAM1_integrin_aLb2_complex	Macrophages	iNKT_cells	ICAM1	ITGB2	0.00146904	0.100439	0.495959	0.269672	410_member_1
ICAM1_integrin_aLb2_complex	Macrophages	iNKT_cells	ICAM1	ITGAL	0.00146904	0.100439	0.495959	0.121311	410_member_2
ICAM1_integrin_aLb2_complex	Macrophages	pDC	ICAM1	ITGB2	0.00146904	0.100439	0.495959	0.260417	411_member_1
ICAM1_integrin_aLb2_complex	Macrophages	pDC	ICAM1	ITGAL	0.00146904	0.100439	0.495959	0.28125	411_member_2
ICAM1_integrin_aLb2_complex	Macrophages	Macrophages	ICAM1	ITGB2	0.00146904	0.100439	0.495959	0.856736	435_member_1
ICAM1_integrin_aLb2_complex	Macrophages	Macrophages	ICAM1	ITGAL	0.00146904	0.100439	0.495959	0.122951	435_member_2
PLAUR_integrin_a4b1_complex	Macrophages	B_cells_memory	PLAUR	ITGB1	0.000301322	0.151074	0.784717	0.183246	52_member_1
PLAUR_integrin_a4b1_complex	Macrophages	B_cells_memory	PLAUR	ITGA4	0.000301322	0.151074	0.784717	0.350785	52_member_2
PLAUR_integrin_a4b1_complex	Macrophages	B_cells_memory_activated	PLAUR	ITGB1	0.000301322	0.151074	0.784717	0.202041	53_member_1
PLAUR_integrin_a4b1_complex	Macrophages	B_cells_memory_activated	PLAUR	ITGA4	0.000301322	0.151074	0.784717	0.404083	53_member_2
PLAUR_integrin_a4b1_complex	Macrophages	MAIT_cells	PLAUR	ITGB1	0.000301322	0.151074	0.784717	0.105263	54_member_1
PLAUR_integrin_a4b1_complex	Macrophages	MAIT_cells	PLAUR	ITGA4	0.000301322	0.151074	0.784717	0.226974	54_member_2
PLAUR_integrin_a4b1_complex	Macrophages	Monocytes_classical	PLAUR	ITGB1	0.000301322	0.151074	0.784717	0.337841	55_member_1
PLAUR_integrin_a4b1_complex	Macrophages	Monocytes_classical	PLAUR	ITGA4	0.000301322	0.151074	0.784717	0.297771	55_member_2
PLAUR_integrin_a4b1_complex	Macrophages	Monocytes_intermediate	PLAUR	ITGB1	0.000301322	0.151074	0.784717	0.223926	56_member_1
PLAUR_integrin_a4b1_complex	Macrophages	Monocytes_intermediate	PLAUR	ITGA4	0.000301322	0.151074	0.784717	0.134969	56_member_2
PLAUR_integrin_a4b1_complex	Macrophages	Monocytes_non-classical	PLAUR	ITGB1	0.000301322	0.151074	0.784717	0.347197	57_member_1
PLAUR_integrin_a4b1_complex	Macrophages	Monocytes_non-classical	PLAUR	ITGA4	0.000301322	0.151074	0.784717	0.251356	57_member_2
PLAUR_integrin_a4b1_complex	Macrophages	NK_CD16_bright	PLAUR	ITGB1	0.000301322	0.151074	0.784717	0.142556	58_member_1
PLAUR_integrin_a4b1_complex	Macrophages	NK_CD16_bright	PLAUR	ITGA4	0.000301322	0.151074	0.784717	0.178393	58_member_2
PLAUR_integrin_a4b1_complex	Macrophages	NK_CD16_bright_activated	PLAUR	ITGB1	0.000301322	0.151074	0.784717	0.11747	59_member_1
PLAUR_integrin_a4b1_complex	Macrophages	NK_CD16_bright_activated	PLAUR	ITGA4	0.000301322	0.151074	0.784717	0.14759	59_member_2
PLAUR_integrin_a4b1_complex	Macrophages	NK_CD56_bright	PLAUR	ITGB1	0.000301322	0.151074	0.784717	0.217252	60_member_1
PLAUR_integrin_a4b1_complex	Macrophages	NK_CD56_bright	PLAUR	ITGA4	0.000301322	0.151074	0.784717	0.258786	60_member_2
PLAUR_integrin_a4b1_complex	Macrophages	NK_CD56_bright_activated	PLAUR	ITGB1	0.000301322	0.151074	0.784717	0.134969	61_member_1
PLAUR_integrin_a4b1_complex	Macrophages	NK_CD56_bright_activated	PLAUR	ITGA4	0.000301322	0.151074	0.784717	0.165644	61_member_2
PLAUR_integrin_a4b1_complex	Macrophages	Plasma_cells	PLAUR	ITGB1	0.000301322	0.151074	0.784717	0.368932	62_member_1
PLAUR_integrin_a4b1_complex	Macrophages	Plasma_cells	PLAUR	ITGA4	0.000301322	0.151074	0.784717	0.587379	62_member_2
PLAUR_integrin_a4b1_complex	Macrophages	Precursor_cells	PLAUR	ITGB1	0.000301322	0.151074	0.784717	0.123867	63_member_1
PLAUR_integrin_a4b1_complex	Macrophages	Precursor_cells	PLAUR	ITGA4	0.000301322	0.151074	0.784717	0.425982	63_member_2
PLAUR_integrin_a4b1_complex	Macrophages	T4_activated	PLAUR	ITGB1	0.000301322	0.151074	0.784717	0.149457	64_member_1
PLAUR_integrin_a4b1_complex	Macrophages	T4_activated	PLAUR	ITGA4	0.000301322	0.151074	0.784717	0.30261	64_member_2
PLAUR_integrin_a4b1_complex	Macrophages	T4_memory	PLAUR	ITGB1	0.000301322	0.151074	0.784717	0.222638	65_member_1
PLAUR_integrin_a4b1_complex	Macrophages	T4_memory	PLAUR	ITGA4	0.000301322	0.151074	0.784717	0.309821	65_member_2
PLAUR_integrin_a4b1_complex	Macrophages	T8_activated	PLAUR	ITGB1	0.000301322	0.151074	0.784717	0.158586	66_member_1
PLAUR_integrin_a4b1_complex	Macrophages	T8_activated	PLAUR	ITGA4	0.000301322	0.151074	0.784717	0.310604	66_member_2
PLAUR_integrin_a4b1_complex	Macrophages	TCM_CD8+	PLAUR	ITGB1	0.000301322	0.151074	0.784717	0.161883	67_member_1
PLAUR_integrin_a4b1_complex	Macrophages	TCM_CD8+	PLAUR	ITGA4	0.000301322	0.151074	0.784717	0.295637	67_member_2
PLAUR_integrin_a4b1_complex	Macrophages	TEM_CD8+	PLAUR	ITGB1	0.000301322	0.151074	0.784717	0.24572	68_member_1
PLAUR_integrin_a4b1_complex	Macrophages	TEM_CD8+	PLAUR	ITGA4	0.000301322	0.151074	0.784717	0.168681	68_member_2
PLAUR_integrin_a4b1_complex	Macrophages	TMRA_CD8+	PLAUR	ITGB1	0.000301322	0.151074	0.784717	0.21648	69_member_1
PLAUR_integrin_a4b1_complex	Macrophages	TMRA_CD8+	PLAUR	ITGA4	0.000301322	0.151074	0.784717	0.174581	69_member_2
PLAUR_integrin_a4b1_complex	Macrophages	T_gd	PLAUR	ITGB1	0.000301322	0.151074	0.784717	0.1023	70_member_1
PLAUR_integrin_a4b1_complex	Macrophages	T_gd	PLAUR	ITGA4	0.000301322	0.151074	0.784717	0.207772	70_member_2
PLAUR_integrin_a4b1_complex	Macrophages	T_regs	PLAUR	ITGB1	0.000301322	0.151074	0.784717	0.247692	71_member_1
PLAUR_integrin_a4b1_complex	Macrophages	T_regs	PLAUR	ITGA4	0.000301322	0.151074	0.784717	0.379231	71_member_2
PLAUR_integrin_a4b1_complex	Macrophages	cDC1	PLAUR	ITGB1	0.000301322	0.151074	0.784717	0.345734	72_member_1
PLAUR_integrin_a4b1_complex	Macrophages	cDC1	PLAUR	ITGA4	0.000301322	0.151074	0.784717	0.133433	72_member_2
PLAUR_integrin_a4b1_complex	Macrophages	cDC2	PLAUR	ITGB1	0.000301322	0.151074	0.784717	0.196507	73_member_1
PLAUR_integrin_a4b1_complex	Macrophages	cDC2	PLAUR	ITGA4	0.000301322	0.151074	0.784717	0.21179	73_member_2
PLAUR_integrin_a4b1_complex	Macrophages	iNKT_cells	PLAUR	ITGB1	0.000301322	0.151074	0.784717	0.112295	74_member_1
PLAUR_integrin_a4b1_complex	Macrophages	iNKT_cells	PLAUR	ITGA4	0.000301322	0.151074	0.784717	0.244262	74_member_2
PLAUR_integrin_a4b1_complex	cDC1	B_cells_memory	PLAUR	ITGB1	0.0003918	0.133012	0.737173	0.183246	75_member_1
PLAUR_integrin_a4b1_complex	cDC1	B_cells_memory	PLAUR	ITGA4	0.0003918	0.133012	0.737173	0.350785	75_member_2
PLAUR_integrin_a4b1_complex	cDC1	B_cells_memory_activated	PLAUR	ITGB1	0.0003918	0.133012	0.737173	0.202041	76_member_1
PLAUR_integrin_a4b1_complex	cDC1	B_cells_memory_activated	PLAUR	ITGA4	0.0003918	0.133012	0.737173	0.404083	76_member_2
PLAUR_integrin_a4b1_complex	cDC1	MAIT_cells	PLAUR	ITGB1	0.0003918	0.133012	0.737173	0.105263	77_member_1
PLAUR_integrin_a4b1_complex	cDC1	MAIT_cells	PLAUR	ITGA4	0.0003918	0.133012	0.737173	0.226974	77_member_2
PLAUR_integrin_a4b1_complex	cDC1	Macrophages	PLAUR	ITGB1	0.0003918	0.133012	0.737173	0.495011	78_member_1
PLAUR_integrin_a4b1_complex	cDC1	Macrophages	PLAUR	ITGA4	0.0003918	0.133012	0.737173	0.21454	78_member_2
PLAUR_integrin_a4b1_complex	cDC1	Monocytes_classical	PLAUR	ITGB1	0.0003918	0.133012	0.737173	0.337841	79_member_1
PLAUR_integrin_a4b1_complex	cDC1	Monocytes_classical	PLAUR	ITGA4	0.0003918	0.133012	0.737173	0.297771	79_member_2
PLAUR_integrin_a4b1_complex	cDC1	Monocytes_intermediate	PLAUR	ITGB1	0.0003918	0.133012	0.737173	0.223926	80_member_1
PLAUR_integrin_a4b1_complex	cDC1	Monocytes_intermediate	PLAUR	ITGA4	0.0003918	0.133012	0.737173	0.134969	80_member_2
PLAUR_integrin_a4b1_complex	cDC1	Monocytes_non-classical	PLAUR	ITGB1	0.0003918	0.133012	0.737173	0.347197	81_member_1
PLAUR_integrin_a4b1_complex	cDC1	Monocytes_non-classical	PLAUR	ITGA4	0.0003918	0.133012	0.737173	0.251356	81_member_2
PLAUR_integrin_a4b1_complex	cDC1	NK_CD16_bright	PLAUR	ITGB1	0.0003918	0.133012	0.737173	0.142556	82_member_1
PLAUR_integrin_a4b1_complex	cDC1	NK_CD16_bright	PLAUR	ITGA4	0.0003918	0.133012	0.737173	0.178393	82_member_2
PLAUR_integrin_a4b1_complex	cDC1	NK_CD16_bright_activated	PLAUR	ITGB1	0.0003918	0.133012	0.737173	0.11747	83_member_1
PLAUR_integrin_a4b1_complex	cDC1	NK_CD16_bright_activated	PLAUR	ITGA4	0.0003918	0.133012	0.737173	0.14759	83_member_2
PLAUR_integrin_a4b1_complex	cDC1	NK_CD56_bright	PLAUR	ITGB1	0.0003918	0.133012	0.737173	0.217252	84_member_1
PLAUR_integrin_a4b1_complex	cDC1	NK_CD56_bright	PLAUR	ITGA4	0.0003918	0.133012	0.737173	0.258786	84_member_2
PLAUR_integrin_a4b1_complex	cDC1	NK_CD56_bright_activated	PLAUR	ITGB1	0.0003918	0.133012	0.737173	0.134969	85_member_1
PLAUR_integrin_a4b1_complex	cDC1	NK_CD56_bright_activated	PLAUR	ITGA4	0.0003918	0.133012	0.737173	0.165644	85_member_2
PLAUR_integrin_a4b1_complex	cDC1	Plasma_cells	PLAUR	ITGB1	0.0003918	0.133012	0.737173	0.368932	86_member_1
PLAUR_integrin_a4b1_complex	cDC1	Plasma_cells	PLAUR	ITGA4	0.0003918	0.133012	0.737173	0.587379	86_member_2
PLAUR_integrin_a4b1_complex	cDC1	Precursor_cells	PLAUR	ITGB1	0.0003918	0.133012	0.737173	0.123867	87_member_1
PLAUR_integrin_a4b1_complex	cDC1	Precursor_cells	PLAUR	ITGA4	0.0003918	0.133012	0.737173	0.425982	87_member_2
PLAUR_integrin_a4b1_complex	cDC1	T4_activated	PLAUR	ITGB1	0.0003918	0.133012	0.737173	0.149457	88_member_1
PLAUR_integrin_a4b1_complex	cDC1	T4_activated	PLAUR	ITGA4	0.0003918	0.133012	0.737173	0.30261	88_member_2
PLAUR_integrin_a4b1_complex	cDC1	T4_memory	PLAUR	ITGB1	0.0003918	0.133012	0.737173	0.222638	89_member_1
PLAUR_integrin_a4b1_complex	cDC1	T4_memory	PLAUR	ITGA4	0.0003918	0.133012	0.737173	0.309821	89_member_2
PLAUR_integrin_a4b1_complex	cDC1	T8_activated	PLAUR	ITGB1	0.0003918	0.133012	0.737173	0.158586	90_member_1
PLAUR_integrin_a4b1_complex	cDC1	T8_activated	PLAUR	ITGA4	0.0003918	0.133012	0.737173	0.310604	90_member_2
PLAUR_integrin_a4b1_complex	cDC1	TCM_CD8+	PLAUR	ITGB1	0.0003918	0.133012	0.737173	0.161883	91_member_1
PLAUR_integrin_a4b1_complex	cDC1	TCM_CD8+	PLAUR	ITGA4	0.0003918	0.133012	0.737173	0.295637	91_member_2
PLAUR_integrin_a4b1_complex	cDC1	TEM_CD8+	PLAUR	ITGB1	0.0003918	0.133012	0.737173	0.24572	92_member_1
PLAUR_integrin_a4b1_complex	cDC1	TEM_CD8+	PLAUR	ITGA4	0.0003918	0.133012	0.737173	0.168681	92_member_2
PLAUR_integrin_a4b1_complex	cDC1	TMRA_CD8+	PLAUR	ITGB1	0.0003918	0.133012	0.737173	0.21648	93_member_1
PLAUR_integrin_a4b1_complex	cDC1	TMRA_CD8+	PLAUR	ITGA4	0.0003918	0.133012	0.737173	0.174581	93_member_2
PLAUR_integrin_a4b1_complex	cDC1	T_gd	PLAUR	ITGB1	0.0003918	0.133012	0.737173	0.1023	94_member_1
PLAUR_integrin_a4b1_complex	cDC1	T_gd	PLAUR	ITGA4	0.0003918	0.133012	0.737173	0.207772	94_member_2
PLAUR_integrin_a4b1_complex	cDC1	T_regs	PLAUR	ITGB1	0.0003918	0.133012	0.737173	0.247692	95_member_1
PLAUR_integrin_a4b1_complex	cDC1	T_regs	PLAUR	ITGA4	0.0003918	0.133012	0.737173	0.379231	95_member_2
PLAUR_integrin_a4b1_complex	cDC1	cDC2	PLAUR	ITGB1	0.0003918	0.133012	0.737173	0.196507	96_member_1
PLAUR_integrin_a4b1_complex	cDC1	cDC2	PLAUR	ITGA4	0.0003918	0.133012	0.737173	0.21179	96_member_2
PLAUR_integrin_a4b1_complex	cDC1	iNKT_cells	PLAUR	ITGB1	0.0003918	0.133012	0.737173	0.112295	97_member_1
PLAUR_integrin_a4b1_complex	cDC1	iNKT_cells	PLAUR	ITGA4	0.0003918	0.133012	0.737173	0.244262	97_member_2
PLAUR_integrin_a4b1_complex	Macrophages	Macrophages	PLAUR	ITGB1	0.000301322	0.151074	0.784717	0.495011	98_member_1
PLAUR_integrin_a4b1_complex	Macrophages	Macrophages	PLAUR	ITGA4	0.000301322	0.151074	0.784717	0.21454	98_member_2
PLAUR_integrin_a4b1_complex	cDC1	cDC1	PLAUR	ITGB1	0.0003918	0.133012	0.737173	0.345734	99_member_1
PLAUR_integrin_a4b1_complex	cDC1	cDC1	PLAUR	ITGA4	0.0003918	0.133012	0.737173	0.133433	99_member_2
SIRPA_CD47	cDC1	Macrophages	CD47	SIRPA	0.0349352	-0.0746251	0.471204	0.512473	FALSE
SIRPA_CD47	cDC1	Monocytes_classical	CD47	SIRPA	0.0349352	-0.0746251	0.471204	0.368645	FALSE
SIRPA_CD47	cDC1	Monocytes_intermediate	CD47	SIRPA	0.0349352	-0.0746251	0.471204	0.218558	FALSE
SIRPA_CD47	cDC1	Monocytes_non-classical	CD47	SIRPA	0.0349352	-0.0746251	0.471204	0.375226	FALSE
SIRPA_CD47	cDC1	cDC2	CD47	SIRPA	0.0349352	-0.0746251	0.471204	0.155022	FALSE
SIRPA_CD47	cDC1	cDC1	CD47	SIRPA	0.0349352	-0.0746251	0.471204	0.410218	FALSE
CXCR3_CXCL9	B_cells_memory_activated	B_cells_memory	CXCL9	CXCR3	0.0305222	-0.0989584	0.264322	0.164398	FALSE
CXCR3_CXCL9	B_cells_memory_activated	B_cells_naive_activated	CXCL9	CXCR3	0.0305222	-0.0989584	0.264322	0.164751	FALSE
CXCR3_CXCL9	B_cells_memory_activated	MAIT_cells	CXCL9	CXCR3	0.0305222	-0.0989584	0.264322	0.195175	FALSE
CXCR3_CXCL9	B_cells_memory_activated	NK_CD16_bright	CXCL9	CXCR3	0.0305222	-0.0989584	0.264322	0.242951	FALSE
CXCR3_CXCL9	B_cells_memory_activated	NK_CD56_bright	CXCL9	CXCR3	0.0305222	-0.0989584	0.264322	0.402556	FALSE
CXCR3_CXCL9	B_cells_memory_activated	NK_CD56_bright_activated	CXCL9	CXCR3	0.0305222	-0.0989584	0.264322	0.147239	FALSE
CXCR3_CXCL9	B_cells_memory_activated	Plasma_cells	CXCL9	CXCR3	0.0305222	-0.0989584	0.264322	0.330097	FALSE
CXCR3_CXCL9	B_cells_memory_activated	T4_activated	CXCL9	CXCR3	0.0305222	-0.0989584	0.264322	0.376877	FALSE
CXCR3_CXCL9	B_cells_memory_activated	T4_memory	CXCL9	CXCR3	0.0305222	-0.0989584	0.264322	0.154806	FALSE
CXCR3_CXCL9	B_cells_memory_activated	T8_activated	CXCL9	CXCR3	0.0305222	-0.0989584	0.264322	0.284329	FALSE
CXCR3_CXCL9	B_cells_memory_activated	T8_naive	CXCL9	CXCR3	0.0305222	-0.0989584	0.264322	0.108048	FALSE
CXCR3_CXCL9	B_cells_memory_activated	TCM_CD8+	CXCL9	CXCR3	0.0305222	-0.0989584	0.264322	0.402411	FALSE
CXCR3_CXCL9	B_cells_memory_activated	TEM_CD8+	CXCL9	CXCR3	0.0305222	-0.0989584	0.264322	0.28147	FALSE
CXCR3_CXCL9	B_cells_memory_activated	TMRA_CD8+	CXCL9	CXCR3	0.0305222	-0.0989584	0.264322	0.349162	FALSE
CXCR3_CXCL9	B_cells_memory_activated	T_gd	CXCL9	CXCR3	0.0305222	-0.0989584	0.264322	0.348929	FALSE
CXCR3_CXCL9	B_cells_memory_activated	T_regs	CXCL9	CXCR3	0.0305222	-0.0989584	0.264322	0.302308	FALSE
CXCR3_CXCL9	B_cells_memory_activated	iNKT_cells	CXCL9	CXCR3	0.0305222	-0.0989584	0.264322	0.17541	FALSE
CXCR3_CXCL9	B_cells_memory_activated	pDC	CXCL9	CXCR3	0.0305222	-0.0989584	0.264322	0.270833	FALSE
CXCR3_CXCL9	B_cells_memory_activated	B_cells_memory_activated	CXCL9	CXCR3	0.0305222	-0.0989584	0.264322	0.224078	FALSE
DPP4_CXCL9	B_cells_memory_activated	MAIT_cells	CXCL9	DPP4	0.0305222	-0.0989584	0.264322	0.139254	FALSE
DPP4_CXCL9	B_cells_memory_activated	NK_CD56_bright_activated	CXCL9	DPP4	0.0305222	-0.0989584	0.264322	0.103067	FALSE
DPP4_CXCL9	B_cells_memory_activated	T4_activated	CXCL9	DPP4	0.0305222	-0.0989584	0.264322	0.158351	FALSE
DPP4_CXCL9	B_cells_memory_activated	T8_activated	CXCL9	DPP4	0.0305222	-0.0989584	0.264322	0.149515	FALSE
DPP4_CXCL9	B_cells_memory_activated	T_regs	CXCL9	DPP4	0.0305222	-0.0989584	0.264322	0.228077	FALSE
NRP1_VEGFB	Macrophages	Monocytes_classical	VEGFB	NRP1	0.00335228	-0.0572649	0.187362	0.419484	FALSE
NRP1_VEGFB	Macrophages	Monocytes_intermediate	VEGFB	NRP1	0.00335228	-0.0572649	0.187362	0.265721	FALSE
NRP1_VEGFB	Macrophages	Monocytes_non-classical	VEGFB	NRP1	0.00335228	-0.0572649	0.187362	0.309222	FALSE
NRP1_VEGFB	Macrophages	cDC1	VEGFB	NRP1	0.00335228	-0.0572649	0.187362	0.324157	FALSE
NRP1_VEGFB	Macrophages	pDC	VEGFB	NRP1	0.00335228	-0.0572649	0.187362	0.114583	FALSE
NRP1_VEGFB	Macrophages	Macrophages	VEGFB	NRP1	0.00335228	-0.0572649	0.187362	0.39273	FALSE
HLA-F_LILRB2	cDC1	B_cells_memory	LILRB2	HLA-F	0.00840285	-0.0910024	0.522513	0.493194	FALSE
HLA-F_LILRB2	cDC1	B_cells_memory_activated	LILRB2	HLA-F	0.00840285	-0.0910024	0.522513	0.556483	FALSE
HLA-F_LILRB2	cDC1	B_cells_naive	LILRB2	HLA-F	0.00840285	-0.0910024	0.522513	0.351852	FALSE
HLA-F_LILRB2	cDC1	B_cells_naive_activated	LILRB2	HLA-F	0.00840285	-0.0910024	0.522513	0.47765	FALSE
HLA-F_LILRB2	cDC1	MAIT_cells	LILRB2	HLA-F	0.00840285	-0.0910024	0.522513	0.450658	FALSE
HLA-F_LILRB2	cDC1	Macrophages	LILRB2	HLA-F	0.00840285	-0.0910024	0.522513	0.578403	FALSE
HLA-F_LILRB2	cDC1	Monocytes_classical	LILRB2	HLA-F	0.00840285	-0.0910024	0.522513	0.516654	FALSE
HLA-F_LILRB2	cDC1	Monocytes_intermediate	LILRB2	HLA-F	0.00840285	-0.0910024	0.522513	0.28681	FALSE
HLA-F_LILRB2	cDC1	Monocytes_non-classical	LILRB2	HLA-F	0.00840285	-0.0910024	0.522513	0.668174	FALSE
HLA-F_LILRB2	cDC1	NK_CD16_bright	LILRB2	HLA-F	0.00840285	-0.0910024	0.522513	0.443215	FALSE
HLA-F_LILRB2	cDC1	NK_CD16_bright_activated	LILRB2	HLA-F	0.00840285	-0.0910024	0.522513	0.385542	FALSE
HLA-F_LILRB2	cDC1	NK_CD56_bright	LILRB2	HLA-F	0.00840285	-0.0910024	0.522513	0.447284	FALSE
HLA-F_LILRB2	cDC1	NK_CD56_bright_activated	LILRB2	HLA-F	0.00840285	-0.0910024	0.522513	0.365644	FALSE
HLA-F_LILRB2	cDC1	Plasma_cells	LILRB2	HLA-F	0.00840285	-0.0910024	0.522513	0.674757	FALSE
HLA-F_LILRB2	cDC1	Precursor_cells	LILRB2	HLA-F	0.00840285	-0.0910024	0.522513	0.404834	FALSE
HLA-F_LILRB2	cDC1	T4_activated	LILRB2	HLA-F	0.00840285	-0.0910024	0.522513	0.379302	FALSE
HLA-F_LILRB2	cDC1	T4_memory	LILRB2	HLA-F	0.00840285	-0.0910024	0.522513	0.45027	FALSE
HLA-F_LILRB2	cDC1	T4_naive	LILRB2	HLA-F	0.00840285	-0.0910024	0.522513	0.331989	FALSE
HLA-F_LILRB2	cDC1	T8_activated	LILRB2	HLA-F	0.00840285	-0.0910024	0.522513	0.402878	FALSE
HLA-F_LILRB2	cDC1	T8_naive	LILRB2	HLA-F	0.00840285	-0.0910024	0.522513	0.444642	FALSE
HLA-F_LILRB2	cDC1	TCM_CD8+	LILRB2	HLA-F	0.00840285	-0.0910024	0.522513	0.469001	FALSE
HLA-F_LILRB2	cDC1	TEM_CD8+	LILRB2	HLA-F	0.00840285	-0.0910024	0.522513	0.423464	FALSE
HLA-F_LILRB2	cDC1	TMRA_CD8+	LILRB2	HLA-F	0.00840285	-0.0910024	0.522513	0.480447	FALSE
HLA-F_LILRB2	cDC1	T_gd	LILRB2	HLA-F	0.00840285	-0.0910024	0.522513	0.480571	FALSE
HLA-F_LILRB2	cDC1	T_regs	LILRB2	HLA-F	0.00840285	-0.0910024	0.522513	0.436346	FALSE
HLA-F_LILRB2	cDC1	cDC2	LILRB2	HLA-F	0.00840285	-0.0910024	0.522513	0.59607	FALSE
HLA-F_LILRB2	cDC1	iNKT_cells	LILRB2	HLA-F	0.00840285	-0.0910024	0.522513	0.359016	FALSE
HLA-F_LILRB2	cDC1	pDC	LILRB2	HLA-F	0.00840285	-0.0910024	0.522513	0.34375	FALSE
HLA-F_LILRB2	cDC1	cDC1	LILRB2	HLA-F	0.00840285	-0.0910024	0.522513	0.6813	FALSE
CD40_CD40LG	T4_activated	B_cells_memory	CD40LG	CD40	4.20454e-08	-0.109568	0.374406	0.441885	FALSE
CD40_CD40LG	T_regs	B_cells_memory	CD40LG	CD40	0.0467314	-0.0626968	0.310377	0.441885	FALSE
CD40_CD40LG	T4_activated	B_cells_memory_activated	CD40LG	CD40	4.20454e-08	-0.109568	0.374406	0.756437	FALSE
CD40_CD40LG	T_regs	B_cells_memory_activated	CD40LG	CD40	0.0467314	-0.0626968	0.310377	0.756437	FALSE
CD40_CD40LG	T4_activated	B_cells_naive	CD40LG	CD40	4.20454e-08	-0.109568	0.374406	0.347578	FALSE
CD40_CD40LG	T_regs	B_cells_naive	CD40LG	CD40	0.0467314	-0.0626968	0.310377	0.347578	FALSE
CD40_CD40LG	T4_activated	B_cells_naive_activated	CD40LG	CD40	4.20454e-08	-0.109568	0.374406	0.51341	FALSE
CD40_CD40LG	T_regs	B_cells_naive_activated	CD40LG	CD40	0.0467314	-0.0626968	0.310377	0.51341	FALSE
CD40_CD40LG	T4_activated	Macrophages	CD40LG	CD40	4.20454e-08	-0.109568	0.374406	0.282609	FALSE
CD40_CD40LG	T_regs	Macrophages	CD40LG	CD40	0.0467314	-0.0626968	0.310377	0.282609	FALSE
CD40_CD40LG	T4_activated	Monocytes_classical	CD40LG	CD40	4.20454e-08	-0.109568	0.374406	0.243927	FALSE
CD40_CD40LG	T_regs	Monocytes_classical	CD40LG	CD40	0.0467314	-0.0626968	0.310377	0.243927	FALSE
CD40_CD40LG	T4_activated	Monocytes_intermediate	CD40LG	CD40	4.20454e-08	-0.109568	0.374406	0.120015	FALSE
CD40_CD40LG	T_regs	Monocytes_intermediate	CD40LG	CD40	0.0467314	-0.0626968	0.310377	0.120015	FALSE
CD40_CD40LG	T4_activated	Monocytes_non-classical	CD40LG	CD40	4.20454e-08	-0.109568	0.374406	0.395118	FALSE
CD40_CD40LG	T_regs	Monocytes_non-classical	CD40LG	CD40	0.0467314	-0.0626968	0.310377	0.395118	FALSE
CD40_CD40LG	T4_activated	Plasma_cells	CD40LG	CD40	4.20454e-08	-0.109568	0.374406	0.677184	FALSE
CD40_CD40LG	T_regs	Plasma_cells	CD40LG	CD40	0.0467314	-0.0626968	0.310377	0.677184	FALSE
CD40_CD40LG	T4_activated	cDC1	CD40LG	CD40	4.20454e-08	-0.109568	0.374406	0.487351	FALSE
CD40_CD40LG	T_regs	cDC1	CD40LG	CD40	0.0467314	-0.0626968	0.310377	0.487351	FALSE
CD40_CD40LG	T4_activated	cDC2	CD40LG	CD40	4.20454e-08	-0.109568	0.374406	0.574236	FALSE
CD40_CD40LG	T_regs	cDC2	CD40LG	CD40	0.0467314	-0.0626968	0.310377	0.574236	FALSE
CD40_CD40LG	T4_activated	pDC	CD40LG	CD40	4.20454e-08	-0.109568	0.374406	0.104167	FALSE
CD40_CD40LG	T_regs	pDC	CD40LG	CD40	0.0467314	-0.0626968	0.310377	0.104167	FALSE
CD72_SEMA4D	B_cells_memory_activated	B_cells_memory	SEMA4D	CD72	0.0219611	-0.0298711	0.107538	0.260733	FALSE
CD72_SEMA4D	B_cells_memory_activated	B_cells_naive	SEMA4D	CD72	0.0219611	-0.0298711	0.107538	0.17735	FALSE
CD72_SEMA4D	B_cells_memory_activated	B_cells_naive_activated	SEMA4D	CD72	0.0219611	-0.0298711	0.107538	0.209451	FALSE
CD72_SEMA4D	B_cells_memory_activated	Plasma_cells	SEMA4D	CD72	0.0219611	-0.0298711	0.107538	0.123786	FALSE
CD72_SEMA4D	B_cells_memory_activated	B_cells_memory_activated	SEMA4D	CD72	0.0219611	-0.0298711	0.107538	0.351659	FALSE
CD28_CD86	B_cells_memory_activated	MAIT_cells	CD86	CD28	0.00523674	-0.0366425	0.122613	0.116228	FALSE
CD28_CD86	B_cells_memory_activated	T4_activated	CD86	CD28	0.00523674	-0.0366425	0.122613	0.225572	FALSE
CD28_CD86	B_cells_memory_activated	T4_memory	CD86	CD28	0.00523674	-0.0366425	0.122613	0.162505	FALSE
CD28_CD86	B_cells_memory_activated	T4_naive	CD86	CD28	0.00523674	-0.0366425	0.122613	0.108199	FALSE
CD28_CD86	B_cells_memory_activated	T8_activated	CD86	CD28	0.00523674	-0.0366425	0.122613	0.136065	FALSE
CD28_CD86	B_cells_memory_activated	T_regs	CD86	CD28	0.00523674	-0.0366425	0.122613	0.282885	FALSE
CD28_CD86	B_cells_memory_activated	iNKT_cells	CD86	CD28	0.00523674	-0.0366425	0.122613	0.106557	FALSE
CTLA4_CD86	B_cells_memory_activated	T4_activated	CD86	CTLA4	0.00523674	-0.0366425	0.122613	0.129591	FALSE
CTLA4_CD86	B_cells_memory_activated	T8_activated	CD86	CTLA4	0.00523674	-0.0366425	0.122613	0.106662	FALSE
CTLA4_CD86	B_cells_memory_activated	T_regs	CD86	CTLA4	0.00523674	-0.0366425	0.122613	0.260849	FALSE
HLA-E_KLRC1	NK_CD16_bright	B_cells_memory	KLRC1	HLA-E	0.00149603	-0.122324	0.127398	0.886911	FALSE
HLA-E_KLRC1	NK_CD16_bright	B_cells_memory_activated	KLRC1	HLA-E	0.00149603	-0.122324	0.127398	0.860357	FALSE
HLA-E_KLRC1	NK_CD16_bright	B_cells_naive	KLRC1	HLA-E	0.00149603	-0.122324	0.127398	0.831909	FALSE
HLA-E_KLRC1	NK_CD16_bright	B_cells_naive_activated	KLRC1	HLA-E	0.00149603	-0.122324	0.127398	0.84802	FALSE
HLA-E_KLRC1	NK_CD16_bright	MAIT_cells	KLRC1	HLA-E	0.00149603	-0.122324	0.127398	0.880482	FALSE
HLA-E_KLRC1	NK_CD16_bright	Macrophages	KLRC1	HLA-E	0.00149603	-0.122324	0.127398	0.941554	FALSE
HLA-E_KLRC1	NK_CD16_bright	Monocytes_classical	KLRC1	HLA-E	0.00149603	-0.122324	0.127398	0.910594	FALSE
HLA-E_KLRC1	NK_CD16_bright	Monocytes_intermediate	KLRC1	HLA-E	0.00149603	-0.122324	0.127398	0.780291	FALSE
HLA-E_KLRC1	NK_CD16_bright	Monocytes_non-classical	KLRC1	HLA-E	0.00149603	-0.122324	0.127398	0.94575	FALSE
HLA-E_KLRC1	NK_CD16_bright	NK_CD16_bright_activated	KLRC1	HLA-E	0.00149603	-0.122324	0.127398	0.831325	FALSE
HLA-E_KLRC1	NK_CD16_bright	NK_CD56_bright	KLRC1	HLA-E	0.00149603	-0.122324	0.127398	0.904153	FALSE
HLA-E_KLRC1	NK_CD16_bright	NK_CD56_bright_activated	KLRC1	HLA-E	0.00149603	-0.122324	0.127398	0.773006	FALSE
HLA-E_KLRC1	NK_CD16_bright	Plasma_cells	KLRC1	HLA-E	0.00149603	-0.122324	0.127398	0.917476	FALSE
HLA-E_KLRC1	NK_CD16_bright	Precursor_cells	KLRC1	HLA-E	0.00149603	-0.122324	0.127398	0.833837	FALSE
HLA-E_KLRC1	NK_CD16_bright	T4_activated	KLRC1	HLA-E	0.00149603	-0.122324	0.127398	0.772118	FALSE
HLA-E_KLRC1	NK_CD16_bright	T4_memory	KLRC1	HLA-E	0.00149603	-0.122324	0.127398	0.918019	FALSE
HLA-E_KLRC1	NK_CD16_bright	T4_naive	KLRC1	HLA-E	0.00149603	-0.122324	0.127398	0.873432	FALSE
HLA-E_KLRC1	NK_CD16_bright	T8_activated	KLRC1	HLA-E	0.00149603	-0.122324	0.127398	0.771974	FALSE
HLA-E_KLRC1	NK_CD16_bright	T8_naive	KLRC1	HLA-E	0.00149603	-0.122324	0.127398	0.90707	FALSE
HLA-E_KLRC1	NK_CD16_bright	TCM_CD8+	KLRC1	HLA-E	0.00149603	-0.122324	0.127398	0.891504	FALSE
HLA-E_KLRC1	NK_CD16_bright	TEM_CD8+	KLRC1	HLA-E	0.00149603	-0.122324	0.127398	0.878651	FALSE
HLA-E_KLRC1	NK_CD16_bright	TMRA_CD8+	KLRC1	HLA-E	0.00149603	-0.122324	0.127398	0.914804	FALSE
HLA-E_KLRC1	NK_CD16_bright	T_gd	KLRC1	HLA-E	0.00149603	-0.122324	0.127398	0.885805	FALSE
HLA-E_KLRC1	NK_CD16_bright	T_regs	KLRC1	HLA-E	0.00149603	-0.122324	0.127398	0.806538	FALSE
HLA-E_KLRC1	NK_CD16_bright	cDC1	KLRC1	HLA-E	0.00149603	-0.122324	0.127398	0.91369	FALSE
HLA-E_KLRC1	NK_CD16_bright	cDC2	KLRC1	HLA-E	0.00149603	-0.122324	0.127398	0.844978	FALSE
HLA-E_KLRC1	NK_CD16_bright	iNKT_cells	KLRC1	HLA-E	0.00149603	-0.122324	0.127398	0.783607	FALSE
HLA-E_KLRC1	NK_CD16_bright	pDC	KLRC1	HLA-E	0.00149603	-0.122324	0.127398	0.583333	FALSE
HLA-E_KLRC1	NK_CD16_bright	NK_CD16_bright	KLRC1	HLA-E	0.00149603	-0.122324	0.127398	0.890646	FALSE
LILRA4_BST2	MAIT_cells	pDC	BST2	LILRA4	0.0487303	-0.200313	0.189119	0.5625	FALSE
LILRA4_BST2	NK_CD16_bright	pDC	BST2	LILRA4	0.0364983	-0.102667	0.206447	0.5625	FALSE
CLEC2B_KLRF1	NK_CD16_bright	B_cells_memory	KLRF1	CLEC2B	9.66843e-13	-0.267347	0.194935	0.143455	FALSE
CLEC2B_KLRF1	NK_CD16_bright	B_cells_memory_activated	KLRF1	CLEC2B	9.66843e-13	-0.267347	0.194935	0.334029	FALSE
CLEC2B_KLRF1	NK_CD16_bright	B_cells_naive	KLRF1	CLEC2B	9.66843e-13	-0.267347	0.194935	0.123219	FALSE
CLEC2B_KLRF1	NK_CD16_bright	B_cells_naive_activated	KLRF1	CLEC2B	9.66843e-13	-0.267347	0.194935	0.120051	FALSE
CLEC2B_KLRF1	NK_CD16_bright	MAIT_cells	KLRF1	CLEC2B	9.66843e-13	-0.267347	0.194935	0.235746	FALSE
CLEC2B_KLRF1	NK_CD16_bright	Macrophages	KLRF1	CLEC2B	9.66843e-13	-0.267347	0.194935	0.369209	FALSE
CLEC2B_KLRF1	NK_CD16_bright	Monocytes_classical	KLRF1	CLEC2B	9.66843e-13	-0.267347	0.194935	0.282745	FALSE
CLEC2B_KLRF1	NK_CD16_bright	Monocytes_intermediate	KLRF1	CLEC2B	9.66843e-13	-0.267347	0.194935	0.156058	FALSE
CLEC2B_KLRF1	NK_CD16_bright	Monocytes_non-classical	KLRF1	CLEC2B	9.66843e-13	-0.267347	0.194935	0.339964	FALSE
CLEC2B_KLRF1	NK_CD16_bright	NK_CD16_bright_activated	KLRF1	CLEC2B	9.66843e-13	-0.267347	0.194935	0.308735	FALSE
CLEC2B_KLRF1	NK_CD16_bright	NK_CD56_bright	KLRF1	CLEC2B	9.66843e-13	-0.267347	0.194935	0.428115	FALSE
CLEC2B_KLRF1	NK_CD16_bright	NK_CD56_bright_activated	KLRF1	CLEC2B	9.66843e-13	-0.267347	0.194935	0.28589	FALSE
CLEC2B_KLRF1	NK_CD16_bright	Plasma_cells	KLRF1	CLEC2B	9.66843e-13	-0.267347	0.194935	0.186893	FALSE
CLEC2B_KLRF1	NK_CD16_bright	Precursor_cells	KLRF1	CLEC2B	9.66843e-13	-0.267347	0.194935	0.123867	FALSE
CLEC2B_KLRF1	NK_CD16_bright	T4_memory	KLRF1	CLEC2B	9.66843e-13	-0.267347	0.194935	0.172077	FALSE
CLEC2B_KLRF1	NK_CD16_bright	T4_naive	KLRF1	CLEC2B	9.66843e-13	-0.267347	0.194935	0.137097	FALSE
CLEC2B_KLRF1	NK_CD16_bright	T8_activated	KLRF1	CLEC2B	9.66843e-13	-0.267347	0.194935	0.10979	FALSE
CLEC2B_KLRF1	NK_CD16_bright	T8_naive	KLRF1	CLEC2B	9.66843e-13	-0.267347	0.194935	0.181414	FALSE
CLEC2B_KLRF1	NK_CD16_bright	TCM_CD8+	KLRF1	CLEC2B	9.66843e-13	-0.267347	0.194935	0.2876	FALSE
CLEC2B_KLRF1	NK_CD16_bright	TEM_CD8+	KLRF1	CLEC2B	9.66843e-13	-0.267347	0.194935	0.300101	FALSE
CLEC2B_KLRF1	NK_CD16_bright	TMRA_CD8+	KLRF1	CLEC2B	9.66843e-13	-0.267347	0.194935	0.365922	FALSE
CLEC2B_KLRF1	NK_CD16_bright	T_gd	KLRF1	CLEC2B	9.66843e-13	-0.267347	0.194935	0.307692	FALSE
CLEC2B_KLRF1	NK_CD16_bright	cDC1	KLRF1	CLEC2B	9.66843e-13	-0.267347	0.194935	0.256696	FALSE
CLEC2B_KLRF1	NK_CD16_bright	iNKT_cells	KLRF1	CLEC2B	9.66843e-13	-0.267347	0.194935	0.116393	FALSE
CLEC2B_KLRF1	NK_CD16_bright	pDC	KLRF1	CLEC2B	9.66843e-13	-0.267347	0.194935	0.114583	FALSE
CLEC2B_KLRF1	NK_CD16_bright	NK_CD16_bright	KLRF1	CLEC2B	9.66843e-13	-0.267347	0.194935	0.359939	FALSE
PVR_CD96	B_cells_memory_activated	cDC2	CD96	PVR	1.83775e-12	0.0810261	0.190452	0.115721	FALSE
PVR_CD226	T4_activated	cDC2	CD226	PVR	0.000544353	0.0402477	0.196709	0.115721	FALSE
PVR_CD226	T8_activated	cDC2	CD226	PVR	0.00341274	0.0667919	0.199569	0.115721	FALSE
PVR_TIGIT	NK_CD16_bright	cDC2	TIGIT	PVR	2.69774e-09	0.166464	0.175748	0.115721	FALSE
PVR_TIGIT	T4_activated	cDC2	TIGIT	PVR	7.76358e-07	0.0627912	0.174771	0.115721	FALSE
PVR_TIGIT	T8_activated	cDC2	TIGIT	PVR	0.0333713	0.0601254	0.18593	0.115721	FALSE
PVR_TIGIT	T_regs	cDC2	TIGIT	PVR	4.80347e-06	0.096226	0.26934	0.115721	FALSE
CD74_APP	Macrophages	B_cells_memory	APP	CD74	0.000142582	0.0844049	0.315209	0.994764	FALSE
CD74_APP	Macrophages	B_cells_memory_activated	APP	CD74	0.000142582	0.0844049	0.315209	0.99799	FALSE
CD74_APP	Macrophages	B_cells_naive	APP	CD74	0.000142582	0.0844049	0.315209	1	FALSE
CD74_APP	Macrophages	B_cells_naive_activated	APP	CD74	0.000142582	0.0844049	0.315209	0.998723	FALSE
CD74_APP	Macrophages	MAIT_cells	APP	CD74	0.000142582	0.0844049	0.315209	0.692982	FALSE
CD74_APP	Macrophages	Monocytes_classical	APP	CD74	0.000142582	0.0844049	0.315209	0.996942	FALSE
CD74_APP	Macrophages	Monocytes_intermediate	APP	CD74	0.000142582	0.0844049	0.315209	0.969626	FALSE
CD74_APP	Macrophages	Monocytes_non-classical	APP	CD74	0.000142582	0.0844049	0.315209	0.998192	FALSE
CD74_APP	Macrophages	NK_CD16_bright	APP	CD74	0.000142582	0.0844049	0.315209	0.749041	FALSE
CD74_APP	Macrophages	NK_CD16_bright_activated	APP	CD74	0.000142582	0.0844049	0.315209	0.802711	FALSE
CD74_APP	Macrophages	NK_CD56_bright	APP	CD74	0.000142582	0.0844049	0.315209	0.84984	FALSE
CD74_APP	Macrophages	NK_CD56_bright_activated	APP	CD74	0.000142582	0.0844049	0.315209	0.853988	FALSE
CD74_APP	Macrophages	Plasma_cells	APP	CD74	0.000142582	0.0844049	0.315209	0.997573	FALSE
CD74_APP	Macrophages	Precursor_cells	APP	CD74	0.000142582	0.0844049	0.315209	0.981873	FALSE
CD74_APP	Macrophages	T4_activated	APP	CD74	0.000142582	0.0844049	0.315209	0.864518	FALSE
CD74_APP	Macrophages	T4_memory	APP	CD74	0.000142582	0.0844049	0.315209	0.683729	FALSE
CD74_APP	Macrophages	T4_naive	APP	CD74	0.000142582	0.0844049	0.315209	0.585349	FALSE
CD74_APP	Macrophages	T8_activated	APP	CD74	0.000142582	0.0844049	0.315209	0.866475	FALSE
CD74_APP	Macrophages	T8_naive	APP	CD74	0.000142582	0.0844049	0.315209	0.616719	FALSE
CD74_APP	Macrophages	TCM_CD8+	APP	CD74	0.000142582	0.0844049	0.315209	0.793915	FALSE
CD74_APP	Macrophages	TEM_CD8+	APP	CD74	0.000142582	0.0844049	0.315209	0.716516	FALSE
CD74_APP	Macrophages	TMRA_CD8+	APP	CD74	0.000142582	0.0844049	0.315209	0.803073	FALSE
CD74_APP	Macrophages	T_gd	APP	CD74	0.000142582	0.0844049	0.315209	0.786677	FALSE
CD74_APP	Macrophages	T_regs	APP	CD74	0.000142582	0.0844049	0.315209	0.88066	FALSE
CD74_APP	Macrophages	cDC1	APP	CD74	0.000142582	0.0844049	0.315209	0.998429	FALSE
CD74_APP	Macrophages	cDC2	APP	CD74	0.000142582	0.0844049	0.315209	0.989083	FALSE
CD74_APP	Macrophages	iNKT_cells	APP	CD74	0.000142582	0.0844049	0.315209	0.761475	FALSE
CD74_APP	Macrophages	pDC	APP	CD74	0.000142582	0.0844049	0.315209	0.989583	FALSE
CD74_APP	Macrophages	Macrophages	APP	CD74	0.000142582	0.0844049	0.315209	0.985032	FALSE
ICAM1_SPN	T4_activated	B_cells_memory	SPN	ICAM1	0.0406746	0.0328453	0.273857	0.15288	FALSE
ICAM1_SPN	T4_activated	B_cells_memory_activated	SPN	ICAM1	0.0406746	0.0328453	0.273857	0.387381	FALSE
ICAM1_SPN	T4_activated	B_cells_naive_activated	SPN	ICAM1	0.0406746	0.0328453	0.273857	0.241379	FALSE
ICAM1_SPN	T4_activated	Macrophages	SPN	ICAM1	0.0406746	0.0328453	0.273857	0.495959	FALSE
ICAM1_SPN	T4_activated	Monocytes_classical	SPN	ICAM1	0.0406746	0.0328453	0.273857	0.522164	FALSE
ICAM1_SPN	T4_activated	Monocytes_intermediate	SPN	ICAM1	0.0406746	0.0328453	0.273857	0.302531	FALSE
ICAM1_SPN	T4_activated	Monocytes_non-classical	SPN	ICAM1	0.0406746	0.0328453	0.273857	0.552441	FALSE
ICAM1_SPN	T4_activated	NK_CD56_bright_activated	SPN	ICAM1	0.0406746	0.0328453	0.273857	0.149693	FALSE
ICAM1_SPN	T4_activated	Plasma_cells	SPN	ICAM1	0.0406746	0.0328453	0.273857	0.381068	FALSE
ICAM1_SPN	T4_activated	Precursor_cells	SPN	ICAM1	0.0406746	0.0328453	0.273857	0.138973	FALSE
ICAM1_SPN	T4_activated	T8_activated	SPN	ICAM1	0.0406746	0.0328453	0.273857	0.142634	FALSE
ICAM1_SPN	T4_activated	T_regs	SPN	ICAM1	0.0406746	0.0328453	0.273857	0.195192	FALSE
ICAM1_SPN	T4_activated	cDC1	SPN	ICAM1	0.0406746	0.0328453	0.273857	0.565972	FALSE
ICAM1_SPN	T4_activated	cDC2	SPN	ICAM1	0.0406746	0.0328453	0.273857	0.414847	FALSE
ICAM1_SPN	T4_activated	pDC	SPN	ICAM1	0.0406746	0.0328453	0.273857	0.229167	FALSE
ICAM1_SPN	T4_activated	T4_activated	SPN	ICAM1	0.0406746	0.0328453	0.273857	0.130169	FALSE
ICAM1_ITGAL	NK_CD16_bright	B_cells_memory	ITGAL	ICAM1	0.00789615	0.103222	0.192632	0.15288	FALSE
ICAM1_ITGAL	T8_activated	B_cells_memory	ITGAL	ICAM1	0.0134643	0.065915	0.222541	0.15288	FALSE
ICAM1_ITGAL	T_regs	B_cells_memory	ITGAL	ICAM1	0.0450524	0.0486617	0.277358	0.15288	FALSE
ICAM1_ITGAL	NK_CD16_bright	B_cells_memory_activated	ITGAL	ICAM1	0.00789615	0.103222	0.192632	0.387381	FALSE
ICAM1_ITGAL	T8_activated	B_cells_memory_activated	ITGAL	ICAM1	0.0134643	0.065915	0.222541	0.387381	FALSE
ICAM1_ITGAL	T_regs	B_cells_memory_activated	ITGAL	ICAM1	0.0450524	0.0486617	0.277358	0.387381	FALSE
ICAM1_ITGAL	NK_CD16_bright	B_cells_naive_activated	ITGAL	ICAM1	0.00789615	0.103222	0.192632	0.241379	FALSE
ICAM1_ITGAL	T8_activated	B_cells_naive_activated	ITGAL	ICAM1	0.0134643	0.065915	0.222541	0.241379	FALSE
ICAM1_ITGAL	T_regs	B_cells_naive_activated	ITGAL	ICAM1	0.0450524	0.0486617	0.277358	0.241379	FALSE
ICAM1_ITGAL	NK_CD16_bright	Macrophages	ITGAL	ICAM1	0.00789615	0.103222	0.192632	0.495959	FALSE
ICAM1_ITGAL	T8_activated	Macrophages	ITGAL	ICAM1	0.0134643	0.065915	0.222541	0.495959	FALSE
ICAM1_ITGAL	T_regs	Macrophages	ITGAL	ICAM1	0.0450524	0.0486617	0.277358	0.495959	FALSE
ICAM1_ITGAL	NK_CD16_bright	Monocytes_classical	ITGAL	ICAM1	0.00789615	0.103222	0.192632	0.522164	FALSE
ICAM1_ITGAL	T8_activated	Monocytes_classical	ITGAL	ICAM1	0.0134643	0.065915	0.222541	0.522164	FALSE
ICAM1_ITGAL	T_regs	Monocytes_classical	ITGAL	ICAM1	0.0450524	0.0486617	0.277358	0.522164	FALSE
ICAM1_ITGAL	NK_CD16_bright	Monocytes_intermediate	ITGAL	ICAM1	0.00789615	0.103222	0.192632	0.302531	FALSE
ICAM1_ITGAL	T8_activated	Monocytes_intermediate	ITGAL	ICAM1	0.0134643	0.065915	0.222541	0.302531	FALSE
ICAM1_ITGAL	T_regs	Monocytes_intermediate	ITGAL	ICAM1	0.0450524	0.0486617	0.277358	0.302531	FALSE
ICAM1_ITGAL	NK_CD16_bright	Monocytes_non-classical	ITGAL	ICAM1	0.00789615	0.103222	0.192632	0.552441	FALSE
ICAM1_ITGAL	T8_activated	Monocytes_non-classical	ITGAL	ICAM1	0.0134643	0.065915	0.222541	0.552441	FALSE
ICAM1_ITGAL	T_regs	Monocytes_non-classical	ITGAL	ICAM1	0.0450524	0.0486617	0.277358	0.552441	FALSE
ICAM1_ITGAL	NK_CD16_bright	NK_CD56_bright_activated	ITGAL	ICAM1	0.00789615	0.103222	0.192632	0.149693	FALSE
ICAM1_ITGAL	T8_activated	NK_CD56_bright_activated	ITGAL	ICAM1	0.0134643	0.065915	0.222541	0.149693	FALSE
ICAM1_ITGAL	T_regs	NK_CD56_bright_activated	ITGAL	ICAM1	0.0450524	0.0486617	0.277358	0.149693	FALSE
ICAM1_ITGAL	NK_CD16_bright	Plasma_cells	ITGAL	ICAM1	0.00789615	0.103222	0.192632	0.381068	FALSE
ICAM1_ITGAL	T8_activated	Plasma_cells	ITGAL	ICAM1	0.0134643	0.065915	0.222541	0.381068	FALSE
ICAM1_ITGAL	T_regs	Plasma_cells	ITGAL	ICAM1	0.0450524	0.0486617	0.277358	0.381068	FALSE
ICAM1_ITGAL	NK_CD16_bright	Precursor_cells	ITGAL	ICAM1	0.00789615	0.103222	0.192632	0.138973	FALSE
ICAM1_ITGAL	T8_activated	Precursor_cells	ITGAL	ICAM1	0.0134643	0.065915	0.222541	0.138973	FALSE
ICAM1_ITGAL	T_regs	Precursor_cells	ITGAL	ICAM1	0.0450524	0.0486617	0.277358	0.138973	FALSE
ICAM1_ITGAL	NK_CD16_bright	T4_activated	ITGAL	ICAM1	0.00789615	0.103222	0.192632	0.130169	FALSE
ICAM1_ITGAL	T8_activated	T4_activated	ITGAL	ICAM1	0.0134643	0.065915	0.222541	0.130169	FALSE
ICAM1_ITGAL	T_regs	T4_activated	ITGAL	ICAM1	0.0450524	0.0486617	0.277358	0.130169	FALSE
ICAM1_ITGAL	NK_CD16_bright	T8_activated	ITGAL	ICAM1	0.00789615	0.103222	0.192632	0.142634	FALSE
ICAM1_ITGAL	T_regs	T8_activated	ITGAL	ICAM1	0.0450524	0.0486617	0.277358	0.142634	FALSE
ICAM1_ITGAL	NK_CD16_bright	T_regs	ITGAL	ICAM1	0.00789615	0.103222	0.192632	0.195192	FALSE
ICAM1_ITGAL	T8_activated	T_regs	ITGAL	ICAM1	0.0134643	0.065915	0.222541	0.195192	FALSE
ICAM1_ITGAL	NK_CD16_bright	cDC1	ITGAL	ICAM1	0.00789615	0.103222	0.192632	0.565972	FALSE
ICAM1_ITGAL	T8_activated	cDC1	ITGAL	ICAM1	0.0134643	0.065915	0.222541	0.565972	FALSE
ICAM1_ITGAL	T_regs	cDC1	ITGAL	ICAM1	0.0450524	0.0486617	0.277358	0.565972	FALSE
ICAM1_ITGAL	NK_CD16_bright	cDC2	ITGAL	ICAM1	0.00789615	0.103222	0.192632	0.414847	FALSE
ICAM1_ITGAL	T8_activated	cDC2	ITGAL	ICAM1	0.0134643	0.065915	0.222541	0.414847	FALSE
ICAM1_ITGAL	T_regs	cDC2	ITGAL	ICAM1	0.0450524	0.0486617	0.277358	0.414847	FALSE
ICAM1_ITGAL	NK_CD16_bright	pDC	ITGAL	ICAM1	0.00789615	0.103222	0.192632	0.229167	FALSE
ICAM1_ITGAL	T8_activated	pDC	ITGAL	ICAM1	0.0134643	0.065915	0.222541	0.229167	FALSE
ICAM1_ITGAL	T_regs	pDC	ITGAL	ICAM1	0.0450524	0.0486617	0.277358	0.229167	FALSE
ICAM1_ITGAL	T8_activated	T8_activated	ITGAL	ICAM1	0.0134643	0.065915	0.222541	0.142634	FALSE
ICAM1_ITGAL	T_regs	T_regs	ITGAL	ICAM1	0.0450524	0.0486617	0.277358	0.195192	FALSE
KLRB1_CLEC2D	NK_CD16_bright	MAIT_cells	CLEC2D	KLRB1	1.90011e-12	0.192444	0.184958	0.627193	FALSE
KLRB1_CLEC2D	NK_CD16_bright	NK_CD16_bright_activated	CLEC2D	KLRB1	1.90011e-12	0.192444	0.184958	0.236446	FALSE
KLRB1_CLEC2D	NK_CD16_bright	NK_CD56_bright	CLEC2D	KLRB1	1.90011e-12	0.192444	0.184958	0.297125	FALSE
KLRB1_CLEC2D	NK_CD16_bright	NK_CD56_bright_activated	CLEC2D	KLRB1	1.90011e-12	0.192444	0.184958	0.116564	FALSE
KLRB1_CLEC2D	NK_CD16_bright	T4_memory	CLEC2D	KLRB1	1.90011e-12	0.192444	0.184958	0.1469	FALSE
KLRB1_CLEC2D	NK_CD16_bright	TMRA_CD8+	CLEC2D	KLRB1	1.90011e-12	0.192444	0.184958	0.175978	FALSE
KLRB1_CLEC2D	NK_CD16_bright	T_gd	CLEC2D	KLRB1	1.90011e-12	0.192444	0.184958	0.355274	FALSE
KLRB1_CLEC2D	NK_CD16_bright	NK_CD16_bright	CLEC2D	KLRB1	1.90011e-12	0.192444	0.184958	0.495652	FALSE
TNF_TNFRSF1B	T4_activated	B_cells_memory	TNFRSF1B	TNF	1.03422e-08	0.0890788	0.406216	0.122513	FALSE
TNF_TNFRSF1B	T_regs	B_cells_memory	TNFRSF1B	TNF	0.0135521	0.0702222	0.465094	0.122513	FALSE
TNF_TNFRSF1B	T4_activated	B_cells_memory_activated	TNFRSF1B	TNF	1.03422e-08	0.0890788	0.406216	0.249826	FALSE
TNF_TNFRSF1B	T_regs	B_cells_memory_activated	TNFRSF1B	TNF	0.0135521	0.0702222	0.465094	0.249826	FALSE
TNF_TNFRSF1B	T4_activated	B_cells_naive_activated	TNFRSF1B	TNF	1.03422e-08	0.0890788	0.406216	0.227331	FALSE
TNF_TNFRSF1B	T_regs	B_cells_naive_activated	TNFRSF1B	TNF	0.0135521	0.0702222	0.465094	0.227331	FALSE
TNF_TNFRSF1B	T4_activated	MAIT_cells	TNFRSF1B	TNF	1.03422e-08	0.0890788	0.406216	0.203947	FALSE
TNF_TNFRSF1B	T_regs	MAIT_cells	TNFRSF1B	TNF	0.0135521	0.0702222	0.465094	0.203947	FALSE
TNF_TNFRSF1B	T4_activated	Macrophages	TNFRSF1B	TNF	1.03422e-08	0.0890788	0.406216	0.217748	FALSE
TNF_TNFRSF1B	T_regs	Macrophages	TNFRSF1B	TNF	0.0135521	0.0702222	0.465094	0.217748	FALSE
TNF_TNFRSF1B	T4_activated	Monocytes_classical	TNFRSF1B	TNF	1.03422e-08	0.0890788	0.406216	0.347608	FALSE
TNF_TNFRSF1B	T_regs	Monocytes_classical	TNFRSF1B	TNF	0.0135521	0.0702222	0.465094	0.347608	FALSE
TNF_TNFRSF1B	T4_activated	Monocytes_intermediate	TNFRSF1B	TNF	1.03422e-08	0.0890788	0.406216	0.118482	FALSE
TNF_TNFRSF1B	T_regs	Monocytes_intermediate	TNFRSF1B	TNF	0.0135521	0.0702222	0.465094	0.118482	FALSE
TNF_TNFRSF1B	T4_activated	Monocytes_non-classical	TNFRSF1B	TNF	1.03422e-08	0.0890788	0.406216	0.275769	FALSE
TNF_TNFRSF1B	T_regs	Monocytes_non-classical	TNFRSF1B	TNF	0.0135521	0.0702222	0.465094	0.275769	FALSE
TNF_TNFRSF1B	T4_activated	NK_CD16_bright_activated	TNFRSF1B	TNF	1.03422e-08	0.0890788	0.406216	0.10994	FALSE
TNF_TNFRSF1B	T_regs	NK_CD16_bright_activated	TNFRSF1B	TNF	0.0135521	0.0702222	0.465094	0.10994	FALSE
TNF_TNFRSF1B	T4_activated	NK_CD56_bright_activated	TNFRSF1B	TNF	1.03422e-08	0.0890788	0.406216	0.240491	FALSE
TNF_TNFRSF1B	T_regs	NK_CD56_bright_activated	TNFRSF1B	TNF	0.0135521	0.0702222	0.465094	0.240491	FALSE
TNF_TNFRSF1B	T4_activated	Plasma_cells	TNFRSF1B	TNF	1.03422e-08	0.0890788	0.406216	0.330097	FALSE
TNF_TNFRSF1B	T_regs	Plasma_cells	TNFRSF1B	TNF	0.0135521	0.0702222	0.465094	0.330097	FALSE
TNF_TNFRSF1B	T4_activated	Precursor_cells	TNFRSF1B	TNF	1.03422e-08	0.0890788	0.406216	0.114804	FALSE
TNF_TNFRSF1B	T_regs	Precursor_cells	TNFRSF1B	TNF	0.0135521	0.0702222	0.465094	0.114804	FALSE
TNF_TNFRSF1B	T_regs	T4_activated	TNFRSF1B	TNF	0.0135521	0.0702222	0.465094	0.447794	FALSE
TNF_TNFRSF1B	T4_activated	T4_memory	TNFRSF1B	TNF	1.03422e-08	0.0890788	0.406216	0.104453	FALSE
TNF_TNFRSF1B	T_regs	T4_memory	TNFRSF1B	TNF	0.0135521	0.0702222	0.465094	0.104453	FALSE
TNF_TNFRSF1B	T4_activated	T8_activated	TNFRSF1B	TNF	1.03422e-08	0.0890788	0.406216	0.360338	FALSE
TNF_TNFRSF1B	T_regs	T8_activated	TNFRSF1B	TNF	0.0135521	0.0702222	0.465094	0.360338	FALSE
TNF_TNFRSF1B	T4_activated	TCM_CD8+	TNFRSF1B	TNF	1.03422e-08	0.0890788	0.406216	0.183697	FALSE
TNF_TNFRSF1B	T_regs	TCM_CD8+	TNFRSF1B	TNF	0.0135521	0.0702222	0.465094	0.183697	FALSE
TNF_TNFRSF1B	T4_activated	TEM_CD8+	TNFRSF1B	TNF	1.03422e-08	0.0890788	0.406216	0.171198	FALSE
TNF_TNFRSF1B	T_regs	TEM_CD8+	TNFRSF1B	TNF	0.0135521	0.0702222	0.465094	0.171198	FALSE
TNF_TNFRSF1B	T4_activated	T_gd	TNFRSF1B	TNF	1.03422e-08	0.0890788	0.406216	0.107851	FALSE
TNF_TNFRSF1B	T_regs	T_gd	TNFRSF1B	TNF	0.0135521	0.0702222	0.465094	0.107851	FALSE
TNF_TNFRSF1B	T4_activated	T_regs	TNFRSF1B	TNF	1.03422e-08	0.0890788	0.406216	0.453462	FALSE
TNF_TNFRSF1B	T4_activated	cDC1	TNFRSF1B	TNF	1.03422e-08	0.0890788	0.406216	0.222513	FALSE
TNF_TNFRSF1B	T_regs	cDC1	TNFRSF1B	TNF	0.0135521	0.0702222	0.465094	0.222513	FALSE
TNF_TNFRSF1B	T4_activated	cDC2	TNFRSF1B	TNF	1.03422e-08	0.0890788	0.406216	0.155022	FALSE
TNF_TNFRSF1B	T_regs	cDC2	TNFRSF1B	TNF	0.0135521	0.0702222	0.465094	0.155022	FALSE
TNF_TNFRSF1B	T4_activated	iNKT_cells	TNFRSF1B	TNF	1.03422e-08	0.0890788	0.406216	0.219672	FALSE
TNF_TNFRSF1B	T_regs	iNKT_cells	TNFRSF1B	TNF	0.0135521	0.0702222	0.465094	0.219672	FALSE
TNF_TNFRSF1B	T4_activated	T4_activated	TNFRSF1B	TNF	1.03422e-08	0.0890788	0.406216	0.447794	FALSE
TNF_TNFRSF1B	T_regs	T_regs	TNFRSF1B	TNF	0.0135521	0.0702222	0.465094	0.453462	FALSE
LTA_TNFRSF1B	T4_activated	B_cells_memory	TNFRSF1B	LTA	1.03422e-08	0.0890788	0.406216	0.212565	FALSE
[truncated: 775 more rows]
