# Supplementary material for: Single-cell Atlas of common variable immunodeficiency shows germinal center-associated epigenetic dysregulation in B-cell responses
Source: Nat Commun. 2022 Apr 1;13:1779. doi: 10.1038/s41467-022-29450-x (PMC8975885; doi:10.1038/s41467-022-29450-x)
Supplement: Supplementary file 19 — Source Data [file 41467_2022_29450_MOESM19_ESM.zip]

Archive with 12 entries (11 files):
- Source datasets/
- Source datasets/Source Data Figure 1.xlsx
- Source datasets/Source Data Figure 2.xlsx
- Source datasets/Source Data Figure 3.xlsx
- Source datasets/Source Data Figure 4.xlsx
- Source datasets/Source Data Figure 5.xlsx
- Source datasets/Source Data Figure 6.xlsx
- Source datasets/Source Data Suppl. Figure 3.xlsx
- Source datasets/Source Data Suppl. Figure 4.xlsx
- Source datasets/Source Data Suppl. Figure 5.xlsx
- Source datasets/Source Data Suppl. Figure 6.xlsx
- Source datasets/Source Data Suppl. Figure 7.xlsx
