# Supplementary material for: Single-cell Atlas of common variable immunodeficiency shows germinal center-associated epigenetic dysregulation in B-cell responses
Source: Nat Commun. 2022 Apr 1;13:1779. doi: 10.1038/s41467-022-29450-x (PMC8975885; doi:10.1038/s41467-022-29450-x)
Supplement: Supplementary file 19 — Source Data [file 41467_2022_29450_MOESM19_ESM.zip › Source datasets/Source Data Figure 1.xlsx]

## Sheet: Fig 1b
	chr	start	end	ID	Naive Ctrl	US-mem Ctrl	S-mem Ctrl		chr	start	end	ID	Naive CVID	US-mem CVID	S-mem CVID
1	chr1	0	5000000	1	0.788138	0.776609	0.687404		chr1	0	5000000	1	0.794271	0.773331	0.72587
2	chr1	5000000	10000000	2	0.844846	0.835494	0.748194		chr1	5000000	10000000	2	0.85075	0.834911	0.798415
3	chr1	10000000	15000000	3	0.873388	0.865591	0.76301		chr1	10000000	15000000	3	0.879146	0.863371	0.823641
4	chr1	15000000	20000000	4	0.82553	0.812243	0.707658		chr1	15000000	20000000	4	0.832539	0.810921	0.763672
5	chr1	20000000	25000000	5	0.825051	0.815942	0.728915		chr1	20000000	25000000	5	0.830748	0.814985	0.77526
6	chr1	25000000	30000000	6	0.8089	0.800226	0.741387		chr1	25000000	30000000	6	0.812959	0.79968	0.775804
7	chr1	30000000	35000000	7	0.821577	0.808925	0.698553		chr1	30000000	35000000	7	0.82837	0.80723	0.765581
8	chr1	35000000	40000000	8	0.815562	0.805393	0.736769		chr1	35000000	40000000	8	0.821118	0.804654	0.777455
9	chr1	40000000	45000000	9	0.82397	0.817841	0.760357		chr1	40000000	45000000	9	0.827522	0.815695	0.794938
10	chr1	45000000	50000000	10	0.839547	0.831301	0.714673		chr1	45000000	50000000	10	0.844496	0.829017	0.79399
11	chr1	50000000	55000000	11	0.854998	0.850598	0.795173		chr1	50000000	55000000	11	0.858604	0.850037	0.827982
12	chr1	55000000	60000000	12	0.908266	0.902788	0.754382		chr1	55000000	60000000	12	0.913735	0.898664	0.866614
13	chr1	60000000	65000000	13	0.89362	0.888852	0.780193		chr1	60000000	65000000	13	0.897399	0.886891	0.864884
14	chr1	65000000	70000000	14	0.88464	0.878446	0.715762		chr1	65000000	70000000	14	0.889029	0.874971	0.844662
15	chr1	70000000	75000000	15	0.945639	0.942919	0.758642		chr1	70000000	75000000	15	0.95039	0.940135	0.90084
16	chr1	75000000	80000000	16	0.911174	0.908376	0.737699		chr1	75000000	80000000	16	0.9155	0.904649	0.864217
17	chr1	80000000	85000000	17	0.926616	0.922097	0.769176		chr1	80000000	85000000	17	0.930398	0.919963	0.89117
18	chr1	85000000	90000000	18	0.881295	0.878502	0.816632		chr1	85000000	90000000	18	0.885412	0.876998	0.864621
19	chr1	90000000	95000000	19	0.8586	0.854745	0.773129		chr1	90000000	95000000	19	0.862257	0.853047	0.834192
20	chr1	95000000	100000000	20	0.933835	0.932092	0.746319		chr1	95000000	100000000	20	0.938926	0.927734	0.891786
21	chr1	100000000	105000000	21	0.928017	0.925036	0.777102		chr1	100000000	105000000	21	0.932928	0.921636	0.893527
22	chr1	105000000	110000000	22	0.867923	0.864217	0.781217		chr1	105000000	110000000	22	0.872482	0.862356	0.843188
23	chr1	110000000	115000000	23	0.83241	0.825852	0.735899		chr1	110000000	115000000	23	0.837519	0.82341	0.796363
24	chr1	115000000	120000000	24	0.870443	0.861013	0.731003		chr1	115000000	120000000	24	0.874716	0.858803	0.831902
25	chr1	120000000	125000000	25	0.872038	0.875572	0.725288		chr1	120000000	125000000	25	0.879824	0.867376	0.812534
26	chr1	125000000	130000000	26	0.841175	0.870507	0.846		chr1	125000000	130000000	26	0.857814	0.867248	0.88605
27	chr1	130000000	135000000	27	NA	NA	NA		chr1	130000000	135000000	27	NA	NA	NA
28	chr1	135000000	140000000	28	NA	NA	NA		chr1	135000000	140000000	28	NA	NA	NA
29	chr1	140000000	145000000	29	0.68524	0.713054	0.630012		chr1	140000000	145000000	29	0.697344	0.711114	0.6745
30	chr1	145000000	150000000	30	0.772776	0.770214	0.706523		chr1	145000000	150000000	30	0.778054	0.767883	0.753981
31	chr1	150000000	155000000	31	0.824043	0.815155	0.755827		chr1	150000000	155000000	31	0.828355	0.813748	0.792404
32	chr1	155000000	160000000	32	0.785828	0.776263	0.700032		chr1	155000000	160000000	32	0.79008	0.77391	0.749882
33	chr1	160000000	165000000	33	0.863078	0.853674	0.745434		chr1	160000000	165000000	33	0.868763	0.851514	0.828097
34	chr1	165000000	170000000	34	0.853008	0.848039	0.739184		chr1	165000000	170000000	34	0.858543	0.845685	0.816702
35	chr1	170000000	175000000	35	0.913291	0.910654	0.841893		chr1	170000000	175000000	35	0.917623	0.908867	0.891801
36	chr1	175000000	180000000	36	0.901921	0.892245	0.76388		chr1	175000000	180000000	36	0.907172	0.889059	0.85828
37	chr1	180000000	185000000	37	0.863525	0.857799	0.761563		chr1	180000000	185000000	37	0.869285	0.854635	0.830512
38	chr1	185000000	190000000	38	0.955528	0.951599	0.809898		chr1	185000000	190000000	38	0.959404	0.948313	0.920509
39	chr1	190000000	195000000	39	0.962682	0.961687	0.794974		chr1	190000000	195000000	39	0.967205	0.957788	0.924808
40	chr1	195000000	200000000	40	0.92933	0.925112	0.797895		chr1	195000000	200000000	40	0.932568	0.921424	0.899107
41	chr1	200000000	205000000	41	0.838578	0.829354	0.734095		chr1	200000000	205000000	41	0.843605	0.827497	0.792533
42	chr1	205000000	210000000	42	0.847871	0.838448	0.733762		chr1	205000000	210000000	42	0.853311	0.834685	0.807265
43	chr1	210000000	215000000	43	0.874509	0.869646	0.756734		chr1	210000000	215000000	43	0.878281	0.866406	0.835745
44	chr1	215000000	220000000	44	0.932461	0.926122	0.741104		chr1	215000000	220000000	44	0.937598	0.92055	0.885804
45	chr1	220000000	225000000	45	0.882149	0.877338	0.786434		chr1	220000000	225000000	45	0.886411	0.875883	0.848852
46	chr1	225000000	230000000	46	0.815396	0.809756	0.735301		chr1	225000000	230000000	46	0.820216	0.808553	0.783436
47	chr1	230000000	235000000	47	0.876747	0.870524	0.77305		chr1	230000000	235000000	47	0.881662	0.868905	0.844745
48	chr1	235000000	240000000	48	0.916083	0.910775	0.796823		chr1	235000000	240000000	48	0.920941	0.908421	0.880757
49	chr1	240000000	245000000	49	0.908685	0.904698	0.796015		chr1	240000000	245000000	49	0.913795	0.902347	0.878782
50	chr1	245000000	248956422	50	0.904758	0.90017	0.834006		chr1	245000000	248956422	50	0.909808	0.900747	0.882967
51	chr2	0	5000000	51	0.912969	0.907386	0.769516		chr2	0	5000000	51	0.921057	0.904604	0.857645
52	chr2	5000000	10000000	52	0.891955	0.885528	0.762596		chr2	5000000	10000000	52	0.897222	0.88283	0.851535
53	chr2	10000000	15000000	53	0.888248	0.881904	0.780829		chr2	10000000	15000000	53	0.893133	0.878261	0.848735
54	chr2	15000000	20000000	54	0.908578	0.901958	0.737215		chr2	15000000	20000000	54	0.9139	0.897863	0.856444
55	chr2	20000000	25000000	55	0.886335	0.882029	0.758452		chr2	20000000	25000000	55	0.891625	0.878248	0.842119
56	chr2	25000000	30000000	56	0.842299	0.835847	0.767951		chr2	25000000	30000000	56	0.847551	0.835426	0.808553
57	chr2	30000000	35000000	57	0.931136	0.925876	0.849294		chr2	30000000	35000000	57	0.935217	0.924273	0.904919
58	chr2	35000000	40000000	58	0.892194	0.886631	0.800113		chr2	35000000	40000000	58	0.895926	0.883981	0.864836
59	chr2	40000000	45000000	59	0.865534	0.863131	0.781007		chr2	40000000	45000000	59	0.868797	0.861645	0.840665
60	chr2	45000000	50000000	60	0.868908	0.86659	0.782476		chr2	45000000	50000000	60	0.872967	0.86434	0.842407
61	chr2	50000000	55000000	61	0.936684	0.934502	0.802077		chr2	50000000	55000000	61	0.940764	0.931617	0.903196
62	chr2	55000000	60000000	62	0.93122	0.926175	0.790059		chr2	55000000	60000000	62	0.93511	0.922311	0.898745
63	chr2	60000000	65000000	63	0.855234	0.851179	0.816237		chr2	60000000	65000000	63	0.85811	0.848919	0.840388
64	chr2	65000000	70000000	64	0.871511	0.864462	0.74228		chr2	65000000	70000000	64	0.87688	0.860487	0.835515
65	chr2	70000000	75000000	65	0.79296	0.787053	0.700015		chr2	70000000	75000000	65	0.796357	0.784696	0.753164
66	chr2	75000000	80000000	66	0.956024	0.951132	0.734379		chr2	75000000	80000000	66	0.962311	0.945657	0.901894
67	chr2	80000000	85000000	67	0.94203	0.936156	0.731794		chr2	80000000	85000000	67	0.946214	0.930786	0.891726
68	chr2	85000000	90000000	68	0.843577	0.840512	0.766734		chr2	85000000	90000000	68	0.848732	0.838522	0.815063
69	chr2	90000000	95000000	69	0.822532	0.819221	0.632622		chr2	90000000	95000000	69	0.831841	0.81244	0.765003
70	chr2	95000000	100000000	70	0.847835	0.844692	0.784319		chr2	95000000	100000000	70	0.851939	0.842377	0.815513
71	chr2	100000000	105000000	71	0.882712	0.874525	0.751277		chr2	100000000	105000000	71	0.888299	0.872011	0.842369
72	chr2	105000000	110000000	72	0.903309	0.89862	0.767575		chr2	105000000	110000000	72	0.909027	0.896852	0.860691
73	chr2	110000000	115000000	73	0.850854	0.84161	0.741172		chr2	110000000	115000000	73	0.8568	0.837773	0.813296
74	chr2	115000000	120000000	74	0.871017	0.862696	0.677676		chr2	115000000	120000000	74	0.878072	0.858269	0.81389
75	chr2	120000000	125000000	75	0.910866	0.904926	0.733198		chr2	120000000	125000000	75	0.916539	0.900056	0.848505
76	chr2	125000000	130000000	76	0.892333	0.887046	0.757287		chr2	125000000	130000000	76	0.897961	0.88519	0.843549
77	chr2	130000000	135000000	77	0.850147	0.844153	0.732981		chr2	130000000	135000000	77	0.856089	0.842108	0.809018
78	chr2	135000000	140000000	78	0.93282	0.930313	0.788432		chr2	135000000	140000000	78	0.938808	0.926898	0.899298
79	chr2	140000000	145000000	79	0.954605	0.947259	0.846671		chr2	140000000	145000000	79	0.957736	0.944344	0.925006
80	chr2	145000000	150000000	80	0.940094	0.938454	0.835914		chr2	145000000	150000000	80	0.94428	0.934408	0.912573
81	chr2	150000000	155000000	81	0.925437	0.920967	0.763914		chr2	150000000	155000000	81	0.930085	0.917822	0.88396
82	chr2	155000000	160000000	82	0.908341	0.904388	0.793946		chr2	155000000	160000000	82	0.912506	0.902768	0.884352
83	chr2	160000000	165000000	83	0.897956	0.896439	0.725892		chr2	160000000	165000000	83	0.902374	0.893226	0.85982
84	chr2	165000000	170000000	84	0.919502	0.915838	0.818007		chr2	165000000	170000000	84	0.923421	0.914576	0.894699
85	chr2	170000000	175000000	85	0.835706	0.83349	0.756001		chr2	170000000	175000000	85	0.839234	0.831433	0.811414
86	chr2	175000000	180000000	86	0.799624	0.797238	0.699764		chr2	175000000	180000000	86	0.801518	0.794028	0.776616
87	chr2	180000000	185000000	87	0.91859	0.912981	0.788068		chr2	180000000	185000000	87	0.922809	0.910722	0.886304
88	chr2	185000000	190000000	88	0.943273	0.938142	0.789245		chr2	185000000	190000000	88	0.947164	0.935844	0.905003
89	chr2	190000000	195000000	89	0.918266	0.913869	0.791977		chr2	190000000	195000000	89	0.922319	0.911863	0.888331
90	chr2	195000000	200000000	90	0.881254	0.879526	0.742685		chr2	195000000	200000000	90	0.885216	0.876609	0.845398
91	chr2	200000000	205000000	91	0.897207	0.892829	0.813775		chr2	200000000	205000000	91	0.900896	0.891126	0.87225
92	chr2	205000000	210000000	92	0.898026	0.889046	0.769936		chr2	205000000	210000000	92	0.903366	0.885839	0.861673
93	chr2	210000000	215000000	93	0.943478	0.938818	0.771782		chr2	210000000	215000000	93	0.948059	0.933508	0.906673
94	chr2	215000000	220000000	94	0.811254	0.804484	0.683175		chr2	215000000	220000000	94	0.815483	0.80207	0.760884
95	chr2	220000000	225000000	95	0.896362	0.890213	0.742937		chr2	220000000	225000000	95	0.901366	0.88679	0.852718
96	chr2	225000000	230000000	96	0.927303	0.922518	0.759077		chr2	225000000	230000000	96	0.932168	0.919137	0.882847
97	chr2	230000000	235000000	97	0.843624	0.83843	0.765695		chr2	230000000	235000000	97	0.848139	0.837172	0.808457
98	chr2	235000000	240000000	98	0.880557	0.873649	0.762776		chr2	235000000	240000000	98	0.887179	0.871885	0.830191
99	chr2	240000000	242193529	99	0.824212	0.819288	0.729149		chr2	240000000	242193529	99	0.831926	0.816013	0.767385
100	chr3	0	5000000	100	0.92957	0.923677	0.762433		chr3	0	5000000	100	0.935692	0.920857	0.887209
101	chr3	5000000	10000000	101	0.903294	0.895683	0.745252		chr3	5000000	10000000	101	0.907514	0.892359	0.857439
102	chr3	10000000	15000000	102	0.860433	0.850514	0.752317		chr3	10000000	15000000	102	0.866614	0.848321	0.810281
103	chr3	15000000	20000000	103	0.903419	0.898391	0.82893		chr3	15000000	20000000	103	0.908422	0.895436	0.879905
104	chr3	20000000	25000000	104	0.921914	0.920824	0.767093		chr3	20000000	25000000	104	0.927166	0.917288	0.88741
105	chr3	25000000	30000000	105	0.919025	0.915345	0.725485		chr3	25000000	30000000	105	0.922558	0.911676	0.872873
106	chr3	30000000	35000000	106	0.894735	0.891656	0.802953		chr3	30000000	35000000	106	0.899822	0.889458	0.872326
107	chr3	35000000	40000000	107	0.872856	0.865918	0.731544		chr3	35000000	40000000	107	0.876789	0.861199	0.82966
108	chr3	40000000	45000000	108	0.86878	0.865636	0.789941		chr3	40000000	45000000	108	0.872675	0.862873	0.844158
109	chr3	45000000	50000000	109	0.836466	0.831224	0.785364		chr3	45000000	50000000	109	0.840338	0.830428	0.809066
110	chr3	50000000	55000000	110	0.831907	0.823352	0.729726		chr3	50000000	55000000	110	0.835862	0.821835	0.787746
111	chr3	55000000	60000000	111	0.89895	0.893636	0.799734		chr3	55000000	60000000	111	0.904389	0.891208	0.868751
112	chr3	60000000	65000000	112	0.910511	0.902852	0.744065		chr3	60000000	65000000	112	0.915564	0.899305	0.87016
113	chr3	65000000	70000000	113	0.922834	0.919038	0.762352		chr3	65000000	70000000	113	0.928349	0.916213	0.883862
114	chr3	70000000	75000000	114	0.908643	0.903796	0.781371		chr3	70000000	75000000	114	0.913454	0.901453	0.87834
115	chr3	75000000	80000000	115	0.935487	0.929114	0.758033		chr3	75000000	80000000	115	0.940578	0.925319	0.89321
116	chr3	80000000	85000000	116	0.975971	0.970912	0.777311		chr3	80000000	85000000	116	0.980164	0.966696	0.929778
117	chr3	85000000	90000000	117	0.95673	0.950649	0.759312		chr3	85000000	90000000	117	0.960428	0.947779	0.911451
118	chr3	90000000	95000000	118	0.975081	0.971018	0.825944		chr3	90000000	95000000	118	0.979064	0.968602	0.940157
119	chr3	95000000	100000000	119	0.932224	0.924965	0.727371		chr3	95000000	100000000	119	0.936354	0.920592	0.883047
120	chr3	100000000	105000000	120	0.931172	0.930059	0.822158		chr3	100000000	105000000	120	0.935629	0.926809	0.907226
121	chr3	105000000	110000000	121	0.935847	0.934777	0.843779		chr3	105000000	110000000	121	0.940288	0.931572	0.915199
122	chr3	110000000	115000000	122	0.904951	0.902566	0.822636		chr3	110000000	115000000	122	0.910104	0.899271	0.885382
123	chr3	115000000	120000000	123	0.927114	0.919232	0.745822		chr3	115000000	120000000	123	0.933216	0.914355	0.881575
124	chr3	120000000	125000000	124	0.878743	0.874481	0.769771		chr3	120000000	125000000	124	0.884019	0.872181	0.840783
125	chr3	125000000	130000000	125	0.831475	0.826584	0.755442		chr3	125000000	130000000	125	0.836701	0.825367	0.795086
126	chr3	130000000	135000000	126	0.882471	0.876267	0.735668		chr3	130000000	135000000	126	0.887323	0.874362	0.836802
127	chr3	135000000	140000000	127	0.875931	0.868351	0.741697		chr3	135000000	140000000	127	0.881341	0.864323	0.831808
128	chr3	140000000	145000000	128	0.894409	0.89154	0.790815		chr3	140000000	145000000	128	0.898982	0.888581	0.861956
129	chr3	145000000	150000000	129	0.872045	0.866971	0.713396		chr3	145000000	150000000	129	0.87552	0.862607	0.83491
130	chr3	150000000	155000000	130	0.912076	0.908569	0.790198		chr3	150000000	155000000	130	0.916268	0.905858	0.879809
131	chr3	155000000	160000000	131	0.884341	0.878958	0.752243		chr3	155000000	160000000	131	0.88796	0.876214	0.852212
132	chr3	160000000	165000000	132	0.932872	0.926098	0.774861		chr3	160000000	165000000	132	0.936972	0.922374	0.890854
133	chr3	165000000	170000000	133	0.914291	0.909578	0.711349		chr3	165000000	170000000	133	0.917777	0.906436	0.868389
134	chr3	170000000	175000000	134	0.920745	0.91472	0.800567		chr3	170000000	175000000	134	0.923801	0.912596	0.888691
135	chr3	175000000	180000000	135	0.936987	0.933334	0.821366		chr3	175000000	180000000	135	0.941249	0.930485	0.90786
136	chr3	180000000	185000000	136	0.852841	0.845857	0.752807		chr3	180000000	185000000	136	0.855972	0.843554	0.81895
137	chr3	185000000	190000000	137	0.898917	0.894353	0.825312		chr3	185000000	190000000	137	0.903418	0.892558	0.876049
138	chr3	190000000	195000000	138	0.891286	0.884876	0.774795		chr3	190000000	195000000	138	0.896001	0.882332	0.854986
139	chr3	195000000	198295559	139	0.842926	0.83732	0.786718		chr3	195000000	198295559	139	0.848251	0.837226	0.811558
140	chr4	0	5000000	140	0.800433	0.79364	0.731276		chr4	0	5000000	140	0.806437	0.792607	0.760095
141	chr4	5000000	10000000	141	0.83484	0.824855	0.702832		chr4	5000000	10000000	141	0.843548	0.823123	0.771935
142	chr4	10000000	15000000	142	0.906384	0.90094	0.741066		chr4	10000000	15000000	142	0.911272	0.898917	0.865238
143	chr4	15000000	20000000	143	0.914091	0.907915	0.734634		chr4	15000000	20000000	143	0.919039	0.903586	0.866969
144	chr4	20000000	25000000	144	0.933324	0.925115	0.71537		chr4	20000000	25000000	144	0.939316	0.922086	0.874752
145	chr4	25000000	30000000	145	0.929407	0.925697	0.789649		chr4	25000000	30000000	145	0.934323	0.922887	0.88909
146	chr4	30000000	35000000	146	0.966775	0.959186	0.757655		chr4	30000000	35000000	146	0.970433	0.956621	0.921041
147	chr4	35000000	40000000	147	0.910764	0.907701	0.8255		chr4	35000000	40000000	147	0.914555	0.905405	0.886471
148	chr4	40000000	45000000	148	0.89182	0.885942	0.772718		chr4	40000000	45000000	148	0.896404	0.884599	0.853949
149	chr4	45000000	50000000	149	0.889168	0.882527	0.742546		chr4	45000000	50000000	149	0.895943	0.878321	0.85163
150	chr4	50000000	55000000	150	0.868885	0.862737	0.734558		chr4	50000000	55000000	150	0.873191	0.859843	0.829482
151	chr4	55000000	60000000	151	0.899756	0.894987	0.754985		chr4	55000000	60000000	151	0.905046	0.891435	0.85971
152	chr4	60000000	65000000	152	0.971544	0.966083	0.746783		chr4	60000000	65000000	152	0.976897	0.960541	0.915801
153	chr4	65000000	70000000	153	0.963806	0.955154	0.748761		chr4	65000000	70000000	153	0.968424	0.949701	0.91012
154	chr4	70000000	75000000	154	0.905354	0.900756	0.730457		chr4	70000000	75000000	154	0.909859	0.896424	0.862036
155	chr4	75000000	80000000	155	0.892171	0.890098	0.777688		chr4	75000000	80000000	155	0.896781	0.88734	0.864809
156	chr4	80000000	85000000	156	0.855615	0.850903	0.750977		chr4	80000000	85000000	156	0.858965	0.847712	0.827726
157	chr4	85000000	90000000	157	0.904715	0.901184	0.818629		chr4	85000000	90000000	157	0.909182	0.898989	0.885475
158	chr4	90000000	95000000	158	0.947792	0.943224	0.787026		chr4	90000000	95000000	158	0.951843	0.94156	0.913044
159	chr4	95000000	100000000	159	0.930879	0.925768	0.759059		chr4	95000000	100000000	159	0.935418	0.922736	0.889537
160	chr4	100000000	105000000	160	0.918563	0.916485	0.817468		chr4	100000000	105000000	160	0.922718	0.912632	0.891124
161	chr4	105000000	110000000	161	0.896337	0.894481	0.77911		chr4	105000000	110000000	161	0.900535	0.891772	0.867226
162	chr4	110000000	115000000	162	0.88213	0.880161	0.761874		chr4	110000000	115000000	162	0.885782	0.878196	0.856715
163	chr4	115000000	120000000	163	0.937833	0.934888	0.775608		chr4	115000000	120000000	163	0.94191	0.932149	0.900456
164	chr4	120000000	125000000	164	0.903684	0.901004	0.761589		chr4	120000000	125000000	164	0.908033	0.897697	0.872961
165	chr4	125000000	130000000	165	0.930824	0.924383	0.781735		chr4	125000000	130000000	165	0.934193	0.921687	0.893513
166	chr4	130000000	135000000	166	0.964606	0.956216	0.772446		chr4	130000000	135000000	166	0.969733	0.952199	0.916323
167	chr4	135000000	140000000	167	0.933494	0.926824	0.789691		chr4	135000000	140000000	167	0.937174	0.924618	0.894776
168	chr4	140000000	145000000	168	0.887869	0.883917	0.711401		chr4	140000000	145000000	168	0.892539	0.880825	0.849131
169	chr4	145000000	150000000	169	0.900083	0.897716	0.757265		chr4	145000000	150000000	169	0.904346	0.894691	0.862754
170	chr4	150000000	155000000	170	0.887287	0.886547	0.777741		chr4	150000000	155000000	170	0.891829	0.885456	0.857189
171	chr4	155000000	160000000	171	0.927029	0.921998	0.756992		chr4	155000000	160000000	171	0.931154	0.917664	0.887716
172	chr4	160000000	165000000	172	0.95895	0.952491	0.770677		chr4	160000000	165000000	172	0.963633	0.948325	0.916784
173	chr4	165000000	170000000	173	0.92679	0.924052	0.806169		chr4	165000000	170000000	173	0.932343	0.920263	0.897148
174	chr4	170000000	175000000	174	0.882722	0.88064	0.709316		chr4	170000000	175000000	174	0.886671	0.877449	0.845528
175	chr4	175000000	180000000	175	0.962585	0.957525	0.79363		chr4	175000000	180000000	175	0.966906	0.953705	0.92147
176	chr4	180000000	185000000	176	0.897804	0.894522	0.769583		chr4	180000000	185000000	176	0.903737	0.892559	0.864347
177	chr4	185000000	190000000	177	0.919253	0.914119	0.79138		chr4	185000000	190000000	177	0.925236	0.912196	0.88296
178	chr4	190000000	190214555	178	0.42735	0.407897	0.470675		chr4	190000000	190214555	178	0.441913	0.395879	0.474071
179	chr5	0	5000000	179	0.836276	0.828661	0.715124		chr5	0	5000000	179	0.845083	0.825719	0.78334
180	chr5	5000000	10000000	180	0.911047	0.900647	0.702938		chr5	5000000	10000000	180	0.919185	0.896243	0.848823
181	chr5	10000000	15000000	181	0.907811	0.901098	0.758759		chr5	10000000	15000000	181	0.913708	0.898259	0.862665
182	chr5	15000000	20000000	182	0.945956	0.94069	0.776699		chr5	15000000	20000000	182	0.95102	0.937535	0.898122
183	chr5	20000000	25000000	183	0.983276	0.97717	0.791612		chr5	20000000	25000000	183	0.988001	0.97368	0.941373
184	chr5	25000000	30000000	184	0.984433	0.979179	0.789065		chr5	25000000	30000000	184	0.988737	0.974556	0.940337
185	chr5	30000000	35000000	185	0.91566	0.909536	0.78765		chr5	30000000	35000000	185	0.92016	0.905436	0.880158
186	chr5	35000000	40000000	186	0.908735	0.903367	0.771293		chr5	35000000	40000000	186	0.914167	0.902007	0.871918
187	chr5	40000000	45000000	187	0.871412	0.866435	0.737885		chr5	40000000	45000000	187	0.876236	0.862974	0.838303
188	chr5	45000000	50000000	188	0.950249	0.949713	0.680694		chr5	45000000	50000000	188	0.964306	0.939621	0.863894
189	chr5	50000000	55000000	189	0.904529	0.903109	0.769394		chr5	50000000	55000000	189	0.909994	0.899043	0.871241
190	chr5	55000000	60000000	190	0.896482	0.892358	0.796303		chr5	55000000	60000000	190	0.901091	0.889184	0.870448
191	chr5	60000000	65000000	191	0.914915	0.911919	0.783188		chr5	60000000	65000000	191	0.919547	0.907766	0.879368
192	chr5	65000000	70000000	192	0.910222	0.911742	0.841652		chr5	65000000	70000000	192	0.914749	0.908992	0.892754
193	chr5	70000000	75000000	193	0.852082	0.849981	0.728945		chr5	70000000	75000000	193	0.855707	0.847041	0.818438
194	chr5	75000000	80000000	194	0.86388	0.862241	0.800488		chr5	75000000	80000000	194	0.867949	0.860495	0.847265
195	chr5	80000000	85000000	195	0.914182	0.911437	0.825986		chr5	80000000	85000000	195	0.918569	0.909523	0.894337
196	chr5	85000000	90000000	196	0.903321	0.90154	0.770648		chr5	85000000	90000000	196	0.907467	0.896232	0.875246
197	chr5	90000000	95000000	197	0.898475	0.896271	0.762829		chr5	90000000	95000000	197	0.901843	0.892119	0.868882
198	chr5	95000000	100000000	198	0.896719	0.893737	0.760837		chr5	95000000	100000000	198	0.900476	0.890176	0.864192
199	chr5	100000000	105000000	199	0.952218	0.948674	0.780892		chr5	100000000	105000000	199	0.956266	0.945239	0.912384
200	chr5	105000000	110000000	200	0.940029	0.937405	0.799494		chr5	105000000	110000000	200	0.943325	0.93438	0.905418
201	chr5	110000000	115000000	201	0.908022	0.900743	0.725135		chr5	110000000	115000000	201	0.913284	0.896908	0.861927
202	chr5	115000000	120000000	202	0.909175	0.905701	0.778978		chr5	115000000	120000000	202	0.913447	0.901979	0.875248
203	chr5	120000000	125000000	203	0.908814	0.908087	0.792688		chr5	120000000	125000000	203	0.91307	0.903292	0.881795
204	chr5	125000000	130000000	204	0.912152	0.906599	0.784127		chr5	125000000	130000000	204	0.916517	0.904351	0.878515
205	chr5	130000000	135000000	205	0.848606	0.844031	0.76389		chr5	130000000	135000000	205	0.85189	0.842674	0.817275
206	chr5	135000000	140000000	206	0.816957	0.809208	0.705373		chr5	135000000	140000000	206	0.821121	0.80715	0.773695
207	chr5	140000000	145000000	207	0.742923	0.735745	0.707334		chr5	140000000	145000000	207	0.746918	0.734734	0.744541
208	chr5	145000000	150000000	208	0.902676	0.897279	0.739665		chr5	145000000	150000000	208	0.907834	0.893796	0.858192
209	chr5	150000000	155000000	209	0.857932	0.847198	0.716485		chr5	150000000	155000000	209	0.862696	0.842571	0.809035
210	chr5	155000000	160000000	210	0.908158	0.9011	0.794791		chr5	155000000	160000000	210	0.913292	0.897871	0.87419
211	chr5	160000000	165000000	211	0.929194	0.923211	0.731083		chr5	160000000	165000000	211	0.934887	0.918252	0.880643
212	chr5	165000000	170000000	212	0.954429	0.948265	0.758129		chr5	165000000	170000000	212	0.959086	0.945372	0.898233
213	chr5	170000000	175000000	213	0.854276	0.844791	0.723486		chr5	170000000	175000000	213	0.859883	0.842496	0.805394
214	chr5	175000000	180000000	214	0.81409	0.807646	0.723856		chr5	175000000	180000000	214	0.819922	0.805315	0.771512
215	chr5	180000000	181538259	215	0.770417	0.760564	0.684023		chr5	180000000	181538259	215	0.774528	0.759501	0.729301
216	chr6	0	5000000	216	0.842324	0.834689	0.743363		chr6	0	5000000	216	0.84782	0.834199	0.804387
217	chr6	5000000	10000000	217	0.888956	0.885138	0.785142		chr6	5000000	10000000	217	0.894306	0.882197	0.861432
218	chr6	10000000	15000000	218	0.865812	0.859696	0.786233		chr6	10000000	15000000	218	0.869427	0.857419	0.843413
219	chr6	15000000	20000000	219	0.90804	0.90211	0.813879		chr6	15000000	20000000	219	0.912494	0.901384	0.8796
220	chr6	20000000	25000000	220	0.925716	0.922935	0.826693		chr6	20000000	25000000	220	0.930641	0.921412	0.901424
221	chr6	25000000	30000000	221	0.690153	0.674313	0.631594		chr6	25000000	30000000	221	0.693836	0.672969	0.67751
222	chr6	30000000	35000000	222	0.765489	0.756076	0.683899		chr6	30000000	35000000	222	0.77108	0.75412	0.7261
223	chr6	35000000	40000000	223	0.850831	0.844796	0.788569		chr6	35000000	40000000	223	0.855128	0.843108	0.823883
224	chr6	40000000	45000000	224	0.813145	0.802931	0.714078		chr6	40000000	45000000	224	0.817215	0.800142	0.768336
225	chr6	45000000	50000000	225	0.919078	0.913688	0.780563		chr6	45000000	50000000	225	0.92383	0.909994	0.885568
226	chr6	50000000	55000000	226	0.880411	0.876801	0.722767		chr6	50000000	55000000	226	0.887166	0.871977	0.84408
227	chr6	55000000	60000000	227	0.916262	0.913804	0.769653		chr6	55000000	60000000	227	0.923313	0.908175	0.883595
228	chr6	60000000	65000000	228	0.962871	0.959432	0.793993		chr6	60000000	65000000	228	0.968536	0.956406	0.921518
229	chr6	65000000	70000000	229	0.96605	0.95777	0.753926		chr6	65000000	70000000	229	0.971332	0.953263	0.917035
230	chr6	70000000	75000000	230	0.911464	0.906875	0.805577		chr6	70000000	75000000	230	0.913778	0.904763	0.879957
231	chr6	75000000	80000000	231	0.909227	0.905433	0.713238		chr6	75000000	80000000	231	0.914619	0.898642	0.864045
232	chr6	80000000	85000000	232	0.898844	0.891686	0.738972		chr6	80000000	85000000	232	0.903056	0.887397	0.861434
233	chr6	85000000	90000000	233	0.891342	0.885239	0.796848		chr6	85000000	90000000	233	0.895753	0.882533	0.861572
234	chr6	90000000	95000000	234	0.942219	0.938205	0.731649		chr6	90000000	95000000	234	0.946358	0.934398	0.89655
235	chr6	95000000	100000000	235	0.860706	0.855615	0.681653		chr6	95000000	100000000	235	0.865908	0.850476	0.819405
236	chr6	100000000	105000000	236	0.909189	0.903077	0.724913		chr6	100000000	105000000	236	0.912855	0.899072	0.864501
237	chr6	105000000	110000000	237	0.84178	0.837059	0.797852		chr6	105000000	110000000	237	0.844951	0.834617	0.827693
238	chr6	110000000	115000000	238	0.898823	0.8949	0.798403		chr6	110000000	115000000	238	0.90233	0.891324	0.874596
239	chr6	115000000	120000000	239	0.877857	0.872963	0.744413		chr6	115000000	120000000	239	0.882391	0.869068	0.846297
240	chr6	120000000	125000000	240	0.947349	0.943409	0.747039		chr6	120000000	125000000	240	0.951142	0.939306	0.902995
241	chr6	125000000	130000000	241	0.90647	0.902954	0.747711		chr6	125000000	130000000	241	0.91231	0.899836	0.871429
242	chr6	130000000	135000000	242	0.904783	0.903415	0.814184		chr6	130000000	135000000	242	0.908202	0.900631	0.881127
243	chr6	135000000	140000000	243	0.87385	0.86855	0.81404		chr6	135000000	140000000	243	0.878667	0.866234	0.856639
244	chr6	140000000	145000000	244	0.911547	0.906708	0.811292		chr6	140000000	145000000	244	0.914954	0.904995	0.886767
245	chr6	145000000	150000000	245	0.87789	0.87285	0.759924		chr6	145000000	150000000	245	0.882188	0.870385	0.84444
246	chr6	150000000	155000000	246	0.909238	0.907253	0.813814		chr6	150000000	155000000	246	0.913482	0.904499	0.879764
247	chr6	155000000	160000000	247	0.87635	0.87178	0.813674		chr6	155000000	160000000	247	0.882391	0.870489	0.854519
248	chr6	160000000	165000000	248	0.941187	0.937073	0.79437		chr6	160000000	165000000	248	0.947522	0.935401	0.900796
249	chr6	165000000	170000000	249	0.881087	0.876213	0.767742		chr6	165000000	170000000	249	0.88827	0.874414	0.835814
250	chr6	170000000	170805979	250	0.818249	0.819036	0.738967		chr6	170000000	170805979	250	0.82753	0.814941	0.780014
251	chr7	0	5000000	251	0.846245	0.842082	0.784383		chr7	0	5000000	251	0.853338	0.840445	0.810099
252	chr7	5000000	10000000	252	0.856204	0.851536	0.786802		chr7	5000000	10000000	252	0.859465	0.850784	0.828569
253	chr7	10000000	15000000	253	0.954717	0.948007	0.762138		chr7	10000000	15000000	253	0.957936	0.946273	0.910362
254	chr7	15000000	20000000	254	0.920083	0.917885	0.817994		chr7	15000000	20000000	254	0.923561	0.91528	0.897455
255	chr7	20000000	25000000	255	0.875523	0.874479	0.784149		chr7	20000000	25000000	255	0.879871	0.871387	0.851294
256	chr7	25000000	30000000	256	0.81263	0.808025	0.741729		chr7	25000000	30000000	256	0.816898	0.807304	0.795067
257	chr7	30000000	35000000	257	0.884366	0.878156	0.731801		chr7	30000000	35000000	257	0.889728	0.874003	0.836663
258	chr7	35000000	40000000	258	0.888368	0.880717	0.783874		chr7	35000000	40000000	258	0.892352	0.877569	0.859065
259	chr7	40000000	45000000	259	0.878381	0.873738	0.749553		chr7	40000000	45000000	259	0.883323	0.870958	0.836796
260	chr7	45000000	50000000	260	0.911209	0.902996	0.750134		chr7	45000000	50000000	260	0.916608	0.900143	0.862183
261	chr7	50000000	55000000	261	0.917162	0.907214	0.708814		chr7	50000000	55000000	261	0.922373	0.902851	0.856643
262	chr7	55000000	60000000	262	0.905639	0.891147	0.778104		chr7	55000000	60000000	262	0.914487	0.889296	0.86033
263	chr7	60000000	65000000	263	0.875808	0.878115	0.774556		chr7	60000000	65000000	263	0.894318	0.868443	0.853824
264	chr7	65000000	70000000	264	0.913821	0.91059	0.814889		chr7	65000000	70000000	264	0.919412	0.909897	0.88052
265	chr7	70000000	75000000	265	0.883649	0.880007	0.785959		chr7	70000000	75000000	265	0.889851	0.879015	0.8458
266	chr7	75000000	80000000	266	0.886513	0.882793	0.802515		chr7	75000000	80000000	266	0.891143	0.881066	0.861062
267	chr7	80000000	85000000	267	0.961562	0.956354	0.756804		chr7	80000000	85000000	267	0.965475	0.953393	0.918418
268	chr7	85000000	90000000	268	0.915914	0.911943	0.723455		chr7	85000000	90000000	268	0.92044	0.907448	0.87233
269	chr7	90000000	95000000	269	0.88027	0.881432	0.796615		chr7	90000000	95000000	269	0.884009	0.87773	0.864013
270	chr7	95000000	100000000	270	0.878541	0.873301	0.777137		chr7	95000000	100000000	270	0.882334	0.87039	0.844532
271	chr7	100000000	105000000	271	0.814251	0.808827	0.728567		chr7	100000000	105000000	271	0.818143	0.806614	0.778947
272	chr7	105000000	110000000	272	0.899605	0.897691	0.817422		chr7	105000000	110000000	272	0.904398	0.89606	0.875737
273	chr7	110000000	115000000	273	0.937893	0.931764	0.793334		chr7	110000000	115000000	273	0.941485	0.929324	0.902095
274	chr7	115000000	120000000	274	0.925299	0.919523	0.768071		chr7	115000000	120000000	274	0.929279	0.914975	0.887936
275	chr7	120000000	125000000	275	0.888579	0.885106	0.680458		chr7	120000000	125000000	275	0.893619	0.879102	0.84428
276	chr7	125000000	130000000	276	0.841362	0.838024	0.747384		chr7	125000000	130000000	276	0.845105	0.835143	0.810776
277	chr7	130000000	135000000	277	0.914208	0.904655	0.808682		chr7	130000000	135000000	277	0.919399	0.902847	0.873673
278	chr7	135000000	140000000	278	0.907265	0.901847	0.804967		chr7	135000000	140000000	278	0.911989	0.90019	0.877587
279	chr7	140000000	145000000	279	0.880516	0.872996	0.773061		chr7	140000000	145000000	279	0.884532	0.870213	0.846089
280	chr7	145000000	150000000	280	0.897683	0.891726	0.759778		chr7	145000000	150000000	280	0.902389	0.889067	0.855309
281	chr7	150000000	155000000	281	0.854248	0.847657	0.748063		chr7	150000000	155000000	281	0.859727	0.846053	0.815578
282	chr7	155000000	159345973	282	0.841336	0.836866	0.752221		chr7	155000000	159345973	282	0.848737	0.834466	0.796425
283	chr8	0	5000000	283	0.914323	0.909726	0.792566		chr8	0	5000000	283	0.92247	0.909364	0.871503
284	chr8	5000000	10000000	284	0.90826	0.900047	0.791456		chr8	5000000	10000000	284	0.913619	0.897686	0.868781
285	chr8	10000000	15000000	285	0.853126	0.847074	0.717716		chr8	10000000	15000000	285	0.858586	0.843642	0.807773
286	chr8	15000000	20000000	286	0.917834	0.91328	0.759783		chr8	15000000	20000000	286	0.922132	0.910784	0.877785
287	chr8	20000000	25000000	287	0.830517	0.821739	0.696613		chr8	20000000	25000000	287	0.835933	0.818829	0.780683
288	chr8	25000000	30000000	288	0.860202	0.85244	0.753331		chr8	25000000	30000000	288	0.865175	0.849593	0.822373
289	chr8	30000000	35000000	289	0.911416	0.9039	0.745204		chr8	30000000	35000000	289	0.915645	0.899361	0.864836
290	chr8	35000000	40000000	290	0.873407	0.867705	0.728375		chr8	35000000	40000000	290	0.878219	0.862768	0.8317
291	chr8	40000000	45000000	291	0.869156	0.861179	0.74386		chr8	40000000	45000000	291	0.877094	0.855443	0.824512
292	chr8	45000000	50000000	292	0.899673	0.895398	0.762208		chr8	45000000	50000000	292	0.911066	0.889266	0.843586
293	chr8	50000000	55000000	293	0.901039	0.896499	0.750973		chr8	50000000	55000000	293	0.906318	0.89326	0.860368
294	chr8	55000000	60000000	294	0.90678	0.900613	0.767039		chr8	55000000	60000000	294	0.912829	0.896615	0.865855
295	chr8	60000000	65000000	295	0.880292	0.875518	0.735171		chr8	60000000	65000000	295	0.885522	0.871566	0.844882
296	chr8	65000000	70000000	296	0.904802	0.899991	0.775515		chr8	65000000	70000000	296	0.90908	0.896627	0.867745
297	chr8	70000000	75000000	297	0.883388	0.87844	0.74898		chr8	70000000	75000000	297	0.887701	0.874803	0.847498
298	chr8	75000000	80000000	298	0.916167	0.910872	0.717079		chr8	75000000	80000000	298	0.919079	0.906444	0.870884
299	chr8	80000000	85000000	299	0.919649	0.916414	0.754166		chr8	80000000	85000000	299	0.924368	0.912156	0.877489
300	chr8	85000000	90000000	300	0.931904	0.926957	0.75089		chr8	85000000	90000000	300	0.935743	0.923522	0.888226
301	chr8	90000000	95000000	301	0.902396	0.899553	0.752852		chr8	90000000	95000000	301	0.906613	0.896306	0.862915
302	chr8	95000000	100000000	302	0.877279	0.873712	0.781743		chr8	95000000	100000000	302	0.88081	0.871992	0.850372
303	chr8	100000000	105000000	303	0.860232	0.853201	0.7582		chr8	100000000	105000000	303	0.863497	0.851033	0.828384
304	chr8	105000000	110000000	304	0.929467	0.926192	0.748789		chr8	105000000	110000000	304	0.932741	0.923335	0.889981
305	chr8	110000000	115000000	305	0.975729	0.972121	0.762813		chr8	110000000	115000000	305	0.97921	0.968016	0.927155
306	chr8	115000000	120000000	306	0.93736	0.932908	0.804733		chr8	115000000	120000000	306	0.941093	0.931197	0.905398
307	chr8	120000000	125000000	307	0.900054	0.898049	0.799686		chr8	120000000	125000000	307	0.904769	0.8948	0.874395
308	chr8	125000000	130000000	308	0.939824	0.935485	0.819707		chr8	125000000	130000000	308	0.943934	0.933229	0.902925
309	chr8	130000000	135000000	309	0.901604	0.894038	0.758954		chr8	130000000	135000000	309	0.907403	0.891084	0.855094
310	chr8	135000000	140000000	310	0.941457	0.931006	0.710667		chr8	135000000	140000000	310	0.950665	0.925248	0.868044
311	chr8	140000000	145000000	311	0.789157	0.780268	0.709275		chr8	140000000	145000000	311	0.794591	0.778528	0.738751
312	chr8	145000000	145138636	312	0.623349	0.619775	0.511386		chr8	145000000	145138636	312	0.634811	0.613048	0.586161
313	chr9	0	5000000	313	0.862715	0.857335	0.749669		chr9	0	5000000	313	0.867169	0.855013	0.83146
314	chr9	5000000	10000000	314	0.930426	0.929898	0.816229		chr9	5000000	10000000	314	0.934009	0.926536	0.902498
315	chr9	10000000	15000000	315	0.929564	0.923667	0.688732		chr9	10000000	15000000	315	0.936313	0.919147	0.875255
316	chr9	15000000	20000000	316	0.925423	0.91997	0.778845		chr9	15000000	20000000	316	0.929606	0.917238	0.885742
317	chr9	20000000	25000000	317	0.893034	0.88844	0.715645		chr9	20000000	25000000	317	0.896606	0.881974	0.854945
318	chr9	25000000	30000000	318	0.948822	0.945188	0.740478		chr9	25000000	30000000	318	0.954141	0.940881	0.897539
319	chr9	30000000	35000000	319	0.866885	0.858711	0.743867		chr9	30000000	35000000	319	0.871775	0.856164	0.827633
320	chr9	35000000	40000000	320	0.833794	0.82807	0.749791		chr9	35000000	40000000	320	0.838496	0.826144	0.80137
321	chr9	40000000	45000000	321	0.857357	0.856271	0.745179		chr9	40000000	45000000	321	0.869093	0.853274	0.826835
322	chr9	45000000	50000000	322	0.995653	0.978535	0.803314		chr9	45000000	50000000	322	0.989709	0.97888	0.947289
323	chr9	50000000	55000000	323	NA	NA	NA		chr9	50000000	55000000	323	NA	NA	NA
324	chr9	55000000	60000000	324	NA	NA	NA		chr9	55000000	60000000	324	NA	NA	NA
325	chr9	60000000	65000000	325	0.810409	0.810748	0.688396		chr9	60000000	65000000	325	0.823388	0.807564	0.780445
326	chr9	65000000	70000000	326	0.866612	0.865204	0.762015		chr9	65000000	70000000	326	0.874578	0.861981	0.835876
327	chr9	70000000	75000000	327	0.923299	0.918033	0.76307		chr9	70000000	75000000	327	0.927808	0.913158	0.883217
328	chr9	75000000	80000000	328	0.900861	0.896319	0.761687		chr9	75000000	80000000	328	0.906501	0.893471	0.866397
329	chr9	80000000	85000000	329	0.92508	0.921274	0.773167		chr9	80000000	85000000	329	0.930271	0.919154	0.886619
330	chr9	85000000	90000000	330	0.895598	0.887626	0.75671		chr9	85000000	90000000	330	0.901339	0.88467	0.846507
331	chr9	90000000	95000000	331	0.870594	0.865381	0.792692		chr9	90000000	95000000	331	0.875503	0.86395	0.838236
332	chr9	95000000	100000000	332	0.827323	0.82197	0.761167		chr9	95000000	100000000	332	0.830538	0.820066	0.802204
333	chr9	100000000	105000000	333	0.91871	0.912818	0.741763		chr9	100000000	105000000	333	0.923226	0.907781	0.871614
334	chr9	105000000	110000000	334	0.906206	0.900619	0.740058		chr9	105000000	110000000	334	0.911597	0.897966	0.859539
335	chr9	110000000	115000000	335	0.864478	0.860475	0.764894		chr9	110000000	115000000	335	0.869748	0.858951	0.830573
336	chr9	115000000	120000000	336	0.933214	0.921014	0.670056		chr9	115000000	120000000	336	0.941002	0.912602	0.861219
337	chr9	120000000	125000000	337	0.83778	0.83243	0.775159		chr9	120000000	125000000	337	0.842082	0.831224	0.809107
338	chr9	125000000	130000000	338	0.806444	0.797298	0.744684		chr9	125000000	130000000	338	0.81029	0.796429	0.771443
339	chr9	130000000	135000000	339	0.826116	0.816142	0.730387		chr9	130000000	135000000	339	0.832392	0.814123	0.769667
340	chr9	135000000	138394717	340	0.764921	0.757761	0.671749		chr9	135000000	138394717	340	0.771321	0.756221	0.705747
341	chr10	0	5000000	341	0.916805	0.910197	0.796		chr10	0	5000000	341	0.923588	0.908292	0.872083
342	chr10	5000000	10000000	342	0.885217	0.880721	0.768222		chr10	5000000	10000000	342	0.889896	0.879312	0.851116
343	chr10	10000000	15000000	343	0.902982	0.895879	0.811206		chr10	10000000	15000000	343	0.907699	0.894769	0.86985
344	chr10	15000000	20000000	344	0.923488	0.918958	0.777404		chr10	15000000	20000000	344	0.928359	0.916921	0.885626
345	chr10	20000000	25000000	345	0.860293	0.854423	0.730035		chr10	20000000	25000000	345	0.863528	0.852938	0.827048
346	chr10	25000000	30000000	346	0.892288	0.887419	0.755877		chr10	25000000	30000000	346	0.896042	0.886245	0.853646
347	chr10	30000000	35000000	347	0.910564	0.903033	0.783155		chr10	30000000	35000000	347	0.91478	0.901711	0.873215
348	chr10	35000000	40000000	348	0.915451	0.910415	0.783301		chr10	35000000	40000000	348	0.924368	0.905177	0.877106
349	chr10	40000000	45000000	349	0.843179	0.831327	0.690782		chr10	40000000	45000000	349	0.850781	0.828819	0.784151
350	chr10	45000000	50000000	350	0.858781	0.849212	0.752642		chr10	45000000	50000000	350	0.863658	0.848321	0.818947
351	chr10	50000000	55000000	351	0.937533	0.931533	0.735434		chr10	50000000	55000000	351	0.942658	0.927241	0.888946
352	chr10	55000000	60000000	352	0.923552	0.91813	0.705762		chr10	55000000	60000000	352	0.929835	0.912392	0.869619
353	chr10	60000000	65000000	353	0.912523	0.909325	0.803096		chr10	60000000	65000000	353	0.917083	0.907002	0.885393
354	chr10	65000000	70000000	354	0.902165	0.896177	0.783603		chr10	65000000	70000000	354	0.90727	0.893748	0.862317
355	chr10	70000000	75000000	355	0.858146	0.850863	0.796089		chr10	70000000	75000000	355	0.862315	0.849871	0.825307
356	chr10	75000000	80000000	356	0.876127	0.865118	0.720961		chr10	75000000	80000000	356	0.882045	0.862145	0.819547
357	chr10	80000000	85000000	357	0.925022	0.915321	0.729827		chr10	80000000	85000000	357	0.931326	0.911709	0.868892
358	chr10	85000000	90000000	358	0.867195	0.86059	0.758443		chr10	85000000	90000000	358	0.872799	0.856573	0.829761
359	chr10	90000000	95000000	359	0.873368	0.871004	0.780281		chr10	90000000	95000000	359	0.877279	0.868874	0.847292
360	chr10	95000000	100000000	360	0.840968	0.83496	0.746145		chr10	95000000	100000000	360	0.846548	0.83338	0.806666
361	chr10	100000000	105000000	361	0.752061	0.744232	0.681044		chr10	100000000	105000000	361	0.754926	0.742946	0.721661
362	chr10	105000000	110000000	362	0.95947	0.947028	0.715279		chr10	105000000	110000000	362	0.964701	0.939943	0.898103
363	chr10	110000000	115000000	363	0.877063	0.868185	0.769183		chr10	110000000	115000000	363	0.882383	0.864654	0.842039
364	chr10	115000000	120000000	364	0.83787	0.831975	0.705757		chr10	115000000	120000000	364	0.843684	0.829304	0.79673
365	chr10	120000000	125000000	365	0.849943	0.842566	0.715947		chr10	120000000	125000000	365	0.855779	0.840246	0.800991
366	chr10	125000000	130000000	366	0.89454	0.885908	0.745778		chr10	125000000	130000000	366	0.901427	0.884924	0.844149
367	chr10	130000000	133797422	367	0.838214	0.831958	0.731508		chr10	130000000	133797422	367	0.846389	0.831061	0.784147
368	chr11	0	5000000	368	0.796823	0.789328	0.707445		chr11	0	5000000	368	0.803595	0.786451	0.744373
369	chr11	5000000	10000000	369	0.866017	0.861542	0.757852		chr11	5000000	10000000	369	0.871628	0.858979	0.828511
370	chr11	10000000	15000000	370	0.85808	0.851073	0.702994		chr11	10000000	15000000	370	0.863721	0.847037	0.812593
371	chr11	15000000	20000000	371	0.860138	0.85361	0.718041		chr11	15000000	20000000	371	0.865225	0.849519	0.809903
372	chr11	20000000	25000000	372	0.90005	0.894404	0.670302		chr11	20000000	25000000	372	0.905547	0.888121	0.845054
373	chr11	25000000	30000000	373	0.940843	0.932549	0.731213		chr11	25000000	30000000	373	0.946704	0.924822	0.887248
374	chr11	30000000	35000000	374	0.841969	0.836332	0.72911		chr11	30000000	35000000	374	0.845959	0.834567	0.810244
375	chr11	35000000	40000000	375	0.92884	0.922125	0.744157		chr11	35000000	40000000	375	0.935015	0.917249	0.880189
376	chr11	40000000	45000000	376	0.882015	0.87304	0.70672		chr11	40000000	45000000	376	0.887255	0.869222	0.826878
377	chr11	45000000	50000000	377	0.838936	0.829462	0.750612		chr11	45000000	50000000	377	0.844648	0.827677	0.805658
378	chr11	50000000	55000000	378	0.924977	0.914129	0.66952		chr11	50000000	55000000	378	0.951488	0.901497	0.856461
379	chr11	55000000	60000000	379	0.851838	0.844177	0.697712		chr11	55000000	60000000	379	0.860924	0.835814	0.808486
380	chr11	60000000	65000000	380	0.781551	0.771146	0.689578		chr11	60000000	65000000	380	0.786022	0.769621	0.733419
381	chr11	65000000	70000000	381	0.764053	0.755092	0.692029		chr11	65000000	70000000	381	0.76934	0.753069	0.724371
382	chr11	70000000	75000000	382	0.862082	0.855356	0.771227		chr11	70000000	75000000	382	0.868538	0.853676	0.816227
383	chr11	75000000	80000000	383	0.854918	0.84946	0.756914		chr11	75000000	80000000	383	0.861407	0.846484	0.817208
384	chr11	80000000	85000000	384	0.949822	0.942237	0.7454		chr11	80000000	85000000	384	0.954678	0.938404	0.901656
385	chr11	85000000	90000000	385	0.913301	0.908706	0.763548		chr11	85000000	90000000	385	0.916842	0.905183	0.876148
386	chr11	90000000	95000000	386	0.906374	0.898237	0.711085		chr11	90000000	95000000	386	0.910585	0.893888	0.853443
387	chr11	95000000	100000000	387	0.935373	0.93029	0.77811		chr11	95000000	100000000	387	0.94021	0.926403	0.89632
388	chr11	100000000	105000000	388	0.927441	0.923951	0.766602		chr11	100000000	105000000	388	0.932882	0.920586	0.889827
389	chr11	105000000	110000000	389	0.927693	0.923003	0.784485		chr11	105000000	110000000	389	0.931536	0.918337	0.889518
390	chr11	110000000	115000000	390	0.882307	0.874814	0.741427		chr11	110000000	115000000	390	0.888706	0.871025	0.83718
391	chr11	115000000	120000000	391	0.836486	0.823565	0.699549		chr11	115000000	120000000	391	0.841783	0.820956	0.775816
392	chr11	120000000	125000000	392	0.855954	0.846114	0.719873		chr11	120000000	125000000	392	0.861045	0.844149	0.808121
393	chr11	125000000	130000000	393	0.874144	0.863884	0.723618		chr11	125000000	130000000	393	0.880261	0.861123	0.822712
394	chr11	130000000	135000000	394	0.886445	0.872842	0.698655		chr11	130000000	135000000	394	0.894484	0.869603	0.81722
395	chr11	135000000	135086622	395	0.943257	0.942817	0.740748		chr11	135000000	135086622	395	0.959606	0.938686	0.874912
396	chr12	0	5000000	396	0.850384	0.84193	0.751624		chr12	0	5000000	396	0.855468	0.839895	0.808807
397	chr12	5000000	10000000	397	0.851568	0.84349	0.751991		chr12	5000000	10000000	397	0.856372	0.841308	0.811348
398	chr12	10000000	15000000	398	0.886269	0.877165	0.800303		chr12	10000000	15000000	398	0.891184	0.875122	0.863315
399	chr12	15000000	20000000	399	0.951415	0.946279	0.780891		chr12	15000000	20000000	399	0.955498	0.942826	0.907125
400	chr12	20000000	25000000	400	0.929992	0.926051	0.804087		chr12	20000000	25000000	400	0.934687	0.923808	0.89767
401	chr12	25000000	30000000	401	0.89193	0.887087	0.794946		chr12	25000000	30000000	401	0.896497	0.88401	0.866469
402	chr12	30000000	35000000	402	0.884883	0.880713	0.783513		chr12	30000000	35000000	402	0.892958	0.879664	0.847233
403	chr12	35000000	40000000	403	0.946179	0.942113	0.802932		chr12	35000000	40000000	403	0.954391	0.937743	0.906644
404	chr12	40000000	45000000	404	0.917467	0.916721	0.771056		chr12	40000000	45000000	404	0.920917	0.913423	0.880405
405	chr12	45000000	50000000	405	0.797666	0.793537	0.736254		chr12	45000000	50000000	405	0.800825	0.79127	0.772361
406	chr12	50000000	55000000	406	0.771407	0.760893	0.700232		chr12	50000000	55000000	406	0.775163	0.759688	0.739679
407	chr12	55000000	60000000	407	0.812097	0.806292	0.721868		chr12	55000000	60000000	407	0.815928	0.803692	0.78084
408	chr12	60000000	65000000	408	0.903734	0.900959	0.748984		chr12	60000000	65000000	408	0.907454	0.897697	0.863469
409	chr12	65000000	70000000	409	0.889582	0.888274	0.793048		chr12	65000000	70000000	409	0.894048	0.88549	0.865033
410	chr12	70000000	75000000	410	0.931956	0.9263	0.749337		chr12	70000000	75000000	410	0.935663	0.922378	0.885484
411	chr12	75000000	80000000	411	0.922207	0.918439	0.798728		chr12	75000000	80000000	411	0.925353	0.91578	0.892214
412	chr12	80000000	85000000	412	0.948437	0.943158	0.732011		chr12	80000000	85000000	412	0.953356	0.938789	0.896715
413	chr12	85000000	90000000	413	0.92207	0.917942	0.749532		chr12	85000000	90000000	413	0.926054	0.914655	0.884426
414	chr12	90000000	95000000	414	0.905397	0.903218	0.8337		chr12	90000000	95000000	414	0.909228	0.900567	0.887355
415	chr12	95000000	100000000	415	0.902438	0.895531	0.76523		chr12	95000000	100000000	415	0.908344	0.891965	0.864445
416	chr12	100000000	105000000	416	0.877588	0.872131	0.78871		chr12	100000000	105000000	416	0.881219	0.870489	0.850824
417	chr12	105000000	110000000	417	0.858407	0.849798	0.742307		chr12	105000000	110000000	417	0.863684	0.848323	0.816737
418	chr12	110000000	115000000	418	0.82245	0.814558	0.731949		chr12	110000000	115000000	418	0.827004	0.81315	0.786271
419	chr12	115000000	120000000	419	0.888926	0.879938	0.756364		chr12	115000000	120000000	419	0.896139	0.878349	0.843005
420	chr12	120000000	125000000	420	0.831826	0.823643	0.78369		chr12	120000000	125000000	420	0.836134	0.823589	0.804137
421	chr12	125000000	130000000	421	0.921908	0.911055	0.715239		chr12	125000000	130000000	421	0.930139	0.907185	0.851807
422	chr12	130000000	133275309	422	0.845471	0.838286	0.764078		chr12	130000000	133275309	422	0.853227	0.837637	0.801267
423	chr13	0	5000000	423	NA	NA	NA		chr13	0	5000000	423	NA	NA	NA
424	chr13	5000000	10000000	424	NA	NA	NA		chr13	5000000	10000000	424	NA	NA	NA
425	chr13	10000000	15000000	425	NA	NA	NA		chr13	10000000	15000000	425	NA	NA	NA
426	chr13	15000000	20000000	426	0.896238	0.887922	0.769419		chr13	15000000	20000000	426	0.907903	0.878275	0.841677
427	chr13	20000000	25000000	427	0.880092	0.876592	0.782832		chr13	20000000	25000000	427	0.885335	0.874608	0.847717
428	chr13	25000000	30000000	428	0.836434	0.828476	0.716765		chr13	25000000	30000000	428	0.841035	0.826499	0.796641
429	chr13	30000000	35000000	429	0.904157	0.89764	0.792932		chr13	30000000	35000000	429	0.909008	0.895095	0.866709
430	chr13	35000000	40000000	430	0.913693	0.906592	0.731729		chr13	35000000	40000000	430	0.917318	0.903515	0.869624
431	chr13	40000000	45000000	431	0.88977	0.887343	0.822455		chr13	40000000	45000000	431	0.894228	0.885155	0.871373
432	chr13	45000000	50000000	432	0.886824	0.882954	0.808346		chr13	45000000	50000000	432	0.891177	0.880609	0.866049
433	chr13	50000000	55000000	433	0.876201	0.871926	0.760971		chr13	50000000	55000000	433	0.879765	0.868017	0.842015
434	chr13	55000000	60000000	434	0.969214	0.962939	0.754442		chr13	55000000	60000000	434	0.974092	0.958426	0.917747
435	chr13	60000000	65000000	435	0.969492	0.961761	0.769607		chr13	60000000	65000000	435	0.973845	0.957961	0.919144
436	chr13	65000000	70000000	436	0.981966	0.977267	0.77489		chr13	65000000	70000000	436	0.985228	0.97319	0.935297
437	chr13	70000000	75000000	437	0.947694	0.944762	0.783293		chr13	70000000	75000000	437	0.951745	0.941679	0.908951
438	chr13	75000000	80000000	438	0.890664	0.887441	0.752265		chr13	75000000	80000000	438	0.894322	0.884323	0.857673
439	chr13	80000000	85000000	439	0.967067	0.96208	0.760104		chr13	80000000	85000000	439	0.970625	0.960124	0.923517
440	chr13	85000000	90000000	440	0.974066	0.969157	0.767138		chr13	85000000	90000000	440	0.977381	0.967149	0.928829
441	chr13	90000000	95000000	441	0.925245	0.921473	0.709835		chr13	90000000	95000000	441	0.929237	0.91768	0.880237
442	chr13	95000000	100000000	442	0.870152	0.864259	0.76985		chr13	95000000	100000000	442	0.874423	0.86291	0.836925
443	chr13	100000000	105000000	443	0.933488	0.929919	0.768952		chr13	100000000	105000000	443	0.939039	0.926255	0.895302
444	chr13	105000000	110000000	444	0.922848	0.918072	0.720519		chr13	105000000	110000000	444	0.927614	0.91525	0.870436
445	chr13	110000000	114364328	445	0.855201	0.848927	0.771037		chr13	110000000	114364328	445	0.861557	0.847434	0.810251
446	chr14	0	5000000	446	NA	NA	NA		chr14	0	5000000	446	NA	NA	NA
447	chr14	5000000	10000000	447	NA	NA	NA		chr14	5000000	10000000	447	NA	NA	NA
448	chr14	10000000	15000000	448	NA	NA	NA		chr14	10000000	15000000	448	NA	NA	NA
449	chr14	15000000	20000000	449	0.930511	0.929024	0.737364		chr14	15000000	20000000	449	0.94706	0.908794	0.848493
450	chr14	20000000	25000000	450	0.81252	0.804274	0.712048		chr14	20000000	25000000	450	0.81754	0.799623	0.776201
451	chr14	25000000	30000000	451	0.924864	0.91484	0.666792		chr14	25000000	30000000	451	0.930371	0.909742	0.863863
452	chr14	30000000	35000000	452	0.913776	0.911353	0.810905		chr14	30000000	35000000	452	0.916962	0.909018	0.887403
453	chr14	35000000	40000000	453	0.828175	0.824427	0.694252		chr14	35000000	40000000	453	0.831865	0.821376	0.795977
454	chr14	40000000	45000000	454	0.961916	0.955819	0.758775		chr14	40000000	45000000	454	0.965416	0.950523	0.913244
455	chr14	45000000	50000000	455	0.910942	0.907344	0.737371		chr14	45000000	50000000	455	0.914556	0.903869	0.866636
456	chr14	50000000	55000000	456	0.856014	0.851931	0.770142		chr14	50000000	55000000	456	0.859238	0.849337	0.831044
457	chr14	55000000	60000000	457	0.873603	0.868262	0.758064		chr14	55000000	60000000	457	0.877929	0.864966	0.842682
458	chr14	60000000	65000000	458	0.845354	0.840085	0.756067		chr14	60000000	65000000	458	0.849855	0.83755	0.816506
459	chr14	65000000	70000000	459	0.872583	0.869476	0.796189		chr14	65000000	70000000	459	0.876387	0.867908	0.841495
460	chr14	70000000	75000000	460	0.861063	0.856869	0.804905		chr14	70000000	75000000	460	0.864765	0.856106	0.840062
461	chr14	75000000	80000000	461	0.866554	0.856695	0.742076		chr14	75000000	80000000	461	0.870999	0.853384	0.822914
462	chr14	80000000	85000000	462	0.9625	0.955637	0.774325		chr14	80000000	85000000	462	0.966809	0.951025	0.916389
463	chr14	85000000	90000000	463	0.91757	0.911156	0.775011		chr14	85000000	90000000	463	0.922299	0.908194	0.881427
464	chr14	90000000	95000000	464	0.867574	0.858271	0.760783		chr14	90000000	95000000	464	0.873026	0.856633	0.819412
465	chr14	95000000	100000000	465	0.864307	0.854826	0.703423		chr14	95000000	100000000	465	0.872281	0.852624	0.807747
466	chr14	100000000	105000000	466	0.816827	0.81089	0.731945		chr14	100000000	105000000	466	0.822666	0.808929	0.769381
467	chr14	105000000	107043718	467	0.736582	0.725596	0.641496		chr14	105000000	107043718	467	0.743956	0.72436	0.704837
468	chr15	0	5000000	468	NA	NA	NA		chr15	0	5000000	468	NA	NA	NA
469	chr15	5000000	10000000	469	NA	NA	NA		chr15	5000000	10000000	469	NA	NA	NA
470	chr15	10000000	15000000	470	NA	NA	NA		chr15	10000000	15000000	470	NA	NA	NA
471	chr15	15000000	20000000	471	0.866356	0.860026	0.629626		chr15	15000000	20000000	471	0.894307	0.830886	0.763581
472	chr15	20000000	25000000	472	0.891154	0.883504	0.755251		chr15	20000000	25000000	472	0.903384	0.878461	0.845866
473	chr15	25000000	30000000	473	0.90398	0.894816	0.758762		chr15	25000000	30000000	473	0.910657	0.8936	0.854785
474	chr15	30000000	35000000	474	0.854936	0.849524	0.746177		chr15	30000000	35000000	474	0.858462	0.846627	0.819788
475	chr15	35000000	40000000	475	0.914913	0.910457	0.752245		chr15	35000000	40000000	475	0.918401	0.909028	0.87601
476	chr15	40000000	45000000	476	0.833749	0.830643	0.797045		chr15	40000000	45000000	476	0.836754	0.828984	0.815977
477	chr15	45000000	50000000	477	0.885193	0.880824	0.7554		chr15	45000000	50000000	477	0.889367	0.877494	0.851404
478	chr15	50000000	55000000	478	0.88112	0.874211	0.772914		chr15	50000000	55000000	478	0.884024	0.870798	0.847946
479	chr15	55000000	60000000	479	0.892642	0.890123	0.811989		chr15	55000000	60000000	479	0.897091	0.888214	0.870724
480	chr15	60000000	65000000	480	0.87933	0.875488	0.786369		chr15	60000000	65000000	480	0.884174	0.872967	0.847579
481	chr15	65000000	70000000	481	0.828664	0.819677	0.737738		chr15	65000000	70000000	481	0.833051	0.81837	0.788592
482	chr15	70000000	75000000	482	0.826369	0.814565	0.710365		chr15	70000000	75000000	482	0.831433	0.812823	0.778736
483	chr15	75000000	80000000	483	0.832759	0.823289	0.741464		chr15	75000000	80000000	483	0.837549	0.820215	0.79044
484	chr15	80000000	85000000	484	0.850059	0.843322	0.718209		chr15	80000000	85000000	484	0.854548	0.840602	0.804727
485	chr15	85000000	90000000	485	0.866118	0.858032	0.71792		chr15	85000000	90000000	485	0.871903	0.855325	0.813025
486	chr15	90000000	95000000	486	0.880462	0.871959	0.750219		chr15	90000000	95000000	486	0.885158	0.870089	0.838659
487	chr15	95000000	100000000	487	0.85622	0.851837	0.686868		chr15	95000000	100000000	487	0.861256	0.847601	0.812039
488	chr15	100000000	101991189	488	0.857193	0.851344	0.742595		chr15	100000000	101991189	488	0.865843	0.849805	0.808287
489	chr16	0	5000000	489	0.765336	0.757234	0.711963		chr16	0	5000000	489	0.769446	0.756648	0.727096
490	chr16	5000000	10000000	490	0.916699	0.904719	0.716243		chr16	5000000	10000000	490	0.925362	0.902729	0.853542
491	chr16	10000000	15000000	491	0.891917	0.884605	0.803646		chr16	10000000	15000000	491	0.895958	0.883334	0.85585
492	chr16	15000000	20000000	492	0.906185	0.90228	0.820881		chr16	15000000	20000000	492	0.912098	0.900993	0.875895
493	chr16	20000000	25000000	493	0.87049	0.867126	0.777962		chr16	20000000	25000000	493	0.876032	0.864562	0.836623
494	chr16	25000000	30000000	494	0.862678	0.854206	0.761384		chr16	25000000	30000000	494	0.867669	0.852156	0.821462
495	chr16	30000000	35000000	495	0.776219	0.770707	0.709678		chr16	30000000	35000000	495	0.783174	0.769279	0.749512
496	chr16	35000000	40000000	496	0.895688	0.888283	0.730295		chr16	35000000	40000000	496	0.916086	0.876393	0.85272
497	chr16	40000000	45000000	497	NA	NA	NA		chr16	40000000	45000000	497	NA	NA	NA
498	chr16	45000000	50000000	498	0.862588	0.856321	0.741935		chr16	45000000	50000000	498	0.868245	0.852108	0.811698
499	chr16	50000000	55000000	499	0.84856	0.839786	0.697967		chr16	50000000	55000000	499	0.85412	0.836484	0.799187
500	chr16	55000000	60000000	500	0.84455	0.836399	0.70585		chr16	55000000	60000000	500	0.850021	0.834018	0.790248
501	chr16	60000000	65000000	501	0.978249	0.971271	0.740241		chr16	60000000	65000000	501	0.982248	0.967309	0.922273
502	chr16	65000000	70000000	502	0.817857	0.810109	0.744209		chr16	65000000	70000000	502	0.821765	0.808623	0.787201
503	chr16	70000000	75000000	503	0.89246	0.887094	0.811017		chr16	70000000	75000000	503	0.89733	0.886891	0.863426
504	chr16	75000000	80000000	504	0.9151	0.907745	0.782475		chr16	75000000	80000000	504	0.919321	0.90621	0.875849
505	chr16	80000000	85000000	505	0.899952	0.890073	0.766095		chr16	80000000	85000000	505	0.906538	0.887817	0.847301
506	chr16	85000000	90000000	506	0.809427	0.79989	0.729839		chr16	85000000	90000000	506	0.816436	0.797613	0.763126
507	chr16	90000000	90338345	507	0.795191	0.77969	0.714432		chr16	90000000	90338345	507	0.800061	0.779673	0.758199
508	chr17	0	5000000	508	0.820955	0.814143	0.768603		chr17	0	5000000	508	0.824939	0.813617	0.791076
509	chr17	5000000	10000000	509	0.801724	0.793219	0.712006		chr17	5000000	10000000	509	0.805834	0.792143	0.760312
510	chr17	10000000	15000000	510	0.918782	0.910338	0.774625		chr17	10000000	15000000	510	0.924748	0.908505	0.876118
511	chr17	15000000	20000000	511	0.841038	0.838529	0.778158		chr17	15000000	20000000	511	0.845897	0.836401	0.814624
512	chr17	20000000	25000000	512	0.861638	0.858947	0.762487		chr17	20000000	25000000	512	0.873647	0.853116	0.822581
513	chr17	25000000	30000000	513	0.819035	0.813349	0.751808		chr17	25000000	30000000	513	0.824602	0.809692	0.786128
514	chr17	30000000	35000000	514	0.851852	0.839697	0.73328		chr17	30000000	35000000	514	0.857568	0.837108	0.801223
515	chr17	35000000	40000000	515	0.780756	0.773029	0.717883		chr17	35000000	40000000	515	0.78415	0.771362	0.751303
516	chr17	40000000	45000000	516	0.782915	0.776112	0.707642		chr17	40000000	45000000	516	0.78649	0.775502	0.745132
517	chr17	45000000	50000000	517	0.751635	0.745902	0.686795		chr17	45000000	50000000	517	0.755942	0.743481	0.720466
518	chr17	50000000	55000000	518	0.864105	0.855506	0.694487		chr17	50000000	55000000	518	0.868989	0.851122	0.808906
519	chr17	55000000	60000000	519	0.85952	0.854746	0.790506		chr17	55000000	60000000	519	0.864402	0.853167	0.836762
520	chr17	60000000	65000000	520	0.834986	0.830898	0.785504		chr17	60000000	65000000	520	0.837861	0.830158	0.815471
521	chr17	65000000	70000000	521	0.886537	0.882853	0.805564		chr17	65000000	70000000	521	0.891211	0.881085	0.856886
522	chr17	70000000	75000000	522	0.864075	0.855106	0.719371		chr17	70000000	75000000	522	0.869432	0.851787	0.810473
523	chr17	75000000	80000000	523	0.793801	0.782985	0.700101		chr17	75000000	80000000	523	0.799286	0.781232	0.738528
524	chr17	80000000	83257441	524	0.790859	0.784684	0.735561		chr17	80000000	83257441	524	0.79579	0.783193	0.753835
525	chr18	0	5000000	525	0.884893	0.882062	0.739302		chr18	0	5000000	525	0.890456	0.878621	0.844143
526	chr18	5000000	10000000	526	0.88403	0.8796	0.741681		chr18	5000000	10000000	526	0.887951	0.877823	0.84408
527	chr18	10000000	15000000	527	0.878499	0.873533	0.781933		chr18	10000000	15000000	527	0.883043	0.872242	0.844768
528	chr18	15000000	20000000	528	0.968475	0.962094	0.755649		chr18	15000000	20000000	528	0.973177	0.952078	0.896583
529	chr18	20000000	25000000	529	0.887117	0.882511	0.789346		chr18	20000000	25000000	529	0.891378	0.881744	0.858976
530	chr18	25000000	30000000	530	0.924702	0.917071	0.727307		chr18	25000000	30000000	530	0.928926	0.913592	0.875112
531	chr18	30000000	35000000	531	0.89742	0.892791	0.729033		chr18	30000000	35000000	531	0.901416	0.88956	0.859041
532	chr18	35000000	40000000	532	0.895853	0.889956	0.73225		chr18	35000000	40000000	532	0.901213	0.887268	0.846009
533	chr18	40000000	45000000	533	0.969984	0.963998	0.769254		chr18	40000000	45000000	533	0.974465	0.960556	0.923597
534	chr18	45000000	50000000	534	0.859413	0.851638	0.736625		chr18	45000000	50000000	534	0.865247	0.85025	0.815196
535	chr18	50000000	55000000	535	0.905318	0.900067	0.713031		chr18	50000000	55000000	535	0.911077	0.895301	0.853005
536	chr18	55000000	60000000	536	0.88164	0.876427	0.794529		chr18	55000000	60000000	536	0.886977	0.87547	0.855197
537	chr18	60000000	65000000	537	0.905058	0.899222	0.748213		chr18	60000000	65000000	537	0.909904	0.896521	0.865902
538	chr18	65000000	70000000	538	0.962489	0.95727	0.761968		chr18	65000000	70000000	538	0.966093	0.953048	0.916133
539	chr18	70000000	75000000	539	0.92927	0.923965	0.764924		chr18	70000000	75000000	539	0.933806	0.920101	0.885143
540	chr18	75000000	80000000	540	0.8878	0.880552	0.793203		chr18	75000000	80000000	540	0.893442	0.879044	0.848907
541	chr18	80000000	80373285	541	0.804322	0.802435	0.691953		chr18	80000000	80373285	541	0.810851	0.804212	0.743322
542	chr19	0	5000000	542	0.752198	0.741419	0.686886		chr19	0	5000000	542	0.75695	0.740981	0.704839
543	chr19	5000000	10000000	543	0.831877	0.82306	0.762468		chr19	5000000	10000000	543	0.836847	0.821698	0.79435
544	chr19	10000000	15000000	544	0.767596	0.758509	0.709516		chr19	10000000	15000000	544	0.770697	0.758997	0.735372
545	chr19	15000000	20000000	545	0.779175	0.767764	0.710894		chr19	15000000	20000000	545	0.783194	0.766057	0.738717
546	chr19	20000000	25000000	546	0.899137	0.893788	0.82559		chr19	20000000	25000000	546	0.90614	0.892162	0.876388
547	chr19	25000000	30000000	547	0.881489	0.872729	0.687401		chr19	25000000	30000000	547	0.889859	0.865968	0.805003
548	chr19	30000000	35000000	548	0.86134	0.855294	0.735869		chr19	30000000	35000000	548	0.867219	0.853399	0.811252
549	chr19	35000000	40000000	549	0.79119	0.784262	0.743182		chr19	35000000	40000000	549	0.794763	0.783075	0.766202
550	chr19	40000000	45000000	550	0.782424	0.771601	0.690927		chr19	40000000	45000000	550	0.786452	0.769705	0.740527
551	chr19	45000000	50000000	551	0.760509	0.749628	0.69921		chr19	45000000	50000000	551	0.764278	0.749336	0.72475
552	chr19	50000000	55000000	552	0.792776	0.782173	0.715479		chr19	50000000	55000000	552	0.798815	0.782331	0.756793
553	chr19	55000000	58617616	553	0.767706	0.760941	0.7185		chr19	55000000	58617616	553	0.771695	0.759739	0.745121
554	chr20	0	5000000	554	0.789313	0.781188	0.69794		chr20	0	5000000	554	0.793779	0.780295	0.752085
555	chr20	5000000	10000000	555	0.902239	0.894291	0.714618		chr20	5000000	10000000	555	0.907831	0.889978	0.856649
556	chr20	10000000	15000000	556	0.92896	0.923775	0.727729		chr20	10000000	15000000	556	0.934248	0.91958	0.878029
557	chr20	15000000	20000000	557	0.904427	0.897925	0.774853		chr20	15000000	20000000	557	0.910031	0.896799	0.8635
558	chr20	20000000	25000000	558	0.828691	0.817177	0.659368		chr20	20000000	25000000	558	0.833745	0.814416	0.774605
559	chr20	25000000	30000000	559	0.804344	0.790518	0.707372		chr20	25000000	30000000	559	0.817564	0.784562	0.776383
560	chr20	30000000	35000000	560	0.836633	0.830322	0.769984		chr20	30000000	35000000	560	0.84318	0.829046	0.806772
561	chr20	35000000	40000000	561	0.854489	0.846905	0.774346		chr20	35000000	40000000	561	0.859679	0.846039	0.817556
562	chr20	40000000	45000000	562	0.868203	0.857713	0.720794		chr20	40000000	45000000	562	0.874548	0.854541	0.816337
563	chr20	45000000	50000000	563	0.851724	0.837709	0.721287		chr20	45000000	50000000	563	0.85732	0.836429	0.790004
564	chr20	50000000	55000000	564	0.888845	0.879151	0.761619		chr20	50000000	55000000	564	0.894976	0.877711	0.843391
565	chr20	55000000	60000000	565	0.848767	0.838096	0.696092		chr20	55000000	60000000	565	0.854297	0.835647	0.786887
566	chr20	60000000	64444167	566	0.798146	0.789945	0.684461		chr20	60000000	64444167	566	0.805768	0.786481	0.736756
567	chr21	0	5000000	567	NA	NA	NA		chr21	0	5000000	567	NA	NA	NA
568	chr21	5000000	10000000	568	0.612739	0.595263	0.499006		chr21	5000000	10000000	568	0.633878	0.583235	0.562974
569	chr21	10000000	15000000	569	0.894614	0.874907	0.739626		chr21	10000000	15000000	569	0.910807	0.867511	0.830293
570	chr21	15000000	20000000	570	0.942935	0.939833	0.776872		chr21	15000000	20000000	570	0.948621	0.93576	0.906793
571	chr21	20000000	25000000	571	0.982023	0.97553	0.797672		chr21	20000000	25000000	571	0.98585	0.973518	0.941739
572	chr21	25000000	30000000	572	0.923811	0.920795	0.791441		chr21	25000000	30000000	572	0.927538	0.917225	0.890653
573	chr21	30000000	35000000	573	0.870086	0.862931	0.77123		chr21	30000000	35000000	573	0.873574	0.861843	0.836262
574	chr21	35000000	40000000	574	0.8613	0.854763	0.73874		chr21	35000000	40000000	574	0.866015	0.854367	0.822489
575	chr21	40000000	45000000	575	0.849112	0.84201	0.746652		chr21	40000000	45000000	575	0.856149	0.840805	0.803704
576	chr21	45000000	46709983	576	0.851054	0.848233	0.767815		chr21	45000000	46709983	576	0.859826	0.846677	0.805994
577	chr22	0	5000000	577	NA	NA	NA		chr22	0	5000000	577	NA	NA	NA
578	chr22	5000000	10000000	578	NA	NA	NA		chr22	5000000	10000000	578	NA	NA	NA
579	chr22	10000000	15000000	579	0.777067	0.740108	0.624985		chr22	10000000	15000000	579	0.809563	0.721374	0.709508
580	chr22	15000000	20000000	580	0.835238	0.829114	0.755526		chr22	15000000	20000000	580	0.841297	0.82621	0.803184
581	chr22	20000000	25000000	581	0.821961	0.820984	0.757983		chr22	20000000	25000000	581	0.82873	0.819385	0.795936
582	chr22	25000000	30000000	582	0.870362	0.861488	0.757519		chr22	25000000	30000000	582	0.876289	0.859982	0.82232
583	chr22	30000000	35000000	583	0.887631	0.878161	0.77723		chr22	30000000	35000000	583	0.89312	0.876128	0.841885
584	chr22	35000000	40000000	584	0.810742	0.798247	0.71581		chr22	35000000	40000000	584	0.81626	0.797197	0.758405
585	chr22	40000000	45000000	585	0.844723	0.838148	0.76067		chr22	40000000	45000000	585	0.851009	0.836788	0.797836
586	chr22	45000000	50000000	586	0.858839	0.853887	0.763231		chr22	45000000	50000000	586	0.865803	0.851901	0.807901
587	chr22	50000000	50818468	587	0.729073	0.721697	0.661608		chr22	50000000	50818468	587	0.732474	0.719615	0.686896
588	chrX	0	5000000	588	NA	NA	NA		chrX	0	5000000	588	NA	NA	NA
589	chrX	5000000	10000000	589	NA	NA	NA		chrX	5000000	10000000	589	NA	NA	NA
590	chrX	10000000	15000000	590	NA	NA	NA		chrX	10000000	15000000	590	NA	NA	NA
591	chrX	15000000	20000000	591	NA	NA	NA		chrX	15000000	20000000	591	NA	NA	NA
592	chrX	20000000	25000000	592	NA	NA	NA		chrX	20000000	25000000	592	NA	NA	NA
593	chrX	25000000	30000000	593	NA	NA	NA		chrX	25000000	30000000	593	NA	NA	NA
594	chrX	30000000	35000000	594	NA	NA	NA		chrX	30000000	35000000	594	NA	NA	NA
595	chrX	35000000	40000000	595	NA	NA	NA		chrX	35000000	40000000	595	NA	NA	NA
596	chrX	40000000	45000000	596	NA	NA	NA		chrX	40000000	45000000	596	NA	NA	NA
597	chrX	45000000	50000000	597	NA	NA	NA		chrX	45000000	50000000	597	NA	NA	NA
598	chrX	50000000	55000000	598	NA	NA	NA		chrX	50000000	55000000	598	NA	NA	NA
599	chrX	55000000	60000000	599	NA	NA	NA		chrX	55000000	60000000	599	NA	NA	NA
600	chrX	60000000	65000000	600	NA	NA	NA		chrX	60000000	65000000	600	NA	NA	NA
601	chrX	65000000	70000000	601	NA	NA	NA		chrX	65000000	70000000	601	NA	NA	NA
602	chrX	70000000	75000000	602	NA	NA	NA		chrX	70000000	75000000	602	NA	NA	NA
603	chrX	75000000	80000000	603	NA	NA	NA		chrX	75000000	80000000	603	NA	NA	NA
604	chrX	80000000	85000000	604	NA	NA	NA		chrX	80000000	85000000	604	NA	NA	NA
605	chrX	85000000	90000000	605	NA	NA	NA		chrX	85000000	90000000	605	NA	NA	NA
606	chrX	90000000	95000000	606	NA	NA	NA		chrX	90000000	95000000	606	NA	NA	NA
607	chrX	95000000	100000000	607	NA	NA	NA		chrX	95000000	100000000	607	NA	NA	NA
608	chrX	100000000	105000000	608	NA	NA	NA		chrX	100000000	105000000	608	NA	NA	NA
609	chrX	105000000	110000000	609	NA	NA	NA		chrX	105000000	110000000	609	NA	NA	NA
610	chrX	110000000	115000000	610	NA	NA	NA		chrX	110000000	115000000	610	NA	NA	NA
611	chrX	115000000	120000000	611	NA	NA	NA		chrX	115000000	120000000	611	NA	NA	NA
612	chrX	120000000	125000000	612	NA	NA	NA		chrX	120000000	125000000	612	NA	NA	NA
613	chrX	125000000	130000000	613	NA	NA	NA		chrX	125000000	130000000	613	NA	NA	NA
614	chrX	130000000	135000000	614	NA	NA	NA		chrX	130000000	135000000	614	NA	NA	NA
615	chrX	135000000	140000000	615	NA	NA	NA		chrX	135000000	140000000	615	NA	NA	NA
616	chrX	140000000	145000000	616	NA	NA	NA		chrX	140000000	145000000	616	NA	NA	NA
617	chrX	145000000	150000000	617	NA	NA	NA		chrX	145000000	150000000	617	NA	NA	NA
618	chrX	150000000	155000000	618	NA	NA	NA		chrX	150000000	155000000	618	NA	NA	NA
619	chrX	155000000	156040895	619	NA	NA	NA		chrX	155000000	156040895	619	NA	NA	NA
620	chrY	0	5000000	620	NA	NA	NA		chrY	0	5000000	620	NA	NA	NA
621	chrY	5000000	10000000	621	NA	NA	NA		chrY	5000000	10000000	621	NA	NA	NA
622	chrY	10000000	15000000	622	NA	NA	NA		chrY	10000000	15000000	622	NA	NA	NA
623	chrY	15000000	20000000	623	NA	NA	NA		chrY	15000000	20000000	623	NA	NA	NA
624	chrY	20000000	25000000	624	NA	NA	NA		chrY	20000000	25000000	624	NA	NA	NA
625	chrY	25000000	30000000	625	NA	NA	NA		chrY	25000000	30000000	625	NA	NA	NA
626	chrY	30000000	35000000	626	NA	NA	NA		chrY	30000000	35000000	626	NA	NA	NA
627	chrY	35000000	40000000	627	NA	NA	NA		chrY	35000000	40000000	627	NA	NA	NA
628	chrY	40000000	45000000	628	NA	NA	NA		chrY	40000000	45000000	628	NA	NA	NA
629	chrY	45000000	50000000	629	NA	NA	NA		chrY	45000000	50000000	629	NA	NA	NA
630	chrY	50000000	55000000	630	NA	NA	NA		chrY	50000000	55000000	630	NA	NA	NA
631	chrY	55000000	57227415	631	NA	NA	NA		chrY	55000000	57227415	631	NA	NA	NA

## Sheet: Fig 1c
	Naive	CVID Naive	US-mem	CVID US-mem	S-mem
CVID Naive	0.98	x	x	x	x
US-mem	0.95	0.94	x	x	x
CVID US-mem	0.94	0.94	0.97	x	x
S-mem	0.72	0.72	0.73	0.74	x
CVID S-mem	0.9	0.89	0.9	0.9	0.81

## Sheet: Fig 1d
	DMRs in Control	Altered DMRs in CVID
Hypo N→US-mem	1537	0
Hyper N → US-mem	628	192
Hypo N→S-mem	9204	3745
Hyper N → S-mem	1555	404

## Sheet: Fig 1e
Graph generated using data from Supplementary Data 5

## Sheet: Fig 1f
	Control twin	CVID twin
naive	2.3	3.3
US-mem	5.6	6.7
S-mem	11.8	8.9

## Sheet: Fig 1g
PMD-DMRs	0.254
non.PMD-DMRs	0.746

## Sheet: Fig 1h
filtered_gene_id	gene_name	mean.naive	mean.germinal.center	mean.switched.memory	mean.plasma.cell
ENSG00000000003	TSPAN6	-0.618853	1.44399	-0.721995	-0.103142
ENSG00000000005	TNMD	-0.5	1.5	-0.5	-0.5
ENSG00000000419	DPM1	1.38827	0.0633487	-0.638892	-0.812723
ENSG00000000457	SCYL3	-0.774728	1.17445	-0.885638	0.485921
ENSG00000000460	C1orf112	-0.442178	1.49837	-0.556168	-0.500029
ENSG00000000938	FGR	1.3349	-0.628997	0.182432	-0.888332
ENSG00000001036	FUCA2	-0.818266	-0.0690451	-0.539201	1.42651
ENSG00000001084	GCLC	-1.42581	0.149286	0.383288	0.893235
ENSG00000001167	NFYA	0.502173	1.06472	-1.22311	-0.343779
ENSG00000001460	STPG1	-0.190715	1.46534	-0.682492	-0.59213
ENSG00000001461	NIPAL3	-0.814988	0.985036	-0.906925	0.736876
ENSG00000001497	LAS1L	0.235056	1.15345	-0.124021	-1.26448
ENSG00000001561	ENPP4	0.7618	0.0642332	0.605406	-1.43144
ENSG00000001617	SEMA3F	0.602556	-0.824858	1.09396	-0.871658
ENSG00000001629	ANKIB1	1.37914	0.0503535	-0.522798	-0.906701
ENSG00000001630	CYP51A1	1.38988	-0.262348	-0.137314	-0.990223
ENSG00000001631	KRIT1	-0.462813	1.37624	-0.943849	0.030426
ENSG00000002016	RAD52	-0.535158	1.46709	-0.717975	-0.213954
ENSG00000002330	BAD	1.49012	-0.604356	-0.337996	-0.547768
ENSG00000002549	LAP3	-0.647511	0.970815	-1.05215	0.728849
ENSG00000002586	CD99	-1.08139	0.200001	1.278	-0.396617
ENSG00000002587	HS3ST1	1.41141	-0.649466	0.0036283	-0.765572
ENSG00000002726	AOC1	-0.5	-0.5	-0.5	1.5
ENSG00000002745	WNT16	0.0335091	-0.70369	1.40259	-0.732412
ENSG00000002746	HECW1	1.5	-0.5	-0.5	-0.5
ENSG00000002822	MAD1L1	0.952233	0.721036	-0.54215	-1.13112
ENSG00000002834	LASP1	-1.05292	1.26765	0.254134	-0.46887
ENSG00000002919	SNX11	0.143825	0.639736	0.671955	-1.45552
ENSG00000002933	TMEM176A	0.589768	-0.442326	1.03209	-1.17954
ENSG00000003056	M6PR	-0.9709	1.39965	-0.271007	-0.157745
ENSG00000003096	KLHL13	-0.390434	1.48365	-0.390434	-0.702782
ENSG00000003137	CYP26B1	-0.5	-0.5	1.5	-0.5
ENSG00000003147	ICA1	-0.823102	1.33399	-0.709571	0.19868
ENSG00000003249	DBNDD1	0.859633	0.872267	-0.851087	-0.880813
ENSG00000003393	ALS2	0.91451	0.180218	-1.42257	0.327843
ENSG00000003400	CASP10	-0.506098	-0.793192	-0.147423	1.44671
ENSG00000003402	CFLAR	-0.875722	-0.612288	0.131172	1.35684
ENSG00000003436	TFPI	1.5	-0.5	-0.5	-0.5
ENSG00000003509	NDUFAF7	0.121058	1.35669	-0.901476	-0.576269
ENSG00000003756	RBM5	1.1663	0.34333	-0.317554	-1.19207
ENSG00000003987	MTMR7	-0.789228	-0.338241	-0.338241	1.46571
ENSG00000003989	SLC7A2	-0.5	1.5	-0.5	-0.5
ENSG00000004059	ARF5	-0.210388	1.40622	-0.235088	-0.960741
ENSG00000004139	SARM1	0.49411	-0.97123	1.16017	-0.683055
ENSG00000004142	POLDIP2	-0.791889	1.42313	-0.587998	-0.0432438
ENSG00000004399	PLXND1	-0.912836	0.493724	-0.748343	1.16745
ENSG00000004455	AK2	-0.761536	1.40643	-0.664561	0.0196703
ENSG00000004468	CD38	-0.77594	0.276982	-0.798548	1.29751
ENSG00000004478	FKBP4	-0.682922	1.47832	-0.52393	-0.271465
ENSG00000004487	KDM1A	-0.670539	1.4873	-0.457112	-0.359654
ENSG00000004534	RBM6	-0.627206	1.37202	-0.845064	0.100254
ENSG00000004660	CAMKK1	0.940265	-1.01028	0.774192	-0.704181
ENSG00000004700	RECQL	-0.328263	1.47883	-0.427992	-0.722578
ENSG00000004766	VPS50	-0.510429	1.49996	-0.495212	-0.494317
ENSG00000004776	HSPB6	-0.5	-0.5	-0.5	1.5
ENSG00000004777	ARHGAP33	-0.393934	1.49566	-0.529641	-0.572089
ENSG00000004779	NDUFAB1	-0.940273	1.33182	-0.560114	0.168568
ENSG00000004799	PDK4	1.47652	-0.605316	-0.243258	-0.627944
ENSG00000004809	SLC22A16	1.47966	-0.609272	-0.609272	-0.261116
ENSG00000004838	ZMYND10	-0.227597	0.66494	0.879149	-1.31649
ENSG00000004848	ARX	-0.693252	-0.693252	-0.0407795	1.42728
ENSG00000004864	SLC25A13	-0.0463471	0.638393	0.802851	-1.3949
ENSG00000004866	ST7	-1.12103	-0.148266	-0.0420195	1.31131
ENSG00000004866	ST7	-1.12103	-0.148266	-0.0420195	1.31131
ENSG00000004866	ST7	-1.12103	-0.148266	-0.0420195	1.31131
ENSG00000004897	CDC27	0.058434	1.39043	-0.807184	-0.641678
ENSG00000004939	SLC4A1	0.731608	-0.616524	0.961777	-1.07686
ENSG00000004948	CALCR	-0.5	1.5	-0.5	-0.5
ENSG00000004961	HCCS	1.0815	0.614776	-0.930947	-0.765334
ENSG00000004975	DVL2	0.256877	1.1744	-0.200605	-1.23067
ENSG00000005001	PRSS22	-0.630126	1.47029	-0.630126	-0.210042
ENSG00000005007	UPF1	0.107538	1.36144	-0.567208	-0.90177
ENSG00000005020	SKAP2	-0.360374	1.49276	-0.584059	-0.54833
ENSG00000005022	SLC25A5	-0.409317	1.47103	-0.30181	-0.759901
ENSG00000005059	MCUB	-0.310407	1.39888	-0.123291	-0.965183
ENSG00000005075	POLR2J	-0.807353	1.45815	-0.253915	-0.396879
ENSG00000005100	DHX33	-0.51692	1.4276	-0.82956	-0.0811204
ENSG00000005108	THSD7A	-0.5	1.5	-0.5	-0.5
ENSG00000005156	LIG3	1.4131	-0.568661	-0.0202094	-0.824232
ENSG00000005175	RPAP3	-0.714094	1.46652	-0.544032	-0.20839
ENSG00000005187	ACSM3	1.49502	-0.604506	-0.406678	-0.483837
ENSG00000005189	AC004381.6	-0.503799	1.49777	-0.563604	-0.430368
ENSG00000005194	CIAPIN1	-0.164241	1.36227	-0.15201	-1.04602
ENSG00000005206	SPPL2B	1.26208	0.343229	-0.823376	-0.781928
ENSG00000005238	FAM214B	0.935499	-0.7096	-1.0062	0.780301
ENSG00000005243	COPZ2	-0.717854	-0.214424	-0.534895	1.46717
ENSG00000005249	PRKAR2B	-0.631329	1.47149	-0.624065	-0.216092
ENSG00000005302	MSL3	0.935834	0.638491	-1.27568	-0.298648
ENSG00000005339	CREBBP	1.14546	-0.306875	0.368791	-1.20737
ENSG00000005379	TSPOAP1	-0.585207	-0.175907	1.46152	-0.700402
ENSG00000005381	MPO	-0.270478	-0.605357	1.48119	-0.605357
ENSG00000005421	PON1	-0.5	-0.5	1.5	-0.5
ENSG00000005436	GCFC2	0.198562	1.33213	-0.680249	-0.850445
ENSG00000005448	WDR54	0.770757	0.956097	-0.843423	-0.883431
ENSG00000005469	CROT	-0.719418	1.38687	-0.743778	0.0763265
ENSG00000005471	ABCB4	1.42368	-0.0295741	-0.681433	-0.712675
ENSG00000005483	KMT2E	1.28316	-0.535463	0.253545	-1.00124
ENSG00000005486	RHBDD2	1.35427	-0.743084	0.156478	-0.76766
ENSG00000005513	SOX8	-1.15338	1.23882	-0.299025	0.213589
ENSG00000005700	IBTK	-0.72113	0.662487	-0.980471	1.03911
ENSG00000005801	ZNF195	-0.231753	1.4457	-0.851324	-0.362621
ENSG00000005810	MYCBP2	1.03649	0.270508	-1.36003	0.0530331
ENSG00000005812	FBXL3	1.31167	-0.321583	0.0906151	-1.0807
ENSG00000005844	ITGAL	-0.843395	1.44937	-0.349925	-0.256051
ENSG00000005882	PDK2	-0.917909	0.826934	-0.811683	0.902659
ENSG00000005884	ITGA3	-1.32134	-0.206516	0.615239	0.912622
ENSG00000005889	ZFX	1.45257	-0.131402	-0.657853	-0.663319
ENSG00000005893	LAMP2	-0.487595	0.139781	-0.984158	1.33197
ENSG00000005961	ITGA2B	1.36112	-0.630981	0.126196	-0.856331
ENSG00000005981	ASB4	-0.5	-0.5	-0.5	1.5
ENSG00000006007	GDE1	1.49021	-0.34816	-0.516592	-0.625456
ENSG00000006015	C19orf60	-1.06559	-0.436697	0.228944	1.27334
ENSG00000006016	CRLF1	-0.435031	0.338358	1.20842	-1.11175
ENSG00000006025	OSBPL7	-1.0012	1.23674	-0.586994	0.351455
ENSG00000006042	TMEM98	-0.909763	0.58867	-0.781326	1.10242
ENSG00000006047	YBX2	-0.521951	1.49957	-0.510904	-0.466718
ENSG00000006062	MAP3K14	0.795397	-0.129912	0.699011	-1.3645
ENSG00000006071	ABCC8	-0.86565	0.829581	-0.86565	0.901719
ENSG00000006116	CACNG3	1.40636	-0.714708	0.0230551	-0.714708
ENSG00000006118	TMEM132A	-0.714432	1.47965	-0.443558	-0.321664
ENSG00000006125	AP2B1	0.164211	1.20826	-0.151775	-1.2207
ENSG00000006128	TAC1	-0.5	-0.5	-0.5	1.5
ENSG00000006194	ZNF263	1.39283	-0.152626	-0.254251	-0.98595
ENSG00000006210	CX3CL1	-0.5	1.5	-0.5	-0.5
ENSG00000006282	SPATA20	-1.38141	0.224821	1.00975	0.146848
ENSG00000006283	CACNA1G	1.49174	-0.497248	-0.368926	-0.62557
ENSG00000006327	TNFRSF12A	0.67672	-0.178084	-1.34157	0.842932
ENSG00000006377	DLX6	-0.5	1.5	-0.5	-0.5
ENSG00000006432	MAP3K9	1.43572	-0.864773	-0.403561	-0.167384
ENSG00000006451	RALA	0.74597	-0.26248	0.82074	-1.30423
ENSG00000006453	BAIAP2L1	-0.58951	1.49035	-0.563512	-0.337327
ENSG00000006459	KDM7A	1.29774	-0.655259	0.261902	-0.904384
ENSG00000006468	ETV1	-0.668043	1.44743	-0.668043	-0.11134
ENSG00000006530	AGK	-0.809763	1.45819	-0.26208	-0.386352
ENSG00000006534	ALDH3B1	1.24323	-1.19143	-0.155404	0.103602
ENSG00000006555	TTC22	-0.545705	-0.762063	-0.141835	1.4496
ENSG00000006576	PHTF2	-0.137588	0.879957	0.611463	-1.35383
ENSG00000006607	FARP2	1.21065	-0.326772	0.278107	-1.16198
ENSG00000006625	GGCT	-0.622506	1.49413	-0.445388	-0.42624
ENSG00000006634	DBF4	0.971303	0.695152	-0.529254	-1.1372
ENSG00000006638	TBXA2R	1.49864	-0.45403	-0.488167	-0.556443
ENSG00000006652	IFRD1	1.41823	-0.629993	-0.0192498	-0.768992
ENSG00000006659	LGALS14	-0.760767	0.175562	1.34597	-0.760767
ENSG00000006695	COX10	-0.684307	1.48475	-0.341584	-0.458861
ENSG00000006704	GTF2IRD1	-0.642718	1.41963	-0.755723	-0.0211885
ENSG00000006712	PAF1	1.33653	0.078309	-0.385973	-1.02887
ENSG00000006715	VPS41	0.604705	1.08631	-0.956208	-0.734804
ENSG00000006740	ARHGAP44	-0.727795	1.42173	-0.669642	-0.0242894
ENSG00000006744	ELAC2	-0.797699	1.41513	-0.0167613	-0.600669
ENSG00000006747	SCIN	-0.973581	-0.2746	-0.149782	1.39796
ENSG00000006756	ARSD	1.18436	-1.05081	0.425245	-0.558793
ENSG00000006757	PNPLA4	-0.865005	1.02133	-0.851606	0.69528
ENSG00000006831	ADIPOR2	-0.602865	1.42711	-0.772834	-0.0514103
ENSG00000006837	CDKL3	-0.546605	1.49818	-0.520049	-0.43153
ENSG00000007001	UPP2	0.783349	-1.30558	-0.261116	0.783349
ENSG00000007038	PRSS21	-1.09506	0.325046	-0.451277	1.22129
ENSG00000007047	MARK4	-0.821556	1.32311	-0.724402	0.222846
ENSG00000007062	PROM1	0.344049	-0.777296	-0.828266	1.26151
ENSG00000007080	CCDC124	-0.835223	1.41555	-0.0349961	-0.545334
ENSG00000007129	CEACAM21	0.252643	0.0601085	-1.35714	1.04438
ENSG00000007168	PAFAH1B1	0.499744	1.11363	-0.48372	-1.12965
ENSG00000007171	NOS2	1.42588	-0.855528	-0.475293	-0.0950586
ENSG00000007202	KIAA0100	-0.335258	1.04396	0.525031	-1.23373
ENSG00000007237	GAS7	1.41982	-0.0676104	-0.4954	-0.856809
ENSG00000007255	TRAPPC6A	-1.09955	1.14582	-0.511509	0.465235
ENSG00000007264	MATK	1.48284	-0.598243	-0.280973	-0.60362
ENSG00000007306	CEACAM7	-0.577795	1.4901	-0.577795	-0.334513
ENSG00000007312	CD79B	-0.56159	1.49841	-0.485429	-0.451388
ENSG00000007314	SCN4A	0.184254	1.33206	-0.903146	-0.613173
ENSG00000007341	ST7L	1.02056	0.619552	-1.1589	-0.481206
ENSG00000007350	TKTL1	-0.476424	-0.568265	1.49815	-0.453464
ENSG00000007372	PAX6	-0.542372	1.49903	-0.502344	-0.454311
ENSG00000007376	RPUSD1	-0.868955	1.2519	-0.741174	0.358231
ENSG00000007384	RHBDF1	-0.327766	-0.771835	-0.370058	1.46966
ENSG00000007392	LUC7L	1.49993	-0.513169	-0.490908	-0.495855
ENSG00000007402	CACNA2D2	1.14683	-0.938315	0.521286	-0.7298
ENSG00000007516	BAIAP3	-0.48098	-0.509948	1.49986	-0.508937
ENSG00000007520	TSR3	-1.20458	1.23523	0.0912347	-0.121884
ENSG00000007541	PIGQ	0.358938	1.24947	-0.895072	-0.713332
ENSG00000007545	CRAMP1	0.299764	1.26903	-0.598483	-0.970315
ENSG00000007866	TEAD3	-0.522718	-0.416402	-0.558156	1.49728
ENSG00000007908	SELE	-0.783349	-0.783349	1.30558	0.261116
ENSG00000007923	DNAJC11	-0.219437	1.42953	-0.901791	-0.308307
ENSG00000007944	MYLIP	1.36808	-0.644432	0.113169	-0.836815
ENSG00000007952	NOX1	1.48854	-0.40894	-0.670661	-0.40894
ENSG00000007968	E2F2	-0.624368	1.48833	-0.536456	-0.327505
ENSG00000008018	PSMB1	-0.274356	1.47936	-0.531062	-0.673942
ENSG00000008056	SYN1	1.1619	-1.1619	0.387298	-0.387298
ENSG00000008083	JARID2	1.48138	-0.660189	-0.283125	-0.538063
ENSG00000008086	CDKL5	0.982867	-1.05591	-0.640365	0.71341
ENSG00000008128	CDK11A	0.459571	-0.792312	1.19245	-0.859709
ENSG00000008128	CDK11A	0.459571	-0.792312	1.19245	-0.859709
ENSG00000008130	NADK	-0.772109	1.40072	-0.663781	0.0351737
ENSG00000008196	TFAP2B	-0.5	-0.5	1.5	-0.5
ENSG00000008226	DLEC1	-0.609701	-1.08083	0.969979	0.720556
ENSG00000008256	CYTH3	1.4053	-0.405826	-0.0749046	-0.924569
ENSG00000008277	ADAM22	0.477297	-0.141899	0.993293	-1.32869
ENSG00000008282	SYPL1	-0.113721	1.40112	-0.331264	-0.956135
ENSG00000008283	CYB561	0.474011	-1.13981	-0.459097	1.12489
ENSG00000008294	SPAG9	1.12452	-0.378324	0.437436	-1.18363
ENSG00000008300	CELSR3	-0.888513	0.243872	1.30804	-0.6634
ENSG00000008300	CELSR3	-0.888513	0.243872	1.30804	-0.6634
ENSG00000008311	AASS	1.48783	-0.37494	-0.44132	-0.671573
ENSG00000008324	SS18L2	-0.686679	1.35297	0.154695	-0.820985
ENSG00000008382	MPND	-1.05014	0.988424	-0.646754	0.708471
ENSG00000008394	MGST1	1.26181	0.338132	-0.717499	-0.882441
ENSG00000008405	CRY1	1.44207	-0.685615	-0.0916319	-0.664819
ENSG00000008441	NFIX	1.34325	-0.47931	0.112431	-0.976371
ENSG00000008513	ST3GAL1	1.4824	-0.288357	-0.540134	-0.653909
ENSG00000008516	MMP25	0.0998522	1.36465	-0.565829	-0.89867
ENSG00000008517	IL32	-0.680175	-0.6263	-0.150402	1.45688
ENSG00000008710	PKD1	1.25966	-0.604969	0.318009	-0.972699
ENSG00000008710	PKD1	1.25966	-0.604969	0.318009	-0.972699
ENSG00000008735	MAPK8IP2	0.215699	1.07849	0.0431398	-1.33733
ENSG00000008838	MED24	-0.277167	1.16378	0.323428	-1.21004
ENSG00000008838	MED24	-0.277167	1.16378	0.323428	-1.21004
ENSG00000008853	RHOBTB2	-0.411374	1.47288	-0.309385	-0.752118
ENSG00000008869	HEATR5B	0.383984	1.22349	-0.625373	-0.982104
ENSG00000008952	SEC62	0.188051	0.100233	-1.351	1.06272
ENSG00000008988	RPS20	0.721509	-0.119962	0.767895	-1.36944
ENSG00000009307	CSDE1	1.27673	-0.823832	0.316086	-0.768988
ENSG00000009335	UBE3C	-0.434129	1.49063	-0.653632	-0.402873
ENSG00000009413	REV3L	0.160088	1.25061	-0.249663	-1.16104
ENSG00000009694	TENM1	-0.866025	0.866025	-0.866025	0.866025
ENSG00000009724	MASP2	-0.383718	-0.863365	1.43894	-0.191859
ENSG00000009780	FAM76A	1.38619	-0.271652	-0.119324	-0.995212
ENSG00000009790	TRAF3IP3	1.14575	-0.379273	0.407223	-1.1737
ENSG00000009830	POMT2	-0.450738	1.41566	-0.886936	-0.0779869
ENSG00000009844	VTA1	0.431063	1.21026	-0.855867	-0.785457
ENSG00000009950	MLXIPL	1.30558	-0.783349	-0.783349	0.261116
ENSG00000009954	BAZ1B	-0.122549	1.43763	-0.494007	-0.821073
ENSG00000010017	RANBP9	1.383	0.00308653	-0.944715	-0.441373
ENSG00000010030	ETV7	-0.648537	-0.338149	-0.501212	1.4879
ENSG00000010072	SPRTN	1.25929	-0.0265193	-0.0447039	-1.18806
ENSG00000010165	METTL13	-0.924806	1.19884	-0.715795	0.44176
ENSG00000010219	DYRK4	-0.715812	0.159042	-0.795701	1.35247
ENSG00000010244	ZNF207	1.24477	0.273087	-0.424253	-1.09361
ENSG00000010244	ZNF207	1.24477	0.273087	-0.424253	-1.09361
ENSG00000010256	UQCRC1	-0.871575	1.43377	-0.396501	-0.165692
ENSG00000010270	STARD3NL	1.30818	0.204741	-0.530294	-0.982622
ENSG00000010278	CD9	-0.496144	-0.125943	-0.816893	1.43898
ENSG00000010292	NCAPD2	-0.570607	1.49353	-0.555997	-0.366929
ENSG00000010295	IFFO1	-0.914655	1.02365	-0.79935	0.690357
ENSG00000010310	GIPR	-0.689715	-0.277829	-0.510972	1.47852
ENSG00000010318	PHF7	0.626755	1.00011	-0.436868	-1.19
ENSG00000010319	SEMA3G	-0.709575	-0.47305	1.47828	-0.295656
ENSG00000010322	NISCH	0.529801	0.415494	0.552019	-1.49731
ENSG00000010327	STAB1	1.43218	-0.654861	-0.0585648	-0.71875
ENSG00000010361	FUZ	1.38461	0.0822836	-0.74292	-0.723977
ENSG00000010379	SLC6A13	-0.494694	-0.450883	-0.553108	1.49868
ENSG00000010404	IDS	1.39443	-0.785374	0.0513302	-0.660388
ENSG00000010438	PRSS3	-0.650425	1.45906	-0.650425	-0.158212
ENSG00000010539	ZNF200	-0.565108	1.36147	-0.903129	0.106762
ENSG00000010610	CD4	0.396345	-0.924806	-0.697021	1.22548
ENSG00000010626	LRRC23	1.47978	-0.267002	-0.564346	-0.648434
ENSG00000010671	BTK	-0.260687	1.35251	-1.04926	-0.0425561
ENSG00000010704	HFE	-0.697296	1.3916	0.0628465	-0.75715
ENSG00000010803	SCMH1	-0.0370827	1.40981	-0.500818	-0.871913
ENSG00000010810	FYN	0.663353	0.868936	-0.204469	-1.32782
ENSG00000010818	HIVEP2	-0.157064	1.38411	-1.00515	-0.221894
ENSG00000010932	FMO1	-0.125508	1.45105	-0.67158	-0.653965
ENSG00000011007	TCEB3	-0.412105	-0.179971	1.44114	-0.849061
ENSG00000011009	LYPLA2	-0.53593	1.37706	0.0604349	-0.901568
ENSG00000011021	CLCN6	0.880159	0.667208	-0.233783	-1.31358
ENSG00000011028	MRC2	-0.790921	1.45783	-0.449199	-0.21771
ENSG00000011052	NME1-NME2	-1.16171	1.09441	-0.440915	0.508223
ENSG00000011105	TSPAN9	-0.397685	1.40516	-0.927933	-0.0795371
ENSG00000011114	BTBD7	-0.682521	1.4481	-0.651224	-0.114355
ENSG00000011132	APBA3	0.22539	0.537241	0.707208	-1.46984
ENSG00000011143	MKS1	-0.780137	1.05257	-0.925639	0.65321
ENSG00000011198	ABHD5	-0.431543	0.213246	1.28057	-1.06228
ENSG00000011201	ANOS1	-0.5	-0.5	-0.5	1.5
ENSG00000011243	AKAP8L	-0.555286	1.49877	-0.460557	-0.48293
ENSG00000011258	MBTD1	0.954376	0.717118	-0.537451	-1.13404
ENSG00000011260	UTP18	1.05725	0.21777	0.0773204	-1.35234
ENSG00000011275	RNF216	1.12776	-0.542059	0.501753	-1.08746
ENSG00000011295	TTC19	-0.191733	1.438	-0.379386	-0.866877
ENSG00000011304	PTBP1	-0.350164	1.48792	-0.478768	-0.658987
ENSG00000011304	PTBP1	-0.350164	1.48792	-0.478768	-0.658987
ENSG00000011332	DPF1	-0.548135	1.49824	-0.516813	-0.433288
ENSG00000011347	SYT7	0.866025	-0.866025	0.866025	-0.866025
ENSG00000011376	LARS2	0.00516746	1.41154	-0.663708	-0.753002
ENSG00000011405	PIK3C2A	1.49995	-0.511325	-0.493341	-0.495285
ENSG00000011422	PLAUR	1.47383	-0.719486	-0.263895	-0.490445
ENSG00000011426	ANLN	-0.538789	1.49847	-0.523493	-0.436185
ENSG00000011451	WIZ	-0.674136	1.44295	-0.094682	-0.674136
ENSG00000011454	RABGAP1	-0.0390106	1.41992	-0.570314	-0.810592
ENSG00000011454	RABGAP1	-0.0390106	1.41992	-0.570314	-0.810592
ENSG00000011465	DCN	-0.90977	1.02209	-0.804941	0.692623
ENSG00000011478	QPCTL	-0.616993	-0.399083	-0.477824	1.4939
ENSG00000011485	PPP5C	-0.759608	1.47129	-0.406055	-0.30563
ENSG00000011523	CEP68	1.24232	0.367605	-0.691852	-0.918071
ENSG00000011566	MAP4K3	1.01591	0.471437	-1.30917	-0.178174
ENSG00000011590	ZBTB32	-0.566688	-0.462774	1.4983	-0.468836
ENSG00000011600	TYROBP	1.48557	-0.593038	-0.299494	-0.593038
ENSG00000011638	TMEM159	-0.460322	1.48458	-0.339553	-0.684707
ENSG00000012048	BRCA1	-0.524803	1.49846	-0.537798	-0.435859
ENSG00000012061	ERCC1	-0.50643	1.37966	-0.915578	0.0423522
ENSG00000012124	CD22	-0.322411	1.48833	-0.607994	-0.557922
ENSG00000012124	CD22	-0.322411	1.48833	-0.607994	-0.557922
ENSG00000012171	SEMA3B	-0.25139	-0.942078	1.41439	-0.220918
ENSG00000012171	SEMA3B	-0.25139	-0.942078	1.41439	-0.220918
ENSG00000012174	MBTPS2	-0.714241	1.05884	-0.981418	0.636821
ENSG00000012211	PRICKLE3	-0.802627	1.24595	-0.815431	0.372105
ENSG00000012223	LTF	0.178659	-0.206145	1.22312	-1.19564
ENSG00000012232	EXTL3	-0.760133	1.13713	-0.915848	0.538854
ENSG00000012660	ELOVL5	0.822131	0.589727	-0.00605377	-1.4058
ENSG00000012779	ALOX5	0.342877	0.970406	0.0776586	-1.39094
ENSG00000012817	KDM5D	-1.18157	-0.119307	0.0407274	1.26015
ENSG00000012822	CALCOCO1	-0.424908	-0.509677	-0.562988	1.49757
ENSG00000012963	UBR7	-0.730887	1.46776	-0.227052	-0.509824
ENSG00000012983	MAP4K5	0.957079	0.505257	-0.114928	-1.34741
ENSG00000013016	EHD3	-1.30553	1.08704	-0.102974	0.321457
ENSG00000013275	PSMC4	0.819617	0.661667	-1.37045	-0.110831
ENSG00000013288	MAN2B2	-0.243343	1.32474	0.00755001	-1.08894
ENSG00000013297	CLDN11	-0.745398	1.32801	-0.796805	0.214195
ENSG00000013297	CLDN11	-0.745398	1.32801	-0.796805	0.214195
ENSG00000013306	SLC25A39	-1.41642	0.898531	0.420636	0.097254
ENSG00000013364	MVP	-0.941947	-0.769271	1.02417	0.687053
ENSG00000013374	NUB1	1.13099	-0.0382773	0.202778	-1.29549
ENSG00000013375	PGM3	-0.076041	-0.663145	-0.69841	1.4376
ENSG00000013392	RWDD2A	-0.503844	-0.473731	-0.522126	1.4997
ENSG00000013441	CLK1	1.47301	-0.551558	-0.235462	-0.68599
ENSG00000013503	POLR3B	-0.811422	1.17615	-0.850105	0.48538
ENSG00000013523	ANGEL1	0.12023	0.782628	-1.44276	0.5399
ENSG00000013561	RNF14	-0.460377	1.4419	-0.827878	-0.153641
ENSG00000013563	DNASE1L1	-1.25298	0.0320475	1.19514	0.0257943
ENSG00000013573	DDX11	-0.75593	1.47249	-0.315828	-0.400734
ENSG00000013583	HEBP1	1.47196	-0.628947	-0.624533	-0.218476
ENSG00000013588	GPRC5A	-0.0329452	1.41664	-0.823629	-0.560068
ENSG00000013588	GPRC5A	-0.0329452	1.41664	-0.823629	-0.560068
ENSG00000013619	MAMLD1	1.33643	-0.918796	-0.584688	0.167054
ENSG00000013725	CD6	1.4565	-0.774535	-0.189085	-0.492886
ENSG00000013810	TACC3	-0.481709	1.4991	-0.548132	-0.469259
ENSG00000014123	UFL1	-0.00646287	0.250616	-1.32776	1.08361
ENSG00000014138	POLA2	-0.359644	1.4926	-0.544133	-0.588825
ENSG00000014164	ZC3H3	-0.0785286	1.42521	-0.506259	-0.840423
ENSG00000014216	CAPN1	-0.695886	1.48321	-0.447954	-0.339369
ENSG00000014257	ACPP	-0.810852	1.27176	-0.786752	0.325847
ENSG00000014641	MDH1	-0.381973	1.49451	-0.585186	-0.52735
ENSG00000014824	SLC30A9	0.331492	1.16634	-1.20059	-0.297242
ENSG00000014914	MTMR11	1.37763	-0.930834	-0.484033	0.0372333
ENSG00000014919	COX15	-0.630143	1.48109	-0.579176	-0.271767
ENSG00000015133	CCDC88C	0.637893	0.833302	-0.0966562	-1.37454
ENSG00000015153	YAF2	1.18028	-0.586679	0.440278	-1.03388
ENSG00000015171	ZMYND11	0.615162	-1.49177	0.515711	0.360895
ENSG00000015285	WAS	-0.541569	1.49934	-0.477508	-0.480267
ENSG00000015413	DPEP1	-0.524902	-0.524902	-0.449241	1.49905
ENSG00000015475	BID	-0.971544	1.27279	-0.592631	0.291389
ENSG00000015479	MATR3	1.28078	-0.0743786	-0.0435813	-1.16282
ENSG00000015520	NPC1L1	0.10555	-0.823291	1.37215	-0.654411
ENSG00000015532	XYLT2	-0.766937	1.3167	-0.788198	0.238434
ENSG00000015568	RGPD5	1.42223	-0.716663	-0.0251053	-0.680462
ENSG00000015568	RGPD5	1.42223	-0.716663	-0.0251053	-0.680462
ENSG00000015592	STMN4	-1.46571	0.338241	0.789228	0.338241
ENSG00000015676	NUDCD3	-0.355307	1.48311	-0.702077	-0.425722
ENSG00000016391	CHDH	-0.774795	0.21596	-0.768654	1.32749
ENSG00000016602	CLCA4	-0.865457	0.909839	0.821074	-0.865457
ENSG00000016864	GLT8D1	-0.578805	-0.228288	-0.665839	1.47293
ENSG00000017260	ATP2C1	0.176062	1.33274	-0.919589	-0.58921
ENSG00000017427	IGF1	-0.986382	-0.735662	0.821435	0.900609
ENSG00000017483	SLC38A5	-0.569226	-0.702471	-0.192979	1.46468
ENSG00000017797	RALBP1	-0.722434	1.39372	-0.729546	0.0582591
ENSG00000018189	RUFY3	-0.275557	1.43689	-0.276485	-0.884851
ENSG00000018280	SLC11A1	1.41324	-0.661208	0	-0.752033
ENSG00000018408	WWTR1	-0.860423	1.42022	-0.0725658	-0.487228
ENSG00000018510	AGPS	-0.871902	1.43988	-0.335181	-0.232795
ENSG00000018607	ZNF806	-0.5	1.5	-0.5	-0.5
ENSG00000018610	CXorf56	1.14165	-0.0859818	0.224508	-1.28017
ENSG00000018699	TTC27	-0.0664365	1.42969	-0.575957	-0.787299
ENSG00000018869	ZNF582	1.42087	-0.0582433	-0.838433	-0.52419
ENSG00000019102	VSIG2	1.48277	-0.601123	-0.280524	-0.601123
ENSG00000019144	PHLDB1	0.434167	-0.48733	1.16073	-1.10757
ENSG00000019144	PHLDB1	0.434167	-0.48733	1.16073	-1.10757
ENSG00000019169	MARCO	1.47727	-0.538771	-0.677808	-0.260695
ENSG00000019186	CYP24A1	-0.5	1.5	-0.5	-0.5
ENSG00000019485	PRDM11	-0.14705	1.42148	-0.907109	-0.367322
ENSG00000019549	SNAI2	-0.594089	1.48522	-0.594089	-0.297044
ENSG00000019582	CD74	1.01043	0.38582	-0.0441222	-1.35212
ENSG00000019991	HGF	-0.161593	-0.754099	-0.538642	1.45433
ENSG00000019995	ZRANB1	1.3738	-0.44689	0.0281616	-0.955073
ENSG00000020129	NCDN	-0.989371	0.843832	-0.732992	0.87853
ENSG00000020181	ADGRA2	-0.0500835	1.35226	-0.250418	-1.05175
ENSG00000020219	CCT8L1P	-0.572293	0.660338	1.01252	-1.10056
ENSG00000020256	ZFP64	-0.823321	0.376498	-0.796531	1.24335
ENSG00000020426	MNAT1	-0.469919	1.49838	-0.463423	-0.565039
ENSG00000020577	SAMD4A	0.186653	1.1169	0.00703717	-1.31059
ENSG00000020633	RUNX3	-0.24367	-0.142254	1.38584	-0.999917
ENSG00000020922	MRE11A	-0.138265	1.45428	-0.655247	-0.660765
ENSG00000021300	PLEKHB1	-0.694167	-0.484804	1.48058	-0.301612
ENSG00000021355	SERPINB1	0.115713	1.20966	-0.0947751	-1.23059
ENSG00000021461	CYP3A43	-0.5	-0.5	-0.5	1.5
ENSG00000021488	SLC7A9	0.277746	-0.833238	-0.740656	1.29615
ENSG00000021574	SPAST	-0.303791	1.40547	-0.954278	-0.147398
ENSG00000021762	OSBPL5	-0.536857	-0.214743	-0.715809	1.46741
ENSG00000021776	AQR	0.515617	0.988917	-0.193532	-1.311
ENSG00000021826	CPS1	-0.624166	1.49379	-0.413773	-0.455851
ENSG00000022267	FHL1	0.81128	-1.12678	0.872741	-0.557243
ENSG00000022277	RTFDC1	0.01705	1.40844	-0.715245	-0.710241
ENSG00000022556	NLRP2	-0.738354	1.29587	-0.835602	0.27809
ENSG00000022567	SLC45A4	-0.514834	-0.289482	-0.676657	1.48097
ENSG00000022840	RNF10	0.861934	-0.608389	0.836241	-1.08979
ENSG00000022976	ZNF839	1.22558	0.381021	-0.626946	-0.979653
ENSG00000023041	ZDHHC6	0.481822	1.14235	-0.543818	-1.08035
ENSG00000023171	GRAMD1B	-0.587671	1.48775	-0.584555	-0.315519
ENSG00000023191	RNH1	0.241037	-1.26559	1.15076	-0.126201
ENSG00000023228	NDUFS1	-0.646971	1.39019	-0.803247	0.0600311
ENSG00000023287	RB1CC1	1.41292	-0.723911	0.00352765	-0.692534
ENSG00000023318	ERP44	-0.551768	1.45099	-0.754467	-0.144756
ENSG00000023330	ALAS1	-0.983758	1.37338	-0.382082	-0.0075425
ENSG00000023445	BIRC3	0.528051	1.07628	-0.430778	-1.17355
ENSG00000023516	AKAP11	-0.178666	1.24468	0.119166	-1.18518
ENSG00000023572	GLRX2	-1.44915	0.842392	0.247416	0.359342
ENSG00000023608	SNAPC1	0.110412	1.3735	-0.754185	-0.729729
ENSG00000023697	DERA	-0.694802	1.42646	-0.693553	-0.0381027
ENSG00000023734	STRAP	1.3789	-0.430269	0.00711618	-0.955747
ENSG00000023839	ABCC2	-0.0844502	-0.641054	-0.713988	1.43949
ENSG00000023892	DEF6	-1.22965	-0.393321	0.901599	0.721372
ENSG00000023902	PLEKHO1	0.391171	-0.246037	1.10555	-1.25068
ENSG00000023909	GCLM	-1.08512	1.33278	-0.211986	-0.0356808
ENSG00000024048	UBR2	-0.0290123	-0.141127	-1.13246	1.3026
ENSG00000024422	EHD2	1.27644	0.0607831	-0.182349	-1.15488
ENSG00000024526	DEPDC1	-0.54156	1.49751	-0.538196	-0.417755
ENSG00000024862	CCDC28A	1.42979	-0.0967582	-0.836577	-0.496457
ENSG00000025039	RRAGD	-0.41627	-1.17617	0.500083	1.09236
ENSG00000025156	HSF2	1.15091	-0.182518	0.281696	-1.25009
ENSG00000025293	PHF20	1.391	-0.57859	0.041197	-0.853609
ENSG00000025423	HSD17B6	-0.798584	1.40732	-0.617773	0.00904057
ENSG00000025434	NR1H3	-0.804779	1.35271	-0.705466	0.157531
ENSG00000025708	TYMP	-1.26072	-0.329964	0.66012	0.930564
ENSG00000025770	NCAPH2	0.0858153	1.13111	0.0889587	-1.30588
ENSG00000025772	TOMM34	1.29188	0.217385	-0.485504	-1.02376
ENSG00000025796	SEC63	-0.105507	-0.801799	-0.529806	1.43711
ENSG00000025800	KPNA6	1.31992	-0.293428	0.054596	-1.08108
ENSG00000026025	VIM	-0.192803	-0.786203	1.45529	-0.476283
ENSG00000026036	RTEL1-TNFRSF6B	-0.761581	0.90464	-0.963547	0.820487
ENSG00000026103	FAS	-0.750739	-0.00421881	1.41464	-0.659679
ENSG00000026297	RNASET2	0.592128	-0.812424	1.10138	-0.881085
ENSG00000026508	CD44	1.36511	-0.773612	0.130311	-0.721812
ENSG00000026559	KCNG1	1.49999	-0.497539	-0.497539	-0.504913
ENSG00000026652	AGPAT4	1.49356	-0.545538	-0.368423	-0.579599
ENSG00000026751	SLAMF7	-0.557706	-0.502689	-0.437802	1.4982
ENSG00000026950	BTN3A1	-0.294144	-1.13468	0.164309	1.26451
ENSG00000027001	MIPEP	1.20747	0.365732	-0.494382	-1.07882
ENSG00000027075	PRKCH	-0.617138	1.48774	-0.551016	-0.31959
ENSG00000027644	INSRR	-0.5	-0.5	1.5	-0.5
ENSG00000027697	IFNGR1	1.40608	-0.310196	-0.144053	-0.951827
ENSG00000027847	B4GALT7	-0.411355	-0.113887	-0.894936	1.42018
ENSG00000027869	SH2D2A	-0.803119	1.42841	-0.55672	-0.0685731
ENSG00000028116	VRK2	0.924103	0.302039	0.194114	-1.42026
ENSG00000028137	TNFRSF1B	0.0301175	-0.741643	1.4036	-0.692074
ENSG00000028137	TNFRSF1B	0.0301175	-0.741643	1.4036	-0.692074
ENSG00000028203	VEZT	-0.449244	1.49562	-0.440027	-0.606354
ENSG00000028277	POU2F2	-0.517508	1.48416	-0.659732	-0.306923
ENSG00000028310	BRD9	0.246489	0.9835	0.164599	-1.39459
ENSG00000028528	SNX1	-0.0468477	1.42902	-0.706779	-0.675397
ENSG00000028839	TBPL1	1.40511	-0.213188	-0.228605	-0.963312
ENSG00000029153	ARNTL2	-0.680547	1.47192	-0.226595	-0.564774
ENSG00000029363	BCLAF1	1.46318	-0.553143	-0.191328	-0.718706
ENSG00000029364	SLC39A9	-0.635893	0.574298	-1.03314	1.09473
ENSG00000029534	ANK1	-0.714096	1.37135	-0.772176	0.11492
ENSG00000029639	TFB1M	-0.650991	1.4458	-0.688961	-0.105849
ENSG00000029725	RABEP1	0.510602	1.15389	-0.726016	-0.938473
ENSG00000029993	HMGB3	-0.553247	1.49563	-0.390697	-0.551687
ENSG00000030066	NUP160	0.509028	1.03578	-0.285157	-1.25965
ENSG00000030110	BAK1	-0.802705	0.265829	1.30306	-0.766183
ENSG00000030304	MUSK	-0.783349	0.261116	-0.783349	1.30558
ENSG00000030419	IKZF2	0.487596	1.16931	-0.934071	-0.722831
ENSG00000030582	GRN	-1.13416	0.635036	-0.520456	1.01958
ENSG00000031003	FAM13B	-0.234448	1.45394	-0.400574	-0.81892
ENSG00000031081	ARHGAP31	-0.959911	-0.667976	0.421916	1.20597
ENSG00000031691	CENPQ	-0.617671	1.48986	-0.532163	-0.340021
ENSG00000031698	SARS	-1.36516	0.985611	0.405264	-0.0257116
ENSG00000031823	RANBP3	-0.246681	1.32535	0.00876774	-1.08744
ENSG00000032219	ARID4A	1.30733	-0.601878	0.230277	-0.935732
ENSG00000032389	TSSC1	-0.61182	1.44023	-0.736917	-0.0914916
ENSG00000032444	PNPLA6	-1.07459	1.18524	0.410685	-0.521336
ENSG00000032742	IFT88	0.734495	0.910716	-0.449941	-1.19527
ENSG00000033011	ALG1	-0.849343	0.31044	-0.739764	1.27867
ENSG00000033030	ZCCHC8	0.956792	0.585337	-0.245303	-1.29683
ENSG00000033050	ABCF2	-0.553853	1.49861	-0.448616	-0.496142
ENSG00000033100	CHPF2	-0.434583	-0.335722	-0.710691	1.481
ENSG00000033100	CHPF2	-0.434583	-0.335722	-0.710691	1.481
ENSG00000033122	LRRC7	-0.5	1.5	-0.5	-0.5
ENSG00000033170	FUT8	-0.613857	-0.477137	-0.403289	1.49428
ENSG00000033178	UBA6	0.863423	0.779835	-0.436785	-1.20647
ENSG00000033327	GAB2	0.351861	-0.812332	1.25744	-0.796968
ENSG00000033627	ATP6V0A1	-0.20882	0.56452	-1.31241	0.95671
ENSG00000033627	ATP6V0A1	-0.20882	0.56452	-1.31241	0.95671
ENSG00000033800	PIAS1	1.14736	0.101091	0.044366	-1.29282
ENSG00000033867	SLC4A7	0.540752	0.787263	0.112521	-1.44054
ENSG00000034053	APBA2	-0.796985	-0.601805	1.41506	-0.016265
ENSG00000034152	MAP2K3	-1.05657	0.850959	0.857257	-0.651649
ENSG00000034239	EFCAB1	-0.5	1.5	-0.5	-0.5
ENSG00000034510	TMSB10	1.11192	-0.557104	0.528621	-1.08344
ENSG00000034533	ASTE1	1.47582	-0.361349	-0.369663	-0.744806
ENSG00000034677	RNF19A	1.33131	-0.613358	0.185848	-0.903802
ENSG00000034693	PEX3	-0.287527	1.48279	-0.551093	-0.644171
ENSG00000034713	GABARAPL2	1.30354	0.0417749	-0.22875	-1.11656
ENSG00000034971	MYOC	1.5	-0.5	-0.5	-0.5
ENSG00000035115	SH3YL1	0.365584	1.09145	-0.174614	-1.28242
ENSG00000035141	FAM136A	-1.285	-0.301084	0.805287	0.780795
ENSG00000035403	VCL	-0.175608	1.15298	0.27361	-1.25098
ENSG00000035499	DEPDC1B	-0.540794	1.49772	-0.535636	-0.421286
ENSG00000035664	DAPK2	-0.612253	-0.153987	1.45733	-0.691094
ENSG00000035681	NSMAF	-0.159404	1.4121	-0.313334	-0.939358
ENSG00000035687	ADSS	0.826697	0.241558	0.384469	-1.45272
ENSG00000035720	STAP1	0.346791	1.2602	-0.818295	-0.788692
ENSG00000035862	TIMP2	1.28169	-1.04899	0.222624	-0.455326
ENSG00000035928	RFC1	-0.262508	1.47846	-0.662545	-0.553412
ENSG00000036054	TBC1D23	1.2365	-0.445066	-1.08846	0.297025
ENSG00000036257	CUL3	0.308962	1.22349	-0.424602	-1.10785
ENSG00000036448	MYOM2	-0.603818	1.40891	-0.80646	0.0013692
ENSG00000036473	OTC	-0.5	-0.5	1.5	-0.5
ENSG00000036530	CYP46A1	-0.370315	-0.205731	-0.864068	1.44011
ENSG00000036549	ZZZ3	-0.0259599	1.35796	-0.299829	-1.03217
ENSG00000036672	USP2	1.25053	-0.408337	0.255211	-1.09741
ENSG00000036828	CASR	-0.863044	0.76151	-0.863044	0.964579
ENSG00000037042	TUBG2	-0.878865	0.588729	-0.813812	1.10395
ENSG00000037241	RPL26L1	-0.617885	1.49355	-0.483335	-0.392328
ENSG00000037280	FLT4	-0.781962	-0.390981	-0.293236	1.46618
ENSG00000037474	NSUN2	0.499805	0.588372	0.407738	-1.49592
ENSG00000037637	FBXO42	0.479505	0.897089	0.0250755	-1.40167
ENSG00000037749	MFAP3	-0.820578	0.890161	-0.909962	0.840378
ENSG00000037757	MRI1	-0.95363	0.997257	-0.761785	0.718159
ENSG00000037897	METTL1	-0.822749	0.310626	-0.767526	1.27965
ENSG00000037965	HOXC8	-0.5	1.5	-0.5	-0.5
ENSG00000038002	AGA	-0.989875	0.414619	-0.629645	1.2049
ENSG00000038210	PI4K2B	-0.977835	1.26315	-0.594094	0.308779
ENSG00000038219	BOD1L1	0.975491	0.468464	-0.0948983	-1.34906
ENSG00000038274	MAT2B	-0.918905	0.991447	-0.801129	0.728587
ENSG00000038295	TLL1	-0.5	1.5	-0.5	-0.5
ENSG00000038358	EDC4	-0.706967	1.33501	0.196227	-0.824274
ENSG00000038382	TRIO	1.00172	-0.857676	0.718734	-0.862774
ENSG00000038427	VCAN	1.49017	-0.514201	-0.34885	-0.627123
ENSG00000038532	CLEC16A	-0.0723294	1.41682	-0.46783	-0.876658
ENSG00000038945	MSR1	-0.423634	-0.615468	1.49471	-0.455607
ENSG00000039068	CDH1	-0.526404	-0.48351	-0.489818	1.49973
ENSG00000039123	SKIV2L2	0.885568	0.787156	-0.522394	-1.15033
ENSG00000039139	DNAH5	1.5	-0.5	-0.5	-0.5
ENSG00000039319	ZFYVE16	0.0534494	0.544694	-1.42192	0.823774
ENSG00000039523	FAM65A	1.11782	-0.88493	0.569216	-0.802105
ENSG00000039560	RAI14	0.349721	-0.746702	1.25711	-0.860125
ENSG00000039600	SOX30	-1.00139	0.51796	-0.656083	1.13951
ENSG00000039650	PNKP	0.825887	0.678015	-1.355	-0.148897
ENSG00000039987	BEST2	-0.707107	1.41421	0	-0.707107
ENSG00000040199	PHLPP2	1.29714	-0.443513	0.188168	-1.04179
ENSG00000040275	SPDL1	-0.567904	1.49466	-0.547202	-0.37955
ENSG00000040341	STAU2	-0.542127	1.40519	-0.85526	-0.00780663
ENSG00000040487	PQLC2	-0.816802	1.18765	-0.838708	0.467862
ENSG00000040531	CTNS	-0.808252	0.719199	-0.910857	0.99991
ENSG00000040608	RTN4R	-0.364311	1.20503	-1.14898	0.308263
ENSG00000040633	PHF23	-0.759209	1.44113	-0.57996	-0.10196
ENSG00000040933	INPP4A	-0.623589	-0.382352	-0.486723	1.49266
ENSG00000041353	RAB27B	-0.344124	-0.573539	1.4912	-0.573539
ENSG00000041357	PSMA4	-0.599171	1.49007	-0.554603	-0.336298
ENSG00000041515	MYO16	-0.609301	-0.52526	1.49174	-0.357176
ENSG00000041802	LSG1	-0.276066	1.48109	-0.557103	-0.64792
ENSG00000041880	PARP3	-1.09982	0.647988	1.02229	-0.570464
ENSG00000041982	TNC	-0.725213	0.0557856	-0.725213	1.39464
ENSG00000041988	THAP3	-1.11714	1.31085	-0.0105305	-0.183178
ENSG00000042062	FAM65C	-0.475293	-0.855528	1.42588	-0.0950586
ENSG00000042088	TDP1	1.27058	0.186854	-0.34882	-1.10862
ENSG00000042286	AIFM2	-1.04551	0.719033	-0.654256	0.980736
ENSG00000042304	C2orf83	-0.5	-0.5	1.5	-0.5
ENSG00000042317	SPATA7	1.43594	-0.655921	-0.0709104	-0.709104
ENSG00000042429	MED17	1.28297	0.289006	-0.653886	-0.918092
ENSG00000042445	RETSAT	-1.23827	0.127976	-0.0905768	1.20087
ENSG00000042493	CAPG	-0.315835	-0.583572	1.48778	-0.588377
ENSG00000042753	AP2S1	-0.881661	1.43408	-0.19399	-0.358424
ENSG00000042781	USH2A	-0.783349	-0.783349	1.30558	0.261116
ENSG00000042813	ZPBP	-1.0458	1.24822	-0.506033	0.30362
ENSG00000042832	TG	-0.85951	0.702835	-0.85841	1.01508
ENSG00000042980	ADAM28	1.49283	-0.57365	-0.559408	-0.359776
ENSG00000043039	BARX2	-0.866025	-0.866025	0.866025	0.866025
ENSG00000043093	DCUN1D1	-0.161975	1.45525	-0.547314	-0.745961
ENSG00000043143	JADE2	-0.455739	1.34775	0.091597	-0.983607
ENSG00000043355	ZIC2	-0.5	-0.5	1.5	-0.5
ENSG00000043462	LCP2	-0.875947	-0.835854	0.670252	1.04155
ENSG00000043514	TRIT1	0.828471	0.756064	-0.298999	-1.28554
ENSG00000043591	ADRB1	1.48582	-0.384139	-0.41313	-0.68855
ENSG00000044090	CUL7	-0.690253	0.302643	-0.891745	1.27935
ENSG00000044115	CTNNA1	-0.757392	0.446177	-0.888149	1.19936
ENSG00000044446	PHKA2	-0.141343	1.455	-0.665144	-0.648516
ENSG00000044459	CNTLN	-0.594943	1.48999	-0.560256	-0.334791
ENSG00000044524	EPHA3	0.0647298	1.35933	-0.453108	-0.970947
ENSG00000044574	HSPA5	-0.556653	-0.432147	-0.509225	1.49802
ENSG00000046604	DSG2	-0.771762	0.216093	-0.771762	1.32743
ENSG00000046647	GEMIN8	0.142375	1.35864	-0.810947	-0.690068
ENSG00000046651	OFD1	0.668658	0.892191	-0.261404	-1.29945
ENSG00000046653	GPM6B	0.5	0.5	0.5	-1.5
ENSG00000046889	PREX2	-0.707107	1.41421	-0.707107	0
ENSG00000047056	WDR37	-0.239958	1.46007	-0.428042	-0.792075
ENSG00000047188	YTHDC2	0.877325	0.749328	-0.397508	-1.22914
ENSG00000047230	CTPS2	-0.641802	1.46652	-0.632949	-0.191771
ENSG00000047249	ATP6V1H	1.02751	0.230716	0.112315	-1.37054
ENSG00000047315	POLR2B	0.117222	1.36791	-0.664193	-0.820936
ENSG00000047346	FAM214A	-0.250077	0.458801	-1.26737	1.05865
ENSG00000047365	ARAP2	1.20307	-0.627477	0.416919	-0.99251
ENSG00000047410	TPR	-0.172468	1.35689	-0.129776	-1.05464
ENSG00000047457	CP	0.866025	-0.866025	0.866025	-0.866025
ENSG00000047578	KIAA0556	1.41431	-0.0029161	-0.662685	-0.74871
ENSG00000047579	DTNBP1	0.0733813	1.22067	-1.22465	-0.0693952
ENSG00000047597	XK	-0.814706	-0.559112	-0.0479239	1.42174
ENSG00000047617	ANO2	-0.5	-0.5	1.5	-0.5
ENSG00000047621	C12orf4	-0.922304	0.727025	-0.797269	0.992548
ENSG00000047634	SCML1	1.49133	-0.389276	-0.458481	-0.643575
ENSG00000047644	WWC3	1.44738	-0.119865	-0.732985	-0.594528
ENSG00000047648	ARHGAP6	-0.545585	-0.619983	1.48796	-0.322391
ENSG00000047662	FAM184B	0.833333	-0.5	0.833333	-1.16667
ENSG00000047849	MAP4	-0.939687	0.525246	1.14403	-0.729589
ENSG00000047932	GOPC	-0.471009	1.32793	-0.99749	0.140567
ENSG00000048028	USP28	0.844562	0.80666	-0.456322	-1.1949
ENSG00000048052	HDAC9	-0.597324	1.40186	-0.823197	0.0186637
ENSG00000048140	TSPAN17	-1.28889	0.823684	-0.292805	0.758009
ENSG00000048162	NOP16	-0.555665	1.28985	0.248541	-0.982726
ENSG00000048342	CC2D2A	-0.5	-0.5	1.5	-0.5
ENSG00000048392	RRM2B	0.137494	1.3608	-0.690419	-0.80787
ENSG00000048405	ZNF800	1.37447	-0.364808	-0.0210736	-0.988588
ENSG00000048462	TNFRSF17	-0.684025	-0.147363	-0.624689	1.45608
ENSG00000048471	SNX29	1.06925	0.613197	-1.02204	-0.660409
ENSG00000048544	MRPS10	0.255678	1.30002	-0.909116	-0.646586
ENSG00000048545	GUCA1A	-0.628902	-0.213099	-0.628902	1.4709
ENSG00000048649	RSF1	1.2326	-0.634846	0.371568	-0.969327
ENSG00000048707	VPS13D	1.02083	-0.368744	0.570981	-1.22307
ENSG00000048740	CELF2	1.19301	-0.802487	0.459142	-0.849665
ENSG00000048828	FAM120A	-0.709973	1.39387	-0.741448	0.0575487
ENSG00000048991	R3HDM1	-0.338666	1.44244	-0.864558	-0.239213
ENSG00000049089	COL9A2	1.35717	-0.173996	-0.129047	-1.05412
ENSG00000049167	ERCC8	-0.562108	1.42214	-0.811934	-0.0480987
ENSG00000049192	ADAMTS6	0.827846	-0.75009	0.896272	-0.974028
ENSG00000049239	H6PD	0.47595	1.05645	-1.25776	-0.274646
ENSG00000049245	VAMP3	1.35935	-0.679601	0.139334	-0.819082
ENSG00000049246	PER3	0.519332	-1.01521	1.13583	-0.639951
ENSG00000049249	TNFRSF9	-0.207809	-0.801548	-0.445305	1.45466
ENSG00000049283	EPN3	0.3	-0.1	-1.3	1.1
ENSG00000049323	LTBP1	-0.711151	1.42086	-0.689207	-0.0205001
ENSG00000049449	RCN1	-0.146904	-0.781271	-0.520108	1.44828
ENSG00000049449	RCN1	-0.146904	-0.781271	-0.520108	1.44828
ENSG00000049540	ELN	-0.573539	1.4912	-0.344124	-0.573539
ENSG00000049541	RFC2	-0.50559	1.49999	-0.497735	-0.496664
ENSG00000049618	ARID1B	0.592495	1.05851	-0.537737	-1.11326
ENSG00000049656	CLPTM1L	-0.847818	0.1107	-0.630761	1.36788
ENSG00000049759	NEDD4L	-0.980138	1.28526	0.260284	-0.565407
ENSG00000049768	FOXP3	-0.338241	-0.338241	-0.789228	1.46571
ENSG00000049769	PPP1R3F	1.19277	0.338802	-0.385213	-1.14636
ENSG00000049860	HEXB	-0.207084	-1.0678	-0.0711603	1.34605
ENSG00000049883	PTCD2	-0.521159	1.46301	-0.739669	-0.202185
ENSG00000050030	KIAA2022	-0.448348	-0.533014	1.49898	-0.51762
ENSG00000050130	JKAMP	-0.260954	1.26329	-1.14679	0.144453
ENSG00000050165	DKK3	1.5	-0.5	-0.5	-0.5
ENSG00000050327	ARHGEF5	1.49922	-0.541071	-0.495981	-0.462164
ENSG00000050327	ARHGEF5	1.49922	-0.541071	-0.495981	-0.462164
ENSG00000050344	NFE2L3	-0.764448	1.43143	-0.602003	-0.0649781
ENSG00000050393	MCUR1	-0.970984	0.166479	-0.521289	1.32579
ENSG00000050405	LIMA1	-0.588924	1.48635	-0.592327	-0.305097
ENSG00000050426	LETMD1	-0.436816	1.49852	-0.534529	-0.527174
ENSG00000050438	SLC4A8	-0.47707	1.4903	-0.644626	-0.368604
ENSG00000050555	LAMC3	0	-0.707107	-0.707107	1.41421
ENSG00000050628	PTGER3	0.687396	-0.939909	1.02408	-0.771567
ENSG00000050730	TNIP3	-0.618216	-0.404784	-0.471021	1.49402
ENSG00000050748	MAPK9	-0.228614	1.46116	-0.7793	-0.453247
ENSG00000050767	COL23A1	-0.599217	1.48346	-0.599217	-0.285021
ENSG00000050820	BCAR1	-0.846583	1.15097	-0.827559	0.523169
ENSG00000051009	FAM160A2	1.46808	-0.314032	-0.37676	-0.777288
ENSG00000051108	HERPUD1	-0.788536	-0.395534	-0.27996	1.46403
ENSG00000051128	HOMER3	-0.482564	-0.513548	1.49987	-0.503763
ENSG00000051180	RAD51	-0.497844	1.49974	-0.523663	-0.478234
ENSG00000051341	POLQ	-0.591296	1.48838	-0.57646	-0.320622
ENSG00000051382	PIK3CB	-0.896233	1.23341	-0.724749	0.387576
ENSG00000051523	CYBA	-1.00462	0.0630544	-0.407707	1.34927
ENSG00000051596	THOC3	-0.657236	1.48727	-0.491134	-0.338901
ENSG00000051620	HEBP2	1.34514	-0.734923	0.176718	-0.786933
ENSG00000051825	MPHOSPH9	-0.600208	1.38533	-0.846652	0.0615278
ENSG00000052126	PLEKHA5	-1.06553	1.34842	-0.198019	-0.0848654
ENSG00000052344	PRSS8	-0.550919	1.45242	-0.150251	-0.751253
ENSG00000052723	SIKE1	0.449914	1.18795	-0.969045	-0.668814
ENSG00000052749	RRP12	1.28185	-0.71982	0.302421	-0.864448
ENSG00000052795	FNIP2	-0.892482	1.41747	-0.430491	-0.0944981
ENSG00000052802	MSMO1	1.36681	0.0838698	-0.534882	-0.915801
ENSG00000052841	TTC17	0.79555	0.933652	-0.851856	-0.877346
ENSG00000053108	FSTL4	1.38898	-0.763938	0.0694489	-0.694489
ENSG00000053254	FOXN3	0.944857	0.766566	-1.02175	-0.689673
ENSG00000053328	METTL24	-0.568535	1.49241	-0.568535	-0.355335
ENSG00000053371	AKR7A2	-0.841418	1.3944	-0.588547	0.03556
ENSG00000053372	MRTO4	-0.719823	1.47483	-0.273347	-0.481665
ENSG00000053438	NNAT	-0.11772	1.43619	-0.494426	-0.824043
ENSG00000053501	USE1	-0.397427	1.49575	-0.577757	-0.520565
ENSG00000053524	MCF2L2	-1.26322	1.17718	-0.04302	0.12906
ENSG00000053702	NRIP2	-0.675972	1.48714	-0.440851	-0.370315
ENSG00000053747	LAMA3	-0.686935	-0.686935	-0.0588802	1.43275
ENSG00000053770	AP5M1	0.881748	0.798387	-1.13475	-0.545387
ENSG00000053900	ANAPC4	-0.475762	1.48204	-0.691423	-0.314858
ENSG00000053918	KCNQ1	0.753504	-0.70966	0.959825	-1.00367
ENSG00000054116	TRAPPC3	-0.872057	1.12972	-0.81076	0.553099
ENSG00000054118	THRAP3	1.14136	0.536945	-0.821385	-0.856921
ENSG00000054148	PHPT1	-1.1454	0.598762	-0.494837	1.04148
ENSG00000054179	ENTPD2	-0.866025	-0.866025	0.866025	0.866025
ENSG00000054219	LY75	-0.433296	1.49029	-0.656302	-0.400693
ENSG00000054267	ARID4B	1.3522	-0.325052	0.00525591	-1.03241
ENSG00000054277	OPN3	1.28687	-1.00019	0.24556	-0.532239
ENSG00000054282	SDCCAG8	-0.511591	1.33493	-0.967227	0.143885
ENSG00000054356	PTPRN	0.789228	0.338241	-1.46571	0.338241
ENSG00000054392	HHAT	0.0261651	-0.777818	1.4034	-0.651749
ENSG00000054523	KIF1B	-0.265012	-0.819043	1.45618	-0.372125
ENSG00000054598	FOXC1	-0.67483	1.48463	-0.325506	-0.48429
ENSG00000054611	TBC1D22A	-0.00334499	1.41493	-0.676943	-0.734644
ENSG00000054654	SYNE2	-0.787491	1.17657	-0.872716	0.483634
ENSG00000054690	PLEKHH1	-0.468758	1.4915	-0.383529	-0.639215
ENSG00000054793	ATP9A	0.803436	-0.683916	-1.02919	0.909675
ENSG00000054796	SPO11	-0.5	1.5	-0.5	-0.5
ENSG00000054938	CHRDL2	0.105802	-0.740613	1.37542	-0.740613
ENSG00000054965	FAM168A	-0.460173	1.41409	-0.885379	-0.0685365
ENSG00000054967	RELT	0.782847	-0.0853203	0.684822	-1.38235
ENSG00000054983	GALC	-0.504574	0.768713	-1.16154	0.897396
ENSG00000055044	NOP58	1.45255	-0.462507	-0.189997	-0.800049
ENSG00000055070	SZRD1	1.22632	-0.333694	0.255973	-1.1486
ENSG00000055118	KCNH2	-0.824042	-0.299526	1.45622	-0.332653
ENSG00000055130	CUL1	-0.128563	1.45046	-0.715349	-0.606551
ENSG00000055147	FAM114A2	0.325565	0.028412	-1.36664	1.01267
ENSG00000055163	CYFIP2	0.12495	1.22776	-0.146232	-1.20648
ENSG00000055208	TAB2	1.21666	-0.31049	0.258527	-1.16469
ENSG00000055211	GINM1	1.37321	-0.430978	0.0211598	-0.963387
ENSG00000055332	EIF2AK2	1.01783	-0.0262328	0.362013	-1.35361
ENSG00000055483	USP36	0.940904	-0.870419	0.787735	-0.85822
ENSG00000055609	KMT2C	0.406962	-0.169114	1.05953	-1.29738
ENSG00000055732	MCOLN3	-0.582568	1.48878	-0.323649	-0.582568
ENSG00000055813	CCDC85A	-0.565356	1.49312	-0.565356	-0.362408
ENSG00000055917	PUM2	0.857723	0.808909	-0.50079	-1.16584
ENSG00000055950	MRPL43	-1.00429	1.27438	-0.541793	0.271701
ENSG00000055955	ITIH4	1.02176	-1.33796	0.398793	-0.0825904
ENSG00000055957	ITIH1	1.39934	-0.0440044	-0.924091	-0.431243
ENSG00000056050	HPF1	-0.897024	1.40188	-0.478971	-0.025885
ENSG00000056097	ZFR	1.00842	0.0177296	0.34024	-1.36639
ENSG00000056277	ZNF280C	-0.031191	1.4133	-0.843543	-0.538564
ENSG00000056487	PHF21B	-0.552442	1.49564	-0.552442	-0.390752
ENSG00000056558	TRAF1	-0.833106	1.45209	-0.255654	-0.36333
ENSG00000056586	RC3H2	0.800396	0.789622	-0.30932	-1.2807
ENSG00000056736	IL17RB	-0.734501	0.0765615	-0.728907	1.38685
ENSG00000056972	TRAF3IP2	1.12128	0.264848	-0.0964511	-1.28968
ENSG00000056998	GYG2	-0.5	1.5	-0.5	-0.5
ENSG00000057019	DCBLD2	0.229967	1.05128	-1.35516	0.073918
ENSG00000057252	SOAT1	-0.267496	1.38107	-1.0046	-0.10898
ENSG00000057294	PKP2	-0.53031	-0.32336	-0.633786	1.48746
ENSG00000057468	MSH4	1.19981	0.296057	-0.327221	-1.16865
ENSG00000057593	F7	1.4883	-0.648748	-0.496101	-0.343455
ENSG00000057608	GDI2	-0.577556	1.49757	-0.444029	-0.475982
ENSG00000057657	PRDM1	-0.553972	-0.504641	-0.439745	1.49836
ENSG00000057663	ATG5	1.34916	-0.194363	-0.0899438	-1.06485
ENSG00000057704	TMCC3	1.04629	-0.422318	0.563295	-1.18727
ENSG00000057704	TMCC3	1.04629	-0.422318	0.563295	-1.18727
ENSG00000057757	PITHD1	1.12546	-0.0398095	0.212958	-1.29861
ENSG00000057935	MTA3	-0.589649	1.49261	-0.543063	-0.359895
ENSG00000058056	USP13	-0.440701	1.49678	-0.465655	-0.590424
ENSG00000058063	ATP11B	1.41232	-0.494588	-0.0467818	-0.870949
ENSG00000058085	LAMC2	1.1619	-0.387298	0.387298	-1.1619
ENSG00000058091	CDK14	0.241318	1.30028	-0.59365	-0.947951
ENSG00000058262	SEC61A1	-0.579478	-0.454945	-0.463149	1.49757
ENSG00000058272	PPP1R12A	0.481061	0.868231	0.0684764	-1.41777
ENSG00000058335	RASGRF1	-1.20125	1.0211	-0.408993	0.589134
ENSG00000058404	CAMK2B	-0.539587	1.4976	-0.538857	-0.419151
ENSG00000058453	CROCC	1.12129	-0.129165	0.289396	-1.28152
ENSG00000058600	POLR3E	1.41414	-0.670024	-0.00164233	-0.742475
ENSG00000058600	POLR3E	1.41414	-0.670024	-0.00164233	-0.742475
ENSG00000058668	ATP2B4	-1.08753	-0.514723	0.434579	1.16768
ENSG00000058673	ZC3H11A	1.40365	0.0189704	-0.804818	-0.617801
ENSG00000058729	RIOK2	0.596867	0.110338	-1.44482	0.737613
ENSG00000058799	YIPF1	-0.905697	0.392528	-0.716545	1.22971
ENSG00000058804	NDC1	-0.512572	1.49965	-0.517708	-0.469367
ENSG00000058866	DGKG	-0.622015	1.46266	-0.174977	-0.665666
ENSG00000059122	FLYWCH1	0.814653	0.393859	0.247496	-1.45601
ENSG00000059145	UNKL	0.0577965	-1.35868	0.260237	1.04064
ENSG00000059377	TBXAS1	-0.765011	-0.845659	1.25394	0.35673
ENSG00000059378	PARP12	0.72385	-0.676384	0.980612	-1.02808
ENSG00000059573	ALDH18A1	-0.93713	0.896781	-0.79123	0.831579
ENSG00000059588	TARBP1	-0.123136	1.00795	0.44569	-1.3305
ENSG00000059691	GATB	-0.528759	1.48792	-0.632072	-0.327091
ENSG00000059728	MXD1	1.44774	-0.659933	-0.112625	-0.675178
ENSG00000059758	CDK17	1.42327	-0.644699	-0.0318119	-0.74676
ENSG00000059769	DNAJC25	0.654674	-0.975577	-0.725033	1.04593
ENSG00000059804	SLC2A3	1.44593	-0.690004	-0.106416	-0.649509
ENSG00000059915	PSD	-0.877398	0.228887	1.3161	-0.667586
ENSG00000060069	CTDP1	-0.71317	1.03203	0.669868	-0.988727
ENSG00000060138	YBX3	1.49984	-0.517287	-0.50109	-0.481462
ENSG00000060140	STYK1	1.5	-0.5	-0.5	-0.5
ENSG00000060237	WNK1	-0.524238	1.46584	-0.212749	-0.728853
ENSG00000060303	RPS17P5	1.5	-0.5	-0.5	-0.5
ENSG00000060339	CCAR1	0.29674	1.26401	-0.560984	-0.999763
ENSG00000060491	OGFR	-0.508852	0.961457	0.699506	-1.15211
ENSG00000060558	GNA15	1.49213	-0.60163	-0.532128	-0.358372
ENSG00000060642	PIGV	-0.148113	1.45499	-0.712976	-0.593904
ENSG00000060656	PTPRU	-0.477717	0.011539	-0.920816	1.38699
ENSG00000060688	SNRNP40	0.258591	1.14313	-0.133423	-1.2683
ENSG00000060709	RIMBP2	1.49998	-0.503899	-0.49218	-0.503899
ENSG00000060749	QSER1	-0.668599	1.40407	-0.762131	0.0266567
ENSG00000060762	MPC1	-0.358764	-0.206761	-0.872363	1.43789
ENSG00000060971	ACAA1	-0.182491	1.4564	-0.767651	-0.50626
ENSG00000060982	BCAT1	-0.61464	1.49491	-0.438049	-0.442225
ENSG00000061273	HDAC7	-0.710537	1.46983	-0.532106	-0.227183
ENSG00000061337	LZTS1	-0.515499	1.49963	-0.515499	-0.468636
ENSG00000061455	PRDM6	-0.565301	1.37287	-0.88833	0.0807573
ENSG00000061492	WNT8A	-1.23985	0.948122	0.656392	-0.364662
ENSG00000061656	SPAG4	-0.0890934	-0.763377	-0.58519	1.43766
ENSG00000061676	NCKAP1	-0.856456	1.12098	-0.830437	0.565912
ENSG00000061794	MRPS35	-0.190261	1.40337	-0.247	-0.966105
ENSG00000061918	GUCY1B3	0.239492	1.31016	-0.887529	-0.662125
ENSG00000061936	SFSWAP	1.17851	-0.176197	0.232931	-1.23524
ENSG00000061938	TNK2	-1.09227	-0.489172	1.18895	0.392487
ENSG00000061987	MON2	-0.368348	0.312617	-1.14794	1.20367
ENSG00000062038	CDH3	1.41356	-0.892775	-0.074398	-0.446388
ENSG00000062194	GPBP1	1.31984	-0.269675	0.0378836	-1.08805
ENSG00000062282	DGAT2	-0.71705	0.527911	1.14082	-0.951677
ENSG00000062370	ZNF112	0	0.0569187	-1.25221	1.19529
ENSG00000062485	CS	-0.515442	1.29255	0.228567	-1.00568
ENSG00000062524	LTK	-0.638353	-0.724254	1.43616	-0.0735528
ENSG00000062582	MRPS24	-0.968306	0.167374	-0.525176	1.32611
ENSG00000062598	ELMO2	-0.994774	1.06367	-0.69651	0.62761
ENSG00000062650	WAPL	-0.195054	1.46284	-0.537936	-0.72985
ENSG00000062716	VMP1	-0.690168	1.47029	-0.559808	-0.220311
ENSG00000062716	VMP1	-0.690168	1.47029	-0.559808	-0.220311
ENSG00000062725	APPBP2	-0.295261	1.42595	-0.911932	-0.218762
ENSG00000062822	POLD1	-0.52505	1.49973	-0.478771	-0.495905
ENSG00000063015	SEZ6	-0.156944	1.43342	-0.408055	-0.868424
ENSG00000063046	EIF4B	0.334146	0.863676	0.245192	-1.44301
ENSG00000063127	SLC6A16	0.367493	1.24666	-0.743606	-0.870544
ENSG00000063169	GLTSCR1	0.661177	1.027	-0.640187	-1.04799
ENSG00000063176	SPHK2	-0.791156	1.41849	-0.601055	-0.0262787
ENSG00000063177	RPL18	0.924946	-0.558858	0.756409	-1.1225
ENSG00000063180	CA11	1.41068	-0.545933	-0.0212544	-0.843494
ENSG00000063241	ISOC2	-0.972063	0.243297	-0.565765	1.29453
ENSG00000063244	U2AF2	-0.201292	1.389	-0.190842	-0.996866
ENSG00000063245	EPN1	-0.558299	1.02378	0.642432	-1.10791
ENSG00000063322	MED29	-0.0499427	1.2259	0.0457458	-1.22171
ENSG00000063438	AHRR	-0.806188	1.42964	-0.548208	-0.0752442
ENSG00000063587	ZNF275	-0.470566	-0.430383	-0.595346	1.4963
ENSG00000063587	ZNF275	-0.470566	-0.430383	-0.595346	1.4963
ENSG00000063601	MTMR1	0.90965	0.647297	-0.258136	-1.29881
ENSG00000063660	GPC1	0.541606	-1.05471	1.11172	-0.598617
ENSG00000063761	ADCK1	-0.0885301	1.09468	-1.30547	0.299316
ENSG00000063854	HAGH	-0.75383	0.0537304	-0.694887	1.39499
ENSG00000063978	RNF4	0.891538	-0.303662	0.690985	-1.27886
ENSG00000064012	CASP8	0.32038	-0.747857	1.27362	-0.846143
ENSG00000064042	LIMCH1	-1.0247	-0.439155	1.31747	0.146385
ENSG00000064102	ASUN	-0.78511	1.45745	-0.465463	-0.206873
ENSG00000064115	TM7SF3	-0.610684	1.39716	-0.820875	0.0344027
ENSG00000064195	DLX3	-0.5	1.5	-0.5	-0.5
ENSG00000064199	SPA17	-0.396786	1.4961	-0.551904	-0.547408
ENSG00000064201	TSPAN32	1.45646	-0.802803	-0.428316	-0.22534
ENSG00000064225	ST3GAL6	-0.481039	-0.527021	-0.49165	1.49971
ENSG00000064270	ATP2C2	-0.704269	-0.124283	-0.621414	1.44997
ENSG00000064300	NGFR	-0.772727	0.863636	0.863636	-0.954545
ENSG00000064309	CDON	-0.717399	1.14396	-0.950069	0.523508
ENSG00000064313	TAF2	1.02571	0.06872	0.272634	-1.36706
ENSG00000064393	HIPK2	-0.756785	-0.827741	1.2856	0.298926
ENSG00000064419	TNPO3	-0.141968	1.43403	-0.435474	-0.856593
ENSG00000064489	BORCS8-MEF2B	-0.398979	1.49562	-0.584615	-0.512023
ENSG00000064490	RFXANK	-0.726985	1.45957	-0.55711	-0.175471
ENSG00000064545	TMEM161A	-0.648687	1.41988	-0.750132	-0.0210613
ENSG00000064547	LPAR2	0.287035	0.481551	0.708949	-1.47754
ENSG00000064601	CTSA	-1.40385	-0.00673089	0.574309	0.836267
ENSG00000064607	SUGP2	-0.485627	1.4998	-0.522656	-0.491518
ENSG00000064651	SLC12A2	-0.27294	1.48134	-0.581618	-0.626782
ENSG00000064652	SNX24	0.207761	1.32938	-0.704645	-0.832498
ENSG00000064655	EYA2	-1.21634	0.704745	0.924	-0.412407
ENSG00000064666	CNN2	-0.417362	1.39717	-0.0462082	-0.933596
ENSG00000064687	ABCA7	-0.484562	-0.435787	-0.577074	1.49742
ENSG00000064692	SNCAIP	-0.866025	0.866025	-0.866025	0.866025
ENSG00000064703	DDX20	1.39987	-0.272512	-0.157098	-0.970264
ENSG00000064726	BTBD1	0.0846932	1.16903	0.0213185	-1.27504
ENSG00000064763	FAR2	-0.6844	-0.0255373	-0.712491	1.42243
ENSG00000064787	BCAS1	-1.10531	0.918499	0.770605	-0.583792
ENSG00000064886	CHI3L2	-0.43632	1.49736	-0.57868	-0.48236
ENSG00000064932	SBNO2	-0.765975	0.512619	-0.902499	1.15585
ENSG00000064933	PMS1	-0.382979	1.48865	-0.666878	-0.438788
ENSG00000064961	HMG20B	-1.0923	0.796456	-0.603334	0.89918
ENSG00000064989	CALCRL	0.381279	0.0706072	-1.39802	0.946136
ENSG00000064995	TAF11	1.09756	0.503988	-0.44099	-1.16056
ENSG00000064999	ANKS1A	-0.549671	1.17027	-1.06388	0.443283
ENSG00000065000	AP3D1	-0.829824	0.254917	-0.732633	1.30754
ENSG00000065029	ZNF76	-0.264561	1.41915	-0.93049	-0.224096
ENSG00000065054	SLC9A3R2	-0.866556	-0.569451	0.0495175	1.38649
ENSG00000065057	NTHL1	-1.25147	1.10891	-0.24016	0.382717
ENSG00000065060	UHRF1BP1	-0.173781	1.1514	-1.25242	0.274796
ENSG00000065135	GNAI3	0.765022	0.852575	-0.373168	-1.24443
ENSG00000065135	GNAI3	0.765022	0.852575	-0.373168	-1.24443
ENSG00000065150	IPO5	0.250008	1.28982	-0.559778	-0.980053
ENSG00000065154	OAT	-0.547511	1.48773	-0.619945	-0.320269
ENSG00000065183	WDR3	-0.49381	1.46683	-0.742614	-0.230406
ENSG00000065243	PKN2	1.26276	-0.0552475	-0.0235264	-1.18399
ENSG00000065268	WDR18	-0.996775	1.11514	-0.673956	0.555589
ENSG00000065308	TRAM2	-0.6588	-0.47448	-0.35496	1.48824
ENSG00000065320	NTN1	1.03379	0.650114	-0.628799	-1.0551
ENSG00000065328	MCM10	-0.538703	1.49875	-0.516665	-0.443387
ENSG00000065357	DGKA	0.617111	0.372552	0.502831	-1.49249
ENSG00000065361	ERBB3	-1.3	1.1	0.3	-0.1
ENSG00000065371	ROPN1	-0.5	1.5	-0.5	-0.5
ENSG00000065413	ANKRD44	1.04913	0.54732	-0.394833	-1.20161
ENSG00000065427	KARS	0.345584	1.03994	-0.0449737	-1.34055
ENSG00000065457	ADAT1	0.0931207	1.36446	-0.545345	-0.912236
ENSG00000065485	PDIA5	-0.577217	-0.386718	-0.531118	1.49505
ENSG00000065485	PDIA5	-0.577217	-0.386718	-0.531118	1.49505
ENSG00000065491	TBC1D22B	0.954877	0.606277	-0.279559	-1.28159
ENSG00000065518	NDUFB4	0.997355	0.618263	-1.20651	-0.409109
ENSG00000065526	SPEN	0.309726	1.08484	-0.0829657	-1.3116
ENSG00000065534	MYLK	1.48365	-0.301192	-0.658161	-0.524298
ENSG00000065548	ZC3H15	1.43992	-0.532571	-0.113574	-0.79378
ENSG00000065559	MAP2K4	0.62895	1.05259	-1.0441	-0.637445
ENSG00000065600	TMEM206	-0.78653	1.41796	-0.608461	-0.0229709
ENSG00000065609	SNAP91	-0.5	1.5	-0.5	-0.5
ENSG00000065613	SLK	1.36294	-0.499437	0.0782205	-0.941723
ENSG00000065615	CYB5R4	0.596756	0.841071	-0.0470472	-1.39078
ENSG00000065618	COL17A1	0.5	-1.5	0.5	0.5
ENSG00000065618	COL17A1	0.5	-1.5	0.5	0.5
ENSG00000065621	GSTO2	-0.850724	0.80783	-0.879319	0.922213
ENSG00000065665	SEC61A2	0.827351	-0.561158	0.858155	-1.12435
ENSG00000065675	PRKCQ	-0.577625	-0.399894	-0.518381	1.4959
ENSG00000065717	TLE2	1.45977	-0.791802	-0.236415	-0.431551
ENSG00000065802	ASB1	-0.420154	1.49166	-0.646075	-0.425435
ENSG00000065809	FAM107B	-0.0714202	1.42519	-0.522959	-0.830811
ENSG00000065833	ME1	-0.594089	-0.594089	-0.297044	1.48522
ENSG00000065882	TBC1D1	-0.124858	1.22117	-1.21607	0.119754
ENSG00000065883	CDK13	-0.326749	1.48864	-0.614163	-0.547724
ENSG00000065911	MTHFD2	-0.953052	1.24062	-0.64936	0.361795
ENSG00000065923	SLC9A7	0.847066	0.861259	-0.652269	-1.05606
ENSG00000065970	FOXJ2	0.464603	-1.33094	0.997734	-0.131397
ENSG00000065978	YBX1	0.667204	0.356861	0.463451	-1.48752
ENSG00000065989	PDE4A	-0.46559	-0.625566	-0.402204	1.49336
ENSG00000066027	PPP2R5A	1.18556	0.0424005	0.03359	-1.26155
ENSG00000066032	CTNNA2	-0.5	-0.5	-0.5	1.5
ENSG00000066044	ELAVL1	-0.745549	1.44806	-0.575449	-0.127061
ENSG00000066056	TIE1	-1.20903	1.16661	-0.275744	0.318166
ENSG00000066084	DIP2B	1.42911	-0.580985	-0.0632073	-0.78492
ENSG00000066117	SMARCD1	0.061074	0.668447	0.703731	-1.43325
ENSG00000066135	KDM4A	-0.578223	1.36677	-0.887572	0.0990206
ENSG00000066136	NFYC	-0.694231	1.45394	-0.620195	-0.139513
ENSG00000066185	ZMYND12	-0.340947	-0.0626229	-0.981093	1.38466
ENSG00000066230	SLC9A3	-0.5	1.5	-0.5	-0.5
ENSG00000066248	NGEF	-0.5	1.5	-0.5	-0.5
ENSG00000066279	ASPM	-0.543972	1.49748	-0.536223	-0.417282
ENSG00000066294	CD84	-0.0760394	1.42525	-0.512291	-0.836921
ENSG00000066322	ELOVL1	-0.193954	1.38878	-0.197509	-0.997321
ENSG00000066322	ELOVL1	-0.193954	1.38878	-0.197509	-0.997321
ENSG00000066336	SPI1	-0.394092	1.45376	-0.238445	-0.821225
ENSG00000066379	ZNRD1	-0.280579	1.47396	-0.732041	-0.46134
ENSG00000066382	MPPED2	1.49159	-0.571964	-0.347664	-0.571964
ENSG00000066422	ZBTB11	1.44748	-0.549428	-0.13306	-0.764994
ENSG00000066427	ATXN3	-0.295212	1.48167	-0.510592	-0.675866
ENSG00000066455	GOLGA5	-0.728265	-0.121658	-0.598182	1.4481
ENSG00000066468	FGFR2	-0.866025	0.866025	-0.866025	0.866025
ENSG00000066557	LRRC40	0.657185	0.850586	-0.158938	-1.34883
ENSG00000066583	ISOC1	-1.12324	0.0912907	-0.257821	1.28977
ENSG00000066629	EML1	-0.0659801	0.19794	-1.28001	1.14805
ENSG00000066651	TRMT11	-0.827299	1.45523	-0.294607	-0.33332
ENSG00000066654	THUMPD1	1.44898	-0.485736	-0.164912	-0.798329
ENSG00000066697	MSANTD3	-0.123173	0.872845	0.610549	-1.36022
ENSG00000066735	KIF26A	-0.700386	1.46444	-0.191014	-0.573043
ENSG00000066739	ATG2B	0.261162	0.598844	-1.47962	0.61961
ENSG00000066777	ARFGEF1	0.213753	1.06351	0.0711416	-1.3484
ENSG00000066827	ZFAT	-0.888666	0.800564	-0.840678	0.92878
ENSG00000066855	MTFR1	-0.544193	-0.310791	-0.631225	1.48621
ENSG00000066923	STAG3	-0.333051	1.48972	-0.557299	-0.599367
ENSG00000066926	FECH	-0.63677	-0.783866	0.0135483	1.40709
ENSG00000066933	MYO9A	-0.236491	1.47394	-0.564218	-0.673229
ENSG00000067048	DDX3Y	1.35927	-0.515001	0.0930122	-0.937284
ENSG00000067057	PFKP	-0.176758	1.10474	0.34772	-1.2757
ENSG00000067064	IDI1	1.44192	-0.494229	-0.136533	-0.811154
ENSG00000067066	SP100	1.12884	-0.250479	0.359956	-1.23831
ENSG00000067082	KLF6	1.39314	-0.697394	0.0588091	-0.754553
ENSG00000067113	PLPP1	-0.012531	1.36202	-0.332552	-1.01694
ENSG00000067141	NEO1	-0.86369	-0.587309	0.0711274	1.37987
ENSG00000067167	TRAM1	-0.0668952	-0.780141	-0.5835	1.43054
ENSG00000067177	PHKA1	-0.311898	-0.714347	-0.452755	1.479
ENSG00000067182	TNFRSF1A	1.49178	-0.57455	-0.567731	-0.349504
ENSG00000067191	CACNB1	-0.814147	1.45861	-0.353368	-0.2911
ENSG00000067208	EVI5	-0.169407	-0.706698	-0.583736	1.45984
ENSG00000067221	STOML1	-0.597726	1.43116	-0.768275	-0.0651626
ENSG00000067225	PKM	-0.809543	1.41801	-0.031492	-0.576974
ENSG00000067248	DHX29	0.820003	0.909924	-0.905642	-0.824285
ENSG00000067334	DNTTIP2	1.33524	-0.38375	0.0797687	-1.03126
ENSG00000067365	METTL22	-0.44321	1.42379	-0.874741	-0.105844
ENSG00000067369	TP53BP1	1.46605	-0.35029	-0.328162	-0.787597
ENSG00000067445	TRO	-0.813924	1.00957	-0.903788	0.708147
ENSG00000067533	RRP15	1.28726	0.181136	-0.393583	-1.07482
ENSG00000067560	RHOA	1.05174	0.320084	-0.0338165	-1.338
ENSG00000067596	DHX8	1.23155	-0.267251	0.205934	-1.17023
ENSG00000067601	PMS2P4	-0.49535	1.48377	-0.314532	-0.673888
ENSG00000067606	PRKCZ	-0.439409	1.27327	-1.06425	0.230381
ENSG00000067646	ZFY	1.3887	-0.438472	-0.0126268	-0.937601
ENSG00000067704	IARS2	-0.740674	1.4753	-0.317007	-0.417617
ENSG00000067715	SYT1	-0.0358778	-0.643689	1.42456	-0.744991
ENSG00000067798	NAV3	-0.804084	1.44735	-0.482451	-0.160817
ENSG00000067829	IDH3G	-1.26624	1.15797	-0.103809	0.212081
ENSG00000067836	ROGDI	-0.763857	1.32291	-0.784583	0.22553
ENSG00000067840	PDZD4	1.06421	0.212843	0.0709476	-1.348
ENSG00000067900	ROCK1	1.21101	-0.224077	0.212301	-1.19924
ENSG00000067955	CBFB	-0.649425	1.48914	-0.483691	-0.356023
ENSG00000067992	PDK3	-0.390469	1.47484	-0.336674	-0.747693
ENSG00000068001	HYAL2	-1.13424	1.30353	-0.0846445	-0.0846445
ENSG00000068024	HDAC4	-0.168182	1.19782	-1.22435	0.194715
ENSG00000068028	RASSF1	1.30661	-0.222173	0.0302352	-1.11467
ENSG00000068078	FGFR3	-0.833333	1.38889	-0.611111	0.0555556
ENSG00000068079	IFI35	-0.687638	-0.0486788	-0.693374	1.42969
ENSG00000068097	HEATR6	1.44716	-0.79696	-0.15303	-0.497166
ENSG00000068120	COASY	-0.837767	1.32413	-0.705003	0.218643
ENSG00000068137	PLEKHH3	-0.598464	-0.300396	-0.58682	1.48568
ENSG00000068305	MEF2A	1.09368	0.405369	-0.241614	-1.25744
ENSG00000068308	OTUD5	1.37376	-0.981095	-0.00509219	-0.387572
ENSG00000068323	TFE3	1.32555	-0.736087	0.218756	-0.808224
ENSG00000068354	TBC1D25	1.40608	-0.939602	-0.10816	-0.358318
ENSG00000068366	ACSL4	-0.993342	1.38105	-0.317982	-0.0697247
ENSG00000068383	INPP5A	1.15318	0.480642	-0.588357	-1.04546
ENSG00000068394	GPKOW	-0.601108	1.13374	-1.0446	0.511975
ENSG00000068400	GRIPAP1	0.498532	0.801118	0.145515	-1.44516
ENSG00000068438	FTSJ1	-0.141465	-0.859964	-0.43176	1.43319
ENSG00000068489	PRR11	-0.572915	1.49719	-0.501271	-0.422999
ENSG00000068615	REEP1	-0.684045	1.43515	-0.684045	-0.0670633
ENSG00000068650	ATP11A	1.43287	-0.871601	-0.402482	-0.158784
ENSG00000068654	POLR1A	-0.505887	1.49984	-0.479746	-0.514205
ENSG00000068697	LAPTM4A	1.21488	-1.01432	0.387115	-0.58767
ENSG00000068724	TTC7A	0.301979	0.859219	0.284375	-1.44557
ENSG00000068745	IP6K2	1.12668	-0.312308	0.399494	-1.21386
ENSG00000068781	STON1-GTF2A1L	-0.5	-0.5	1.5	-0.5
ENSG00000068784	SRBD1	0.0377762	-0.208051	-1.12746	1.29774
ENSG00000068796	KIF2A	-0.114644	1.41972	-0.407947	-0.897127
ENSG00000068831	RASGRP2	0.936235	-0.314375	0.64596	-1.26782
ENSG00000068878	PSME4	1.38319	-0.284175	-0.101127	-0.997892
ENSG00000068885	IFT80	-0.65602	1.26351	-0.931701	0.32421
ENSG00000068903	SIRT2	-0.0673245	-0.137795	-1.11306	1.31818
ENSG00000068912	ERLEC1	-0.331662	-0.577318	-0.580784	1.48976
ENSG00000068971	PPP2R5B	-0.324088	-0.331937	-0.805478	1.4615
ENSG00000068976	PYGM	1.29471	-0.618407	0.258766	-0.935066
ENSG00000069011	PITX1	-0.627443	1.49246	-0.481242	-0.383776
ENSG00000069020	MAST4	-1.26181	1.14994	0.254953	-0.14308
ENSG00000069188	SDK2	1.45774	-0.640111	-0.152901	-0.664731
ENSG00000069248	NUP133	0.700082	0.89176	-0.322811	-1.26903
ENSG00000069275	NUCKS1	0.286697	1.27596	-0.595855	-0.966798
ENSG00000069329	VPS35	0.969153	0.755761	-0.893315	-0.831599
ENSG00000069345	DNAJA2	1.30714	0.0732684	-0.28201	-1.0984
ENSG00000069399	BCL3	-0.291035	-0.653837	1.48273	-0.537862
ENSG00000069399	BCL3	-0.291035	-0.653837	1.48273	-0.537862
ENSG00000069424	KCNAB2	-0.5106	1.46552	-0.21707	-0.737849
ENSG00000069431	ABCC9	0.5	0.5	0.5	-1.5
ENSG00000069493	CLEC2D	-0.261598	1.44149	-0.870666	-0.309223
ENSG00000069509	FUNDC1	0.437915	1.20392	-0.895048	-0.746788
ENSG00000069535	MAOB	-1.30558	0.783349	-0.261116	0.783349
ENSG00000069667	RORA	-0.566176	-0.558684	1.49374	-0.368876
ENSG00000069696	DRD4	0.456361	-0.786494	1.19431	-0.864173
ENSG00000069702	TGFBR3	-1.39911	0.644809	-0.0364986	0.790803
ENSG00000069712	KIAA1107	1.24054	-0.248108	0.17722	-1.16965
ENSG00000069764	PLA2G10	-0.863044	0.964579	0.76151	-0.863044
ENSG00000069812	HES2	-0.866025	0.866025	0.866025	-0.866025
ENSG00000069849	ATP1B3	-0.858633	1.44175	-0.375467	-0.207654
ENSG00000069869	NEDD4	-0.641012	1.4412	-0.709845	-0.090344
ENSG00000069943	PIGB	1.20856	0.286989	-0.336257	-1.15929
ENSG00000069956	MAPK6	1.15895	-0.522864	0.45044	-1.08653
ENSG00000069966	GNB5	1.10805	0.363997	-0.208638	-1.26341
ENSG00000069974	RAB27A	-0.887172	0.973806	-0.837318	0.750684
ENSG00000069998	CECR5	-0.658331	1.48657	-0.496904	-0.331339
ENSG00000070010	UFD1L	0.722518	0.915105	-0.431743	-1.20588
ENSG00000070018	LRP6	1.17973	0.377973	-1.13392	-0.423788
ENSG00000070019	GUCY2C	-1.06156	0.912041	0.792429	-0.642914
ENSG00000070047	PHRF1	-0.272402	1.40034	-0.158562	-0.969379
ENSG00000070061	IKBKAP	-0.344092	1.46772	-0.781057	-0.342569
ENSG00000070081	NUCB2	-0.582894	-0.330159	-0.576526	1.48958
ENSG00000070081	NUCB2	-0.582894	-0.330159	-0.576526	1.48958
ENSG00000070087	PFN2	-0.799136	1.40708	-0.617577	0.00962815
ENSG00000070159	PTPN3	-0.860946	0.728493	-0.860946	0.993399
ENSG00000070182	SPTB	-0.210042	-0.630126	1.47029	-0.630126
ENSG00000070182	SPTB	-0.210042	-0.630126	1.47029	-0.630126
ENSG00000070190	DAPP1	-0.192991	1.46582	-0.591358	-0.681475
ENSG00000070214	SLC44A1	-0.643791	-0.158036	-0.657174	1.459
ENSG00000070269	TMEM260	-0.487089	1.38942	-0.912221	0.00988679
ENSG00000070366	SMG6	-0.212534	1.15447	0.296622	-1.23856
ENSG00000070367	EXOC5	-0.454318	1.49057	-0.650224	-0.386025
ENSG00000070371	CLTCL1	0.581661	1.10963	-0.836697	-0.854594
ENSG00000070388	FGF22	-1.48775	0.405751	0.676252	0.405751
ENSG00000070404	FSTL3	-0.473073	0.602093	-1.16118	1.03216
ENSG00000070413	DGCR2	-0.535952	1.25285	-1.02409	0.307196
ENSG00000070423	RNF126	0.406286	-0.669185	1.21602	-0.953116
ENSG00000070444	MNT	0.390037	0.275161	0.796762	-1.46196
ENSG00000070476	ZXDC	1.38729	-0.31125	-0.0910177	-0.985022
ENSG00000070495	JMJD6	1.17424	-0.9276	0.480964	-0.7276
ENSG00000070501	POLB	1.48378	-0.554434	-0.292661	-0.63668
ENSG00000070540	WIPI1	-0.490942	-0.510544	-0.498466	1.49995
ENSG00000070601	FRMPD1	-0.443924	1.45284	-0.807134	-0.201784
ENSG00000070610	GBA2	-0.849044	1.12333	-0.837012	0.562724
ENSG00000070614	NDST1	-1.08926	-0.170428	-0.0740992	1.33378
ENSG00000070669	ASNS	-0.895274	0.310473	-0.690222	1.27502
ENSG00000070718	AP3M2	1.36031	-0.261401	-0.0608825	-1.03803
ENSG00000070731	ST6GALNAC2	-0.121395	-0.737706	1.4474	-0.588297
ENSG00000070748	CHAT	-0.553136	1.49552	-0.553136	-0.389244
ENSG00000070756	PABPC1	0.322952	0.897061	0.210592	-1.43061
ENSG00000070756	PABPC1	0.322952	0.897061	0.210592	-1.43061
ENSG00000070759	TESK2	1.33794	-0.592289	0.1662	-0.911855
ENSG00000070761	CFAP20	1.49851	-0.471676	-0.464371	-0.562459
ENSG00000070770	CSNK2A2	-0.134545	1.43809	-0.47261	-0.830931
ENSG00000070778	PTPN21	-0.185629	-0.598139	-0.680641	1.46441
ENSG00000070785	EIF2B3	-0.964557	0.575514	-0.717272	1.10632
ENSG00000070808	CAMK2A	0.0604882	-0.727809	1.3929	-0.725579
ENSG00000070814	TCOF1	-0.62171	1.49374	-0.467572	-0.40446
ENSG00000070831	CDC42	1.16976	-0.328439	0.344155	-1.18547
ENSG00000070882	OSBPL3	-0.740131	-0.0696554	-0.624543	1.43433
ENSG00000070886	EPHA8	0.529655	-0.983645	1.13497	-0.680985
ENSG00000070915	SLC12A3	-0.653892	1.48693	-0.501615	-0.331425
ENSG00000070950	RAD18	0.532353	1.14046	-0.74474	-0.928071
ENSG00000070961	ATP2B1	1.19216	-0.49153	0.388511	-1.08914
ENSG00000070985	TRPM5	-0.338241	-0.338241	1.46571	-0.789228
ENSG00000071051	NCK2	1.48386	-0.359843	-0.697969	-0.426046
ENSG00000071054	MAP4K4	-0.155099	1.43751	-0.432363	-0.850045
ENSG00000071073	MGAT4A	-0.898931	0.397761	1.22735	-0.726176
ENSG00000071082	RPL31	0.891171	-0.425216	0.745911	-1.21187
ENSG00000071127	WDR1	-0.431123	1.43006	-0.131954	-0.866981
ENSG00000071189	SNX13	1.14665	0.334318	-0.252233	-1.22874
ENSG00000071203	MS4A12	-0.5	1.5	-0.5	-0.5
ENSG00000071205	ARHGAP10	-0.743108	1.37694	-0.735823	0.101995
ENSG00000071242	RPS6KA2	1.01004	0.625992	-0.464693	-1.17133
ENSG00000071243	ING3	1.28596	0.0519306	-0.195323	-1.14257
ENSG00000071246	VASH1	-0.57169	0.257575	1.28787	-0.973758
ENSG00000071282	LMCD1	-0.733488	1.42679	-0.651557	-0.0417432
ENSG00000071462	WBSCR22	0.734283	-0.923734	0.98624	-0.796789
ENSG00000071537	SEL1L	-0.455941	-0.524926	-0.518408	1.49927
ENSG00000071539	TRIP13	-0.548187	1.49859	-0.507595	-0.442804
ENSG00000071553	ATP6AP1	-0.834702	0.0258909	-0.589454	1.39827
ENSG00000071564	TCF3	-0.517084	1.49237	-0.609834	-0.365453
ENSG00000071575	TRIB2	0.325434	1.03391	-0.00839098	-1.35095
ENSG00000071626	DAZAP1	-0.362586	1.45645	-0.273982	-0.819885
ENSG00000071655	MBD3	-0.515428	1.49633	-0.574841	-0.406061
ENSG00000071794	HLTF	-0.663438	1.46739	-0.606238	-0.197714
ENSG00000071859	FAM50A	-1.30331	0.967691	-0.225034	0.56065
ENSG00000071889	FAM3A	-0.431765	0.05357	-0.9812	1.3594
ENSG00000071894	CPSF1	-0.843322	0.847378	-0.888241	0.884186
ENSG00000071894	CPSF1	-0.843322	0.847378	-0.888241	0.884186
ENSG00000071894	CPSF1	-0.843322	0.847378	-0.888241	0.884186
ENSG00000071894	CPSF1	-0.843322	0.847378	-0.888241	0.884186
ENSG00000071909	MYO3B	-0.557537	1.49516	-0.552741	-0.38488
ENSG00000071967	CYBRD1	-0.455965	1.24354	-1.07773	0.290159
ENSG00000071994	PDCD2	-0.692677	1.47293	-0.238016	-0.542238
ENSG00000072041	SLC6A15	-0.829184	0.475761	1.18261	-0.829184
ENSG00000072042	RDH11	-0.3221	1.01704	-1.24758	0.552643
ENSG00000072062	PRKACA	-0.862992	1.33466	-0.661676	0.190003
ENSG00000072071	ADGRL1	-0.364099	-0.650964	-0.474431	1.48949
ENSG00000072080	SPP2	-0.5	-0.5	-0.5	1.5
ENSG00000072110	ACTN1	-0.0634796	-0.444357	-0.90141	1.40925
ENSG00000072121	ZFYVE26	-0.514023	1.48756	-0.643392	-0.330145
ENSG00000072133	RPS6KA6	-0.734956	0.0319546	1.4031	-0.700096
ENSG00000072134	EPN2	1.10305	-1.28914	-0.135067	0.32116
ENSG00000072135	PTPN18	-0.697035	1.46113	-0.591007	-0.173086
ENSG00000072163	LIMS2	-1.38666	1.00118	0.208802	0.176679
ENSG00000072182	ASIC4	-0.23518	-0.799613	1.45812	-0.423324
ENSG00000072195	SPEG	-0.552247	-0.469925	-0.476785	1.49896
ENSG00000072195	SPEG	-0.552247	-0.469925	-0.476785	1.49896
ENSG00000072201	LNX1	-0.552615	-0.489005	-0.4572	1.49882
ENSG00000072210	ALDH3A2	-0.628502	-0.186781	-0.650129	1.46541
ENSG00000072274	TFRC	-0.0305329	0.128295	1.17133	-1.26909
ENSG00000072310	SREBF1	0.617997	-0.161011	0.886796	-1.34378
ENSG00000072315	TRPC5	0	-0.707107	1.41421	-0.707107
ENSG00000072364	AFF4	1.41773	-0.404649	-0.110847	-0.902231
ENSG00000072401	UBE2D1	1.48132	-0.315813	-0.467151	-0.698361
ENSG00000072415	MPP5	-0.329387	1.48834	-0.530679	-0.628275
ENSG00000072422	RHOBTB1	1.49939	-0.523372	-0.5163	-0.459719
ENSG00000072501	SMC1A	-0.162369	1.45742	-0.721589	-0.573466
ENSG00000072506	HSD17B10	-0.850805	1.4106	-0.534517	-0.025274
ENSG00000072518	MARK2	-0.440856	1.49322	-0.420817	-0.631548
ENSG00000072571	HMMR	-0.578832	1.49081	-0.571309	-0.340666
ENSG00000072609	CHFR	0.532964	0.566491	0.396485	-1.49594
ENSG00000072657	TRHDE	-0.5	1.5	-0.5	-0.5
ENSG00000072682	P4HA2	-0.874261	0.596267	-0.820558	1.09855
ENSG00000072694	FCGR2B	-0.0768924	-1.37684	0.582428	0.871306
ENSG00000072736	NFATC3	1.30112	0.234566	-0.958763	-0.576922
ENSG00000072756	TRNT1	1.20605	0.269528	-0.299532	-1.17605
ENSG00000072778	ACADVL	-0.39388	-0.751722	-0.32819	1.47379
ENSG00000072786	STK10	0.406611	0.131579	0.886874	-1.42506
ENSG00000072803	FBXW11	1.27636	0.133796	-0.281549	-1.1286
ENSG00000072818	ACAP1	-0.747002	1.05122	0.651216	-0.955431
ENSG00000072832	CRMP1	1.49036	-0.496786	-0.635424	-0.358148
ENSG00000072840	EVC	-0.740541	1.39661	-0.706097	0.0500254
ENSG00000072849	DERL2	0.535546	-0.738278	-0.934874	1.13761
ENSG00000072858	SIDT1	1.25281	-0.987552	0.325637	-0.590898
ENSG00000072864	NDE1	0.683525	0.588776	0.193536	-1.46584
ENSG00000072864	NDE1	0.683525	0.588776	0.193536	-1.46584
ENSG00000072952	MRVI1	0.227872	1.31464	-0.648557	-0.893958
ENSG00000072954	TMEM38A	-0.359449	1.37244	-0.993386	-0.0196063
ENSG00000072958	AP1M1	0.130388	1.36525	-0.730152	-0.765486
ENSG00000073008	PVR	0.528954	-0.793432	-0.881591	1.14607
ENSG00000073050	XRCC1	0.305212	1.28154	-0.84627	-0.740486
ENSG00000073060	SCARB1	-0.709415	1.45844	-0.585672	-0.163349
ENSG00000073067	CYP2W1	-0.840254	-0.840254	0.543693	1.13681
ENSG00000073111	MCM2	-0.465991	1.49765	-0.453643	-0.578016
ENSG00000073146	MOV10L1	0.105802	1.37542	-0.740613	-0.740613
ENSG00000073150	PANX2	-0.330861	-0.751958	-0.391018	1.47384
ENSG00000073169	SELO	-0.467658	1.46817	-0.250009	-0.750506
ENSG00000073282	TP63	-1.00379	1.18986	0.435793	-0.621862
ENSG00000073331	ALPK1	-0.448066	1.498	-0.569949	-0.479987
ENSG00000073350	LLGL2	-0.678929	-0.943	0.402014	1.21991
ENSG00000073417	PDE8A	1.29266	-0.688778	0.277826	-0.881713
ENSG00000073464	CLCN4	1.03495	0.365223	-1.33854	-0.0616372
ENSG00000073536	NLE1	-0.456062	1.48025	-0.316637	-0.707547
ENSG00000073578	SDHA	1.18996	-1.18952	0.290504	-0.290941
ENSG00000073584	SMARCE1	1.1433	0.302624	-0.19574	-1.25019
ENSG00000073598	FNDC8	-0.707107	-0.707107	1.41421	0
ENSG00000073605	GSDMB	-0.793322	0.399449	-0.835903	1.22978
ENSG00000073614	KDM5A	1.19349	0.172225	-0.129085	-1.23663
ENSG00000073670	ADAM11	1.29501	-0.652099	-0.909265	0.26635
ENSG00000073711	PPP2R3A	1.44437	-0.525226	-0.787839	-0.131306
ENSG00000073712	FERMT2	-0.161462	-0.764251	-0.527441	1.45315
ENSG00000073734	ABCB11	-0.919398	0.901192	-0.810163	0.828369
ENSG00000073737	DHRS9	-0.83355	1.18296	-0.82461	0.475197
ENSG00000073754	CD5L	-0.529911	1.49964	-0.491976	-0.47775
ENSG00000073756	PTGS2	1.49786	-0.504122	-0.431586	-0.56215
ENSG00000073792	IGF2BP2	0.289904	1.24488	-0.460435	-1.07435
ENSG00000073803	MAP3K13	-0.285382	-0.0871631	-1.00569	1.37824
ENSG00000073849	ST6GAL1	-0.610106	0.057421	-0.835355	1.38804
ENSG00000073861	TBX21	-0.507106	-0.295365	1.48143	-0.678955
ENSG00000073905	VDAC1P1	-0.972816	1.38386	-0.369944	-0.0411049
ENSG00000073910	FRY	-0.503236	1.44687	-0.149243	-0.79439
ENSG00000073921	PICALM	-0.0155442	1.20467	0.0540874	-1.24322
ENSG00000073969	NSF	1.36082	-0.0479277	-0.279608	-1.03329
ENSG00000074054	CLASP1	0.564863	0.944097	-1.32506	-0.183897
ENSG00000074071	MRPS34	-1.07789	1.12988	-0.555235	0.503242
ENSG00000074181	NOTCH3	1.23754	0.320844	-1.0542	-0.504184
ENSG00000074201	CLNS1A	0.0649446	1.38393	-0.600146	-0.84873
ENSG00000074211	PPP2R2C	-0.5	1.5	-0.5	-0.5
ENSG00000074219	TEAD2	1.34971	-0.670053	0.159354	-0.839006
ENSG00000074266	EED	-0.766833	1.17657	0.48204	-0.891783
ENSG00000074266	EED	-0.766833	1.17657	0.48204	-0.891783
ENSG00000074276	CDHR2	-0.594058	0.386609	1.2164	-1.00896
ENSG00000074317	SNCB	-0.538642	1.45433	-0.754099	-0.161593
ENSG00000074319	TSG101	0.504148	1.15947	-0.925773	-0.737843
ENSG00000074356	NCBP3	-0.377203	1.4805	-0.382507	-0.720787
ENSG00000074370	ATP2A3	-0.230891	1.46806	-0.504141	-0.733029
ENSG00000074416	MGLL	-1.0696	0.180686	-0.400597	1.28951
ENSG00000074527	NTN4	-0.5	1.5	-0.5	-0.5
ENSG00000074582	BCS1L	-0.95862	1.21888	-0.659991	0.399727
ENSG00000074590	NUAK1	-0.5	-0.5	-0.5	1.5
ENSG00000074603	DPP8	-0.013262	1.34247	-0.268253	-1.06096
ENSG00000074621	SLC24A1	-0.469091	1.44531	-0.815627	-0.16059
ENSG00000074657	ZNF532	0.801206	0.649394	-1.39022	-0.06038
ENSG00000074660	SCARF1	-0.864887	0.16303	-0.64383	1.34569
ENSG00000074695	LMAN1	-0.530865	-0.567898	-0.3972	1.49596
ENSG00000074696	HACD3	-0.512162	1.48767	-0.643808	-0.331704
ENSG00000074706	IPCEF1	-1.45369	0.178915	0.492017	0.782754
ENSG00000074755	ZZEF1	0.0232264	1.40625	-0.704534	-0.724945
ENSG00000074800	ENO1	-0.692528	1.48433	-0.438964	-0.352835
ENSG00000074803	SLC12A1	-0.660338	-0.132068	-0.660338	1.45274
ENSG00000074842	MYDGF	-0.588865	-0.467262	-0.440751	1.49688
ENSG00000074855	ANO8	-1.0716	0.0864514	-0.331732	1.31688
ENSG00000074935	TUBE1	1.48547	-0.30141	-0.619529	-0.564535
ENSG00000074964	ARHGEF10L	0.850736	-0.909408	0.880072	-0.821401
ENSG00000074966	TXK	-0.834883	0.359855	-0.777535	1.25256
ENSG00000075035	WSCD2	-0.514811	-0.470045	1.49967	-0.514811
ENSG00000075043	KCNQ2	-0.833333	0.5	1.16667	-0.833333
ENSG00000075073	TACR2	-0.642691	1.4905	-0.4786	-0.369205
ENSG00000075089	ACTR6	0.847314	0.877982	-0.755682	-0.969614
ENSG00000075131	TIPIN	-0.462595	1.49793	-0.573654	-0.461677
ENSG00000075142	SRI	-0.0273482	1.38624	-0.401708	-0.957188
ENSG00000075151	EIF4G3	-0.00588687	1.39619	-0.900292	-0.490007
ENSG00000075188	NUP37	-0.433872	1.47609	-0.733012	-0.309206
ENSG00000075213	SEMA3A	-0.5	1.5	-0.5	-0.5
ENSG00000075218	GTSE1	-0.542132	1.49765	-0.535391	-0.420123
ENSG00000075223	SEMA3C	1.49809	-0.535032	-0.535032	-0.428026
ENSG00000075234	TTC38	-0.911584	-0.170621	-0.340464	1.42267
ENSG00000075239	ACAT1	-1.16245	1.28099	-0.0785339	-0.0400079
ENSG00000075240	GRAMD4	-0.787407	1.36472	-0.707518	0.130208
ENSG00000075275	CELSR1	0.118876	1.14956	0.0214989	-1.28993
ENSG00000075290	WNT8B	-0.615457	1.4771	-0.615457	-0.246183
ENSG00000075292	ZNF638	-0.0407284	1.34617	-1.06143	-0.244015
ENSG00000075303	SLC25A40	-0.659137	1.47176	-0.592449	-0.220171
ENSG00000075336	TIMM21	-0.361197	1.41729	-0.917369	-0.138729
ENSG00000075340	ADD2	1.10783	-0.779795	0.581249	-0.909281
ENSG00000075391	RASAL2	-0.90442	-0.523612	0.0476011	1.38043
ENSG00000075399	VPS9D1	-0.363195	-1.16276	1.18239	0.343563
ENSG00000075407	ZNF37A	-0.684353	0.218106	-0.856693	1.32294
ENSG00000075413	MARK3	0.477039	0.611102	0.406447	-1.49459
ENSG00000075415	SLC25A3	0.6237	0.728956	0.0868167	-1.43947
ENSG00000075420	FNDC3B	-0.519147	-0.518476	-0.461836	1.49946
ENSG00000075426	FOSL2	0.220159	-0.979708	1.30261	-0.543059
ENSG00000075461	CACNG4	1.5	-0.5	-0.5	-0.5
ENSG00000075539	FRYL	0.747324	0.974298	-0.932433	-0.789188
ENSG00000075568	TMEM131	-0.387494	1.47337	-0.754443	-0.331432
ENSG00000075618	FSCN1	-0.0256205	1.06183	0.298906	-1.33511
ENSG00000075624	ACTB	-0.497176	1.48747	-0.337172	-0.653121
ENSG00000075643	MOCOS	-0.976235	-0.0887486	-0.325412	1.39039
ENSG00000075651	PLD1	1.49778	-0.484737	-0.571881	-0.441165
ENSG00000075673	ATP12A	-0.479178	-0.479178	-0.541007	1.49936
ENSG00000075702	WDR62	-0.496523	1.49996	-0.493787	-0.509654
ENSG00000075711	DLG1	-0.241043	1.45074	-0.834601	-0.375095
ENSG00000075785	RAB7A	1.19504	-0.326612	0.303394	-1.17182
ENSG00000075790	BCAP29	1.40756	-0.279786	-0.173653	-0.95412
ENSG00000075826	SEC31B	-0.461287	0.855342	0.797448	-1.1915
ENSG00000075856	SART3	1.02296	-0.183081	0.465305	-1.30519
ENSG00000075884	ARHGAP15	1.27259	-0.623696	0.300453	-0.949344
ENSG00000075886	TUBA3D	-0.5	-0.5	-0.5	1.5
ENSG00000075891	PAX2	1.1619	-0.387298	0.387298	-1.1619
ENSG00000075914	EXOSC7	-0.125132	1.15996	0.225348	-1.26018
ENSG00000075945	KIFAP3	0.17786	-0.145522	-1.22998	1.19764
ENSG00000075975	MKRN2	-1.16048	1.1516	0.408836	-0.399948
ENSG00000076003	MCM6	-0.580753	1.49705	-0.428387	-0.487909
ENSG00000076043	REXO2	-0.483332	-0.392955	-0.617328	1.49361
ENSG00000076053	RBM7	1.4593	-0.479845	-0.206412	-0.773041
ENSG00000076067	RBMS2	1.40396	-0.78509	0.0230157	-0.641881
ENSG00000076108	BAZ2A	0.812639	-0.944648	0.914104	-0.782094
ENSG00000076201	PTPN23	-1.21031	-0.316621	0.396628	1.1303
ENSG00000076242	MLH1	0.00736991	1.39046	-0.910593	-0.487233
ENSG00000076248	UNG	-0.571332	1.49805	-0.467608	-0.459106
ENSG00000076258	FMO4	-0.479666	1.49101	-0.638688	-0.372661
ENSG00000076321	KLHL20	1.33313	0.0441455	-0.3196	-1.05767
ENSG00000076344	RGS11	-0.707107	0	1.41421	-0.707107
ENSG00000076351	SLC46A1	-0.628012	-0.294975	-0.561404	1.48439
ENSG00000076356	PLXNA2	1.13122	-0.454994	-1.13957	0.463343
ENSG00000076382	SPAG5	-0.546424	1.49916	-0.482446	-0.470293
ENSG00000076513	ANKRD13A	-0.555958	1.38203	0.0558527	-0.881923
ENSG00000076554	TPD52	-0.67341	0.900184	-1.03818	0.811404
ENSG00000076555	ACACB	-0.378794	0.606492	-1.22352	0.995827
ENSG00000076604	TRAF4	0.24069	-0.473146	1.27622	-1.04377
ENSG00000076641	PAG1	-0.722132	1.47134	-0.503086	-0.246125
ENSG00000076650	GPATCH1	-0.570324	1.37361	-0.883979	0.0806933
ENSG00000076662	ICAM3	0.288802	-1.30365	1.09993	-0.085088
ENSG00000076685	NT5C2	-0.429279	1.36409	-0.976353	0.041546
ENSG00000076706	MCAM	-1.41247	0.945742	0.205291	0.261439
ENSG00000076706	MCAM	-1.41247	0.945742	0.205291	0.261439
ENSG00000076716	GPC4	1.41389	0	-0.733128	-0.680762
ENSG00000076770	MBNL3	0.61611	1.03399	-0.516948	-1.13315
ENSG00000076826	CAMSAP3	-1.10365	0.734379	-0.581673	0.950945
ENSG00000076864	RAP1GAP	0.322513	-1.44282	0.865693	0.254615
ENSG00000076924	XAB2	1.04399	-0.701256	0.653135	-0.995866
ENSG00000076928	ARHGEF1	0.582952	0.687965	0.19498	-1.4659
ENSG00000076928	ARHGEF1	0.582952	0.687965	0.19498	-1.4659
ENSG00000076944	STXBP2	0.708081	0.250815	0.514527	-1.47342
ENSG00000076984	MAP2K7	1.04529	-0.82621	0.665299	-0.884378
ENSG00000077044	DGKD	1.15945	0.492694	-0.670917	-0.981225
ENSG00000077063	CTTNBP2	-0.643726	-0.643726	-0.175562	1.46301
ENSG00000077092	RARB	-0.5	1.5	-0.5	-0.5
ENSG00000077097	TOP2B	-0.160464	1.43344	-0.870212	-0.402768
ENSG00000077097	TOP2B	-0.160464	1.43344	-0.870212	-0.402768
ENSG00000077147	TM9SF3	1.37198	-0.947545	-0.46692	0.0424804
ENSG00000077150	NFKB2	0.327052	-0.580518	1.2501	-0.996635
ENSG00000077152	UBE2T	-0.589817	1.49143	-0.554022	-0.347589
ENSG00000077157	PPP1R12B	0.559778	0.995264	-1.27099	-0.284053
ENSG00000077232	DNAJC10	-0.393407	1.48734	-0.678679	-0.415257
ENSG00000077235	GTF3C1	0.403886	1.09635	-0.245381	-1.25486
ENSG00000077238	IL4R	0.94373	0.784246	-0.837709	-0.890267
ENSG00000077254	USP33	0.511352	1.1574	-0.891672	-0.777083
ENSG00000077264	PAK3	-0.76596	1.07234	-0.933079	0.626695
ENSG00000077274	CAPN6	-0.866025	0.866025	-0.866025	0.866025
ENSG00000077312	SNRPA	-0.240851	1.39858	-0.181504	-0.976227
ENSG00000077327	SPAG6	-0.0691991	-0.630273	-0.735007	1.43448
ENSG00000077348	EXOSC5	-0.921406	1.37952	-0.49646	0.0383487
ENSG00000077380	DYNC1I2	0.0152431	1.40902	-0.702684	-0.721577
ENSG00000077420	APBB1IP	0.0776494	1.26493	-0.17497	-1.16761
ENSG00000077454	LRCH4	0.17378	0.491922	0.786576	-1.45228
ENSG00000077458	FAM76B	0.198973	1.30725	-0.511067	-0.995152
ENSG00000077463	SIRT6	-0.200761	1.34389	-0.0714116	-1.07171
ENSG00000077514	POLD3	-0.0322072	1.42145	-0.61264	-0.776604
ENSG00000077522	ACTN2	-0.515525	1.49953	-0.519445	-0.464561
ENSG00000077549	CAPZB	-0.637147	1.44024	-0.0874986	-0.715599
ENSG00000077585	GPR137B	-0.932272	0.969367	-0.790074	0.752979
ENSG00000077616	NAALAD2	-0.401485	-0.547479	-0.547479	1.49644
ENSG00000077684	JADE1	0.035309	1.38858	-0.880564	-0.543326
ENSG00000077713	SLC25A43	0.114853	-0.909406	1.35752	-0.562966
ENSG00000077721	UBE2A	0.995705	0.0568155	0.325633	-1.37815
ENSG00000077782	FGFR1	-0.609342	1.46987	-0.651559	-0.208965
ENSG00000077800	FKBP6	-0.380601	-0.614817	1.49313	-0.497709
ENSG00000077935	SMC1B	-0.531325	1.49899	-0.519452	-0.448213
ENSG00000077942	FBLN1	-0.5	1.5	-0.5	-0.5
ENSG00000077943	ITGA8	-0.562497	-0.553313	-0.378825	1.49463
ENSG00000077984	CST7	0.310011	-1.27212	1.12245	-0.160351
ENSG00000078018	MAP2	-0.492591	1.43906	-0.818608	-0.12786
ENSG00000078043	PIAS2	1.19505	0.414941	-0.577326	-1.03266
ENSG00000078053	AMPH	0.621426	-0.960386	1.07337	-0.734412
ENSG00000078061	ARAF	0.828317	-0.0840926	0.635331	-1.37956
ENSG00000078070	MCCC1	-0.648492	1.48436	-0.533646	-0.302227
ENSG00000078081	LAMP3	-0.52485	-0.271173	-0.682306	1.47833
ENSG00000078098	FAP	0.974848	-1.08733	-0.599906	0.712389
ENSG00000078114	NEBL	-0.772304	1.38482	-0.692411	0.0798935
ENSG00000078124	ACER3	0.446243	1.19856	-0.898696	-0.746104
ENSG00000078140	UBE2K	-0.63851	1.40149	-0.792015	0.0290347
ENSG00000078142	PIK3C3	-0.397744	1.28527	-1.07465	0.187122
ENSG00000078177	N4BP2	-0.162254	-0.0310565	-1.11867	1.31198
ENSG00000078237	TIGAR	0.353577	0.526672	0.611108	-1.49136
ENSG00000078246	TULP3	0.844732	0.886969	-0.853179	-0.878521
ENSG00000078269	SYNJ2	-0.700953	0.499026	1.15909	-0.95716
ENSG00000078304	PPP2R5C	-0.306649	1.46954	-0.7689	-0.393987
ENSG00000078319	PMS2P1	-0.0834474	1.24047	0.0479603	-1.20498
ENSG00000078328	RBFOX1	-0.5	-0.5	-0.5	1.5
ENSG00000078369	GNB1	-0.334183	1.48231	-0.447652	-0.70048
ENSG00000078399	HOXA9	-1.27836	1.1331	-0.116215	0.261484
ENSG00000078399	HOXA9	-1.27836	1.1331	-0.116215	0.261484
ENSG00000078401	EDN1	1.47608	-0.742032	-0.34309	-0.390963
ENSG00000078403	MLLT10	-0.643683	1.33175	0.192338	-0.880407
ENSG00000078487	ZCWPW1	1.17054	0.395045	-0.430484	-1.1351
ENSG00000078579	FGF20	1.41421	0	-0.707107	-0.707107
ENSG00000078589	P2RY10	1.35517	-0.760196	0.154529	-0.749499
ENSG00000078596	ITM2A	0.901356	-1.30395	0.651977	-0.249379
ENSG00000078618	NRDC	-0.794867	0.260869	-0.771643	1.30564
ENSG00000078618	NRDC	-0.794867	0.260869	-0.771643	1.30564
ENSG00000078668	VDAC3	-1.3465	0.697311	-0.170376	0.81956
ENSG00000078674	PCM1	1.32184	-0.216934	-0.00690449	-1.09801
ENSG00000078687	TNRC6C	1.31839	-0.403763	0.12602	-1.04065
ENSG00000078699	CBFA2T2	0.0518857	1.34903	-1.01362	-0.38729
ENSG00000078725	BRINP1	-0.5	-0.5	-0.5	1.5
ENSG00000078747	ITCH	0.819809	-1.34007	-0.185276	0.705541
ENSG00000078795	PKD2L2	1.36707	0.118142	-0.826992	-0.658218
ENSG00000078804	TP53INP2	-0.1794	0.625286	0.890031	-1.33592
ENSG00000078808	SDF4	-0.6045	-0.67502	-0.184966	1.46448
ENSG00000078814	MYH7B	1.03882	-1.35046	0.311645	0
ENSG00000078900	TP73	-0.989477	0.932411	-0.729727	0.786793
ENSG00000078902	TOLLIP	-0.203978	1.3153	-0.00301445	-1.10831
ENSG00000078967	UBE2D4	0.2595	-0.406596	-1.10045	1.24754
ENSG00000079101	CLUL1	-0.417338	1.49049	-0.655816	-0.417338
ENSG00000079102	RUNX1T1	-0.5	-0.5	1.5	-0.5
ENSG00000079112	CDH17	-0.5	-0.5	-0.5	1.5
ENSG00000079134	THOC1	1.24196	-0.0123977	-0.0225441	-1.20701
ENSG00000079150	FKBP7	-0.865032	0.377892	-0.753993	1.24113
ENSG00000079156	OSBPL6	-0.848875	1.09141	0.606339	-0.848875
ENSG00000079215	SLC1A3	-0.376685	1.34531	-1.02243	0.0538122
ENSG00000079246	XRCC5	0.155477	1.28064	-0.327811	-1.1083
ENSG00000079257	LXN	-0.80937	1.36401	-0.683886	0.129248
ENSG00000079263	SP140	-0.519376	1.48413	-0.305987	-0.658768
ENSG00000079277	MKNK1	-0.361878	1.49254	-0.532231	-0.598426
ENSG00000079308	TNS1	1.36666	-0.636384	0.114758	-0.845035
ENSG00000079313	REXO1	1.03428	-0.698696	0.664606	-1.00019
ENSG00000079313	REXO1	1.03428	-0.698696	0.664606	-1.00019
ENSG00000079332	SAR1A	1.40099	-0.755181	0.036523	-0.682337
ENSG00000079335	CDC14A	0.566121	-0.765179	1.11791	-0.918851
ENSG00000079337	RAPGEF3	-0.340543	-0.452819	-0.69058	1.48394
ENSG00000079385	CEACAM1	-0.461383	1.49747	-0.454907	-0.58118
ENSG00000079387	SENP1	0.770103	0.902288	-0.52445	-1.14794
ENSG00000079393	DUSP13	1.41421	-0.707107	-0.707107	0
ENSG00000079432	CIC	0.346628	0.733584	0.397518	-1.47773
ENSG00000079435	LIPE	-0.266944	1.46776	-0.43696	-0.763859
ENSG00000079459	FDFT1	1.12093	0.19647	-0.0117287	-1.30567
ENSG00000079462	PAFAH1B3	-0.753046	1.47131	-0.287619	-0.430641
ENSG00000079482	OPHN1	0.414845	-0.414845	1.15235	-1.15235
ENSG00000079616	KIF22	-0.492421	1.4828	-0.31023	-0.680144
ENSG00000079689	SCGN	1.5	-0.5	-0.5	-0.5
ENSG00000079691	CARMIL1	1.36978	-0.891377	-0.566859	0.0884572
ENSG00000079739	PGM1	-1.12464	0.930558	-0.555036	0.749119
ENSG00000079785	DDX1	-0.56233	1.42222	-0.811636	-0.0482527
ENSG00000079805	DNM2	-0.937084	0.844162	-0.791676	0.884597
ENSG00000079819	EPB41L2	1.27557	0.276055	-0.560249	-0.991378
ENSG00000079841	RIMS1	0.408248	-0.816497	-0.816497	1.22474
ENSG00000079931	MOXD1	1.08875	-1.3252	0.241748	-0.00529375
ENSG00000079950	STX7	-0.316298	1.48778	-0.574231	-0.597255
ENSG00000079974	RABL2B	0.204495	1.33019	-0.841999	-0.692686
ENSG00000079974	RABL2B	0.204495	1.33019	-0.841999	-0.692686
ENSG00000079999	KEAP1	-0.990468	1.09946	-0.688617	0.579623
ENSG00000080007	DDX43	0.0369611	-1.29364	1.14579	0.110883
ENSG00000080031	PTPRH	-0.5	-0.5	1.5	-0.5
ENSG00000080166	DCT	-0.636142	-0.551323	-0.296866	1.48433
ENSG00000080189	SLC35C2	-0.390354	0.813734	-1.23537	0.811988
ENSG00000080200	CRYBG3	0.936464	-1.05312	-0.651312	0.767965
ENSG00000080224	EPHA6	1.5	-0.5	-0.5	-0.5
ENSG00000080298	RFX3	1.06323	0.125813	0.162713	-1.35175
ENSG00000080345	RIF1	0.346314	1.16603	-0.322105	-1.19024
ENSG00000080371	RAB21	1.44343	-0.470661	-0.153323	-0.819443
ENSG00000080493	SLC4A4	-0.573539	1.4912	-0.573539	-0.344124
ENSG00000080503	SMARCA2	1.42445	-0.0888373	-0.479244	-0.856371
ENSG00000080546	SESN1	1.49698	-0.561465	-0.412108	-0.523412
ENSG00000080561	MID2	-0.330363	-0.641293	1.48771	-0.516057
ENSG00000080572	PIH1D3	-0.866025	0.866025	-0.866025	0.866025
ENSG00000080573	COL5A3	-0.512343	-0.475082	-0.512343	1.49977
ENSG00000080603	SRCAP	-0.7962	1.44846	-0.159831	-0.492428
ENSG00000080608	PUM3	-0.76987	1.46995	-0.322593	-0.377484
ENSG00000080618	CPB2	-0.866025	0.866025	0.866025	-0.866025
ENSG00000080644	CHRNA3	-0.5	-0.5	1.5	-0.5
ENSG00000080709	KCNN2	-0.5	-0.5	1.5	-0.5
ENSG00000080802	CNOT4	1.4166	-0.194272	-0.288323	-0.934007
ENSG00000080815	PSEN1	0.939291	0.750076	-0.591564	-1.0978
ENSG00000080819	CPOX	-1.00995	0.638255	-0.6812	1.0529
ENSG00000080822	CLDND1	1.09493	-0.918882	0.598014	-0.77406
ENSG00000080823	MOK	1.49789	-0.510847	-0.42931	-0.55773
ENSG00000080824	HSP90AA1	-0.376944	1.11637	-1.18771	0.448287
ENSG00000080839	RBL1	-0.406193	1.49624	-0.512211	-0.577841
ENSG00000080845	DLGAP4	0.865757	-0.896269	0.865757	-0.835244
ENSG00000080854	IGSF9B	-0.417338	0.695563	0.934041	-1.21227
ENSG00000080947	CROCCP3	0.636847	1.0547	-0.685513	-1.00603
ENSG00000080986	NDC80	-0.492582	1.49984	-0.520612	-0.486641
ENSG00000081014	AP4E1	-0.0995643	1.43759	-0.55013	-0.787896
ENSG00000081019	RSBN1	1.38181	-0.471699	0.0213538	-0.931469
ENSG00000081026	MAGI3	-0.990761	0.430682	-0.6354	1.19548
ENSG00000081041	CXCL2	1.47654	-0.492181	-0.27643	-0.707931
ENSG00000081052	COL4A4	-1.13298	-0.494094	1.08606	0.541016
ENSG00000081059	TCF7	-0.5017	-0.489146	1.49995	-0.509103
ENSG00000081087	OSTM1	-1.22597	1.02042	-0.363387	0.568939
ENSG00000081148	IMPG2	-0.67089	0.945345	-1.03683	0.762375
ENSG00000081154	PCNP	1.37983	-0.109294	-0.263122	-1.00742
ENSG00000081177	EXD2	-0.439139	-0.390661	-0.659869	1.48967
ENSG00000081181	ARG2	1.18071	0.181446	-1.24908	-0.113075
ENSG00000081189	MEF2C	-0.148729	1.35517	-1.058	-0.148439
ENSG00000081237	PTPRC	0.618553	1.03399	-0.523926	-1.12861
ENSG00000081248	CACNA1S	-0.5	-0.5	1.5	-0.5
ENSG00000081277	PKP1	-0.5	1.5	-0.5	-0.5
ENSG00000081307	UBA5	-0.10623	-0.605222	-0.732699	1.44415
ENSG00000081320	STK17B	0.792549	0.496515	-1.44905	0.159986
ENSG00000081377	CDC14B	0.21087	-1.2121	1.20244	-0.201212
ENSG00000081386	ZNF510	0.291868	1.14818	-1.249	-0.191052
ENSG00000081479	LRP2	-0.476405	-0.511694	-0.511694	1.49979
ENSG00000081665	ZNF506	1.11353	0.568494	-0.735475	-0.946546
ENSG00000081692	JMJD4	-0.944046	1.16152	-0.715366	0.49789
ENSG00000081721	DUSP12	1.19628	0.402189	-0.544648	-1.05382
ENSG00000081760	AACS	-0.914139	0.704074	-0.802317	1.01238
ENSG00000081791	KIAA0141	-0.515239	1.44703	-0.787229	-0.144563
ENSG00000081803	CADPS2	-0.503585	-0.497129	-0.499281	1.49999
ENSG00000081818	PCDHB4	-0.5	-0.5	1.5	-0.5
ENSG00000081853	PCDHGA2	-0.996928	0.276924	-0.553849	1.27385
ENSG00000081870	HSPB11	-0.778198	1.42065	-0.612586	-0.0298693
ENSG00000081913	PHLPP1	0.213241	1.3287	-0.758728	-0.783212
ENSG00000081923	ATP8B1	-0.888697	-0.49372	-0.0197488	1.40217
ENSG00000081985	IL12RB2	-1.0247	0.146385	1.31747	-0.439155
ENSG00000082014	SMARCD3	1.48561	-0.541187	-0.307734	-0.636691
ENSG00000082068	WDR70	-0.237174	1.46947	-0.728206	-0.504094
ENSG00000082074	FYB	-0.14751	-0.954934	-0.302784	1.40523
ENSG00000082126	MPP4	-0.408248	0.816497	-1.22474	0.816497
ENSG00000082146	STRADB	1.40813	-0.628989	0.00919277	-0.788331
ENSG00000082153	BZW1	1.37849	-0.292906	-0.081963	-1.00362
ENSG00000082175	PGR	-0.5	-0.5	1.5	-0.5
ENSG00000082196	C1QTNF3	0.672672	1.00544	-0.585518	-1.0926
ENSG00000082212	ME2	-0.859458	1.20924	-0.7823	0.432515
ENSG00000082213	C5orf22	-0.870226	1.15501	-0.801221	0.51644
ENSG00000082258	CCNT2	1.42752	-0.313463	-0.208183	-0.90587
ENSG00000082269	FAM135A	0.10447	1.37228	-0.650234	-0.826516
ENSG00000082293	COL19A1	1.49487	-0.561031	-0.38155	-0.55229
ENSG00000082397	EPB41L3	1.22316	0.0621948	-0.0621948	-1.22316
ENSG00000082438	COBLL1	0.369246	-0.886297	1.24454	-0.727493
ENSG00000082458	DLG3	-0.530444	1.45393	-0.760324	-0.163163
ENSG00000082497	SERTAD4	-0.784063	1.41131	-0.62725	0
ENSG00000082512	TRAF5	-0.102741	1.36412	-0.222585	-1.03879
ENSG00000082515	MRPL22	-0.0874628	1.40947	-0.404208	-0.9178
ENSG00000082516	GEMIN5	-0.422502	1.45332	-0.81379	-0.217027
ENSG00000082641	NFE2L1	-1.03946	-0.436405	1.30361	0.172263
ENSG00000082684	SEMA5B	1.30558	-0.783349	-0.783349	0.261116
ENSG00000082701	GSK3B	0.05487	1.32115	-0.297593	-1.07842
ENSG00000082781	ITGB5	-0.176097	-0.509755	-0.769266	1.45512
ENSG00000082805	ERC1	-0.644025	-0.0188522	-0.756029	1.41891
ENSG00000082898	XPO1	-0.352942	1.47013	-0.346339	-0.770847
ENSG00000082996	RNF13	1.45306	-0.715663	-0.140054	-0.597345
ENSG00000083067	TRPM3	0.866025	0.866025	-0.866025	-0.866025
ENSG00000083093	PALB2	-0.592938	1.47149	-0.659748	-0.218803
ENSG00000083097	DOPEY1	0.0108184	1.38391	-0.460676	-0.934052
ENSG00000083099	LYRM2	1.41724	-0.0406653	-0.542887	-0.833692
ENSG00000083123	BCKDHB	-0.669403	1.4145	-0.742344	-0.00275649
ENSG00000083168	KAT6A	1.44895	-0.443087	-0.188037	-0.817831
ENSG00000083223	ZCCHC6	-0.58228	1.20786	-1.02214	0.396559
ENSG00000083290	ULK2	-1.07035	0.740361	-0.626134	0.956123
ENSG00000083312	TNPO1	1.0115	0.704784	-0.797545	-0.918736
ENSG00000083444	PLOD1	-0.678936	-0.0703398	-0.686821	1.4361
ENSG00000083454	P2RX5	-0.192639	1.44681	-0.423193	-0.830981
ENSG00000083457	ITGAE	-0.544725	1.49899	-0.499297	-0.45497
ENSG00000083520	DIS3	1.34555	-0.121831	-0.150384	-1.07333
ENSG00000083535	PIBF1	0.218683	1.32297	-0.853209	-0.688445
ENSG00000083544	TDRD3	1.33801	0.0256449	-0.308146	-1.05551
ENSG00000083635	NUFIP1	0.382045	1.20593	-0.530434	-1.05755
ENSG00000083642	PDS5B	-0.0636707	1.42986	-0.587626	-0.778559
ENSG00000083720	OXCT1	-0.136473	1.43763	-0.466069	-0.835088
ENSG00000083750	RRAGB	0.785504	0.9429	-0.875023	-0.853381
ENSG00000083799	CYLD	1.28007	-0.793273	0.31053	-0.797322
ENSG00000083807	SLC27A5	-0.817615	1.32331	-0.728496	0.222798
ENSG00000083812	ZNF324	1.49662	-0.486246	-0.423755	-0.58662
ENSG00000083814	ZNF671	0.48236	0.926867	-1.38111	-0.0281196
ENSG00000083817	ZNF416	1.46177	-0.382872	-0.280011	-0.798889
ENSG00000083828	ZNF586	1.47281	-0.443153	-0.286414	-0.743244
ENSG00000083838	ZNF446	1.48581	-0.584841	-0.301414	-0.599558
ENSG00000083844	ZNF264	1.33774	-0.0206166	-0.244676	-1.07245
ENSG00000083845	RPS5	1.11949	-0.236237	0.364861	-1.24812
ENSG00000083857	FAT1	-0.737752	1.04582	0.65668	-0.964752
ENSG00000083896	YTHDC1	1.43958	-0.563792	-0.101553	-0.774234
ENSG00000083937	CHMP2B	1.45052	-0.468738	-0.17917	-0.80261
ENSG00000084070	SMAP2	1.06325	0.486993	-0.31105	-1.23919
ENSG00000084072	PPIE	-0.53796	1.47335	-0.693915	-0.241478
ENSG00000084073	ZMPSTE24	-0.216174	1.32081	-1.09942	-0.00521599
ENSG00000084090	STARD7	-1.09414	1.24158	-0.427613	0.280176
ENSG00000084092	NOA1	-0.695117	1.48355	-0.343856	-0.444579
ENSG00000084093	REST	-0.012664	1.41837	-0.696519	-0.709183
ENSG00000084110	HAL	1.39557	0.0160002	-0.538673	-0.872899
ENSG00000084112	SSH1	0.206612	-0.526629	1.30647	-0.986458
ENSG00000084207	GSTP1	-0.854934	0.86824	-0.877044	0.863737
ENSG00000084234	APLP2	1.16131	0.484239	-1.00022	-0.64533
ENSG00000084444	FAM234B	1.45304	-0.433086	-0.209193	-0.810764
ENSG00000084453	SLCO1A2	1.5	-0.5	-0.5	-0.5
ENSG00000084463	WBP11	1.36777	-0.545701	0.0857081	-0.907779
ENSG00000084623	EIF3I	-0.0185773	1.41768	-0.774006	-0.625098
ENSG00000084628	NKAIN1	-0.609272	-0.609272	-0.261116	1.47966
ENSG00000084636	COL16A1	0.914807	-1.23768	-0.376685	0.699559
ENSG00000084652	TXLNA	-0.955914	0.481455	-0.696011	1.17047
ENSG00000084676	NCOA1	0.255883	1.19674	-0.253403	-1.19922
ENSG00000084693	AGBL5	0.406107	1.17513	-0.471266	-1.10998
ENSG00000084710	EFR3B	-0.71694	1.4556	-0.586587	-0.152078
ENSG00000084731	KIF3C	0.921845	0.532333	-0.0908861	-1.36329
ENSG00000084733	RAB10	-0.886832	1.33854	-0.625736	0.174024
ENSG00000084734	GCKR	1.5	-0.5	-0.5	-0.5
ENSG00000084754	HADHA	-0.513823	1.42392	-0.0714614	-0.83864
ENSG00000084764	MAPRE3	1.48124	-0.712967	-0.419333	-0.348942
ENSG00000084774	CAD	-0.64311	1.44499	-0.698347	-0.103534
ENSG00000085063	CD59	-0.25733	-0.40535	-0.797797	1.46048
ENSG00000085117	CD82	-0.744519	1.05112	0.651009	-0.957612
ENSG00000085185	BCORL1	-0.545691	-0.223644	-0.700751	1.47009
ENSG00000085224	ATRX	-0.416048	1.37708	-0.96464	0.00360388
ENSG00000085231	AK6	-0.266464	1.36165	-1.03503	-0.0601532
ENSG00000085265	FCN1	1.4993	-0.46186	-0.500764	-0.536676
ENSG00000085274	MYNN	1.47877	-0.272264	-0.528151	-0.678356
ENSG00000085276	MECOM	-0.766419	1.39759	-0.676252	0.0450835
ENSG00000085365	SCAMP1	1.259	0.334694	-0.668435	-0.925257
ENSG00000085377	PREP	-0.920885	1.06592	-0.781485	0.636453
ENSG00000085382	HACE1	0.4225	1.18094	-0.535854	-1.06759
ENSG00000085415	SEH1L	0.366729	1.04462	-0.0818447	-1.3295
ENSG00000085433	WDR47	0.986134	0.734716	-0.800968	-0.919882
ENSG00000085449	WDFY1	-0.0917634	-0.51671	1.43106	-0.822588
ENSG00000085465	OVGP1	1.11794	-1.02476	0.543208	-0.636394
ENSG00000085491	SLC25A24	1.11412	0.0660678	0.137218	-1.3174
ENSG00000085511	MAP3K4	0.978399	0.712458	-0.615603	-1.07525
ENSG00000085514	PILRA	0.221836	0.720968	0.52523	-1.46803
ENSG00000085552	IGSF9	1.49835	-0.517862	-0.435004	-0.545481
ENSG00000085563	ABCB1	1.49719	-0.574082	-0.498846	-0.424264
ENSG00000085644	ZNF213	-0.842775	1.351	-0.663616	0.155392
ENSG00000085662	AKR1B1	-0.86805	0.928106	-0.861684	0.801628
ENSG00000085719	CPNE3	-0.464845	1.47913	-0.709251	-0.305037
ENSG00000085721	RRN3	1.06145	-0.227726	0.441606	-1.27533
ENSG00000085733	CTTN	-0.740111	1.37826	-0.736812	0.0986595
ENSG00000085741	WNT11	-0.489137	-0.609746	-0.39533	1.49421
ENSG00000085760	MTIF2	-0.455552	1.3067	-1.02673	0.175583
ENSG00000085788	DDHD2	1.36361	-0.709032	0.132923	-0.787504
ENSG00000085831	TTC39A	-0.544331	-0.408248	-0.544331	1.49691
ENSG00000085832	EPS15	-0.513918	1.49059	-0.352127	-0.62454
ENSG00000085840	ORC1	-0.508377	1.49997	-0.496005	-0.495592
ENSG00000085871	MGST2	-0.788214	0.347929	-0.819265	1.25955
ENSG00000085872	CHERP	-0.624822	1.09449	0.571825	-1.04149
ENSG00000085978	ATG16L1	0.782251	0.0481966	0.594959	-1.42541
ENSG00000085982	USP40	-0.594687	0.873941	-1.09973	0.820473
ENSG00000085998	POMGNT1	-0.117718	-1.25916	0.212633	1.16424
ENSG00000085999	RAD54L	-0.518489	1.49891	-0.533952	-0.446469
ENSG00000086015	MAST2	-0.559724	1.49215	-0.579084	-0.353345
ENSG00000086061	DNAJA1	1.46236	-0.436167	-0.244107	-0.782089
ENSG00000086062	B4GALT1	1.15119	-0.662104	0.502705	-0.991795
ENSG00000086065	CHMP5	-0.743802	1.21989	-0.888161	0.412078
ENSG00000086102	NFX1	1.24794	0.250411	-1.10793	-0.390415
ENSG00000086189	DIMT1	0.498454	1.16762	-0.820721	-0.845353
ENSG00000086200	IPO11	0.230705	1.27576	-1.05695	-0.449514
ENSG00000086232	EIF2AK1	-0.240273	1.24567	0.162568	-1.16797
ENSG00000086288	NME8	-0.373883	-0.755097	-0.344559	1.47354
ENSG00000086289	EPDR1	-0.7384	1.37835	-0.7384	0.0984533
ENSG00000086300	SNX10	0.299688	1.03232	0.0258634	-1.35788
ENSG00000086475	SEPHS1	-0.660956	1.24109	-0.943735	0.363605
ENSG00000086504	MRPL28	-0.64903	1.4814	-0.553634	-0.278739
ENSG00000086506	HBQ1	1.45906	-0.158212	-0.650425	-0.650425
ENSG00000086544	ITPKC	1.46126	-0.307523	-0.348194	-0.805545
ENSG00000086548	CEACAM6	-1.09545	-0.547723	1.09545	0.547723
ENSG00000086570	FAT2	-0.5	1.5	-0.5	-0.5
ENSG00000086589	RBM22	1.01016	0.563669	-0.32681	-1.24702
ENSG00000086598	TMED2	-0.396368	-0.654161	-0.43992	1.49045
ENSG00000086619	ERO1B	0.801774	-0.695918	-1.01917	0.913316
ENSG00000086666	ZFAND6	0.299064	0.796845	0.36722	-1.46313
ENSG00000086696	HSD17B2	0.862662	-1.40183	0.539164	0
ENSG00000086712	TXLNG	0.861953	0.79821	-0.482355	-1.17781
ENSG00000086717	PPEF1	0.426372	-0.841811	1.21352	-0.79808
ENSG00000086730	LAT2	-0.527781	1.49908	-0.450461	-0.520842
ENSG00000086758	HUWE1	-0.463933	1.47012	-0.260905	-0.745281
ENSG00000086827	ZW10	-0.889848	1.1545	-0.780507	0.515851
ENSG00000086848	ALG9	-0.505481	-0.319574	-0.66032	1.48538
ENSG00000086967	MYBPC2	-0.00260301	-0.646415	1.41344	-0.764419
ENSG00000087008	ACOX3	-0.862007	1.14482	-0.814586	0.531774
ENSG00000087053	MTMR2	-0.0862104	1.4345	-0.560474	-0.787814
ENSG00000087074	PPP1R15A	1.44213	-0.647129	-0.0929627	-0.702034
ENSG00000087076	HSD17B14	0.372347	-0.487506	1.20149	-1.08633
ENSG00000087077	TRIP6	-1.21169	0.705325	-0.419922	0.926283
ENSG00000087077	TRIP6	-1.21169	0.705325	-0.419922	0.926283
ENSG00000087085	ACHE	-0.0861727	-1.29259	0.258518	1.12025
ENSG00000087086	FTL	0.926108	-1.35675	0.538446	-0.107802
ENSG00000087087	SRRT	0.0434415	0.975754	0.364083	-1.38328
ENSG00000087088	BAX	0.035881	1.17258	0.0641933	-1.27265
ENSG00000087095	NLK	-0.853858	1.04484	-0.857397	0.666419
ENSG00000087111	PIGS	0.0503525	-0.0611019	1.22883	-1.21808
ENSG00000087128	TMPRSS11E	-0.914807	0.376685	1.23768	-0.699559
ENSG00000087152	ATXN7L3	0.751	0.0720391	0.61125	-1.43429
ENSG00000087157	PGS1	-0.174092	1.40716	-0.277903	-0.95517
ENSG00000087191	PSMC5	-1.05335	1.35792	-0.144328	-0.160248
ENSG00000087206	UIMC1	0.26658	1.11062	-0.0774119	-1.29979
ENSG00000087237	CETP	-1.19144	1.07797	0.510617	-0.397146
ENSG00000087245	MMP2	0.303915	1.27644	-0.911746	-0.668614
ENSG00000087250	MT3	-0.783349	1.30558	-0.783349	0.261116
ENSG00000087253	LPCAT2	1.49332	-0.622216	-0.39407	-0.477032
ENSG00000087258	GNAO1	0.731608	0.961777	-1.07686	-0.616524
ENSG00000087263	OGFOD1	-0.572133	1.44618	-0.752647	-0.121404
ENSG00000087266	SH3BP2	1.48946	-0.33884	-0.623966	-0.526653
ENSG00000087269	NOP14	-0.746212	1.47548	-0.354686	-0.374585
ENSG00000087274	ADD1	-0.279414	0.0845183	1.30073	-1.10584
ENSG00000087299	L2HGDH	-0.627677	1.48065	-0.584447	-0.26853
ENSG00000087301	TXNDC16	-0.477816	1.37988	-0.931018	0.0289586
ENSG00000087302	C14orf166	0.086078	1.38105	-0.66619	-0.800933
ENSG00000087303	NID2	-0.239511	-0.452409	-0.771757	1.46368
ENSG00000087338	GMCL1	-0.314184	1.46896	-0.773194	-0.381585
ENSG00000087365	SF3B2	-0.352798	1.20572	0.300876	-1.1538
ENSG00000087448	KLHL42	-0.727759	1.46662	-0.521805	-0.217057
ENSG00000087460	GNAS	1.46102	-0.166685	-0.646771	-0.64756
ENSG00000087470	DNM1L	0.255445	1.1404	-0.123452	-1.2724
ENSG00000087494	PTHLH	-0.856586	0.676252	-0.856586	1.03692
ENSG00000087502	ERGIC2	-0.412237	0.0843097	-1.01272	1.34065
ENSG00000087510	TFAP2C	-0.5	-0.5	-0.5	1.5
ENSG00000087586	AURKA	-0.576794	1.49146	-0.568154	-0.346508
ENSG00000087589	CASS4	-0.688189	-0.0302976	-0.705502	1.42399
ENSG00000087842	PIR	-0.890206	0.215244	-0.645732	1.32069
ENSG00000087884	AAMDC	-0.876596	1.25148	-0.732929	0.358046
ENSG00000087903	RFX2	0.537061	1.14107	-0.811883	-0.866244
ENSG00000087995	METTL2A	-0.644639	1.47838	-0.577007	-0.256728
ENSG00000088002	SULT2B1	-0.5	-0.5	1.5	-0.5
ENSG00000088035	ALG6	-0.463775	1.48734	-0.66811	-0.355458
ENSG00000088038	CNOT3	-0.842323	0.903425	-0.888586	0.827485
ENSG00000088053	GP6	1.48116	-0.640006	-0.566862	-0.274288
ENSG00000088179	PTPN4	1.41226	-0.523952	-0.854315	-0.0339887
ENSG00000088205	DDX18	-0.190064	1.15251	-1.24687	0.284422
ENSG00000088247	KHSRP	-0.219139	1.45929	-0.456596	-0.783558
ENSG00000088247	KHSRP	-0.219139	1.45929	-0.456596	-0.783558
ENSG00000088256	GNA11	0.531819	0.975379	-1.31484	-0.19236
ENSG00000088280	ASAP3	-0.772525	1.46948	-0.370589	-0.326361
ENSG00000088298	EDEM2	-0.446258	-0.537802	-0.514806	1.49887
ENSG00000088305	DNMT3B	-0.668372	1.47042	-0.587445	-0.214602
ENSG00000088325	TPX2	-0.539679	1.49869	-0.517089	-0.441921
ENSG00000088340	FER1L4	-0.505287	-0.501189	-0.493506	1.49998
ENSG00000088356	PDRG1	1.00372	0.084536	0.290518	-1.37877
ENSG00000088367	EPB41L1	-0.673285	-0.150735	-0.633089	1.45711
ENSG00000088386	SLC15A1	-0.609272	1.47966	-0.609272	-0.261116
ENSG00000088387	DOCK9	-0.577743	1.44673	-0.747232	-0.121756
ENSG00000088448	ANKRD10	0.796581	0.838716	-0.414588	-1.22071
ENSG00000088451	TGDS	-0.982634	0.747968	-0.733385	0.96805
ENSG00000088538	DOCK3	0.866025	0.866025	-0.866025	-0.866025
ENSG00000088543	C3orf18	0.377736	-1.49439	0.540268	0.576386
ENSG00000088682	COQ9	-0.762594	1.36005	-0.740452	0.142998
ENSG00000088726	TMEM40	-0.533286	1.49828	-0.533286	-0.431708
ENSG00000088727	KIF9	1.48894	-0.387735	-0.435726	-0.665479
ENSG00000088756	ARHGAP28	-0.5	1.5	-0.5	-0.5
ENSG00000088766	CRLS1	-0.898304	0.945974	-0.829144	0.781474
ENSG00000088808	PPP1R13B	-1.23528	1.01847	-0.346171	0.562984
ENSG00000088812	ATRN	-0.340636	-0.243945	-0.859575	1.44416
ENSG00000088826	SMOX	-0.383747	-0.587348	-0.523473	1.49457
ENSG00000088827	SIGLEC1	1.16667	-0.833333	0.5	-0.833333
ENSG00000088832	FKBP1A	-0.737687	1.46337	-0.5226	-0.203086
ENSG00000088832	FKBP1A	-0.737687	1.46337	-0.5226	-0.203086
ENSG00000088833	NSFL1C	-0.105519	1.44129	-0.766371	-0.569402
ENSG00000088836	SLC4A11	-0.619598	-0.847496	0.0925836	1.37451
ENSG00000088854	C20orf194	1.37931	-0.809765	0.0891129	-0.658661
ENSG00000088876	ZNF343	-0.0498356	1.21172	-1.2345	0.0726176
ENSG00000088881	EBF4	1.28198	0.0689235	-1.14413	-0.20677
ENSG00000088882	CPXM1	-0.881358	0.767659	-0.845216	0.958915
ENSG00000088888	MAVS	-0.475274	1.39812	-0.905013	-0.0178359
ENSG00000088899	LZTS3	1.34208	-0.782769	0.18385	-0.743162
ENSG00000088926	F11	0	-0.392232	1.37281	-0.980581
ENSG00000088930	XRN2	0.758894	0.675039	-0.0312846	-1.40265
ENSG00000088970	KIZ	0.0665894	-0.532716	-0.907801	1.37393
ENSG00000088986	DYNLL1	-0.808113	1.2549	-0.803207	0.356419
ENSG00000088992	TESC	-0.946683	0.777462	0.946302	-0.777082
ENSG00000089006	SNX5	-0.296708	1.48339	-0.654256	-0.532424
ENSG00000089009	RPL6	0.797967	0.103265	0.535912	-1.43714
ENSG00000089012	SIRPG	-0.686726	-0.21414	-0.568579	1.46945
ENSG00000089022	MAPKAPK5	1.05173	-0.0721734	0.349536	-1.32909
ENSG00000089041	P2RX7	-0.18563	-0.823808	-0.437989	1.44743
ENSG00000089048	ESF1	0.24972	0.891857	0.292529	-1.43411
ENSG00000089050	RBBP9	0.275542	1.09273	-0.0540784	-1.31419
ENSG00000089053	ANAPC5	-1.01224	0.863468	-0.706231	0.855003
ENSG00000089057	SLC23A2	-0.338906	1.07127	0.49095	-1.22331
ENSG00000089060	SLC8B1	0.936303	0.700325	-1.20146	-0.435165
ENSG00000089063	TMEM230	-0.950514	0.586204	-0.736138	1.10045
ENSG00000089091	DZANK1	-0.309639	1.06706	0.481131	-1.23855
ENSG00000089094	KDM2B	0.266339	0.135367	0.988696	-1.3904
ENSG00000089094	KDM2B	0.266339	0.135367	0.988696	-1.3904
ENSG00000089101	CFAP61	-0.756115	0.69905	-0.955843	1.01291
ENSG00000089116	LHX5	-0.5	-0.5	1.5	-0.5
ENSG00000089123	TASP1	1.1379	0.483909	-1.09009	-0.531711
ENSG00000089127	OAS1	-0.951624	0.380034	-0.659358	1.23095
ENSG00000089154	GCN1	1.35031	-0.46372	0.0898993	-0.976492
ENSG00000089157	RPLP0	0.652789	0.784617	-0.0385658	-1.39884
ENSG00000089159	PXN	-1.11326	1.26276	-0.353063	0.203568
ENSG00000089163	SIRT4	-0.560977	-0.327044	-0.600991	1.48901
ENSG00000089169	RPH3A	-0.502407	-0.495178	-0.502407	1.49999
ENSG00000089177	KIF16B	1.06355	0.623463	-1.01253	-0.674488
ENSG00000089195	TRMT6	-0.229924	1.46242	-0.459848	-0.772652
ENSG00000089199	CHGB	-0.688999	-0.0529999	-0.688999	1.431
ENSG00000089220	PEBP1	-0.859176	0.451432	1.19758	-0.789832
ENSG00000089234	BRAP	1.31549	-0.174342	-0.0283618	-1.11278
ENSG00000089248	ERP29	0.1245	1.33711	-0.477355	-0.984258
ENSG00000089280	FUS	0.828007	0.0524842	0.540574	-1.42107
ENSG00000089289	IGBP1	-0.438207	1.49255	-0.416563	-0.637776
ENSG00000089327	FXYD5	0.92715	-0.926438	0.800302	-0.801014
ENSG00000089335	ZNF302	-0.265998	1.00227	-1.27744	0.541169
ENSG00000089351	GRAMD1A	-0.850917	1.2969	-0.720254	0.274271
ENSG00000089356	FXYD3	-0.842927	1.1239	-0.842927	0.561951
ENSG00000089356	FXYD3	-0.842927	1.1239	-0.842927	0.561951
ENSG00000089472	HEPH	-0.753778	-0.753778	1.3568	0.150756
ENSG00000089486	CDIP1	-0.0807112	-0.850297	-0.492904	1.42391
ENSG00000089505	CMTM1	-0.428309	1.47053	-0.75668	-0.28554
ENSG00000089558	KCNH4	-0.288675	0.948504	0.61859	-1.27842
ENSG00000089597	GANAB	-0.650321	0.0776548	-0.810726	1.38339
ENSG00000089639	GMIP	-0.239452	1.36177	-0.0823937	-1.03993
ENSG00000089682	RBM41	-0.455341	0.62114	-1.17677	1.01097
ENSG00000089685	BIRC5	-0.542045	1.49846	-0.51975	-0.436662
ENSG00000089692	LAG3	-0.508695	-0.482496	-0.508695	1.49989
ENSG00000089693	MLF2	0.702336	0.458094	0.320778	-1.48121
ENSG00000089723	OTUB2	-0.593976	1.49394	-0.377985	-0.521979
ENSG00000089737	DDX24	1.32391	-0.671225	0.213908	-0.866588
ENSG00000089775	ZBTB25	-0.0627353	1.41761	-0.862655	-0.492218
ENSG00000089818	NECAP1	1.28557	-0.781704	0.300018	-0.803886
ENSG00000089820	ARHGAP4	0.799107	-0.192156	0.731007	-1.33796
ENSG00000089847	ANKRD24	-0.432704	-0.185444	-0.828319	1.44647
ENSG00000089876	DHX32	1.11681	-0.571523	-1.07184	0.52655
ENSG00000089902	RCOR1	-0.129171	1.42981	-0.434529	-0.866109
ENSG00000089916	GPATCH2L	1.27794	0.30431	-0.685037	-0.897212
ENSG00000090006	LTBP4	-1.0119	-0.675653	1.06244	0.625111
ENSG00000090013	BLVRB	-0.973728	0.407268	-0.645627	1.21209
ENSG00000090020	SLC9A1	0.826258	0.530182	0.0688548	-1.42529
ENSG00000090054	SPTLC1	0.556532	1.1276	-0.824435	-0.859702
ENSG00000090060	PAPOLA	0.981712	0.740331	-0.913145	-0.808899
ENSG00000090061	CCNK	1.24236	-0.563454	0.334561	-1.01347
ENSG00000090097	PCBP4	-0.227435	-0.953082	1.40974	-0.229222
ENSG00000090104	RGS1	-0.637309	-0.173858	-0.651444	1.46261
ENSG00000090238	YPEL3	0.648117	-1.37626	0.82274	-0.0945957
ENSG00000090263	MRPS33	-0.968057	1.22959	-0.639085	0.377552
ENSG00000090266	NDUFB2	-0.915451	1.40517	-0.428633	-0.0610832
ENSG00000090273	NUDC	1.07679	0.458259	-0.291949	-1.2431
ENSG00000090316	MAEA	0.752526	0.806374	-0.246355	-1.31255
ENSG00000090339	ICAM1	-0.920442	1.30594	-0.624604	0.239102
ENSG00000090372	STRN4	1.19366	-0.506482	0.39213	-1.0793
ENSG00000090376	IRAK3	1.49924	-0.526123	-0.518288	-0.454824
ENSG00000090376	IRAK3	1.49924	-0.526123	-0.518288	-0.454824
ENSG00000090382	LYZ	1.49547	-0.548706	-0.388839	-0.557929
ENSG00000090432	MUL1	1.49108	-0.536783	-0.348329	-0.605971
ENSG00000090447	TFAP4	-0.983349	1.09562	-0.698917	0.586641
ENSG00000090470	PDCD7	-0.837921	1.43557	-0.469741	-0.127912
ENSG00000090487	SPG21	-0.0299234	1.40799	-0.505833	-0.872236
ENSG00000090520	DNAJB11	-0.306093	-0.412918	-0.753445	1.47246
ENSG00000090530	P3H2	-0.5	-0.5	-0.5	1.5
ENSG00000090534	THPO	-0.5	-0.5	-0.5	1.5
ENSG00000090539	CHRD	-0.823102	0.19868	-0.709571	1.33399
ENSG00000090554	FLT3LG	1.06785	-0.92787	0.633196	-0.77318
ENSG00000090565	RAB11FIP3	0.219173	1.28065	-0.443992	-1.05583
ENSG00000090581	GNPTG	-0.597734	-0.527116	-0.368225	1.49307
ENSG00000090612	ZNF268	1.40806	0.011961	-0.642951	-0.77707
ENSG00000090615	GOLGA3	-0.707916	0.373068	-0.905799	1.24065
ENSG00000090621	PABPC4	-0.741407	-0.920566	0.497973	1.164
ENSG00000090659	CD209	1.37542	-0.740613	-0.740613	0.105802
ENSG00000090661	CERS4	-0.525839	1.49288	-0.600156	-0.366888
ENSG00000090674	MCOLN1	0.081159	0.482683	-1.42242	0.858577
ENSG00000090686	USP48	-1.15087	0.176726	-0.277712	1.25186
ENSG00000090776	EFNB1	-0.434079	1.38694	-0.0105873	-0.942269
ENSG00000090857	PDPR	-0.157751	1.41343	-0.320475	-0.935208
ENSG00000090861	AARS	-0.74273	0.0489982	-0.70321	1.39694
ENSG00000090863	GLG1	-0.500907	-0.037406	-0.871633	1.40995
ENSG00000090889	KIF4A	-0.539773	1.49781	-0.535039	-0.423002
ENSG00000090905	TNRC6A	1.23547	0.00101541	-0.0227743	-1.21371
ENSG00000090924	PLEKHG2	-0.633666	1.39929	0.0339384	-0.799563
ENSG00000090932	DLL3	-0.647552	1.49146	-0.430309	-0.413598
ENSG00000090971	NAT14	1.47995	-0.333456	-0.429521	-0.716977
ENSG00000090975	PITPNM2	1.40449	-0.89295	-0.033042	-0.478497
ENSG00000090989	EXOC1	-0.0792725	1.4269	-0.831304	-0.516328
ENSG00000091009	RBM27	1.39359	-0.224904	-0.181596	-0.987091
ENSG00000091010	POU4F3	0.671561	-1.11927	0.997166	-0.549459
ENSG00000091039	OSBPL8	0.763394	0.887366	-0.459795	-1.19097
ENSG00000091073	DTX2	-0.195726	1.39786	-0.223506	-0.97863
ENSG00000091106	NLRC4	-0.556468	1.03737	0.625168	-1.10607
ENSG00000091127	PUS7	-0.864994	1.43241	-0.423337	-0.144083
ENSG00000091128	LAMB4	-0.577018	-0.169711	1.45952	-0.712786
ENSG00000091129	NRCAM	-0.731921	-0.487163	1.4709	-0.251818
ENSG00000091136	LAMB1	1.42491	-0.695888	-0.0331375	-0.695888
ENSG00000091137	SLC26A4	1.37281	-0.392232	0	-0.980581
ENSG00000091140	DLD	1.35809	-0.11506	-0.191531	-1.0515
ENSG00000091157	WDR7	-0.270673	1.30321	-1.10589	0.0733511
ENSG00000091164	TXNL1	0.717898	0.66155	-1.42984	0.0503883
ENSG00000091181	IL5RA	-0.693261	-0.539944	1.47318	-0.239975
ENSG00000091262	ABCC6	-0.169972	-0.98584	-0.237961	1.39377
ENSG00000091262	ABCC6	-0.169972	-0.98584	-0.237961	1.39377
ENSG00000091317	CMTM6	1.37314	-0.471146	0.0417986	-0.943796
ENSG00000091409	ITGA6	-0.517666	-0.479753	-0.502399	1.49982
ENSG00000091428	RAPGEF4	-0.517818	-0.409998	-0.56889	1.49671
ENSG00000091436	AC013461.1	-0.208368	1.45972	-0.479303	-0.772051
ENSG00000091483	FH	-0.945872	1.22188	-0.673843	0.397836
ENSG00000091490	SEL1L3	-0.841557	0.979029	-0.882319	0.744847
ENSG00000091513	TF	-0.806226	-0.0620174	-0.558156	1.4264
ENSG00000091527	CDV3	-0.506493	1.46999	-0.725089	-0.238408
ENSG00000091536	MYO15A	0.480313	-1.22298	1.07768	-0.335008
ENSG00000091542	ALKBH5	1.22943	-0.10299	0.0861934	-1.21263
ENSG00000091583	APOH	-0.858956	0.702782	-0.858956	1.01513
ENSG00000091592	NLRP1	1.38996	-0.994873	-0.206931	-0.188161
ENSG00000091622	PITPNM3	0.858956	-0.702782	-1.01513	0.858956
ENSG00000091640	SPAG7	-1.00512	1.17876	0.454094	-0.627732
ENSG00000091651	ORC6	-0.576358	1.48727	-0.598586	-0.312322
ENSG00000091656	ZFHX4	-0.5	-0.5	1.5	-0.5
ENSG00000091732	ZC3HC1	-0.35192	1.47139	-0.765333	-0.354142
ENSG00000091831	ESR1	-0.66711	-0.190244	-0.608445	1.4658
ENSG00000091844	RGS17	1.5	-0.5	-0.5	-0.5
ENSG00000091879	ANGPT2	1.49564	-0.444649	-0.444649	-0.606339
ENSG00000091947	TMEM101	-0.917798	1.16265	-0.745289	0.500436
ENSG00000091972	CD200	1.49978	-0.520725	-0.478844	-0.500212
ENSG00000091986	CCDC80	-0.848546	0.0273724	-0.574821	1.39599
ENSG00000092009	CMA1	-0.5	-0.5	-0.5	1.5
ENSG00000092010	PSME1	-1.46492	0.420608	0.265453	0.778861
ENSG00000092020	PPP2R3C	0.975351	0.628459	-0.373171	-1.23064
ENSG00000092036	HAUS4	-0.565713	1.49406	-0.372446	-0.555904
ENSG00000092036	HAUS4	-0.565713	1.49406	-0.372446	-0.555904
ENSG00000092051	JPH4	-0.660338	1.45274	-0.132068	-0.660338
ENSG00000092067	CEBPE	-0.722365	1.37145	0.11516	-0.764241
ENSG00000092068	SLC7A8	-0.681944	1.48686	-0.413638	-0.391279
ENSG00000092094	OSGEP	0.00337915	1.2807	-0.124653	-1.15942
ENSG00000092096	SLC22A17	-0.530931	-0.469644	-0.498955	1.49953
ENSG00000092098	RNF31	-1.07624	1.00239	-0.608899	0.682753
ENSG00000092108	SCFD1	-0.446441	-0.583682	-0.467137	1.49726
ENSG00000092140	G2E3	0.662212	0.947309	-0.375342	-1.23418
ENSG00000092148	HECTD1	1.38046	-0.258251	-0.115035	-1.00717
ENSG00000092199	HNRNPC	0.610048	1.02341	-0.465729	-1.16772
ENSG00000092200	RPGRIP1	-0.698169	-0.864896	1.30255	0.260511
ENSG00000092201	SUPT16H	0.249091	1.257	-0.418573	-1.08752
ENSG00000092203	TOX4	0.999491	0.70164	-0.674789	-1.02634
ENSG00000092208	GEMIN2	-0.745048	1.413	0.00163268	-0.669582
ENSG00000092295	TGM1	-0.910023	1.21884	0.41066	-0.719477
ENSG00000092330	TINF2	1.02644	0.467822	-0.194338	-1.29992
ENSG00000092345	DAZL	1.49265	-0.395287	-0.466084	-0.631279
ENSG00000092421	SEMA6A	-0.364513	-0.497063	1.49119	-0.629613
ENSG00000092439	TRPM7	0.710508	0.592354	0.15342	-1.45628
ENSG00000092445	TYRO3	-0.688999	1.431	-0.688999	-0.0529999
ENSG00000092470	WDR76	-0.499598	1.49997	-0.49242	-0.507952
ENSG00000092529	CAPN3	1.31947	-0.97197	0.182536	-0.530041
ENSG00000092531	SNAP23	-0.281479	1.4778	-0.49498	-0.701339
ENSG00000092607	TBX15	1.12612	-1.24466	0.355617	-0.237078
ENSG00000092621	PHGDH	-0.923236	0.95631	-0.801571	0.768497
ENSG00000092758	COL9A3	-0.923151	0.507188	-0.741766	1.15773
ENSG00000092820	EZR	0.889595	0.333188	0.210194	-1.43298
ENSG00000092841	MYL6	-0.536587	1.46032	-0.73837	-0.18536
ENSG00000092847	AGO1	-0.259592	1.3976	-0.161699	-0.97631
ENSG00000092850	TEKT2	1.48561	-0.627259	-0.304459	-0.553896
ENSG00000092853	CLSPN	-0.524814	1.49929	-0.517982	-0.456495
ENSG00000092871	RFFL	0.511495	-0.927464	1.15447	-0.738501
ENSG00000092929	UNC13D	-1.25605	0.147508	-0.0726779	1.18122
ENSG00000092931	MFSD11	-0.86932	1.05832	-0.838267	0.649265
ENSG00000092964	DPYSL2	-0.572783	1.49095	-0.341859	-0.576305
ENSG00000092969	TGFB2	1.28042	-0.750888	0.308168	-0.837696
ENSG00000092978	GPATCH2	0.885888	0.810011	-1.09396	-0.601935
ENSG00000093000	NUP50	-0.409815	1.48052	-0.352473	-0.718237
ENSG00000093009	CDC45	-0.520311	1.49939	-0.519611	-0.459468
ENSG00000093010	COMT	-0.82696	1.34849	-0.686036	0.164504
ENSG00000093010	COMT	-0.82696	1.34849	-0.686036	0.164504
ENSG00000093072	CECR1	-0.499602	-0.504403	-0.495986	1.49999
ENSG00000093100	XXbac-B461K10.4	0.555473	1.0816	-0.517214	-1.11986
ENSG00000093134	VNN3	-0.560417	1.48336	-0.634207	-0.288733
ENSG00000093144	ECHDC1	-0.653638	1.44947	-0.676418	-0.119411
ENSG00000093167	LRRFIP2	0.767198	-0.484729	0.892339	-1.17481
ENSG00000093183	SEC22C	1.3561	-0.501223	0.0942651	-0.949145
ENSG00000093217	XYLB	-0.904685	1.38244	-0.518415	0.04066
ENSG00000094631	HDAC6	-0.572196	0.832685	-1.11647	0.855986
ENSG00000094755	GABRP	-0.866025	0.866025	-0.866025	0.866025
ENSG00000094804	CDC6	-0.674242	1.44731	-0.6621	-0.110968
ENSG00000094841	UPRT	1.19088	-0.277636	0.280841	-1.19409
ENSG00000094880	CDC23	-0.17598	1.45206	-0.790323	-0.485752
ENSG00000094914	AAAS	-0.805963	0.990528	-0.914549	0.729985
ENSG00000094916	CBX5	-0.277524	1.48161	-0.564077	-0.640013
ENSG00000094916	CBX5	-0.277524	1.48161	-0.564077	-0.640013
ENSG00000094975	SUCO	1.44237	-0.861071	-0.222871	-0.358424
ENSG00000095002	MSH2	-0.568003	1.49586	-0.532179	-0.395678
ENSG00000095015	MAP3K1	1.28572	-0.600297	0.270342	-0.955764
ENSG00000095059	DHPS	-0.793614	0.863042	0.866098	-0.935526
ENSG00000095066	HOOK2	-0.844959	0.3883	-0.77939	1.23605
ENSG00000095110	NXPE1	0.261116	-0.783349	-0.783349	1.30558
ENSG00000095139	ARCN1	0.0206022	-0.402532	-0.984749	1.36668
ENSG00000095203	EPB41L4B	-0.658679	1.47758	-0.563735	-0.255164
ENSG00000095209	TMEM38B	1.17251	-0.830573	0.491192	-0.833128
ENSG00000095261	PSMD5	-1.06471	1.08179	0.581368	-0.598442
ENSG00000095303	PTGS1	0.913479	0.562045	-0.120883	-1.35464
ENSG00000095319	NUP188	0.0105301	1.35536	-0.343778	-1.02211
ENSG00000095321	CRAT	-0.518613	-0.0970844	-0.817334	1.43303
ENSG00000095370	SH2D3C	-0.390516	1.48544	-0.403368	-0.691559
ENSG00000095380	NANS	-0.875002	1.09056	-0.822559	0.607003
ENSG00000095383	TBC1D2	-0.623284	1.4934	-0.47201	-0.398105
ENSG00000095397	WHRN	1.47301	-0.695718	-0.240097	-0.537193
ENSG00000095464	PDE6C	-0.5	-0.5	-0.5	1.5
ENSG00000095485	CWF19L1	1.21268	0.0512209	-0.0286074	-1.2353
ENSG00000095539	SEMA4G	-0.377593	-0.858166	-0.20596	1.44172
ENSG00000095564	BTAF1	1.37286	0.109969	-0.784897	-0.697929
ENSG00000095574	IKZF5	1.34158	-0.663002	0.175675	-0.854249
ENSG00000095585	BLNK	-0.8492	1.03692	-0.863938	0.67622
ENSG00000095587	TLL2	-0.970331	0.132782	-0.500487	1.33804
ENSG00000095596	CYP26A1	-0.338241	1.46571	-0.338241	-0.789228
ENSG00000095627	TDRD1	-0.954091	0.767927	-0.767927	0.954091
ENSG00000095637	SORBS1	-0.33642	-0.70488	-0.44055	1.48185
ENSG00000095739	BAMBI	-0.30714	0.970562	0.601994	-1.26542
ENSG00000095752	IL11	0.842927	-0.561951	0.842927	-1.1239
ENSG00000095777	MYO3A	1.29656	0.273922	-0.712198	-0.858289
ENSG00000095787	WAC	1.3424	-0.381647	0.0631297	-1.02388
ENSG00000095794	CREM	-0.564399	1.22291	-1.02536	0.366845
ENSG00000095906	NUBP2	-1.16308	0.795271	-0.504258	0.87207
ENSG00000095917	TPSD1	-0.5	-0.5	-0.5	1.5
ENSG00000095932	SMIM24	-0.424706	1.49751	-0.507829	-0.564976
ENSG00000095951	HIVEP1	0.949179	-0.188774	0.561688	-1.32209
ENSG00000095970	TREM2	1.48626	-0.590921	-0.304414	-0.590921
ENSG00000096006	CRISP3	-0.5	-0.5	-0.5	1.5
ENSG00000096060	FKBP5	-0.658789	1.47953	-0.552094	-0.268649
ENSG00000096063	SRPK1	0.242499	0.691736	0.539436	-1.47367
ENSG00000096070	BRPF3	0.541604	-0.592044	-1.05988	1.11032
ENSG00000096080	MRPS18A	-0.936183	1.41633	-0.206045	-0.274097
ENSG00000096088	PGC	0.439155	-1.31747	1.0247	-0.146385
ENSG00000096092	TMEM14A	-0.80479	1.4591	-0.39529	-0.259019
ENSG00000096093	EFHC1	-0.31201	0.652584	-1.27001	0.929438
ENSG00000096384	HSP90AB1	0.277356	0.949334	0.183353	-1.41004
ENSG00000096401	CDC5L	1.16802	0.357259	-0.347397	-1.17788
ENSG00000096433	ITPR3	-0.661127	1.47649	-0.566536	-0.24883
[truncated: 31,991 more rows]

## Sheet: Fig 1i
sum	no_target	yes_target	yes_background	no_background	file	p_valor	estimate	conf_int_dn	conf_int_up	FDR	cell_type	feature_name	target
-5000	3427	318	161	3584	histone_marks//H3K27ac germinal.center.bcell.bed	1.08947e-13	2.06543	1.69316	2.52719	3.15945e-12	germinal.center.bcell.bed	H3K27ac	DMRs
-4990	3430	315	161	3584	histone_marks//H3K27ac germinal.center.bcell.bed	2.744e-13	2.04416	1.67522	2.5018	3.15945e-12	germinal.center.bcell.bed	H3K27ac	DMRs
-4980	3430	315	161	3584	histone_marks//H3K27ac germinal.center.bcell.bed	2.744e-13	2.04416	1.67522	2.5018	3.15945e-12	germinal.center.bcell.bed	H3K27ac	DMRs
-4970	3430	315	161	3584	histone_marks//H3K27ac germinal.center.bcell.bed	2.744e-13	2.04416	1.67522	2.5018	3.15945e-12	germinal.center.bcell.bed	H3K27ac	DMRs
-4960	3429	316	161	3584	histone_marks//H3K27ac germinal.center.bcell.bed	2.01918e-13	2.05124	1.68112	2.51031	3.15945e-12	germinal.center.bcell.bed	H3K27ac	DMRs
-4950	3429	316	161	3584	histone_marks//H3K27ac germinal.center.bcell.bed	2.01918e-13	2.05124	1.68112	2.51031	3.15945e-12	germinal.center.bcell.bed	H3K27ac	DMRs
-4940	3428	317	161	3584	histone_marks//H3K27ac germinal.center.bcell.bed	1.48406e-13	2.05834	1.68717	2.51869	3.15945e-12	germinal.center.bcell.bed	H3K27ac	DMRs
-4930	3429	316	161	3584	histone_marks//H3K27ac germinal.center.bcell.bed	2.01918e-13	2.05124	1.68112	2.51031	3.15945e-12	germinal.center.bcell.bed	H3K27ac	DMRs
-4920	3430	315	161	3584	histone_marks//H3K27ac germinal.center.bcell.bed	2.744e-13	2.04416	1.67522	2.5018	3.15945e-12	germinal.center.bcell.bed	H3K27ac	DMRs
-4910	3431	314	161	3584	histone_marks//H3K27ac germinal.center.bcell.bed	3.72457e-13	2.03708	1.66917	2.49346	3.15945e-12	germinal.center.bcell.bed	H3K27ac	DMRs
-4900	3429	316	161	3584	histone_marks//H3K27ac germinal.center.bcell.bed	2.01918e-13	2.05124	1.68112	2.51031	3.15945e-12	germinal.center.bcell.bed	H3K27ac	DMRs
-4890	3428	317	161	3584	histone_marks//H3K27ac germinal.center.bcell.bed	1.48406e-13	2.05834	1.68717	2.51869	3.15945e-12	germinal.center.bcell.bed	H3K27ac	DMRs
-4880	3427	318	161	3584	histone_marks//H3K27ac germinal.center.bcell.bed	1.08947e-13	2.06543	1.69316	2.52719	3.15945e-12	germinal.center.bcell.bed	H3K27ac	DMRs
-4870	3428	317	161	3584	histone_marks//H3K27ac germinal.center.bcell.bed	1.48406e-13	2.05834	1.68717	2.51869	3.15945e-12	germinal.center.bcell.bed	H3K27ac	DMRs
-4860	3429	316	161	3584	histone_marks//H3K27ac germinal.center.bcell.bed	2.01918e-13	2.05124	1.68112	2.51031	3.15945e-12	germinal.center.bcell.bed	H3K27ac	DMRs
-4850	3429	316	161	3584	histone_marks//H3K27ac germinal.center.bcell.bed	2.01918e-13	2.05124	1.68112	2.51031	3.15945e-12	germinal.center.bcell.bed	H3K27ac	DMRs
-4840	3428	317	161	3584	histone_marks//H3K27ac germinal.center.bcell.bed	1.48406e-13	2.05834	1.68717	2.51869	3.15945e-12	germinal.center.bcell.bed	H3K27ac	DMRs
-4830	3427	318	161	3584	histone_marks//H3K27ac germinal.center.bcell.bed	1.08947e-13	2.06543	1.69316	2.52719	3.15945e-12	germinal.center.bcell.bed	H3K27ac	DMRs
-4820	3427	318	161	3584	histone_marks//H3K27ac germinal.center.bcell.bed	1.08947e-13	2.06543	1.69316	2.52719	3.15945e-12	germinal.center.bcell.bed	H3K27ac	DMRs
-4810	3428	317	161	3584	histone_marks//H3K27ac germinal.center.bcell.bed	1.48406e-13	2.05834	1.68717	2.51869	3.15945e-12	germinal.center.bcell.bed	H3K27ac	DMRs
-4800	3430	315	161	3584	histone_marks//H3K27ac germinal.center.bcell.bed	2.744e-13	2.04416	1.67522	2.5018	3.15945e-12	germinal.center.bcell.bed	H3K27ac	DMRs
-4790	3429	316	161	3584	histone_marks//H3K27ac germinal.center.bcell.bed	2.01918e-13	2.05124	1.68112	2.51031	3.15945e-12	germinal.center.bcell.bed	H3K27ac	DMRs
-4780	3427	318	161	3584	histone_marks//H3K27ac germinal.center.bcell.bed	1.08947e-13	2.06543	1.69316	2.52719	3.15945e-12	germinal.center.bcell.bed	H3K27ac	DMRs
-4770	3426	319	161	3584	histone_marks//H3K27ac germinal.center.bcell.bed	7.98851e-14	2.07256	1.69916	2.53574	2.55632e-12	germinal.center.bcell.bed	H3K27ac	DMRs
-4760	3425	320	161	3584	histone_marks//H3K27ac germinal.center.bcell.bed	5.85073e-14	2.07966	1.70516	2.54417	2.10626e-12	germinal.center.bcell.bed	H3K27ac	DMRs
-4750	3424	321	161	3584	histone_marks//H3K27ac germinal.center.bcell.bed	4.28005e-14	2.08677	1.71116	2.55253	1.84042e-12	germinal.center.bcell.bed	H3K27ac	DMRs
-4740	3422	323	161	3584	histone_marks//H3K27ac germinal.center.bcell.bed	2.28253e-14	2.101	1.72319	2.56939	1.25539e-12	germinal.center.bcell.bed	H3K27ac	DMRs
-4730	3421	324	161	3584	histone_marks//H3K27ac germinal.center.bcell.bed	1.66398e-14	2.10812	1.72921	2.57812	1.06495e-12	germinal.center.bcell.bed	H3K27ac	DMRs
-4720	3420	325	161	3584	histone_marks//H3K27ac germinal.center.bcell.bed	1.21167e-14	2.11524	1.73523	2.58641	8.72402e-13	germinal.center.bcell.bed	H3K27ac	DMRs
-4710	3420	325	161	3584	histone_marks//H3K27ac germinal.center.bcell.bed	1.21167e-14	2.11524	1.73523	2.58641	8.72402e-13	germinal.center.bcell.bed	H3K27ac	DMRs
-4700	3423	322	161	3584	histone_marks//H3K27ac germinal.center.bcell.bed	3.1274e-14	2.09388	1.71717	2.56098	1.53242e-12	germinal.center.bcell.bed	H3K27ac	DMRs
-4690	3422	323	161	3584	histone_marks//H3K27ac germinal.center.bcell.bed	2.28253e-14	2.101	1.72319	2.56939	1.25539e-12	germinal.center.bcell.bed	H3K27ac	DMRs
-4680	3421	324	161	3584	histone_marks//H3K27ac germinal.center.bcell.bed	1.66398e-14	2.10812	1.72921	2.57812	1.06495e-12	germinal.center.bcell.bed	H3K27ac	DMRs
-4670	3421	324	161	3584	histone_marks//H3K27ac germinal.center.bcell.bed	1.66398e-14	2.10812	1.72921	2.57812	1.06495e-12	germinal.center.bcell.bed	H3K27ac	DMRs
-4660	3423	322	161	3584	histone_marks//H3K27ac germinal.center.bcell.bed	3.1274e-14	2.09388	1.71717	2.56098	1.53242e-12	germinal.center.bcell.bed	H3K27ac	DMRs
-4650	3423	322	161	3584	histone_marks//H3K27ac germinal.center.bcell.bed	3.1274e-14	2.09388	1.71717	2.56098	1.53242e-12	germinal.center.bcell.bed	H3K27ac	DMRs
-4640	3423	322	161	3584	histone_marks//H3K27ac germinal.center.bcell.bed	3.1274e-14	2.09388	1.71717	2.56098	1.53242e-12	germinal.center.bcell.bed	H3K27ac	DMRs
-4630	3423	322	161	3584	histone_marks//H3K27ac germinal.center.bcell.bed	3.1274e-14	2.09388	1.71717	2.56098	1.53242e-12	germinal.center.bcell.bed	H3K27ac	DMRs
-4620	3423	322	161	3584	histone_marks//H3K27ac germinal.center.bcell.bed	3.1274e-14	2.09388	1.71717	2.56098	1.53242e-12	germinal.center.bcell.bed	H3K27ac	DMRs
-4610	3422	323	161	3584	histone_marks//H3K27ac germinal.center.bcell.bed	2.28253e-14	2.101	1.72319	2.56939	1.25539e-12	germinal.center.bcell.bed	H3K27ac	DMRs
-4600	3422	323	161	3584	histone_marks//H3K27ac germinal.center.bcell.bed	2.28253e-14	2.101	1.72319	2.56939	1.25539e-12	germinal.center.bcell.bed	H3K27ac	DMRs
-4590	3424	321	161	3584	histone_marks//H3K27ac germinal.center.bcell.bed	4.28005e-14	2.08677	1.71116	2.55253	1.84042e-12	germinal.center.bcell.bed	H3K27ac	DMRs
-4580	3424	321	161	3584	histone_marks//H3K27ac germinal.center.bcell.bed	4.28005e-14	2.08677	1.71116	2.55253	1.84042e-12	germinal.center.bcell.bed	H3K27ac	DMRs
-4570	3427	318	161	3584	histone_marks//H3K27ac germinal.center.bcell.bed	1.08947e-13	2.06543	1.69316	2.52719	3.15945e-12	germinal.center.bcell.bed	H3K27ac	DMRs
-4560	3428	317	161	3584	histone_marks//H3K27ac germinal.center.bcell.bed	1.48406e-13	2.05834	1.68717	2.51869	3.15945e-12	germinal.center.bcell.bed	H3K27ac	DMRs
-4550	3428	317	161	3584	histone_marks//H3K27ac germinal.center.bcell.bed	1.48406e-13	2.05834	1.68717	2.51869	3.15945e-12	germinal.center.bcell.bed	H3K27ac	DMRs
-4540	3428	317	161	3584	histone_marks//H3K27ac germinal.center.bcell.bed	1.48406e-13	2.05834	1.68717	2.51869	3.15945e-12	germinal.center.bcell.bed	H3K27ac	DMRs
-4530	3425	320	161	3584	histone_marks//H3K27ac germinal.center.bcell.bed	5.85073e-14	2.07966	1.70516	2.54417	2.10626e-12	germinal.center.bcell.bed	H3K27ac	DMRs
-4520	3427	318	161	3584	histone_marks//H3K27ac germinal.center.bcell.bed	1.08947e-13	2.06543	1.69316	2.52719	3.15945e-12	germinal.center.bcell.bed	H3K27ac	DMRs
-4510	3424	321	161	3584	histone_marks//H3K27ac germinal.center.bcell.bed	4.28005e-14	2.08677	1.71116	2.55253	1.84042e-12	germinal.center.bcell.bed	H3K27ac	DMRs
-4500	3427	318	161	3584	histone_marks//H3K27ac germinal.center.bcell.bed	1.08947e-13	2.06543	1.69316	2.52719	3.15945e-12	germinal.center.bcell.bed	H3K27ac	DMRs
-4490	3426	319	161	3584	histone_marks//H3K27ac germinal.center.bcell.bed	7.98851e-14	2.07256	1.69916	2.53574	2.55632e-12	germinal.center.bcell.bed	H3K27ac	DMRs
-4480	3424	321	161	3584	histone_marks//H3K27ac germinal.center.bcell.bed	4.28005e-14	2.08677	1.71116	2.55253	1.84042e-12	germinal.center.bcell.bed	H3K27ac	DMRs
-4470	3424	321	161	3584	histone_marks//H3K27ac germinal.center.bcell.bed	4.28005e-14	2.08677	1.71116	2.55253	1.84042e-12	germinal.center.bcell.bed	H3K27ac	DMRs
-4460	3425	320	161	3584	histone_marks//H3K27ac germinal.center.bcell.bed	5.85073e-14	2.07966	1.70516	2.54417	2.10626e-12	germinal.center.bcell.bed	H3K27ac	DMRs
-4450	3426	319	161	3584	histone_marks//H3K27ac germinal.center.bcell.bed	7.98851e-14	2.07256	1.69916	2.53574	2.55632e-12	germinal.center.bcell.bed	H3K27ac	DMRs
-4440	3425	320	161	3584	histone_marks//H3K27ac germinal.center.bcell.bed	5.85073e-14	2.07966	1.70516	2.54417	2.10626e-12	germinal.center.bcell.bed	H3K27ac	DMRs
-4430	3424	321	161	3584	histone_marks//H3K27ac germinal.center.bcell.bed	4.28005e-14	2.08677	1.71116	2.55253	1.84042e-12	germinal.center.bcell.bed	H3K27ac	DMRs
-4420	3422	323	161	3584	histone_marks//H3K27ac germinal.center.bcell.bed	2.28253e-14	2.101	1.72319	2.56939	1.25539e-12	germinal.center.bcell.bed	H3K27ac	DMRs
-4410	3421	324	161	3584	histone_marks//H3K27ac germinal.center.bcell.bed	1.66398e-14	2.10812	1.72921	2.57812	1.06495e-12	germinal.center.bcell.bed	H3K27ac	DMRs
-4400	3420	325	161	3584	histone_marks//H3K27ac germinal.center.bcell.bed	1.21167e-14	2.11524	1.73523	2.58641	8.72402e-13	germinal.center.bcell.bed	H3K27ac	DMRs
-4390	3421	324	161	3584	histone_marks//H3K27ac germinal.center.bcell.bed	1.66398e-14	2.10812	1.72921	2.57812	1.06495e-12	germinal.center.bcell.bed	H3K27ac	DMRs
-4380	3419	326	161	3584	histone_marks//H3K27ac germinal.center.bcell.bed	8.813e-15	2.12237	1.74128	2.59494	6.96227e-13	germinal.center.bcell.bed	H3K27ac	DMRs
-4370	3418	327	161	3584	histone_marks//H3K27ac germinal.center.bcell.bed	6.40281e-15	2.1295	1.7473	2.60316	5.57044e-13	germinal.center.bcell.bed	H3K27ac	DMRs
-4360	3421	324	161	3584	histone_marks//H3K27ac germinal.center.bcell.bed	1.66398e-14	2.10812	1.72921	2.57812	1.06495e-12	germinal.center.bcell.bed	H3K27ac	DMRs
-4350	3421	324	161	3584	histone_marks//H3K27ac germinal.center.bcell.bed	1.66398e-14	2.10812	1.72921	2.57812	1.06495e-12	germinal.center.bcell.bed	H3K27ac	DMRs
-4340	3420	325	161	3584	histone_marks//H3K27ac germinal.center.bcell.bed	1.21167e-14	2.11524	1.73523	2.58641	8.72402e-13	germinal.center.bcell.bed	H3K27ac	DMRs
-4330	3420	325	161	3584	histone_marks//H3K27ac germinal.center.bcell.bed	1.21167e-14	2.11524	1.73523	2.58641	8.72402e-13	germinal.center.bcell.bed	H3K27ac	DMRs
-4320	3422	323	161	3584	histone_marks//H3K27ac germinal.center.bcell.bed	2.28253e-14	2.101	1.72319	2.56939	1.25539e-12	germinal.center.bcell.bed	H3K27ac	DMRs
-4310	3420	325	161	3584	histone_marks//H3K27ac germinal.center.bcell.bed	1.21167e-14	2.11524	1.73523	2.58641	8.72402e-13	germinal.center.bcell.bed	H3K27ac	DMRs
-4300	3421	324	161	3584	histone_marks//H3K27ac germinal.center.bcell.bed	1.66398e-14	2.10812	1.72921	2.57812	1.06495e-12	germinal.center.bcell.bed	H3K27ac	DMRs
-4290	3421	324	161	3584	histone_marks//H3K27ac germinal.center.bcell.bed	1.66398e-14	2.10812	1.72921	2.57812	1.06495e-12	germinal.center.bcell.bed	H3K27ac	DMRs
-4280	3420	325	161	3584	histone_marks//H3K27ac germinal.center.bcell.bed	1.21167e-14	2.11524	1.73523	2.58641	8.72402e-13	germinal.center.bcell.bed	H3K27ac	DMRs
-4270	3419	326	161	3584	histone_marks//H3K27ac germinal.center.bcell.bed	8.813e-15	2.12237	1.74128	2.59494	6.96227e-13	germinal.center.bcell.bed	H3K27ac	DMRs
-4260	3418	327	161	3584	histone_marks//H3K27ac germinal.center.bcell.bed	6.40281e-15	2.1295	1.7473	2.60316	5.57044e-13	germinal.center.bcell.bed	H3K27ac	DMRs
-4250	3418	327	161	3584	histone_marks//H3K27ac germinal.center.bcell.bed	6.40281e-15	2.1295	1.7473	2.60316	5.57044e-13	germinal.center.bcell.bed	H3K27ac	DMRs
-4240	3415	330	161	3584	histone_marks//H3K27ac germinal.center.bcell.bed	2.43877e-15	2.15092	1.7654	2.629	2.31683e-13	germinal.center.bcell.bed	H3K27ac	DMRs
-4230	3416	329	161	3584	histone_marks//H3K27ac germinal.center.bcell.bed	3.36815e-15	2.14378	1.75937	2.62011	3.0987e-13	germinal.center.bcell.bed	H3K27ac	DMRs
-4220	3415	330	161	3584	histone_marks//H3K27ac germinal.center.bcell.bed	2.43877e-15	2.15092	1.7654	2.629	2.31683e-13	germinal.center.bcell.bed	H3K27ac	DMRs
-4210	3418	327	161	3584	histone_marks//H3K27ac germinal.center.bcell.bed	6.40281e-15	2.1295	1.7473	2.60316	5.57044e-13	germinal.center.bcell.bed	H3K27ac	DMRs
-4200	3417	328	161	3584	histone_marks//H3K27ac germinal.center.bcell.bed	4.6465e-15	2.13664	1.75333	2.61184	4.18185e-13	germinal.center.bcell.bed	H3K27ac	DMRs
-4190	3417	328	161	3584	histone_marks//H3K27ac germinal.center.bcell.bed	4.6465e-15	2.13664	1.75333	2.61184	4.18185e-13	germinal.center.bcell.bed	H3K27ac	DMRs
-4180	3419	326	161	3584	histone_marks//H3K27ac germinal.center.bcell.bed	8.813e-15	2.12237	1.74128	2.59494	6.96227e-13	germinal.center.bcell.bed	H3K27ac	DMRs
-4170	3419	326	161	3584	histone_marks//H3K27ac germinal.center.bcell.bed	8.813e-15	2.12237	1.74128	2.59494	6.96227e-13	germinal.center.bcell.bed	H3K27ac	DMRs
-4160	3419	326	161	3584	histone_marks//H3K27ac germinal.center.bcell.bed	8.813e-15	2.12237	1.74128	2.59494	6.96227e-13	germinal.center.bcell.bed	H3K27ac	DMRs
-4150	3418	327	161	3584	histone_marks//H3K27ac germinal.center.bcell.bed	6.40281e-15	2.1295	1.7473	2.60316	5.57044e-13	germinal.center.bcell.bed	H3K27ac	DMRs
-4140	3418	327	161	3584	histone_marks//H3K27ac germinal.center.bcell.bed	6.40281e-15	2.1295	1.7473	2.60316	5.57044e-13	germinal.center.bcell.bed	H3K27ac	DMRs
-4130	3418	327	161	3584	histone_marks//H3K27ac germinal.center.bcell.bed	6.40281e-15	2.1295	1.7473	2.60316	5.57044e-13	germinal.center.bcell.bed	H3K27ac	DMRs
-4120	3419	326	161	3584	histone_marks//H3K27ac germinal.center.bcell.bed	8.813e-15	2.12237	1.74128	2.59494	6.96227e-13	germinal.center.bcell.bed	H3K27ac	DMRs
-4110	3419	326	161	3584	histone_marks//H3K27ac germinal.center.bcell.bed	8.813e-15	2.12237	1.74128	2.59494	6.96227e-13	germinal.center.bcell.bed	H3K27ac	DMRs
-4100	3420	325	161	3584	histone_marks//H3K27ac germinal.center.bcell.bed	1.21167e-14	2.11524	1.73523	2.58641	8.72402e-13	germinal.center.bcell.bed	H3K27ac	DMRs
-4090	3418	327	161	3584	histone_marks//H3K27ac germinal.center.bcell.bed	6.40281e-15	2.1295	1.7473	2.60316	5.57044e-13	germinal.center.bcell.bed	H3K27ac	DMRs
-4080	3417	328	161	3584	histone_marks//H3K27ac germinal.center.bcell.bed	4.6465e-15	2.13664	1.75333	2.61184	4.18185e-13	germinal.center.bcell.bed	H3K27ac	DMRs
-4070	3416	329	161	3584	histone_marks//H3K27ac germinal.center.bcell.bed	3.36815e-15	2.14378	1.75937	2.62011	3.0987e-13	germinal.center.bcell.bed	H3K27ac	DMRs
-4060	3415	330	161	3584	histone_marks//H3K27ac germinal.center.bcell.bed	2.43877e-15	2.15092	1.7654	2.629	2.31683e-13	germinal.center.bcell.bed	H3K27ac	DMRs
-4050	3412	333	161	3584	histone_marks//H3K27ac germinal.center.bcell.bed	9.1961e-16	2.17238	1.78348	2.65437	9.83983e-14	germinal.center.bcell.bed	H3K27ac	DMRs
-4040	3413	332	161	3584	histone_marks//H3K27ac germinal.center.bcell.bed	1.27431e-15	2.16522	1.77757	2.64591	1.23608e-13	germinal.center.bcell.bed	H3K27ac	DMRs
-4030	3409	336	161	3584	histone_marks//H3K27ac germinal.center.bcell.bed	3.4334e-16	2.19388	1.80168	2.67995	4.39475e-14	germinal.center.bcell.bed	H3K27ac	DMRs
-4020	3408	337	161	3584	histone_marks//H3K27ac germinal.center.bcell.bed	2.46688e-16	2.20105	1.80776	2.68863	3.18227e-14	germinal.center.bcell.bed	H3K27ac	DMRs
-4010	3409	336	161	3584	histone_marks//H3K27ac germinal.center.bcell.bed	3.4334e-16	2.19388	1.80168	2.67995	4.39475e-14	germinal.center.bcell.bed	H3K27ac	DMRs
-4000	3411	334	161	3584	histone_marks//H3K27ac germinal.center.bcell.bed	6.62909e-16	2.17954	1.78957	2.66285	7.88861e-14	germinal.center.bcell.bed	H3K27ac	DMRs
-3990	3409	336	161	3584	histone_marks//H3K27ac germinal.center.bcell.bed	3.4334e-16	2.19388	1.80168	2.67995	4.39475e-14	germinal.center.bcell.bed	H3K27ac	DMRs
-3980	3411	334	161	3584	histone_marks//H3K27ac germinal.center.bcell.bed	6.62909e-16	2.17954	1.78957	2.66285	7.88861e-14	germinal.center.bcell.bed	H3K27ac	DMRs
-3970	3411	334	161	3584	histone_marks//H3K27ac germinal.center.bcell.bed	6.62909e-16	2.17954	1.78957	2.66285	7.88861e-14	germinal.center.bcell.bed	H3K27ac	DMRs
-3960	3411	334	161	3584	histone_marks//H3K27ac germinal.center.bcell.bed	6.62909e-16	2.17954	1.78957	2.66285	7.88861e-14	germinal.center.bcell.bed	H3K27ac	DMRs
-3950	3411	334	161	3584	histone_marks//H3K27ac germinal.center.bcell.bed	6.62909e-16	2.17954	1.78957	2.66285	7.88861e-14	germinal.center.bcell.bed	H3K27ac	DMRs
-3940	3413	332	161	3584	histone_marks//H3K27ac germinal.center.bcell.bed	1.27431e-15	2.16522	1.77757	2.64591	1.23608e-13	germinal.center.bcell.bed	H3K27ac	DMRs
-3930	3412	333	161	3584	histone_marks//H3K27ac germinal.center.bcell.bed	9.1961e-16	2.17238	1.78348	2.65437	9.83983e-14	germinal.center.bcell.bed	H3K27ac	DMRs
-3920	3412	333	161	3584	histone_marks//H3K27ac germinal.center.bcell.bed	9.1961e-16	2.17238	1.78348	2.65437	9.83983e-14	germinal.center.bcell.bed	H3K27ac	DMRs
-3910	3411	334	161	3584	histone_marks//H3K27ac germinal.center.bcell.bed	6.62909e-16	2.17954	1.78957	2.66285	7.88861e-14	germinal.center.bcell.bed	H3K27ac	DMRs
-3900	3410	335	161	3584	histone_marks//H3K27ac germinal.center.bcell.bed	4.77339e-16	2.18671	1.79559	2.67137	5.82353e-14	germinal.center.bcell.bed	H3K27ac	DMRs
-3890	3409	336	161	3584	histone_marks//H3K27ac germinal.center.bcell.bed	3.4334e-16	2.19388	1.80168	2.67995	4.39475e-14	germinal.center.bcell.bed	H3K27ac	DMRs
-3880	3409	336	161	3584	histone_marks//H3K27ac germinal.center.bcell.bed	3.4334e-16	2.19388	1.80168	2.67995	4.39475e-14	germinal.center.bcell.bed	H3K27ac	DMRs
-3870	3410	335	161	3584	histone_marks//H3K27ac germinal.center.bcell.bed	4.77339e-16	2.18671	1.79559	2.67137	5.82353e-14	germinal.center.bcell.bed	H3K27ac	DMRs
-3860	3412	333	161	3584	histone_marks//H3K27ac germinal.center.bcell.bed	9.1961e-16	2.17238	1.78348	2.65437	9.83983e-14	germinal.center.bcell.bed	H3K27ac	DMRs
-3850	3412	333	161	3584	histone_marks//H3K27ac germinal.center.bcell.bed	9.1961e-16	2.17238	1.78348	2.65437	9.83983e-14	germinal.center.bcell.bed	H3K27ac	DMRs
-3840	3412	333	161	3584	histone_marks//H3K27ac germinal.center.bcell.bed	9.1961e-16	2.17238	1.78348	2.65437	9.83983e-14	germinal.center.bcell.bed	H3K27ac	DMRs
-3830	3411	334	161	3584	histone_marks//H3K27ac germinal.center.bcell.bed	6.62909e-16	2.17954	1.78957	2.66285	7.88861e-14	germinal.center.bcell.bed	H3K27ac	DMRs
-3820	3412	333	161	3584	histone_marks//H3K27ac germinal.center.bcell.bed	9.1961e-16	2.17238	1.78348	2.65437	9.83983e-14	germinal.center.bcell.bed	H3K27ac	DMRs
-3810	3411	334	161	3584	histone_marks//H3K27ac germinal.center.bcell.bed	6.62909e-16	2.17954	1.78957	2.66285	7.88861e-14	germinal.center.bcell.bed	H3K27ac	DMRs
-3800	3409	336	161	3584	histone_marks//H3K27ac germinal.center.bcell.bed	3.4334e-16	2.19388	1.80168	2.67995	4.39475e-14	germinal.center.bcell.bed	H3K27ac	DMRs
-3790	3411	334	161	3584	histone_marks//H3K27ac germinal.center.bcell.bed	6.62909e-16	2.17954	1.78957	2.66285	7.88861e-14	germinal.center.bcell.bed	H3K27ac	DMRs
-3780	3411	334	161	3584	histone_marks//H3K27ac germinal.center.bcell.bed	6.62909e-16	2.17954	1.78957	2.66285	7.88861e-14	germinal.center.bcell.bed	H3K27ac	DMRs
-3770	3411	334	161	3584	histone_marks//H3K27ac germinal.center.bcell.bed	6.62909e-16	2.17954	1.78957	2.66285	7.88861e-14	germinal.center.bcell.bed	H3K27ac	DMRs
-3760	3412	333	161	3584	histone_marks//H3K27ac germinal.center.bcell.bed	9.1961e-16	2.17238	1.78348	2.65437	9.83983e-14	germinal.center.bcell.bed	H3K27ac	DMRs
-3750	3412	333	161	3584	histone_marks//H3K27ac germinal.center.bcell.bed	9.1961e-16	2.17238	1.78348	2.65437	9.83983e-14	germinal.center.bcell.bed	H3K27ac	DMRs
-3740	3412	333	161	3584	histone_marks//H3K27ac germinal.center.bcell.bed	9.1961e-16	2.17238	1.78348	2.65437	9.83983e-14	germinal.center.bcell.bed	H3K27ac	DMRs
-3730	3411	334	161	3584	histone_marks//H3K27ac germinal.center.bcell.bed	6.62909e-16	2.17954	1.78957	2.66285	7.88861e-14	germinal.center.bcell.bed	H3K27ac	DMRs
-3720	3410	335	161	3584	histone_marks//H3K27ac germinal.center.bcell.bed	4.77339e-16	2.18671	1.79559	2.67137	5.82353e-14	germinal.center.bcell.bed	H3K27ac	DMRs
-3710	3406	339	161	3584	histone_marks//H3K27ac germinal.center.bcell.bed	1.26936e-16	2.21541	1.81987	2.70549	1.75171e-14	germinal.center.bcell.bed	H3K27ac	DMRs
-3700	3406	339	161	3584	histone_marks//H3K27ac germinal.center.bcell.bed	1.26936e-16	2.21541	1.81987	2.70549	1.75171e-14	germinal.center.bcell.bed	H3K27ac	DMRs
-3690	3405	340	161	3584	histone_marks//H3K27ac germinal.center.bcell.bed	9.09074e-17	2.2226	1.82606	2.71403	1.3727e-14	germinal.center.bcell.bed	H3K27ac	DMRs
-3680	3405	340	161	3584	histone_marks//H3K27ac germinal.center.bcell.bed	9.09074e-17	2.2226	1.82606	2.71403	1.3727e-14	germinal.center.bcell.bed	H3K27ac	DMRs
-3670	3406	339	161	3584	histone_marks//H3K27ac germinal.center.bcell.bed	1.26936e-16	2.21541	1.81987	2.70549	1.75171e-14	germinal.center.bcell.bed	H3K27ac	DMRs
-3660	3405	340	161	3584	histone_marks//H3K27ac germinal.center.bcell.bed	9.09074e-17	2.2226	1.82606	2.71403	1.3727e-14	germinal.center.bcell.bed	H3K27ac	DMRs
-3650	3403	342	161	3584	histone_marks//H3K27ac germinal.center.bcell.bed	4.64766e-17	2.23699	1.8381	2.73111	8.22636e-15	germinal.center.bcell.bed	H3K27ac	DMRs
-3640	3404	341	161	3584	histone_marks//H3K27ac germinal.center.bcell.bed	6.50352e-17	2.22979	1.83212	2.72257	1.07958e-14	germinal.center.bcell.bed	H3K27ac	DMRs
-3630	3404	341	161	3584	histone_marks//H3K27ac germinal.center.bcell.bed	6.50352e-17	2.22979	1.83212	2.72257	1.07958e-14	germinal.center.bcell.bed	H3K27ac	DMRs
-3620	3406	339	161	3584	histone_marks//H3K27ac germinal.center.bcell.bed	1.26936e-16	2.21541	1.81987	2.70549	1.75171e-14	germinal.center.bcell.bed	H3K27ac	DMRs
-3610	3405	340	161	3584	histone_marks//H3K27ac germinal.center.bcell.bed	9.09074e-17	2.2226	1.82606	2.71403	1.3727e-14	germinal.center.bcell.bed	H3K27ac	DMRs
-3600	3406	339	161	3584	histone_marks//H3K27ac germinal.center.bcell.bed	1.26936e-16	2.21541	1.81987	2.70549	1.75171e-14	germinal.center.bcell.bed	H3K27ac	DMRs
-3590	3405	340	161	3584	histone_marks//H3K27ac germinal.center.bcell.bed	9.09074e-17	2.2226	1.82606	2.71403	1.3727e-14	germinal.center.bcell.bed	H3K27ac	DMRs
-3580	3406	339	161	3584	histone_marks//H3K27ac germinal.center.bcell.bed	1.26936e-16	2.21541	1.81987	2.70549	1.75171e-14	germinal.center.bcell.bed	H3K27ac	DMRs
-3570	3404	341	161	3584	histone_marks//H3K27ac germinal.center.bcell.bed	6.50352e-17	2.22979	1.83212	2.72257	1.07958e-14	germinal.center.bcell.bed	H3K27ac	DMRs
-3560	3403	342	161	3584	histone_marks//H3K27ac germinal.center.bcell.bed	4.64766e-17	2.23699	1.8381	2.73111	8.22636e-15	germinal.center.bcell.bed	H3K27ac	DMRs
-3550	3404	341	161	3584	histone_marks//H3K27ac germinal.center.bcell.bed	6.50352e-17	2.22979	1.83212	2.72257	1.07958e-14	germinal.center.bcell.bed	H3K27ac	DMRs
-3540	3406	339	161	3584	histone_marks//H3K27ac germinal.center.bcell.bed	1.26936e-16	2.21541	1.81987	2.70549	1.75171e-14	germinal.center.bcell.bed	H3K27ac	DMRs
-3530	3406	339	161	3584	histone_marks//H3K27ac germinal.center.bcell.bed	1.26936e-16	2.21541	1.81987	2.70549	1.75171e-14	germinal.center.bcell.bed	H3K27ac	DMRs
-3520	3405	340	161	3584	histone_marks//H3K27ac germinal.center.bcell.bed	9.09074e-17	2.2226	1.82606	2.71403	1.3727e-14	germinal.center.bcell.bed	H3K27ac	DMRs
-3510	3405	340	161	3584	histone_marks//H3K27ac germinal.center.bcell.bed	9.09074e-17	2.2226	1.82606	2.71403	1.3727e-14	germinal.center.bcell.bed	H3K27ac	DMRs
-3500	3405	340	161	3584	histone_marks//H3K27ac germinal.center.bcell.bed	9.09074e-17	2.2226	1.82606	2.71403	1.3727e-14	germinal.center.bcell.bed	H3K27ac	DMRs
-3490	3407	338	161	3584	histone_marks//H3K27ac germinal.center.bcell.bed	1.77052e-16	2.20823	1.81384	2.69695	2.30167e-14	germinal.center.bcell.bed	H3K27ac	DMRs
-3480	3405	340	161	3584	histone_marks//H3K27ac germinal.center.bcell.bed	9.09074e-17	2.2226	1.82606	2.71403	1.3727e-14	germinal.center.bcell.bed	H3K27ac	DMRs
-3470	3404	341	161	3584	histone_marks//H3K27ac germinal.center.bcell.bed	6.50352e-17	2.22979	1.83212	2.72257	1.07958e-14	germinal.center.bcell.bed	H3K27ac	DMRs
-3460	3403	342	161	3584	histone_marks//H3K27ac germinal.center.bcell.bed	4.64766e-17	2.23699	1.8381	2.73111	8.22636e-15	germinal.center.bcell.bed	H3K27ac	DMRs
-3450	3404	341	161	3584	histone_marks//H3K27ac germinal.center.bcell.bed	6.50352e-17	2.22979	1.83212	2.72257	1.07958e-14	germinal.center.bcell.bed	H3K27ac	DMRs
-3440	3404	341	161	3584	histone_marks//H3K27ac germinal.center.bcell.bed	6.50352e-17	2.22979	1.83212	2.72257	1.07958e-14	germinal.center.bcell.bed	H3K27ac	DMRs
-3430	3402	343	161	3584	histone_marks//H3K27ac germinal.center.bcell.bed	3.31786e-17	2.24419	1.84423	2.73965	6.00533e-15	germinal.center.bcell.bed	H3K27ac	DMRs
-3420	3404	341	161	3584	histone_marks//H3K27ac germinal.center.bcell.bed	6.50352e-17	2.22979	1.83212	2.72257	1.07958e-14	germinal.center.bcell.bed	H3K27ac	DMRs
-3410	3403	342	161	3584	histone_marks//H3K27ac germinal.center.bcell.bed	4.64766e-17	2.23699	1.8381	2.73111	8.22636e-15	germinal.center.bcell.bed	H3K27ac	DMRs
-3400	3405	340	161	3584	histone_marks//H3K27ac germinal.center.bcell.bed	9.09074e-17	2.2226	1.82606	2.71403	1.3727e-14	germinal.center.bcell.bed	H3K27ac	DMRs
-3390	3404	341	161	3584	histone_marks//H3K27ac germinal.center.bcell.bed	6.50352e-17	2.22979	1.83212	2.72257	1.07958e-14	germinal.center.bcell.bed	H3K27ac	DMRs
-3380	3401	344	161	3584	histone_marks//H3K27ac germinal.center.bcell.bed	2.36604e-17	2.25139	1.85032	2.74819	4.30619e-15	germinal.center.bcell.bed	H3K27ac	DMRs
-3370	3403	342	161	3584	histone_marks//H3K27ac germinal.center.bcell.bed	4.64766e-17	2.23699	1.8381	2.73111	8.22636e-15	germinal.center.bcell.bed	H3K27ac	DMRs
-3360	3403	342	161	3584	histone_marks//H3K27ac germinal.center.bcell.bed	4.64766e-17	2.23699	1.8381	2.73111	8.22636e-15	germinal.center.bcell.bed	H3K27ac	DMRs
-3350	3403	342	161	3584	histone_marks//H3K27ac germinal.center.bcell.bed	4.64766e-17	2.23699	1.8381	2.73111	8.22636e-15	germinal.center.bcell.bed	H3K27ac	DMRs
-3340	3403	342	161	3584	histone_marks//H3K27ac germinal.center.bcell.bed	4.64766e-17	2.23699	1.8381	2.73111	8.22636e-15	germinal.center.bcell.bed	H3K27ac	DMRs
-3330	3404	341	161	3584	histone_marks//H3K27ac germinal.center.bcell.bed	6.50352e-17	2.22979	1.83212	2.72257	1.07958e-14	germinal.center.bcell.bed	H3K27ac	DMRs
-3320	3403	342	161	3584	histone_marks//H3K27ac germinal.center.bcell.bed	4.64766e-17	2.23699	1.8381	2.73111	8.22636e-15	germinal.center.bcell.bed	H3K27ac	DMRs
-3310	3402	343	161	3584	histone_marks//H3K27ac germinal.center.bcell.bed	3.31786e-17	2.24419	1.84423	2.73965	6.00533e-15	germinal.center.bcell.bed	H3K27ac	DMRs
-3300	3402	343	161	3584	histone_marks//H3K27ac germinal.center.bcell.bed	3.31786e-17	2.24419	1.84423	2.73965	6.00533e-15	germinal.center.bcell.bed	H3K27ac	DMRs
-3290	3403	342	161	3584	histone_marks//H3K27ac germinal.center.bcell.bed	4.64766e-17	2.23699	1.8381	2.73111	8.22636e-15	germinal.center.bcell.bed	H3K27ac	DMRs
-3280	3404	341	161	3584	histone_marks//H3K27ac germinal.center.bcell.bed	6.50352e-17	2.22979	1.83212	2.72257	1.07958e-14	germinal.center.bcell.bed	H3K27ac	DMRs
-3270	3404	341	161	3584	histone_marks//H3K27ac germinal.center.bcell.bed	6.50352e-17	2.22979	1.83212	2.72257	1.07958e-14	germinal.center.bcell.bed	H3K27ac	DMRs
-3260	3404	341	161	3584	histone_marks//H3K27ac germinal.center.bcell.bed	6.50352e-17	2.22979	1.83212	2.72257	1.07958e-14	germinal.center.bcell.bed	H3K27ac	DMRs
-3250	3405	340	161	3584	histone_marks//H3K27ac germinal.center.bcell.bed	9.09074e-17	2.2226	1.82606	2.71403	1.3727e-14	germinal.center.bcell.bed	H3K27ac	DMRs
-3240	3405	340	161	3584	histone_marks//H3K27ac germinal.center.bcell.bed	9.09074e-17	2.2226	1.82606	2.71403	1.3727e-14	germinal.center.bcell.bed	H3K27ac	DMRs
-3230	3405	340	161	3584	histone_marks//H3K27ac germinal.center.bcell.bed	9.09074e-17	2.2226	1.82606	2.71403	1.3727e-14	germinal.center.bcell.bed	H3K27ac	DMRs
-3220	3404	341	161	3584	histone_marks//H3K27ac germinal.center.bcell.bed	6.50352e-17	2.22979	1.83212	2.72257	1.07958e-14	germinal.center.bcell.bed	H3K27ac	DMRs
-3210	3404	341	161	3584	histone_marks//H3K27ac germinal.center.bcell.bed	6.50352e-17	2.22979	1.83212	2.72257	1.07958e-14	germinal.center.bcell.bed	H3K27ac	DMRs
-3200	3403	342	161	3584	histone_marks//H3K27ac germinal.center.bcell.bed	4.64766e-17	2.23699	1.8381	2.73111	8.22636e-15	germinal.center.bcell.bed	H3K27ac	DMRs
-3190	3402	343	161	3584	histone_marks//H3K27ac germinal.center.bcell.bed	3.31786e-17	2.24419	1.84423	2.73965	6.00533e-15	germinal.center.bcell.bed	H3K27ac	DMRs
-3180	3398	347	161	3584	histone_marks//H3K27ac germinal.center.bcell.bed	8.52647e-18	2.27303	1.86863	2.77399	1.56034e-15	germinal.center.bcell.bed	H3K27ac	DMRs
-3170	3396	349	161	3584	histone_marks//H3K27ac germinal.center.bcell.bed	4.29537e-18	2.28747	1.88074	2.79117	8.03233e-16	germinal.center.bcell.bed	H3K27ac	DMRs
-3160	3396	349	161	3584	histone_marks//H3K27ac germinal.center.bcell.bed	4.29537e-18	2.28747	1.88074	2.79117	8.03233e-16	germinal.center.bcell.bed	H3K27ac	DMRs
-3150	3395	350	161	3584	histone_marks//H3K27ac germinal.center.bcell.bed	3.04397e-18	2.2947	1.88693	2.79976	5.99662e-16	germinal.center.bcell.bed	H3K27ac	DMRs
-3140	3395	350	161	3584	histone_marks//H3K27ac germinal.center.bcell.bed	3.04397e-18	2.2947	1.88693	2.79976	5.99662e-16	germinal.center.bcell.bed	H3K27ac	DMRs
-3130	3395	350	161	3584	histone_marks//H3K27ac germinal.center.bcell.bed	3.04397e-18	2.2947	1.88693	2.79976	5.99662e-16	germinal.center.bcell.bed	H3K27ac	DMRs
-3120	3395	350	161	3584	histone_marks//H3K27ac germinal.center.bcell.bed	3.04397e-18	2.2947	1.88693	2.79976	5.99662e-16	germinal.center.bcell.bed	H3K27ac	DMRs
-3110	3395	350	161	3584	histone_marks//H3K27ac germinal.center.bcell.bed	3.04397e-18	2.2947	1.88693	2.79976	5.99662e-16	germinal.center.bcell.bed	H3K27ac	DMRs
-3100	3394	351	161	3584	histone_marks//H3K27ac germinal.center.bcell.bed	2.15493e-18	2.30193	1.89304	2.80829	4.30986e-16	germinal.center.bcell.bed	H3K27ac	DMRs
-3090	3394	351	161	3584	histone_marks//H3K27ac germinal.center.bcell.bed	2.15493e-18	2.30193	1.89304	2.80829	4.30986e-16	germinal.center.bcell.bed	H3K27ac	DMRs
-3080	3394	351	161	3584	histone_marks//H3K27ac germinal.center.bcell.bed	2.15493e-18	2.30193	1.89304	2.80829	4.30986e-16	germinal.center.bcell.bed	H3K27ac	DMRs
-3070	3395	350	161	3584	histone_marks//H3K27ac germinal.center.bcell.bed	3.04397e-18	2.2947	1.88693	2.79976	5.99662e-16	germinal.center.bcell.bed	H3K27ac	DMRs
-3060	3395	350	161	3584	histone_marks//H3K27ac germinal.center.bcell.bed	3.04397e-18	2.2947	1.88693	2.79976	5.99662e-16	germinal.center.bcell.bed	H3K27ac	DMRs
-3050	3395	350	161	3584	histone_marks//H3K27ac germinal.center.bcell.bed	3.04397e-18	2.2947	1.88693	2.79976	5.99662e-16	germinal.center.bcell.bed	H3K27ac	DMRs
-3040	3396	349	161	3584	histone_marks//H3K27ac germinal.center.bcell.bed	4.29537e-18	2.28747	1.88074	2.79117	8.03233e-16	germinal.center.bcell.bed	H3K27ac	DMRs
-3030	3396	349	161	3584	histone_marks//H3K27ac germinal.center.bcell.bed	4.29537e-18	2.28747	1.88074	2.79117	8.03233e-16	germinal.center.bcell.bed	H3K27ac	DMRs
-3020	3395	350	161	3584	histone_marks//H3K27ac germinal.center.bcell.bed	3.04397e-18	2.2947	1.88693	2.79976	5.99662e-16	germinal.center.bcell.bed	H3K27ac	DMRs
-3010	3395	350	161	3584	histone_marks//H3K27ac germinal.center.bcell.bed	3.04397e-18	2.2947	1.88693	2.79976	5.99662e-16	germinal.center.bcell.bed	H3K27ac	DMRs
-3000	3391	354	161	3584	histone_marks//H3K27ac germinal.center.bcell.bed	7.59877e-19	2.32366	1.91138	2.83408	1.59574e-16	germinal.center.bcell.bed	H3K27ac	DMRs
-2990	3390	355	161	3584	histone_marks//H3K27ac germinal.center.bcell.bed	5.3575e-19	2.33091	1.91751	2.84268	1.16794e-16	germinal.center.bcell.bed	H3K27ac	DMRs
-2980	3389	356	161	3584	histone_marks//H3K27ac germinal.center.bcell.bed	3.77349e-19	2.33816	1.92364	2.8513	8.75449e-17	germinal.center.bcell.bed	H3K27ac	DMRs
-2970	3390	355	161	3584	histone_marks//H3K27ac germinal.center.bcell.bed	5.3575e-19	2.33091	1.91751	2.84268	1.16794e-16	germinal.center.bcell.bed	H3K27ac	DMRs
-2960	3389	356	161	3584	histone_marks//H3K27ac germinal.center.bcell.bed	3.77349e-19	2.33816	1.92364	2.8513	8.75449e-17	germinal.center.bcell.bed	H3K27ac	DMRs
-2950	3387	358	161	3584	histone_marks//H3K27ac germinal.center.bcell.bed	1.86635e-19	2.35269	1.93598	2.86856	4.70321e-17	germinal.center.bcell.bed	H3K27ac	DMRs
-2940	3387	358	161	3584	histone_marks//H3K27ac germinal.center.bcell.bed	1.86635e-19	2.35269	1.93598	2.86856	4.70321e-17	germinal.center.bcell.bed	H3K27ac	DMRs
-2930	3386	359	161	3584	histone_marks//H3K27ac germinal.center.bcell.bed	1.31059e-19	2.35995	1.94212	2.8772	3.44685e-17	germinal.center.bcell.bed	H3K27ac	DMRs
-2920	3385	360	161	3584	histone_marks//H3K27ac germinal.center.bcell.bed	9.19407e-20	2.36723	1.94826	2.88585	2.57434e-17	germinal.center.bcell.bed	H3K27ac	DMRs
-2910	3385	360	161	3584	histone_marks//H3K27ac germinal.center.bcell.bed	9.19407e-20	2.36723	1.94826	2.88585	2.57434e-17	germinal.center.bcell.bed	H3K27ac	DMRs
-2900	3385	360	161	3584	histone_marks//H3K27ac germinal.center.bcell.bed	9.19407e-20	2.36723	1.94826	2.88585	2.57434e-17	germinal.center.bcell.bed	H3K27ac	DMRs
-2890	3386	359	161	3584	histone_marks//H3K27ac germinal.center.bcell.bed	1.31059e-19	2.35995	1.94212	2.8772	3.44685e-17	germinal.center.bcell.bed	H3K27ac	DMRs
-2880	3386	359	161	3584	histone_marks//H3K27ac germinal.center.bcell.bed	1.31059e-19	2.35995	1.94212	2.8772	3.44685e-17	germinal.center.bcell.bed	H3K27ac	DMRs
-2870	3385	360	161	3584	histone_marks//H3K27ac germinal.center.bcell.bed	9.19407e-20	2.36723	1.94826	2.88585	2.57434e-17	germinal.center.bcell.bed	H3K27ac	DMRs
-2860	3384	361	161	3584	histone_marks//H3K27ac germinal.center.bcell.bed	6.44345e-20	2.3745	1.95441	2.89457	1.89437e-17	germinal.center.bcell.bed	H3K27ac	DMRs
-2850	3384	361	161	3584	histone_marks//H3K27ac germinal.center.bcell.bed	6.44345e-20	2.3745	1.95441	2.89457	1.89437e-17	germinal.center.bcell.bed	H3K27ac	DMRs
-2840	3384	361	161	3584	histone_marks//H3K27ac germinal.center.bcell.bed	6.44345e-20	2.3745	1.95441	2.89457	1.89437e-17	germinal.center.bcell.bed	H3K27ac	DMRs
-2830	3382	363	161	3584	histone_marks//H3K27ac germinal.center.bcell.bed	3.15539e-20	2.38907	1.96679	2.91207	1.00973e-17	germinal.center.bcell.bed	H3K27ac	DMRs
-2820	3380	365	161	3584	histone_marks//H3K27ac germinal.center.bcell.bed	1.53916e-20	2.40365	1.97904	2.92923	5.5102e-18	germinal.center.bcell.bed	H3K27ac	DMRs
-2810	3380	365	161	3584	histone_marks//H3K27ac germinal.center.bcell.bed	1.53916e-20	2.40365	1.97904	2.92923	5.5102e-18	germinal.center.bcell.bed	H3K27ac	DMRs
-2800	3380	365	161	3584	histone_marks//H3K27ac germinal.center.bcell.bed	1.53916e-20	2.40365	1.97904	2.92923	5.5102e-18	germinal.center.bcell.bed	H3K27ac	DMRs
-2790	3380	365	161	3584	histone_marks//H3K27ac germinal.center.bcell.bed	1.53916e-20	2.40365	1.97904	2.92923	5.5102e-18	germinal.center.bcell.bed	H3K27ac	DMRs
-2780	3379	366	161	3584	histone_marks//H3K27ac germinal.center.bcell.bed	1.07341e-20	2.41095	1.98523	2.93794	4.11116e-18	germinal.center.bcell.bed	H3K27ac	DMRs
-2770	3378	367	161	3584	histone_marks//H3K27ac germinal.center.bcell.bed	7.47868e-21	2.41825	1.9914	2.94676	3.09617e-18	germinal.center.bcell.bed	H3K27ac	DMRs
-2760	3377	368	161	3584	histone_marks//H3K27ac germinal.center.bcell.bed	5.20553e-21	2.42555	1.99755	2.9554	2.26441e-18	germinal.center.bcell.bed	H3K27ac	DMRs
-2750	3377	368	161	3584	histone_marks//H3K27ac germinal.center.bcell.bed	5.20553e-21	2.42555	1.99755	2.9554	2.26441e-18	germinal.center.bcell.bed	H3K27ac	DMRs
-2740	3379	366	161	3584	histone_marks//H3K27ac germinal.center.bcell.bed	1.07341e-20	2.41095	1.98523	2.93794	4.11116e-18	germinal.center.bcell.bed	H3K27ac	DMRs
-2730	3380	365	161	3584	histone_marks//H3K27ac germinal.center.bcell.bed	1.53916e-20	2.40365	1.97904	2.92923	5.5102e-18	germinal.center.bcell.bed	H3K27ac	DMRs
-2720	3380	365	161	3584	histone_marks//H3K27ac germinal.center.bcell.bed	1.53916e-20	2.40365	1.97904	2.92923	5.5102e-18	germinal.center.bcell.bed	H3K27ac	DMRs
-2710	3378	367	161	3584	histone_marks//H3K27ac germinal.center.bcell.bed	7.47868e-21	2.41825	1.9914	2.94676	3.09617e-18	germinal.center.bcell.bed	H3K27ac	DMRs
-2700	3378	367	161	3584	histone_marks//H3K27ac germinal.center.bcell.bed	7.47868e-21	2.41825	1.9914	2.94676	3.09617e-18	germinal.center.bcell.bed	H3K27ac	DMRs
-2690	3378	367	161	3584	histone_marks//H3K27ac germinal.center.bcell.bed	7.47868e-21	2.41825	1.9914	2.94676	3.09617e-18	germinal.center.bcell.bed	H3K27ac	DMRs
-2680	3376	369	161	3584	histone_marks//H3K27ac germinal.center.bcell.bed	3.61982e-21	2.43287	2.00375	2.96403	1.6615e-18	germinal.center.bcell.bed	H3K27ac	DMRs
-2670	3375	370	161	3584	histone_marks//H3K27ac germinal.center.bcell.bed	2.51474e-21	2.44018	2.01001	2.97285	1.18193e-18	germinal.center.bcell.bed	H3K27ac	DMRs
-2660	3375	370	161	3584	histone_marks//H3K27ac germinal.center.bcell.bed	2.51474e-21	2.44018	2.01001	2.97285	1.18193e-18	germinal.center.bcell.bed	H3K27ac	DMRs
-2650	3374	371	161	3584	histone_marks//H3K27ac germinal.center.bcell.bed	1.74535e-21	2.4475	2.01611	2.98128	8.32534e-19	germinal.center.bcell.bed	H3K27ac	DMRs
-2640	3373	372	161	3584	histone_marks//H3K27ac germinal.center.bcell.bed	1.21021e-21	2.45482	2.02244	2.99009	5.84531e-19	germinal.center.bcell.bed	H3K27ac	DMRs
-2630	3371	374	161	3584	histone_marks//H3K27ac germinal.center.bcell.bed	5.80204e-22	2.46948	2.03473	3.00749	2.90102e-19	germinal.center.bcell.bed	H3K27ac	DMRs
-2620	3372	373	161	3584	histone_marks//H3K27ac germinal.center.bcell.bed	8.38351e-22	2.46215	2.02854	2.99879	4.11631e-19	germinal.center.bcell.bed	H3K27ac	DMRs
-2610	3371	374	161	3584	histone_marks//H3K27ac germinal.center.bcell.bed	5.80204e-22	2.46948	2.03473	3.00749	2.90102e-19	germinal.center.bcell.bed	H3K27ac	DMRs
-2600	3372	373	161	3584	histone_marks//H3K27ac germinal.center.bcell.bed	8.38351e-22	2.46215	2.02854	2.99879	4.11631e-19	germinal.center.bcell.bed	H3K27ac	DMRs
-2590	3372	373	161	3584	histone_marks//H3K27ac germinal.center.bcell.bed	8.38351e-22	2.46215	2.02854	2.99879	4.11631e-19	germinal.center.bcell.bed	H3K27ac	DMRs
-2580	3371	374	161	3584	histone_marks//H3K27ac germinal.center.bcell.bed	5.80204e-22	2.46948	2.03473	3.00749	2.90102e-19	germinal.center.bcell.bed	H3K27ac	DMRs
-2570	3374	371	161	3584	histone_marks//H3K27ac germinal.center.bcell.bed	1.74535e-21	2.4475	2.01611	2.98128	8.32534e-19	germinal.center.bcell.bed	H3K27ac	DMRs
-2560	3371	374	161	3584	histone_marks//H3K27ac germinal.center.bcell.bed	5.80204e-22	2.46948	2.03473	3.00749	2.90102e-19	germinal.center.bcell.bed	H3K27ac	DMRs
-2550	3369	376	161	3584	histone_marks//H3K27ac germinal.center.bcell.bed	2.77119e-22	2.48416	2.04708	3.02482	1.41608e-19	germinal.center.bcell.bed	H3K27ac	DMRs
-2540	3366	379	161	3584	histone_marks//H3K27ac germinal.center.bcell.bed	9.08346e-23	2.50621	2.06578	3.05139	4.82332e-20	germinal.center.bcell.bed	H3K27ac	DMRs
-2530	3366	379	161	3584	histone_marks//H3K27ac germinal.center.bcell.bed	9.08346e-23	2.50621	2.06578	3.05139	4.82332e-20	germinal.center.bcell.bed	H3K27ac	DMRs
-2520	3368	377	161	3584	histone_marks//H3K27ac germinal.center.bcell.bed	1.91249e-22	2.49151	2.05335	3.03371	9.9258e-20	germinal.center.bcell.bed	H3K27ac	DMRs
-2510	3368	377	161	3584	histone_marks//H3K27ac germinal.center.bcell.bed	1.91249e-22	2.49151	2.05335	3.03371	9.9258e-20	germinal.center.bcell.bed	H3K27ac	DMRs
-2500	3368	377	161	3584	histone_marks//H3K27ac germinal.center.bcell.bed	1.91249e-22	2.49151	2.05335	3.03371	9.9258e-20	germinal.center.bcell.bed	H3K27ac	DMRs
-2490	3366	379	161	3584	histone_marks//H3K27ac germinal.center.bcell.bed	9.08346e-23	2.50621	2.06578	3.05139	4.82332e-20	germinal.center.bcell.bed	H3K27ac	DMRs
-2480	3367	378	161	3584	histone_marks//H3K27ac germinal.center.bcell.bed	1.31864e-22	2.49886	2.05957	3.04247	6.8833e-20	germinal.center.bcell.bed	H3K27ac	DMRs
-2470	3366	379	161	3584	histone_marks//H3K27ac germinal.center.bcell.bed	9.08346e-23	2.50621	2.06578	3.05139	4.82332e-20	germinal.center.bcell.bed	H3K27ac	DMRs
-2460	3364	381	161	3584	histone_marks//H3K27ac germinal.center.bcell.bed	4.29831e-23	2.52093	2.07824	3.06872	2.2953e-20	germinal.center.bcell.bed	H3K27ac	DMRs
-2450	3363	382	161	3584	histone_marks//H3K27ac germinal.center.bcell.bed	2.95272e-23	2.5283	2.08448	3.07748	1.58266e-20	germinal.center.bcell.bed	H3K27ac	DMRs
-2440	3362	383	161	3584	histone_marks//H3K27ac germinal.center.bcell.bed	2.02652e-23	2.53567	2.09072	3.08624	1.09027e-20	germinal.center.bcell.bed	H3K27ac	DMRs
-2430	3362	383	161	3584	histone_marks//H3K27ac germinal.center.bcell.bed	2.02652e-23	2.53567	2.09072	3.08624	1.09027e-20	germinal.center.bcell.bed	H3K27ac	DMRs
-2420	3360	385	161	3584	histone_marks//H3K27ac germinal.center.bcell.bed	9.51958e-24	2.55043	2.10321	3.10377	5.14057e-21	germinal.center.bcell.bed	H3K27ac	DMRs
-2410	3360	385	161	3584	histone_marks//H3K27ac germinal.center.bcell.bed	9.51958e-24	2.55043	2.10321	3.10377	5.14057e-21	germinal.center.bcell.bed	H3K27ac	DMRs
-2400	3359	386	161	3584	histone_marks//H3K27ac germinal.center.bcell.bed	6.5157e-24	2.55781	2.10946	3.11254	3.53151e-21	germinal.center.bcell.bed	H3K27ac	DMRs
-2390	3356	389	161	3584	histone_marks//H3K27ac germinal.center.bcell.bed	2.07801e-24	2.57999	2.12822	3.13869	1.13667e-21	germinal.center.bcell.bed	H3K27ac	DMRs
-2380	3356	389	161	3584	histone_marks//H3K27ac germinal.center.bcell.bed	2.07801e-24	2.57999	2.12822	3.13869	1.13667e-21	germinal.center.bcell.bed	H3K27ac	DMRs
-2370	3355	390	161	3584	histone_marks//H3K27ac germinal.center.bcell.bed	1.4172e-24	2.58739	2.13448	3.14792	7.83712e-22	germinal.center.bcell.bed	H3K27ac	DMRs
-2360	3355	390	161	3584	histone_marks//H3K27ac germinal.center.bcell.bed	1.4172e-24	2.58739	2.13448	3.14792	7.83712e-22	germinal.center.bcell.bed	H3K27ac	DMRs
-2350	3356	389	161	3584	histone_marks//H3K27ac germinal.center.bcell.bed	2.07801e-24	2.57999	2.12822	3.13869	1.13667e-21	germinal.center.bcell.bed	H3K27ac	DMRs
-2340	3356	389	161	3584	histone_marks//H3K27ac germinal.center.bcell.bed	2.07801e-24	2.57999	2.12822	3.13869	1.13667e-21	germinal.center.bcell.bed	H3K27ac	DMRs
-2330	3354	391	161	3584	histone_marks//H3K27ac germinal.center.bcell.bed	9.65672e-25	2.5948	2.14075	3.15659	5.38845e-22	germinal.center.bcell.bed	H3K27ac	DMRs
-2320	3354	391	161	3584	histone_marks//H3K27ac germinal.center.bcell.bed	9.65672e-25	2.5948	2.14075	3.15659	5.38845e-22	germinal.center.bcell.bed	H3K27ac	DMRs
-2310	3353	392	161	3584	histone_marks//H3K27ac germinal.center.bcell.bed	6.5742e-25	2.60221	2.14701	3.16531	3.68813e-22	germinal.center.bcell.bed	H3K27ac	DMRs
-2300	3354	391	161	3584	histone_marks//H3K27ac germinal.center.bcell.bed	9.65672e-25	2.5948	2.14075	3.15659	5.38845e-22	germinal.center.bcell.bed	H3K27ac	DMRs
-2290	3355	390	161	3584	histone_marks//H3K27ac germinal.center.bcell.bed	1.4172e-24	2.58739	2.13448	3.14792	7.83712e-22	germinal.center.bcell.bed	H3K27ac	DMRs
-2280	3354	391	161	3584	histone_marks//H3K27ac germinal.center.bcell.bed	9.65672e-25	2.5948	2.14075	3.15659	5.38845e-22	germinal.center.bcell.bed	H3K27ac	DMRs
-2270	3353	392	161	3584	histone_marks//H3K27ac germinal.center.bcell.bed	6.5742e-25	2.60221	2.14701	3.16531	3.68813e-22	germinal.center.bcell.bed	H3K27ac	DMRs
-2260	3352	393	161	3584	histone_marks//H3K27ac germinal.center.bcell.bed	4.4717e-25	2.60963	2.15328	3.17466	2.52204e-22	germinal.center.bcell.bed	H3K27ac	DMRs
-2250	3351	394	161	3584	histone_marks//H3K27ac germinal.center.bcell.bed	3.03892e-25	2.61705	2.15955	3.18299	1.72611e-22	germinal.center.bcell.bed	H3K27ac	DMRs
-2240	3355	390	161	3584	histone_marks//H3K27ac germinal.center.bcell.bed	1.4172e-24	2.58739	2.13448	3.14792	7.83712e-22	germinal.center.bcell.bed	H3K27ac	DMRs
-2230	3353	392	161	3584	histone_marks//H3K27ac germinal.center.bcell.bed	6.5742e-25	2.60221	2.14701	3.16531	3.68813e-22	germinal.center.bcell.bed	H3K27ac	DMRs
-2220	3354	391	161	3584	histone_marks//H3K27ac germinal.center.bcell.bed	9.65672e-25	2.5948	2.14075	3.15659	5.38845e-22	germinal.center.bcell.bed	H3K27ac	DMRs
-2210	3352	393	161	3584	histone_marks//H3K27ac germinal.center.bcell.bed	4.4717e-25	2.60963	2.15328	3.17466	2.52204e-22	germinal.center.bcell.bed	H3K27ac	DMRs
-2200	3352	393	161	3584	histone_marks//H3K27ac germinal.center.bcell.bed	4.4717e-25	2.60963	2.15328	3.17466	2.52204e-22	germinal.center.bcell.bed	H3K27ac	DMRs
-2190	3351	394	161	3584	histone_marks//H3K27ac germinal.center.bcell.bed	3.03892e-25	2.61705	2.15955	3.18299	1.72611e-22	germinal.center.bcell.bed	H3K27ac	DMRs
-2180	3351	394	161	3584	histone_marks//H3K27ac germinal.center.bcell.bed	3.03892e-25	2.61705	2.15955	3.18299	1.72611e-22	germinal.center.bcell.bed	H3K27ac	DMRs
-2170	3347	398	161	3584	histone_marks//H3K27ac germinal.center.bcell.bed	6.42555e-26	2.64677	2.18473	3.21823	3.66899e-23	germinal.center.bcell.bed	H3K27ac	DMRs
-2160	3344	401	161	3584	histone_marks//H3K27ac germinal.center.bcell.bed	1.98542e-26	2.66911	2.20367	3.24471	1.13566e-23	germinal.center.bcell.bed	H3K27ac	DMRs
-2150	3342	403	161	3584	histone_marks//H3K27ac germinal.center.bcell.bed	9.03545e-27	2.68403	2.21621	3.26233	5.19538e-24	germinal.center.bcell.bed	H3K27ac	DMRs
-2140	3342	403	161	3584	histone_marks//H3K27ac germinal.center.bcell.bed	9.03545e-27	2.68403	2.21621	3.26233	5.19538e-24	germinal.center.bcell.bed	H3K27ac	DMRs
-2130	3340	405	161	3584	histone_marks//H3K27ac germinal.center.bcell.bed	4.09797e-27	2.69896	2.22882	3.28057	2.36453e-24	germinal.center.bcell.bed	H3K27ac	DMRs
-2120	3338	407	161	3584	histone_marks//H3K27ac germinal.center.bcell.bed	1.85233e-27	2.71391	2.24145	3.29811	1.07621e-24	germinal.center.bcell.bed	H3K27ac	DMRs
-2110	3336	409	161	3584	histone_marks//H3K27ac germinal.center.bcell.bed	8.34469e-28	2.72888	2.25411	3.31604	4.89833e-25	germinal.center.bcell.bed	H3K27ac	DMRs
-2100	3334	411	161	3584	histone_marks//H3K27ac germinal.center.bcell.bed	3.74672e-28	2.74387	2.26692	3.33331	2.20682e-25	germinal.center.bcell.bed	H3K27ac	DMRs
-2090	3336	409	161	3584	histone_marks//H3K27ac germinal.center.bcell.bed	8.34469e-28	2.72888	2.25411	3.31604	4.89833e-25	germinal.center.bcell.bed	H3K27ac	DMRs
-2080	3336	409	161	3584	histone_marks//H3K27ac germinal.center.bcell.bed	8.34469e-28	2.72888	2.25411	3.31604	4.89833e-25	germinal.center.bcell.bed	H3K27ac	DMRs
-2070	3333	412	161	3584	histone_marks//H3K27ac germinal.center.bcell.bed	2.50745e-28	2.75137	2.27305	3.34231	1.48441e-25	germinal.center.bcell.bed	H3K27ac	DMRs
-2060	3333	412	161	3584	histone_marks//H3K27ac germinal.center.bcell.bed	2.50745e-28	2.75137	2.27305	3.34231	1.48441e-25	germinal.center.bcell.bed	H3K27ac	DMRs
-2050	3331	414	161	3584	histone_marks//H3K27ac germinal.center.bcell.bed	1.12025e-28	2.76638	2.2858	3.36037	6.6543e-26	germinal.center.bcell.bed	H3K27ac	DMRs
-2040	3328	417	161	3584	histone_marks//H3K27ac germinal.center.bcell.bed	3.32484e-29	2.78894	2.30485	3.38688	1.97828e-26	germinal.center.bcell.bed	H3K27ac	DMRs
-2030	3327	418	161	3584	histone_marks//H3K27ac germinal.center.bcell.bed	2.21419e-29	2.79647	2.31119	3.39648	1.32187e-26	germinal.center.bcell.bed	H3K27ac	DMRs
-2020	3324	421	161	3584	histone_marks//H3K27ac germinal.center.bcell.bed	6.50784e-30	2.81908	2.33039	3.42324	3.93074e-27	germinal.center.bcell.bed	H3K27ac	DMRs
-2010	3326	419	161	3584	histone_marks//H3K27ac germinal.center.bcell.bed	1.47335e-29	2.804	2.31754	3.4054	8.86956e-27	germinal.center.bcell.bed	H3K27ac	DMRs
-2000	3326	419	161	3584	histone_marks//H3K27ac germinal.center.bcell.bed	1.47335e-29	2.804	2.31754	3.4054	8.86956e-27	germinal.center.bcell.bed	H3K27ac	DMRs
-1990	3326	419	161	3584	histone_marks//H3K27ac germinal.center.bcell.bed	1.47335e-29	2.804	2.31754	3.4054	8.86956e-27	germinal.center.bcell.bed	H3K27ac	DMRs
-1980	3324	421	161	3584	histone_marks//H3K27ac germinal.center.bcell.bed	6.50784e-30	2.81908	2.33039	3.42324	3.93074e-27	germinal.center.bcell.bed	H3K27ac	DMRs
-1970	3323	422	161	3584	histone_marks//H3K27ac germinal.center.bcell.bed	4.31995e-30	2.82662	2.33687	3.43218	2.61789e-27	germinal.center.bcell.bed	H3K27ac	DMRs
-1960	3321	424	161	3584	histone_marks//H3K27ac germinal.center.bcell.bed	1.89898e-30	2.84173	2.34959	3.45009	1.15648e-27	germinal.center.bcell.bed	H3K27ac	DMRs
-1950	3320	425	161	3584	histone_marks//H3K27ac germinal.center.bcell.bed	1.25755e-30	2.84929	2.35597	3.45906	7.68361e-28	germinal.center.bcell.bed	H3K27ac	DMRs
-1940	3317	428	161	3584	histone_marks//H3K27ac germinal.center.bcell.bed	3.6347e-31	2.87199	2.37526	3.48606	2.25352e-28	germinal.center.bcell.bed	H3K27ac	DMRs
-1930	3317	428	161	3584	histone_marks//H3K27ac germinal.center.bcell.bed	3.6347e-31	2.87199	2.37526	3.48606	2.25352e-28	germinal.center.bcell.bed	H3K27ac	DMRs
-1920	3316	429	161	3584	histone_marks//H3K27ac germinal.center.bcell.bed	2.39939e-31	2.87957	2.38149	3.49509	1.49002e-28	germinal.center.bcell.bed	H3K27ac	DMRs
-1910	3315	430	161	3584	histone_marks//H3K27ac germinal.center.bcell.bed	1.58267e-31	2.88715	2.38797	3.50412	9.87587e-29	germinal.center.bcell.bed	H3K27ac	DMRs
-1900	3310	435	161	3584	histone_marks//H3K27ac germinal.center.bcell.bed	1.95335e-32	2.92512	2.42026	3.54871	1.22866e-29	germinal.center.bcell.bed	H3K27ac	DMRs
-1890	3308	437	161	3584	histone_marks//H3K27ac germinal.center.bcell.bed	8.41376e-33	2.94035	2.43301	3.56712	5.32591e-30	germinal.center.bcell.bed	H3K27ac	DMRs
-1880	3306	439	161	3584	histone_marks//H3K27ac germinal.center.bcell.bed	3.61304e-33	2.95559	2.44598	3.58515	2.30512e-30	germinal.center.bcell.bed	H3K27ac	DMRs
-1870	3306	439	161	3584	histone_marks//H3K27ac germinal.center.bcell.bed	3.61304e-33	2.95559	2.44598	3.58515	2.30512e-30	germinal.center.bcell.bed	H3K27ac	DMRs
-1860	3304	441	161	3584	histone_marks//H3K27ac germinal.center.bcell.bed	1.5468e-33	2.97085	2.45889	3.60337	9.89954e-31	germinal.center.bcell.bed	H3K27ac	DMRs
-1850	3302	443	161	3584	histone_marks//H3K27ac germinal.center.bcell.bed	6.60214e-34	2.98613	2.47181	3.62137	4.23858e-31	germinal.center.bcell.bed	H3K27ac	DMRs
-1840	3300	445	161	3584	histone_marks//H3K27ac germinal.center.bcell.bed	2.80951e-34	3.00143	2.48474	3.63979	1.80932e-31	germinal.center.bcell.bed	H3K27ac	DMRs
-1830	3297	448	161	3584	histone_marks//H3K27ac germinal.center.bcell.bed	7.75568e-35	3.02441	2.50425	3.66737	5.02568e-32	germinal.center.bcell.bed	H3K27ac	DMRs
-1820	3296	449	161	3584	histone_marks//H3K27ac germinal.center.bcell.bed	5.04242e-35	3.03208	2.51057	3.67612	3.28766e-32	germinal.center.bcell.bed	H3K27ac	DMRs
-1810	3296	449	161	3584	histone_marks//H3K27ac germinal.center.bcell.bed	5.04242e-35	3.03208	2.51057	3.67612	3.28766e-32	germinal.center.bcell.bed	H3K27ac	DMRs
-1800	3296	449	161	3584	histone_marks//H3K27ac germinal.center.bcell.bed	5.04242e-35	3.03208	2.51057	3.67612	3.28766e-32	germinal.center.bcell.bed	H3K27ac	DMRs
-1790	3298	447	161	3584	histone_marks//H3K27ac germinal.center.bcell.bed	1.19201e-34	3.01674	2.49767	3.65798	7.70038e-32	germinal.center.bcell.bed	H3K27ac	DMRs
-1780	3298	447	161	3584	histone_marks//H3K27ac germinal.center.bcell.bed	1.19201e-34	3.01674	2.49767	3.65798	7.70038e-32	germinal.center.bcell.bed	H3K27ac	DMRs
-1770	3295	450	161	3584	histone_marks//H3K27ac germinal.center.bcell.bed	3.27595e-35	3.03975	2.51707	3.68521	2.14247e-32	germinal.center.bcell.bed	H3K27ac	DMRs
-1760	3295	450	161	3584	histone_marks//H3K27ac germinal.center.bcell.bed	3.27595e-35	3.03975	2.51707	3.68521	2.14247e-32	germinal.center.bcell.bed	H3K27ac	DMRs
-1750	3294	451	161	3584	histone_marks//H3K27ac germinal.center.bcell.bed	2.12675e-35	3.04743	2.52356	3.69422	1.39515e-32	germinal.center.bcell.bed	H3K27ac	DMRs
-1740	3293	452	161	3584	histone_marks//H3K27ac germinal.center.bcell.bed	1.37968e-35	3.05512	2.53026	3.70381	9.09207e-33	germinal.center.bcell.bed	H3K27ac	DMRs
-1730	3292	453	161	3584	histone_marks//H3K27ac germinal.center.bcell.bed	8.94376e-36	3.0628	2.53672	3.71272	5.90288e-33	germinal.center.bcell.bed	H3K27ac	DMRs
-1720	3290	455	161	3584	histone_marks//H3K27ac germinal.center.bcell.bed	3.75022e-36	3.07819	2.54967	3.73096	2.48639e-33	germinal.center.bcell.bed	H3K27ac	DMRs
-1710	3289	456	161	3584	histone_marks//H3K27ac germinal.center.bcell.bed	2.42578e-36	3.0859	2.55616	3.74023	1.61314e-33	germinal.center.bcell.bed	H3K27ac	DMRs
-1700	3291	454	161	3584	histone_marks//H3K27ac germinal.center.bcell.bed	5.79357e-36	3.0705	2.54319	3.72215	3.82955e-33	germinal.center.bcell.bed	H3K27ac	DMRs
-1690	3290	455	161	3584	histone_marks//H3K27ac germinal.center.bcell.bed	3.75022e-36	3.07819	2.54967	3.73096	2.48639e-33	germinal.center.bcell.bed	H3K27ac	DMRs
-1680	3286	459	161	3584	histone_marks//H3K27ac germinal.center.bcell.bed	6.53667e-37	3.10903	2.5757	3.76782	4.36649e-34	germinal.center.bcell.bed	H3K27ac	DMRs
-1670	3284	461	161	3584	histone_marks//H3K27ac germinal.center.bcell.bed	2.71728e-37	3.12448	2.5889	3.78558	1.82873e-34	germinal.center.bcell.bed	H3K27ac	DMRs
-1660	3284	461	161	3584	histone_marks//H3K27ac germinal.center.bcell.bed	2.71728e-37	3.12448	2.5889	3.78558	1.82873e-34	germinal.center.bcell.bed	H3K27ac	DMRs
-1650	3285	460	161	3584	histone_marks//H3K27ac germinal.center.bcell.bed	4.216e-37	3.11675	2.58223	3.77712	2.8205e-34	germinal.center.bcell.bed	H3K27ac	DMRs
-1640	3284	461	161	3584	histone_marks//H3K27ac germinal.center.bcell.bed	2.71728e-37	3.12448	2.5889	3.78558	1.82873e-34	germinal.center.bcell.bed	H3K27ac	DMRs
-1630	3283	462	161	3584	histone_marks//H3K27ac germinal.center.bcell.bed	1.75008e-37	3.13221	2.59522	3.79496	1.1813e-34	germinal.center.bcell.bed	H3K27ac	DMRs
-1620	3283	462	161	3584	histone_marks//H3K27ac germinal.center.bcell.bed	1.75008e-37	3.13221	2.59522	3.79496	1.1813e-34	germinal.center.bcell.bed	H3K27ac	DMRs
-1610	3280	465	161	3584	histone_marks//H3K27ac germinal.center.bcell.bed	4.65565e-38	3.15543	2.61486	3.82269	3.15187e-35	germinal.center.bcell.bed	H3K27ac	DMRs
-1600	3280	465	161	3584	histone_marks//H3K27ac germinal.center.bcell.bed	4.65565e-38	3.15543	2.61486	3.82269	3.15187e-35	germinal.center.bcell.bed	H3K27ac	DMRs
-1590	3278	467	161	3584	histone_marks//H3K27ac germinal.center.bcell.bed	1.91894e-38	3.17093	2.62811	3.84118	1.30104e-35	germinal.center.bcell.bed	H3K27ac	DMRs
-1580	3276	469	161	3584	histone_marks//H3K27ac germinal.center.bcell.bed	7.88725e-39	3.18646	2.64117	3.8596	5.37911e-36	germinal.center.bcell.bed	H3K27ac	DMRs
-1570	3275	470	161	3584	histone_marks//H3K27ac germinal.center.bcell.bed	5.0513e-39	3.19422	2.64773	3.86883	3.45004e-36	germinal.center.bcell.bed	H3K27ac	DMRs
-1560	3273	472	161	3584	histone_marks//H3K27ac germinal.center.bcell.bed	2.06753e-39	3.20977	2.66087	3.88731	1.41419e-36	germinal.center.bcell.bed	H3K27ac	DMRs
-1550	3265	480	161	3584	histone_marks//H3K27ac germinal.center.bcell.bed	5.64535e-41	3.27217	2.71369	3.96136	3.92352e-38	germinal.center.bcell.bed	H3K27ac	DMRs
-1540	3265	480	161	3584	histone_marks//H3K27ac germinal.center.bcell.bed	5.64535e-41	3.27217	2.71369	3.96136	3.92352e-38	germinal.center.bcell.bed	H3K27ac	DMRs
-1530	3262	483	161	3584	histone_marks//H3K27ac germinal.center.bcell.bed	1.44679e-41	3.29564	2.7336	3.98888	1.00986e-38	germinal.center.bcell.bed	H3K27ac	DMRs
-1520	3261	484	161	3584	histone_marks//H3K27ac germinal.center.bcell.bed	9.17754e-42	3.30348	2.74021	3.99875	6.43346e-39	germinal.center.bcell.bed	H3K27ac	DMRs
-1510	3259	486	161	3584	histone_marks//H3K27ac germinal.center.bcell.bed	3.68549e-42	3.31916	2.75346	4.01741	2.5909e-39	germinal.center.bcell.bed	H3K27ac	DMRs
-1500	3261	484	161	3584	histone_marks//H3K27ac germinal.center.bcell.bed	9.17754e-42	3.30348	2.74021	3.99875	6.43346e-39	germinal.center.bcell.bed	H3K27ac	DMRs
-1490	3259	486	161	3584	histone_marks//H3K27ac germinal.center.bcell.bed	3.68549e-42	3.31916	2.75346	4.01741	2.5909e-39	germinal.center.bcell.bed	H3K27ac	DMRs
-1480	3257	488	161	3584	histone_marks//H3K27ac germinal.center.bcell.bed	1.47606e-42	3.33486	2.76679	4.03598	1.04063e-39	germinal.center.bcell.bed	H3K27ac	DMRs
-1470	3251	494	161	3584	histone_marks//H3K27ac germinal.center.bcell.bed	9.33354e-44	3.38209	2.80694	4.09243	6.67348e-41	germinal.center.bcell.bed	H3K27ac	DMRs
-1460	3253	492	161	3584	histone_marks//H3K27ac germinal.center.bcell.bed	2.34896e-43	3.36633	2.79343	4.07305	1.66541e-40	germinal.center.bcell.bed	H3K27ac	DMRs
-1450	3252	493	161	3584	histone_marks//H3K27ac germinal.center.bcell.bed	1.48116e-43	3.37421	2.80019	4.08226	1.05311e-40	germinal.center.bcell.bed	H3K27ac	DMRs
-1440	3249	496	161	3584	histone_marks//H3K27ac germinal.center.bcell.bed	3.69899e-44	3.39787	2.81988	4.11082	2.65218e-41	germinal.center.bcell.bed	H3K27ac	DMRs
-1430	3246	499	161	3584	histone_marks//H3K27ac germinal.center.bcell.bed	9.18381e-45	3.42158	2.84002	4.13911	6.60316e-42	germinal.center.bcell.bed	H3K27ac	DMRs
-1420	3244	501	161	3584	histone_marks//H3K27ac germinal.center.bcell.bed	3.61616e-45	3.43741	2.85342	4.15776	2.60725e-42	germinal.center.bcell.bed	H3K27ac	DMRs
-1410	3242	503	161	3584	histone_marks//H3K27ac germinal.center.bcell.bed	1.42023e-45	3.45326	2.86682	4.17664	1.02682e-42	germinal.center.bcell.bed	H3K27ac	DMRs
-1400	3241	504	161	3584	histone_marks//H3K27ac germinal.center.bcell.bed	8.89194e-46	3.46119	2.87351	4.18612	6.43776e-43	germinal.center.bcell.bed	H3K27ac	DMRs
-1390	3237	508	161	3584	histone_marks//H3K27ac germinal.center.bcell.bed	1.35766e-46	3.49297	2.90055	4.22325	9.87018e-44	germinal.center.bcell.bed	H3K27ac	DMRs
-1380	3236	509	161	3584	histone_marks//H3K27ac germinal.center.bcell.bed	8.4733e-47	3.50093	2.90728	4.23289	6.16856e-44	germinal.center.bcell.bed	H3K27ac	DMRs
-1370	3237	508	161	3584	histone_marks//H3K27ac germinal.center.bcell.bed	1.35766e-46	3.49297	2.90055	4.22325	9.87018e-44	germinal.center.bcell.bed	H3K27ac	DMRs
-1360	3234	511	161	3584	histone_marks//H3K27ac germinal.center.bcell.bed	3.29425e-47	3.51685	2.92078	4.25213	2.4081e-44	germinal.center.bcell.bed	H3K27ac	DMRs
-1350	3233	512	161	3584	histone_marks//H3K27ac germinal.center.bcell.bed	2.05211e-47	3.52483	2.92763	4.26159	1.50215e-44	germinal.center.bcell.bed	H3K27ac	DMRs
-1340	3226	519	161	3584	histone_marks//H3K27ac germinal.center.bcell.bed	7.34085e-49	3.58076	2.9748	4.32819	5.4102e-46	germinal.center.bcell.bed	H3K27ac	DMRs
-1330	3226	519	161	3584	histone_marks//H3K27ac germinal.center.bcell.bed	7.34085e-49	3.58076	2.9748	4.32819	5.4102e-46	germinal.center.bcell.bed	H3K27ac	DMRs
-1320	3223	522	161	3584	histone_marks//H3K27ac germinal.center.bcell.bed	1.7451e-49	3.60481	2.99538	4.35681	1.28963e-46	germinal.center.bcell.bed	H3K27ac	DMRs
-1310	3220	525	161	3584	histone_marks//H3K27ac germinal.center.bcell.bed	4.12582e-50	3.6289	3.01561	4.38546	3.05311e-47	germinal.center.bcell.bed	H3K27ac	DMRs
-1300	3218	527	161	3584	histone_marks//H3K27ac germinal.center.bcell.bed	1.57273e-50	3.64499	3.02919	4.40457	1.16854e-47	germinal.center.bcell.bed	H3K27ac	DMRs
-1290	3217	528	161	3584	histone_marks//H3K27ac germinal.center.bcell.bed	9.70133e-51	3.65304	3.03599	4.41413	7.21779e-48	germinal.center.bcell.bed	H3K27ac	DMRs
-1280	3214	531	161	3584	histone_marks//H3K27ac germinal.center.bcell.bed	2.26882e-51	3.67722	3.05655	4.44261	1.69481e-48	germinal.center.bcell.bed	H3K27ac	DMRs
-1270	3212	533	161	3584	histone_marks//H3K27ac germinal.center.bcell.bed	8.58643e-52	3.69337	3.06985	4.46179	6.43124e-49	germinal.center.bcell.bed	H3K27ac	DMRs
-1260	3208	537	161	3584	histone_marks//H3K27ac germinal.center.bcell.bed	1.22108e-52	3.72572	3.09752	4.50024	9.17028e-50	germinal.center.bcell.bed	H3K27ac	DMRs
-1250	3206	539	161	3584	histone_marks//H3K27ac germinal.center.bcell.bed	4.58848e-53	3.74193	3.11129	4.51951	3.46889e-50	germinal.center.bcell.bed	H3K27ac	DMRs
-1240	3207	538	161	3584	histone_marks//H3K27ac germinal.center.bcell.bed	7.48744e-53	3.73382	3.1044	4.50987	5.63804e-50	germinal.center.bcell.bed	H3K27ac	DMRs
-1230	3207	538	161	3584	histone_marks//H3K27ac germinal.center.bcell.bed	7.48744e-53	3.73382	3.1044	4.50987	5.63804e-50	germinal.center.bcell.bed	H3K27ac	DMRs
-1220	3206	539	161	3584	histone_marks//H3K27ac germinal.center.bcell.bed	4.58848e-53	3.74193	3.11129	4.51951	3.46889e-50	germinal.center.bcell.bed	H3K27ac	DMRs
-1210	3204	541	161	3584	histone_marks//H3K27ac germinal.center.bcell.bed	1.72018e-53	3.75816	3.1251	4.53863	1.30562e-50	germinal.center.bcell.bed	H3K27ac	DMRs
-1200	3204	541	161	3584	histone_marks//H3K27ac germinal.center.bcell.bed	1.72018e-53	3.75816	3.1251	4.53863	1.30562e-50	germinal.center.bcell.bed	H3K27ac	DMRs
-1190	3203	542	161	3584	histone_marks//H3K27ac germinal.center.bcell.bed	1.05232e-53	3.76628	3.13202	4.5484	8.00813e-51	germinal.center.bcell.bed	H3K27ac	DMRs
-1180	3199	546	161	3584	histone_marks//H3K27ac germinal.center.bcell.bed	1.46523e-54	3.79881	3.15909	4.58674	1.11797e-51	germinal.center.bcell.bed	H3K27ac	DMRs
-1170	3197	548	161	3584	histone_marks//H3K27ac germinal.center.bcell.bed	5.4485e-55	3.81511	3.17314	4.60622	4.1681e-52	germinal.center.bcell.bed	H3K27ac	DMRs
-1160	3195	550	161	3584	histone_marks//H3K27ac germinal.center.bcell.bed	2.02138e-55	3.83143	3.18706	4.62642	1.54838e-52	germinal.center.bcell.bed	H3K27ac	DMRs
-1150	3191	554	161	3584	histone_marks//H3K27ac germinal.center.bcell.bed	2.76316e-56	3.86413	3.21455	4.66459	2.12487e-53	germinal.center.bcell.bed	H3K27ac	DMRs
-1140	3189	556	161	3584	histone_marks//H3K27ac germinal.center.bcell.bed	1.01813e-56	3.88051	3.22843	4.68357	7.84977e-54	germinal.center.bcell.bed	H3K27ac	DMRs
-1130	3185	560	161	3584	histone_marks//H3K27ac germinal.center.bcell.bed	1.37293e-57	3.91333	3.25635	4.7236	1.06402e-54	germinal.center.bcell.bed	H3K27ac	DMRs
-1120	3185	560	161	3584	histone_marks//H3K27ac germinal.center.bcell.bed	1.37293e-57	3.91333	3.25635	4.7236	1.06402e-54	germinal.center.bcell.bed	H3K27ac	DMRs
-1110	3183	562	161	3584	histone_marks//H3K27ac germinal.center.bcell.bed	5.02467e-58	3.92978	3.27018	4.74289	3.90919e-55	germinal.center.bcell.bed	H3K27ac	DMRs
-1100	3178	567	161	3584	histone_marks//H3K27ac germinal.center.bcell.bed	4.03194e-59	3.97097	3.30496	4.79126	3.14894e-56	germinal.center.bcell.bed	H3K27ac	DMRs
-1090	3177	568	161	3584	histone_marks//H3K27ac germinal.center.bcell.bed	2.43037e-59	3.97923	3.31175	4.8013	1.90298e-56	germinal.center.bcell.bed	H3K27ac	DMRs
-1080	3178	567	161	3584	histone_marks//H3K27ac germinal.center.bcell.bed	4.03194e-59	3.97097	3.30496	4.79126	3.14894e-56	germinal.center.bcell.bed	H3K27ac	DMRs
-1070	3175	570	161	3584	histone_marks//H3K27ac germinal.center.bcell.bed	8.81598e-60	3.99575	3.32608	4.82124	6.91173e-57	germinal.center.bcell.bed	H3K27ac	DMRs
-1060	3173	572	161	3584	histone_marks//H3K27ac germinal.center.bcell.bed	3.1909e-60	4.0123	3.34003	4.84123	2.50805e-57	germinal.center.bcell.bed	H3K27ac	DMRs
-1050	3169	576	161	3584	histone_marks//H3K27ac germinal.center.bcell.bed	4.15287e-61	4.04545	3.36808	4.88015	3.28077e-58	germinal.center.bcell.bed	H3K27ac	DMRs
-1040	3169	576	161	3584	histone_marks//H3K27ac germinal.center.bcell.bed	4.15287e-61	4.04545	3.36808	4.88015	3.28077e-58	germinal.center.bcell.bed	H3K27ac	DMRs
-1030	3169	576	161	3584	histone_marks//H3K27ac germinal.center.bcell.bed	4.15287e-61	4.04545	3.36808	4.88015	3.28077e-58	germinal.center.bcell.bed	H3K27ac	DMRs
-1020	3167	578	161	3584	histone_marks//H3K27ac germinal.center.bcell.bed	1.4933e-61	4.06206	3.38213	4.89986	1.18419e-58	germinal.center.bcell.bed	H3K27ac	DMRs
-1010	3167	578	161	3584	histone_marks//H3K27ac germinal.center.bcell.bed	1.4933e-61	4.06206	3.38213	4.89986	1.18419e-58	germinal.center.bcell.bed	H3K27ac	DMRs
-1000	3165	580	161	3584	histone_marks//H3K27ac germinal.center.bcell.bed	5.35806e-62	4.07869	3.39612	4.9196	4.26501e-59	germinal.center.bcell.bed	H3K27ac	DMRs
-990	3165	580	161	3584	histone_marks//H3K27ac germinal.center.bcell.bed	5.35806e-62	4.07869	3.39612	4.9196	4.26501e-59	germinal.center.bcell.bed	H3K27ac	DMRs
-980	3163	582	161	3584	histone_marks//H3K27ac germinal.center.bcell.bed	1.91836e-62	4.09534	3.4102	4.93934	1.53085e-59	germinal.center.bcell.bed	H3K27ac	DMRs
-970	3159	586	161	3584	histone_marks//H3K27ac germinal.center.bcell.bed	2.44332e-63	4.1287	3.43843	4.97954	1.9571e-60	germinal.center.bcell.bed	H3K27ac	DMRs
-960	3156	589	161	3584	histone_marks//H3K27ac germinal.center.bcell.bed	5.18009e-64	4.15378	3.45966	5.00942	4.15961e-61	germinal.center.bcell.bed	H3K27ac	DMRs
-950	3155	590	161	3584	histone_marks//H3K27ac germinal.center.bcell.bed	3.08552e-64	4.16215	3.46675	5.01938	2.48076e-61	germinal.center.bcell.bed	H3K27ac	DMRs
-940	3153	592	161	3584	histone_marks//H3K27ac germinal.center.bcell.bed	1.09301e-64	4.17891	3.48101	5.03928	8.79871e-62	germinal.center.bcell.bed	H3K27ac	DMRs
-930	3151	594	161	3584	histone_marks//H3K27ac germinal.center.bcell.bed	3.86369e-65	4.19569	3.4952	5.05855	3.118e-62	germinal.center.bcell.bed	H3K27ac	DMRs
-920	3146	599	161	3584	histone_marks//H3K27ac germinal.center.bcell.bed	2.84425e-66	4.23772	3.53106	5.10847	2.31522e-63	germinal.center.bcell.bed	H3K27ac	DMRs
-910	3147	598	161	3584	histone_marks//H3K27ac germinal.center.bcell.bed	4.79764e-66	4.2293	3.52378	5.09847	3.89089e-63	germinal.center.bcell.bed	H3K27ac	DMRs
-900	3142	603	161	3584	histone_marks//H3K27ac germinal.center.bcell.bed	3.49521e-67	4.27145	3.55921	5.14861	2.85209e-64	germinal.center.bcell.bed	H3K27ac	DMRs
-890	3140	605	161	3584	histone_marks//H3K27ac germinal.center.bcell.bed	1.22146e-67	4.28834	3.57358	5.16793	9.99154e-65	germinal.center.bcell.bed	H3K27ac	DMRs
-880	3137	608	161	3584	histone_marks//H3K27ac germinal.center.bcell.bed	2.5137e-68	4.31373	3.59491	5.19877	2.06123e-65	germinal.center.bcell.bed	H3K27ac	DMRs
-870	3135	610	161	3584	histone_marks//H3K27ac germinal.center.bcell.bed	8.73961e-69	4.33068	3.60934	5.21901	7.18396e-66	germinal.center.bcell.bed	H3K27ac	DMRs
-860	3135	610	161	3584	histone_marks//H3K27ac germinal.center.bcell.bed	8.73961e-69	4.33068	3.60934	5.21901	7.18396e-66	germinal.center.bcell.bed	H3K27ac	DMRs
-850	3132	613	161	3584	histone_marks//H3K27ac germinal.center.bcell.bed	1.78484e-69	4.35614	3.63076	5.24962	1.47428e-66	germinal.center.bcell.bed	H3K27ac	DMRs
-840	3128	617	161	3584	histone_marks//H3K27ac germinal.center.bcell.bed	2.13139e-70	4.39017	3.65945	5.29005	1.76693e-67	germinal.center.bcell.bed	H3K27ac	DMRs
-830	3123	622	161	3584	histone_marks//H3K27ac germinal.center.bcell.bed	1.47937e-71	4.43283	3.69587	5.34036	1.22936e-68	germinal.center.bcell.bed	H3K27ac	DMRs
-820	3120	625	161	3584	histone_marks//H3K27ac germinal.center.bcell.bed	2.96702e-72	4.45849	3.7176	5.37073	2.47153e-69	germinal.center.bcell.bed	H3K27ac	DMRs
-810	3117	628	161	3584	histone_marks//H3K27ac germinal.center.bcell.bed	5.92411e-73	4.4842	3.73952	5.40079	4.94071e-70	germinal.center.bcell.bed	H3K27ac	DMRs
-800	3116	629	161	3584	histone_marks//H3K27ac germinal.center.bcell.bed	3.45908e-73	4.49278	3.74692	5.41139	2.88834e-70	germinal.center.bcell.bed	H3K27ac	DMRs
-790	3111	634	161	3584	histone_marks//H3K27ac germinal.center.bcell.bed	2.33048e-74	4.53576	3.78302	5.46333	1.95528e-71	germinal.center.bcell.bed	H3K27ac	DMRs
-780	3109	636	161	3584	histone_marks//H3K27ac germinal.center.bcell.bed	7.89497e-75	4.553	3.79741	5.48369	6.63178e-72	germinal.center.bcell.bed	H3K27ac	DMRs
-770	3105	640	161	3584	histone_marks//H3K27ac germinal.center.bcell.bed	9.00788e-76	4.58753	3.82661	5.52439	7.58463e-73	germinal.center.bcell.bed	H3K27ac	DMRs
-760	3102	643	161	3584	histone_marks//H3K27ac germinal.center.bcell.bed	1.75941e-76	4.61349	3.84861	5.55508	1.48494e-73	germinal.center.bcell.bed	H3K27ac	DMRs
-750	3099	646	161	3584	histone_marks//H3K27ac germinal.center.bcell.bed	3.42159e-77	4.6395	3.8708	5.58606	2.89466e-74	germinal.center.bcell.bed	H3K27ac	DMRs
-740	3096	649	161	3584	histone_marks//H3K27ac germinal.center.bcell.bed	6.62543e-78	4.66556	3.89283	5.61767	5.61836e-75	germinal.center.bcell.bed	H3K27ac	DMRs
-730	3093	652	161	3584	histone_marks//H3K27ac germinal.center.bcell.bed	1.27742e-78	4.69167	3.91519	5.64791	1.08709e-75	germinal.center.bcell.bed	H3K27ac	DMRs
-720	3093	652	161	3584	histone_marks//H3K27ac germinal.center.bcell.bed	1.27742e-78	4.69167	3.91519	5.64791	1.08709e-75	germinal.center.bcell.bed	H3K27ac	DMRs
-710	3091	654	161	3584	histone_marks//H3K27ac germinal.center.bcell.bed	4.2532e-79	4.7091	3.92939	5.66861	3.62373e-76	germinal.center.bcell.bed	H3K27ac	DMRs
-700	3088	657	161	3584	histone_marks//H3K27ac germinal.center.bcell.bed	8.14229e-80	4.7353	3.95182	5.69967	6.95352e-77	germinal.center.bcell.bed	H3K27ac	DMRs
-690	3086	659	161	3584	histone_marks//H3K27ac germinal.center.bcell.bed	2.69822e-80	4.75279	3.96638	5.72039	2.30697e-77	germinal.center.bcell.bed	H3K27ac	DMRs
-680	3084	661	161	3584	histone_marks//H3K27ac germinal.center.bcell.bed	8.92463e-81	4.7703	3.98141	5.7411	7.63948e-78	germinal.center.bcell.bed	H3K27ac	DMRs
-670	3079	666	161	3584	histone_marks//H3K27ac germinal.center.bcell.bed	5.56953e-82	4.81419	4.01905	5.7933	4.77866e-79	germinal.center.bcell.bed	H3K27ac	DMRs
-660	3078	667	161	3584	histone_marks//H3K27ac germinal.center.bcell.bed	3.19343e-82	4.82298	4.02621	5.80387	2.74635e-79	germinal.center.bcell.bed	H3K27ac	DMRs
-650	3072	673	161	3584	histone_marks//H3K27ac germinal.center.bcell.bed	1.12374e-83	4.87586	4.07092	5.86757	9.68665e-81	germinal.center.bcell.bed	H3K27ac	DMRs
-640	3068	677	161	3584	histone_marks//H3K27ac germinal.center.bcell.bed	1.19565e-84	4.91123	4.10046	5.90852	1.03424e-81	germinal.center.bcell.bed	H3K27ac	DMRs
-630	3066	679	161	3584	histone_marks//H3K27ac germinal.center.bcell.bed	3.88939e-85	4.92895	4.11611	5.92952	3.36821e-82	germinal.center.bcell.bed	H3K27ac	DMRs
-620	3062	683	161	3584	histone_marks//H3K27ac germinal.center.bcell.bed	4.09317e-86	4.96446	4.1459	5.97162	3.55287e-83	germinal.center.bcell.bed	H3K27ac	DMRs
-610	3059	686	161	3584	histone_marks//H3K27ac germinal.center.bcell.bed	7.52704e-87	4.99116	4.1684	6.00328	6.5711e-84	germinal.center.bcell.bed	H3K27ac	DMRs
-600	3061	684	161	3584	histone_marks//H3K27ac germinal.center.bcell.bed	2.32869e-86	4.97336	4.1533	5.98216	2.02596e-83	germinal.center.bcell.bed	H3K27ac	DMRs
-590	3060	685	161	3584	histone_marks//H3K27ac germinal.center.bcell.bed	1.32424e-86	4.98225	4.16085	5.99271	1.15473e-83	germinal.center.bcell.bed	H3K27ac	DMRs
-580	3054	691	161	3584	histone_marks//H3K27ac germinal.center.bcell.bed	4.43588e-88	5.03576	4.20619	6.05626	3.88583e-85	germinal.center.bcell.bed	H3K27ac	DMRs
-570	3050	695	161	3584	histone_marks//H3K27ac germinal.center.bcell.bed	4.56832e-89	5.07155	4.2365	6.09883	4.01099e-86	germinal.center.bcell.bed	H3K27ac	DMRs
-560	3049	696	161	3584	histone_marks//H3K27ac germinal.center.bcell.bed	2.58503e-89	5.08051	4.24409	6.1095	2.27224e-86	germinal.center.bcell.bed	H3K27ac	DMRs
-550	3047	698	161	3584	histone_marks//H3K27ac germinal.center.bcell.bed	8.26618e-90	5.09845	4.25928	6.13087	7.28251e-87	germinal.center.bcell.bed	H3K27ac	DMRs
-540	3046	699	161	3584	histone_marks//H3K27ac germinal.center.bcell.bed	4.67127e-90	5.10743	4.26688	6.14157	4.12006e-87	germinal.center.bcell.bed	H3K27ac	DMRs
-530	3039	706	161	3584	histone_marks//H3K27ac germinal.center.bcell.bed	8.49115e-92	5.17046	4.32018	6.21678	7.51467e-89	germinal.center.bcell.bed	H3K27ac	DMRs
-520	3036	709	161	3584	histone_marks//H3K27ac germinal.center.bcell.bed	1.5142e-92	5.19755	4.34309	6.24898	1.34916e-89	germinal.center.bcell.bed	H3K27ac	DMRs
-510	3034	711	161	3584	histone_marks//H3K27ac germinal.center.bcell.bed	4.7868e-93	5.21565	4.35882	6.2699	4.26982e-90	germinal.center.bcell.bed	H3K27ac	DMRs
-500	3032	713	161	3584	histone_marks//H3K27ac germinal.center.bcell.bed	1.51059e-93	5.23377	4.37417	6.29226	1.34896e-90	germinal.center.bcell.bed	H3K27ac	DMRs
-490	3030	715	161	3584	histone_marks//H3K27ac germinal.center.bcell.bed	4.75877e-94	5.25191	4.38957	6.31432	4.26385e-91	germinal.center.bcell.bed	H3K27ac	DMRs
-480	3030	715	161	3584	histone_marks//H3K27ac germinal.center.bcell.bed	4.75877e-94	5.25191	4.38957	6.31432	4.26385e-91	germinal.center.bcell.bed	H3K27ac	DMRs
-470	3026	719	161	3584	histone_marks//H3K27ac germinal.center.bcell.bed	4.69814e-95	5.28827	4.41993	6.35641	4.22363e-92	germinal.center.bcell.bed	H3K27ac	DMRs
-460	3022	723	161	3584	histone_marks//H3K27ac germinal.center.bcell.bed	4.60634e-96	5.32473	4.45069	6.39943	4.15952e-93	germinal.center.bcell.bed	H3K27ac	DMRs
-450	3020	725	161	3584	histone_marks//H3K27ac germinal.center.bcell.bed	1.43863e-96	5.34299	4.46612	6.42197	1.30196e-93	germinal.center.bcell.bed	H3K27ac	DMRs
-440	3017	728	161	3584	histone_marks//H3K27ac germinal.center.bcell.bed	2.50291e-97	5.37043	4.48931	6.45449	2.27264e-94	germinal.center.bcell.bed	H3K27ac	DMRs
-430	3017	728	161	3584	histone_marks//H3K27ac germinal.center.bcell.bed	2.50291e-97	5.37043	4.48931	6.45449	2.27264e-94	germinal.center.bcell.bed	H3K27ac	DMRs
-420	3014	731	161	3584	histone_marks//H3K27ac germinal.center.bcell.bed	4.3378e-98	5.39793	4.51311	6.48766	3.94306e-95	germinal.center.bcell.bed	H3K27ac	DMRs
-410	3012	733	161	3584	histone_marks//H3K27ac germinal.center.bcell.bed	1.34554e-98	5.41629	4.52782	6.50978	1.22578e-95	germinal.center.bcell.bed	H3K27ac	DMRs
-400	3008	737	161	3584	histone_marks//H3K27ac germinal.center.bcell.bed	1.28806e-99	5.45308	4.55978	6.55381	1.17728e-96	germinal.center.bcell.bed	H3K27ac	DMRs
-390	3005	740	161	3584	histone_marks//H3K27ac germinal.center.bcell.bed	2.20693e-100	5.48074	4.58254	6.58665	2.02596e-97	germinal.center.bcell.bed	H3K27ac	DMRs
-380	3001	744	161	3584	histone_marks//H3K27ac germinal.center.bcell.bed	2.08785e-101	5.51771	4.61357	6.62923	1.92291e-98	germinal.center.bcell.bed	H3K27ac	DMRs
-370	2997	748	161	3584	histone_marks//H3K27ac germinal.center.bcell.bed	1.962e-102	5.55477	4.64478	6.67338	1.81485e-99	germinal.center.bcell.bed	H3K27ac	DMRs
-360	2996	749	161	3584	histone_marks//H3K27ac germinal.center.bcell.bed	1.08517e-102	5.56405	4.65281	6.68443	1.00595e-99	germinal.center.bcell.bed	H3K27ac	DMRs
-350	2997	748	161	3584	histone_marks//H3K27ac germinal.center.bcell.bed	1.962e-102	5.55477	4.64478	6.67338	1.81485e-99	germinal.center.bcell.bed	H3K27ac	DMRs
-340	2994	751	161	3584	histone_marks//H3K27ac germinal.center.bcell.bed	3.31548e-103	5.58264	4.66926	6.70654	3.0834e-100	germinal.center.bcell.bed	H3K27ac	DMRs
-330	2992	753	161	3584	histone_marks//H3K27ac germinal.center.bcell.bed	1.01129e-103	5.60124	4.68414	6.72757	9.42522e-101	germinal.center.bcell.bed	H3K27ac	DMRs
-320	2991	754	161	3584	histone_marks//H3K27ac germinal.center.bcell.bed	5.58174e-104	5.61055	4.69262	6.74085	5.20776e-101	germinal.center.bcell.bed	H3K27ac	DMRs
-310	2989	756	161	3584	histone_marks//H3K27ac germinal.center.bcell.bed	1.69832e-104	5.6292	4.70832	6.76221	1.58792e-101	germinal.center.bcell.bed	H3K27ac	DMRs
-300	2987	758	161	3584	histone_marks//H3K27ac germinal.center.bcell.bed	5.1588e-105	5.64787	4.72408	6.78272	4.82864e-102	germinal.center.bcell.bed	H3K27ac	DMRs
-290	2984	761	161	3584	histone_marks//H3K27ac germinal.center.bcell.bed	8.60999e-106	5.67592	4.7473	6.81814	8.07617e-103	germinal.center.bcell.bed	H3K27ac	DMRs
-280	2979	766	161	3584	histone_marks//H3K27ac germinal.center.bcell.bed	4.32041e-107	5.72279	4.78745	6.87304	4.0655e-104	germinal.center.bcell.bed	H3K27ac	DMRs
-270	2975	770	161	3584	histone_marks//H3K27ac germinal.center.bcell.bed	3.91513e-108	5.76041	4.8194	6.91746	3.68805e-105	germinal.center.bcell.bed	H3K27ac	DMRs
-260	2970	775	161	3584	histone_marks//H3K27ac germinal.center.bcell.bed	1.92885e-109	5.80757	4.85928	6.97262	1.82469e-106	germinal.center.bcell.bed	H3K27ac	DMRs
-250	2971	774	161	3584	histone_marks//H3K27ac germinal.center.bcell.bed	3.52484e-109	5.79812	4.85125	6.96163	3.32745e-106	germinal.center.bcell.bed	H3K27ac	DMRs
-240	2968	777	161	3584	histone_marks//H3K27ac germinal.center.bcell.bed	5.76882e-110	5.82648	4.87544	6.99752	5.46884e-107	germinal.center.bcell.bed	H3K27ac	DMRs
-230	2965	780	161	3584	histone_marks//H3K27ac germinal.center.bcell.bed	9.40708e-111	5.85489	4.89951	7.03031	8.94613e-108	germinal.center.bcell.bed	H3K27ac	DMRs
-220	2963	782	161	3584	histone_marks//H3K27ac germinal.center.bcell.bed	2.80215e-111	5.87386	4.91557	7.053	2.67045e-108	germinal.center.bcell.bed	H3K27ac	DMRs
-210	2966	779	161	3584	histone_marks//H3K27ac germinal.center.bcell.bed	1.72256e-110	5.84541	4.89148	7.01937	1.63471e-107	germinal.center.bcell.bed	H3K27ac	DMRs
-200	2965	780	161	3584	histone_marks//H3K27ac germinal.center.bcell.bed	9.40708e-111	5.85489	4.89951	7.03031	8.94613e-108	germinal.center.bcell.bed	H3K27ac	DMRs
-190	2961	784	161	3584	histone_marks//H3K27ac germinal.center.bcell.bed	8.33357e-112	5.89286	4.93163	7.07577	7.9669e-109	germinal.center.bcell.bed	H3K27ac	DMRs
-180	2957	788	161	3584	histone_marks//H3K27ac germinal.center.bcell.bed	7.33536e-113	5.93093	4.96379	7.12161	7.08595e-110	germinal.center.bcell.bed	H3K27ac	DMRs
-170	2957	788	161	3584	histone_marks//H3K27ac germinal.center.bcell.bed	7.33536e-113	5.93093	4.96379	7.12161	7.08595e-110	germinal.center.bcell.bed	H3K27ac	DMRs
-160	2956	789	161	3584	histone_marks//H3K27ac germinal.center.bcell.bed	3.99149e-113	5.94047	4.97184	7.13314	3.87972e-110	germinal.center.bcell.bed	H3K27ac	DMRs
-150	2956	789	161	3584	histone_marks//H3K27ac germinal.center.bcell.bed	3.99149e-113	5.94047	4.97184	7.13314	3.87972e-110	germinal.center.bcell.bed	H3K27ac	DMRs
-140	2957	788	161	3584	histone_marks//H3K27ac germinal.center.bcell.bed	7.33536e-113	5.93093	4.96379	7.12161	7.08595e-110	germinal.center.bcell.bed	H3K27ac	DMRs
-130	2959	786	161	3584	histone_marks//H3K27ac germinal.center.bcell.bed	2.47442e-112	5.91188	4.9477	7.09864	2.37545e-109	germinal.center.bcell.bed	H3K27ac	DMRs
-120	2957	788	161	3584	histone_marks//H3K27ac germinal.center.bcell.bed	7.33536e-113	5.93093	4.96379	7.12161	7.08595e-110	germinal.center.bcell.bed	H3K27ac	DMRs
-110	2954	791	161	3584	histone_marks//H3K27ac germinal.center.bcell.bed	1.18043e-113	5.95956	4.98795	7.15314	1.1521e-110	germinal.center.bcell.bed	H3K27ac	DMRs
-100	2953	792	161	3584	histone_marks//H3K27ac germinal.center.bcell.bed	6.41558e-114	5.96911	4.99529	7.16473	6.28727e-111	germinal.center.bcell.bed	H3K27ac	DMRs
-90	2954	791	161	3584	histone_marks//H3K27ac germinal.center.bcell.bed	1.18043e-113	5.95956	4.98795	7.15314	1.1521e-110	germinal.center.bcell.bed	H3K27ac	DMRs
-80	2953	792	161	3584	histone_marks//H3K27ac germinal.center.bcell.bed	6.41558e-114	5.96911	4.99529	7.16473	6.28727e-111	germinal.center.bcell.bed	H3K27ac	DMRs
-70	2956	789	161	3584	histone_marks//H3K27ac germinal.center.bcell.bed	3.99149e-113	5.94047	4.97184	7.13314	3.87972e-110	germinal.center.bcell.bed	H3K27ac	DMRs
-60	2954	791	161	3584	histone_marks//H3K27ac germinal.center.bcell.bed	1.18043e-113	5.95956	4.98795	7.15314	1.1521e-110	germinal.center.bcell.bed	H3K27ac	DMRs
-50	2953	792	161	3584	histone_marks//H3K27ac germinal.center.bcell.bed	6.41558e-114	5.96911	4.99529	7.16473	6.28727e-111	germinal.center.bcell.bed	H3K27ac	DMRs
-40	2953	792	161	3584	histone_marks//H3K27ac germinal.center.bcell.bed	6.41558e-114	5.96911	4.99529	7.16473	6.28727e-111	germinal.center.bcell.bed	H3K27ac	DMRs
-30	2950	795	161	3584	histone_marks//H3K27ac germinal.center.bcell.bed	1.0275e-114	5.99781	5.0198	7.19963	1.01106e-111	germinal.center.bcell.bed	H3K27ac	DMRs
-20	2948	797	161	3584	histone_marks//H3K27ac germinal.center.bcell.bed	3.02426e-115	6.01698	5.03632	7.22141	3.00309e-112	germinal.center.bcell.bed	H3K27ac	DMRs
-10	2951	794	161	3584	histone_marks//H3K27ac germinal.center.bcell.bed	1.89281e-114	5.98824	5.01164	7.18798	1.86063e-111	germinal.center.bcell.bed	H3K27ac	DMRs
0	2949	796	161	3584	histone_marks//H3K27ac germinal.center.bcell.bed	5.57554e-115	6.00739	5.02797	7.21012	5.51421e-112	germinal.center.bcell.bed	H3K27ac	DMRs
10	2949	796	161	3584	histone_marks//H3K27ac germinal.center.bcell.bed	5.57554e-115	6.00739	5.02797	7.21012	5.51421e-112	germinal.center.bcell.bed	H3K27ac	DMRs
20	2949	796	161	3584	histone_marks//H3K27ac germinal.center.bcell.bed	5.57554e-115	6.00739	5.02797	7.21012	5.51421e-112	germinal.center.bcell.bed	H3K27ac	DMRs
30	2949	796	161	3584	histone_marks//H3K27ac germinal.center.bcell.bed	5.57554e-115	6.00739	5.02797	7.21012	5.51421e-112	germinal.center.bcell.bed	H3K27ac	DMRs
40	2949	796	161	3584	histone_marks//H3K27ac germinal.center.bcell.bed	5.57554e-115	6.00739	5.02797	7.21012	5.51421e-112	germinal.center.bcell.bed	H3K27ac	DMRs
50	2948	797	161	3584	histone_marks//H3K27ac germinal.center.bcell.bed	3.02426e-115	6.01698	5.03632	7.22141	3.00309e-112	germinal.center.bcell.bed	H3K27ac	DMRs
60	2948	797	161	3584	histone_marks//H3K27ac germinal.center.bcell.bed	3.02426e-115	6.01698	5.03632	7.22141	3.00309e-112	germinal.center.bcell.bed	H3K27ac	DMRs
70	2948	797	161	3584	histone_marks//H3K27ac germinal.center.bcell.bed	3.02426e-115	6.01698	5.03632	7.22141	3.00309e-112	germinal.center.bcell.bed	H3K27ac	DMRs
80	2944	801	161	3584	histone_marks//H3K27ac germinal.center.bcell.bed	2.60753e-116	6.05539	5.06924	7.26992	2.5971e-113	germinal.center.bcell.bed	H3K27ac	DMRs
90	2941	804	161	3584	histone_marks//H3K27ac germinal.center.bcell.bed	4.13181e-117	6.08426	5.09349	7.30408	4.13594e-114	germinal.center.bcell.bed	H3K27ac	DMRs
100	2941	804	161	3584	histone_marks//H3K27ac germinal.center.bcell.bed	4.13181e-117	6.08426	5.09349	7.30408	4.13594e-114	germinal.center.bcell.bed	H3K27ac	DMRs
110	2943	802	161	3584	histone_marks//H3K27ac germinal.center.bcell.bed	1.41158e-116	6.065	5.07731	7.28129	1.40734e-113	germinal.center.bcell.bed	H3K27ac	DMRs
120	2941	804	161	3584	histone_marks//H3K27ac germinal.center.bcell.bed	4.13181e-117	6.08426	5.09349	7.30408	4.13594e-114	germinal.center.bcell.bed	H3K27ac	DMRs
130	2942	803	161	3584	histone_marks//H3K27ac germinal.center.bcell.bed	7.63849e-117	6.07463	5.0854	7.29268	7.62321e-114	germinal.center.bcell.bed	H3K27ac	DMRs
140	2944	801	161	3584	histone_marks//H3K27ac germinal.center.bcell.bed	2.60753e-116	6.05539	5.06924	7.26992	2.5971e-113	germinal.center.bcell.bed	H3K27ac	DMRs
150	2947	798	161	3584	histone_marks//H3K27ac germinal.center.bcell.bed	1.63976e-115	6.02657	5.04444	7.23271	1.62992e-112	germinal.center.bcell.bed	H3K27ac	DMRs
160	2952	793	161	3584	histone_marks//H3K27ac germinal.center.bcell.bed	3.48544e-114	5.97867	5.00346	7.17634	3.4227e-111	germinal.center.bcell.bed	H3K27ac	DMRs
170	2952	793	161	3584	histone_marks//H3K27ac germinal.center.bcell.bed	3.48544e-114	5.97867	5.00346	7.17634	3.4227e-111	germinal.center.bcell.bed	H3K27ac	DMRs
180	2956	789	161	3584	histone_marks//H3K27ac germinal.center.bcell.bed	3.99149e-113	5.94047	4.97184	7.13314	3.87972e-110	germinal.center.bcell.bed	H3K27ac	DMRs
190	2957	788	161	3584	histone_marks//H3K27ac germinal.center.bcell.bed	7.33536e-113	5.93093	4.96379	7.12161	7.08595e-110	germinal.center.bcell.bed	H3K27ac	DMRs
200	2954	791	161	3584	histone_marks//H3K27ac germinal.center.bcell.bed	1.18043e-113	5.95956	4.98795	7.15314	1.1521e-110	germinal.center.bcell.bed	H3K27ac	DMRs
210	2956	789	161	3584	histone_marks//H3K27ac germinal.center.bcell.bed	3.99149e-113	5.94047	4.97184	7.13314	3.87972e-110	germinal.center.bcell.bed	H3K27ac	DMRs
220	2958	787	161	3584	histone_marks//H3K27ac germinal.center.bcell.bed	1.34752e-112	5.92141	4.95574	7.11012	1.29496e-109	germinal.center.bcell.bed	H3K27ac	DMRs
230	2956	789	161	3584	histone_marks//H3K27ac germinal.center.bcell.bed	3.99149e-113	5.94047	4.97184	7.13314	3.87972e-110	germinal.center.bcell.bed	H3K27ac	DMRs
240	2960	785	161	3584	histone_marks//H3K27ac germinal.center.bcell.bed	4.54192e-112	5.90237	4.93966	7.0872	4.3557e-109	germinal.center.bcell.bed	H3K27ac	DMRs
250	2961	784	161	3584	histone_marks//H3K27ac germinal.center.bcell.bed	8.33357e-112	5.89286	4.93163	7.07577	7.9669e-109	germinal.center.bcell.bed	H3K27ac	DMRs
260	2960	785	161	3584	histone_marks//H3K27ac germinal.center.bcell.bed	4.54192e-112	5.90237	4.93966	7.0872	4.3557e-109	germinal.center.bcell.bed	H3K27ac	DMRs
270	2960	785	161	3584	histone_marks//H3K27ac germinal.center.bcell.bed	4.54192e-112	5.90237	4.93966	7.0872	4.3557e-109	germinal.center.bcell.bed	H3K27ac	DMRs
280	2962	783	161	3584	histone_marks//H3K27ac germinal.center.bcell.bed	1.52844e-111	5.88336	4.9236	7.06437	1.45813e-108	germinal.center.bcell.bed	H3K27ac	DMRs
290	2964	781	161	3584	histone_marks//H3K27ac germinal.center.bcell.bed	5.13524e-111	5.86437	4.90754	7.04164	4.88875e-108	germinal.center.bcell.bed	H3K27ac	DMRs
300	2968	777	161	3584	histone_marks//H3K27ac germinal.center.bcell.bed	5.76882e-110	5.82648	4.87544	6.99752	5.46884e-107	germinal.center.bcell.bed	H3K27ac	DMRs
310	2970	775	161	3584	histone_marks//H3K27ac germinal.center.bcell.bed	1.92885e-109	5.80757	4.85928	6.97262	1.82469e-106	germinal.center.bcell.bed	H3K27ac	DMRs
320	2974	771	161	3584	histone_marks//H3K27ac germinal.center.bcell.bed	2.1459e-108	5.76983	4.82751	6.92853	2.02358e-105	germinal.center.bcell.bed	H3K27ac	DMRs
330	2979	766	161	3584	histone_marks//H3K27ac germinal.center.bcell.bed	4.32041e-107	5.72279	4.78745	6.87304	4.0655e-104	germinal.center.bcell.bed	H3K27ac	DMRs
340	2980	765	161	3584	histone_marks//H3K27ac germinal.center.bcell.bed	7.8664e-107	5.71341	4.77935	6.86191	7.38655e-104	germinal.center.bcell.bed	H3K27ac	DMRs
350	2985	760	161	3584	histone_marks//H3K27ac germinal.center.bcell.bed	1.56446e-105	5.66656	4.74039	6.80659	1.4659e-102	germinal.center.bcell.bed	H3K27ac	DMRs
360	2990	755	161	3584	histone_marks//H3K27ac germinal.center.bcell.bed	3.07953e-104	5.61987	4.70046	6.75147	2.87628e-101	germinal.center.bcell.bed	H3K27ac	DMRs
370	2992	753	161	3584	histone_marks//H3K27ac germinal.center.bcell.bed	1.01129e-103	5.60124	4.68414	6.72757	9.42522e-101	germinal.center.bcell.bed	H3K27ac	DMRs
380	2994	751	161	3584	histone_marks//H3K27ac germinal.center.bcell.bed	3.31548e-103	5.58264	4.66926	6.70654	3.0834e-100	germinal.center.bcell.bed	H3K27ac	DMRs
390	2995	750	161	3584	histone_marks//H3K27ac germinal.center.bcell.bed	5.99946e-103	5.57334	4.66107	6.69549	5.56749e-100	germinal.center.bcell.bed	H3K27ac	DMRs
400	2996	749	161	3584	histone_marks//H3K27ac germinal.center.bcell.bed	1.08517e-102	5.56405	4.65281	6.68443	1.00595e-99	germinal.center.bcell.bed	H3K27ac	DMRs
410	2997	748	161	3584	histone_marks//H3K27ac germinal.center.bcell.bed	1.962e-102	5.55477	4.64478	6.67338	1.81485e-99	germinal.center.bcell.bed	H3K27ac	DMRs
420	3000	745	161	3584	histone_marks//H3K27ac germinal.center.bcell.bed	1.1567e-101	5.52696	4.62134	6.64026	1.06648e-98	germinal.center.bcell.bed	H3K27ac	DMRs
430	3001	744	161	3584	histone_marks//H3K27ac germinal.center.bcell.bed	2.08785e-101	5.51771	4.61357	6.62923	1.92291e-98	germinal.center.bcell.bed	H3K27ac	DMRs
440	3006	739	161	3584	histone_marks//H3K27ac germinal.center.bcell.bed	3.97515e-100	5.47151	4.57478	6.57572	3.64521e-97	germinal.center.bcell.bed	H3K27ac	DMRs
450	3006	739	161	3584	histone_marks//H3K27ac germinal.center.bcell.bed	3.97515e-100	5.47151	4.57478	6.57572	3.64521e-97	germinal.center.bcell.bed	H3K27ac	DMRs
460	3004	741	161	3584	histone_marks//H3K27ac germinal.center.bcell.bed	1.22473e-100	5.48997	4.59029	6.59757	1.12553e-97	germinal.center.bcell.bed	H3K27ac	DMRs
470	3006	739	161	3584	histone_marks//H3K27ac germinal.center.bcell.bed	3.97515e-100	5.47151	4.57478	6.57572	3.64521e-97	germinal.center.bcell.bed	H3K27ac	DMRs
480	3008	737	161	3584	histone_marks//H3K27ac germinal.center.bcell.bed	1.28806e-99	5.45308	4.55978	6.55381	1.17728e-96	germinal.center.bcell.bed	H3K27ac	DMRs
490	3010	735	161	3584	histone_marks//H3K27ac germinal.center.bcell.bed	4.16661e-99	5.43467	4.54361	6.53184	3.79995e-96	germinal.center.bcell.bed	H3K27ac	DMRs
500	3013	732	161	3584	histone_marks//H3K27ac germinal.center.bcell.bed	2.41643e-98	5.4071	4.51987	6.49871	2.19895e-95	germinal.center.bcell.bed	H3K27ac	DMRs
510	3017	728	161	3584	histone_marks//H3K27ac germinal.center.bcell.bed	2.50291e-97	5.37043	4.48931	6.45449	2.27264e-94	germinal.center.bcell.bed	H3K27ac	DMRs
520	3020	725	161	3584	histone_marks//H3K27ac germinal.center.bcell.bed	1.43863e-96	5.34299	4.46612	6.42197	1.30196e-93	germinal.center.bcell.bed	H3K27ac	DMRs
530	3023	722	161	3584	histone_marks//H3K27ac germinal.center.bcell.bed	8.23719e-96	5.3156	4.44299	6.38898	7.4217e-93	germinal.center.bcell.bed	H3K27ac	DMRs
540	3022	723	161	3584	histone_marks//H3K27ac germinal.center.bcell.bed	4.60634e-96	5.32473	4.45069	6.39943	4.15952e-93	germinal.center.bcell.bed	H3K27ac	DMRs
550	3024	721	161	3584	histone_marks//H3K27ac germinal.center.bcell.bed	1.47236e-95	5.30649	4.4353	6.37832	1.32513e-92	germinal.center.bcell.bed	H3K27ac	DMRs
560	3026	719	161	3584	histone_marks//H3K27ac germinal.center.bcell.bed	4.69814e-95	5.28827	4.41993	6.35641	4.22363e-92	germinal.center.bcell.bed	H3K27ac	DMRs
570	3029	716	161	3584	histone_marks//H3K27ac germinal.center.bcell.bed	2.66922e-94	5.26099	4.39611	6.32438	2.39429e-91	germinal.center.bcell.bed	H3K27ac	DMRs
580	3031	714	161	3584	histone_marks//H3K27ac germinal.center.bcell.bed	8.48038e-94	5.24284	4.38187	6.30291	7.58146e-91	germinal.center.bcell.bed	H3K27ac	DMRs
590	3036	709	161	3584	histone_marks//H3K27ac germinal.center.bcell.bed	1.5142e-92	5.19755	4.34309	6.24898	1.34916e-89	germinal.center.bcell.bed	H3K27ac	DMRs
600	3036	709	161	3584	histone_marks//H3K27ac germinal.center.bcell.bed	1.5142e-92	5.19755	4.34309	6.24898	1.34916e-89	germinal.center.bcell.bed	H3K27ac	DMRs
610	3038	707	161	3584	histone_marks//H3K27ac germinal.center.bcell.bed	4.78149e-92	5.17948	4.32781	6.22696	4.24118e-89	germinal.center.bcell.bed	H3K27ac	DMRs
620	3037	708	161	3584	histone_marks//H3K27ac germinal.center.bcell.bed	2.69134e-92	5.18852	4.33545	6.23819	2.38991e-89	germinal.center.bcell.bed	H3K27ac	DMRs
630	3038	707	161	3584	histone_marks//H3K27ac germinal.center.bcell.bed	4.78149e-92	5.17948	4.32781	6.22696	4.24118e-89	germinal.center.bcell.bed	H3K27ac	DMRs
640	3043	702	161	3584	histone_marks//H3K27ac germinal.center.bcell.bed	8.40757e-91	5.13441	4.2897	6.17372	7.43229e-88	germinal.center.bcell.bed	H3K27ac	DMRs
650	3044	701	161	3584	histone_marks//H3K27ac germinal.center.bcell.bed	1.48976e-90	5.12541	4.28208	6.163	1.31546e-87	germinal.center.bcell.bed	H3K27ac	DMRs
660	3048	697	161	3584	histone_marks//H3K27ac germinal.center.bcell.bed	1.46212e-89	5.08948	4.25168	6.12018	1.28666e-86	germinal.center.bcell.bed	H3K27ac	DMRs
670	3053	692	161	3584	histone_marks//H3K27ac germinal.center.bcell.bed	2.51458e-88	5.0447	4.21376	6.06688	2.20529e-85	germinal.center.bcell.bed	H3K27ac	DMRs
680	3055	690	161	3584	histone_marks//H3K27ac germinal.center.bcell.bed	7.82166e-88	5.02683	4.19862	6.04564	6.84395e-85	germinal.center.bcell.bed	H3K27ac	DMRs
690	3056	689	161	3584	histone_marks//H3K27ac germinal.center.bcell.bed	1.37855e-87	5.0179	4.19106	6.03503	1.20486e-84	germinal.center.bcell.bed	H3K27ac	DMRs
700	3060	685	161	3584	histone_marks//H3K27ac germinal.center.bcell.bed	1.32424e-86	4.98225	4.16085	5.99271	1.15473e-83	germinal.center.bcell.bed	H3K27ac	DMRs
710	3061	684	161	3584	histone_marks//H3K27ac germinal.center.bcell.bed	2.32869e-86	4.97336	4.1533	5.98216	2.02596e-83	germinal.center.bcell.bed	H3K27ac	DMRs
720	3065	680	161	3584	histone_marks//H3K27ac germinal.center.bcell.bed	2.21678e-85	4.93782	4.12325	5.94003	1.92195e-82	germinal.center.bcell.bed	H3K27ac	DMRs
730	3069	676	161	3584	histone_marks//H3K27ac germinal.center.bcell.bed	2.09493e-84	4.90238	4.09303	5.89803	1.81002e-81	germinal.center.bcell.bed	H3K27ac	DMRs
740	3071	674	161	3584	histone_marks//H3K27ac germinal.center.bcell.bed	6.42244e-84	4.8847	4.07798	5.87707	5.54257e-81	germinal.center.bcell.bed	H3K27ac	DMRs
750	3074	671	161	3584	histone_marks//H3K27ac germinal.center.bcell.bed	3.43557e-83	4.85821	4.05593	5.84641	2.95803e-80	germinal.center.bcell.bed	H3K27ac	DMRs
760	3078	667	161	3584	histone_marks//H3K27ac germinal.center.bcell.bed	3.19343e-82	4.82298	4.02621	5.80387	2.74635e-79	germinal.center.bcell.bed	H3K27ac	DMRs
770	3082	663	161	3584	histone_marks//H3K27ac germinal.center.bcell.bed	2.94639e-81	4.78784	3.996	5.76181	2.52505e-78	germinal.center.bcell.bed	H3K27ac	DMRs
780	3088	657	161	3584	histone_marks//H3K27ac germinal.center.bcell.bed	8.14229e-80	4.7353	3.95182	5.69967	6.95352e-77	germinal.center.bcell.bed	H3K27ac	DMRs
790	3093	652	161	3584	histone_marks//H3K27ac germinal.center.bcell.bed	1.27742e-78	4.69167	3.91519	5.64791	1.08709e-75	germinal.center.bcell.bed	H3K27ac	DMRs
800	3098	647	161	3584	histone_marks//H3K27ac germinal.center.bcell.bed	1.98045e-77	4.64818	3.87813	5.59652	1.67744e-74	germinal.center.bcell.bed	H3K27ac	DMRs
810	3099	646	161	3584	histone_marks//H3K27ac germinal.center.bcell.bed	3.42159e-77	4.6395	3.8708	5.58606	2.89466e-74	germinal.center.bcell.bed	H3K27ac	DMRs
820	3102	643	161	3584	histone_marks//H3K27ac germinal.center.bcell.bed	1.75941e-76	4.61349	3.84861	5.55508	1.48494e-73	germinal.center.bcell.bed	H3K27ac	DMRs
830	3107	638	161	3584	histone_marks//H3K27ac germinal.center.bcell.bed	2.66937e-75	4.57025	3.81199	5.50403	2.24494e-72	germinal.center.bcell.bed	H3K27ac	DMRs
840	3113	632	161	3584	histone_marks//H3K27ac germinal.center.bcell.bed	6.86581e-74	4.51855	3.76835	5.44293	5.75355e-71	germinal.center.bcell.bed	H3K27ac	DMRs
850	3115	630	161	3584	histone_marks//H3K27ac germinal.center.bcell.bed	2.01876e-73	4.50136	3.75355	5.42225	1.6897e-70	germinal.center.bcell.bed	H3K27ac	DMRs
860	3115	630	161	3584	histone_marks//H3K27ac germinal.center.bcell.bed	2.01876e-73	4.50136	3.75355	5.42225	1.6897e-70	germinal.center.bcell.bed	H3K27ac	DMRs
870	3121	624	161	3584	histone_marks//H3K27ac germinal.center.bcell.bed	5.07133e-72	4.44993	3.71044	5.36062	4.21935e-69	germinal.center.bcell.bed	H3K27ac	DMRs
880	3126	619	161	3584	histone_marks//H3K27ac germinal.center.bcell.bed	7.34314e-71	4.40721	3.67413	5.30931	6.09481e-68	germinal.center.bcell.bed	H3K27ac	DMRs
890	3129	616	161	3584	histone_marks//H3K27ac germinal.center.bcell.bed	3.6285e-70	4.38165	3.65283	5.27975	3.0044e-67	germinal.center.bcell.bed	H3K27ac	DMRs
900	3130	615	161	3584	histone_marks//H3K27ac germinal.center.bcell.bed	6.17406e-70	4.37314	3.64537	5.26924	5.10595e-67	germinal.center.bcell.bed	H3K27ac	DMRs
910	3132	613	161	3584	histone_marks//H3K27ac germinal.center.bcell.bed	1.78484e-69	4.35614	3.63076	5.24962	1.47428e-66	germinal.center.bcell.bed	H3K27ac	DMRs
920	3133	612	161	3584	histone_marks//H3K27ac germinal.center.bcell.bed	3.03239e-69	4.34765	3.62375	5.23939	2.49869e-66	germinal.center.bcell.bed	H3K27ac	DMRs
930	3134	611	161	3584	histone_marks//H3K27ac germinal.center.bcell.bed	5.14931e-69	4.33916	3.61655	5.22838	4.23788e-66	germinal.center.bcell.bed	H3K27ac	DMRs
940	3138	607	161	3584	histone_marks//H3K27ac germinal.center.bcell.bed	4.25982e-68	4.30526	3.58769	5.18858	3.48879e-65	germinal.center.bcell.bed	H3K27ac	DMRs
950	3141	604	161	3584	histone_marks//H3K27ac germinal.center.bcell.bed	2.06675e-67	4.27989	3.5664	5.15905	1.68853e-64	germinal.center.bcell.bed	H3K27ac	DMRs
960	3144	601	161	3584	histone_marks//H3K27ac germinal.center.bcell.bed	9.98092e-67	4.25457	3.54479	5.12849	8.13445e-64	germinal.center.bcell.bed	H3K27ac	DMRs
970	3146	599	161	3584	histone_marks//H3K27ac germinal.center.bcell.bed	2.84425e-66	4.23772	3.53106	5.10847	2.31522e-63	germinal.center.bcell.bed	H3K27ac	DMRs
980	3146	599	161	3584	histone_marks//H3K27ac germinal.center.bcell.bed	2.84425e-66	4.23772	3.53106	5.10847	2.31522e-63	germinal.center.bcell.bed	H3K27ac	DMRs
990	3149	596	161	3584	histone_marks//H3K27ac germinal.center.bcell.bed	1.36292e-65	4.21248	3.50941	5.0785	1.1026e-62	germinal.center.bcell.bed	H3K27ac	DMRs
1000	3148	597	161	3584	histone_marks//H3K27ac germinal.center.bcell.bed	8.08839e-66	4.22089	3.51652	5.08848	6.55159e-63	germinal.center.bcell.bed	H3K27ac	DMRs
1010	3150	595	161	3584	histone_marks//H3K27ac germinal.center.bcell.bed	2.29535e-65	4.20408	3.5023	5.06852	1.85464e-62	germinal.center.bcell.bed	H3K27ac	DMRs
1020	3151	594	161	3584	histone_marks//H3K27ac germinal.center.bcell.bed	3.86369e-65	4.19569	3.4952	5.05855	3.118e-62	germinal.center.bcell.bed	H3K27ac	DMRs
1030	3156	589	161	3584	histone_marks//H3K27ac germinal.center.bcell.bed	5.18009e-64	4.15378	3.45966	5.00942	4.15961e-61	germinal.center.bcell.bed	H3K27ac	DMRs
1040	3159	586	161	3584	histone_marks//H3K27ac germinal.center.bcell.bed	2.44332e-63	4.1287	3.43843	4.97954	1.9571e-60	germinal.center.bcell.bed	H3K27ac	DMRs
1050	3162	583	161	3584	histone_marks//H3K27ac germinal.center.bcell.bed	1.14694e-62	4.10367	3.41725	4.94921	9.16407e-60	germinal.center.bcell.bed	H3K27ac	DMRs
1060	3164	581	161	3584	histone_marks//H3K27ac germinal.center.bcell.bed	3.2069e-62	4.08701	3.40316	4.92947	2.5559e-59	germinal.center.bcell.bed	H3K27ac	DMRs
1070	3166	579	161	3584	histone_marks//H3K27ac germinal.center.bcell.bed	8.94736e-62	4.07037	3.38909	4.90973	7.1042e-59	germinal.center.bcell.bed	H3K27ac	DMRs
1080	3168	577	161	3584	histone_marks//H3K27ac germinal.center.bcell.bed	2.49096e-61	4.05375	3.3751	4.89	1.97035e-58	germinal.center.bcell.bed	H3K27ac	DMRs
1090	3169	576	161	3584	histone_marks//H3K27ac germinal.center.bcell.bed	4.15287e-61	4.04545	3.36808	4.88015	3.28077e-58	germinal.center.bcell.bed	H3K27ac	DMRs
1100	3174	571	161	3584	histone_marks//H3K27ac germinal.center.bcell.bed	5.30532e-60	4.00402	3.3333	4.8312	4.16467e-57	germinal.center.bcell.bed	H3K27ac	DMRs
1110	3177	568	161	3584	histone_marks//H3K27ac germinal.center.bcell.bed	2.43037e-59	3.97923	3.31175	4.8013	1.90298e-56	germinal.center.bcell.bed	H3K27ac	DMRs
1120	3180	565	161	3584	histone_marks//H3K27ac germinal.center.bcell.bed	1.10784e-58	3.95448	3.2909	4.77211	8.63005e-56	germinal.center.bcell.bed	H3K27ac	DMRs
1130	3184	561	161	3584	histone_marks//H3K27ac germinal.center.bcell.bed	8.30806e-58	3.92155	3.26325	4.73235	6.45536e-55	germinal.center.bcell.bed	H3K27ac	DMRs
1140	3184	561	161	3584	histone_marks//H3K27ac germinal.center.bcell.bed	8.30806e-58	3.92155	3.26325	4.73235	6.45536e-55	germinal.center.bcell.bed	H3K27ac	DMRs
1150	3187	558	161	3584	histone_marks//H3K27ac germinal.center.bcell.bed	3.74296e-57	3.89691	3.24209	4.70378	2.89331e-54	germinal.center.bcell.bed	H3K27ac	DMRs
1160	3187	558	161	3584	histone_marks//H3K27ac germinal.center.bcell.bed	3.74296e-57	3.89691	3.24209	4.70378	2.89331e-54	germinal.center.bcell.bed	H3K27ac	DMRs
1170	3190	555	161	3584	histone_marks//H3K27ac germinal.center.bcell.bed	1.67775e-56	3.87232	3.22148	4.67415	1.29187e-53	germinal.center.bcell.bed	H3K27ac	DMRs
1180	3194	551	161	3584	histone_marks//H3K27ac germinal.center.bcell.bed	1.23015e-55	3.8396	3.19409	4.63553	9.43529e-53	germinal.center.bcell.bed	H3K27ac	DMRs
1190	3193	552	161	3584	histone_marks//H3K27ac germinal.center.bcell.bed	7.48209e-56	3.84777	3.20049	4.64528	5.74625e-53	germinal.center.bcell.bed	H3K27ac	DMRs
1200	3197	548	161	3584	histone_marks//H3K27ac germinal.center.bcell.bed	5.4485e-55	3.81511	3.17314	4.60622	4.1681e-52	germinal.center.bcell.bed	H3K27ac	DMRs
1210	3199	546	161	3584	histone_marks//H3K27ac germinal.center.bcell.bed	1.46523e-54	3.79881	3.15909	4.58674	1.11797e-51	germinal.center.bcell.bed	H3K27ac	DMRs
1220	3203	542	161	3584	histone_marks//H3K27ac germinal.center.bcell.bed	1.05232e-53	3.76628	3.13202	4.5484	8.00813e-51	germinal.center.bcell.bed	H3K27ac	DMRs
1230	3204	541	161	3584	histone_marks//H3K27ac germinal.center.bcell.bed	1.72018e-53	3.75816	3.1251	4.53863	1.30562e-50	germinal.center.bcell.bed	H3K27ac	DMRs
1240	3206	539	161	3584	histone_marks//H3K27ac germinal.center.bcell.bed	4.58848e-53	3.74193	3.11129	4.51951	3.46889e-50	germinal.center.bcell.bed	H3K27ac	DMRs
1250	3210	535	161	3584	histone_marks//H3K27ac germinal.center.bcell.bed	3.24185e-52	3.70954	3.0838	4.481	2.43138e-49	germinal.center.bcell.bed	H3K27ac	DMRs
1260	3213	532	161	3584	histone_marks//H3K27ac germinal.center.bcell.bed	1.39616e-51	3.68529	3.06322	4.4522	1.04433e-48	germinal.center.bcell.bed	H3K27ac	DMRs
1270	3214	531	161	3584	histone_marks//H3K27ac germinal.center.bcell.bed	2.26882e-51	3.67722	3.05655	4.44261	1.69481e-48	germinal.center.bcell.bed	H3K27ac	DMRs
1280	3216	529	161	3584	histone_marks//H3K27ac germinal.center.bcell.bed	5.98064e-51	3.6611	3.04301	4.4237	4.45558e-48	germinal.center.bcell.bed	H3K27ac	DMRs
1290	3219	526	161	3584	histone_marks//H3K27ac germinal.center.bcell.bed	2.54808e-50	3.63694	3.02239	4.39501	1.89068e-47	germinal.center.bcell.bed	H3K27ac	DMRs
1300	3219	526	161	3584	histone_marks//H3K27ac germinal.center.bcell.bed	2.54808e-50	3.63694	3.02239	4.39501	1.89068e-47	germinal.center.bcell.bed	H3K27ac	DMRs
1310	3225	520	161	3584	histone_marks//H3K27ac germinal.center.bcell.bed	4.55027e-49	3.58877	2.98146	4.33773	3.3581e-46	germinal.center.bcell.bed	H3K27ac	DMRs
1320	3230	515	161	3584	histone_marks//H3K27ac germinal.center.bcell.bed	4.94205e-48	3.54877	2.94758	4.29003	3.63241e-45	germinal.center.bcell.bed	H3K27ac	DMRs
1330	3232	513	161	3584	histone_marks//H3K27ac germinal.center.bcell.bed	1.27754e-47	3.5328	2.93446	4.27107	9.37712e-45	germinal.center.bcell.bed	H3K27ac	DMRs
1340	3232	513	161	3584	histone_marks//H3K27ac germinal.center.bcell.bed	1.27754e-47	3.5328	2.93446	4.27107	9.37712e-45	germinal.center.bcell.bed	H3K27ac	DMRs
1350	3234	511	161	3584	histone_marks//H3K27ac germinal.center.bcell.bed	3.29425e-47	3.51685	2.92078	4.25213	2.4081e-44	germinal.center.bcell.bed	H3K27ac	DMRs
1360	3234	511	161	3584	histone_marks//H3K27ac germinal.center.bcell.bed	3.29425e-47	3.51685	2.92078	4.25213	2.4081e-44	germinal.center.bcell.bed	H3K27ac	DMRs
1370	3238	507	161	3584	histone_marks//H3K27ac germinal.center.bcell.bed	2.17398e-46	3.48502	2.89359	4.21474	1.57613e-43	germinal.center.bcell.bed	H3K27ac	DMRs
1380	3242	503	161	3584	histone_marks//H3K27ac germinal.center.bcell.bed	1.42023e-45	3.45326	2.86682	4.17664	1.02682e-42	germinal.center.bcell.bed	H3K27ac	DMRs
1390	3245	500	161	3584	histone_marks//H3K27ac germinal.center.bcell.bed	5.76468e-45	3.42949	2.84672	4.14858	4.15057e-42	germinal.center.bcell.bed	H3K27ac	DMRs
1400	3246	499	161	3584	histone_marks//H3K27ac germinal.center.bcell.bed	9.18381e-45	3.42158	2.84002	4.13911	6.60316e-42	germinal.center.bcell.bed	H3K27ac	DMRs
1410	3249	496	161	3584	histone_marks//H3K27ac germinal.center.bcell.bed	3.69899e-44	3.39787	2.81988	4.11082	2.65218e-41	germinal.center.bcell.bed	H3K27ac	DMRs
1420	3251	494	161	3584	histone_marks//H3K27ac germinal.center.bcell.bed	9.33354e-44	3.38209	2.80694	4.09243	6.67348e-41	germinal.center.bcell.bed	H3K27ac	DMRs
1430	3252	493	161	3584	histone_marks//H3K27ac germinal.center.bcell.bed	1.48116e-43	3.37421	2.80019	4.08226	1.05311e-40	germinal.center.bcell.bed	H3K27ac	DMRs
1440	3251	494	161	3584	histone_marks//H3K27ac germinal.center.bcell.bed	9.33354e-44	3.38209	2.80694	4.09243	6.67348e-41	germinal.center.bcell.bed	H3K27ac	DMRs
1450	3251	494	161	3584	histone_marks//H3K27ac germinal.center.bcell.bed	9.33354e-44	3.38209	2.80694	4.09243	6.67348e-41	germinal.center.bcell.bed	H3K27ac	DMRs
1460	3253	492	161	3584	histone_marks//H3K27ac germinal.center.bcell.bed	2.34896e-43	3.36633	2.79343	4.07305	1.66541e-40	germinal.center.bcell.bed	H3K27ac	DMRs
1470	3254	491	161	3584	histone_marks//H3K27ac germinal.center.bcell.bed	3.72273e-43	3.35846	2.78674	4.0635	2.63197e-40	germinal.center.bcell.bed	H3K27ac	DMRs
1480	3255	490	161	3584	histone_marks//H3K27ac germinal.center.bcell.bed	5.89608e-43	3.35059	2.78013	4.05492	4.16263e-40	germinal.center.bcell.bed	H3K27ac	DMRs
1490	3258	487	161	3584	histone_marks//H3K27ac germinal.center.bcell.bed	2.33316e-42	3.32701	2.76003	4.02626	1.64254e-39	germinal.center.bcell.bed	H3K27ac	DMRs
1500	3261	484	161	3584	histone_marks//H3K27ac germinal.center.bcell.bed	9.17754e-42	3.30348	2.74021	3.99875	6.43346e-39	germinal.center.bcell.bed	H3K27ac	DMRs
1510	3264	481	161	3584	histone_marks//H3K27ac germinal.center.bcell.bed	3.5883e-41	3.27999	2.72014	3.97068	2.50105e-38	germinal.center.bcell.bed	H3K27ac	DMRs
1520	3264	481	161	3584	histone_marks//H3K27ac germinal.center.bcell.bed	3.5883e-41	3.27999	2.72014	3.97068	2.50105e-38	germinal.center.bcell.bed	H3K27ac	DMRs
1530	3266	479	161	3584	histone_marks//H3K27ac germinal.center.bcell.bed	8.87562e-41	3.26435	2.70701	3.95203	6.1508e-38	germinal.center.bcell.bed	H3K27ac	DMRs
1540	3268	477	161	3584	histone_marks//H3K27ac germinal.center.bcell.bed	2.18942e-40	3.24873	2.69388	3.93333	1.51289e-37	germinal.center.bcell.bed	H3K27ac	DMRs
1550	3270	475	161	3584	histone_marks//H3K27ac germinal.center.bcell.bed	5.38608e-40	3.23314	2.6805	3.91546	3.71101e-37	germinal.center.bcell.bed	H3K27ac	DMRs
1560	3269	476	161	3584	histone_marks//H3K27ac germinal.center.bcell.bed	3.43518e-40	3.24093	2.68712	3.92394	2.37027e-37	germinal.center.bcell.bed	H3K27ac	DMRs
1570	3267	478	161	3584	histone_marks//H3K27ac germinal.center.bcell.bed	1.39448e-40	3.25654	2.70069	3.94269	9.64978e-38	germinal.center.bcell.bed	H3K27ac	DMRs
1580	3270	475	161	3584	histone_marks//H3K27ac germinal.center.bcell.bed	5.38608e-40	3.23314	2.6805	3.91546	3.71101e-37	germinal.center.bcell.bed	H3K27ac	DMRs
1590	3270	475	161	3584	histone_marks//H3K27ac germinal.center.bcell.bed	5.38608e-40	3.23314	2.6805	3.91546	3.71101e-37	germinal.center.bcell.bed	H3K27ac	DMRs
1600	3271	474	161	3584	histone_marks//H3K27ac germinal.center.bcell.bed	8.43914e-40	3.22534	2.67404	3.90601	5.78925e-37	germinal.center.bcell.bed	H3K27ac	DMRs
1610	3272	473	161	3584	histone_marks//H3K27ac germinal.center.bcell.bed	1.32137e-39	3.21756	2.66745	3.89655	9.05139e-37	germinal.center.bcell.bed	H3K27ac	DMRs
1620	3277	468	161	3584	histone_marks//H3K27ac germinal.center.bcell.bed	1.23068e-38	3.17869	2.63461	3.85037	8.36864e-36	germinal.center.bcell.bed	H3K27ac	DMRs
1630	3276	469	161	3584	histone_marks//H3K27ac germinal.center.bcell.bed	7.88725e-39	3.18646	2.64117	3.8596	5.37911e-36	germinal.center.bcell.bed	H3K27ac	DMRs
1640	3277	468	161	3584	histone_marks//H3K27ac germinal.center.bcell.bed	1.23068e-38	3.17869	2.63461	3.85037	8.36864e-36	germinal.center.bcell.bed	H3K27ac	DMRs
1650	3284	461	161	3584	histone_marks//H3K27ac germinal.center.bcell.bed	2.71728e-37	3.12448	2.5889	3.78558	1.82873e-34	germinal.center.bcell.bed	H3K27ac	DMRs
1660	3286	459	161	3584	histone_marks//H3K27ac germinal.center.bcell.bed	6.53667e-37	3.10903	2.5757	3.76782	4.36649e-34	germinal.center.bcell.bed	H3K27ac	DMRs
1670	3288	457	161	3584	histone_marks//H3K27ac germinal.center.bcell.bed	1.56795e-36	3.0936	2.56266	3.7493	1.04426e-33	germinal.center.bcell.bed	H3K27ac	DMRs
1680	3289	456	161	3584	histone_marks//H3K27ac germinal.center.bcell.bed	2.42578e-36	3.0859	2.55616	3.74023	1.61314e-33	germinal.center.bcell.bed	H3K27ac	DMRs
1690	3293	452	161	3584	histone_marks//H3K27ac germinal.center.bcell.bed	1.37968e-35	3.05512	2.53026	3.70381	9.09207e-33	germinal.center.bcell.bed	H3K27ac	DMRs
1700	3293	452	161	3584	histone_marks//H3K27ac germinal.center.bcell.bed	1.37968e-35	3.05512	2.53026	3.70381	9.09207e-33	germinal.center.bcell.bed	H3K27ac	DMRs
1710	3294	451	161	3584	histone_marks//H3K27ac germinal.center.bcell.bed	2.12675e-35	3.04743	2.52356	3.69422	1.39515e-32	germinal.center.bcell.bed	H3K27ac	DMRs
1720	3296	449	161	3584	histone_marks//H3K27ac germinal.center.bcell.bed	5.04242e-35	3.03208	2.51057	3.67612	3.28766e-32	germinal.center.bcell.bed	H3K27ac	DMRs
1730	3297	448	161	3584	histone_marks//H3K27ac germinal.center.bcell.bed	7.75568e-35	3.02441	2.50425	3.66737	5.02568e-32	germinal.center.bcell.bed	H3K27ac	DMRs
1740	3300	445	161	3584	histone_marks//H3K27ac germinal.center.bcell.bed	2.80951e-34	3.00143	2.48474	3.63979	1.80932e-31	germinal.center.bcell.bed	H3K27ac	DMRs
1750	3302	443	161	3584	histone_marks//H3K27ac germinal.center.bcell.bed	6.60214e-34	2.98613	2.47181	3.62137	4.23858e-31	germinal.center.bcell.bed	H3K27ac	DMRs
1760	3305	440	161	3584	histone_marks//H3K27ac germinal.center.bcell.bed	2.36493e-33	2.96322	2.45244	3.59428	1.51119e-30	germinal.center.bcell.bed	H3K27ac	DMRs
1770	3306	439	161	3584	histone_marks//H3K27ac germinal.center.bcell.bed	3.61304e-33	2.95559	2.44598	3.58515	2.30512e-30	germinal.center.bcell.bed	H3K27ac	DMRs
1780	3308	437	161	3584	histone_marks//H3K27ac germinal.center.bcell.bed	8.41376e-33	2.94035	2.43301	3.56712	5.32591e-30	germinal.center.bcell.bed	H3K27ac	DMRs
1790	3306	439	161	3584	histone_marks//H3K27ac germinal.center.bcell.bed	3.61304e-33	2.95559	2.44598	3.58515	2.30512e-30	germinal.center.bcell.bed	H3K27ac	DMRs
1800	3307	438	161	3584	histone_marks//H3K27ac germinal.center.bcell.bed	5.51565e-33	2.94797	2.43949	3.57617	3.49692e-30	germinal.center.bcell.bed	H3K27ac	DMRs
1810	3308	437	161	3584	histone_marks//H3K27ac germinal.center.bcell.bed	8.41376e-33	2.94035	2.43301	3.56712	5.32591e-30	germinal.center.bcell.bed	H3K27ac	DMRs
1820	3309	436	161	3584	histone_marks//H3K27ac germinal.center.bcell.bed	1.28248e-32	2.93273	2.42653	3.5578	8.07964e-30	germinal.center.bcell.bed	H3K27ac	DMRs
1830	3312	433	161	3584	histone_marks//H3K27ac germinal.center.bcell.bed	4.52099e-32	2.90992	2.40725	3.53131	2.83466e-29	germinal.center.bcell.bed	H3K27ac	DMRs
1840	3310	435	161	3584	histone_marks//H3K27ac germinal.center.bcell.bed	1.95335e-32	2.92512	2.42026	3.54871	1.22866e-29	germinal.center.bcell.bed	H3K27ac	DMRs
1850	3312	433	161	3584	histone_marks//H3K27ac germinal.center.bcell.bed	4.52099e-32	2.90992	2.40725	3.53131	2.83466e-29	germinal.center.bcell.bed	H3K27ac	DMRs
1860	3313	432	161	3584	histone_marks//H3K27ac germinal.center.bcell.bed	6.87e-32	2.90232	2.40096	3.52223	4.29375e-29	germinal.center.bcell.bed	H3K27ac	DMRs
1870	3315	430	161	3584	histone_marks//H3K27ac germinal.center.bcell.bed	1.58267e-31	2.88715	2.38797	3.50412	9.87587e-29	germinal.center.bcell.bed	H3K27ac	DMRs
1880	3315	430	161	3584	histone_marks//H3K27ac germinal.center.bcell.bed	1.58267e-31	2.88715	2.38797	3.50412	9.87587e-29	germinal.center.bcell.bed	H3K27ac	DMRs
1890	3319	426	161	3584	histone_marks//H3K27ac germinal.center.bcell.bed	8.32112e-31	2.85685	2.36236	3.46805	5.10917e-28	germinal.center.bcell.bed	H3K27ac	DMRs
1900	3318	427	161	3584	histone_marks//H3K27ac germinal.center.bcell.bed	5.50169e-31	2.86442	2.36875	3.47705	3.39455e-28	germinal.center.bcell.bed	H3K27ac	DMRs
1910	3317	428	161	3584	histone_marks//H3K27ac germinal.center.bcell.bed	3.6347e-31	2.87199	2.37526	3.48606	2.25352e-28	germinal.center.bcell.bed	H3K27ac	DMRs
1920	3318	427	161	3584	histone_marks//H3K27ac germinal.center.bcell.bed	5.50169e-31	2.86442	2.36875	3.47705	3.39455e-28	germinal.center.bcell.bed	H3K27ac	DMRs
1930	3318	427	161	3584	histone_marks//H3K27ac germinal.center.bcell.bed	5.50169e-31	2.86442	2.36875	3.47705	3.39455e-28	germinal.center.bcell.bed	H3K27ac	DMRs
1940	3319	426	161	3584	histone_marks//H3K27ac germinal.center.bcell.bed	8.32112e-31	2.85685	2.36236	3.46805	5.10917e-28	germinal.center.bcell.bed	H3K27ac	DMRs
1950	3321	424	161	3584	histone_marks//H3K27ac germinal.center.bcell.bed	1.89898e-30	2.84173	2.34959	3.45009	1.15648e-27	germinal.center.bcell.bed	H3K27ac	DMRs
1960	3320	425	161	3584	histone_marks//H3K27ac germinal.center.bcell.bed	1.25755e-30	2.84929	2.35597	3.45906	7.68361e-28	germinal.center.bcell.bed	H3K27ac	DMRs
1970	3321	424	161	3584	histone_marks//H3K27ac germinal.center.bcell.bed	1.89898e-30	2.84173	2.34959	3.45009	1.15648e-27	germinal.center.bcell.bed	H3K27ac	DMRs
1980	3319	426	161	3584	histone_marks//H3K27ac germinal.center.bcell.bed	8.32112e-31	2.85685	2.36236	3.46805	5.10917e-28	germinal.center.bcell.bed	H3K27ac	DMRs
1990	3323	422	161	3584	histone_marks//H3K27ac germinal.center.bcell.bed	4.31995e-30	2.82662	2.33687	3.43218	2.61789e-27	germinal.center.bcell.bed	H3K27ac	DMRs
2000	3326	419	161	3584	histone_marks//H3K27ac germinal.center.bcell.bed	1.47335e-29	2.804	2.31754	3.4054	8.86956e-27	germinal.center.bcell.bed	H3K27ac	DMRs
2010	3326	419	161	3584	histone_marks//H3K27ac germinal.center.bcell.bed	1.47335e-29	2.804	2.31754	3.4054	8.86956e-27	germinal.center.bcell.bed	H3K27ac	DMRs
2020	3327	418	161	3584	histone_marks//H3K27ac germinal.center.bcell.bed	2.21419e-29	2.79647	2.31119	3.39648	1.32187e-26	germinal.center.bcell.bed	H3K27ac	DMRs
2030	3331	414	161	3584	histone_marks//H3K27ac germinal.center.bcell.bed	1.12025e-28	2.76638	2.2858	3.36037	6.6543e-26	germinal.center.bcell.bed	H3K27ac	DMRs
2040	3333	412	161	3584	histone_marks//H3K27ac germinal.center.bcell.bed	2.50745e-28	2.75137	2.27305	3.34231	1.48441e-25	germinal.center.bcell.bed	H3K27ac	DMRs
2050	3335	410	161	3584	histone_marks//H3K27ac germinal.center.bcell.bed	5.59386e-28	2.73637	2.26044	3.325	3.28919e-25	germinal.center.bcell.bed	H3K27ac	DMRs
2060	3336	409	161	3584	histone_marks//H3K27ac germinal.center.bcell.bed	8.34469e-28	2.72888	2.25411	3.31604	4.89833e-25	germinal.center.bcell.bed	H3K27ac	DMRs
2070	3336	409	161	3584	histone_marks//H3K27ac germinal.center.bcell.bed	8.34469e-28	2.72888	2.25411	3.31604	4.89833e-25	germinal.center.bcell.bed	H3K27ac	DMRs
2080	3339	406	161	3584	histone_marks//H3K27ac germinal.center.bcell.bed	2.7563e-27	2.70643	2.23513	3.28934	1.59314e-24	germinal.center.bcell.bed	H3K27ac	DMRs
2090	3338	407	161	3584	histone_marks//H3K27ac germinal.center.bcell.bed	1.85233e-27	2.71391	2.24145	3.29811	1.07621e-24	germinal.center.bcell.bed	H3K27ac	DMRs
2100	3336	409	161	3584	histone_marks//H3K27ac germinal.center.bcell.bed	8.34469e-28	2.72888	2.25411	3.31604	4.89833e-25	germinal.center.bcell.bed	H3K27ac	DMRs
2110	3338	407	161	3584	histone_marks//H3K27ac germinal.center.bcell.bed	1.85233e-27	2.71391	2.24145	3.29811	1.07621e-24	germinal.center.bcell.bed	H3K27ac	DMRs
2120	3340	405	161	3584	histone_marks//H3K27ac germinal.center.bcell.bed	4.09797e-27	2.69896	2.22882	3.28057	2.36453e-24	germinal.center.bcell.bed	H3K27ac	DMRs
2130	3343	402	161	3584	histone_marks//H3K27ac germinal.center.bcell.bed	1.33994e-26	2.67657	2.20992	3.25353	7.67787e-24	germinal.center.bcell.bed	H3K27ac	DMRs
2140	3347	398	161	3584	histone_marks//H3K27ac germinal.center.bcell.bed	6.42555e-26	2.64677	2.18473	3.21823	3.66899e-23	germinal.center.bcell.bed	H3K27ac	DMRs
2150	3349	396	161	3584	histone_marks//H3K27ac germinal.center.bcell.bed	1.39982e-25	2.6319	2.17215	3.20054	7.96497e-23	germinal.center.bcell.bed	H3K27ac	DMRs
2160	3351	394	161	3584	histone_marks//H3K27ac germinal.center.bcell.bed	3.03892e-25	2.61705	2.15955	3.18299	1.72611e-22	germinal.center.bcell.bed	H3K27ac	DMRs
2170	3355	390	161	3584	histone_marks//H3K27ac germinal.center.bcell.bed	1.4172e-24	2.58739	2.13448	3.14792	7.83712e-22	germinal.center.bcell.bed	H3K27ac	DMRs
2180	3356	389	161	3584	histone_marks//H3K27ac germinal.center.bcell.bed	2.07801e-24	2.57999	2.12822	3.13869	1.13667e-21	germinal.center.bcell.bed	H3K27ac	DMRs
2190	3355	390	161	3584	histone_marks//H3K27ac germinal.center.bcell.bed	1.4172e-24	2.58739	2.13448	3.14792	7.83712e-22	germinal.center.bcell.bed	H3K27ac	DMRs
2200	3359	386	161	3584	histone_marks//H3K27ac germinal.center.bcell.bed	6.5157e-24	2.55781	2.10946	3.11254	3.53151e-21	germinal.center.bcell.bed	H3K27ac	DMRs
2210	3365	380	161	3584	histone_marks//H3K27ac germinal.center.bcell.bed	6.25137e-23	2.51357	2.07203	3.05996	3.32573e-20	germinal.center.bcell.bed	H3K27ac	DMRs
2220	3366	379	161	3584	histone_marks//H3K27ac germinal.center.bcell.bed	9.08346e-23	2.50621	2.06578	3.05139	4.82332e-20	germinal.center.bcell.bed	H3K27ac	DMRs
2230	3368	377	161	3584	histone_marks//H3K27ac germinal.center.bcell.bed	1.91249e-22	2.49151	2.05335	3.03371	9.9258e-20	germinal.center.bcell.bed	H3K27ac	DMRs
2240	3372	373	161	3584	histone_marks//H3K27ac germinal.center.bcell.bed	8.38351e-22	2.46215	2.02854	2.99879	4.11631e-19	germinal.center.bcell.bed	H3K27ac	DMRs
2250	3375	370	161	3584	histone_marks//H3K27ac germinal.center.bcell.bed	2.51474e-21	2.44018	2.01001	2.97285	1.18193e-18	germinal.center.bcell.bed	H3K27ac	DMRs
2260	3375	370	161	3584	histone_marks//H3K27ac germinal.center.bcell.bed	2.51474e-21	2.44018	2.01001	2.97285	1.18193e-18	germinal.center.bcell.bed	H3K27ac	DMRs
2270	3377	368	161	3584	histone_marks//H3K27ac germinal.center.bcell.bed	5.20553e-21	2.42555	1.99755	2.9554	2.26441e-18	germinal.center.bcell.bed	H3K27ac	DMRs
2280	3376	369	161	3584	histone_marks//H3K27ac germinal.center.bcell.bed	3.61982e-21	2.43287	2.00375	2.96403	1.6615e-18	germinal.center.bcell.bed	H3K27ac	DMRs
2290	3378	367	161	3584	histone_marks//H3K27ac germinal.center.bcell.bed	7.47868e-21	2.41825	1.9914	2.94676	3.09617e-18	germinal.center.bcell.bed	H3K27ac	DMRs
2300	3376	369	161	3584	histone_marks//H3K27ac germinal.center.bcell.bed	3.61982e-21	2.43287	2.00375	2.96403	1.6615e-18	germinal.center.bcell.bed	H3K27ac	DMRs
2310	3375	370	161	3584	histone_marks//H3K27ac germinal.center.bcell.bed	2.51474e-21	2.44018	2.01001	2.97285	1.18193e-18	germinal.center.bcell.bed	H3K27ac	DMRs
2320	3375	370	161	3584	histone_marks//H3K27ac germinal.center.bcell.bed	2.51474e-21	2.44018	2.01001	2.97285	1.18193e-18	germinal.center.bcell.bed	H3K27ac	DMRs
2330	3376	369	161	3584	histone_marks//H3K27ac germinal.center.bcell.bed	3.61982e-21	2.43287	2.00375	2.96403	1.6615e-18	germinal.center.bcell.bed	H3K27ac	DMRs
2340	3378	367	161	3584	histone_marks//H3K27ac germinal.center.bcell.bed	7.47868e-21	2.41825	1.9914	2.94676	3.09617e-18	germinal.center.bcell.bed	H3K27ac	DMRs
2350	3379	366	161	3584	histone_marks//H3K27ac germinal.center.bcell.bed	1.07341e-20	2.41095	1.98523	2.93794	4.11116e-18	germinal.center.bcell.bed	H3K27ac	DMRs
2360	3378	367	161	3584	histone_marks//H3K27ac germinal.center.bcell.bed	7.47868e-21	2.41825	1.9914	2.94676	3.09617e-18	germinal.center.bcell.bed	H3K27ac	DMRs
2370	3380	365	161	3584	histone_marks//H3K27ac germinal.center.bcell.bed	1.53916e-20	2.40365	1.97904	2.92923	5.5102e-18	germinal.center.bcell.bed	H3K27ac	DMRs
2380	3381	364	161	3584	histone_marks//H3K27ac germinal.center.bcell.bed	2.20486e-20	2.39636	1.97281	2.92045	7.40833e-18	germinal.center.bcell.bed	H3K27ac	DMRs
2390	3378	367	161	3584	histone_marks//H3K27ac germinal.center.bcell.bed	7.47868e-21	2.41825	1.9914	2.94676	3.09617e-18	germinal.center.bcell.bed	H3K27ac	DMRs
2400	3379	366	161	3584	histone_marks//H3K27ac germinal.center.bcell.bed	1.07341e-20	2.41095	1.98523	2.93794	4.11116e-18	germinal.center.bcell.bed	H3K27ac	DMRs
2410	3378	367	161	3584	histone_marks//H3K27ac germinal.center.bcell.bed	7.47868e-21	2.41825	1.9914	2.94676	3.09617e-18	germinal.center.bcell.bed	H3K27ac	DMRs
2420	3379	366	161	3584	histone_marks//H3K27ac germinal.center.bcell.bed	1.07341e-20	2.41095	1.98523	2.93794	4.11116e-18	germinal.center.bcell.bed	H3K27ac	DMRs
2430	3382	363	161	3584	histone_marks//H3K27ac germinal.center.bcell.bed	3.15539e-20	2.38907	1.96679	2.91207	1.00973e-17	germinal.center.bcell.bed	H3K27ac	DMRs
2440	3383	362	161	3584	histone_marks//H3K27ac germinal.center.bcell.bed	4.51128e-20	2.38178	1.96057	2.90325	1.39398e-17	germinal.center.bcell.bed	H3K27ac	DMRs
2450	3384	361	161	3584	histone_marks//H3K27ac germinal.center.bcell.bed	6.44345e-20	2.3745	1.95441	2.89457	1.89437e-17	germinal.center.bcell.bed	H3K27ac	DMRs
2460	3385	360	161	3584	histone_marks//H3K27ac germinal.center.bcell.bed	9.19407e-20	2.36723	1.94826	2.88585	2.57434e-17	germinal.center.bcell.bed	H3K27ac	DMRs
2470	3386	359	161	3584	histone_marks//H3K27ac germinal.center.bcell.bed	1.31059e-19	2.35995	1.94212	2.8772	3.44685e-17	germinal.center.bcell.bed	H3K27ac	DMRs
2480	3387	358	161	3584	histone_marks//H3K27ac germinal.center.bcell.bed	1.86635e-19	2.35269	1.93598	2.86856	4.70321e-17	germinal.center.bcell.bed	H3K27ac	DMRs
2490	3384	361	161	3584	histone_marks//H3K27ac germinal.center.bcell.bed	6.44345e-20	2.3745	1.95441	2.89457	1.89437e-17	germinal.center.bcell.bed	H3K27ac	DMRs
2500	3383	362	161	3584	histone_marks//H3K27ac germinal.center.bcell.bed	4.51128e-20	2.38178	1.96057	2.90325	1.39398e-17	germinal.center.bcell.bed	H3K27ac	DMRs
2510	3383	362	161	3584	histone_marks//H3K27ac germinal.center.bcell.bed	4.51128e-20	2.38178	1.96057	2.90325	1.39398e-17	germinal.center.bcell.bed	H3K27ac	DMRs
2520	3384	361	161	3584	histone_marks//H3K27ac germinal.center.bcell.bed	6.44345e-20	2.3745	1.95441	2.89457	1.89437e-17	germinal.center.bcell.bed	H3K27ac	DMRs
2530	3383	362	161	3584	histone_marks//H3K27ac germinal.center.bcell.bed	4.51128e-20	2.38178	1.96057	2.90325	1.39398e-17	germinal.center.bcell.bed	H3K27ac	DMRs
2540	3382	363	161	3584	histone_marks//H3K27ac germinal.center.bcell.bed	3.15539e-20	2.38907	1.96679	2.91207	1.00973e-17	germinal.center.bcell.bed	H3K27ac	DMRs
2550	3381	364	161	3584	histone_marks//H3K27ac germinal.center.bcell.bed	2.20486e-20	2.39636	1.97281	2.92045	7.40833e-18	germinal.center.bcell.bed	H3K27ac	DMRs
2560	3382	363	161	3584	histone_marks//H3K27ac germinal.center.bcell.bed	3.15539e-20	2.38907	1.96679	2.91207	1.00973e-17	germinal.center.bcell.bed	H3K27ac	DMRs
2570	3382	363	161	3584	histone_marks//H3K27ac germinal.center.bcell.bed	3.15539e-20	2.38907	1.96679	2.91207	1.00973e-17	germinal.center.bcell.bed	H3K27ac	DMRs
2580	3383	362	161	3584	histone_marks//H3K27ac germinal.center.bcell.bed	4.51128e-20	2.38178	1.96057	2.90325	1.39398e-17	germinal.center.bcell.bed	H3K27ac	DMRs
2590	3383	362	161	3584	histone_marks//H3K27ac germinal.center.bcell.bed	4.51128e-20	2.38178	1.96057	2.90325	1.39398e-17	germinal.center.bcell.bed	H3K27ac	DMRs
2600	3383	362	161	3584	histone_marks//H3K27ac germinal.center.bcell.bed	4.51128e-20	2.38178	1.96057	2.90325	1.39398e-17	germinal.center.bcell.bed	H3K27ac	DMRs
2610	3382	363	161	3584	histone_marks//H3K27ac germinal.center.bcell.bed	3.15539e-20	2.38907	1.96679	2.91207	1.00973e-17	germinal.center.bcell.bed	H3K27ac	DMRs
2620	3381	364	161	3584	histone_marks//H3K27ac germinal.center.bcell.bed	2.20486e-20	2.39636	1.97281	2.92045	7.40833e-18	germinal.center.bcell.bed	H3K27ac	DMRs
2630	3381	364	161	3584	histone_marks//H3K27ac germinal.center.bcell.bed	2.20486e-20	2.39636	1.97281	2.92045	7.40833e-18	germinal.center.bcell.bed	H3K27ac	DMRs
2640	3381	364	161	3584	histone_marks//H3K27ac germinal.center.bcell.bed	2.20486e-20	2.39636	1.97281	2.92045	7.40833e-18	germinal.center.bcell.bed	H3K27ac	DMRs
2650	3379	366	161	3584	histone_marks//H3K27ac germinal.center.bcell.bed	1.07341e-20	2.41095	1.98523	2.93794	4.11116e-18	germinal.center.bcell.bed	H3K27ac	DMRs
2660	3379	366	161	3584	histone_marks//H3K27ac germinal.center.bcell.bed	1.07341e-20	2.41095	1.98523	2.93794	4.11116e-18	germinal.center.bcell.bed	H3K27ac	DMRs
2670	3378	367	161	3584	histone_marks//H3K27ac germinal.center.bcell.bed	7.47868e-21	2.41825	1.9914	2.94676	3.09617e-18	germinal.center.bcell.bed	H3K27ac	DMRs
2680	3379	366	161	3584	histone_marks//H3K27ac germinal.center.bcell.bed	1.07341e-20	2.41095	1.98523	2.93794	4.11116e-18	germinal.center.bcell.bed	H3K27ac	DMRs
2690	3378	367	161	3584	histone_marks//H3K27ac germinal.center.bcell.bed	7.47868e-21	2.41825	1.9914	2.94676	3.09617e-18	germinal.center.bcell.bed	H3K27ac	DMRs
2700	3379	366	161	3584	histone_marks//H3K27ac germinal.center.bcell.bed	1.07341e-20	2.41095	1.98523	2.93794	4.11116e-18	germinal.center.bcell.bed	H3K27ac	DMRs
2710	3377	368	161	3584	histone_marks//H3K27ac germinal.center.bcell.bed	5.20553e-21	2.42555	1.99755	2.9554	2.26441e-18	germinal.center.bcell.bed	H3K27ac	DMRs
2720	3376	369	161	3584	histone_marks//H3K27ac germinal.center.bcell.bed	3.61982e-21	2.43287	2.00375	2.96403	1.6615e-18	germinal.center.bcell.bed	H3K27ac	DMRs
2730	3378	367	161	3584	histone_marks//H3K27ac germinal.center.bcell.bed	7.47868e-21	2.41825	1.9914	2.94676	3.09617e-18	germinal.center.bcell.bed	H3K27ac	DMRs
2740	3378	367	161	3584	histone_marks//H3K27ac germinal.center.bcell.bed	7.47868e-21	2.41825	1.9914	2.94676	3.09617e-18	germinal.center.bcell.bed	H3K27ac	DMRs
2750	3379	366	161	3584	histone_marks//H3K27ac germinal.center.bcell.bed	1.07341e-20	2.41095	1.98523	2.93794	4.11116e-18	germinal.center.bcell.bed	H3K27ac	DMRs
2760	3379	366	161	3584	histone_marks//H3K27ac germinal.center.bcell.bed	1.07341e-20	2.41095	1.98523	2.93794	4.11116e-18	germinal.center.bcell.bed	H3K27ac	DMRs
2770	3379	366	161	3584	histone_marks//H3K27ac germinal.center.bcell.bed	1.07341e-20	2.41095	1.98523	2.93794	4.11116e-18	germinal.center.bcell.bed	H3K27ac	DMRs
2780	3378	367	161	3584	histone_marks//H3K27ac germinal.center.bcell.bed	7.47868e-21	2.41825	1.9914	2.94676	3.09617e-18	germinal.center.bcell.bed	H3K27ac	DMRs
2790	3377	368	161	3584	histone_marks//H3K27ac germinal.center.bcell.bed	5.20553e-21	2.42555	1.99755	2.9554	2.26441e-18	germinal.center.bcell.bed	H3K27ac	DMRs
2800	3380	365	161	3584	histone_marks//H3K27ac germinal.center.bcell.bed	1.53916e-20	2.40365	1.97904	2.92923	5.5102e-18	germinal.center.bcell.bed	H3K27ac	DMRs
2810	3379	366	161	3584	histone_marks//H3K27ac germinal.center.bcell.bed	1.07341e-20	2.41095	1.98523	2.93794	4.11116e-18	germinal.center.bcell.bed	H3K27ac	DMRs
2820	3380	365	161	3584	histone_marks//H3K27ac germinal.center.bcell.bed	1.53916e-20	2.40365	1.97904	2.92923	5.5102e-18	germinal.center.bcell.bed	H3K27ac	DMRs
2830	3380	365	161	3584	histone_marks//H3K27ac germinal.center.bcell.bed	1.53916e-20	2.40365	1.97904	2.92923	5.5102e-18	germinal.center.bcell.bed	H3K27ac	DMRs
2840	3379	366	161	3584	histone_marks//H3K27ac germinal.center.bcell.bed	1.07341e-20	2.41095	1.98523	2.93794	4.11116e-18	germinal.center.bcell.bed	H3K27ac	DMRs
2850	3380	365	161	3584	histone_marks//H3K27ac germinal.center.bcell.bed	1.53916e-20	2.40365	1.97904	2.92923	5.5102e-18	germinal.center.bcell.bed	H3K27ac	DMRs
2860	3378	367	161	3584	histone_marks//H3K27ac germinal.center.bcell.bed	7.47868e-21	2.41825	1.9914	2.94676	3.09617e-18	germinal.center.bcell.bed	H3K27ac	DMRs
2870	3378	367	161	3584	histone_marks//H3K27ac germinal.center.bcell.bed	7.47868e-21	2.41825	1.9914	2.94676	3.09617e-18	germinal.center.bcell.bed	H3K27ac	DMRs
2880	3377	368	161	3584	histone_marks//H3K27ac germinal.center.bcell.bed	5.20553e-21	2.42555	1.99755	2.9554	2.26441e-18	germinal.center.bcell.bed	H3K27ac	DMRs
2890	3376	369	161	3584	histone_marks//H3K27ac germinal.center.bcell.bed	3.61982e-21	2.43287	2.00375	2.96403	1.6615e-18	germinal.center.bcell.bed	H3K27ac	DMRs
2900	3376	369	161	3584	histone_marks//H3K27ac germinal.center.bcell.bed	3.61982e-21	2.43287	2.00375	2.96403	1.6615e-18	germinal.center.bcell.bed	H3K27ac	DMRs
2910	3377	368	161	3584	histone_marks//H3K27ac germinal.center.bcell.bed	5.20553e-21	2.42555	1.99755	2.9554	2.26441e-18	germinal.center.bcell.bed	H3K27ac	DMRs
2920	3377	368	161	3584	histone_marks//H3K27ac germinal.center.bcell.bed	5.20553e-21	2.42555	1.99755	2.9554	2.26441e-18	germinal.center.bcell.bed	H3K27ac	DMRs
2930	3379	366	161	3584	histone_marks//H3K27ac germinal.center.bcell.bed	1.07341e-20	2.41095	1.98523	2.93794	4.11116e-18	germinal.center.bcell.bed	H3K27ac	DMRs
2940	3378	367	161	3584	histone_marks//H3K27ac germinal.center.bcell.bed	7.47868e-21	2.41825	1.9914	2.94676	3.09617e-18	germinal.center.bcell.bed	H3K27ac	DMRs
2950	3377	368	161	3584	histone_marks//H3K27ac germinal.center.bcell.bed	5.20553e-21	2.42555	1.99755	2.9554	2.26441e-18	germinal.center.bcell.bed	H3K27ac	DMRs
2960	3377	368	161	3584	histone_marks//H3K27ac germinal.center.bcell.bed	5.20553e-21	2.42555	1.99755	2.9554	2.26441e-18	germinal.center.bcell.bed	H3K27ac	DMRs
2970	3376	369	161	3584	histone_marks//H3K27ac germinal.center.bcell.bed	3.61982e-21	2.43287	2.00375	2.96403	1.6615e-18	germinal.center.bcell.bed	H3K27ac	DMRs
2980	3377	368	161	3584	histone_marks//H3K27ac germinal.center.bcell.bed	5.20553e-21	2.42555	1.99755	2.9554	2.26441e-18	germinal.center.bcell.bed	H3K27ac	DMRs
2990	3377	368	161	3584	histone_marks//H3K27ac germinal.center.bcell.bed	5.20553e-21	2.42555	1.99755	2.9554	2.26441e-18	germinal.center.bcell.bed	H3K27ac	DMRs
3000	3375	370	161	3584	histone_marks//H3K27ac germinal.center.bcell.bed	2.51474e-21	2.44018	2.01001	2.97285	1.18193e-18	germinal.center.bcell.bed	H3K27ac	DMRs
3010	3376	369	161	3584	histone_marks//H3K27ac germinal.center.bcell.bed	3.61982e-21	2.43287	2.00375	2.96403	1.6615e-18	germinal.center.bcell.bed	H3K27ac	DMRs
3020	3378	367	161	3584	histone_marks//H3K27ac germinal.center.bcell.bed	7.47868e-21	2.41825	1.9914	2.94676	3.09617e-18	germinal.center.bcell.bed	H3K27ac	DMRs
3030	3379	366	161	3584	histone_marks//H3K27ac germinal.center.bcell.bed	1.07341e-20	2.41095	1.98523	2.93794	4.11116e-18	germinal.center.bcell.bed	H3K27ac	DMRs
3040	3380	365	161	3584	histone_marks//H3K27ac germinal.center.bcell.bed	1.53916e-20	2.40365	1.97904	2.92923	5.5102e-18	germinal.center.bcell.bed	H3K27ac	DMRs
3050	3381	364	161	3584	histone_marks//H3K27ac germinal.center.bcell.bed	2.20486e-20	2.39636	1.97281	2.92045	7.40833e-18	germinal.center.bcell.bed	H3K27ac	DMRs
3060	3380	365	161	3584	histone_marks//H3K27ac germinal.center.bcell.bed	1.53916e-20	2.40365	1.97904	2.92923	5.5102e-18	germinal.center.bcell.bed	H3K27ac	DMRs
3070	3383	362	161	3584	histone_marks//H3K27ac germinal.center.bcell.bed	4.51128e-20	2.38178	1.96057	2.90325	1.39398e-17	germinal.center.bcell.bed	H3K27ac	DMRs
3080	3383	362	161	3584	histone_marks//H3K27ac germinal.center.bcell.bed	4.51128e-20	2.38178	1.96057	2.90325	1.39398e-17	germinal.center.bcell.bed	H3K27ac	DMRs
3090	3383	362	161	3584	histone_marks//H3K27ac germinal.center.bcell.bed	4.51128e-20	2.38178	1.96057	2.90325	1.39398e-17	germinal.center.bcell.bed	H3K27ac	DMRs
3100	3385	360	161	3584	histone_marks//H3K27ac germinal.center.bcell.bed	9.19407e-20	2.36723	1.94826	2.88585	2.57434e-17	germinal.center.bcell.bed	H3K27ac	DMRs
3110	3384	361	161	3584	histone_marks//H3K27ac germinal.center.bcell.bed	6.44345e-20	2.3745	1.95441	2.89457	1.89437e-17	germinal.center.bcell.bed	H3K27ac	DMRs
3120	3385	360	161	3584	histone_marks//H3K27ac germinal.center.bcell.bed	9.19407e-20	2.36723	1.94826	2.88585	2.57434e-17	germinal.center.bcell.bed	H3K27ac	DMRs
3130	3389	356	161	3584	histone_marks//H3K27ac germinal.center.bcell.bed	3.77349e-19	2.33816	1.92364	2.8513	8.75449e-17	germinal.center.bcell.bed	H3K27ac	DMRs
3140	3388	357	161	3584	histone_marks//H3K27ac germinal.center.bcell.bed	2.65513e-19	2.34542	1.92984	2.85992	6.42542e-17	germinal.center.bcell.bed	H3K27ac	DMRs
3150	3388	357	161	3584	histone_marks//H3K27ac germinal.center.bcell.bed	2.65513e-19	2.34542	1.92984	2.85992	6.42542e-17	germinal.center.bcell.bed	H3K27ac	DMRs
3160	3389	356	161	3584	histone_marks//H3K27ac germinal.center.bcell.bed	3.77349e-19	2.33816	1.92364	2.8513	8.75449e-17	germinal.center.bcell.bed	H3K27ac	DMRs
3170	3390	355	161	3584	histone_marks//H3K27ac germinal.center.bcell.bed	5.3575e-19	2.33091	1.91751	2.84268	1.16794e-16	germinal.center.bcell.bed	H3K27ac	DMRs
3180	3390	355	161	3584	histone_marks//H3K27ac germinal.center.bcell.bed	5.3575e-19	2.33091	1.91751	2.84268	1.16794e-16	germinal.center.bcell.bed	H3K27ac	DMRs
3190	3389	356	161	3584	histone_marks//H3K27ac germinal.center.bcell.bed	3.77349e-19	2.33816	1.92364	2.8513	8.75449e-17	germinal.center.bcell.bed	H3K27ac	DMRs
3200	3391	354	161	3584	histone_marks//H3K27ac germinal.center.bcell.bed	7.59877e-19	2.32366	1.91138	2.83408	1.59574e-16	germinal.center.bcell.bed	H3K27ac	DMRs
3210	3391	354	161	3584	histone_marks//H3K27ac germinal.center.bcell.bed	7.59877e-19	2.32366	1.91138	2.83408	1.59574e-16	germinal.center.bcell.bed	H3K27ac	DMRs
3220	3391	354	161	3584	histone_marks//H3K27ac germinal.center.bcell.bed	7.59877e-19	2.32366	1.91138	2.83408	1.59574e-16	germinal.center.bcell.bed	H3K27ac	DMRs
3230	3390	355	161	3584	histone_marks//H3K27ac germinal.center.bcell.bed	5.3575e-19	2.33091	1.91751	2.84268	1.16794e-16	germinal.center.bcell.bed	H3K27ac	DMRs
3240	3390	355	161	3584	histone_marks//H3K27ac germinal.center.bcell.bed	5.3575e-19	2.33091	1.91751	2.84268	1.16794e-16	germinal.center.bcell.bed	H3K27ac	DMRs
3250	3390	355	161	3584	histone_marks//H3K27ac germinal.center.bcell.bed	5.3575e-19	2.33091	1.91751	2.84268	1.16794e-16	germinal.center.bcell.bed	H3K27ac	DMRs
3260	3388	357	161	3584	histone_marks//H3K27ac germinal.center.bcell.bed	2.65513e-19	2.34542	1.92984	2.85992	6.42542e-17	germinal.center.bcell.bed	H3K27ac	DMRs
3270	3386	359	161	3584	histone_marks//H3K27ac germinal.center.bcell.bed	1.31059e-19	2.35995	1.94212	2.8772	3.44685e-17	germinal.center.bcell.bed	H3K27ac	DMRs
3280	3385	360	161	3584	histone_marks//H3K27ac germinal.center.bcell.bed	9.19407e-20	2.36723	1.94826	2.88585	2.57434e-17	germinal.center.bcell.bed	H3K27ac	DMRs
3290	3384	361	161	3584	histone_marks//H3K27ac germinal.center.bcell.bed	6.44345e-20	2.3745	1.95441	2.89457	1.89437e-17	germinal.center.bcell.bed	H3K27ac	DMRs
3300	3386	359	161	3584	histone_marks//H3K27ac germinal.center.bcell.bed	1.31059e-19	2.35995	1.94212	2.8772	3.44685e-17	germinal.center.bcell.bed	H3K27ac	DMRs
3310	3387	358	161	3584	histone_marks//H3K27ac germinal.center.bcell.bed	1.86635e-19	2.35269	1.93598	2.86856	4.70321e-17	germinal.center.bcell.bed	H3K27ac	DMRs
3320	3385	360	161	3584	histone_marks//H3K27ac germinal.center.bcell.bed	9.19407e-20	2.36723	1.94826	2.88585	2.57434e-17	germinal.center.bcell.bed	H3K27ac	DMRs
3330	3384	361	161	3584	histone_marks//H3K27ac germinal.center.bcell.bed	6.44345e-20	2.3745	1.95441	2.89457	1.89437e-17	germinal.center.bcell.bed	H3K27ac	DMRs
3340	3381	364	161	3584	histone_marks//H3K27ac germinal.center.bcell.bed	2.20486e-20	2.39636	1.97281	2.92045	7.40833e-18	germinal.center.bcell.bed	H3K27ac	DMRs
3350	3379	366	161	3584	histone_marks//H3K27ac germinal.center.bcell.bed	1.07341e-20	2.41095	1.98523	2.93794	4.11116e-18	germinal.center.bcell.bed	H3K27ac	DMRs
3360	3380	365	161	3584	histone_marks//H3K27ac germinal.center.bcell.bed	1.53916e-20	2.40365	1.97904	2.92923	5.5102e-18	germinal.center.bcell.bed	H3K27ac	DMRs
3370	3381	364	161	3584	histone_marks//H3K27ac germinal.center.bcell.bed	2.20486e-20	2.39636	1.97281	2.92045	7.40833e-18	germinal.center.bcell.bed	H3K27ac	DMRs
3380	3382	363	161	3584	histone_marks//H3K27ac germinal.center.bcell.bed	3.15539e-20	2.38907	1.96679	2.91207	1.00973e-17	germinal.center.bcell.bed	H3K27ac	DMRs
3390	3382	363	161	3584	histone_marks//H3K27ac germinal.center.bcell.bed	3.15539e-20	2.38907	1.96679	2.91207	1.00973e-17	germinal.center.bcell.bed	H3K27ac	DMRs
3400	3383	362	161	3584	histone_marks//H3K27ac germinal.center.bcell.bed	4.51128e-20	2.38178	1.96057	2.90325	1.39398e-17	germinal.center.bcell.bed	H3K27ac	DMRs
3410	3383	362	161	3584	histone_marks//H3K27ac germinal.center.bcell.bed	4.51128e-20	2.38178	1.96057	2.90325	1.39398e-17	germinal.center.bcell.bed	H3K27ac	DMRs
3420	3384	361	161	3584	histone_marks//H3K27ac germinal.center.bcell.bed	6.44345e-20	2.3745	1.95441	2.89457	1.89437e-17	germinal.center.bcell.bed	H3K27ac	DMRs
3430	3385	360	161	3584	histone_marks//H3K27ac germinal.center.bcell.bed	9.19407e-20	2.36723	1.94826	2.88585	2.57434e-17	germinal.center.bcell.bed	H3K27ac	DMRs
3440	3385	360	161	3584	histone_marks//H3K27ac germinal.center.bcell.bed	9.19407e-20	2.36723	1.94826	2.88585	2.57434e-17	germinal.center.bcell.bed	H3K27ac	DMRs
3450	3387	358	161	3584	histone_marks//H3K27ac germinal.center.bcell.bed	1.86635e-19	2.35269	1.93598	2.86856	4.70321e-17	germinal.center.bcell.bed	H3K27ac	DMRs
3460	3389	356	161	3584	histone_marks//H3K27ac germinal.center.bcell.bed	3.77349e-19	2.33816	1.92364	2.8513	8.75449e-17	germinal.center.bcell.bed	H3K27ac	DMRs
3470	3392	353	161	3584	histone_marks//H3K27ac germinal.center.bcell.bed	1.07667e-18	2.31641	1.90525	2.82548	2.20717e-16	germinal.center.bcell.bed	H3K27ac	DMRs
3480	3392	353	161	3584	histone_marks//H3K27ac germinal.center.bcell.bed	1.07667e-18	2.31641	1.90525	2.82548	2.20717e-16	germinal.center.bcell.bed	H3K27ac	DMRs
3490	3392	353	161	3584	histone_marks//H3K27ac germinal.center.bcell.bed	1.07667e-18	2.31641	1.90525	2.82548	2.20717e-16	germinal.center.bcell.bed	H3K27ac	DMRs
3500	3393	352	161	3584	histone_marks//H3K27ac germinal.center.bcell.bed	1.52398e-18	2.30917	1.89913	2.81688	3.07845e-16	germinal.center.bcell.bed	H3K27ac	DMRs
3510	3393	352	161	3584	histone_marks//H3K27ac germinal.center.bcell.bed	1.52398e-18	2.30917	1.89913	2.81688	3.07845e-16	germinal.center.bcell.bed	H3K27ac	DMRs
3520	3391	354	161	3584	histone_marks//H3K27ac germinal.center.bcell.bed	7.59877e-19	2.32366	1.91138	2.83408	1.59574e-16	germinal.center.bcell.bed	H3K27ac	DMRs
3530	3390	355	161	3584	histone_marks//H3K27ac germinal.center.bcell.bed	5.3575e-19	2.33091	1.91751	2.84268	1.16794e-16	germinal.center.bcell.bed	H3K27ac	DMRs
3540	3387	358	161	3584	histone_marks//H3K27ac germinal.center.bcell.bed	1.86635e-19	2.35269	1.93598	2.86856	4.70321e-17	germinal.center.bcell.bed	H3K27ac	DMRs
3550	3386	359	161	3584	histone_marks//H3K27ac germinal.center.bcell.bed	1.31059e-19	2.35995	1.94212	2.8772	3.44685e-17	germinal.center.bcell.bed	H3K27ac	DMRs
3560	3386	359	161	3584	histone_marks//H3K27ac germinal.center.bcell.bed	1.31059e-19	2.35995	1.94212	2.8772	3.44685e-17	germinal.center.bcell.bed	H3K27ac	DMRs
3570	3387	358	161	3584	histone_marks//H3K27ac germinal.center.bcell.bed	1.86635e-19	2.35269	1.93598	2.86856	4.70321e-17	germinal.center.bcell.bed	H3K27ac	DMRs
3580	3389	356	161	3584	histone_marks//H3K27ac germinal.center.bcell.bed	3.77349e-19	2.33816	1.92364	2.8513	8.75449e-17	germinal.center.bcell.bed	H3K27ac	DMRs
3590	3389	356	161	3584	histone_marks//H3K27ac germinal.center.bcell.bed	3.77349e-19	2.33816	1.92364	2.8513	8.75449e-17	germinal.center.bcell.bed	H3K27ac	DMRs
3600	3389	356	161	3584	histone_marks//H3K27ac germinal.center.bcell.bed	3.77349e-19	2.33816	1.92364	2.8513	8.75449e-17	germinal.center.bcell.bed	H3K27ac	DMRs
3610	3389	356	161	3584	histone_marks//H3K27ac germinal.center.bcell.bed	3.77349e-19	2.33816	1.92364	2.8513	8.75449e-17	germinal.center.bcell.bed	H3K27ac	DMRs
3620	3389	356	161	3584	histone_marks//H3K27ac germinal.center.bcell.bed	3.77349e-19	2.33816	1.92364	2.8513	8.75449e-17	germinal.center.bcell.bed	H3K27ac	DMRs
3630	3389	356	161	3584	histone_marks//H3K27ac germinal.center.bcell.bed	3.77349e-19	2.33816	1.92364	2.8513	8.75449e-17	germinal.center.bcell.bed	H3K27ac	DMRs
3640	3389	356	161	3584	histone_marks//H3K27ac germinal.center.bcell.bed	3.77349e-19	2.33816	1.92364	2.8513	8.75449e-17	germinal.center.bcell.bed	H3K27ac	DMRs
3650	3389	356	161	3584	histone_marks//H3K27ac germinal.center.bcell.bed	3.77349e-19	2.33816	1.92364	2.8513	8.75449e-17	germinal.center.bcell.bed	H3K27ac	DMRs
3660	3386	359	161	3584	histone_marks//H3K27ac germinal.center.bcell.bed	1.31059e-19	2.35995	1.94212	2.8772	3.44685e-17	germinal.center.bcell.bed	H3K27ac	DMRs
3670	3387	358	161	3584	histone_marks//H3K27ac germinal.center.bcell.bed	1.86635e-19	2.35269	1.93598	2.86856	4.70321e-17	germinal.center.bcell.bed	H3K27ac	DMRs
3680	3387	358	161	3584	histone_marks//H3K27ac germinal.center.bcell.bed	1.86635e-19	2.35269	1.93598	2.86856	4.70321e-17	germinal.center.bcell.bed	H3K27ac	DMRs
3690	3388	357	161	3584	histone_marks//H3K27ac germinal.center.bcell.bed	2.65513e-19	2.34542	1.92984	2.85992	6.42542e-17	germinal.center.bcell.bed	H3K27ac	DMRs
3700	3388	357	161	3584	histone_marks//H3K27ac germinal.center.bcell.bed	2.65513e-19	2.34542	1.92984	2.85992	6.42542e-17	germinal.center.bcell.bed	H3K27ac	DMRs
3710	3388	357	161	3584	histone_marks//H3K27ac germinal.center.bcell.bed	2.65513e-19	2.34542	1.92984	2.85992	6.42542e-17	germinal.center.bcell.bed	H3K27ac	DMRs
3720	3388	357	161	3584	histone_marks//H3K27ac germinal.center.bcell.bed	2.65513e-19	2.34542	1.92984	2.85992	6.42542e-17	germinal.center.bcell.bed	H3K27ac	DMRs
3730	3388	357	161	3584	histone_marks//H3K27ac germinal.center.bcell.bed	2.65513e-19	2.34542	1.92984	2.85992	6.42542e-17	germinal.center.bcell.bed	H3K27ac	DMRs
3740	3386	359	161	3584	histone_marks//H3K27ac germinal.center.bcell.bed	1.31059e-19	2.35995	1.94212	2.8772	3.44685e-17	germinal.center.bcell.bed	H3K27ac	DMRs
3750	3388	357	161	3584	histone_marks//H3K27ac germinal.center.bcell.bed	2.65513e-19	2.34542	1.92984	2.85992	6.42542e-17	germinal.center.bcell.bed	H3K27ac	DMRs
3760	3386	359	161	3584	histone_marks//H3K27ac germinal.center.bcell.bed	1.31059e-19	2.35995	1.94212	2.8772	3.44685e-17	germinal.center.bcell.bed	H3K27ac	DMRs
3770	3385	360	161	3584	histone_marks//H3K27ac germinal.center.bcell.bed	9.19407e-20	2.36723	1.94826	2.88585	2.57434e-17	germinal.center.bcell.bed	H3K27ac	DMRs
3780	3385	360	161	3584	histone_marks//H3K27ac germinal.center.bcell.bed	9.19407e-20	2.36723	1.94826	2.88585	2.57434e-17	germinal.center.bcell.bed	H3K27ac	DMRs
3790	3385	360	161	3584	histone_marks//H3K27ac germinal.center.bcell.bed	9.19407e-20	2.36723	1.94826	2.88585	2.57434e-17	germinal.center.bcell.bed	H3K27ac	DMRs
3800	3385	360	161	3584	histone_marks//H3K27ac germinal.center.bcell.bed	9.19407e-20	2.36723	1.94826	2.88585	2.57434e-17	germinal.center.bcell.bed	H3K27ac	DMRs
3810	3384	361	161	3584	histone_marks//H3K27ac germinal.center.bcell.bed	6.44345e-20	2.3745	1.95441	2.89457	1.89437e-17	germinal.center.bcell.bed	H3K27ac	DMRs
3820	3383	362	161	3584	histone_marks//H3K27ac germinal.center.bcell.bed	4.51128e-20	2.38178	1.96057	2.90325	1.39398e-17	germinal.center.bcell.bed	H3K27ac	DMRs
3830	3384	361	161	3584	histone_marks//H3K27ac germinal.center.bcell.bed	6.44345e-20	2.3745	1.95441	2.89457	1.89437e-17	germinal.center.bcell.bed	H3K27ac	DMRs
3840	3385	360	161	3584	histone_marks//H3K27ac germinal.center.bcell.bed	9.19407e-20	2.36723	1.94826	2.88585	2.57434e-17	germinal.center.bcell.bed	H3K27ac	DMRs
3850	3387	358	161	3584	histone_marks//H3K27ac germinal.center.bcell.bed	1.86635e-19	2.35269	1.93598	2.86856	4.70321e-17	germinal.center.bcell.bed	H3K27ac	DMRs
3860	3388	357	161	3584	histone_marks//H3K27ac germinal.center.bcell.bed	2.65513e-19	2.34542	1.92984	2.85992	6.42542e-17	germinal.center.bcell.bed	H3K27ac	DMRs
3870	3385	360	161	3584	histone_marks//H3K27ac germinal.center.bcell.bed	9.19407e-20	2.36723	1.94826	2.88585	2.57434e-17	germinal.center.bcell.bed	H3K27ac	DMRs
3880	3384	361	161	3584	histone_marks//H3K27ac germinal.center.bcell.bed	6.44345e-20	2.3745	1.95441	2.89457	1.89437e-17	germinal.center.bcell.bed	H3K27ac	DMRs
3890	3384	361	161	3584	histone_marks//H3K27ac germinal.center.bcell.bed	6.44345e-20	2.3745	1.95441	2.89457	1.89437e-17	germinal.center.bcell.bed	H3K27ac	DMRs
3900	3381	364	161	3584	histone_marks//H3K27ac germinal.center.bcell.bed	2.20486e-20	2.39636	1.97281	2.92045	7.40833e-18	germinal.center.bcell.bed	H3K27ac	DMRs
3910	3381	364	161	3584	histone_marks//H3K27ac germinal.center.bcell.bed	2.20486e-20	2.39636	1.97281	2.92045	7.40833e-18	germinal.center.bcell.bed	H3K27ac	DMRs
3920	3383	362	161	3584	histone_marks//H3K27ac germinal.center.bcell.bed	4.51128e-20	2.38178	1.96057	2.90325	1.39398e-17	germinal.center.bcell.bed	H3K27ac	DMRs
3930	3382	363	161	3584	histone_marks//H3K27ac germinal.center.bcell.bed	3.15539e-20	2.38907	1.96679	2.91207	1.00973e-17	germinal.center.bcell.bed	H3K27ac	DMRs
3940	3381	364	161	3584	histone_marks//H3K27ac germinal.center.bcell.bed	2.20486e-20	2.39636	1.97281	2.92045	7.40833e-18	germinal.center.bcell.bed	H3K27ac	DMRs
3950	3381	364	161	3584	histone_marks//H3K27ac germinal.center.bcell.bed	2.20486e-20	2.39636	1.97281	2.92045	7.40833e-18	germinal.center.bcell.bed	H3K27ac	DMRs
3960	3381	364	161	3584	histone_marks//H3K27ac germinal.center.bcell.bed	2.20486e-20	2.39636	1.97281	2.92045	7.40833e-18	germinal.center.bcell.bed	H3K27ac	DMRs
3970	3379	366	161	3584	histone_marks//H3K27ac germinal.center.bcell.bed	1.07341e-20	2.41095	1.98523	2.93794	4.11116e-18	germinal.center.bcell.bed	H3K27ac	DMRs
3980	3380	365	161	3584	histone_marks//H3K27ac germinal.center.bcell.bed	1.53916e-20	2.40365	1.97904	2.92923	5.5102e-18	germinal.center.bcell.bed	H3K27ac	DMRs
3990	3378	367	161	3584	histone_marks//H3K27ac germinal.center.bcell.bed	7.47868e-21	2.41825	1.9914	2.94676	3.09617e-18	germinal.center.bcell.bed	H3K27ac	DMRs
4000	3378	367	161	3584	histone_marks//H3K27ac germinal.center.bcell.bed	7.47868e-21	2.41825	1.9914	2.94676	3.09617e-18	germinal.center.bcell.bed	H3K27ac	DMRs
4010	3378	367	161	3584	histone_marks//H3K27ac germinal.center.bcell.bed	7.47868e-21	2.41825	1.9914	2.94676	3.09617e-18	germinal.center.bcell.bed	H3K27ac	DMRs
4020	3377	368	161	3584	histone_marks//H3K27ac germinal.center.bcell.bed	5.20553e-21	2.42555	1.99755	2.9554	2.26441e-18	germinal.center.bcell.bed	H3K27ac	DMRs
4030	3377	368	161	3584	histone_marks//H3K27ac germinal.center.bcell.bed	5.20553e-21	2.42555	1.99755	2.9554	2.26441e-18	germinal.center.bcell.bed	H3K27ac	DMRs
4040	3377	368	161	3584	histone_marks//H3K27ac germinal.center.bcell.bed	5.20553e-21	2.42555	1.99755	2.9554	2.26441e-18	germinal.center.bcell.bed	H3K27ac	DMRs
4050	3376	369	161	3584	histone_marks//H3K27ac germinal.center.bcell.bed	3.61982e-21	2.43287	2.00375	2.96403	1.6615e-18	germinal.center.bcell.bed	H3K27ac	DMRs
4060	3375	370	161	3584	histone_marks//H3K27ac germinal.center.bcell.bed	2.51474e-21	2.44018	2.01001	2.97285	1.18193e-18	germinal.center.bcell.bed	H3K27ac	DMRs
4070	3374	371	161	3584	histone_marks//H3K27ac germinal.center.bcell.bed	1.74535e-21	2.4475	2.01611	2.98128	8.32534e-19	germinal.center.bcell.bed	H3K27ac	DMRs
4080	3375	370	161	3584	histone_marks//H3K27ac germinal.center.bcell.bed	2.51474e-21	2.44018	2.01001	2.97285	1.18193e-18	germinal.center.bcell.bed	H3K27ac	DMRs
4090	3371	374	161	3584	histone_marks//H3K27ac germinal.center.bcell.bed	5.80204e-22	2.46948	2.03473	3.00749	2.90102e-19	germinal.center.bcell.bed	H3K27ac	DMRs
4100	3370	375	161	3584	histone_marks//H3K27ac germinal.center.bcell.bed	4.01169e-22	2.47682	2.04088	3.01617	2.01788e-19	germinal.center.bcell.bed	H3K27ac	DMRs
4110	3369	376	161	3584	histone_marks//H3K27ac germinal.center.bcell.bed	2.77119e-22	2.48416	2.04708	3.02482	1.41608e-19	germinal.center.bcell.bed	H3K27ac	DMRs
4120	3369	376	161	3584	histone_marks//H3K27ac germinal.center.bcell.bed	2.77119e-22	2.48416	2.04708	3.02482	1.41608e-19	germinal.center.bcell.bed	H3K27ac	DMRs
4130	3371	374	161	3584	histone_marks//H3K27ac germinal.center.bcell.bed	5.80204e-22	2.46948	2.03473	3.00749	2.90102e-19	germinal.center.bcell.bed	H3K27ac	DMRs
4140	3370	375	161	3584	histone_marks//H3K27ac germinal.center.bcell.bed	4.01169e-22	2.47682	2.04088	3.01617	2.01788e-19	germinal.center.bcell.bed	H3K27ac	DMRs
4150	3368	377	161	3584	histone_marks//H3K27ac germinal.center.bcell.bed	1.91249e-22	2.49151	2.05335	3.03371	9.9258e-20	germinal.center.bcell.bed	H3K27ac	DMRs
4160	3366	379	161	3584	histone_marks//H3K27ac germinal.center.bcell.bed	9.08346e-23	2.50621	2.06578	3.05139	4.82332e-20	germinal.center.bcell.bed	H3K27ac	DMRs
4170	3366	379	161	3584	histone_marks//H3K27ac germinal.center.bcell.bed	9.08346e-23	2.50621	2.06578	3.05139	4.82332e-20	germinal.center.bcell.bed	H3K27ac	DMRs
4180	3368	377	161	3584	histone_marks//H3K27ac germinal.center.bcell.bed	1.91249e-22	2.49151	2.05335	3.03371	9.9258e-20	germinal.center.bcell.bed	H3K27ac	DMRs
4190	3367	378	161	3584	histone_marks//H3K27ac germinal.center.bcell.bed	1.31864e-22	2.49886	2.05957	3.04247	6.8833e-20	germinal.center.bcell.bed	H3K27ac	DMRs
4200	3366	379	161	3584	histone_marks//H3K27ac germinal.center.bcell.bed	9.08346e-23	2.50621	2.06578	3.05139	4.82332e-20	germinal.center.bcell.bed	H3K27ac	DMRs
4210	3366	379	161	3584	histone_marks//H3K27ac germinal.center.bcell.bed	9.08346e-23	2.50621	2.06578	3.05139	4.82332e-20	germinal.center.bcell.bed	H3K27ac	DMRs
4220	3363	382	161	3584	histone_marks//H3K27ac germinal.center.bcell.bed	2.95272e-23	2.5283	2.08448	3.07748	1.58266e-20	germinal.center.bcell.bed	H3K27ac	DMRs
4230	3364	381	161	3584	histone_marks//H3K27ac germinal.center.bcell.bed	4.29831e-23	2.52093	2.07824	3.06872	2.2953e-20	germinal.center.bcell.bed	H3K27ac	DMRs
4240	3367	378	161	3584	histone_marks//H3K27ac germinal.center.bcell.bed	1.31864e-22	2.49886	2.05957	3.04247	6.8833e-20	germinal.center.bcell.bed	H3K27ac	DMRs
4250	3369	376	161	3584	histone_marks//H3K27ac germinal.center.bcell.bed	2.77119e-22	2.48416	2.04708	3.02482	1.41608e-19	germinal.center.bcell.bed	H3K27ac	DMRs
4260	3368	377	161	3584	histone_marks//H3K27ac germinal.center.bcell.bed	1.91249e-22	2.49151	2.05335	3.03371	9.9258e-20	germinal.center.bcell.bed	H3K27ac	DMRs
4270	3368	377	161	3584	histone_marks//H3K27ac germinal.center.bcell.bed	1.91249e-22	2.49151	2.05335	3.03371	9.9258e-20	germinal.center.bcell.bed	H3K27ac	DMRs
4280	3369	376	161	3584	histone_marks//H3K27ac germinal.center.bcell.bed	2.77119e-22	2.48416	2.04708	3.02482	1.41608e-19	germinal.center.bcell.bed	H3K27ac	DMRs
4290	3371	374	161	3584	histone_marks//H3K27ac germinal.center.bcell.bed	5.80204e-22	2.46948	2.03473	3.00749	2.90102e-19	germinal.center.bcell.bed	H3K27ac	DMRs
4300	3369	376	161	3584	histone_marks//H3K27ac germinal.center.bcell.bed	2.77119e-22	2.48416	2.04708	3.02482	1.41608e-19	germinal.center.bcell.bed	H3K27ac	DMRs
4310	3369	376	161	3584	histone_marks//H3K27ac germinal.center.bcell.bed	2.77119e-22	2.48416	2.04708	3.02482	1.41608e-19	germinal.center.bcell.bed	H3K27ac	DMRs
4320	3369	376	161	3584	histone_marks//H3K27ac germinal.center.bcell.bed	2.77119e-22	2.48416	2.04708	3.02482	1.41608e-19	germinal.center.bcell.bed	H3K27ac	DMRs
4330	3372	373	161	3584	histone_marks//H3K27ac germinal.center.bcell.bed	8.38351e-22	2.46215	2.02854	2.99879	4.11631e-19	germinal.center.bcell.bed	H3K27ac	DMRs
4340	3373	372	161	3584	histone_marks//H3K27ac germinal.center.bcell.bed	1.21021e-21	2.45482	2.02244	2.99009	5.84531e-19	germinal.center.bcell.bed	H3K27ac	DMRs
4350	3374	371	161	3584	histone_marks//H3K27ac germinal.center.bcell.bed	1.74535e-21	2.4475	2.01611	2.98128	8.32534e-19	germinal.center.bcell.bed	H3K27ac	DMRs
4360	3376	369	161	3584	histone_marks//H3K27ac germinal.center.bcell.bed	3.61982e-21	2.43287	2.00375	2.96403	1.6615e-18	germinal.center.bcell.bed	H3K27ac	DMRs
4370	3379	366	161	3584	histone_marks//H3K27ac germinal.center.bcell.bed	1.07341e-20	2.41095	1.98523	2.93794	4.11116e-18	germinal.center.bcell.bed	H3K27ac	DMRs
4380	3376	369	161	3584	histone_marks//H3K27ac germinal.center.bcell.bed	3.61982e-21	2.43287	2.00375	2.96403	1.6615e-18	germinal.center.bcell.bed	H3K27ac	DMRs
4390	3373	372	161	3584	histone_marks//H3K27ac germinal.center.bcell.bed	1.21021e-21	2.45482	2.02244	2.99009	5.84531e-19	germinal.center.bcell.bed	H3K27ac	DMRs
4400	3372	373	161	3584	histone_marks//H3K27ac germinal.center.bcell.bed	8.38351e-22	2.46215	2.02854	2.99879	4.11631e-19	germinal.center.bcell.bed	H3K27ac	DMRs
4410	3372	373	161	3584	histone_marks//H3K27ac germinal.center.bcell.bed	8.38351e-22	2.46215	2.02854	2.99879	4.11631e-19	germinal.center.bcell.bed	H3K27ac	DMRs
4420	3374	371	161	3584	histone_marks//H3K27ac germinal.center.bcell.bed	1.74535e-21	2.4475	2.01611	2.98128	8.32534e-19	germinal.center.bcell.bed	H3K27ac	DMRs
4430	3373	372	161	3584	histone_marks//H3K27ac germinal.center.bcell.bed	1.21021e-21	2.45482	2.02244	2.99009	5.84531e-19	germinal.center.bcell.bed	H3K27ac	DMRs
4440	3371	374	161	3584	histone_marks//H3K27ac germinal.center.bcell.bed	5.80204e-22	2.46948	2.03473	3.00749	2.90102e-19	germinal.center.bcell.bed	H3K27ac	DMRs
4450	3371	374	161	3584	histone_marks//H3K27ac germinal.center.bcell.bed	5.80204e-22	2.46948	2.03473	3.00749	2.90102e-19	germinal.center.bcell.bed	H3K27ac	DMRs
4460	3373	372	161	3584	histone_marks//H3K27ac germinal.center.bcell.bed	1.21021e-21	2.45482	2.02244	2.99009	5.84531e-19	germinal.center.bcell.bed	H3K27ac	DMRs
4470	3373	372	161	3584	histone_marks//H3K27ac germinal.center.bcell.bed	1.21021e-21	2.45482	2.02244	2.99009	5.84531e-19	germinal.center.bcell.bed	H3K27ac	DMRs
4480	3375	370	161	3584	histone_marks//H3K27ac germinal.center.bcell.bed	2.51474e-21	2.44018	2.01001	2.97285	1.18193e-18	germinal.center.bcell.bed	H3K27ac	DMRs
4490	3378	367	161	3584	histone_marks//H3K27ac germinal.center.bcell.bed	7.47868e-21	2.41825	1.9914	2.94676	3.09617e-18	germinal.center.bcell.bed	H3K27ac	DMRs
4500	3377	368	161	3584	histone_marks//H3K27ac germinal.center.bcell.bed	5.20553e-21	2.42555	1.99755	2.9554	2.26441e-18	germinal.center.bcell.bed	H3K27ac	DMRs
4510	3378	367	161	3584	histone_marks//H3K27ac germinal.center.bcell.bed	7.47868e-21	2.41825	1.9914	2.94676	3.09617e-18	germinal.center.bcell.bed	H3K27ac	DMRs
4520	3376	369	161	3584	histone_marks//H3K27ac germinal.center.bcell.bed	3.61982e-21	2.43287	2.00375	2.96403	1.6615e-18	germinal.center.bcell.bed	H3K27ac	DMRs
4530	3378	367	161	3584	histone_marks//H3K27ac germinal.center.bcell.bed	7.47868e-21	2.41825	1.9914	2.94676	3.09617e-18	germinal.center.bcell.bed	H3K27ac	DMRs
4540	3379	366	161	3584	histone_marks//H3K27ac germinal.center.bcell.bed	1.07341e-20	2.41095	1.98523	2.93794	4.11116e-18	germinal.center.bcell.bed	H3K27ac	DMRs
4550	3376	369	161	3584	histone_marks//H3K27ac germinal.center.bcell.bed	3.61982e-21	2.43287	2.00375	2.96403	1.6615e-18	germinal.center.bcell.bed	H3K27ac	DMRs
4560	3376	369	161	3584	histone_marks//H3K27ac germinal.center.bcell.bed	3.61982e-21	2.43287	2.00375	2.96403	1.6615e-18	germinal.center.bcell.bed	H3K27ac	DMRs
4570	3376	369	161	3584	histone_marks//H3K27ac germinal.center.bcell.bed	3.61982e-21	2.43287	2.00375	2.96403	1.6615e-18	germinal.center.bcell.bed	H3K27ac	DMRs
4580	3376	369	161	3584	histone_marks//H3K27ac germinal.center.bcell.bed	3.61982e-21	2.43287	2.00375	2.96403	1.6615e-18	germinal.center.bcell.bed	H3K27ac	DMRs
4590	3374	371	161	3584	histone_marks//H3K27ac germinal.center.bcell.bed	1.74535e-21	2.4475	2.01611	2.98128	8.32534e-19	germinal.center.bcell.bed	H3K27ac	DMRs
4600	3375	370	161	3584	histone_marks//H3K27ac germinal.center.bcell.bed	2.51474e-21	2.44018	2.01001	2.97285	1.18193e-18	germinal.center.bcell.bed	H3K27ac	DMRs
4610	3374	371	161	3584	histone_marks//H3K27ac germinal.center.bcell.bed	1.74535e-21	2.4475	2.01611	2.98128	8.32534e-19	germinal.center.bcell.bed	H3K27ac	DMRs
4620	3372	373	161	3584	histone_marks//H3K27ac germinal.center.bcell.bed	8.38351e-22	2.46215	2.02854	2.99879	4.11631e-19	germinal.center.bcell.bed	H3K27ac	DMRs
4630	3370	375	161	3584	histone_marks//H3K27ac germinal.center.bcell.bed	4.01169e-22	2.47682	2.04088	3.01617	2.01788e-19	germinal.center.bcell.bed	H3K27ac	DMRs
4640	3376	369	161	3584	histone_marks//H3K27ac germinal.center.bcell.bed	3.61982e-21	2.43287	2.00375	2.96403	1.6615e-18	germinal.center.bcell.bed	H3K27ac	DMRs
4650	3376	369	161	3584	histone_marks//H3K27ac germinal.center.bcell.bed	3.61982e-21	2.43287	2.00375	2.96403	1.6615e-18	germinal.center.bcell.bed	H3K27ac	DMRs
4660	3376	369	161	3584	histone_marks//H3K27ac germinal.center.bcell.bed	3.61982e-21	2.43287	2.00375	2.96403	1.6615e-18	germinal.center.bcell.bed	H3K27ac	DMRs
4670	3377	368	161	3584	histone_marks//H3K27ac germinal.center.bcell.bed	5.20553e-21	2.42555	1.99755	2.9554	2.26441e-18	germinal.center.bcell.bed	H3K27ac	DMRs
4680	3376	369	161	3584	histone_marks//H3K27ac germinal.center.bcell.bed	3.61982e-21	2.43287	2.00375	2.96403	1.6615e-18	germinal.center.bcell.bed	H3K27ac	DMRs
4690	3378	367	161	3584	histone_marks//H3K27ac germinal.center.bcell.bed	7.47868e-21	2.41825	1.9914	2.94676	3.09617e-18	germinal.center.bcell.bed	H3K27ac	DMRs
4700	3377	368	161	3584	histone_marks//H3K27ac germinal.center.bcell.bed	5.20553e-21	2.42555	1.99755	2.9554	2.26441e-18	germinal.center.bcell.bed	H3K27ac	DMRs
4710	3378	367	161	3584	histone_marks//H3K27ac germinal.center.bcell.bed	7.47868e-21	2.41825	1.9914	2.94676	3.09617e-18	germinal.center.bcell.bed	H3K27ac	DMRs
4720	3377	368	161	3584	histone_marks//H3K27ac germinal.center.bcell.bed	5.20553e-21	2.42555	1.99755	2.9554	2.26441e-18	germinal.center.bcell.bed	H3K27ac	DMRs
4730	3377	368	161	3584	histone_marks//H3K27ac germinal.center.bcell.bed	5.20553e-21	2.42555	1.99755	2.9554	2.26441e-18	germinal.center.bcell.bed	H3K27ac	DMRs
4740	3379	366	161	3584	histone_marks//H3K27ac germinal.center.bcell.bed	1.07341e-20	2.41095	1.98523	2.93794	4.11116e-18	germinal.center.bcell.bed	H3K27ac	DMRs
4750	3378	367	161	3584	histone_marks//H3K27ac germinal.center.bcell.bed	7.47868e-21	2.41825	1.9914	2.94676	3.09617e-18	germinal.center.bcell.bed	H3K27ac	DMRs
4760	3382	363	161	3584	histone_marks//H3K27ac germinal.center.bcell.bed	3.15539e-20	2.38907	1.96679	2.91207	1.00973e-17	germinal.center.bcell.bed	H3K27ac	DMRs
4770	3380	365	161	3584	histone_marks//H3K27ac germinal.center.bcell.bed	1.53916e-20	2.40365	1.97904	2.92923	5.5102e-18	germinal.center.bcell.bed	H3K27ac	DMRs
4780	3381	364	161	3584	histone_marks//H3K27ac germinal.center.bcell.bed	2.20486e-20	2.39636	1.97281	2.92045	7.40833e-18	germinal.center.bcell.bed	H3K27ac	DMRs
4790	3378	367	161	3584	histone_marks//H3K27ac germinal.center.bcell.bed	7.47868e-21	2.41825	1.9914	2.94676	3.09617e-18	germinal.center.bcell.bed	H3K27ac	DMRs
4800	3377	368	161	3584	histone_marks//H3K27ac germinal.center.bcell.bed	5.20553e-21	2.42555	1.99755	2.9554	2.26441e-18	germinal.center.bcell.bed	H3K27ac	DMRs
4810	3376	369	161	3584	histone_marks//H3K27ac germinal.center.bcell.bed	3.61982e-21	2.43287	2.00375	2.96403	1.6615e-18	germinal.center.bcell.bed	H3K27ac	DMRs
4820	3376	369	161	3584	histone_marks//H3K27ac germinal.center.bcell.bed	3.61982e-21	2.43287	2.00375	2.96403	1.6615e-18	germinal.center.bcell.bed	H3K27ac	DMRs
4830	3376	369	161	3584	histone_marks//H3K27ac germinal.center.bcell.bed	3.61982e-21	2.43287	2.00375	2.96403	1.6615e-18	germinal.center.bcell.bed	H3K27ac	DMRs
4840	3379	366	161	3584	histone_marks//H3K27ac germinal.center.bcell.bed	1.07341e-20	2.41095	1.98523	2.93794	4.11116e-18	germinal.center.bcell.bed	H3K27ac	DMRs
4850	3379	366	161	3584	histone_marks//H3K27ac germinal.center.bcell.bed	1.07341e-20	2.41095	1.98523	2.93794	4.11116e-18	germinal.center.bcell.bed	H3K27ac	DMRs
4860	3379	366	161	3584	histone_marks//H3K27ac germinal.center.bcell.bed	1.07341e-20	2.41095	1.98523	2.93794	4.11116e-18	germinal.center.bcell.bed	H3K27ac	DMRs
4870	3378	367	161	3584	histone_marks//H3K27ac germinal.center.bcell.bed	7.47868e-21	2.41825	1.9914	2.94676	3.09617e-18	germinal.center.bcell.bed	H3K27ac	DMRs
4880	3380	365	161	3584	histone_marks//H3K27ac germinal.center.bcell.bed	1.53916e-20	2.40365	1.97904	2.92923	5.5102e-18	germinal.center.bcell.bed	H3K27ac	DMRs
4890	3381	364	161	3584	histone_marks//H3K27ac germinal.center.bcell.bed	2.20486e-20	2.39636	1.97281	2.92045	7.40833e-18	germinal.center.bcell.bed	H3K27ac	DMRs
4900	3380	365	161	3584	histone_marks//H3K27ac germinal.center.bcell.bed	1.53916e-20	2.40365	1.97904	2.92923	5.5102e-18	germinal.center.bcell.bed	H3K27ac	DMRs
4910	3380	365	161	3584	histone_marks//H3K27ac germinal.center.bcell.bed	1.53916e-20	2.40365	1.97904	2.92923	5.5102e-18	germinal.center.bcell.bed	H3K27ac	DMRs
4920	3383	362	161	3584	histone_marks//H3K27ac germinal.center.bcell.bed	4.51128e-20	2.38178	1.96057	2.90325	1.39398e-17	germinal.center.bcell.bed	H3K27ac	DMRs
4930	3382	363	161	3584	histone_marks//H3K27ac germinal.center.bcell.bed	3.15539e-20	2.38907	1.96679	2.91207	1.00973e-17	germinal.center.bcell.bed	H3K27ac	DMRs
4940	3381	364	161	3584	histone_marks//H3K27ac germinal.center.bcell.bed	2.20486e-20	2.39636	1.97281	2.92045	7.40833e-18	germinal.center.bcell.bed	H3K27ac	DMRs
4950	3380	365	161	3584	histone_marks//H3K27ac germinal.center.bcell.bed	1.53916e-20	2.40365	1.97904	2.92923	5.5102e-18	germinal.center.bcell.bed	H3K27ac	DMRs
4960	3380	365	161	3584	histone_marks//H3K27ac germinal.center.bcell.bed	1.53916e-20	2.40365	1.97904	2.92923	5.5102e-18	germinal.center.bcell.bed	H3K27ac	DMRs
4970	3378	367	161	3584	histone_marks//H3K27ac germinal.center.bcell.bed	7.47868e-21	2.41825	1.9914	2.94676	3.09617e-18	germinal.center.bcell.bed	H3K27ac	DMRs
4980	3379	366	161	3584	histone_marks//H3K27ac germinal.center.bcell.bed	1.07341e-20	2.41095	1.98523	2.93794	4.11116e-18	germinal.center.bcell.bed	H3K27ac	DMRs
4990	3380	365	161	3584	histone_marks//H3K27ac germinal.center.bcell.bed	1.53916e-20	2.40365	1.97904	2.92923	5.5102e-18	germinal.center.bcell.bed	H3K27ac	DMRs
5000	3378	367	161	3584	histone_marks//H3K27ac germinal.center.bcell.bed	7.47868e-21	2.41825	1.9914	2.94676	3.09617e-18	germinal.center.bcell.bed	H3K27ac	DMRs
-5000	3477	268	107	3638	histone_marks//H3K27ac memBcell.bed	7.52857e-18	2.62033	2.07593	3.3265	1.67134e-15	memBcell.bed	H3K27ac	DMRs
-4990	3475	270	107	3638	histone_marks//H3K27ac memBcell.bed	3.49194e-18	2.6414	2.09316	3.35238	9.3584e-16	memBcell.bed	H3K27ac	DMRs
-4980	3474	271	107	3638	histone_marks//H3K27ac memBcell.bed	2.37399e-18	2.65195	2.10179	3.36536	6.78961e-16	memBcell.bed	H3K27ac	DMRs
-4970	3473	272	107	3638	histone_marks//H3K27ac memBcell.bed	1.61207e-18	2.6625	2.11042	3.37834	4.9813e-16	memBcell.bed	H3K27ac	DMRs
-4960	3472	273	107	3638	histone_marks//H3K27ac memBcell.bed	1.09342e-18	2.67306	2.11906	3.39134	3.63014e-16	memBcell.bed	H3K27ac	DMRs
-4950	3472	273	107	3638	histone_marks//H3K27ac memBcell.bed	1.09342e-18	2.67306	2.11906	3.39134	3.63014e-16	memBcell.bed	H3K27ac	DMRs
-4940	3472	273	107	3638	histone_marks//H3K27ac memBcell.bed	1.09342e-18	2.67306	2.11906	3.39134	3.63014e-16	memBcell.bed	H3K27ac	DMRs
-4930	3473	272	107	3638	histone_marks//H3K27ac memBcell.bed	1.61207e-18	2.6625	2.11042	3.37834	4.9813e-16	memBcell.bed	H3K27ac	DMRs
-4920	3477	268	107	3638	histone_marks//H3K27ac memBcell.bed	7.52857e-18	2.62033	2.07593	3.3265	1.67134e-15	memBcell.bed	H3K27ac	DMRs
-4910	3478	267	107	3638	histone_marks//H3K27ac memBcell.bed	1.10348e-17	2.60981	2.06733	3.31352	2.07454e-15	memBcell.bed	H3K27ac	DMRs
-4900	3480	265	107	3638	histone_marks//H3K27ac memBcell.bed	2.36218e-17	2.58877	2.04998	3.28747	3.09446e-15	memBcell.bed	H3K27ac	DMRs
-4890	3479	266	107	3638	histone_marks//H3K27ac memBcell.bed	1.61547e-17	2.59929	2.05871	3.30051	2.50398e-15	memBcell.bed	H3K27ac	DMRs
-4880	3480	265	107	3638	histone_marks//H3K27ac memBcell.bed	2.36218e-17	2.58877	2.04998	3.28747	3.09446e-15	memBcell.bed	H3K27ac	DMRs
-4870	3479	266	107	3638	histone_marks//H3K27ac memBcell.bed	1.61547e-17	2.59929	2.05871	3.30051	2.50398e-15	memBcell.bed	H3K27ac	DMRs
-4860	3480	265	107	3638	histone_marks//H3K27ac memBcell.bed	2.36218e-17	2.58877	2.04998	3.28747	3.09446e-15	memBcell.bed	H3K27ac	DMRs
-4850	3479	266	107	3638	histone_marks//H3K27ac memBcell.bed	1.61547e-17	2.59929	2.05871	3.30051	2.50398e-15	memBcell.bed	H3K27ac	DMRs
-4840	3478	267	107	3638	histone_marks//H3K27ac memBcell.bed	1.10348e-17	2.60981	2.06733	3.31352	2.07454e-15	memBcell.bed	H3K27ac	DMRs
-4830	3478	267	107	3638	histone_marks//H3K27ac memBcell.bed	1.10348e-17	2.60981	2.06733	3.31352	2.07454e-15	memBcell.bed	H3K27ac	DMRs
-4820	3477	268	107	3638	histone_marks//H3K27ac memBcell.bed	7.52857e-18	2.62033	2.07593	3.3265	1.67134e-15	memBcell.bed	H3K27ac	DMRs
-4810	3476	269	107	3638	histone_marks//H3K27ac memBcell.bed	5.13034e-18	2.63086	2.08462	3.33949	1.29798e-15	memBcell.bed	H3K27ac	DMRs
-4800	3477	268	107	3638	histone_marks//H3K27ac memBcell.bed	7.52857e-18	2.62033	2.07593	3.3265	1.67134e-15	memBcell.bed	H3K27ac	DMRs
-4790	3477	268	107	3638	histone_marks//H3K27ac memBcell.bed	7.52857e-18	2.62033	2.07593	3.3265	1.67134e-15	memBcell.bed	H3K27ac	DMRs
-4780	3477	268	107	3638	histone_marks//H3K27ac memBcell.bed	7.52857e-18	2.62033	2.07593	3.3265	1.67134e-15	memBcell.bed	H3K27ac	DMRs
-4770	3478	267	107	3638	histone_marks//H3K27ac memBcell.bed	1.10348e-17	2.60981	2.06733	3.31352	2.07454e-15	memBcell.bed	H3K27ac	DMRs
-4760	3478	267	107	3638	histone_marks//H3K27ac memBcell.bed	1.10348e-17	2.60981	2.06733	3.31352	2.07454e-15	memBcell.bed	H3K27ac	DMRs
-4750	3478	267	107	3638	histone_marks//H3K27ac memBcell.bed	1.10348e-17	2.60981	2.06733	3.31352	2.07454e-15	memBcell.bed	H3K27ac	DMRs
-4740	3478	267	107	3638	histone_marks//H3K27ac memBcell.bed	1.10348e-17	2.60981	2.06733	3.31352	2.07454e-15	memBcell.bed	H3K27ac	DMRs
-4730	3478	267	107	3638	histone_marks//H3K27ac memBcell.bed	1.10348e-17	2.60981	2.06733	3.31352	2.07454e-15	memBcell.bed	H3K27ac	DMRs
-4720	3477	268	107	3638	histone_marks//H3K27ac memBcell.bed	7.52857e-18	2.62033	2.07593	3.3265	1.67134e-15	memBcell.bed	H3K27ac	DMRs
-4710	3477	268	107	3638	histone_marks//H3K27ac memBcell.bed	7.52857e-18	2.62033	2.07593	3.3265	1.67134e-15	memBcell.bed	H3K27ac	DMRs
-4700	3477	268	107	3638	histone_marks//H3K27ac memBcell.bed	7.52857e-18	2.62033	2.07593	3.3265	1.67134e-15	memBcell.bed	H3K27ac	DMRs
-4690	3479	266	107	3638	histone_marks//H3K27ac memBcell.bed	1.61547e-17	2.59929	2.05871	3.30051	2.50398e-15	memBcell.bed	H3K27ac	DMRs
-4680	3481	264	107	3638	histone_marks//H3K27ac memBcell.bed	3.44988e-17	2.57827	2.04151	3.27447	3.76037e-15	memBcell.bed	H3K27ac	DMRs
-4670	3481	264	107	3638	histone_marks//H3K27ac memBcell.bed	3.44988e-17	2.57827	2.04151	3.27447	3.76037e-15	memBcell.bed	H3K27ac	DMRs
-4660	3480	265	107	3638	histone_marks//H3K27ac memBcell.bed	2.36218e-17	2.58877	2.04998	3.28747	3.09446e-15	memBcell.bed	H3K27ac	DMRs
-4650	3481	264	107	3638	histone_marks//H3K27ac memBcell.bed	3.44988e-17	2.57827	2.04151	3.27447	3.76037e-15	memBcell.bed	H3K27ac	DMRs
-4640	3479	266	107	3638	histone_marks//H3K27ac memBcell.bed	1.61547e-17	2.59929	2.05871	3.30051	2.50398e-15	memBcell.bed	H3K27ac	DMRs
-4630	3479	266	107	3638	histone_marks//H3K27ac memBcell.bed	1.61547e-17	2.59929	2.05871	3.30051	2.50398e-15	memBcell.bed	H3K27ac	DMRs
-4620	3478	267	107	3638	histone_marks//H3K27ac memBcell.bed	1.10348e-17	2.60981	2.06733	3.31352	2.07454e-15	memBcell.bed	H3K27ac	DMRs
-4610	3478	267	107	3638	histone_marks//H3K27ac memBcell.bed	1.10348e-17	2.60981	2.06733	3.31352	2.07454e-15	memBcell.bed	H3K27ac	DMRs
-4600	3476	269	107	3638	histone_marks//H3K27ac memBcell.bed	5.13034e-18	2.63086	2.08462	3.33949	1.29798e-15	memBcell.bed	H3K27ac	DMRs
-4590	3478	267	107	3638	histone_marks//H3K27ac memBcell.bed	1.10348e-17	2.60981	2.06733	3.31352	2.07454e-15	memBcell.bed	H3K27ac	DMRs
-4580	3479	266	107	3638	histone_marks//H3K27ac memBcell.bed	1.61547e-17	2.59929	2.05871	3.30051	2.50398e-15	memBcell.bed	H3K27ac	DMRs
-4570	3480	265	107	3638	histone_marks//H3K27ac memBcell.bed	2.36218e-17	2.58877	2.04998	3.28747	3.09446e-15	memBcell.bed	H3K27ac	DMRs
-4560	3481	264	107	3638	histone_marks//H3K27ac memBcell.bed	3.44988e-17	2.57827	2.04151	3.27447	3.76037e-15	memBcell.bed	H3K27ac	DMRs
-4550	3481	264	107	3638	histone_marks//H3K27ac memBcell.bed	3.44988e-17	2.57827	2.04151	3.27447	3.76037e-15	memBcell.bed	H3K27ac	DMRs
-4540	3481	264	107	3638	histone_marks//H3K27ac memBcell.bed	3.44988e-17	2.57827	2.04151	3.27447	3.76037e-15	memBcell.bed	H3K27ac	DMRs
-4530	3482	263	107	3638	histone_marks//H3K27ac memBcell.bed	5.03233e-17	2.56776	2.03292	3.26157	4.27748e-15	memBcell.bed	H3K27ac	DMRs
-4520	3484	261	107	3638	histone_marks//H3K27ac memBcell.bed	1.06687e-16	2.54678	2.01585	3.23576	4.76561e-15	memBcell.bed	H3K27ac	DMRs
-4510	3484	261	107	3638	histone_marks//H3K27ac memBcell.bed	1.06687e-16	2.54678	2.01585	3.23576	4.76561e-15	memBcell.bed	H3K27ac	DMRs
-4500	3481	264	107	3638	histone_marks//H3K27ac memBcell.bed	3.44988e-17	2.57827	2.04151	3.27447	3.76037e-15	memBcell.bed	H3K27ac	DMRs
-4490	3481	264	107	3638	histone_marks//H3K27ac memBcell.bed	3.44988e-17	2.57827	2.04151	3.27447	3.76037e-15	memBcell.bed	H3K27ac	DMRs
-4480	3484	261	107	3638	histone_marks//H3K27ac memBcell.bed	1.06687e-16	2.54678	2.01585	3.23576	4.76561e-15	memBcell.bed	H3K27ac	DMRs
-4470	3482	263	107	3638	histone_marks//H3K27ac memBcell.bed	5.03233e-17	2.56776	2.03292	3.26157	4.27748e-15	memBcell.bed	H3K27ac	DMRs
-4460	3482	263	107	3638	histone_marks//H3K27ac memBcell.bed	5.03233e-17	2.56776	2.03292	3.26157	4.27748e-15	memBcell.bed	H3K27ac	DMRs
-4450	3482	263	107	3638	histone_marks//H3K27ac memBcell.bed	5.03233e-17	2.56776	2.03292	3.26157	4.27748e-15	memBcell.bed	H3K27ac	DMRs
-4440	3481	264	107	3638	histone_marks//H3K27ac memBcell.bed	3.44988e-17	2.57827	2.04151	3.27447	3.76037e-15	memBcell.bed	H3K27ac	DMRs
-4430	3479	266	107	3638	histone_marks//H3K27ac memBcell.bed	1.61547e-17	2.59929	2.05871	3.30051	2.50398e-15	memBcell.bed	H3K27ac	DMRs
-4420	3478	267	107	3638	histone_marks//H3K27ac memBcell.bed	1.10348e-17	2.60981	2.06733	3.31352	2.07454e-15	memBcell.bed	H3K27ac	DMRs
-4410	3478	267	107	3638	histone_marks//H3K27ac memBcell.bed	1.10348e-17	2.60981	2.06733	3.31352	2.07454e-15	memBcell.bed	H3K27ac	DMRs
-4400	3478	267	107	3638	histone_marks//H3K27ac memBcell.bed	1.10348e-17	2.60981	2.06733	3.31352	2.07454e-15	memBcell.bed	H3K27ac	DMRs
-4390	3477	268	107	3638	histone_marks//H3K27ac memBcell.bed	7.52857e-18	2.62033	2.07593	3.3265	1.67134e-15	memBcell.bed	H3K27ac	DMRs
-4380	3477	268	107	3638	histone_marks//H3K27ac memBcell.bed	7.52857e-18	2.62033	2.07593	3.3265	1.67134e-15	memBcell.bed	H3K27ac	DMRs
-4370	3478	267	107	3638	histone_marks//H3K27ac memBcell.bed	1.10348e-17	2.60981	2.06733	3.31352	2.07454e-15	memBcell.bed	H3K27ac	DMRs
-4360	3478	267	107	3638	histone_marks//H3K27ac memBcell.bed	1.10348e-17	2.60981	2.06733	3.31352	2.07454e-15	memBcell.bed	H3K27ac	DMRs
-4350	3479	266	107	3638	histone_marks//H3K27ac memBcell.bed	1.61547e-17	2.59929	2.05871	3.30051	2.50398e-15	memBcell.bed	H3K27ac	DMRs
-4340	3479	266	107	3638	histone_marks//H3K27ac memBcell.bed	1.61547e-17	2.59929	2.05871	3.30051	2.50398e-15	memBcell.bed	H3K27ac	DMRs
-4330	3477	268	107	3638	histone_marks//H3K27ac memBcell.bed	7.52857e-18	2.62033	2.07593	3.3265	1.67134e-15	memBcell.bed	H3K27ac	DMRs
-4320	3476	269	107	3638	histone_marks//H3K27ac memBcell.bed	5.13034e-18	2.63086	2.08462	3.33949	1.29798e-15	memBcell.bed	H3K27ac	DMRs
-4310	3474	271	107	3638	histone_marks//H3K27ac memBcell.bed	2.37399e-18	2.65195	2.10179	3.36536	6.78961e-16	memBcell.bed	H3K27ac	DMRs
-4300	3475	270	107	3638	histone_marks//H3K27ac memBcell.bed	3.49194e-18	2.6414	2.09316	3.35238	9.3584e-16	memBcell.bed	H3K27ac	DMRs
-4290	3475	270	107	3638	histone_marks//H3K27ac memBcell.bed	3.49194e-18	2.6414	2.09316	3.35238	9.3584e-16	memBcell.bed	H3K27ac	DMRs
-4280	3474	271	107	3638	histone_marks//H3K27ac memBcell.bed	2.37399e-18	2.65195	2.10179	3.36536	6.78961e-16	memBcell.bed	H3K27ac	DMRs
-4270	3476	269	107	3638	histone_marks//H3K27ac memBcell.bed	5.13034e-18	2.63086	2.08462	3.33949	1.29798e-15	memBcell.bed	H3K27ac	DMRs
-4260	3475	270	107	3638	histone_marks//H3K27ac memBcell.bed	3.49194e-18	2.6414	2.09316	3.35238	9.3584e-16	memBcell.bed	H3K27ac	DMRs
-4250	3474	271	107	3638	histone_marks//H3K27ac memBcell.bed	2.37399e-18	2.65195	2.10179	3.36536	6.78961e-16	memBcell.bed	H3K27ac	DMRs
-4240	3474	271	107	3638	histone_marks//H3K27ac memBcell.bed	2.37399e-18	2.65195	2.10179	3.36536	6.78961e-16	memBcell.bed	H3K27ac	DMRs
-4230	3471	274	107	3638	histone_marks//H3K27ac memBcell.bed	7.40773e-19	2.68362	2.1277	3.40434	2.57048e-16	memBcell.bed	H3K27ac	DMRs
-4220	3472	273	107	3638	histone_marks//H3K27ac memBcell.bed	1.09342e-18	2.67306	2.11906	3.39134	3.63014e-16	memBcell.bed	H3K27ac	DMRs
-4210	3475	270	107	3638	histone_marks//H3K27ac memBcell.bed	3.49194e-18	2.6414	2.09316	3.35238	9.3584e-16	memBcell.bed	H3K27ac	DMRs
-4200	3476	269	107	3638	histone_marks//H3K27ac memBcell.bed	5.13034e-18	2.63086	2.08462	3.33949	1.29798e-15	memBcell.bed	H3K27ac	DMRs
-4190	3477	268	107	3638	histone_marks//H3K27ac memBcell.bed	7.52857e-18	2.62033	2.07593	3.3265	1.67134e-15	memBcell.bed	H3K27ac	DMRs
-4180	3476	269	107	3638	histone_marks//H3K27ac memBcell.bed	5.13034e-18	2.63086	2.08462	3.33949	1.29798e-15	memBcell.bed	H3K27ac	DMRs
-4170	3476	269	107	3638	histone_marks//H3K27ac memBcell.bed	5.13034e-18	2.63086	2.08462	3.33949	1.29798e-15	memBcell.bed	H3K27ac	DMRs
-4160	3476	269	107	3638	histone_marks//H3K27ac memBcell.bed	5.13034e-18	2.63086	2.08462	3.33949	1.29798e-15	memBcell.bed	H3K27ac	DMRs
-4150	3476	269	107	3638	histone_marks//H3K27ac memBcell.bed	5.13034e-18	2.63086	2.08462	3.33949	1.29798e-15	memBcell.bed	H3K27ac	DMRs
-4140	3478	267	107	3638	histone_marks//H3K27ac memBcell.bed	1.10348e-17	2.60981	2.06733	3.31352	2.07454e-15	memBcell.bed	H3K27ac	DMRs
-4130	3477	268	107	3638	histone_marks//H3K27ac memBcell.bed	7.52857e-18	2.62033	2.07593	3.3265	1.67134e-15	memBcell.bed	H3K27ac	DMRs
-4120	3477	268	107	3638	histone_marks//H3K27ac memBcell.bed	7.52857e-18	2.62033	2.07593	3.3265	1.67134e-15	memBcell.bed	H3K27ac	DMRs
-4110	3477	268	107	3638	histone_marks//H3K27ac memBcell.bed	7.52857e-18	2.62033	2.07593	3.3265	1.67134e-15	memBcell.bed	H3K27ac	DMRs
-4100	3477	268	107	3638	histone_marks//H3K27ac memBcell.bed	7.52857e-18	2.62033	2.07593	3.3265	1.67134e-15	memBcell.bed	H3K27ac	DMRs
-4090	3478	267	107	3638	histone_marks//H3K27ac memBcell.bed	1.10348e-17	2.60981	2.06733	3.31352	2.07454e-15	memBcell.bed	H3K27ac	DMRs
-4080	3478	267	107	3638	histone_marks//H3K27ac memBcell.bed	1.10348e-17	2.60981	2.06733	3.31352	2.07454e-15	memBcell.bed	H3K27ac	DMRs
-4070	3480	265	107	3638	histone_marks//H3K27ac memBcell.bed	2.36218e-17	2.58877	2.04998	3.28747	3.09446e-15	memBcell.bed	H3K27ac	DMRs
-4060	3481	264	107	3638	histone_marks//H3K27ac memBcell.bed	3.44988e-17	2.57827	2.04151	3.27447	3.76037e-15	memBcell.bed	H3K27ac	DMRs
-4050	3482	263	107	3638	histone_marks//H3K27ac memBcell.bed	5.03233e-17	2.56776	2.03292	3.26157	4.27748e-15	memBcell.bed	H3K27ac	DMRs
-4040	3483	262	107	3638	histone_marks//H3K27ac memBcell.bed	7.33171e-17	2.55727	2.02434	3.24866	4.76561e-15	memBcell.bed	H3K27ac	DMRs
-4030	3482	263	107	3638	histone_marks//H3K27ac memBcell.bed	5.03233e-17	2.56776	2.03292	3.26157	4.27748e-15	memBcell.bed	H3K27ac	DMRs
-4020	3483	262	107	3638	histone_marks//H3K27ac memBcell.bed	7.33171e-17	2.55727	2.02434	3.24866	4.76561e-15	memBcell.bed	H3K27ac	DMRs
-4010	3484	261	107	3638	histone_marks//H3K27ac memBcell.bed	1.06687e-16	2.54678	2.01585	3.23576	4.76561e-15	memBcell.bed	H3K27ac	DMRs
-4000	3483	262	107	3638	histone_marks//H3K27ac memBcell.bed	7.33171e-17	2.55727	2.02434	3.24866	4.76561e-15	memBcell.bed	H3K27ac	DMRs
-3990	3484	261	107	3638	histone_marks//H3K27ac memBcell.bed	1.06687e-16	2.54678	2.01585	3.23576	4.76561e-15	memBcell.bed	H3K27ac	DMRs
-3980	3484	261	107	3638	histone_marks//H3K27ac memBcell.bed	1.06687e-16	2.54678	2.01585	3.23576	4.76561e-15	memBcell.bed	H3K27ac	DMRs
-3970	3485	260	107	3638	histone_marks//H3K27ac memBcell.bed	1.55053e-16	2.53629	2.00716	3.22285	4.76561e-15	memBcell.bed	H3K27ac	DMRs
-3960	3484	261	107	3638	histone_marks//H3K27ac memBcell.bed	1.06687e-16	2.54678	2.01585	3.23576	4.76561e-15	memBcell.bed	H3K27ac	DMRs
-3950	3485	260	107	3638	histone_marks//H3K27ac memBcell.bed	1.55053e-16	2.53629	2.00716	3.22285	4.76561e-15	memBcell.bed	H3K27ac	DMRs
-3940	3485	260	107	3638	histone_marks//H3K27ac memBcell.bed	1.55053e-16	2.53629	2.00716	3.22285	4.76561e-15	memBcell.bed	H3K27ac	DMRs
-3930	3485	260	107	3638	histone_marks//H3K27ac memBcell.bed	1.55053e-16	2.53629	2.00716	3.22285	4.76561e-15	memBcell.bed	H3K27ac	DMRs
-3920	3484	261	107	3638	histone_marks//H3K27ac memBcell.bed	1.06687e-16	2.54678	2.01585	3.23576	4.76561e-15	memBcell.bed	H3K27ac	DMRs
-3910	3486	259	107	3638	histone_marks//H3K27ac memBcell.bed	2.25066e-16	2.52581	1.99866	3.20994	4.76561e-15	memBcell.bed	H3K27ac	DMRs
-3900	3485	260	107	3638	histone_marks//H3K27ac memBcell.bed	1.55053e-16	2.53629	2.00716	3.22285	4.76561e-15	memBcell.bed	H3K27ac	DMRs
-3890	3484	261	107	3638	histone_marks//H3K27ac memBcell.bed	1.06687e-16	2.54678	2.01585	3.23576	4.76561e-15	memBcell.bed	H3K27ac	DMRs
-3880	3483	262	107	3638	histone_marks//H3K27ac memBcell.bed	7.33171e-17	2.55727	2.02434	3.24866	4.76561e-15	memBcell.bed	H3K27ac	DMRs
-3870	3483	262	107	3638	histone_marks//H3K27ac memBcell.bed	7.33171e-17	2.55727	2.02434	3.24866	4.76561e-15	memBcell.bed	H3K27ac	DMRs
-3860	3483	262	107	3638	histone_marks//H3K27ac memBcell.bed	7.33171e-17	2.55727	2.02434	3.24866	4.76561e-15	memBcell.bed	H3K27ac	DMRs
-3850	3481	264	107	3638	histone_marks//H3K27ac memBcell.bed	3.44988e-17	2.57827	2.04151	3.27447	3.76037e-15	memBcell.bed	H3K27ac	DMRs
-3840	3480	265	107	3638	histone_marks//H3K27ac memBcell.bed	2.36218e-17	2.58877	2.04998	3.28747	3.09446e-15	memBcell.bed	H3K27ac	DMRs
-3830	3479	266	107	3638	histone_marks//H3K27ac memBcell.bed	1.61547e-17	2.59929	2.05871	3.30051	2.50398e-15	memBcell.bed	H3K27ac	DMRs
-3820	3480	265	107	3638	histone_marks//H3K27ac memBcell.bed	2.36218e-17	2.58877	2.04998	3.28747	3.09446e-15	memBcell.bed	H3K27ac	DMRs
-3810	3479	266	107	3638	histone_marks//H3K27ac memBcell.bed	1.61547e-17	2.59929	2.05871	3.30051	2.50398e-15	memBcell.bed	H3K27ac	DMRs
-3800	3480	265	107	3638	histone_marks//H3K27ac memBcell.bed	2.36218e-17	2.58877	2.04998	3.28747	3.09446e-15	memBcell.bed	H3K27ac	DMRs
-3790	3480	265	107	3638	histone_marks//H3K27ac memBcell.bed	2.36218e-17	2.58877	2.04998	3.28747	3.09446e-15	memBcell.bed	H3K27ac	DMRs
-3780	3480	265	107	3638	histone_marks//H3K27ac memBcell.bed	2.36218e-17	2.58877	2.04998	3.28747	3.09446e-15	memBcell.bed	H3K27ac	DMRs
-3770	3482	263	107	3638	histone_marks//H3K27ac memBcell.bed	5.03233e-17	2.56776	2.03292	3.26157	4.27748e-15	memBcell.bed	H3K27ac	DMRs
-3760	3483	262	107	3638	histone_marks//H3K27ac memBcell.bed	7.33171e-17	2.55727	2.02434	3.24866	4.76561e-15	memBcell.bed	H3K27ac	DMRs
-3750	3484	261	107	3638	histone_marks//H3K27ac memBcell.bed	1.06687e-16	2.54678	2.01585	3.23576	4.76561e-15	memBcell.bed	H3K27ac	DMRs
-3740	3487	258	107	3638	histone_marks//H3K27ac memBcell.bed	3.26288e-16	2.51534	1.99001	3.19704	4.76561e-15	memBcell.bed	H3K27ac	DMRs
-3730	3487	258	107	3638	histone_marks//H3K27ac memBcell.bed	3.26288e-16	2.51534	1.99001	3.19704	4.76561e-15	memBcell.bed	H3K27ac	DMRs
-3720	3486	259	107	3638	histone_marks//H3K27ac memBcell.bed	2.25066e-16	2.52581	1.99866	3.20994	4.76561e-15	memBcell.bed	H3K27ac	DMRs
-3710	3486	259	107	3638	histone_marks//H3K27ac memBcell.bed	2.25066e-16	2.52581	1.99866	3.20994	4.76561e-15	memBcell.bed	H3K27ac	DMRs
-3700	3484	261	107	3638	histone_marks//H3K27ac memBcell.bed	1.06687e-16	2.54678	2.01585	3.23576	4.76561e-15	memBcell.bed	H3K27ac	DMRs
-3690	3484	261	107	3638	histone_marks//H3K27ac memBcell.bed	1.06687e-16	2.54678	2.01585	3.23576	4.76561e-15	memBcell.bed	H3K27ac	DMRs
-3680	3483	262	107	3638	histone_marks//H3K27ac memBcell.bed	7.33171e-17	2.55727	2.02434	3.24866	4.76561e-15	memBcell.bed	H3K27ac	DMRs
-3670	3484	261	107	3638	histone_marks//H3K27ac memBcell.bed	1.06687e-16	2.54678	2.01585	3.23576	4.76561e-15	memBcell.bed	H3K27ac	DMRs
-3660	3483	262	107	3638	histone_marks//H3K27ac memBcell.bed	7.33171e-17	2.55727	2.02434	3.24866	4.76561e-15	memBcell.bed	H3K27ac	DMRs
-3650	3482	263	107	3638	histone_marks//H3K27ac memBcell.bed	5.03233e-17	2.56776	2.03292	3.26157	4.27748e-15	memBcell.bed	H3K27ac	DMRs
-3640	3481	264	107	3638	histone_marks//H3K27ac memBcell.bed	3.44988e-17	2.57827	2.04151	3.27447	3.76037e-15	memBcell.bed	H3K27ac	DMRs
-3630	3481	264	107	3638	histone_marks//H3K27ac memBcell.bed	3.44988e-17	2.57827	2.04151	3.27447	3.76037e-15	memBcell.bed	H3K27ac	DMRs
-3620	3480	265	107	3638	histone_marks//H3K27ac memBcell.bed	2.36218e-17	2.58877	2.04998	3.28747	3.09446e-15	memBcell.bed	H3K27ac	DMRs
-3610	3481	264	107	3638	histone_marks//H3K27ac memBcell.bed	3.44988e-17	2.57827	2.04151	3.27447	3.76037e-15	memBcell.bed	H3K27ac	DMRs
-3600	3481	264	107	3638	histone_marks//H3K27ac memBcell.bed	3.44988e-17	2.57827	2.04151	3.27447	3.76037e-15	memBcell.bed	H3K27ac	DMRs
-3590	3482	263	107	3638	histone_marks//H3K27ac memBcell.bed	5.03233e-17	2.56776	2.03292	3.26157	4.27748e-15	memBcell.bed	H3K27ac	DMRs
-3580	3483	262	107	3638	histone_marks//H3K27ac memBcell.bed	7.33171e-17	2.55727	2.02434	3.24866	4.76561e-15	memBcell.bed	H3K27ac	DMRs
-3570	3481	264	107	3638	histone_marks//H3K27ac memBcell.bed	3.44988e-17	2.57827	2.04151	3.27447	3.76037e-15	memBcell.bed	H3K27ac	DMRs
-3560	3484	261	107	3638	histone_marks//H3K27ac memBcell.bed	1.06687e-16	2.54678	2.01585	3.23576	4.76561e-15	memBcell.bed	H3K27ac	DMRs
-3550	3485	260	107	3638	histone_marks//H3K27ac memBcell.bed	1.55053e-16	2.53629	2.00716	3.22285	4.76561e-15	memBcell.bed	H3K27ac	DMRs
-3540	3482	263	107	3638	histone_marks//H3K27ac memBcell.bed	5.03233e-17	2.56776	2.03292	3.26157	4.27748e-15	memBcell.bed	H3K27ac	DMRs
-3530	3483	262	107	3638	histone_marks//H3K27ac memBcell.bed	7.33171e-17	2.55727	2.02434	3.24866	4.76561e-15	memBcell.bed	H3K27ac	DMRs
-3520	3482	263	107	3638	histone_marks//H3K27ac memBcell.bed	5.03233e-17	2.56776	2.03292	3.26157	4.27748e-15	memBcell.bed	H3K27ac	DMRs
-3510	3481	264	107	3638	histone_marks//H3K27ac memBcell.bed	3.44988e-17	2.57827	2.04151	3.27447	3.76037e-15	memBcell.bed	H3K27ac	DMRs
-3500	3481	264	107	3638	histone_marks//H3K27ac memBcell.bed	3.44988e-17	2.57827	2.04151	3.27447	3.76037e-15	memBcell.bed	H3K27ac	DMRs
-3490	3480	265	107	3638	histone_marks//H3K27ac memBcell.bed	2.36218e-17	2.58877	2.04998	3.28747	3.09446e-15	memBcell.bed	H3K27ac	DMRs
-3480	3480	265	107	3638	histone_marks//H3K27ac memBcell.bed	2.36218e-17	2.58877	2.04998	3.28747	3.09446e-15	memBcell.bed	H3K27ac	DMRs
-3470	3479	266	107	3638	histone_marks//H3K27ac memBcell.bed	1.61547e-17	2.59929	2.05871	3.30051	2.50398e-15	memBcell.bed	H3K27ac	DMRs
-3460	3478	267	107	3638	histone_marks//H3K27ac memBcell.bed	1.10348e-17	2.60981	2.06733	3.31352	2.07454e-15	memBcell.bed	H3K27ac	DMRs
-3450	3477	268	107	3638	histone_marks//H3K27ac memBcell.bed	7.52857e-18	2.62033	2.07593	3.3265	1.67134e-15	memBcell.bed	H3K27ac	DMRs
-3440	3478	267	107	3638	histone_marks//H3K27ac memBcell.bed	1.10348e-17	2.60981	2.06733	3.31352	2.07454e-15	memBcell.bed	H3K27ac	DMRs
-3430	3477	268	107	3638	histone_marks//H3K27ac memBcell.bed	7.52857e-18	2.62033	2.07593	3.3265	1.67134e-15	memBcell.bed	H3K27ac	DMRs
-3420	3476	269	107	3638	histone_marks//H3K27ac memBcell.bed	5.13034e-18	2.63086	2.08462	3.33949	1.29798e-15	memBcell.bed	H3K27ac	DMRs
-3410	3476	269	107	3638	histone_marks//H3K27ac memBcell.bed	5.13034e-18	2.63086	2.08462	3.33949	1.29798e-15	memBcell.bed	H3K27ac	DMRs
-3400	3476	269	107	3638	histone_marks//H3K27ac memBcell.bed	5.13034e-18	2.63086	2.08462	3.33949	1.29798e-15	memBcell.bed	H3K27ac	DMRs
-3390	3476	269	107	3638	histone_marks//H3K27ac memBcell.bed	5.13034e-18	2.63086	2.08462	3.33949	1.29798e-15	memBcell.bed	H3K27ac	DMRs
-3380	3472	273	107	3638	histone_marks//H3K27ac memBcell.bed	1.09342e-18	2.67306	2.11906	3.39134	3.63014e-16	memBcell.bed	H3K27ac	DMRs
-3370	3471	274	107	3638	histone_marks//H3K27ac memBcell.bed	7.40773e-19	2.68362	2.1277	3.40434	2.57048e-16	memBcell.bed	H3K27ac	DMRs
-3360	3469	276	107	3638	histone_marks//H3K27ac memBcell.bed	3.38838e-19	2.70476	2.14492	3.43037	1.2537e-16	memBcell.bed	H3K27ac	DMRs
-3350	3471	274	107	3638	histone_marks//H3K27ac memBcell.bed	7.40773e-19	2.68362	2.1277	3.40434	2.57048e-16	memBcell.bed	H3K27ac	DMRs
-3340	3471	274	107	3638	histone_marks//H3K27ac memBcell.bed	7.40773e-19	2.68362	2.1277	3.40434	2.57048e-16	memBcell.bed	H3K27ac	DMRs
-3330	3470	275	107	3638	histone_marks//H3K27ac memBcell.bed	5.01287e-19	2.69419	2.13634	3.41735	1.81466e-16	memBcell.bed	H3K27ac	DMRs
-3320	3470	275	107	3638	histone_marks//H3K27ac memBcell.bed	5.01287e-19	2.69419	2.13634	3.41735	1.81466e-16	memBcell.bed	H3K27ac	DMRs
-3310	3467	278	107	3638	histone_marks//H3K27ac memBcell.bed	1.54286e-19	2.72593	2.16222	3.45645	6.03257e-17	memBcell.bed	H3K27ac	DMRs
-3300	3467	278	107	3638	histone_marks//H3K27ac memBcell.bed	1.54286e-19	2.72593	2.16222	3.45645	6.03257e-17	memBcell.bed	H3K27ac	DMRs
-3290	3469	276	107	3638	histone_marks//H3K27ac memBcell.bed	3.38838e-19	2.70476	2.14492	3.43037	1.2537e-16	memBcell.bed	H3K27ac	DMRs
-3280	3468	277	107	3638	histone_marks//H3K27ac memBcell.bed	2.28773e-19	2.71534	2.15356	3.4434	8.71625e-17	memBcell.bed	H3K27ac	DMRs
-3270	3469	276	107	3638	histone_marks//H3K27ac memBcell.bed	3.38838e-19	2.70476	2.14492	3.43037	1.2537e-16	memBcell.bed	H3K27ac	DMRs
-3260	3467	278	107	3638	histone_marks//H3K27ac memBcell.bed	1.54286e-19	2.72593	2.16222	3.45645	6.03257e-17	memBcell.bed	H3K27ac	DMRs
-3250	3464	281	107	3638	histone_marks//H3K27ac memBcell.bed	4.70078e-20	2.75773	2.18823	3.49565	1.95082e-17	memBcell.bed	H3K27ac	DMRs
-3240	3464	281	107	3638	histone_marks//H3K27ac memBcell.bed	4.70078e-20	2.75773	2.18823	3.49565	1.95082e-17	memBcell.bed	H3K27ac	DMRs
-3230	3465	280	107	3638	histone_marks//H3K27ac memBcell.bed	6.99368e-20	2.74713	2.17955	3.48257	2.84643e-17	memBcell.bed	H3K27ac	DMRs
-3220	3464	281	107	3638	histone_marks//H3K27ac memBcell.bed	4.70078e-20	2.75773	2.18823	3.49565	1.95082e-17	memBcell.bed	H3K27ac	DMRs
-3210	3465	280	107	3638	histone_marks//H3K27ac memBcell.bed	6.99368e-20	2.74713	2.17955	3.48257	2.84643e-17	memBcell.bed	H3K27ac	DMRs
-3200	3463	282	107	3638	histone_marks//H3K27ac memBcell.bed	3.15612e-20	2.76834	2.19691	3.50874	1.33819e-17	memBcell.bed	H3K27ac	DMRs
-3190	3463	282	107	3638	histone_marks//H3K27ac memBcell.bed	3.15612e-20	2.76834	2.19691	3.50874	1.33819e-17	memBcell.bed	H3K27ac	DMRs
-3180	3462	283	107	3638	histone_marks//H3K27ac memBcell.bed	2.11669e-20	2.77896	2.20561	3.52185	9.03827e-18	memBcell.bed	H3K27ac	DMRs
-3170	3460	285	107	3638	histone_marks//H3K27ac memBcell.bed	9.48946e-21	2.80022	2.22307	3.54809	4.10894e-18	memBcell.bed	H3K27ac	DMRs
-3160	3462	283	107	3638	histone_marks//H3K27ac memBcell.bed	2.11669e-20	2.77896	2.20561	3.52185	9.03827e-18	memBcell.bed	H3K27ac	DMRs
-3150	3461	284	107	3638	histone_marks//H3K27ac memBcell.bed	1.41803e-20	2.78959	2.21438	3.53496	6.06918e-18	memBcell.bed	H3K27ac	DMRs
-3140	3459	286	107	3638	histone_marks//H3K27ac memBcell.bed	6.34345e-21	2.81085	2.23177	3.56122	2.75306e-18	memBcell.bed	H3K27ac	DMRs
-3130	3458	287	107	3638	histone_marks//H3K27ac memBcell.bed	4.23586e-21	2.82149	2.24047	3.57441	1.85954e-18	memBcell.bed	H3K27ac	DMRs
-3120	3456	289	107	3638	histone_marks//H3K27ac memBcell.bed	1.88267e-21	2.8428	2.25789	3.60067	8.43438e-19	memBcell.bed	H3K27ac	DMRs
-3110	3457	288	107	3638	histone_marks//H3K27ac memBcell.bed	2.82547e-21	2.83214	2.24918	3.58756	1.24886e-18	memBcell.bed	H3K27ac	DMRs
-3100	3456	289	107	3638	histone_marks//H3K27ac memBcell.bed	1.88267e-21	2.8428	2.25789	3.60067	8.43438e-19	memBcell.bed	H3K27ac	DMRs
-3090	3456	289	107	3638	histone_marks//H3K27ac memBcell.bed	1.88267e-21	2.8428	2.25789	3.60067	8.43438e-19	memBcell.bed	H3K27ac	DMRs
-3080	3456	289	107	3638	histone_marks//H3K27ac memBcell.bed	1.88267e-21	2.8428	2.25789	3.60067	8.43438e-19	memBcell.bed	H3K27ac	DMRs
-3070	3455	290	107	3638	histone_marks//H3K27ac memBcell.bed	1.25314e-21	2.85346	2.26661	3.61384	5.68923e-19	memBcell.bed	H3K27ac	DMRs
-3060	3455	290	107	3638	histone_marks//H3K27ac memBcell.bed	1.25314e-21	2.85346	2.26661	3.61384	5.68923e-19	memBcell.bed	H3K27ac	DMRs
-3050	3456	289	107	3638	histone_marks//H3K27ac memBcell.bed	1.88267e-21	2.8428	2.25789	3.60067	8.43438e-19	memBcell.bed	H3K27ac	DMRs
-3040	3455	290	107	3638	histone_marks//H3K27ac memBcell.bed	1.25314e-21	2.85346	2.26661	3.61384	5.68923e-19	memBcell.bed	H3K27ac	DMRs
-3030	3454	291	107	3638	histone_marks//H3K27ac memBcell.bed	8.33223e-22	2.86413	2.2754	3.62695	3.7995e-19	memBcell.bed	H3K27ac	DMRs
-3020	3452	293	107	3638	histone_marks//H3K27ac memBcell.bed	3.67214e-22	2.88548	2.29275	3.65359	1.68551e-19	memBcell.bed	H3K27ac	DMRs
-3010	3449	296	107	3638	histone_marks//H3K27ac memBcell.bed	1.06602e-22	2.91756	2.31917	3.69282	4.96765e-20	memBcell.bed	H3K27ac	DMRs
-3000	3448	297	107	3638	histone_marks//H3K27ac memBcell.bed	7.04398e-23	2.92826	2.32767	3.70595	3.28954e-20	memBcell.bed	H3K27ac	DMRs
-2990	3446	299	107	3638	histone_marks//H3K27ac memBcell.bed	3.06616e-23	2.94969	2.3453	3.73249	1.44109e-20	memBcell.bed	H3K27ac	DMRs
-2980	3446	299	107	3638	histone_marks//H3K27ac memBcell.bed	3.06616e-23	2.94969	2.3453	3.73249	1.44109e-20	memBcell.bed	H3K27ac	DMRs
-2970	3444	301	107	3638	histone_marks//H3K27ac memBcell.bed	1.32926e-23	2.97114	2.3629	3.7589	6.3273e-21	memBcell.bed	H3K27ac	DMRs
-2960	3441	304	107	3638	histone_marks//H3K27ac memBcell.bed	3.76595e-24	3.00337	2.3892	3.79884	1.85661e-21	memBcell.bed	H3K27ac	DMRs
-2950	3441	304	107	3638	histone_marks//H3K27ac memBcell.bed	3.76595e-24	3.00337	2.3892	3.79884	1.85661e-21	memBcell.bed	H3K27ac	DMRs
-2940	3439	306	107	3638	histone_marks//H3K27ac memBcell.bed	1.61646e-24	3.02488	2.40686	3.8254	8.32478e-22	memBcell.bed	H3K27ac	DMRs
-2930	3439	306	107	3638	histone_marks//H3K27ac memBcell.bed	1.61646e-24	3.02488	2.40686	3.8254	8.32478e-22	memBcell.bed	H3K27ac	DMRs
-2920	3439	306	107	3638	histone_marks//H3K27ac memBcell.bed	1.61646e-24	3.02488	2.40686	3.8254	8.32478e-22	memBcell.bed	H3K27ac	DMRs
-2910	3439	306	107	3638	histone_marks//H3K27ac memBcell.bed	1.61646e-24	3.02488	2.40686	3.8254	8.32478e-22	memBcell.bed	H3K27ac	DMRs
-2900	3439	306	107	3638	histone_marks//H3K27ac memBcell.bed	1.61646e-24	3.02488	2.40686	3.8254	8.32478e-22	memBcell.bed	H3K27ac	DMRs
-2890	3440	305	107	3638	histone_marks//H3K27ac memBcell.bed	2.4685e-24	3.01412	2.39815	3.81212	1.23919e-21	memBcell.bed	H3K27ac	DMRs
-2880	3439	306	107	3638	histone_marks//H3K27ac memBcell.bed	1.61646e-24	3.02488	2.40686	3.8254	8.32478e-22	memBcell.bed	H3K27ac	DMRs
-2870	3441	304	107	3638	histone_marks//H3K27ac memBcell.bed	3.76595e-24	3.00337	2.3892	3.79884	1.85661e-21	memBcell.bed	H3K27ac	DMRs
-2860	3442	303	107	3638	histone_marks//H3K27ac memBcell.bed	5.73965e-24	2.99262	2.38061	3.78555	2.77225e-21	memBcell.bed	H3K27ac	DMRs
-2850	3442	303	107	3638	histone_marks//H3K27ac memBcell.bed	5.73965e-24	2.99262	2.38061	3.78555	2.77225e-21	memBcell.bed	H3K27ac	DMRs
-2840	3441	304	107	3638	histone_marks//H3K27ac memBcell.bed	3.76595e-24	3.00337	2.3892	3.79884	1.85661e-21	memBcell.bed	H3K27ac	DMRs
-2830	3441	304	107	3638	histone_marks//H3K27ac memBcell.bed	3.76595e-24	3.00337	2.3892	3.79884	1.85661e-21	memBcell.bed	H3K27ac	DMRs
-2820	3443	302	107	3638	histone_marks//H3K27ac memBcell.bed	8.73907e-24	2.98188	2.37168	3.77242	4.18602e-21	memBcell.bed	H3K27ac	DMRs
-2810	3440	305	107	3638	histone_marks//H3K27ac memBcell.bed	2.4685e-24	3.01412	2.39815	3.81212	1.23919e-21	memBcell.bed	H3K27ac	DMRs
-2800	3441	304	107	3638	histone_marks//H3K27ac memBcell.bed	3.76595e-24	3.00337	2.3892	3.79884	1.85661e-21	memBcell.bed	H3K27ac	DMRs
-2790	3441	304	107	3638	histone_marks//H3K27ac memBcell.bed	3.76595e-24	3.00337	2.3892	3.79884	1.85661e-21	memBcell.bed	H3K27ac	DMRs
-2780	3440	305	107	3638	histone_marks//H3K27ac memBcell.bed	2.4685e-24	3.01412	2.39815	3.81212	1.23919e-21	memBcell.bed	H3K27ac	DMRs
-2770	3437	308	107	3638	histone_marks//H3K27ac memBcell.bed	6.91121e-25	3.04642	2.4245	3.85192	3.65603e-22	memBcell.bed	H3K27ac	DMRs
-2760	3438	307	107	3638	histone_marks//H3K27ac memBcell.bed	1.05748e-24	3.03565	2.41568	3.83866	5.53061e-22	memBcell.bed	H3K27ac	DMRs
-2750	3438	307	107	3638	histone_marks//H3K27ac memBcell.bed	1.05748e-24	3.03565	2.41568	3.83866	5.53061e-22	memBcell.bed	H3K27ac	DMRs
-2740	3437	308	107	3638	histone_marks//H3K27ac memBcell.bed	6.91121e-25	3.04642	2.4245	3.85192	3.65603e-22	memBcell.bed	H3K27ac	DMRs
-2730	3438	307	107	3638	histone_marks//H3K27ac memBcell.bed	1.05748e-24	3.03565	2.41568	3.83866	5.53061e-22	memBcell.bed	H3K27ac	DMRs
-2720	3439	306	107	3638	histone_marks//H3K27ac memBcell.bed	1.61646e-24	3.02488	2.40686	3.8254	8.32478e-22	memBcell.bed	H3K27ac	DMRs
-2710	3440	305	107	3638	histone_marks//H3K27ac memBcell.bed	2.4685e-24	3.01412	2.39815	3.81212	1.23919e-21	memBcell.bed	H3K27ac	DMRs
-2700	3441	304	107	3638	histone_marks//H3K27ac memBcell.bed	3.76595e-24	3.00337	2.3892	3.79884	1.85661e-21	memBcell.bed	H3K27ac	DMRs
-2690	3441	304	107	3638	histone_marks//H3K27ac memBcell.bed	3.76595e-24	3.00337	2.3892	3.79884	1.85661e-21	memBcell.bed	H3K27ac	DMRs
-2680	3439	306	107	3638	histone_marks//H3K27ac memBcell.bed	1.61646e-24	3.02488	2.40686	3.8254	8.32478e-22	memBcell.bed	H3K27ac	DMRs
-2670	3438	307	107	3638	histone_marks//H3K27ac memBcell.bed	1.05748e-24	3.03565	2.41568	3.83866	5.53061e-22	memBcell.bed	H3K27ac	DMRs
-2660	3439	306	107	3638	histone_marks//H3K27ac memBcell.bed	1.61646e-24	3.02488	2.40686	3.8254	8.32478e-22	memBcell.bed	H3K27ac	DMRs
-2650	3437	308	107	3638	histone_marks//H3K27ac memBcell.bed	6.91121e-25	3.04642	2.4245	3.85192	3.65603e-22	memBcell.bed	H3K27ac	DMRs
-2640	3438	307	107	3638	histone_marks//H3K27ac memBcell.bed	1.05748e-24	3.03565	2.41568	3.83866	5.53061e-22	memBcell.bed	H3K27ac	DMRs
-2630	3439	306	107	3638	histone_marks//H3K27ac memBcell.bed	1.61646e-24	3.02488	2.40686	3.8254	8.32478e-22	memBcell.bed	H3K27ac	DMRs
-2620	3440	305	107	3638	histone_marks//H3K27ac memBcell.bed	2.4685e-24	3.01412	2.39815	3.81212	1.23919e-21	memBcell.bed	H3K27ac	DMRs
-2610	3440	305	107	3638	histone_marks//H3K27ac memBcell.bed	2.4685e-24	3.01412	2.39815	3.81212	1.23919e-21	memBcell.bed	H3K27ac	DMRs
-2600	3440	305	107	3638	histone_marks//H3K27ac memBcell.bed	2.4685e-24	3.01412	2.39815	3.81212	1.23919e-21	memBcell.bed	H3K27ac	DMRs
-2590	3439	306	107	3638	histone_marks//H3K27ac memBcell.bed	1.61646e-24	3.02488	2.40686	3.8254	8.32478e-22	memBcell.bed	H3K27ac	DMRs
-2580	3438	307	107	3638	histone_marks//H3K27ac memBcell.bed	1.05748e-24	3.03565	2.41568	3.83866	5.53061e-22	memBcell.bed	H3K27ac	DMRs
-2570	3439	306	107	3638	histone_marks//H3K27ac memBcell.bed	1.61646e-24	3.02488	2.40686	3.8254	8.32478e-22	memBcell.bed	H3K27ac	DMRs
-2560	3437	308	107	3638	histone_marks//H3K27ac memBcell.bed	6.91121e-25	3.04642	2.4245	3.85192	3.65603e-22	memBcell.bed	H3K27ac	DMRs
-2550	3437	308	107	3638	histone_marks//H3K27ac memBcell.bed	6.91121e-25	3.04642	2.4245	3.85192	3.65603e-22	memBcell.bed	H3K27ac	DMRs
-2540	3437	308	107	3638	histone_marks//H3K27ac memBcell.bed	6.91121e-25	3.04642	2.4245	3.85192	3.65603e-22	memBcell.bed	H3K27ac	DMRs
-2530	3436	309	107	3638	histone_marks//H3K27ac memBcell.bed	4.51248e-25	3.0572	2.43337	3.86516	2.39612e-22	memBcell.bed	H3K27ac	DMRs
-2520	3436	309	107	3638	histone_marks//H3K27ac memBcell.bed	4.51248e-25	3.0572	2.43337	3.86516	2.39612e-22	memBcell.bed	H3K27ac	DMRs
-2510	3434	311	107	3638	histone_marks//H3K27ac memBcell.bed	1.91814e-25	3.07878	2.45096	3.89166	1.0262e-22	memBcell.bed	H3K27ac	DMRs
-2500	3434	311	107	3638	histone_marks//H3K27ac memBcell.bed	1.91814e-25	3.07878	2.45096	3.89166	1.0262e-22	memBcell.bed	H3K27ac	DMRs
-2490	3433	312	107	3638	histone_marks//H3K27ac memBcell.bed	1.24878e-25	3.08958	2.45976	3.90492	6.70597e-23	memBcell.bed	H3K27ac	DMRs
-2480	3433	312	107	3638	histone_marks//H3K27ac memBcell.bed	1.24878e-25	3.08958	2.45976	3.90492	6.70597e-23	memBcell.bed	H3K27ac	DMRs
-2470	3432	313	107	3638	histone_marks//H3K27ac memBcell.bed	8.12234e-26	3.10038	2.46868	3.91819	4.41855e-23	memBcell.bed	H3K27ac	DMRs
-2460	3432	313	107	3638	histone_marks//H3K27ac memBcell.bed	8.12234e-26	3.10038	2.46868	3.91819	4.41855e-23	memBcell.bed	H3K27ac	DMRs
-2450	3429	316	107	3638	histone_marks//H3K27ac memBcell.bed	2.22227e-26	3.13283	2.49502	3.95823	1.22003e-23	memBcell.bed	H3K27ac	DMRs
-2440	3428	317	107	3638	histone_marks//H3K27ac memBcell.bed	1.43997e-26	3.14366	2.50425	3.97187	7.99183e-24	memBcell.bed	H3K27ac	DMRs
-2430	3428	317	107	3638	histone_marks//H3K27ac memBcell.bed	1.43997e-26	3.14366	2.50425	3.97187	7.99183e-24	memBcell.bed	H3K27ac	DMRs
-2420	3429	316	107	3638	histone_marks//H3K27ac memBcell.bed	2.22227e-26	3.13283	2.49502	3.95823	1.22003e-23	memBcell.bed	H3K27ac	DMRs
-2410	3428	317	107	3638	histone_marks//H3K27ac memBcell.bed	1.43997e-26	3.14366	2.50425	3.97187	7.99183e-24	memBcell.bed	H3K27ac	DMRs
-2400	3426	319	107	3638	histone_marks//H3K27ac memBcell.bed	6.02912e-27	3.16534	2.522	3.99775	3.41248e-24	memBcell.bed	H3K27ac	DMRs
-2390	3426	319	107	3638	histone_marks//H3K27ac memBcell.bed	6.02912e-27	3.16534	2.522	3.99775	3.41248e-24	memBcell.bed	H3K27ac	DMRs
-2380	3426	319	107	3638	histone_marks//H3K27ac memBcell.bed	6.02912e-27	3.16534	2.522	3.99775	3.41248e-24	memBcell.bed	H3K27ac	DMRs
-2370	3427	318	107	3638	histone_marks//H3K27ac memBcell.bed	9.32191e-27	3.1545	2.51312	3.98495	5.21095e-24	memBcell.bed	H3K27ac	DMRs
-2360	3428	317	107	3638	histone_marks//H3K27ac memBcell.bed	1.43997e-26	3.14366	2.50425	3.97187	7.99183e-24	memBcell.bed	H3K27ac	DMRs
-2350	3428	317	107	3638	histone_marks//H3K27ac memBcell.bed	1.43997e-26	3.14366	2.50425	3.97187	7.99183e-24	memBcell.bed	H3K27ac	DMRs
-2340	3428	317	107	3638	histone_marks//H3K27ac memBcell.bed	1.43997e-26	3.14366	2.50425	3.97187	7.99183e-24	memBcell.bed	H3K27ac	DMRs
-2330	3427	318	107	3638	histone_marks//H3K27ac memBcell.bed	9.32191e-27	3.1545	2.51312	3.98495	5.21095e-24	memBcell.bed	H3K27ac	DMRs
-2320	3427	318	107	3638	histone_marks//H3K27ac memBcell.bed	9.32191e-27	3.1545	2.51312	3.98495	5.21095e-24	memBcell.bed	H3K27ac	DMRs
-2310	3426	319	107	3638	histone_marks//H3K27ac memBcell.bed	6.02912e-27	3.16534	2.522	3.99775	3.41248e-24	memBcell.bed	H3K27ac	DMRs
-2300	3427	318	107	3638	histone_marks//H3K27ac memBcell.bed	9.32191e-27	3.1545	2.51312	3.98495	5.21095e-24	memBcell.bed	H3K27ac	DMRs
-2290	3429	316	107	3638	histone_marks//H3K27ac memBcell.bed	2.22227e-26	3.13283	2.49502	3.95823	1.22003e-23	memBcell.bed	H3K27ac	DMRs
-2280	3426	319	107	3638	histone_marks//H3K27ac memBcell.bed	6.02912e-27	3.16534	2.522	3.99775	3.41248e-24	memBcell.bed	H3K27ac	DMRs
-2270	3425	320	107	3638	histone_marks//H3K27ac memBcell.bed	3.89584e-27	3.17619	2.5305	4.01155	2.20894e-24	memBcell.bed	H3K27ac	DMRs
-2260	3424	321	107	3638	histone_marks//H3K27ac memBcell.bed	2.51507e-27	3.18704	2.53963	4.02491	1.42856e-24	memBcell.bed	H3K27ac	DMRs
-2250	3422	323	107	3638	histone_marks//H3K27ac memBcell.bed	1.04533e-27	3.20877	2.55738	4.05162	5.97931e-25	memBcell.bed	H3K27ac	DMRs
-2240	3423	322	107	3638	histone_marks//H3K27ac memBcell.bed	1.62219e-27	3.1979	2.5485	4.03827	9.23023e-25	memBcell.bed	H3K27ac	DMRs
-2230	3421	324	107	3638	histone_marks//H3K27ac memBcell.bed	6.73001e-28	3.21964	2.56627	4.06496	3.86976e-25	memBcell.bed	H3K27ac	DMRs
-2220	3421	324	107	3638	histone_marks//H3K27ac memBcell.bed	6.73001e-28	3.21964	2.56627	4.06496	3.86976e-25	memBcell.bed	H3K27ac	DMRs
-2210	3421	324	107	3638	histone_marks//H3K27ac memBcell.bed	6.73001e-28	3.21964	2.56627	4.06496	3.86976e-25	memBcell.bed	H3K27ac	DMRs
-2200	3420	325	107	3638	histone_marks//H3K27ac memBcell.bed	4.32897e-28	3.23052	2.57516	4.07827	2.49781e-25	memBcell.bed	H3K27ac	DMRs
-2190	3418	327	107	3638	histone_marks//H3K27ac memBcell.bed	1.78628e-28	3.2523	2.59298	4.10583	1.04498e-25	memBcell.bed	H3K27ac	DMRs
-2180	3418	327	107	3638	histone_marks//H3K27ac memBcell.bed	1.78628e-28	3.2523	2.59298	4.10583	1.04498e-25	memBcell.bed	H3K27ac	DMRs
-2170	3416	329	107	3638	histone_marks//H3K27ac memBcell.bed	7.34458e-29	3.27411	2.61071	4.13225	4.34799e-26	memBcell.bed	H3K27ac	DMRs
-2160	3416	329	107	3638	histone_marks//H3K27ac memBcell.bed	7.34458e-29	3.27411	2.61071	4.13225	4.34799e-26	memBcell.bed	H3K27ac	DMRs
-2150	3413	332	107	3638	histone_marks//H3K27ac memBcell.bed	1.9236e-29	3.30686	2.63761	4.17289	1.14262e-26	memBcell.bed	H3K27ac	DMRs
-2140	3414	331	107	3638	histone_marks//H3K27ac memBcell.bed	3.00917e-29	3.29594	2.6286	4.15933	1.78444e-26	memBcell.bed	H3K27ac	DMRs
-2130	3412	333	107	3638	histone_marks//H3K27ac memBcell.bed	1.22858e-29	3.3178	2.64651	4.18647	7.31006e-27	memBcell.bed	H3K27ac	DMRs
-2120	3409	336	107	3638	histone_marks//H3K27ac memBcell.bed	3.18428e-30	3.35063	2.67344	4.22635	1.90102e-27	memBcell.bed	H3K27ac	DMRs
-2110	3408	337	107	3638	histone_marks//H3K27ac memBcell.bed	2.02675e-30	3.36158	2.68258	4.23999	1.21402e-27	memBcell.bed	H3K27ac	DMRs
-2100	3407	338	107	3638	histone_marks//H3K27ac memBcell.bed	1.28889e-30	3.37255	2.69129	4.25349	7.77202e-28	memBcell.bed	H3K27ac	DMRs
-2090	3407	338	107	3638	histone_marks//H3K27ac memBcell.bed	1.28889e-30	3.37255	2.69129	4.25349	7.77202e-28	memBcell.bed	H3K27ac	DMRs
-2080	3405	340	107	3638	histone_marks//H3K27ac memBcell.bed	5.19926e-31	3.39449	2.70921	4.28099	3.14036e-28	memBcell.bed	H3K27ac	DMRs
-2070	3403	342	107	3638	histone_marks//H3K27ac memBcell.bed	2.09026e-31	3.41647	2.72737	4.30789	1.2667e-28	memBcell.bed	H3K27ac	DMRs
-2060	3401	344	107	3638	histone_marks//H3K27ac memBcell.bed	8.37536e-32	3.43846	2.74516	4.33486	5.12572e-29	memBcell.bed	H3K27ac	DMRs
-2050	3400	345	107	3638	histone_marks//H3K27ac memBcell.bed	5.29497e-32	3.44947	2.75435	4.34837	3.25111e-29	memBcell.bed	H3K27ac	DMRs
-2040	3401	344	107	3638	histone_marks//H3K27ac memBcell.bed	8.37536e-32	3.43846	2.74516	4.33486	5.12572e-29	memBcell.bed	H3K27ac	DMRs
-2030	3402	343	107	3638	histone_marks//H3K27ac memBcell.bed	1.32368e-31	3.42746	2.73635	4.32136	8.03474e-29	memBcell.bed	H3K27ac	DMRs
-2020	3401	344	107	3638	histone_marks//H3K27ac memBcell.bed	8.37536e-32	3.43846	2.74516	4.33486	5.12572e-29	memBcell.bed	H3K27ac	DMRs
-2010	3399	346	107	3638	histone_marks//H3K27ac memBcell.bed	3.34475e-32	3.46049	2.76355	4.36191	2.05702e-29	memBcell.bed	H3K27ac	DMRs
-2000	3400	345	107	3638	histone_marks//H3K27ac memBcell.bed	5.29497e-32	3.44947	2.75435	4.34837	3.25111e-29	memBcell.bed	H3K27ac	DMRs
-1990	3398	347	107	3638	histone_marks//H3K27ac memBcell.bed	2.11109e-32	3.47151	2.77245	4.37547	1.30676e-29	memBcell.bed	H3K27ac	DMRs
-1980	3396	349	107	3638	histone_marks//H3K27ac memBcell.bed	8.38923e-33	3.49357	2.79057	4.40269	5.2181e-30	memBcell.bed	H3K27ac	DMRs
-1970	3396	349	107	3638	histone_marks//H3K27ac memBcell.bed	8.38923e-33	3.49357	2.79057	4.40269	5.2181e-30	memBcell.bed	H3K27ac	DMRs
-1960	3393	352	107	3638	histone_marks//H3K27ac memBcell.bed	2.0888e-33	3.52671	2.81772	4.44372	1.30133e-30	memBcell.bed	H3K27ac	DMRs
-1950	3391	354	107	3638	histone_marks//H3K27ac memBcell.bed	8.23376e-34	3.54884	2.83587	4.47121	5.1461e-31	memBcell.bed	H3K27ac	DMRs
-1940	3390	355	107	3638	histone_marks//H3K27ac memBcell.bed	5.1633e-34	3.55992	2.84494	4.48392	3.26837e-31	memBcell.bed	H3K27ac	DMRs
-1930	3390	355	107	3638	histone_marks//H3K27ac memBcell.bed	5.1633e-34	3.55992	2.84494	4.48392	3.26837e-31	memBcell.bed	H3K27ac	DMRs
-1920	3390	355	107	3638	histone_marks//H3K27ac memBcell.bed	5.1633e-34	3.55992	2.84494	4.48392	3.26837e-31	memBcell.bed	H3K27ac	DMRs
-1910	3390	355	107	3638	histone_marks//H3K27ac memBcell.bed	5.1633e-34	3.55992	2.84494	4.48392	3.26837e-31	memBcell.bed	H3K27ac	DMRs
-1900	3390	355	107	3638	histone_marks//H3K27ac memBcell.bed	5.1633e-34	3.55992	2.84494	4.48392	3.26837e-31	memBcell.bed	H3K27ac	DMRs
-1890	3389	356	107	3638	histone_marks//H3K27ac memBcell.bed	3.23528e-34	3.571	2.85402	4.49781	2.0544e-31	memBcell.bed	H3K27ac	DMRs
-1880	3388	357	107	3638	histone_marks//H3K27ac memBcell.bed	2.02559e-34	3.58208	2.8631	4.51159	1.2903e-31	memBcell.bed	H3K27ac	DMRs
-1870	3389	356	107	3638	histone_marks//H3K27ac memBcell.bed	3.23528e-34	3.571	2.85402	4.49781	2.0544e-31	memBcell.bed	H3K27ac	DMRs
-1860	3386	359	107	3638	histone_marks//H3K27ac memBcell.bed	7.92144e-35	3.60428	2.88125	4.53876	5.07764e-32	memBcell.bed	H3K27ac	DMRs
-1850	3385	360	107	3638	histone_marks//H3K27ac memBcell.bed	4.94788e-35	3.61538	2.89033	4.55263	3.18644e-32	memBcell.bed	H3K27ac	DMRs
-1840	3387	358	107	3638	histone_marks//H3K27ac memBcell.bed	1.26721e-34	3.59318	2.87217	4.5253	8.09747e-32	memBcell.bed	H3K27ac	DMRs
-1830	3384	361	107	3638	histone_marks//H3K27ac memBcell.bed	3.08813e-35	3.6265	2.89941	4.56629	2.00111e-32	memBcell.bed	H3K27ac	DMRs
-1820	3384	361	107	3638	histone_marks//H3K27ac memBcell.bed	3.08813e-35	3.6265	2.89941	4.56629	2.00111e-32	memBcell.bed	H3K27ac	DMRs
-1810	3384	361	107	3638	histone_marks//H3K27ac memBcell.bed	3.08813e-35	3.6265	2.89941	4.56629	2.00111e-32	memBcell.bed	H3K27ac	DMRs
-1800	3382	363	107	3638	histone_marks//H3K27ac memBcell.bed	1.20016e-35	3.64874	2.91759	4.59348	7.81301e-33	memBcell.bed	H3K27ac	DMRs
-1790	3379	366	107	3638	histone_marks//H3K27ac memBcell.bed	2.89095e-36	3.68216	2.94458	4.63494	1.89646e-33	memBcell.bed	H3K27ac	DMRs
-1780	3377	368	107	3638	histone_marks//H3K27ac memBcell.bed	1.11494e-36	3.70447	2.96308	4.66237	7.33629e-34	memBcell.bed	H3K27ac	DMRs
-1770	3376	369	107	3638	histone_marks//H3K27ac memBcell.bed	6.9161e-37	3.71564	2.97201	4.67604	4.55771e-34	memBcell.bed	H3K27ac	DMRs
-1760	3374	371	107	3638	histone_marks//H3K27ac memBcell.bed	2.65523e-37	3.73799	2.99071	4.70308	1.76573e-34	memBcell.bed	H3K27ac	DMRs
-1750	3375	370	107	3638	histone_marks//H3K27ac memBcell.bed	4.28692e-37	3.72681	2.98162	4.68962	2.84651e-34	memBcell.bed	H3K27ac	DMRs
-1740	3375	370	107	3638	histone_marks//H3K27ac memBcell.bed	4.28692e-37	3.72681	2.98162	4.68962	2.84651e-34	memBcell.bed	H3K27ac	DMRs
-1730	3372	373	107	3638	histone_marks//H3K27ac memBcell.bed	1.01635e-37	3.76036	3.00894	4.73138	6.79936e-35	memBcell.bed	H3K27ac	DMRs
-1720	3373	372	107	3638	histone_marks//H3K27ac memBcell.bed	1.64337e-37	3.74917	2.99982	4.71769	1.09448e-34	memBcell.bed	H3K27ac	DMRs
-1710	3372	373	107	3638	histone_marks//H3K27ac memBcell.bed	1.01635e-37	3.76036	3.00894	4.73138	6.79936e-35	memBcell.bed	H3K27ac	DMRs
-1700	3371	374	107	3638	histone_marks//H3K27ac memBcell.bed	6.28098e-38	3.77156	3.01808	4.74528	4.22082e-35	memBcell.bed	H3K27ac	DMRs
-1690	3371	374	107	3638	histone_marks//H3K27ac memBcell.bed	6.28098e-38	3.77156	3.01808	4.74528	4.22082e-35	memBcell.bed	H3K27ac	DMRs
-1680	3368	377	107	3638	histone_marks//H3K27ac memBcell.bed	1.4759e-38	3.8052	3.04558	4.78679	9.99185e-36	memBcell.bed	H3K27ac	DMRs
-1670	3367	378	107	3638	histone_marks//H3K27ac memBcell.bed	9.09416e-39	3.81642	3.05477	4.80077	6.18403e-36	memBcell.bed	H3K27ac	DMRs
-1660	3365	380	107	3638	histone_marks//H3K27ac memBcell.bed	3.44527e-39	3.83889	3.07312	4.82747	2.36001e-36	memBcell.bed	H3K27ac	DMRs
-1650	3365	380	107	3638	histone_marks//H3K27ac memBcell.bed	3.44527e-39	3.83889	3.07312	4.82747	2.36001e-36	memBcell.bed	H3K27ac	DMRs
-1640	3365	380	107	3638	histone_marks//H3K27ac memBcell.bed	3.44527e-39	3.83889	3.07312	4.82747	2.36001e-36	memBcell.bed	H3K27ac	DMRs
-1630	3361	384	107	3638	histone_marks//H3K27ac memBcell.bed	4.90202e-40	3.88392	3.1102	4.88348	3.40691e-37	memBcell.bed	H3K27ac	DMRs
-1620	3361	384	107	3638	histone_marks//H3K27ac memBcell.bed	4.90202e-40	3.88392	3.1102	4.88348	3.40691e-37	memBcell.bed	H3K27ac	DMRs
-1610	3362	383	107	3638	histone_marks//H3K27ac memBcell.bed	7.99016e-40	3.87265	3.10059	4.86961	5.5212e-37	memBcell.bed	H3K27ac	DMRs
-1600	3363	382	107	3638	histone_marks//H3K27ac memBcell.bed	1.30144e-39	3.86139	3.09152	4.85574	8.95391e-37	memBcell.bed	H3K27ac	DMRs
-1590	3361	384	107	3638	histone_marks//H3K27ac memBcell.bed	4.90202e-40	3.88392	3.1102	4.88348	3.40691e-37	memBcell.bed	H3K27ac	DMRs
-1580	3362	383	107	3638	histone_marks//H3K27ac memBcell.bed	7.99016e-40	3.87265	3.10059	4.86961	5.5212e-37	memBcell.bed	H3K27ac	DMRs
-1570	3361	384	107	3638	histone_marks//H3K27ac memBcell.bed	4.90202e-40	3.88392	3.1102	4.88348	3.40691e-37	memBcell.bed	H3K27ac	DMRs
-1560	3358	387	107	3638	histone_marks//H3K27ac memBcell.bed	1.12714e-40	3.91775	3.13767	4.92524	7.88995e-38	memBcell.bed	H3K27ac	DMRs
-1550	3356	389	107	3638	histone_marks//H3K27ac memBcell.bed	4.2154e-41	3.94034	3.15614	4.95309	2.95921e-38	memBcell.bed	H3K27ac	DMRs
-1540	3355	390	107	3638	histone_marks//H3K27ac memBcell.bed	2.57521e-41	3.95165	3.16538	4.96703	1.81295e-38	memBcell.bed	H3K27ac	DMRs
-1530	3353	392	107	3638	histone_marks//H3K27ac memBcell.bed	9.59065e-42	3.97428	3.18391	4.99491	6.78059e-39	memBcell.bed	H3K27ac	DMRs
-1520	3352	393	107	3638	histone_marks//H3K27ac memBcell.bed	5.84672e-42	3.98561	3.19319	5.00886	4.13948e-39	memBcell.bed	H3K27ac	DMRs
-1510	3350	395	107	3638	histone_marks//H3K27ac memBcell.bed	2.1684e-42	4.00828	3.21165	5.03676	1.54607e-39	memBcell.bed	H3K27ac	DMRs
-1500	3350	395	107	3638	histone_marks//H3K27ac memBcell.bed	2.1684e-42	4.00828	3.21165	5.03676	1.54607e-39	memBcell.bed	H3K27ac	DMRs
-1490	3350	395	107	3638	histone_marks//H3K27ac memBcell.bed	2.1684e-42	4.00828	3.21165	5.03676	1.54607e-39	memBcell.bed	H3K27ac	DMRs
-1480	3347	398	107	3638	histone_marks//H3K27ac memBcell.bed	4.87236e-43	4.04234	3.23992	5.07803	3.48861e-40	memBcell.bed	H3K27ac	DMRs
-1470	3346	399	107	3638	histone_marks//H3K27ac memBcell.bed	2.9581e-43	4.05371	3.24913	5.09224	2.12688e-40	memBcell.bed	H3K27ac	DMRs
-1460	3345	400	107	3638	histone_marks//H3K27ac memBcell.bed	1.7947e-43	4.06508	3.25839	5.10641	1.29577e-40	memBcell.bed	H3K27ac	DMRs
-1450	3344	401	107	3638	histone_marks//H3K27ac memBcell.bed	1.08812e-43	4.07646	3.26769	5.12054	7.87799e-41	memBcell.bed	H3K27ac	DMRs
-1440	3342	403	107	3638	histone_marks//H3K27ac memBcell.bed	3.9918e-44	4.09924	3.28651	5.14871	2.89804e-41	memBcell.bed	H3K27ac	DMRs
-1430	3341	404	107	3638	histone_marks//H3K27ac memBcell.bed	2.41533e-44	4.11065	3.29551	5.16278	1.76802e-41	memBcell.bed	H3K27ac	DMRs
-1420	3341	404	107	3638	histone_marks//H3K27ac memBcell.bed	2.41533e-44	4.11065	3.29551	5.16278	1.76802e-41	memBcell.bed	H3K27ac	DMRs
-1410	3341	404	107	3638	histone_marks//H3K27ac memBcell.bed	2.41533e-44	4.11065	3.29551	5.16278	1.76802e-41	memBcell.bed	H3K27ac	DMRs
-1400	3341	404	107	3638	histone_marks//H3K27ac memBcell.bed	2.41533e-44	4.11065	3.29551	5.16278	1.76802e-41	memBcell.bed	H3K27ac	DMRs
-1390	3341	404	107	3638	histone_marks//H3K27ac memBcell.bed	2.41533e-44	4.11065	3.29551	5.16278	1.76802e-41	memBcell.bed	H3K27ac	DMRs
-1380	3342	403	107	3638	histone_marks//H3K27ac memBcell.bed	3.9918e-44	4.09924	3.28651	5.14871	2.89804e-41	memBcell.bed	H3K27ac	DMRs
-1370	3340	405	107	3638	histone_marks//H3K27ac memBcell.bed	1.46048e-44	4.12206	3.30498	5.17618	1.07053e-41	memBcell.bed	H3K27ac	DMRs
-1360	3338	407	107	3638	histone_marks//H3K27ac memBcell.bed	5.32924e-45	4.14491	3.32384	5.20601	3.94897e-42	memBcell.bed	H3K27ac	DMRs
-1350	3339	406	107	3638	histone_marks//H3K27ac memBcell.bed	8.8252e-45	4.13348	3.31434	5.19117	6.50417e-42	memBcell.bed	H3K27ac	DMRs
-1340	3339	406	107	3638	histone_marks//H3K27ac memBcell.bed	8.8252e-45	4.13348	3.31434	5.19117	6.50417e-42	memBcell.bed	H3K27ac	DMRs
-1330	3339	406	107	3638	histone_marks//H3K27ac memBcell.bed	8.8252e-45	4.13348	3.31434	5.19117	6.50417e-42	memBcell.bed	H3K27ac	DMRs
-1320	3334	411	107	3638	histone_marks//H3K27ac memBcell.bed	7.03988e-46	4.19068	3.3612	5.26157	5.23767e-43	memBcell.bed	H3K27ac	DMRs
-1310	3332	413	107	3638	histone_marks//H3K27ac memBcell.bed	2.54865e-46	4.21361	3.38022	5.2904	1.90129e-43	memBcell.bed	H3K27ac	DMRs
-1300	3329	416	107	3638	histone_marks//H3K27ac memBcell.bed	5.52477e-47	4.24805	3.40798	5.33273	4.14357e-44	memBcell.bed	H3K27ac	DMRs
-1290	3329	416	107	3638	histone_marks//H3K27ac memBcell.bed	5.52477e-47	4.24805	3.40798	5.33273	4.14357e-44	memBcell.bed	H3K27ac	DMRs
-1280	3326	419	107	3638	histone_marks//H3K27ac memBcell.bed	1.19071e-47	4.28256	3.4363	5.37459	8.98984e-45	memBcell.bed	H3K27ac	DMRs
[truncated: 10,638 more rows]
