# Supplementary material for: Single-cell Atlas of common variable immunodeficiency shows germinal center-associated epigenetic dysregulation in B-cell responses
Source: Nat Commun. 2022 Apr 1;13:1779. doi: 10.1038/s41467-022-29450-x (PMC8975885; doi:10.1038/s41467-022-29450-x)
Supplement: Supplementary file 19 — Source Data [file 41467_2022_29450_MOESM19_ESM.zip › Source datasets/Source Data Figure 2.xlsx]

## Sheet: Fig 2a
PCA obtained from data presented in Supplementary Data 5

## Sheet: Fig 2b
Heatmap obtained from data presented in Supplementary Data 5

## Sheet: Fig 2d
@{"verbose":false,"scale":1,"skip zeros":false,"nan after end":false,"sort using":"mean","unscaled 5 prime":[0],"body":[0],"sample_labels":["CTCF_Bcells_ENCFF031CXE"],"downstream":[2500],"unscaled 3 prime":[0],"group_labels":["dmr.N.MS.hypo.diff.bed","bg.dmr.N.MS.hypo.diff.txt"],"bin size":[10],"upstream":[2500],"group_boundaries":[0,3745,7490],"sample_boundaries":[0,500],"max threshold":null,"re…
chr1	1299886	1300409	chr1:1299886-1300409	.	.	0	0	0	0	0	0	0	0	0	0	0	0	0	0	0	0	0	0	0	0	0	0	0	0	0	0	0	0	0	0	0	0	0.33986	0.33986	0.33986	0.33986	0.50979	0.67972	0.67972	0.67972	0.67972	0.67972	0.67972	0.67972
chr6	73522431	73523280	chr6:73522431-73523280	.	.	2.51526	2.61294	2.442	2.442	2.442	2.24664	2.1978	2.19096	2.07565	1.87175	1.94466	2.16316	2.08887	1.9818	1.81278	1.58147	1.6516	1.37755	1.3275	1.44399	1.50308	1.58402	1.5942	1.5942	1.53442	1.39492	1.39492	1.20888	1.16237	1.2786	1.57831	1.43263	1.5873	1.66332	1.21558	1.51151	2.00646	2.44466	2.53691	2.69835	2.72141	2.83268	3.00775	2.76754
chr6	89281871	89282264	chr6:89281871-89282264	.	.	0.58063	0.58063	0.58063	0.58063	0.58063	0.58063	0.58063	0.58063	0.58063	0.58063	0.58063	0.58432	0.58473	0.58473	0.350834	0.292155	0.29031	0.29031	0.29031	0.029031	0.058062	0.282066	0.28045	0.57658	0.57658	0.57658	0.57658	0.57658	0.57658	0.836041	0.86487	0.863674	0.85889	0.85889	0.864272	0.86487	0.86487	0.86487	0.86487	0.867905	0.87094	0.87094	0.876475	0.875245
chr6	106114735	106115808	chr6:106114735-106115808	.	.	0.083025	0	0	0	0	0	0	0	0	0.019927	0.19927	0.18266	0.288944	0.568438	0.74728	0.751798	0.75481	0.754354	0.746191	0.74574	0.74574	0.743984	0.74135	0.74135	0.74135	0.74135	0.74135	0.74135	0.74135	0.7396	0.716312	0.69188	0.69188	0.668818	0.46126	0.46126	0.355444	0.14652	0	0	0	0	0	0.09768
chr6	106145695	106146248	chr6:106145695-106146248	.	.	0.19768	0.19768	0.039536	0	0	0	0	0	0	0	0	0	0.069189	0.23063	0.227111	0.20757	0.2001	0.19927	0.176016	0.16605	0.199262	0.33211	0.33211	0.289405	0.28466	0.28466	0.33211	0.29415	0.28466	0.28466	0.28466	0.28466	0.26687	0.28466	0.270428	0.28466	0.241961	0.14233	0.15419	0.16605	0.195948	0.19927	0.234144	0.24909
chr6	107668855	107669232	chr6:107668855-107669232	.	.	0.553508	0.474624	0.601962	0.419512	0.437	0.439426	0.46126	0.477544	0.4884	0.469402	0.46126	0.448718	0.39855	0.371974	0.33211	0.33211	0.23722	0.14233	0.28466	0.28466	0.29415	0.33211	0.33211	0.33211	0.31313	0.256194	0.213495	0.31313	0.498007	0.561194	0.59305	0.59305	0.59305	0.59305	0.59305	0.596017	0.62272	0.664234	0.83029	0.817014	0.793278	0.79073	0.59305	0.711658
chr6	107731559	107732000	chr6:107731559-107732000	.	.	0.660475	0.56612	0.56612	0.593598	0.477414	0.435774	0.466128	0.6555	0.4807	0.437	0.419512	0.41514	0.41514	0.41514	0.41514	0.41514	0.407232	0.39537	0.409209	0.20757	0.20757	0.332118	0.474439	0.427	0.427	0.427	0.427	0.427	0.427	0.416324	0.350097	0.22141	0.219196	0.22141	0.216982	0.19927	0.203698	0.22141	0.22141	0.27676	0.33211	0.344563	0.37362	0.37362
chr6	107917031	107917688	chr6:107917031-107917688	.	.	0.7591	0.7591	0.83026	0.83026	0.83026	0.83026	0.83026	0.83026	0.83026	0.83026	0.83026	0.680815	0.628629	0.427	0.469699	0.56933	0.56933	0.434116	0.516681	0.39537	0.403914	0.41514	0.477414	0.41514	0.41514	0.41514	0.41514	0.417326	0.437	0.437	0.40623	0.49816	0.434116	0.427	0.427	0.427	0.491044	0.596866	0.538039	0.39855	0.538039	0.637676	0.704077	0.654722
chr6	122747647	122748288	chr6:122747647-122748288	.	.	0	0	0	0	0	0	0	0	0	0.049818	0.24909	0.24909	0.24909	0.24909	0.307211	0.33212	0.33212	0.336764	0.33986	0.33986	0.33986	0.33986	0.33986	0.33986	0.33986	0.33986	0.33986	0.33986	0.33986	0.33986	0.33986	0.33986	0.33986	0.271888	0	0	0	0	0	0	0	0	0	0
chr1	11768164	11768575	chr1:11768164-11768575	.	.	0.33986	0.33986	0.33986	0.33986	0.339086	0.33212	0.157757	0	0	0	0	0	0	0	0	0	0	0	0	0	0	0	0	0	0	0	0	0	0	0.174363	0.298908	0.33212	0.33212	0.33212	0.33212	0.338312	0.33986	0.33986	0.33986	0.33986	0.33986	0.33986	0.33986	0.33986
chr6	123448087	123449136	chr6:123448087-123449136	.	.	0	0	0	0	0	0	0	0	0	0	0	0	0	0	0	0	0	0	0	0	0	0	0	0	0	0	0	0	0	0	0	0	0	0	0	0	0	0	0	0	0	0	0	0
chr6	129329247	129330016	chr6:129329247-129330016	.	.	0.998882	0.93645	0.93645	0.93645	0.941364	0.94347	0.94347	0.845375	0.871825	1.19565	0.99637	1.17074	1.46965	1.02128	0.99637	0.99637	0.99637	0.99637	1.14583	1.25543	1.17572	0.91329	0.72352	0.7591	0.83026	0.896684	0.896689	0.832642	0.80062	0.86111	0.87179	0.93406	0.92516	0.725893	0.71166	0.612029	0.427	0.491044	0.49816	0.49816	0.49816	0.59779	0.631	0.577888
chr6	130260751	130261600	chr6:130260751-130261600	.	.	0	0	0	0	0	0.17094	0.4884	0.58608	0.7326	0.71224	0.700024	0.7326	0.92796	0.933368	0.92251	0.92251	0.92251	0.92251	0.92251	0.92251	1.01476	1.15314	1.15314	1.15314	1.2244	1.29735	1.36992	1.66892	1.79347	2.04256	1.74365	1.64401	1.49456	1.71874	2.06747	2.24184	2.04256	1.87318	1.5942	1.83332	1.48786	1.86486	2.49093	2.04256
chr6	148519983	148520192	chr6:148519983-148520192	.	.	0.30301	0.30301	0.30301	0.30301	0.305017	0.30524	0.304571	0.301057	0.301708	0.30301	0.30301	0.30301	0.30301	0.303233	0.303902	0.545418	0.60602	0.363612	0.30301	0.332442	0.60167	0.60167	0.599934	0.59733	0.59733	0.593478	0.59305	0.59305	0.59305	0.590096	0.58883	0.58883	0.58719	0.874015	1.01609	1.3054	1.44145	1.49911	1.72975	1.49911	1.44045	1.57463	1.7108	1.6777
chr6	149031551	149032624	chr6:149031551-149032624	.	.	0.6243	0.6243	0.6243	0.6243	0.87402	0.93645	1.21739	1.24861	1.46649	1.4977	1.56076	1.56076	1.55258	1.56427	1.57245	1.8555	1.88695	1.62834	1.56076	1.56076	1.57245	1.78511	2.2166	2.30303	2.25807	2.28814	2.29543	2.63584	2.37226	1.85619	1.76063	1.83218	1.35076	1.6474	1.81214	1.97688	2.08603	2.32487	1.74365	1.51947	1.49456	1.49456	1.49456	1.49456
chr6	149474879	149475552	chr6:149474879-149475552	.	.	1.38375	1.38375	1.48263	1.48263	1.56413	1.5845	1.58329	1.47907	1.41521	1.5845	1.79501	1.81281	1.39492	1.0711	0.99637	0.99637	1.17074	1.49456	1.34511	1.41983	1.69798	1.49456	1.49456	1.14583	0.99637	0.99637	1.09601	1.24547	1.24547	1.44474	1.49456	1.49456	1.37001	1.49456	1.56929	1.78352	1.88932	2.26015	2.30628	2.62918	3.00368	2.6862	2.6862	2.60687
chr6	150633231	150634240	chr6:150633231-150634240	.	.	1.38377	1.15314	1.15314	1.15637	1.15443	1.24914	1.53773	1.63259	1.63259	1.79481	1.94452	2.44327	2.52997	2.53691	2.85983	3.08463	3.00839	2.91978	2.76006	2.97856	2.95891	2.95891	2.91302	2.73724	2.9426	2.96542	3.1479	3.19352	3.26195	3.33038	3.23914	3.23914	3.03242	2.61714	2.25837	1.893	1.82658	1.82658	1.84659	1.44466	1.32842	1.32842	1.16238	0.99633
chr6	155176191	155176864	chr6:155176191-155176864	.	.	1.9834	1.7989	1.38377	1.51126	1.61691	1.74801	1.75771	1.84503	1.84503	1.77584	1.6144	1.6144	1.1762	1.31883	1.00963	0.74724	0.71166	0.597796	0.71166	0.690313	0.68498	0.62271	0.62271	0.62271	0.62271	0.62271	0.62271	0.535532	0.44835	0.37362	0.512396	0.66421	0.66421	0.66421	0.757233	0.7971	0.7971	0.652622	0.776326	0.77841	0.77841	0.752463	0.596781	0.802575
chr6	155180687	155182048	chr6:155180687-155182048	.	.	0.69188	0.761069	0.965942	0.9768	0.852693	0.737316	0.657604	0.936589	0.99637	0.99637	1.05612	0.920409	0.83026	0.813655	0.66421	0.677499	0.7971	0.7971	0.7971	0.7971	0.7971	0.743944	0.690788	0.7971	0.896735	0.936589	0.7971	0.656637	0.913296	0.90934	0.780445	0.547975	0.483928	0.612029	0.597794	0.645234	0.66421	0.66421	0.66421	0.66421	0.66421	0.76384	0.72352	0.697434
chr6	156564735	156565424	chr6:156564735-156565424	.	.	0.677532	0.7971	0.7971	0.936589	0.99637	0.99637	0.99637	0.99637	1.04619	0.99637	0.99637	1.03623	1.19565	1.25543	1.49456	1.77497	1.84507	1.56831	1.23005	1.23005	1.16855	0.984042	1.23005	1.23005	1.10705	0.91573	0.91573	0.702062	0.614114	0.617325	0.61963	0.61963	0.61963	0.61963	0.61963	0.557666	0.30981	0.30981	0.30981	0.311214	0.31215	0.31215	0.314043	0.318608
chr6	157465503	157465984	chr6:157465503-157465984	.	.	0.39537	0.218438	0.20757	0.20757	0.20757	0.20757	0.215221	0.2185	0.2185	0.437	0.6555	0.674558	0.760086	0.77841	0.77841	0.77841	0.934092	1.03788	1.0517	1.13864	1.08934	1.11878	1.17766	1.17274	0.99637	0.99637	1.17074	1.17074	0.99637	0.99637	0.99637	0.99637	0.99637	0.7971	0.528058	0.49816	0.49816	0.448348	0.427	0.427	0.341596	0.28466	0.28466	0.28466
chr6	159077199	159077936	chr6:159077199-159077936	.	.	0.73959	0.73695	0.681298	0.59782	0.438404	0.39855	0.39855	0.39855	0.39855	0.408118	0.49423	0.484638	0.46126	0.369008	0.23063	0.426067	0.437	0.437	0.437	0.37145	0.32775	0.453982	0.46126	0.46126	0.46126	0.46126	0.599632	0.700024	0.7326	0.7326	0.73217	0.7283	0.7283	0.97107	1.01823	1.20686	1.19074	1.15314	1.15314	1.02695	1.03786	1.03371	0.99637	0.99637
chr6	159094223	159094448	chr6:159094223-159094448	.	.	0.247254	0.25947	0.314829	0.52884	0.52884	0.51894	0.51894	0.51894	0.51894	0.51894	0.497562	0.51894	0.515886	0.43956	0.2442	0.2442	0.234701	0.245727	0.2442	0.2442	0.242843	0.23063	0.21181	0.33211	0.33211	0.36532	0.46495	0.33211	0.39855	0.39855	0.39855	0.39855	0.358686	0.33211	0.33211	0.33211	0.317875	0.28466	0.327362	0.427	0.427	0.427	0.576464	0.79705
chr6	159127503	159128288	chr6:159127503-159128288	.	.	4.46928	4.7302	3.81455	3.68881	4.3874	4.18483	4.24461	4.3841	4.36417	4.18483	4.3841	4.06526	4.15495	4.14997	3.42759	4.28989	4.30358	3.56211	2.86458	2.78984	2.98912	2.96419	2.69848	2.59469	2.59469	2.29548	2.41758	2.14894	1.97742	1.96651	1.70431	1.52951	1.52951	1.49125	1.24543	1.34922	1.24543	1.24543	1.23356	1.07937	1.12089	1.06519	1.23933	1.33764
chr6	159836943	159837584	chr6:159836943-159837584	.	.	0.24909	0.274314	0.31215	0.31215	0.255396	0.24909	0.24909	0.24909	0.24909	0.24909	0.24909	0.24909	0.074727	0	0	0	0	0	0.287406	0.31934	0.31934	0.31934	0.31934	0.31934	0.31934	0.31934	0.31934	0.31934	0.31934	0.31934	0.31934	0.31934	0.31934	0.31934	0.31934	0.31934	0.31934	0.31934	0.351275	0.63869	0.63869	0.63869	0.351275	0.31934
chr6	161379487	161380576	chr6:161379487-161380576	.	.	0	0	0	0	0	0	0	0	0.039854	0.19927	0.19927	0.19927	0.19927	0.39855	0.39855	0.39855	0.39855	0.39855	0.418478	0.49819	0.49819	0.631038	0.66425	0.66425	1.05356	1.35943	1.35943	1.4274	1.80125	2.03915	2.03915	2.03915	1.97118	1.83523	2.03915	2.03915	2.03915	1.65826	1.59672	1.59672	1.59672	1.59672	1.59672	1.66059
chr6	162153279	162154256	chr6:162153279-162154256	.	.	0	0	0.06642	0.2527	0.361	0.361	0.361	0.375769	0.365923	0.359495	0.34595	0.34595	0.445761	0.647605	0.851026	0.86487	0.86487	0.857948	0.83026	0.74724	0.71166	0.7591	0.837483	0.900572	1.00991	1.13224	1.05676	0.86805	0.75483	0.745768	0.66421	0.680815	0.83026	0.804172	0.85399	0.85399	0.804172	0.680815	0.49816	0.49816	0.49816	0.60778	0.74728	0.769071
chr6	162856127	162857200	chr6:162856127-162857200	.	.	0.33986	0.33986	0.33986	0.611748	0.67972	0.74769	1.01957	1.01957	1.01957	1.01957	1.01957	0.9516	1.01957	1.01957	1.05356	1.35943	1.35943	1.35943	1.35943	1.35943	1.35943	1.35943	1.35943	1.35943	1.35943	1.35943	1.35943	1.08754	1.01957	0.9516	0.67972	0.67972	0.67972	0.67972	0.67972	0.441818	0.333668	0.33212	0.298908	0	0	0	0	0
chr6	162880911	162882768	chr6:162880911-162882768	.	.	0.74728	0.896734	1.26207	1.3285	1.35341	1.53608	1.66062	1.66062	1.66062	1.85989	1.71549	1.35943	1.35943	1.35943	1.35943	1.35943	1.33778	1.35015	1.35943	1.35943	1.12153	1.01957	1.01957	1.01957	1.01957	0.81566	0.67972	0.67972	0.611748	0.33986	0.33986	0.33986	0.611748	0.472708	0.33212	0.33212	0.33212	0.33212	0.33212	0.33212	0.33212	0.33212	0.33212	0.33212
chr1	12004558	12006544	chr1:12004558-12006544	.	.	0.74728	0.74728	0.797098	0.99637	0.99637	1.04619	1.66062	1.66062	1.09601	0.99637	0.99637	1.16244	1.3285	1.3285	1.34572	1.08001	1.01816	1.01957	0.9516	0.67972	0.67972	0.67972	0.67972	0.67972	0.67972	0.67972	0.611748	0.33986	0.33986	0.271888	0	0	0	0	0	0	0	0	0	0	0	0	0	0
chr6	165883807	165884512	chr6:165883807-165884512	.	.	0.6555	0.6555	0.6555	0.632554	0.6555	0.505175	0.39855	0.338754	0.29771	0.37362	0.37362	0.37362	0.42344	0.45112	0.44282	0.44282	0.4871	0.49817	0.49817	0.49817	0.42344	0.434114	0.607282	0.704077	0.66421	0.66421	0.73063	0.83026	0.83026	0.913315	0.99637	1.13746	1.10701	0.89826	0.87401	0.87401	0.786606	0.54625	0.437	0.437	0.437	0.437	0.434814	0.62023
chr6	166687967	166688384	chr6:166687967-166688384	.	.	0	0	0	0	0.15845	0.3169	0.3169	0.3169	0.3169	0.3169	0.3169	0.3169	0.3169	0.3169	0.3169	0.276214	0.24909	0.244108	0.19927	0.204252	0.309274	0.32432	0.359092	0.543322	0.49819	0.49819	0.49819	0.49819	0.37364	0.24909	0.24909	0.24909	0.244108	0.19927	0.19927	0.19927	0.19927	0.19927	0.19927	0.229162	0.24909	0.257393	0.33212	0.331064
chr6	166688399	166688752	chr6:166688399-166688752	.	.	0.24909	0.257393	0.33212	0.331064	0.32948	0.32948	0.258514	0	0	0	0	0	0	0	0	0	0	0.224552	0.32948	0.32948	0.326624	0.32432	0.32432	0.32432	0.32432	0.32432	0.32432	0.320834	0.31934	0.320834	0.323075	0.32432	0.356751	0.647139	0.874162	0.95803	0.95803	0.9625	0.96548	0.96548	0.95803	0.734492	0.63869	0.63869
chr6	166907455	166908048	chr6:166907455-166908048	.	.	0.39855	0.338766	0.199262	0.49816	0.66421	0.66421	0.66421	0.617722	0.59782	0.54799	0.49816	0.49816	0.54799	0.59782	0.702442	0.657604	0.59782	0.59782	0.59782	0.59782	0.59782	0.717388	0.879699	0.93645	0.93645	0.93645	0.87987	0.31449	0	0	0	0	0	0	0	0	0	0	0	0	0	0	0	0.283041
chr6	167046767	167047312	chr6:167046767-167047312	.	.	0.194989	0.146863	0	0	0.1444	0.420405	0.552769	0.92054	1.05817	0.99632	1.00991	1.13224	1.13224	1.15378	1.26517	1.38378	1.38378	1.38378	1.39762	1.50216	1.67806	1.71725	1.5942	1.5942	1.67391	1.79347	1.54429	1.69375	1.83332	1.51449	1.30855	0.813655	0.835273	1.02128	0.99637	0.99637	0.99637	0.99637	1.03623	0.704077	0.66421	0.66421	0.66421	0.578816
chr6	167131231	167131504	chr6:167131231-167131504	.	.	0.93645	0.93645	0.93645	0.93645	1.12375	1.37347	1.56076	1.56076	1.56076	1.56076	1.17893	1.0711	1.56929	1.95289	1.5942	2.0874	2.24184	1.97282	2.29166	2.49093	2.64038	2.64038	2.44111	2.24184	2.46044	2.78004	2.39957	2.24184	2.09238	1.8931	1.74365	1.74365	1.74365	1.74365	1.90087	2.04514	1.43465	0.91573	0.91573	0.696923	0.60602	0.60602	0.545418	0.363612
chr6	167377567	167378032	chr6:167377567-167378032	.	.	0	0	0	0	0	0	0	0	0	0	0	0	0	0	0	0	0	0	0	0	0	0	0	0	0	0	0	0	0	0	0	0	0	0	0	0	0	0	0	0	0	0	0	0
chr6	167396991	167397472	chr6:167396991-167397472	.	.	0	0	0	0	0	0	0	0	0	0	0	0	0	0	0	0	0	0	0.33212	0.33212	0.33212	0.337538	0.339086	0.33986	0.33986	0.33986	0.33986	0.33986	0.33986	0.33986	0.33986	0.33986	0.33986	0.33986	0.33986	0.33986	0.337538	0.548005	0.74728	0.946552	0.99637	0.99637	0.74728	0.74728
chr1	12078360	12079049	chr1:12078360-12079049	.	.	0.33986	0.33986	0.33986	0.475804	0.50979	0.33986	0.33986	0.33986	0.33986	0.33986	0.33986	0.33986	0.67972	0.81566	1.01957	1.01957	1.01957	1.00797	0.99637	0.99637	1.26207	1.3285	1.3285	1.3285	1.3285	1.3285	1.3285	1.19565	0.99637	0.99637	1.00101	1.08754	1.35943	1.35943	1.35943	1.6653	1.35943	1.22349	1.01957	1.01957	1.01957	1.01957	1.01957	1.01957
chr6	168452831	168453232	chr6:168452831-168453232	.	.	0.14233	0.14233	0.14233	0.129877	0.12454	0.14233	0.14233	0.158934	0.104375	0	0	0	0	0	0	0	0	0	0	0	0	0	0	0	0	0	0	0	0	0	0	0	0	0	0	0	0	0	0	0	0	0	0	0.26862
chr6	169263167	169264256	chr6:169263167-169264256	.	.	0	0	0	0	0	0	0	0	0	0	0	0	0	0	0.224181	0.24909	0.265696	0.33212	0.33212	0.33212	0.33212	0.33212	0.33212	0.33212	0.33212	0.33212	0.33212	0.33212	0.257393	0.24909	0.24909	0.24909	0.24909	0.273999	0.33212	0.33599	0.33986	0.543776	0.373846	0.33986	0.337538	0.33212	0.33212	0.33212
chr6	169395199	169396800	chr6:169395199-169396800	.	.	0	0.132848	0.33212	0.336764	0.611748	0.67972	0.67972	0.67972	0.67972	0.67972	0.673532	0.66425	0.667344	0.67972	0.67972	0.67972	0.67972	0.67972	0.67972	0.67972	0.67972	0.67972	0.67972	0.67972	0.67972	0.543776	0.33986	0.33986	0.067972	0	0	0	0.271888	0.33986	0.33986	0.33986	0.33986	0.33986	0.33986	0.33986	0.334442	0.33212	0.33212	0.33212
chr6	169860079	169860784	chr6:169860079-169860784	.	.	0.14233	0.14233	0.129877	0.12454	0.14233	0.14233	0.14233	0.163678	0.16605	0.16605	0.16605	0.219196	0.24909	0.220858	0.06642	0	0	0	0	0	0	0	0	0	0	0	0	0	0	0	0	0	0	0	0	0	0	0	0	0	0	0	0	0
chr6	170067167	170067632	chr6:170067167-170067632	.	.	0	0	0	0	0	0	0	0	0	0	0	0	0	0	0	0	0	0	0	0	0	0	0	0	0	0	0	0	0	0	0	0	0	0	0	0	0	0	0	0	0	0	0	0
chr6	170073935	170075344	chr6:170073935-170075344	.	.	0.99637	1.22056	1.24547	1.24547	1.22056	0.99637	0.846916	0.74728	0.74728	0.74728	0.615538	0.445782	0.529368	0.55723	0.55723	0.448423	0.2805	0.2805	0.2805	0.2805	0.279555	0.27861	0.27861	0.27861	0.27861	0.41792	0.55723	0.55723	0.55723	0.55723	0.55723	0.560623	0.560623	0.55723	0.55723	0.55723	0.306472	0.27861	0.27861	0.27861	0.27861	0.278799	0.561	0.560623
chr6	170081359	170081968	chr6:170081359-170081968	.	.	0.514484	0.39855	0.39855	0.39855	0.39855	0.39855	0.39855	0.39855	0.39855	0.39855	0.39855	0.29891	0.172694	0.16605	0.16605	0.108527	0	0	0.124539	0.14233	0.149446	0.16605	0.16605	0.16605	0.202588	0.47328	0.49819	0.49819	0.49819	0.49819	0.49819	0.49819	0.49819	0.49819	0.49819	0.49819	0.61059	0.63869	0.63869	0.63869	0.63869	0.63869	0.351275	0.31934
chr6	170082463	170083296	chr6:170082463-170083296	.	.	1.01957	1.01957	1.01957	1.01957	1.01957	1.01957	0.781674	0.33986	0.33986	0.33986	0.033986	0	0	0	0	0	0	0	0	0	0	0	0	0	0	0	0	0	0	0	0	0	0	0	0	0	0	0	0	0	0	0	0	0
chr6	170088511	170089008	chr6:170088511-170089008	.	.	0.85307	0.85307	0.85307	0.85307	0.85307	0.85307	0.652272	0.56871	0.56871	0.56871	0.56871	0.56871	0.739326	0.857726	0.85889	0.855398	0.85307	0.85307	0.85307	0.824634	0.312795	0.539499	0.562532	0.561	0.558361	0.557607	0.561	0.561	0.561	0.561	0.561	0.564064	0.561	0.561	0.561	0.561766	0.395192	0.2805	0.2805	0.5049	0.561	0.561	0.561	0.561
chr1	12203428	12205185	chr1:12203428-12205185	.	.	0	0	0	0	0	0	0	0	0	0	0.095802	0.333704	0.33986	0.33986	0.33986	0.325496	0.31934	0.31934	0.31934	0.31934	0.31934	0.31934	0.31934	0.31934	0.31934	0.331652	0.33986	0.33868	0.499261	0.697462	0.961864	0.95803	0.961864	0.99637	0.896734	0.66425	0.66425	0.66425	0.66425	0.60932	0.49819	0.49819	0.62464	0.945266
chr6	170450735	170451456	chr6:170450735-170451456	.	.	0	0	0	0	0	0	0	0	0	0	0	0	0	0	0	0	0	0	0	0	0	0	0	0	0	0	0	0	0	0	0	0	0	0	0	0	0	0	0	0.095802	0.31934	0.31934	0.31934	0.31934
chr7	57608	58907	chr7:57608-58907	.	.	0	0	0	0	0	0	0	0	0	0	0	0	0	0	0	0	0.161441	0.444278	0.437	0.437	0.437	0.441852	0.46126	0.69188	0.682474	0.59782	0.502444	0.421662	0.37362	0.37362	0.37362	0.37362	0.37362	0.491047	0.702765	0.62271	0.62271	0.588115	0.71166	0.71166	0.754359	0.56933	0.56933	0.588306
chr1	1330425	1331477	chr1:1330425-1331477	.	.	0	0	0	0	0	0	0	0	0	0	0	0	0	0	0	0	0	0	0	0	0.020757	0.211942	0.19927	0.19927	0.19927	0.19927	0.19927	0.192626	0.16605	0.16605	0.16605	0.16605	0.16605	0.16605	0.179338	0.19927	0.209234	0.24909	0.24909	0.42346	0.49819	0.49819	0.49819	0.49819
chr7	81992	82281	chr7:81992-82281	.	.	0	0	0	0	0	0	0	0	0	0	0	0	0	0	0	0	0	0	0	0	0	0	0	0	0	0	0	0	0	0	0	0	0	0	0	0	0	0	0	0	0	0	0	0
chr7	129027	129612	chr7:129027-129612	.	.	0.254889	0.25947	0.25947	0.254889	0.245727	0.2442	0.2442	0.2442	0.2442	0.250308	0.251835	0.2442	0.2442	0.2442	0.2442	0.2442	0.2442	0.3663	0.4884	0.51894	0.415125	0.27675	0.27675	0.27675	0.28664	0.29653	0.253834	0.24909	0.24909	0.24909	0.24909	0.288946	0.358686	0.33211	0.378618	0.345398	0.33211	0.33211	0.33211	0.33211	0.33211	0.22773	0.188589	0.24908
chr7	321229	321904	chr7:321229-321904	.	.	0.2442	0.2442	0.2442	0.2442	0.2442	0.2442	0.2442	0.2442	0.2442	0.2442	0.148476	0	0	0	0	0	0	0.079708	0.19927	0.19927	0.19927	0.169372	0.16605	0.169372	0.158934	0.14233	0.151818	0.16605	0.16605	0.161306	0.14233	0.213495	0.313128	0.427	0.59782	0.59782	0.59782	0.702442	0.74728	0.74728	0.74728	0.647644	0.49819	0.49819
chr1	12769848	12770581	chr1:12769848-12770581	.	.	0.83025	0.83025	0.877714	0.859927	0.951185	0.961864	0.99637	0.99637	0.99637	0.99869	0.99637	0.99637	0.963158	0.66425	0.548008	0.49819	0.49819	0.32382	0.204252	0.19927	0.24909	0.24909	0.24909	0.33212	0.631037	0.99637	0.99637	0.863522	0.697462	0.99637	0.99637	0.99637	0.99637	1.00565	1.01957	1.01957	1.01957	0.99637	1.01261	1.01957	1.01957	1.01957	1.01957	1.01957
chr1	13369225	13369625	chr1:13369225-13369625	.	.	0	0	0	0	0	0	0	0	0	0	0.066424	0.33212	0.33212	0.33212	0.33212	0.307211	0.24909	0.24909	0.24909	0.24909	0.24909	0.24909	0.24909	0.24909	0.24909	0.307211	0.333668	0.33986	0.33986	0.33986	0.33986	0.33986	0.33986	0.33986	0.271888	0	0	0	0	0	0	0	0	0
chr7	406830	407620	chr7:406830-407620	.	.	0	0	0	0	0	0	0	0	0	0	0	0	0	0	0	0	0	0	0	0	0	0	0	0	0	0	0	0	0	0	0	0	0	0	0	0	0	0	0	0	0	0	0	0.149454
chr7	412012	412911	chr7:412012-412911	.	.	0	0	0	0	0	0	0	0	0	0	0	0	0	0	0	0	0	0	0	0	0	0	0	0	0	0	0	0	0	0	0	0	0	0	0	0	0	0	0	0	0	0	0	0
chr7	537788	538191	chr7:537788-538191	.	.	0	0	0.271888	0.33986	0.33986	0.332894	0.33212	0.33212	0.33212	0.24909	0.24909	0.307211	0.337538	0.33986	0.33986	0.33986	0.33986	0.33986	0.33986	0.33986	0.33986	0.33986	0.33986	0.33986	0.33986	0.33986	0.067972	0	0	0	0	0	0	0	0	0	0	0	0	0	0	0	0	0
chr7	542717	544053	chr7:542717-544053	.	.	0.33212	0.33986	0.33986	0.33986	0.33986	0.33986	0.33986	0.33986	0.33986	0.33986	0.33986	0.33986	0.50979	0.645734	0.33986	0.33986	0.33986	0.33986	0.33986	0.33986	0.33986	0.33986	0.33986	0.33986	0.33986	0.33986	0.33986	0.33986	0.33986	0.33986	0.33986	0.33986	0.33986	0.33986	0.33986	0.33986	0.16993	0	0	0	0	0	0	0
chr7	597816	598089	chr7:597816-598089	.	.	0	0.203916	0.33986	0.33986	0.33986	0.33986	0.33986	0.33986	0.33986	0.333668	0.33212	0.33212	0.33212	0.33212	0.33212	0.33212	0.33212	0.33212	0.33212	0.323817	0.24909	0.24909	0.24909	0.24909	0.24909	0.099636	0	0	0	0	0	0	0	0	0	0	0	0	0	0.305874	0.33986	0.33986	0.67972	0.67972
chr7	774699	775014	chr7:774699-775014	.	.	0.67972	0.611748	0.33986	0.33986	0.33986	0.33986	0.33986	0.203916	0	0	0	0	0	0	0	0	0	0	0	0	0	0	0	0	0.099636	0.24909	0.24909	0.24909	0.24909	0.24909	0.24909	0.24909	0.282302	0.33212	0.33212	0.337538	0.33986	0.33986	0.33986	0.33986	0.33986	0.33986	0.33986	0.33986
chr7	920608	920774	chr7:920608-920774	.	.	0	0	0	0	0	0	0	0	0	0	0	0	0	0	0	0	0	0	0	0	0	0	0	0	0	0	0	0	0	0	0	0	0	0	0	0	0.033986	0.33986	0.33986	0.33986	0.33986	0.33986	0.33986	0.33986
chr7	949772	950729	chr7:949772-950729	.	.	0.67972	0.67972	0.67972	0.67972	0.67972	0.67972	0.67972	0.67972	0.67972	0.373846	0.237902	0	0	0	0	0	0	0	0	0	0	0	0	0	0	0	0	0	0	0	0	0	0	0	0	0	0	0	0	0	0	0	0	0
chr7	956660	957336	chr7:956660-957336	.	.	0.237902	0	0.16993	0.33986	0.33986	0.33986	0.33986	0.33986	0.33986	0.33986	0.33986	0.33986	0.33986	0.33986	0.33986	0.33986	0.33986	0.849643	1.01957	1.01957	1.01957	1.29146	1.93719	2.03915	2.03915	2.07314	2.31104	2.36277	2.32487	2.32487	2.32487	2.32487	2.26675	1.74365	1.74365	1.64401	1.93296	1.99274	2.34147	2.49093	2.49093	1.78351	1.99274	1.99274
chr1	13712805	13713760	chr1:13712805-13713760	.	.	0	0	0	0	0	0	0	0	0	0	0	0	0	0	0	0	0	0	0	0	0	0	0	0	0	0	0	0	0	0	0	0	0	0	0	0	0	0	0	0	0	0	0	0
chr7	1102995	1104220	chr7:1102995-1104220	.	.	0.6338	0.6338	0.6338	0.629944	0.62898	0.627576	0.6243	0.655515	0.93645	0.905235	0.6243	0.6243	0.6243	0.6243	0.6243	0.343365	0.31215	0.31215	0.31215	0.31215	0.31215	0.310746	0.30981	0.30981	0.30981	0.30981	0.30981	0.557666	0.61963	0.621965	0.6243	0.593787	0.31449	0.31449	0.31449	0.31449	0.31449	0.31449	0.31449	0.24909	0.24909	0.24909	0.24909	0.24909
chr7	1144704	1145328	chr7:1144704-1145328	.	.	0.427	0.412766	0.28466	0.156563	0.14233	0.14233	0.14233	0.14233	0.151818	0.16605	0.195948	0.19927	0.338766	0.19927	0.219198	0.257394	0.269838	0.27675	0.27675	0.27675	0.27675	0.27675	0.27675	0.27675	0.269838	0.285417	0.51894	0.51894	0.51894	0.51894	0.56932	0.59305	0.59305	0.59305	0.59305	0.926096	0.830294	1.28558	1.35943	1.39342	1.73328	1.92699	1.70796	1.8819
chr7	1183694	1184351	chr7:1183694-1184351	.	.	0.19927	0.19927	0.214216	0.24909	0.323817	0.320618	0.31934	0.31934	0.31934	0.547436	0.59305	0.59305	0.711662	0.770966	1.1861	1.1861	1.25	1.27738	1.27738	1.34125	1.59672	1.59672	1.59672	1.59672	1.75639	1.91607	2.10767	2.23541	2.23541	2.33121	2.55476	2.55476	2.55476	2.18747	2.19429	2.3722	2.25359	1.89776	1.41148	1.24547	1.0711	0.99637	0.99637	0.813661
chr7	1365480	1366924	chr7:1365480-1366924	.	.	0	0	0	0	0.16993	0.33986	0.33986	0.33986	0.33986	0.33986	0.33986	0.33986	0.33986	0.33986	0.985585	1.01957	1.01957	1.01957	1.01957	1.01957	1.01957	1.01957	1.01957	1.01957	1.01957	1.01957	1.01957	1.01957	0.849645	0.917615	1.01957	1.01957	1.01957	1.01957	1.01957	1.01957	1.01957	1.01957	0.373846	0.33986	0.33986	0.332894	0.315514	0.24909
chr7	1377252	1377634	chr7:1377252-1377634	.	.	0.33986	0.33986	0	0	0	0	0	0	0	0	0	0	0	0	0	0	0	0	0	0	0	0	0	0	0	0	0	0	0	0	0	0	0	0	0	0	0	0	0	0	0	0	0.16993	0.441818
chr7	1441855	1442152	chr7:1441855-1442152	.	.	0.24909	0.54562	0.59305	0.597614	0.65147	0.670438	0.929946	0.99637	0.99637	0.99637	0.668891	0.781675	0.99637	1.29529	1.92632	2.13105	2.32487	2.32487	2.32487	2.32487	2.32487	2.32487	2.32487	2.45772	2.85627	2.57521	2.55476	2.82431	3.04018	3.32897	3.12669	3.03088	2.98912	2.98912	2.98912	2.88948	2.71887	2.413	1.76726	1.59733	1.35943	1.35943	1.35943	1.35943
chr7	1446724	1447039	chr7:1446724-1447039	.	.	0.33986	0.33986	0.33986	0.33986	0.33986	0.33986	0.33986	0.33986	0.33986	0.33986	0.33986	0.33986	0.33986	0.16993	0	0	0	0	0	0	0	0	0	0	0	0	0.305874	0.33986	0.33986	0.33986	0.33986	0.33986	0.33986	0.33986	0.33986	0.33986	0.33986	0.33986	0.33986	0.33986	0.33986	0.33986	0.33986	0.33986
chr7	1533543	1534478	chr7:1533543-1534478	.	.	0.95803	0.95803	0.734492	0.63869	0.63869	0.620434	0.526648	0.49819	0.49819	0.328802	0.19927	0.401864	0.55369	0.427	0.427	0.427	0.434116	0.49816	0.514765	0.56458	0.49816	0.49816	0.581185	0.73063	0.83026	0.83026	0.83026	1.0196	0.99632	1.07934	1.32516	1.16237	1.16237	1.32516	1.39492	1.46965	1.31662	1.51686	1.59672	1.59672	1.59672	1.59672	1.56479	1.16498
chr7	1544335	1544610	chr7:1544335-1544610	.	.	0	0	0	0	0	0	0.132848	0.338312	0.33986	0.33986	0.33986	0.33986	0.33986	0.33986	0.33986	0.33986	0.33986	0.33986	0.33986	0.33986	0.407832	0.67972	0.67972	0.67972	0.67972	0.67972	0.67972	0.67972	0.67972	0.67972	0.543776	0.33986	0.33986	0.33986	0.33986	0.33986	0.33986	0.33986	0.33986	0.33986	0.33986	0.33986	0.33986	0.33986
chr7	1568749	1569543	chr7:1568749-1569543	.	.	0.33986	0.33986	0.33986	0.33986	0.33986	0.33986	0.33986	0.33986	0.33986	0.33986	0.33986	0.33986	0.336764	0.33212	0.33212	0.33212	0.33212	0.33212	0.33212	0.431759	0.531398	0.338312	0.33986	0.33986	0.33986	0.33986	0.33986	0.33986	0.33986	0.33986	0.33986	0.33986	0.33986	0.33986	0.33986	0.33986	0.33986	0.33986	0.33986	0.33986	0.33986	0.33986	0.33986	0.237902
chr7	1706369	1706926	chr7:1706369-1706926	.	.	0.67972	0.67972	0.67972	0.67972	0.33986	0.33986	0.33986	0.33986	0.203916	0	0	0	0	0	0	0	0	0	0	0	0	0	0	0	0	0	0	0	0	0	0	0	0	0	0	0	0	0	0	0	0	0	0.271888	0.33986
chr7	1715392	1717110	chr7:1715392-1717110	.	.	0	0	0	0	0	0	0	0	0	0	0	0	0	0	0	0	0	0	0	0	0	0	0	0	0	0	0	0	0	0	0	0	0	0	0	0	0	0	0	0	0	0	0	0
chr7	1726435	1726748	chr7:1726435-1726748	.	.	0	0	0	0	0	0	0	0	0	0	0	0	0	0	0	0	0	0	0	0.237902	0.33986	0.33986	0.33986	0.33986	0.33986	0.33986	0.33986	0.33986	0.33986	0.33986	0.33986	0.33986	0.33986	0.33986	0.33986	0.33986	0.33986	0.33986	0.33986	0.33986	0.33986	0.33986	0.33986	0.101958
chr7	1733326	1734210	chr7:1733326-1734210	.	.	0.59654	0.63869	0.63869	0.63869	0.56844	0.49819	0.49819	0.49819	0.49819	0.638773	0.567708	0.49819	0.49819	0.34873	0.24909	0.024909	0	0	0	0	0	0	0	0	0	0	0	0	0	0	0	0	0	0	0	0	0	0	0	0	0	0	0	0
chr1	14778696	14779553	chr1:14778696-14779553	.	.	0	0	0	0	0	0	0	0	0	0	0.179343	0.19927	0.30529	0.31934	0.31934	0.298265	0.24909	0.24909	0.24909	0.24909	0.24909	0.24909	0.24909	0.24909	0.24909	0.24909	0.294475	0.33986	0.33986	0.323444	0.31934	0.31934	0.335756	0.33986	0.033986	0	0	0	0	0	0	0	0	0
chr7	1747673	1748144	chr7:1747673-1748144	.	.	0	0	0	0	0	0	0	0	0	0	0	0	0	0	0	0	0	0	0	0	0	0	0	0	0	0	0	0	0	0	0	0.174363	0.24909	0.24909	0.315514	0.33212	0.33212	0.33212	0.33212	0.33212	0.33212	0.33212	0.33212	0.506694
chr7	2055870	2056364	chr7:2055870-2056364	.	.	0	0	0	0	0	0	0	0	0	0	0	0	0	0	0	0	0	0	0	0	0	0	0	0	0	0	0	0	0	0	0	0	0	0	0	0	0	0	0	0	0	0	0	0
chr7	2100620	2100951	chr7:2100620-2100951	.	.	0.63869	0.63869	0.63869	0.833335	0.98844	1.25202	1.31792	1.31792	1.32109	1.3285	1.3285	1.3285	1.3285	1.3285	1.32956	1.17171	0.99637	0.99637	0.99637	0.964483	0.66955	0.671188	0.67501	0.67501	0.67501	0.67501	0.676626	0.464972	0.33212	0.066424	0	0	0	0	0.119562	0.19927	0.19927	0.19927	0.19927	0.19927	0.24909	0.24909	0.24909	0.24909
chr7	2166091	2166411	chr7:2166091-2166411	.	.	0.67972	0.67972	0.67972	0.67972	0.67972	0.67972	0.67972	0.67972	0.67972	0.67972	0.50979	0.33986	0.33986	0.338312	0.33212	0.033212	0	0	0.16606	0.33212	0.33212	0.464972	0.66425	0.66425	0.66425	0.66425	0.668891	0.67972	0.88363	1.01957	1.01957	1.01957	0.976492	0.95803	0.95803	0.95803	0.95803	0.95803	0.976492	0.976492	0.95803	1.00726	0.849645	0.67972
chr7	2255388	2256046	chr7:2255388-2256046	.	.	0	0	0.203916	0.33986	0.33986	0.33986	0.33986	0.33986	0.33986	0.33986	0.33986	0.33986	0.33986	0.33986	0.33986	0.33986	0.33986	0.33986	0.33986	0.33986	0.33986	0.33986	0.33986	0.33986	0.33986	0.611748	0.67972	0.67972	0.67972	0.67972	0.67972	0.985585	1.01957	1.1895	1.35943	1.35943	1.59733	1.69929	1.69929	1.69929	1.69929	1.69929	1.69929	1.69929
chr7	2258715	2259825	chr7:2258715-2259825	.	.	0.611748	1.01957	1.01957	1.01957	1.00565	0.99637	0.99637	0.99637	0.99637	0.99637	0.99637	0.99637	0.99637	0.99637	0.99637	0.99637	0.99637	0.730674	0.67972	0.67972	0.67972	0.67972	0.67972	0.67972	0.407832	0	0	0	0	0	0	0	0	0	0	0	0	0	0	0	0	0	0	0
chr7	2318961	2319707	chr7:2318961-2319707	.	.	0.67972	0.675079	1.0628	1.66062	1.66062	1.66062	1.66062	1.66062	1.95953	1.99274	1.99274	1.99274	1.99274	1.99274	1.99274	2.0113	2.03915	1.83523	2.03915	1.97118	1.69929	1.69929	1.69929	1.69929	1.90321	2.03915	1.63132	1.01957	1.22349	1.35943	1.35943	1.35943	1.05356	1.01957	1.01957	1.01957	1.01957	1.01957	1.01957	1.01957	1.01957	0.9516	0.67972	0.67972
chr1	14823887	14825019	chr1:14823887-14825019	.	.	0.672553	0.87373	0.95803	0.95803	0.981034	1.00565	1.00565	0.99637	0.99637	0.99637	0.99637	0.99637	0.946552	0.622735	0.772189	0.99637	0.929946	0.66425	0.66425	0.66425	0.929946	0.99637	0.772189	0.822007	0.822007	0.74728	0.74728	0.772189	0.99637	0.99637	1.01029	1.01725	0.99637	0.99637	0.99637	0.99637	1.00101	1.01957	0.67972	0.67972	0.67972	0.67972	0.67972	0.67972
chr7	2457954	2458621	chr7:2457954-2458621	.	.	0.33986	0.33986	0.33986	0.336764	0.33212	0.33212	0.33212	0.290605	0.428442	0.39855	0.39855	0.39855	0.39855	0.378618	0.31313	0.28466	0.28466	0.33211	0.289405	0.28466	0.161307	0.16605	0.16605	0.16605	0.16605	0.16605	0.16605	0.426996	0.49816	0.614395	0.66421	0.730655	0.702442	0.74728	0.74728	0.74728	0.687496	0.642658	0.946555	1.3285	1.36171	1.66062	1.69542	1.69929
chr7	2566561	2567625	chr7:2566561-2567625	.	.	0.27675	0.27675	0.276766	0.49819	0.49819	0.49819	0.49819	0.438406	0.39855	0.39855	0.39855	0.557966	0.59782	0.59782	0.59782	0.508126	0.49816	0.49816	0.581185	0.66421	0.702165	0.67608	0.580007	0.71166	0.77096	0.83026	0.959832	0.730655	0.607282	0.56933	0.56933	0.626258	0.66421	0.66421	0.73063	0.69742	0.66421	0.66421	0.66421	0.783811	0.7971	0.7971	0.69746	0.59782
chr1	14853195	14854125	chr1:14853195-14854125	.	.	0.14233	0.16605	0.158934	0.16605	0.16605	0.18266	0.19927	0.192626	0.16605	0.16605	0.16605	0.16605	0.265686	0.33211	0.298895	0.391906	0.458334	0.49819	0.672553	0.74728	0.74728	0.622735	0.49819	0.536907	0.5535	0.51894	0.51894	0.51894	0.51894	0.51894	0.51894	0.51894	0.51894	0.51894	0.51894	0.497562	0.360204	0.25947	0.250308	0.256416	0.247254	0.25947	0.077841	0
chr1	14881489	14882504	chr1:14881489-14882504	.	.	0.99637	1.06767	1.13211	1.107	1.12221	1.33647	1.38652	1.33363	1.28543	1.14519	1.14519	1.37422	1.43148	1.37422	1.14053	0.963706	1.12966	1.12966	1.12966	1.12966	1.107	0.94095	0.94095	1.107	1.107	1.34749	1.43148	1.26407	1.24547	1.0711	1.02613	1.14519	1.14519	1.10054	0.99637	0.797098	0.74728	0.74728	0.74728	0.647644	0.385262	0.345398	0.39855	0.39855
chr7	2687304	2687909	chr7:2687304-2687909	.	.	0.67972	0.67972	0.67972	0.67972	0.67972	0.67972	0.67972	0.67972	0.67972	0.611748	0.33986	0.33986	0.33986	0.33986	0.33986	0.33986	0.033986	0	0	0	0	0	0	0	0	0	0	0	0	0	0	0	0	0	0	0	0	0	0	0	0	0	0	0
chr7	2708908	2709511	chr7:2708908-2709511	.	.	0.418477	0.39855	0.39855	0.49857	0.7326	0.66521	0.59782	0.9768	0.75702	0.7326	0.6105	0.705644	0.59782	0.630825	0.788778	0.788765	0.59782	0.59782	0.59782	0.59782	0.637676	0.7971	0.7971	0.743944	0.66421	0.578818	0.56933	0.569326	0.49816	0.54799	0.59782	0.39855	0.39855	0.39855	0.358694	0.209234	0.24909	0.24909	0.204252	0.22418	0.27675	0.29318	0.31934	0.31934
chr7	2824535	2824938	chr7:2824535-2824938	.	.	1.61908	1.79342	1.85031	1.8764	1.95118	1.96254	1.77921	1.77915	1.58147	1.38378	1.44309	1.58147	1.37588	1.13273	0.820418	0.760192	0.652354	0.744978	0.77996	0.582278	0.59305	0.59305	0.56612	0.56612	0.56612	0.56612	0.602225	0.62272	0.726505	0.83029	0.786606	0.635832	0.62272	0.62272	0.717775	0.6555	0.6555	0.6555	0.625998	0.6555	0.604504	0.46126	0.47483	0.4884
chr7	3956485	3957539	chr7:3956485-3957539	.	.	0	0	0	0	0	0	0	0	0	0	0	0.059781	0.19927	0.195948	0.207333	0.194045	0.16605	0.1689	0.14233	0.14233	0.14233	0.14233	0.21824	0.33211	0.33211	0.33211	0.33211	0.33211	0.33211	0.33211	0.33211	0.33211	0.358686	0.33211	0.308385	0.241961	0.14233	0.144702	0.16605	0.188191	0.19768	0.19768	0.19768	0.19768
chr7	4688674	4689475	chr7:4688674-4689475	.	.	0.635444	0.69188	0.69188	0.71224	0.7326	0.745812	0.74728	0.74728	0.74728	0.74728	0.844115	1.107	1.00743	0.99637	0.99637	0.871825	0.722371	0.548967	0.474442	0.29653	0.29653	0.29653	0.29653	0.31934	0.310216	0.31934	0.31934	0.31934	0.31934	0.325496	0.33986	0.33986	0.33986	0.33986	0.271888	0	0	0	0	0	0	0	0	0
chr7	4747627	4748625	chr7:4747627-4748625	.	.	0.33986	0.33986	0.33986	0.33986	0.33986	0.475804	0.67972	0.67972	0.849645	0.95803	0.88958	0.95803	0.95803	0.90327	0.88958	0.88958	0.88958	0.871781	0.814698	0.77841	0.77841	0.77841	0.750924	0.673083	0.516865	0.49819	0.614416	0.7326	0.7326	0.599632	0.404821	0.39855	0.29891	0.189304	0.16605	0.16605	0.179338	0.19927	0.2442	0.2442	0.26862	0.489379	0.438406	0.757244
chr7	4817623	4818233	chr7:4817623-4818233	.	.	0.74728	0.74728	0.74728	0.846916	1.22886	1.0628	0.99637	0.99637	0.99637	0.99637	0.99637	1.3285	1.3285	1.3285	1.12922	1.12922	1.35324	1.35943	1.49537	1.69929	1.69929	1.69929	1.69929	1.69929	1.35943	1.35943	1.52936	1.76726	2.07314	2.17509	2.6509	2.71887	2.71887	2.92278	3.05872	2.78684	3.22865	3.43257	3.87438	4.0783	4.0783	4.0783	3.94236	3.73844
chr7	5285191	5285425	chr7:5285191-5285425	.	.	0	0	0	0	0	0	0	0	0	0	0	0	0	0	0	0	0	0	0	0	0	0	0	0	0	0	0	0	0	0	0	0	0	0	0	0	0	0	0	0	0	0	0	0
chr7	5541073	5542719	chr7:5541073-5542719	.	.	0.19927	0.19927	0	0	0	0	0	0	0	0	0	0	0	0	0	0.271888	0.33986	0.33986	0.33986	0.33986	0.33986	0.33986	0.33986	0.33986	0.33986	0.338312	0.33212	0.33212	0.33212	0.33212	0.33212	0.33212	0.33212	0.33212	0.33212	0.33212	0.33212	0.33212	0.33212	0.066424	0	0	0	0
chr1	15008798	15009494	chr1:15008798-15009494	.	.	0.19927	0.209234	0.244108	0.19927	0.234144	0.257393	0.33212	0.327008	0.307935	0.29653	0.290596	0.292574	0.284912	0.25947	0.253362	0.02442	0	0	0	0	0	0	0	0	0	0	0	0	0	0	0	0	0	0	0	0	0	0	0	0	0	0	0	0
chr7	6576101	6577024	chr7:6576101-6577024	.	.	0.523096	0.24909	0.24909	0.24909	0.124545	0	0	0	0	0	0	0	0	0	0	0	0.135944	0.33986	0.33986	0.33986	0.33986	0.33986	0.33986	0.33986	0.33986	0.33986	0.33986	0.33986	0.33986	0.33986	0.407832	1.01957	1.35943	1.69929	1.73328	2.413	2.71887	2.71887	2.71887	2.92278	2.92278	2.82083	3.16068	4.04431
chr7	6602207	6602556	chr7:6602207-6602556	.	.	0.335216	0.33986	0.33986	0.33986	0.33986	0.327548	0.31934	0.333704	0.645734	0.67972	0.659205	0.646896	0.67972	0.439766	0.31934	0.606755	0.646896	0.67972	0.67972	0.67972	0.67972	0.67972	0.936353	0.852655	0.74728	0.74728	0.74728	0.74728	0.74728	0.74728	0.74728	0.99637	0.772189	0.971461	0.99637	0.99637	1.02958	1.3285	1.3285	1.02958	0.99637	0.99637	0.99637	0.846916
chr7	6621014	6621326	chr7:6621014-6621326	.	.	0.24909	0.282302	0.33212	0.33212	0.33212	0.33212	0.33212	0.564611	0.66425	0.66425	0.66425	0.66425	0.66425	0.697462	0.822007	0.99637	0.99637	0.797098	0.797098	0.99637	0.99637	0.99637	1.01957	1.01957	1.01957	1.01957	1.01957	1.22349	1.35943	1.35943	1.35943	1.12153	1.01957	1.01957	1.01957	1.01957	1.01957	0.81566	0.577762	0.33986	0.33986	0.33986	0.33986	0.33986
chr7	6634830	6635905	chr7:6634830-6635905	.	.	0.33986	0.33986	0.33986	0.067972	0	0	0	0	0	0	0	0	0	0	0	0	0	0	0	0	0	0	0	0	0	0	0	0	0	0	0	0	0	0	0	0	0	0	0	0	0	0	0	0
chr7	6926266	6926700	chr7:6926266-6926700	.	.	0	0	0	0	0	0	0	0	0	0	0	0	0	0	0	0	0	0	0	0	0	0	0	0	0	0	0	0	0	0	0	0	0	0	0	0	0	0	0	0	0	0	0	0
chr7	25968899	25969318	chr7:25968899-25969318	.	.	0.26544	0.505628	0.51862	0.49819	0.39855	0.39855	0.518112	0.59782	0.39855	0.428442	0.49819	0.49819	0.49819	0.51894	0.51361	0.49819	0.489379	0.4884	0.41652	0.39855	0.39855	0.518112	0.7326	0.7326	0.78144	0.75702	0.7326	0.708168	0.784132	0.92251	0.784132	0.807195	0.92251	0.960513	1.19658	1.221	1.21421	1.18597	1.31101	1.31101	1.27166	1.24543	1.24543	1.34922
chr7	28570241	28570536	chr7:28570241-28570536	.	.	0.099632	0.12454	0.14233	0.163678	0.16605	0.168126	0.168818	0.16605	0.161584	0.15967	0.15967	0.166266	0.17297	0.17297	0.166742	0.16605	0.166742	0.16605	0.16605	0.16605	0.161306	0.14233	0.14233	0.14233	0.028466	0	0	0	0	0	0	0	0	0.132097	0.18871	0.18871	0.18871	0.18871	0.18871	0.28306	0.434906	0.619753	0.62272	0.632554
chr7	30979255	30980340	chr7:30979255-30980340	.	.	0.427	0.455464	0.461633	0.39855	0.39855	0.39855	0.39855	0.498185	0.732334	0.95803	0.894805	0.95803	0.937495	1.14854	1.107	1.107	1.24537	1.38375	1.24537	1.107	1.107	1.35607	1.29735	1.29735	1.29735	1.29735	1.29735	1.29735	1.29216	1.221	1.221	1.0989	0.9768	0.994413	1.02958	1.06383	1.42086	1.27038	1.24547	1.42186	1.5419	1.48263	1.48263	1.48263
chr7	31095863	31097164	chr7:31095863-31097164	.	.	0.67972	0.67972	0.67972	0.67972	0.67972	0.67972	0.67972	0.67972	0.33986	0.475804	0.67972	0.67972	0.67972	0.67972	0.67972	0.67972	0.67972	0.67972	0.611748	0.33986	0.33986	0.33986	0.33986	0.33986	0.33986	0.577762	0.67972	0.67972	0.67972	0.67972	0.67972	0.67972	0.781675	0.88363	0.67972	0.67972	0.67972	0.67972	0.67972	0.67972	0.67972	0.67972	0.67972	0.781675
chr1	15186527	15187490	chr1:15186527-15187490	.	.	0.33211	0.308385	0.28466	0.273986	0.24908	0.24908	0.259754	0.32262	0.39855	0.39855	0.33211	0.32262	0.187401	0.16605	0.16605	0.18266	0.19927	0.239126	0.24909	0.074727	0	0	0	0	0.124545	0.25428	0.250308	0.2442	0.233344	0.23063	0.23063	0.23063	0.23063	0.415134	0.4884	0.4884	0.4884	0.509778	0.752463	0.77841	0.77841	0.77841	0.77841	0.735536
chr7	34457439	34457984	chr7:34457439-34457984	.	.	0.14233	0.14233	0.14233	0.149446	0.16605	0.16605	0.14233	0.056932	0	0	0	0.20875	0.28466	0.28466	0.28466	0.28466	0.31313	0.391906	0.39855	0.411092	0.404821	0.371974	0.392285	0.4884	0.4884	0.4884	0.58608	0.917102	0.834723	0.7971	0.92251	0.872346	0.7971	0.7971	0.757233	0.478248	0.338754	0.28466	0.370064	0.427	0.427	0.427	0.427	0.427
chr7	36057699	36058420	chr7:36057699-36058420	.	.	0.33986	0.321392	0.31934	0.31934	0.335756	0.33986	0.33986	0.33986	0.33986	0.3296	0.298811	0.29653	0.29653	0.282684	0.27675	0.27675	0.253965	0.247254	0.051894	0	0	0	0	0	0	0.115315	0.23063	0.237415	0.2442	0.2442	0.2442	0.240129	0.2442	0.27675	0.294552	0.29653	0.282684	0.27675	0.27675	0.27675	0.27675	0.27675	0.27675	0.275022
chr7	42028499	42029784	chr7:42028499-42029784	.	.	0.305017	0.305694	0.307283	0.30524	0.306602	0.30751	0.30912	0.311916	0.31215	0.468225	1.18618	1.24861	1.24861	0.937854	1.25796	1.25516	1.25703	1.25796	1.26182	1.2676	0.99637	0.936589	0.677499	0.66421	0.66421	0.66421	0.66421	0.66421	0.66421	0.66421	0.66421	0.66421	0.66421	0.581185	0.199262	0.16605	0.16605	0.189304	0	0	0	0.149454	0.24909	0.24909
chr7	42522143	42522888	chr7:42522143-42522888	.	.	0.31934	0.33211	0.177321	0.215871	0.226944	0.24908	0.246313	0.224177	0.24908	0.24908	0.188588	0.12454	0.12454	0.12454	0.129877	0.14233	0.14233	0.170796	0.28466	0.28466	0.26687	0.398532	0.566958	0.56933	0.654728	0.71166	0.624686	0.495403	0.49817	0.481565	0.448355	0.62271	0.62271	0.734796	0.789946	0.74725	0.74725	0.74725	0.74725	0.74725	0.74725	0.722342	0.672526	0.705735
chr7	42690415	42691448	chr7:42690415-42691448	.	.	1.22752	1.2268	1.221	1.19658	0.9768	1.17216	1.221	1.2239	0.859775	0.73695	0.73695	0.73695	0.73695	0.7326	0.75702	0.87912	0.88144	0.97912	1.17216	1.12332	0.7971	0.7971	0.7971	0.7971	0.7971	0.9768	0.9768	0.94086	0.9768	0.78144	0.734775	0.73695	0.73695	0.73695	0.908905	1.20368	1.4739	1.4739	1.44934	1.23045	1.08731	0.99315	0.790774	0.74047
chr7	43304035	43304740	chr7:43304035-43304740	.	.	0.99637	0.99637	0.871825	0.49819	0.49819	0.49819	0.438406	0.39855	0.39855	0.39855	0.19927	0.19927	0.176016	0.158934	0.118608	0	0	0	0	0	0	0	0	0	0	0	0	0	0	0	0	0	0	0.199275	0.66425	0.66425	0.675079	0.67972	0.67972	0.67972	0.67972	0.67972	0.67972	0.88363
chr7	43750631	43751360	chr7:43750631-43751360	.	.	0	0	0	0	0	0	0	0	0	0	0	0	0	0	0	0	0	0	0	0	0	0	0	0	0.203916	0.33986	0.33986	0.33986	0.33986	0.333668	0.33212	0.33212	0.33212	0.33212	0.597824	0.631038	0.49819	0.49819	0.49819	0.49819	0.428442	0.468298	0.49819	0.39855
chr7	43813791	43815224	chr7:43813791-43815224	.	.	0.67972	0.67972	0.67972	0.67972	0.67972	0.67972	0.67972	0.611748	0.33986	0.33986	0.33986	0.33986	0.33986	0.33986	0.33986	0.33626	0.305654	0.29653	0.291786	0.19927	0.19927	0.19927	0.19927	0.119562	0	0	0	0	0	0	0	0	0	0	0	0	0	0	0	0	0	0	0	0
chr7	43992623	43993404	chr7:43992623-43993404	.	.	0	0	0	0	0	0	0	0	0	0	0	0	0	0	0	0	0	0	0	0	0	0	0	0	0	0	0	0	0	0	0	0	0	0	0	0	0	0	0	0	0	0	0	0
chr7	44066163	44068116	chr7:44066163-44068116	.	.	0.626012	0.33212	0.33212	0.33212	0.33212	0.33212	0.33212	0.33212	0.33212	0.333975	0.33477	0.33477	0.33477	0.33477	0.335043	0.3375	0.3375	0.3375	0.336681	0.33477	0.33477	0.234339	0	0	0	0	0.339152	0.33986	0.33986	0.33986	0.33986	0.33986	0.33986	0.33986	0.33986	0.339388	0.3375	0.3375	0.3375	0.33868	0.33477	0.33477	0.33477	0.33477
chr7	44240419	44240916	chr7:44240419-44240916	.	.	0	0	0	0	0	0	0	0	0	0	0	0	0	0	0	0	0	0	0	0	0	0	0	0	0	0	0	0	0	0	0	0	0	0	0	0	0	0	0	0	0	0	0	0
chr7	44243543	44244760	chr7:44243543-44244760	.	.	3.32124	3.08876	2.88948	2.65699	2.55735	2.05917	1.29529	1.09601	0.99637	1.12092	0.7971	0.7971	0.7971	0.7971	0.7971	0.7971	0.7971	0.976443	0.971461	0.91588	1.08577	1.14964	0.94434	0.93065	0.88958	0.88958	0.88958	0.88958	0.923805	0.95803	0.999691	0.803458	0.66425	0.464972	0.33212	0.33212	0.33212	0.328244	0.31934	0.31934	0.31934	0.31934	0.31934	0.31934
chr7	44249311	44249996	chr7:44249311-44249996	.	.	0.521177	0.506826	0.49816	0.49816	0.538936	0.56612	0.471765	0.384594	0.398232	0.397596	0.391906	0.33211	0.256194	0.14233	0.14233	0.158934	0.16605	0.16605	0.136167	0	0	0.13284	0.315504	0.31313	0.324519	0.425505	0.39855	0.39855	0.39855	0.39855	0.39855	0.39855	0.39855	0.39855	0.408514	0.49819	0.5535	0.589095	0.602178	0.63869	0.56844	0.49819	0.49819	0.56844
chr7	44274051	44274468	chr7:44274051-44274468	.	.	0.33986	0.33986	0.33986	0.33986	0.33986	0.33986	0.33986	0.033986	0	0	0	0	0	0	0	0	0	0.240787	0.273999	0.24909	0.24909	0.24909	0.24909	0.24909	0.24909	0.24909	0.24909	0.24909	0.24909	0.24909	0.24909	0.24909	0.323817	0.33212	0.336764	0.33986	0.33986	0.33986	0.33986	0.33986	0.33986	0.067972	0	0
chr7	44565511	44565944	chr7:44565511-44565944	.	.	0.730674	0.66425	0.665797	0.564614	0.49819	0.697462	0.99637	0.984868	0.989965	0.768355	0.74728	0.642658	0.59782	0.59782	0.59782	0.528058	0.508126	0.54799	0.49816	0.49816	0.547975	0.631	0.49816	0.427	0.583563	0.71166	0.984459	1.3019	1.53442	1.53442	1.39492	1.39492	1.33514	1.46467	1.49456	1.84329	1.99274	1.99274	1.99274	1.99274	1.99274	1.99751	2.00864	2.00864
chr7	44601719	44601976	chr7:44601719-44601976	.	.	0	0	0.161441	0.238772	0.2442	0.3663	0.4884	0.4884	0.56166	0.7326	0.7326	0.7326	0.7326	0.7326	0.7326	0.7326	0.7326	0.73994	0.74728	0.74728	0.74728	0.744344	0.705644	0.59782	0.59782	0.59782	0.458331	0.345398	0.30364	0.213495	0.14233	0.156562	0.119557	0	0	0	0	0	0	0	0	0.13284	0.16605	0.16605
chr1	15438434	15439074	chr1:15438434-15439074	.	.	0.29653	0.303373	0.31934	0.033986	0	0	0	0	0	0	0	0	0	0	0	0	0	0	0	0	0	0.135944	0.33986	0.33986	0.33986	0.33986	0.33986	0.33986	0.33986	0.33986	0.33986	0.33986	0.339086	0.33212	0.33212	0.273999	0.32382	0.488226	0.39855	0.39855	0.39855	0.39855	0.39855	0.498185
chr7	45151035	45152080	chr7:45151035-45152080	.	.	0	0	0	0	0	0	0	0	0	0	0	0	0	0	0	0	0	0	0	0	0	0	0	0	0	0	0	0	0	0	0	0	0	0	0	0	0	0	0	0	0	0	0	0
chr7	45258727	45259828	chr7:45258727-45259828	.	.	0.22141	0.22141	0.22141	0.22141	0.22141	0.232478	0.348712	0.37362	0.394972	0.498165	0.56933	0.66421	0.803738	0.597826	0.49819	0.620434	0.63869	0.670624	0.95803	0.95803	0.95803	0.95803	1.08577	1.27738	1.27738	1.27738	1.27738	1.27738	1.302	1.27738	1.0219	0.94434	0.88958	0.741315	0.59305	0.620434	0.63869	0.63869	0.63869	0.624998	0.59305	0.563398	0.29653	0.305654
chr7	45585607	45587904	chr7:45585607-45587904	.	.	0	0.271888	0.577762	0.67972	0.678173	0.66425	0.66425	0.66425	0.66425	0.597826	0.49819	0.531402	0.66425	0.58122	0.548008	0.74728	0.74728	0.74728	0.74728	0.74728	0.74728	0.74728	0.74728	0.74728	0.74728	0.74728	0.572917	0.58122	0.665797	0.67972	0.67972	0.67972	0.67972	0.67972	0.67972	0.67972	0.67972	0.642793	0.57482	0.31934	0.31934	0.31934	0.31934	0.31934
chr1	15453802	15454098	chr1:15453802-15454098	.	.	0.39855	0.39855	0.39855	0.219198	0.189304	0.149446	0.180286	0.33211	0.33211	0.36533	0.458334	0.49819	0.500265	0.51894	0.50234	0.428442	0.33211	0.33211	0.33211	0.33211	0.298895	0.194517	0.14233	0.227728	0.28466	0.28466	0.28466	0.28466	0.298895	0.418472	0.557966	0.39855	0.39855	0.39855	0.39855	0.557966	0.657604	0.770522	0.770522	0.936589	1.05862	1.03788	1.03788	1.03788
chr1	1398018	1398402	chr1:1398018-1398402	.	.	0.291786	0.29867	0.509256	0.39855	0.39855	0.682515	0.74728	0.74728	0.74728	0.74728	0.74728	0.74728	0.74728	0.772189	0.777024	0.896	0.897953	0.90251	0.897302	0.90251	0.90251	0.90251	0.903162	1.13418	1.23189	1.23926	0.92944	0.92944	0.92944	0.650611	0.621965	0.624768	0.626172	0.622899	0.61963	0.61963	0.622899	0.468225	0.31215	0.31215	0.31215	0.31215	0.311682	0.30981
chr7	50632415	50633156	chr7:50632415-50633156	.	.	0.9768	1.00734	0.9768	0.814266	0.59782	0.59782	0.59782	0.980714	0.9768	0.9768	0.9768	0.8547	0.7326	0.80586	1.14774	0.914547	0.742904	0.677328	0.69188	0.69188	0.716312	0.7326	0.7326	0.788778	0.83025	0.757849	0.59782	0.700816	0.8415	0.83475	0.83025	0.536907	0.49819	0.49819	0.49819	0.49819	0.49819	0.423461	0	0	0	0.019927	0.19927	0.19927
chr7	51108175	51109020	chr7:51108175-51109020	.	.	0.67972	0.67972	0.67972	0.67972	0.67972	0.67972	0.917615	1.01957	1.01957	1.01957	1.01957	1.01957	1.01957	1.01957	1.01957	1.01957	1.01957	1.01957	1.01957	1.01957	1.01957	1.01957	0.9516	0.671985	0.631037	0.66425	0.66425	0.66425	0.511474	0.39855	0.259054	0.19927	0.19927	0.19927	0.19927	0.19927	0.19927	0.269017	0.33212	0.33212	0.33212	0.33212	0.33212	0.33212
chr7	51209567	51211440	chr7:51209567-51211440	.	.	0	0	0	0	0	0	0	0	0	0	0	0	0	0	0	0	0	0	0	0	0	0	0	0	0	0	0	0	0	0	0	0	0	0	0	0	0	0	0	0	0	0	0	0
chr7	51585087	51586284	chr7:51585087-51586284	.	.	1.26681	1.08977	1.07244	0.934092	0.787023	0.5535	0.57723	0.73537	1.14655	1.36402	1.48263	1.48263	1.61493	1.7495	1.48263	1.48263	1.51686	1.48263	1.1861	1.1861	0.836954	0.7971	0.743944	0.66421	0.66421	0.66421	0.66421	0.66421	0.66421	0.66421	0.66421	0.56458	0.33211	0.22773	0.147074	0.149446	0.085398	0	0	0	0	0	0	0
chr7	55155327	55155860	chr7:55155327-55155860	.	.	0	0	0	0	0	0	0	0	0	0	0	0	0	0	0	0	0	0.166055	0.189304	0.19927	0.19927	0.19927	0.19927	0.22418	0.24909	0.19927	0.19927	0.19927	0.19927	0.19927	0.19927	0.19927	0.19927	0.219198	0.22418	0.19927	0.19927	0.358694	0.49819	0.572917	0.74728	0.531399	0.51894	0.51894
chr7	55182279	55182808	chr7:55182279-55182808	.	.	0.33986	0.33986	0.33986	0.33986	0.33986	0.33986	0.33986	0.33986	0.33986	0.336764	0.33212	0.33212	0.338312	0.33986	0.33986	0.33986	0.33986	0.33986	0.33986	0.33986	0.50979	0.67972	0.67972	0.373072	0.33212	0.33212	0.33212	0.33212	0.282302	0.24909	0.24909	0.24909	0.24909	0.282302	0.265696	0.24909	0.24909	0.229162	0.19927	0.185982	0.16605	0.16605	0.16605	0.179338
chr7	55514743	55516068	chr7:55514743-55516068	.	.	0.33211	0.36533	0.370064	0.427	0.455464	0.567922	0.59782	0.39855	0.39855	0.39855	0.39855	0.39855	0.39855	0.39855	0.39855	0.436588	0.3933	0.2185	0.191751	0.16605	0.16605	0.15419	0.14233	0.232474	0.33211	0.358686	0.34188	0.233344	0.23063	0.23063	0.23063	0.23063	0.383779	0.39855	0.418477	0.59782	0.59782	0.59782	0.59782	0.59782	0.789846	0.9768	1.00123	1.08626
chr7	55517039	55517728	chr7:55517039-55517728	.	.	1.42081	1.42178	1.33647	1.42178	1.42178	1.64927	1.88607	2.14723	3.14929	3.72195	3.92235	4.20865	4.15139	4.52358	4.75261	5.06754	5.43973	5.78328	6.15547	6.04095	6.58491	6.6262	6.63079	6.65962	7.35152	8.27404	8.87945	8.64882	8.64882	8.41819	8.24521	8.21639	7.40917	6.91908	6.71728	6.63079	6.65962	6.28484	5.92248	5.60314	5.26265	4.91182	4.44403	4.38556
chr7	55524735	55525208	chr7:55524735-55525208	.	.	0.488114	0.48554	0.48414	0.337918	0.24137	0.313781	0.48274	0.48554	0.462836	0.24536	0.24565	0.24565	0.246091	0.24712	0.247704	0.209132	0.19927	0.19927	0.19927	0.19927	0.185982	0.16605	0.16605	0.18266	0.19927	0.16795	0.14233	0.144702	0.179338	0.139489	0	0	0	0	0	0	0	0	0	0	0	0	0	0
chr7	55535939	55538748	chr7:55535939-55538748	.	.	1.43156	1.74103	1.84959	1.85236	1.86442	2.05695	2.28916	2.62305	2.68503	2.76765	2.72634	2.89157	2.89737	2.90607	2.80228	2.47106	2.46612	2.4541	2.4541	2.54594	3.06217	3.20603	3.28823	3.28823	3.08272	2.97996	3.56985	3.84163	4.2134	4.71147	4.85725	4.74934	4.79829	4.71484	4.92346	5.00691	5.00691	5.00691	5.09035	5.27811	5.73707	6.05635	6.52052	6.52052
chr7	55548015	55549376	chr7:55548015-55549376	.	.	0.19927	0.19927	0.179338	0.315504	0.317875	0.308385	0.448345	0.49816	0.476812	0.483932	0.56933	0.512402	0.49817	0.562214	0.645234	0.7971	0.690788	0.56458	0.547975	0.704077	0.7971	0.99637	0.99637	0.896704	0.83026	0.83026	0.929926	0.750582	0.704077	0.7971	0.657604	0.59782	0.642658	0.647644	0.497211	0.4884	0.4884	0.4884	0.4884	0.4884	0.4884	0.4884	0.41514	0.251835
chr7	56491511	56493220	chr7:56491511-56493220	.	.	0.67972	0.67972	0.67972	0.67972	0.67972	0.67972	0.67972	0.67972	0.67972	0.67972	0.67972	0.67972	0.678173	0.66425	0.66425	0.66425	0.66425	0.66425	0.66425	0.83031	0.66425	0.531398	0.33212	0.33212	0.33212	0.33212	0.257393	0.24909	0.24909	0.24909	0.298908	0.33212	0.336764	0.33986	0.33986	0.33986	0.33986	0.33986	0.33986	0.33986	0.373846	0.67972	0.67972	0.33986
chr7	57217731	57219080	chr7:57217731-57219080	.	.	0.33986	0.33986	0.33986	0.33986	0.33986	0.33986	0.33986	0.33986	0.33986	0.33986	0.33986	0.33986	0.33986	0.33986	0.33986	0.33986	0.33986	0.33986	0.203916	0	0.16993	0.33986	0.33986	0.33986	0.33986	0.33986	0.33986	0.33986	0.33986	0.33986	0.33986	0.33986	0.33986	0.33986	0.33986	0.33986	0.33986	0.33986	0.33986	0.33986	0.33986	0.33986	0.33986	0.33986
chr7	68279951	68281120	chr7:68279951-68281120	.	.	0.33986	0.611748	0.67972	0.67972	0.67972	0.67972	0.67972	0.67972	0.67972	0.67972	0.67972	0.67972	0.67972	0.67972	0.67972	0.67972	0.67972	0.67972	0.67972	0.67972	0.67972	0.67972	0.67972	0.67972	0.67972	0.407832	0.33986	0.33986	0.33986	0.305874	0	0	0	0	0.33986	0.33986	0.33986	0.33986	0.33986	0.33986	0.33986	0.33986	0.543776	0.67972
chr7	69109959	69110920	chr7:69109959-69110920	.	.	0	0	0.1107	0.282684	0.29653	0.29653	0.29653	0.29653	0.29653	0.29653	0.29653	0.29653	0.29653	0.29653	0.415138	0.59305	0.59305	0.59305	0.573275	0.59305	0.59305	0.59305	0.59305	0.59305	0.59305	0.629562	0.4688	0.39855	0.49819	0.49819	0.49819	0.488226	0.39855	0.39855	0.39855	0.39855	0.39855	0.39855	0.318838	0.239126	0.39855	0.621074	0.66425	0.66425
chr7	74051679	74052336	chr7:74051679-74052336	.	.	1.16237	1.27865	1.39492	1.39492	1.17571	0.99632	0.99632	0.91329	0.729907	0.92251	0.638481	0.23063	0.240129	0.251835	0.25947	0.25947	0.487782	0.5535	0.565365	0.59305	0.59305	0.504094	0.29653	0.29653	0.301092	0.333704	0.33986	0.33986	0.33986	0.33986	0.33986	0.33986	0.33986	0.33986	0.33986	0.33986	0.33986	0.33986	0.33986	0.33986	0.067972	0	0	0
chr7	74092071	74092752	chr7:74092071-74092752	.	.	0.33212	0.33212	0.33212	0.33212	0.33212	0.337538	0.334442	0.33212	0.33212	0.33212	0.33212	0.33212	0.33212	0.33212	0.33212	0.334442	0.237902	0	0	0	0	0	0	0	0	0	0	0	0	0	0	0	0	0	0	0	0	0	0	0	0	0	0	0
chr7	74211615	74212096	chr7:74211615-74212096	.	.	1.32842	1.32842	1.37824	1.49448	1.36163	1.29521	1.32842	1.32842	1.29521	1.04614	1.19565	1.31521	1.27536	1.57759	1.66449	2.17509	2.37901	2.37901	2.24307	2.03915	1.97118	1.69929	1.69929	1.69929	1.69929	1.69929	1.59733	1.35943	1.35943	1.08754	1.01957	1.01957	1.25747	1.35943	1.35943	1.08754	1.01957	1.01957	1.22349	0.88363	0.67972	0.67972	0.67972	0.67972
chr7	74212439	74213712	chr7:74212439-74213712	.	.	0.67972	0.67972	0.67972	0.67972	0.67972	0.67972	0.475804	0.33986	0.33986	0.33986	0.33986	0.33986	0.33986	0.33986	0.475804	0.33986	0.33986	0.577762	0.67972	0.67972	0.67972	0.67972	0.67972	0.67972	0.67972	0.67972	0.917615	1.01957	1.01957	1.01957	1.01957	1.01957	1.01957	1.01957	1.01957	1.01957	1.01957	1.01957	0.81566	0.67972	0.67972	0.441818	0.33986	0.33986
chr7	74257887	74258928	chr7:74257887-74258928	.	.	0.271888	0	0.135944	0.33986	0.33986	0.33986	0.33986	0.33986	0.33986	0.33986	0.33986	0.33986	0.33986	0.33986	0.33986	0.33986	0.33986	0.33986	0.33986	0.33986	0.337538	0.33212	0.33212	0.33212	0.33212	0.290605	0.149454	0	0	0	0.066424	0.498185	0.514796	0.49819	0.49819	0.49819	0.49819	0.49819	0.458334	0.39855	0.478262	0.49819	0.49819	0.49819
chr7	74264855	74265880	chr7:74264855-74265880	.	.	0.33986	0.33986	0.33986	0.33986	0.33986	0.33986	0.33986	0.33986	0.33986	0.33986	0.33986	0.33986	0.33986	0.33986	0.33986	0.33986	0.33986	0.335756	0.57482	0.63869	0.51095	0.31934	0.303373	0.29653	0.310216	0.31934	0.321392	0.33986	0.849645	1.01957	1.00565	0.99637	0.822007	0.657598	0.498164	0.56933	0.56933	0.56933	0.635746	0.66421	0.66421	0.66421	0.591166	0.59782
chr7	74274015	74274880	chr7:74274015-74274880	.	.	0.24909	0.209234	0.19927	0.19927	0.19927	0.19927	0.19927	0.19927	0.19927	0.19927	0.363676	0.29891	0.42346	0.49819	0.564614	0.66425	0.66425	0.66425	0.66425	0.675079	0.655102	0.63869	0.734492	0.95803	1.17245	1.45298	1.48263	1.48263	1.57159	1.75542	1.6605	1.6605	1.6605	1.6605	1.93725	1.93725	1.85423	1.93725	1.90096	1.81628	1.81628	1.81628	1.81628	1.72009
chr7	74317919	74318304	chr7:74317919-74318304	.	.	0.33986	0.33986	0.33986	0.33986	0.33986	0.33986	0.33986	0.271888	0	0	0	0	0	0	0	0	0	0	0	0	0	0	0	0	0	0	0	0	0	0	0	0	0	0	0	0	0	0	0	0	0	0	0	0
chr7	74462623	74463200	chr7:74462623-74463200	.	.	0	0	0	0	0	0	0	0	0	0	0	0	0	0	0	0	0	0	0	0	0	0	0	0	0	0	0	0	0	0	0	0	0.074727	0.563231	0.59305	0.634126	0.63869	0.63869	0.63869	0.63869	0.63869	0.63869	0.63869	0.63869
chr7	74466591	74468104	chr7:74466591-74468104	.	.	0	0	0	0	0.16993	0.33986	0.33986	0.33986	0.33986	0.33986	0.33986	0.33986	0.33986	0.33986	0.33986	0.33986	0.33986	0.33986	0.33986	0.33986	0.33986	0.33986	0.33986	0.33986	0.33986	0.33986	0.33986	0.33986	0.16993	0	0	0.305874	0.33986	0.33986	0.33986	0.33986	0.33986	0.33986	0.33986	0.33986	0.33986	0.33986	0.33986	0.33986
chr1	15999102	15999648	chr1:15999102-15999648	.	.	0.33986	0.33986	0.101958	0	0	0	0	0	0	0	0	0	0	0	0	0	0	0	0	0	0	0	0	0	0	0	0	0	0.019927	0.19927	0.19927	0.19927	0.19927	0.19927	0.19927	0.19927	0.19927	0.219198	0.239126	0.19927	0.209234	0.24909	0.24909	0.24909
chr7	74475431	74476040	chr7:74475431-74476040	.	.	0.49819	0.49819	0.49819	0.49819	0.564614	0.66425	0.66425	0.66425	0.66425	0.66425	0.671985	0.67972	0.67972	0.67972	0.441818	0.33986	0.305874	0	0	0	0	0	0.067972	0.33986	0.33986	0.33986	0.33986	0.33986	0.33986	0.33986	0.33986	0.33986	0.33986	0.33986	0.33986	0.33986	0.33986	0.33986	0.33986	0.33986	0.33986	0.33986	0.33986	0.33986
chr7	74573359	74574256	chr7:74573359-74574256	.	.	0.33986	0.33986	0.33986	0.33986	0.33986	0.33986	0.33986	0.33986	0.33986	0.33986	0.33986	0.33986	0.33986	0.33986	0.33986	0.33986	0.33986	0.33986	0.33986	0.33986	0.33986	0.33986	0.33986	0.305874	0	0	0	0.135944	0.33986	0.33986	0.33986	0.33986	0.33986	0.33986	0.33986	0.33986	0.645734	0.67972	0.67972	0.67972	0.67972	0.67972	0.67972	0.67972
chr7	75661759	75662776	chr7:75661759-75662776	.	.	0	0	0	0	0	0	0	0	0	0	0	0	0	0	0	0	0	0	0.305874	0.33986	0.33986	0.33986	0.33986	0.33986	0.33986	0.33986	0.33986	0.33986	0.33986	0.33986	0.33986	0.33986	0.33986	0.33986	0.33986	0.33986	0.33986	0.33986	0.33986	0.33986	0.33986	0.33986	0.033986	0
chr7	75906271	75906664	chr7:75906271-75906664	.	.	0.67972	0.67972	0.67972	0.67972	0.67972	0.67972	0.67972	0.67972	0.67972	0.67972	0.67972	0.67972	0.67972	0.67972	0.67972	0.67972	0.67972	0.67972	0.407832	0	0	0	0	0	0	0	0	0	0	0	0	0	0.135944	0.334442	0.33212	0.335216	0.33986	0.33986	0.33986	0.33986	0.33986	0.33986	0.33986	0.33986
chr7	76048751	76049520	chr7:76048751-76049520	.	.	0	0	0	0	0	0	0.03169	0.319848	0.32183	0.323075	0.3256	0.32688	0.325088	0.32183	0.32183	0.32183	0.32183	0.32183	0.32183	0.32183	0.32432	0.32432	0.32612	0.330272	0.32948	0.32948	0.32922	0.32688	0.326368	0.32688	0.555689	0.324832	0.32432	0.325856	0.32818	0.32948	0.32948	0.32948	0.3308	0.33212	0.33212	0.33212	0.33424	0.33477
chr7	76188703	76189328	chr7:76188703-76189328	.	.	0.33986	0.334442	0.33212	0.282302	0.24909	0.24909	0.24909	0.24909	0.24909	0.24909	0.24909	0.24909	0.315514	0.33212	0.33212	0.33212	0.33212	0.33212	0.33212	0.33212	0.33212	0.232484	0	0	0	0	0	0	0	0	0	0	0	0	0	0	0	0	0	0	0	0	0	0
chr7	76286047	76286976	chr7:76286047-76286976	.	.	0.39855	0.478262	0.44837	0.39855	0.39855	0.39855	0.39855	0.39855	0.39855	0.39855	0.39855	0.39855	0.39855	0.39855	0.64879	0.969532	1.01493	0.612906	0.31934	0.31934	0.31934	0.31934	0.327548	0.33986	0.33986	0.33986	0.33986	0.33986	0.33986	0.33986	0.33986	0.33986	0.33986	0.33986	0.33986	0.33986	0.33986	0.33986	0.101958	0	0	0	0	0
chr1	16021064	16025377	chr1:16021064-16025377	.	.	0	0	0.224181	0.24909	0.24909	0.24909	0.24909	0.24909	0.24909	0.24909	0.24909	0.24909	0.24909	0.24909	0.24909	0.24909	0.24909	0.24909	0.298908	0.337538	0.33986	0.339086	0.33599	0.33986	0.33986	0.33986	0.033986	0	0	0	0	0	0	0	0	0	0	0	0	0	0	0	0	0
chr7	76377479	76378048	chr7:76377479-76378048	.	.	0.99637	1.26207	1.3285	1.3285	0.85522	0.896734	0.836954	0.617748	0.59782	0.642658	0.74728	0.74728	0.896734	0.863522	0.564614	0.49819	0.49819	0.49819	0.49819	0.49819	0.49819	0.58122	0.66425	0.66425	0.66425	0.66425	0.33212	0.33212	0.339086	0.135944	0	0	0	0	0	0	0	0	0	0	0	0	0	0
chr7	76388783	76389856	chr7:76388783-76389856	.	.	0	0	0	0	0	0	0.099636	0.24909	0.24909	0.24909	0.24909	0.24909	0.204252	0.19927	0.24909	0.390244	0.66425	0.66425	0.66425	0.66425	0.66425	0.66425	0.66425	0.66425	0.66425	0.673532	0.67972	0.67972	0.67972	0.67972	0.67972	0.67972	0.67972	0.67972	0.67972	0.67972	0.67972	0.67972	0.67972	0.577762	0.33986	0.33986	0.33986	0.33986
chr1	16035508	16036125	chr1:16035508-16036125	.	.	1.37001	1.45622	1.59672	1.43794	1.35943	1.35943	1.35943	1.35943	1.29146	1.01957	1.01957	0.74769	0.67972	0.67972	0.67972	0.67972	0.67972	0.67972	0.67972	0.67972	0.441818	0.33986	0.33986	0.33986	0.067972	0.16993	0.33986	0.33986	0.33986	0.33986	0.33986	0.33986	0.33986	0.33986	0.33986	0.33986	0.33986	0.33986	0.33986	0.33986	0.33986	0.33986	0.33986	0.33986
chr7	86949399	86950712	chr7:86949399-86950712	.	.	0.94347	0.94347	0.942066	0.93645	0.93645	0.93645	0.932244	0.92944	0.92944	0.92944	0.92944	0.92944	0.92944	0.650611	0.61963	0.623366	0.56187	0.31215	0.31215	0.405795	0.6243	0.717945	0.907341	0.942066	0.94347	0.94347	0.94347	0.946362	0.9507	0.983368	1.27738	1.27738	1.28532	1.28731	1.29428	1.23708	1.22056	1.24547	1.27038	1.49456	1.49456	1.74365	1.74365	1.66892
chr1	1422792	1423630	chr1:1422792-1423630	.	.	0	0	0	0	0	0	0	0	0.271888	0.33986	0.33986	0.33986	0.33986	0.33986	0.33986	0.33986	0.33986	0.33986	0.33986	0.33986	0.33986	0.33986	0.33986	0.33986	0.33986	0.33986	0.33986	0.33986	0.33986	0.33986	0.33986	0.33986	0.067972	0	0	0	0	0	0	0	0	0	0	0
chr7	98213735	98214304	chr7:98213735-98214304	.	.	0.74769	1.01957	1.01957	1.01957	1.01957	1.01957	1.01957	1.12153	1.63132	1.69929	1.69929	1.69929	2.03915	2.03915	2.03915	2.03915	1.73328	1.59733	1.35943	1.35943	1.35943	1.6653	1.69929	1.69929	1.63132	1.56335	1.69929	1.76726	2.03915	2.03915	2.03915	1.92095	1.39492	1.12922	0.7971	0.876808	0.7971	0.7971	0.7971	0.7971	0.7971	0.7971	0.856881	0.976443
chr7	98406239	98407216	chr7:98406239-98407216	.	.	0.199262	0.16605	0.16605	0.16605	0.179338	0.19927	0.19927	0.219198	0.24909	0.24909	0.24909	0.234144	0.254622	0	0	0	0	0	0	0.103788	0.25947	0.25947	0.25947	0.25947	0.25947	0.25947	0.25947	0.25947	0.25947	0.25947	0.247254	0.236058	0.234701	0.2442	0.234701	0.234701	0.2442	0.2442	0.2442	0.2442	0.2442	0.46398	0.4884	0.350286
chr1	16063589	16064132	chr1:16063589-16064132	.	.	0	0	0	0	0	0	0	0	0	0	0	0	0	0	0	0	0	0	0	0	0	0	0	0	0	0	0	0	0	0	0	0	0	0	0	0	0	0	0	0	0	0	0	0
chr7	99036215	99036640	chr7:99036215-99036640	.	.	0.894162	0.95803	0.95803	0.95803	0.896425	0.88958	0.88958	0.88958	0.842116	0.83025	0.83025	0.954801	1.03788	1.03788	1.03788	1.01193	0.77841	0.77841	0.77841	0.755505	0.755505	0.532671	0.48942	0.515886	0.29304	0.2442	0.2442	0.254889	0.264654	0.260154	0.24909	0.24909	0.24909	0.24909	0.24909	0.124545	0	0	0	0	0	0	0	0
chr7	99980143	99981136	chr7:99980143-99981136	.	.	0	0	0	0	0	0	0	0	0	0	0	0	0	0	0	0	0.033986	0.33986	0.33986	0.33986	0.33986	0.33986	0.33986	0.33986	0.33986	0.33986	0.33986	0.33986	0.33986	0.33986	0.33986	0.33986	0.33986	0.33986	0.33986	0.33986	0.33986	0.33986	0.33986	0.33986	0.305874	0	0	0
chr7	100468663	100469248	chr7:100468663-100469248	.	.	0.33986	0.33986	0.33986	0.33986	0.335216	0.33212	0.199272	0	0	0	0	0	0	0	0	0	0	0	0	0	0	0	0	0	0	0	0	0	0	0	0	0	0	0	0	0	0	0	0.095802	0.31934	0.33986	0.33986	0.321392	0.31934
chr7	100473087	100473664	chr7:100473087-100473664	.	.	1.99274	1.95289	1.87318	1.76856	1.74365	1.42979	1.33514	1.13585	0.99632	0.937015	0.880093	0.836954	0.976443	0.647644	0.39855	0.39855	0.39855	0.219198	0.19927	0.19927	0.19927	0.19927	0.19927	0.019927	0	0	0	0	0	0	0	0	0	0	0	0	0	0	0	0	0	0	0.063868	0.31934
chr7	100642143	100643016	chr7:100642143-100643016	.	.	0.781675	1.01957	1.01957	1.01957	1.01957	1.01957	1.01957	1.01957	1.01957	1.25747	1.35943	1.35943	1.22349	1.01957	0.849645	0.67972	0.67972	0.67972	0.67972	0.67972	0.88363	1.01957	1.01957	1.01957	0.917615	0.67972	0.67972	0.67972	0.67972	0.67972	0.67972	0.67972	0.67972	0.441818	0.33986	0.33986	0.33986	0.33986	0.33986	0.33986	0.33986	0.33986	0.33986	0.33986
chr7	100761367	100762336	chr7:100761367-100762336	.	.	0.88363	1.01957	1.29146	1.35943	1.35943	1.35943	1.01957	0.9516	0.67972	0.67972	0.67972	0.67972	0.67972	0.67972	0.67972	0.66425	0.67972	0.67972	0.67972	0.67972	0.67972	0.67972	0.67972	0.74769	0.81566	0.67972	0.407832	0.33986	0.33986	0.33986	0.33986	0.33986	0.33986	0.33986	0.33986	0.33986	0.33986	0.33986	0.33986	0.33986	0.33986	0.33986	0.33986	0.33986
chr7	101283263	101283632	chr7:101283263-101283632	.	.	0	0	0	0	0	0.067972	0.33986	0.33986	0.33986	0.33986	0.33986	0.33986	0.33986	0.33986	0.33986	0.33986	0.33986	0.33986	0.33986	0.33986	0.33986	0.33986	0.33986	0.33986	0.33986	0.33986	0.33986	0.543776	0.67972	0.611748	0.33986	0.338312	0.33212	0.33212	0.33212	0.33212	0.498185	0.66425	0.66425	0.66425	0.66425	0.66425	0.66425	0.66425
chr7	101440103	101440760	chr7:101440103-101440760	.	.	0.33986	0.33986	0.33986	0.33986	0.33986	0.33986	0.373846	0.67972	0.67972	0.573893	0.33212	0.33212	0.33212	0.33212	0.33212	0.33212	0.33212	0.33212	0.33212	0.33212	0.33212	0.33212	0.33212	0.33212	0.33212	0.33212	0.33212	0.33212	0.33212	0.33986	0.305874	0	0.135944	0.33986	0.33986	0.577762	0.67972	0.67972	0.67972	0.67972	0.67972	0.67972	0.67972	0.9516
chr7	101504343	101504736	chr7:101504343-101504736	.	.	0.24909	0.24909	0.099636	0	0	0	0	0	0	0	0	0	0	0	0	0	0	0	0	0	0	0	0	0	0.271888	0.33986	0.33986	0.33986	0.33986	0.33986	0.33986	0.33986	0.33986	0.33986	0.33986	0.33986	0.33986	0.33986	0.33986	0.67972	0.67972	0.67972	0.67972	0.67972
chr7	101548935	101549352	chr7:101548935-101549352	.	.	0.66425	0.647644	0.37364	0.24909	0.265696	0.33212	0.33212	0.431759	0.66425	0.66425	0.66425	0.66425	0.66425	0.66425	0.335216	0.33986	0.334442	0.33212	0.33212	0.33212	0.334442	0.33986	0.33986	0.33986	0.33986	0.337538	0.33986	0.33986	0.33986	0.33986	0.33986	0.237902	0	0	0	0	0	0	0	0	0	0	0	0
chr7	101619007	101619552	chr7:101619007-101619552	.	.	0	0.119562	0.244108	0.24909	0.59305	0.59305	0.59305	0.59305	0.59305	0.59305	0.59305	0.59305	0.59305	0.59305	0.59305	0.59305	0.63869	0.63869	0.634126	0.573275	0.550044	0.51894	0.51894	0.51894	0.648675	0.626184	0.57723	0.5535	0.273294	0.27675	0.27675	0.27675	0.271566	0.269838	0.27675	0.27675	0.27675	0.27675	0.294552	0.27675	0.275022	0.27675	0.29653	0.27675
chr7	101981439	101981952	chr7:101981439-101981952	.	.	0.378622	0.39855	0.39855	0.39855	0.254269	0.2442	0.248112	0.24909	0.24909	0.257394	0.25947	0.275022	0.27675	0.27675	0.27675	0.27675	0.27675	0.27675	0.27675	0.27675	0.27675	0.212	0.19927	0.16605	0.016605	0	0	0.128097	0.133435	0.12454	0.12454	0.12454	0.12454	0.12454	0.128098	0.14233	0.227728	0.28466	0.28466	0.30364	0.348715	0.518092	0.59782	0.59782
chr7	102125119	102125560	chr7:102125119-102125560	.	.	0.24909	0.273999	0	0	0	0	0	0	0	0	0	0	0	0	0	0	0	0	0	0	0	0	0	0	0	0	0.16993	0.33986	0.33986	0.33986	0.33986	0.33986	0.33986	0.33986	0.33986	0.33986	0.33986	0.33986	0.33986	0.33986	0.33986	0.33986	0.33986	0.33986
chr7	102211567	102212616	chr7:102211567-102212616	.	.	0.33212	0.33212	0.33212	0.33212	0.33212	0.33212	0.33212	0.33212	0.33212	0.335216	0.33986	0.16993	0	0	0	0	0	0	0	0	0	0	0	0	0	0.101958	0.33986	0.33986	0.33986	0.338312	0.365333	0.66425	0.66425	0.66425	0.66425	0.66425	0.66425	0.66425	0.670438	0.67972	0.67972	0.67972	0.67972	0.67972
chr7	102283519	102284416	chr7:102283519-102284416	.	.	0	0	0	0	0	0	0	0	0	0	0	0	0	0	0	0	0	0	0	0	0.203916	0.33986	0.373846	0.67972	0.67972	0.67972	0.67972	0.67972	0.67972	0.67972	0.67972	0.67972	0.67972	0.67972	0.67972	0.67972	0.67972	0.67972	0.74769	1.01957	1.01957	1.01957	0.99637	0.99637
chr1	16144279	16145227	chr1:16144279-16145227	.	.	0	0	0	0	0	0.139489	0.19927	0.195948	0.16605	0.158934	0.14233	0.14233	0.163206	0.232474	0.33211	0.33211	0.33211	0.298895	0.28466	0.398532	0.427	0.543724	0.59782	0.687496	0.74728	0.74728	0.74728	0.74728	0.74728	0.572917	0.49819	0.500265	0.543132	0.525852	0.573275	0.59305	0.59305	0.474442	0.29653	0.29653	0.29653	0.29653	0.29653	0.059306
chr1	1438165	1438885	chr1:1438165-1438885	.	.	0	0	0	0	0	0	0	0.19927	0.19927	0.259054	0.39855	0.39855	0.39855	0.499288	0.5535	0.5535	0.5535	0.5535	0.5535	0.5535	0.53622	0.497562	0.4884	0.472116	0.46126	0.46126	0.46126	0.46126	0.46126	0.456408	0.57657	0.46126	0.46126	0.392071	0.23063	0.23063	0.23063	0.23063	0.23063	0.280891	0.401868	0.378618	0.33211	0.33211
chr7	108203607	108204696	chr7:108203607-108204696	.	.	0.4884	0.4884	0.4884	0.425505	0.39855	0.39855	0.39855	0.39855	0.318838	0.19927	0.19927	0.19927	0.18266	0.16605	0.16605	0.16605	0.179338	0.235214	0.2442	0.2442	0.2442	0	0.025947	0.25947	0.25947	0.269838	0.280706	0.312497	0.314778	0.29653	0.29653	0.29653	0.282298	0.219198	0.19927	0.19927	0.22418	0.24909	0.24909	0.24909	0.24909	0.24909	0.24909	0.24909
chr7	128841119	128842064	chr7:128841119-128842064	.	.	1.107	0.83025	0.799146	0.77841	0.77841	0.77841	0.596781	0.856251	1.03788	1.21951	1.29735	1.29735	1.29735	1.24546	1.48063	1.61072	1.49456	1.49456	1.46467	1.19565	0.880093	0.83026	0.71166	0.684975	0.62271	0.684975	0.71166	0.71166	0.71166	0.71166	0.69387	0.460803	0.37362	0.286442	0.24908	0.270428	0.259754	0.281102	0.085398	0	0	0	0	0
chr7	128855495	128856480	chr7:128855495-128856480	.	.	0	0	0	0	0	0	0	0	0	0	0	0	0	0	0	0	0	0	0	0	0	0	0	0	0	0	0.305874	0.33986	0.33986	0.33986	0.33986	0.33986	0.33986	0.33986	0.33986	0.33986	0.33986	0.33986	0.33986	0.33986	0.33986	0.33986	0.33986	0.33986
chr1	16212108	16212846	chr1:16212108-16212846	.	.	0.33212	0.33212	0.33212	0.33212	0.33212	0.33212	0.33212	0.315514	0.29891	0.49819	0.323817	0.33212	0.33212	0.33212	0.338312	0.611748	0.673532	0.66425	0.671985	0.67972	0.67972	0.67972	0.67972	0.67972	0.67972	0.67972	0.67972	0.67972	0.67972	0.670438	0.66425	0.58122	0.597824	0.33212	0.33212	0.33212	0.33212	0.33212	0.33212	0.066424	0	0.16606	0.33212	0.33212
chr7	130152439	130153040	chr7:130152439-130153040	.	.	1.01957	1.01957	1.01957	1.01957	1.01957	1.01957	1.01957	0.9516	0.67972	0.67972	0.67972	0.67972	0.67972	0.67972	0.67972	0.67972	0.67972	0.67972	0.67972	0.917615	0.9516	0.81566	0.67972	0.67972	0.67972	0.67972	0.81566	1.01957	1.32544	1.35943	1.35943	1.63132	1.83523	2.31104	2.54894	3.09271	3.39858	3.63648	3.90837	4.1123	4.41827	4.41827	4.41827	4.18029
chr7	130293807	130294624	chr7:130293807-130294624	.	.	0.7971	0.7971	0.956516	0.871825	0.622735	0.49819	0.55439	0.52629	0.49819	0.49819	0.597826	0.464972	0.33212	0.33212	0.33212	0.335216	0.33212	0.336764	0.33212	0.033212	0	0	0	0	0	0	0	0	0	0	0	0	0	0	0	0	0	0	0	0	0	0	0	0
chr7	130901367	130901856	chr7:130901367-130901856	.	.	0.7971	0.875988	0.99432	0.717388	0.656988	0.646308	0.720882	0.598354	0.50017	0.50017	0.50017	0.525178	0.75025	0.75025	0.75025	0.723137	0.495109	0.490149	0.4884	0.4884	0.4884	0.472116	0.437	0.437	0.437	0.437	0.437	0.437	0.42607	0.41514	0.228327	0.20757	0.20757	0.20757	0.191493	0.169839	0	0	0	0	0	0	0.201636	0.20757
chr7	131122615	131122880	chr7:131122615-131122880	.	.	0.33986	0.33986	0.33986	0.33986	0.33986	0.33986	0.33986	0.33986	0.33986	0.33986	0.33986	0.33986	0.33986	0.33986	0.33986	0.33986	0.33986	0.237902	0	0	0	0	0	0	0	0	0	0	0	0	0	0.298908	0.33212	0.33212	0.33212	0.33212	0.33212	0.33212	0.33212	0.33212	0.33212	0.33212	0.33212	0.50592
chr7	131643279	131644072	chr7:131643279-131644072	.	.	0.27675	0.193725	0	0	0	0	0	0	0	0	0	0	0	0	0	0	0	0	0	0	0	0	0	0	0	0	0	0	0	0	0	0	0	0	0	0	0	0	0	0	0	0	0	0
chr7	132434743	132436672	chr7:132434743-132436672	.	.	0.40031	0.487489	0.66421	0.747235	0.83026	0.83026	0.680815	0.730655	1.03915	1.15314	1.12282	1.09251	1.08705	1.03786	1.02797	0.98842	0.98842	0.948019	0.94353	0.983931	0.929113	0.79073	0.79073	0.672122	0.59305	0.471765	0.393574	0.296525	0.19768	0.19768	0.194092	0.18871	0.018871	0	0	0	0	0	0	0	0	0	0.128097	0.14233
chr7	135171567	135172368	chr7:135171567-135172368	.	.	6.56264	6.38031	5.76414	4.72287	4.20476	4.37675	4.08471	3.90136	3.49609	3.49609	3.61251	3.77699	3.46772	3.00774	2.49078	2.28203	2.18501	2.42536	2.12382	1.84739	1.66057	1.66057	1.63402	1.5942	1.21558	1.00632	0.846076	0.98842	0.990805	1.14656	1.23056	1.11255	1.29521	1.32842	1.15764	1.13866	1.08173	0.946514	0.99633	1.12443	1.13866	0.982094	0.99633	1.19559
chr7	135186719	135187280	chr7:135186719-135187280	.	.	0.24909	0.24909	0.24909	0.229162	0.24909	0.229162	0.19927	0.19927	0.19927	0.19927	0.19927	0.19927	0.19927	0.244108	0.24909	0	0	0	0	0	0	0	0	0	0	0	0	0	0	0	0	0	0	0	0	0	0	0	0	0	0	0	0	0
chr1	16408668	16409194	chr1:16408668-16409194	.	.	0.63869	0.63869	0.58249	0.49819	0.49819	0.49819	0.49819	0.49819	0.49819	0.49819	0.49819	0.49819	0.323817	0.099636	0	0	0	0	0.024909	0.24909	0.24909	0.24909	0.244108	0.19927	0.19927	0.19927	0.219198	0.24909	0.24909	0.24909	0.24909	0.24909	0.24909	0.24909	0.214216	0.19927	0.19927	0.19927	0.281276	0.312497	0.563398	0.58514	0.525825	0.27675
chr7	142770927	142772304	chr7:142770927-142772304	.	.	0.3375	0.335043	0.331329	0.429382	0.66637	0.66955	0.699582	0.99637	0.99637	0.99637	0.99637	1.00353	1.00432	0.66955	0.66955	0.66955	0.66955	0.66531	0.66425	0.66425	0.66478	0.669036	0.67501	0.67972	0.67972	0.67972	0.67972	0.577762	0.33986	0.33986	0.305874	0	0	0	0	0	0	0	0	0	0	0	0	0
chr1	16451408	16452515	chr1:16451408-16452515	.	.	0.577888	0.59782	0.59782	0.508126	0.49816	0.49816	0.492478	0.448348	0.49816	0.529	0.427	0.427	0.441233	0.56933	0.469699	0.427	0.427	0.441232	0.581185	0.49816	0.49816	0.49816	0.56458	0.49816	0.528058	0.59782	0.59782	0.732334	0.74728	0.74728	0.765958	0.769248	0.695952	0.69188	0.69188	0.69188	0.668818	0.46126	0.463974	0.4884	0.4884	0.4884	0.34188	0.2442
chr7	148435519	148436256	chr7:148435519-148436256	.	.	0	0	0	0	0	0	0	0	0	0	0.1107	0.269838	0.269838	0.27675	0.27675	0.292574	0.29653	0.29653	0.292574	0.27675	0.394389	0.51894	0.508565	0.49819	0.489379	0.47483	0.46126	0.46126	0.46126	0.46126	0.407547	0.33211	0.33211	0.33211	0.265686	0.129877	0.121772	0.1107	0.1107	0.1107	0.1107	0.1107	0.1107	0.1107
chr7	148500447	148502256	chr7:148500447-148502256	.	.	0.016605	0.16605	0.16605	0.16605	0.16605	0.179338	0.172694	0.210892	0.24909	0.256356	0.26836	0.31215	0.31215	0.31215	0.31215	0.31215	0.31215	0.31215	0.31215	0.30981	0.30981	0.30981	0.30981	0.402756	0.588648	0.30981	0.30981	0.30981	0.30981	0.310044	0.56187	0.6243	0.6243	0.6243	0.6243	0.6243	0.6243	0.780375	0.93645	0.931543	0.92944	0.92944	0.92944	1.05991
chr1	16544601	16545242	chr1:16544601-16545242	.	.	0	0	0	0	0	0	0	0	0	0	0	0	0	0	0	0	0	0	0	0	0	0	0	0	0	0	0	0	0	0	0	0	0	0	0	0	0	0	0	0	0	0	0	0
chr7	149797535	149798704	chr7:149797535-149798704	.	.	0.33986	0.33986	0.337538	0.33212	0.33212	0.33212	0.33212	0.33212	0.33212	0.338312	0.33986	0.33986	0.33986	0.33986	0.33986	0.33986	0.33986	0.33986	0.475804	0.33986	0.334442	0.33212	0.33212	0.33212	0.33212	0.329564	0.270165	0.31934	0.31934	0.31934	0.303373	0.29653	0.29653	0.29653	0.262926	0.49815	0.60885	0.83025	0.83025	0.83025	0.83025	0.83025	0.6642	0.5535
chr7	149799711	149800304	chr7:149799711-149800304	.	.	0.59527	0.49819	0.61059	0.49819	0.74728	0.810505	0.95803	0.95803	0.95803	0.95803	0.95803	0.95803	0.95803	0.74728	0.74728	0.592839	0.39855	0.39855	0.538039	0.59782	0.59782	0.538039	0.385262	0.33211	0.358686	0.39855	0.418478	0.49819	0.24909	0.24909	0.24909	0.24909	0.271218	0.27675	0.27675	0.27675	0.257388	0.27675	0.26292	0.273984	0.29653	0.29653	0.088959	0
chr7	149805615	149806400	chr7:149805615-149806400	.	.	0	0	0	0	0	0	0	0	0	0	0	0	0	0	0.219199	0.19927	0.19927	0.29891	0.39855	0.39855	0.39855	0.39855	0.39855	0.39855	0.39855	0.39855	0.39855	0.39855	0.39855	0.39855	0.358686	0.33211	0.308385	0.33211	0.46495	0.49816	0.59782	0.866842	0.539705	0.66425	0.66425	0.464973	0.24909	0.24909
chr7	149812767	149813648	chr7:149812767-149813648	.	.	0.29653	0.563398	0.59305	0.308396	0.24909	0.22418	0.19927	0.19927	0.19927	0.19927	0.24909	0.24909	0.219198	0.239126	0.44837	0.49819	0.49819	0.49819	0.49819	0.49819	0.49819	0.49819	0.49819	0.583206	0.59305	0.310358	0.292574	0.29653	0.29653	0.278728	0.27675	0.28664	0.29653	0.29653	0.29653	0.29653	0.29653	0.237224	0	0.312497	0.29653	0.29653	0.44479	0.59305
chr7	149826159	149827840	chr7:149826159-149827840	.	.	0	0	0	0	0	0	0	0.203916	0.333668	0.33212	0.33212	0.339086	0.33986	0.33986	0.33986	0.317062	0.24909	0.265696	0.33212	0.33212	0.33212	0.33212	0.33212	0.33212	0.33212	0.33212	0.33212	0.33212	0.33212	0.33212	0.33212	0.132848	0	0	0	0	0.203916	0.33986	0.33986	0.33986	0.33986	0.33986	0.33986	0.33986
chr7	150399471	150399984	chr7:150399471-150399984	.	.	0	0	0	0	0	0	0	0	0	0	0	0	0	0	0	0	0	0	0	0	0	0	0	0	0	0	0	0	0	0	0	0	0	0	0	0	0	0	0	0	0	0	0	0
chr7	151060735	151061424	chr7:151060735-151061424	.	.	2.26015	2.07565	1.88711	1.5942	1.79347	1.75028	1.66053	1.66053	1.5775	1.49448	1.15289	1.12443	1.14577	1.32842	1.70989	1.81995	1.47463	1.17572	1.03623	1.37499	1.37499	1.39492	1.19893	1.04614	1.16237	1.16237	1.20888	1.3019	0.99632	1.01626	0.99637	0.939428	0.71166	0.71166	0.83026	0.69742	0.66421	0.49816	0.49816	0.544659	0.783811	0.680815	0.712254	0.510624
chr7	151077935	151078720	chr7:151077935-151078720	.	.	1.01957	1.01957	1.01957	1.01957	1.01957	1.01957	1.01957	1.01957	0.88363	0.67972	0.917615	1.01957	1.32544	1.35943	1.35943	1.35943	1.35943	1.35943	1.35943	1.35943	1.35943	1.63132	1.46139	1.08754	1.01957	1.01957	1.01957	1.01957	1.01957	1.01957	1.01957	1.01957	1.01957	1.01957	0.781675	1.29146	1.05356	1.01957	1.01957	1.01957	1.01957	1.1895	1.35943	1.35943
chr7	151193663	151194576	chr7:151193663-151194576	.	.	1.44983	1.66062	1.66062	1.66062	1.66062	1.66062	1.67996	1.69929	1.69929	1.69929	1.69929	1.69929	1.69929	1.4274	1.35943	1.35943	1.35943	1.1147	1.01251	0.81001	0.676894	0.67972	0.67972	0.475804	0.16993	0	0	0.16993	0.33986	0.33986	0.33986	0.33986	0.33986	0.33986	0.56848	0.66425	0.66425	0.863522	0.99637	0.99637	0.99637	0.99637	0.99637	0.99637
chr7	151272927	151273728	chr7:151272927-151273728	.	.	0	0	0	0	0	0	0	0	0.33477	0.33477	0.33477	0.336135	0.3375	0.3375	0.3375	0.3375	0.3375	0.3375	0.336408	0.33477	0.33477	0.33477	0.468682	0.66955	0.66584	0.660547	0.657918	0.65375	0.649142	0.64863	0.641672	0.63869	0.351275	0.52629	0.49819	0.49819	0.49819	0.49819	0.49819	0.49819	0.445046	0.33211	0.33211	0.33211
chr7	151433295	151434064	chr7:151433295-151434064	.	.	0	0	0	0	0	0	0	0.024909	0.24909	0.323817	0.33212	0.33212	0.33212	0.334442	0.332894	0.33212	0.33212	0.33212	0.33212	0.33212	0.33212	0.33212	0.33212	0.33212	0.33212	0.33212	0.33212	0.33212	0.33212	0.33212	0.33599	0.305874	0	0	0	0	0	0.33986	0.33986	0.33986	0.33986	0.33986	0.33986	0.33986
chr7	151472255	151473360	chr7:151472255-151473360	.	.	0.59305	0.59305	0.598984	0.62272	0.62272	0.62272	0.62272	0.600304	0.49816	0.49816	0.581185	0.66421	0.578818	0.56933	0.483932	0.427	0.28466	0.327365	0.33211	0.33211	0.33211	0.16605	0.172694	0.19927	0.19927	0.332015	0.460756	0.448718	0.39855	0.39855	0.410588	0.45874	0.460504	0.461776	0.348535	0.23323	0.23323	0.303199	0.46646	0.46646	0.46778	0.471476	0.566084	0.7076
chr7	151712239	151713008	chr7:151712239-151713008	.	.	0.18871	0.18871	0.192298	0.19768	0.19768	0.19768	0.200647	0.20757	0.20757	0.200647	0.19768	0.201636	0.214128	0.224565	0.2185	0.2185	0.2185	0.220926	0.224358	0.19927	0.195948	0.16605	0.09963	0	0	0	0	0	0	0	0	0	0	0	0	0	0	0	0	0	0	0	0	0.27861
chr7	151727327	151728416	chr7:151727327-151728416	.	.	1.49456	1.67795	1.26984	1.221	1.15361	0.99637	1.22056	1.24547	0.99637	0.976443	0.7971	0.7971	0.7971	0.783811	0.66421	0.714025	0.83026	0.83026	0.79705	0.66421	0.588306	0.654722	0.514765	0.49816	0.332105	0.28466	0.28466	0.33211	0.352042	0.371974	0.33211	0.33211	0.39537	0.39537	0.328946	0.419882	0.49816	0.404856	0.39537	0.338448	0.19927	0.19927	0.19927	0.19927
chr7	151794991	151795824	chr7:151794991-151795824	.	.	0.298895	0.32262	0.334878	0.484326	0.51892	0.51892	0.500236	0.551754	0.61502	0.610626	0.59305	0.59305	0.501028	0.42946	0.560332	0.578224	0.44479	0.489268	0.607876	0.732415	0.71166	0.71166	0.71166	0.71166	0.77235	0.79836	0.862228	0.863472	0.80155	0.80155	0.79468	0.747235	0.66421	0.66421	0.66421	0.66421	0.66421	0.66421	0.53137	0.514768	0.49816	0.452875	0.35854	0.18871
chr7	151796959	151797376	chr7:151796959-151797376	.	.	0.149121	0.296744	0.297172	0.29653	0.298242	0.29867	0.29867	0.29867	0.29867	0.29867	0.29867	0.537598	0.59733	0.683721	0.88958	0.88958	0.88325	0.88325	0.887681	0.89279	0.896	0.896	0.896	0.896	0.746665	0.59733	0.59733	0.594346	0.58842	0.590096	0.58883	0.590096	0.59305	0.59305	0.59305	0.355834	0.29867	0.209069	0	0	0	0	0	0
chr7	151884735	151885392	chr7:151884735-151885392	.	.	0.83026	0.898222	0.927114	0.837483	0.72352	0.67608	0.597802	0.62271	0.547986	0.478591	0.427	0.426998	0.49816	0.49816	0.49816	0.441232	0.427	0.483928	0.49816	0.49816	0.504956	0.514893	0.37741	0.37741	0.35023	0.33211	0.33211	0.355222	0.358111	0.361	0.23465	0.260085	0.372487	0.361	0.35799	0.224864	0.343182	0.33211	0.289405	0.32262	0.31313	0.300674	0.37362	0.47326
chr7	151901327	151902032	chr7:151901327-151902032	.	.	0.33986	0.33986	0.33986	0.33986	0.33986	0.33986	0.33986	0.33986	0.33986	0.33986	0.577762	0.577762	0.33986	0.33986	0.33986	0.33986	0.33986	0.33986	0.33986	0.33986	0.33986	0.33986	0.33986	0.33986	0.33986	0.33986	0.33986	0.33986	0.33986	0.33986	0.339086	0.33986	0.577762	0.67972	0.441818	0.33986	0.33986	0.577762	0.67972	0.67972	0.67972	0.831857	0.99637	0.99637
chr7	152574991	152575792	chr7:152574991-152575792	.	.	0.49819	0.49819	0.622735	0.74728	0.74728	0.49819	0.29891	0.24909	0.24909	0.24909	0.298908	0.33212	0.337538	0.33986	0.33986	0.33986	0.33986	0.33986	0.33986	0.33986	0.33986	0.33986	0.33986	0.33986	0.33986	0.33986	0.16993	0	0	0	0	0.271888	0.33986	0.33986	0.33986	0.33986	0.33986	0.33986	0.33986	0.33986	0.33986	0.441818	0.67972	0.67972
chr7	152686847	152687392	chr7:152686847-152687392	.	.	0.33986	0.33986	0.33986	0.33986	0.33986	0.33986	0.237902	0	0	0	0	0	0	0	0	0	0	0	0	0	0	0	0	0	0	0	0	0	0	0	0	0	0	0	0	0	0	0	0	0	0	0	0	0
chr7	155143551	155144128	chr7:155143551-155144128	.	.	0.44837	0.714019	0.788778	0.77841	0.77841	0.77841	0.77841	0.77841	0.935607	0.9768	0.9768	0.9768	0.9768	1.01345	1.03788	1.107	1.107	1.107	0.783594	0.697503	0.4884	0.506724	0.51894	0.51894	0.51894	0.363258	0.25947	0.25947	0.264654	0.27675	0.27675	0.275022	0.077841	0	0	0	0	0	0	0	0	0	0	0
chr7	155191279	155191648	chr7:155191279-155191648	.	.	0.631038	0.49819	0.49819	0.619073	0.985585	1.01957	0.74769	0.67972	0.67972	0.67972	0.67972	0.67972	0.67972	0.67972	0.67972	0.67972	0.67972	0.67972	0.67972	0.67972	0.67972	0.67972	0.441818	0.407832	0.67972	0.67972	0.67972	0.67972	0.373846	0.33986	0.33986	0.33986	0.33986	0.33986	0.645734	0.67972	0.67972	0.67972	0.67972	0.67972	0.67972	0.67972	0.74769	1.01957
chr1	16715117	16716141	chr1:16715117-16716141	.	.	0	0	0	0	0	0	0	0	0	0	0	0	0	0	0	0	0	0	0	0	0	0	0	0	0	0	0	0	0	0	0	0	0.033986	0.33986	0.33986	0.33986	0.33986	0.33986	0.33986	0.33986	0.33986	0.33986	0.33986	0.33986
chr7	155263055	155263424	chr7:155263055-155263424	.	.	0.125796	0.125796	0.31449	0.31332	0.31215	0.31215	0.31215	0.31215	0.31449	0.315454	0.41197	0.6338	0.6338	0.6338	0.6338	0.62898	0.62898	0.625704	0.6243	0.6243	0.93645	0.93645	0.93996	0.946362	0.9507	0.82394	0.6338	0.69718	0.944916	0.94347	0.947085	0.9507	0.9507	0.9507	0.98239	0.949254	0.94347	0.947085	0.9507	0.9507	0.9507	0.9507	0.957297	1.18158
chr7	155316687	155317584	chr7:155316687-155317584	.	.	0	0	0	0	0	0	0	0	0	0	0	0	0	0	0	0	0	0	0	0	0	0	0	0	0	0	0	0	0	0	0	0	0	0	0	0	0	0	0	0	0	0	0	0
chr7	155388879	155389616	chr7:155388879-155389616	.	.	0.099635	0	0	0	0	0	0	0	0	0	0	0	0	0	0	0	0	0	0	0	0	0.124545	0.312315	0.83158	0.99637	0.99637	0.99637	1.27738	1.19308	0.99637	0.99637	0.99637	0.99637	0.99637	1.02447	1.30805	1.3285	1.3285	1.32339	1.3285	1.31316	1.27738	1.24087	1.27738
chr7	155399039	155399728	chr7:155399039-155399728	.	.	0.33986	0.33986	0.33986	0.33986	0.33986	0.33986	0.33986	0.33986	0.33986	0.407832	0.33986	0.33986	0.33986	0.33986	0.33986	0.33986	0.33986	0.577762	0.67972	0.67972	0.67972	0.67972	0.67972	0.67972	0.67972	0.675079	0.66425	0.531402	0.44837	0.39855	0.39855	0.39855	0.39855	0.383604	0.24909	0.24909	0.24909	0.24909	0.24909	0.24909	0.49819	0.32382	0.24909	0.24909
chr1	16727216	16727674	chr1:16727216-16727674	.	.	0	0	0	0	0	0	0	0	0	0	0.203614	0.19768	0.201636	0.20757	0.194276	0.181525	0.17297	0.17297	0.17297	0.167434	0.166104	0.16605	0.16605	0.167434	0.17297	0.180772	0.18871	0.189607	0.198669	0.20757	0.20757	0.20757	0.20757	0.2001	0	0	0	0	0	0	0	0	0	0.094886
chr7	155568911	155570016	chr7:155568911-155570016	.	.	0	0	0	0	0	0.063868	0.31934	0.31934	0.31934	0.31934	0.31934	0.31934	0.335756	0.33986	0.33986	0.334442	0.33212	0.33212	0.33212	0.33212	0.514794	0.49819	0.458334	0.418472	0.49816	0.49816	0.49816	0.49816	0.53137	0.743955	0.59782	0.59782	0.757244	0.7971	0.7971	0.876808	1.09601	1.24547	1.24547	1.09601	0.99637	0.99637	0.99637	0.99637
chr7	155590015	155590816	chr7:155590015-155590816	.	.	0.951185	1.13592	1.27738	1.24087	1.1861	1.1861	1.1861	1.1861	1.1861	1.03784	0.896425	0.95803	0.981034	0.99637	0.99637	0.99637	0.913949	0.74728	0.523099	0.49819	0.39855	0.24909	0.42346	0.496232	0.4884	0.296463	0.24909	0.24909	0.24909	0.250128	0.25947	0.460938	0.51894	0.464499	0.458334	0.49819	0.49819	0.49819	0.488226	0.39855	0.39855	0.436176	0.39855	0.39855
chr7	155829951	155830560	chr7:155829951-155830560	.	.	0.33212	0.33212	0.33212	0.333668	0.305874	0	0	0.134396	0.33599	0.398546	0.730674	0.99637	0.921643	0.99637	0.99637	0.99637	0.99637	0.99637	0.99637	0.99637	0.99637	0.99637	0.99637	0.99637	0.99637	0.99637	0.99637	0.99637	0.99637	0.99869	1.01957	1.15551	1.01957	0.9516	0.611748	0.33986	0.645734	0.67972	0.67972	0.67972	0.67972	0.67972	0.67972	0.67972
chr7	155835599	155836208	chr7:155835599-155836208	.	.	0	0	0	0	0	0	0	0	0	0	0	0	0	0	0	0	0	0	0	0	0	0	0	0	0	0	0	0	0	0	0.049818	0.24909	0.24909	0.282302	0.33212	0.334442	0.33212	0.33212	0.257393	0.24909	0.209234	0.19927	0.19927	0.234144
chr7	155849183	155850448	chr7:155849183-155850448	.	.	0	0	0	0	0	0	0	0	0	0	0	0	0	0	0	0	0	0	0	0	0	0	0	0	0	0	0	0	0.16993	0.33986	0.33986	0.33986	0.407832	0.67972	0.67972	0.67972	0.67972	0.67972	0.781675	1.01957	1.01957	1.01957	1.01957	1.01957
chr7	155907103	155907776	chr7:155907103-155907776	.	.	0.29653	0.29653	0.29653	0.294842	0.29653	0.29653	0.29653	0.207571	0.29653	0.29653	0.29653	0.29653	0.29653	0.29653	0.292	0.24909	0.24909	0.209234	0.19927	0.19927	0.19927	0.169372	0.16605	0.16605	0.16605	0.205912	0.278982	0.39855	0.428442	0.49819	0.49819	0.34873	0.24909	0.24909	0.24909	0.24909	0.24909	0.24909	0.254265	0.297392	0.29653	0.300439	0.30524	0.30524
chr7	156082303	156082592	chr7:156082303-156082592	.	.	0	0	0	0	0	0	0	0	0	0	0	0	0	0	0	0	0.033986	0.33986	0.33986	0.543776	0.67972	0.67972	0.67972	0.74769	1.01957	1.12153	1.35943	1.35943	1.35943	1.35943	1.39342	1.69929	1.69929	1.69929	1.69929	1.69929	1.69929	1.69929	1.69929	1.69929	1.6653	1.35943	1.35943	1.35943
chr7	156253215	156253632	chr7:156253215-156253632	.	.	0	0	0	0	0	0	0	0	0	0	0	0	0.0437	0.2185	0.2185	0.2185	0.2185	0.2185	0.214654	0.19927	0.195948	0.160834	0.14233	0.163678	0.163678	0.133435	0.12454	0.119004	0.1107	0.1107	0.1107	0.1107	0.1107	0.1107	0.104058	0.119558	0.179342	0.09963	0.109593	0.105165	0.1107	0.1107	0.102951	0.1107
chr7	156463503	156464096	chr7:156463503-156464096	.	.	0	0	0	0.014233	0.14233	0.14233	0.133435	0.12454	0.1364	0.16605	0.18266	0.19927	0.19927	0.19927	0.19927	0.204252	0.24909	0.257388	0.27675	0.27675	0.258144	0.2442	0.2442	0.4884	0.4884	0.485686	0.46126	0.438197	0.23063	0.23063	0.23063	0.23063	0.241486	0.253362	0.25947	0.25947	0.25947	0.25947	0.247254	0.2442	0.2442	0.241486	0.23063	0.23063
chr7	157357567	157358336	chr7:157357567-157358336	.	.	0.31934	0.330314	0.32844	0.130752	0	0	0	0.227024	0.321332	0.312497	0.29653	0.29653	0.29653	0.259366	0.24909	0.258432	0.25947	0.247254	0.2442	0.2442	0.248112	0.252204	0.311364	0.51894	0.508565	0.523099	0.772189	0.99637	0.99637	0.99637	0.916662	0.657604	0.59782	0.577888	0.49816	0.455464	0.427	0.476812	0.49816	0.49816	0.49816	0.49816	0.59782	0.59782
chr1	16770332	16771880	chr1:16770332-16771880	.	.	0	0	0	0	0	0	0	0	0	0	0	0	0	0	0	0	0	0	0	0	0	0	0	0	0	0	0	0	0	0	0	0	0	0	0	0	0	0	0	0	0	0	0	0
chr7	157430975	157431472	chr7:157430975-157431472	.	.	0.33212	0.33212	0.33212	0.33212	0.33212	0.290605	0.24909	0.315514	0.33212	0.33212	0.33212	0.33212	0.33212	0.337538	0.33986	0.33986	0.271888	0	0	0	0	0	0	0	0	0	0	0	0	0	0	0	0	0	0	0	0	0	0	0	0	0	0	0
chr7	157437279	157438368	chr7:157437279-157438368	.	.	0.16993	0	0	0	0	0	0	0	0	0	0	0	0	0	0	0	0	0	0	0	0	0	0	0	0	0	0	0	0	0	0	0	0	0	0	0	0	0	0	0	0	0	0	0
chr7	157474879	157476960	chr7:157474879-157476960	.	.	0.69188	0.69188	0.571738	0.428256	0.401301	0.39537	0.281701	0.211942	0.2185	0.211942	0.205592	0.19768	0.19768	0.19768	0.19768	0.199658	0.20757	0.198669	0.177912	0	0	0	0	0	0	0	0	0	0	0	0	0	0	0	0.027675	0.294552	0.292574	0.27675	0.355834	0.59305	0.59305	0.555106	0.50815	0.59782
chr7	157483759	157484144	chr7:157483759-157484144	.	.	0.31934	0.31934	0.31934	0.15967	0	0	0.095802	0.325496	0.31934	0.317059	0.29653	0.305654	0.29653	0.29653	0.29653	0.292574	0.29653	0.307935	0.31934	0.606755	0.611306	0.581185	0.5535	0.5535	0.5535	0.5535	0.5535	0.543132	0.494508	0.472116	0.392071	0.23063	0.219713	0.237703	0.242843	0.2442	0.2442	0.2442	0.2442	0.2442	0.2442	0.25947	0.25947	0.077841
chr7	157551055	157552368	chr7:157551055-157552368	.	.	1.69929	1.80125	2.03915	2.03915	2.03915	1.83132	1.66062	1.37001	1.22056	1.19565	0.99637	0.99637	0.730674	0.66425	0.66425	0.66425	0.66425	0.66425	0.66425	0.66425	0.66425	0.66425	0.631037	0.33212	0.33212	0.232484	0	0	0.168382	0.33986	0.33986	0.33986	0.577762	0.67972	0.67972	0.67972	0.67972	0.67972	0.67972	0.67972	0.67972	0.67972	0.67972	0.88363
chr7	157658575	157658960	chr7:157658575-157658960	.	.	0	0	0	0	0	0	0	0	0	0.135944	0.33986	0.577762	0.67972	0.67972	0.67972	0.67972	0.67972	0.67972	0.67972	0.67972	0.67972	0.67972	0.67972	0.668891	0.66425	0.66425	0.66425	0.66425	0.66425	0.673532	0.67972	0.67972	0.67972	0.543776	0.33986	0.101958	0	0	0	0	0	0	0	0.203916
chr7	157972223	157973200	chr7:157972223-157973200	.	.	0.29653	0.31934	0.31934	0.298811	0.29653	0.312497	0.333868	0.3375	0.33434	0.31934	0.31934	0.31934	0.310216	0.29653	0.29653	0.177918	0	0	0	0	0	0	0	0	0	0	0	0	0	0	0	0	0	0	0	0	0	0	0	0	0	0	0	0
chr7	157990799	157991696	chr7:157990799-157991696	.	.	0.67972	0.67972	0.67972	0.67972	0.441818	0.33986	0.33986	0.271888	0	0	0	0	0	0	0	0	0	0	0	0	0	0	0	0	0	0	0	0	0	0	0	0	0	0	0	0	0.305874	0.33986	0.33986	0.33986	0.33986	0.33986	0.33986	0.33986
chr7	158712175	158713056	chr7:158712175-158713056	.	.	0.67972	0.67972	0.67972	0.645734	0.33986	0.33986	0.33986	0.33986	0.33986	0.33986	0.33986	0.33986	0.33986	0.33986	0.645734	0.67972	0.67972	0.67972	0.543776	0.33986	0.33986	0.33986	0.33986	0.33986	0.33986	0.33986	0.33986	0.33986	0.33986	0.33986	0.33986	0.33986	0.33986	0.33986	0.577762	0.67972	0.67972	0.67972	0.365333	0.33212	0.33212	0.33212	0.33212	0.33212
chr7	158975679	158975984	chr7:158975679-158975984	.	.	0.33986	0.33986	0.271888	0.271888	0.50979	0.67972	0.67972	0.67972	0.67972	0.67972	0.67972	0.67972	0.67972	0.67972	0.67972	0.67972	0.917615	1.1895	1.35943	1.63132	2.27705	2.37901	2.37901	2.61691	3.36459	3.63648	3.73844	3.46655	3.22865	3.16068	3.67047	4.0783	4.0783	4.0783	4.0783	4.0783	4.0783	4.0783	4.0783	4.0783	3.8404	3.56851	3.39858	3.12669
chr8	206846	207255	chr8:206846-207255	.	.	0	0	0	0	0	0	0	0	0	0	0	0	0	0	0	0	0	0	0	0	0	0	0	0	0	0	0	0	0	0	0	0	0	0	0	0	0	0	0	0	0	0	0	0
chr8	272124	272698	chr8:272124-272698	.	.	0.79073	0.76201	0.573642	0.455464	0.384296	0.37362	0.273988	0.161901	0.14233	0.14233	0.126319	0.12454	0.114852	0.12454	0.12454	0.049816	0	0	0	0	0.056932	0.14233	0.158934	0.16605	0.16605	0.151818	0.163678	0.185028	0.375601	0.39537	0.39537	0.397596	0.39855	0.39855	0.413481	0.401301	0.405255	0.413163	0.37741	0.37741	0.37741	0.396281	0.56612	0.56612
chr8	361121	361713	chr8:361121-361713	.	.	1.16237	1.16237	1.15289	0.80418	0.85399	0.823151	0.77096	0.71166	0.74961	0.547975	0.59782	0.59782	0.59782	0.538039	0.59782	0.557966	0.345398	0.33211	0.33211	0.352042	0.39855	0.39855	0.39855	0.443475	0.47043	0.39855	0.294662	0.23063	0.23063	0.23063	0.23063	0.23063	0.23063	0.23063	0.23063	0.23063	0.23063	0.138378	0.184504	0.23063	0.23063	0.23063	0.233344	0.231987
chr1	16952035	16952972	chr1:16952035-16952972	.	.	0	0	0	0	0	0	0	0	0	0	0.271888	0.33986	0.33986	0.33986	0.33986	0.33986	0.33986	0.33986	0.33986	0.33986	0.33986	0.33986	0.33986	0.33986	0.33986	0.33986	0.33986	0.67972	0.67972	0.67972	0.67972	0.67972	0.67972	0.67972	0.407832	0.33986	0.33986	0.33986	0.33986	0.33986	0.33986	0.33986	0.33986	0.33986
chr8	811166	811678	chr8:811166-811678	.	.	0	0	0	0	0	0	0	0	0	0	0	0	0	0	0	0	0	0	0	0	0	0	0	0	0	0	0	0	0	0.232484	0.597824	0.66425	0.763886	0.99637	0.772189	0.99637	0.99637	0.99637	0.99637	0.956516	0.7971	0.7971	0.7971	0.870167
chr8	1096357	1097914	chr8:1096357-1097914	.	.	0	0	0	0	0	0	0	0.039854	0.19927	0.19927	0.19927	0.19927	0.22418	0.24909	0.24909	0.229162	0.19927	0.338766	0.39855	0.438406	0.531402	0.66425	0.66425	0.66425	0.66425	0.66425	0.58122	0.478262	0.577898	0.66425	0.66425	0.597824	0.33212	0.33212	0.33212	0.33212	0.33212	0.33212	0.33212	0.335216	0.33986	0.101958	0	0
chr8	1481634	1482269	chr8:1481634-1482269	.	.	0.203916	0.33986	0.33986	0.33986	0.321392	0.31934	0.321392	0.33986	0.33986	0.33986	0.33986	0.33986	0.33986	0.33986	0.33986	0.407832	0.67972	0.67972	0.67972	0.67972	0.67972	0.67972	0.671985	0.66425	0.464972	0.33212	0.33212	0.33212	0.431759	0.66425	0.66425	0.66425	0.66425	0.66425	0.66425	0.66425	0.66425	0.604208	0.49819	0.53267	0.29124	0.312497	0.253834	0.24909
chr8	1797859	1798781	chr8:1797859-1798781	.	.	0.317059	0.29653	0.29653	0.29653	0.29653	0.29653	0.29653	0.29653	0.29653	0.278728	0.27675	0.27675	0.280706	0.29653	0.127736	0	0	0	0	0	0	0.305874	0.33986	0.33986	0.33986	0.33986	0.33986	0.33986	0.33986	0.33986	0.33986	0.33986	0.33986	0.33986	0.311855	0.24909	0.363676	0.39855	0.391906	0.33211	0.33211	0.33211	0.33211	0.33211
chr8	1865259	1865756	chr8:1865259-1865756	.	.	0	0	0	0	0	0	0	0	0	0	0	0	0	0	0	0	0	0.265696	0.33212	0.332894	0.335216	0.33212	0.33212	0.33212	0.265696	0.24909	0.24909	0.24909	0.24909	0.24909	0.239126	0.169372	0.16605	0.16605	0.16605	0.158934	0.14233	0.16605	0.151818	0.14233	0.161306	0.03321	0	0
chr8	2010975	2011980	chr8:2010975-2011980	.	.	0.33868	0.3375	0.3375	0.339152	0.475804	0.67972	0.67972	0.67972	0.67972	0.67972	0.67972	0.67972	0.67972	0.33986	0.33986	0.33986	0.33986	0.33986	0.33986	0.33986	0.33986	0.33986	0.33986	0.33986	0.33986	0.33986	0.33986	0.611748	0.543776	0.33986	0.33986	0.33986	0.33986	0.33986	0.33986	0.33986	0.336764	0.33212	0.33212	0.33212	0.33212	0.33212	0.33212	0.33212
chr8	2021027	2022218	chr8:2021027-2022218	.	.	0.5535	0.525852	0.509778	0.4884	0.4884	0.46398	0.2442	0.25947	0.25947	0.25947	0.330372	0.747225	0.747225	0.573275	0.800621	0.948884	1.1861	1.1861	1.1861	1.1861	1.30471	1.36405	1.24547	1.22056	0.896704	0.8184	1.07606	1.3451	1.19565	1.19565	1.09598	0.99632	0.99632	0.99632	0.963108	0.714025	0.66421	0.66421	0.547975	0.412764	0.273986	0.24908	0.24908	0.298896
chr8	2485111	2485529	chr8:2485111-2485529	.	.	0.448345	0.448345	0.381935	0.39855	0.577898	0.66425	0.678173	0.67972	0.67972	0.67972	0.67972	0.678173	0.67972	0.66425	0.66425	0.49819	0.49819	0.49819	0.42346	0.274	0.49819	0.49819	0.548008	0.66425	0.66425	0.431759	0.33212	0.33212	0.33212	0.33212	0.33212	0.33212	0.33212	0.33212	0.365333	0.665797	0.67972	0.67972	0.67972	0.67972	0.67972	0.67972	0.67972	0.645734
chr8	2557407	2557731	chr8:2557407-2557731	.	.	0.531398	0.66425	0.667344	0.646896	0.63869	0.606742	0.59305	0.5535	0.5535	0.5535	0.5535	0.38745	0.290596	0.261198	0.25947	0.415152	0.51894	0.51894	0.51894	0.51894	0.51894	0.51894	0.4884	0.482972	0.339166	0.2442	0.2442	0.29304	0.46126	0.46126	0.47483	0.4884	0.4884	0.482972	0.446704	0.437	0.432628	0.41514	0.41514	0.498172	0.610852	0.662584	0.7971	0.704077
chr8	2653557	2654936	chr8:2653557-2654936	.	.	1.27738	1.30092	1.34087	1.3285	1.27738	1.21351	0.95803	0.95803	0.95803	0.95803	0.95803	0.95803	0.95803	0.702558	0.63869	0.63869	0.34425	0.27719	0.234397	0.199272	0.24909	0.32382	0.49819	0.614432	0.66425	0.66425	0.673532	0.67972	0.67972	0.67972	0.67972	0.67972	0.67972	0.67972	0.67972	0.9516	1.01957	1.01957	1.01957	1.01957	1.01957	1.01957	1.01957	0.74769
chr8	6770985	6771720	chr8:6770985-6771720	.	.	0.60428	0.602975	1.03023	1.21204	1.05439	0.772189	1.22056	1.3533	1.50961	1.50635	1.59443	1.80502	1.80502	1.81675	1.81805	1.83146	2.07884	1.87582	1.8506	1.85889	1.60386	1.49456	1.49456	1.49456	1.71874	1.74365	1.39492	1.24547	1.48835	1.76594	1.2608	1.23834	1.23926	1.23926	1.14631	0.92944	0.92944	0.92323	0.92254	0.92254	0.676524	0.61502	0.61502	0.61502
chr8	6777335	6778288	chr8:6777335-6778288	.	.	0	0	0	0	0	0	0	0	0	0	0	0	0	0	0	0	0	0	0	0	0	0	0	0	0	0	0	0	0	0	0	0	0	0	0	0.21978	0.226228	0.19927	0.19927	0.19927	0.16605	0.138772	0.12454	0.12454
chr8	6940047	6940911	chr8:6940047-6940911	.	.	0.498185	0.66425	0.66425	0.66425	0.66425	0.667344	0.67972	0.67972	0.67972	0.67972	0.67972	0.67972	0.67972	0.67972	0.67972	0.67972	0.67972	0.88363	1.01957	1.35943	1.35943	1.1895	1.01957	1.01957	0.849645	0.67972	0.67972	0.67972	0.67972	0.67972	0.67972	0.67972	0.67972	0.67972	0.67972	0.67972	0.670438	0.597826	0.49819	0.49819	0.49819	0.34873	0.24909	0
chr1	17126927	17127324	chr1:17126927-17127324	.	.	3.02474	3.05872	3.05872	3.05872	3.16068	3.39858	3.29662	2.8888	2.61691	2.37901	2.37901	1.80125	1.35943	1.69929	1.6653	1.35943	1.69929	1.97118	2.03915	2.03915	2.03915	2.03915	1.83523	1.69929	1.39342	1.35943	1.35943	1.35943	1.25747	1.01957	1.35943	1.35943	1.35943	1.35943	1.35943	1.35943	1.49537	1.34706	1.3285	1.3285	0.99637	0.730674	0.797098	0.772189
chr8	8641498	8642005	chr8:8641498-8642005	.	.	0.77493	0.77493	0.736185	0.711829	0.647618	0.660072	0.74725	0.697434	0.843316	0.868223	0.99632	1.13224	1.13763	1.1861	1.14656	1.08726	1.1861	1.1861	1.08726	0.983931	0.98842	0.98842	0.98842	0.830268	0.79073	0.814466	0.778078	0.72747	0.66421	0.830261	0.91329	0.929896	0.73538	0.85399	0.85399	0.85399	0.85399	0.85399	0.85399	0.750803	0.75501	0.81112	0.747235	0.66421
chr8	10563003	10564142	chr8:10563003-10564142	.	.	1.09251	1.09251	1.04333	1.03786	1.26185	1.29134	1.24543	1.25199	1.31101	1.25333	1.19565	1.19565	1.0163	0.884887	0.739375	0.7326	0.7326	0.7326	0.750924	0.847949	0.99637	0.836952	0.59782	0.438404	0.39855	0.371974	0.33211	0.33211	0.199262	0.158934	0.14233	0.151818	0.151818	0.18266	0.19927	0.19927	0.19927	0.19927	0.19927	0.358694	0.338754	0.33211	0.33211	0.27992
chr8	10948979	10949581	chr8:10948979-10949581	.	.	0	0	0	0	0	0	0	0	0	0	0	0	0	0	0	0	0	0	0	0	0	0	0	0	0	0	0	0	0.101958	0.33986	0.335216	0.298908	0.24909	0.214216	0.19927	0.19927	0.19927	0.378622	0.371974	0.298895	0.28466	0.28466	0.28466	0.28466
chr8	10966454	10966954	chr8:10966454-10966954	.	.	0.25947	0.25947	0.25947	0.25947	0.25947	0.25947	0.25947	0.25947	0.266382	0.254622	0.24909	0.333784	0.391906	0.33211	0.33211	0.31313	0.17475	0.1107	0.1107	0.1107	0.1107	0.1107	0.107379	0.109593	0.102951	0.1107	0.1107	0.1107	0.1107	0.188197	0.22141	0.238012	0.24908	0.277544	0.28466	0.218239	0.169372	0.19927	0.19927	0.219198	0.291379	0.33986	0.33986	0.33986
chr8	10979164	10979799	chr8:10979164-10979799	.	.	6.29714	6.85511	6.93474	5.69567	4.89627	4.9105	5.42288	6.08948	7.14039	7.45589	7.97065	8.21973	9.8447	8.62727	9.19128	11.1922	15.6092	17.1203	19.0631	21.6702	24.0448	26.3198	26.9508	29.6906	27.9561	24.1863	26.2536	30.504	32.381	32.9468	30.8119	34.1069	36.8361	37.7897	38.8714	39.149	32.5943	36.9269	38.359	37.135	35.8682	34.6441	33.292	30.9861
chr8	11038942	11039443	chr8:11038942-11039443	.	.	0.16605	0.189304	0.16605	0.16605	0.189304	0.20342	0.213035	0.2185	0.2185	0.2185	0.2185	0.208885	0.203116	0.228204	0.23063	0.219713	0.210808	0.2185	0.2185	0.226991	0.115315	0	0.138378	0.23063	0.231987	0.53724	0.958488	1.05862	1.27305	1.38375	1.49708	1.59672	1.59672	1.59672	1.77919	1.77915	1.77915	1.77915	1.57994	1.49456	1.91607	2.13961	2.29803	2.37901
chr8	11389488	11390411	chr8:11389488-11390411	.	.	0	0	0	0	0	0	0	0	0	0	0	0	0	0	0	0	0	0	0	0.179343	0.19927	0.19927	0.259054	0.39855	0.39855	0.488226	0.59654	0.63869	0.63869	0.63869	0.63869	0.63869	0.54034	0.55439	0.63869	0.588128	0.49819	0.517162	0.59305	0.59305	0.59305	0.59305	0.63869	0.355379
chr8	11392712	11393309	chr8:11392712-11393309	.	.	1.63439	1.56901	1.30751	1.30751	1.31376	1.30981	1.30981	1.02139	0.98844	0.98844	0.98844	0.98844	0.98844	0.98844	0.98844	0.691908	0.4618	0.33212	0.33212	0.33212	0.33212	0.33371	0.099636	0	0	0	0	0	0	0	0	0	0	0	0	0	0	0	0	0	0	0	0	0
chr8	11439470	11440722	chr8:11439470-11440722	.	.	0.466467	0.525845	0.44282	0.287832	0.22141	0.22141	0.1107	0.114852	0.133435	0.140551	0.138772	0.131656	0.123156	0.123156	0.1107	0.12869	0.24908	0.277544	0.342735	0.534719	0.484326	0.34595	0.34595	0.33211	0.33211	0.33211	0.36532	0.49816	0.49816	0.49816	0.60867	0.654002	0.66421	0.666979	0.6919	0.6919	0.680824	0.66421	0.774223	0.873154	0.697918	0.6919	0.66145	0.49816
chr8	11443043	11444063	chr8:11443043-11444063	.	.	0.29653	0.29653	0.282684	0.27675	0.27675	0.273294	0.269838	0.27675	0.525825	0.5535	0.5535	0.581185	0.59305	0.682009	0.87535	0.74728	0.74728	0.74728	0.74728	0.951534	0.99637	0.99637	0.830303	0.66421	0.66421	0.66421	0.747235	0.929926	1.07608	1.19565	1.19565	1.19565	1.06612	1.24547	1.24547	1.24547	1.24547	1.17074	1.06924	1.24394	1.24861	1.24861	1.24768	0.712574
chr8	11783038	11784016	chr8:11783038-11784016	.	.	0.99637	0.66425	0.66425	0.66425	0.66425	0.671985	0.67972	0.9516	1.01957	0.979822	0.95803	0.95803	0.95803	0.95803	0.937495	0.88958	0.88958	0.836183	0.83025	0.88958	0.682009	0.622703	0.848049	0.652356	0.59305	0.620434	0.642793	0.63869	0.63869	0.63869	0.63869	0.542885	0.63869	0.795145	1.01957	1.01957	1.01957	1.01957	1.01957	1.12153	1.35943	1.35943	1.35943	1.35943
chr8	11861151	11861858	chr8:11861151-11861858	.	.	0.69188	0.645756	0.46126	0.415134	0.211814	0.23063	0.224358	0.19927	0.19927	0.19927	0.19927	0.16605	0.03321	0	0	0.03321	0.16605	0.16605	0.149446	0.14233	0.14233	0.14233	0.156562	0.16605	0.169372	0.19927	0.176016	0.19927	0.234144	0.24909	0.263638	0.32183	0.32183	0.320087	0.415145	0.63869	0.63869	0.636245	0.691878	0.880572	0.660429	0.947085	0.9507	0.9507
chr8	12013807	12014226	chr8:12013807-12014226	.	.	0	0	0	0	0	0	0	0	0	0	0	0	0	0	0	0	0	0	0	0	0.237902	0.33986	0.33986	0.33986	0.33986	0.33986	0.33986	0.475804	0.67972	0.67972	0.67972	0.67972	0.67972	0.67972	0.67972	0.67972	0.67972	0.67972	0.67972	0.67972	0.67972	0.67972	0.67972	0.67972
chr8	18846435	18847072	chr8:18846435-18847072	.	.	0.46646	0.534726	0.69576	0.69576	0.69576	0.5798	0.554024	0.461776	0.46384	0.46384	0.46384	0.46384	0.46384	0.46384	0.46384	0.465936	0.46646	0.46646	0.46646	0.676358	0.69968	0.69968	0.69968	0.69968	0.69968	0.629714	0.46646	0.46646	0.46778	0.468308	0.279876	0.23323	0.23323	0.23323	0.23323	0.23323	0.23323	0.23323	0.23323	0.23323	0.23323	0.23323	0.23389	0.023455
chr1	17274041	17275210	chr1:17274041-17275210	.	.	0	0	0	0	0	0	0	0	0	0	0	0	0	0	0	0	0	0	0	0	0	0	0	0	0	0	0	0	0	0	0	0	0	0	0	0	0	0	0.067972	0.33986	0.33986	0.33986	0.33986	0.33986
chr8	21675863	21676722	chr8:21675863-21676722	.	.	0.872859	0.49819	0.497211	0.443475	0.385262	0.31313	0.28466	0.28466	0.28466	0.28466	0.28466	0.28466	0.28466	0.28466	0.14233	0.128098	0.129877	0.028466	0	0	0	0	0.071165	0.14233	0.149446	0.16605	0.16605	0.181865	0.19768	0.211168	0.379206	0.403278	0.41514	0.41514	0.41514	0.41514	0.41514	0.400209	0.39855	0.553832	0.59305	0.59305	0.59305	0.59305
chr1	17309439	17310872	chr1:17309439-17310872	.	.	0	0	0	0	0	0	0	0	0	0	0	0	0	0	0	0	0	0	0	0	0	0	0	0	0	0	0	0	0	0	0	0	0	0	0	0	0	0	0	0	0	0	0	0
chr8	21707115	21708348	chr8:21707115-21708348	.	.	0	0	0	0	0	0	0	0	0	0	0	0	0.16605	0.16605	0.151818	0.138772	0.135214	0.14233	0.16605	0.16605	0.147074	0.131656	0.100737	0.09963	0.09963	0.104058	0.119004	0.12454	0.12454	0.140551	0.14233	0.14233	0.14233	0.14233	0.151818	0.161306	0	0	0	0	0	0	0	0
chr8	22059315	22059708	chr8:22059315-22059708	.	.	0	0	0	0	0	0	0	0	0	0	0	0	0	0	0	0	0	0	0	0	0	0	0	0	0	0	0	0	0	0	0	0	0	0	0	0	0	0.237902	0.33986	0.337538	0.33212	0.33212	0.33212	0.33212
chr8	22368011	22368432	chr8:22368011-22368432	.	.	0.66425	0.66425	0.74769	1.01957	1.01725	0.99637	0.99637	1.01493	1.01957	0.994954	0.95803	0.95803	0.95803	1.0219	1.27738	1.27738	1.27738	1.27738	1.37318	1.27738	1.24544	0.95803	0.95803	0.95803	0.95803	0.95803	0.9516	0.646896	0.63869	0.63869	0.702558	1.01957	1.01957	1.01957	1.01957	1.01957	1.11534	1.26207	0.984868	0.910115	1.46898	1.59672	1.30931	1.27738
chr8	22405379	22406186	chr8:22405379-22406186	.	.	0	0	0	0	0	0	0	0	0	0	0	0	0	0	0	0	0	0	0	0	0	0	0	0	0	0	0	0	0	0	0	0	0	0	0	0	0	0	0	0	0	0	0	0
chr8	22574803	22575240	chr8:22574803-22575240	.	.	1.59672	1.59672	1.75639	1.92119	1.66062	1.99274	1.64401	1.43478	1.28532	1.49456	1.49456	1.62101	1.49456	1.49456	1.27038	1.5942	2.01187	1.91607	1.96974	1.99274	2.05917	2.45772	2.49093	2.2533	2.29928	2.60588	2.49093	2.32487	2.29803	1.91607	1.91607	1.91607	1.91607	1.82205	1.6605	1.6605	1.6605	1.60866	1.49575	1.00122	0.90354	0.7326	0.7326	0.7326
chr8	23283443	23284236	chr8:23283443-23284236	.	.	0.99633	1.05326	1.13866	1.13866	1.15764	1.30708	1.28099	1.30944	1.22879	0.963107	0.99632	0.846866	0.83026	0.83026	0.83026	0.73538	0.71166	0.720555	0.929926	1.171	1.19565	1.30347	1.26255	1.19565	0.992456	0.921643	0.99637	0.99637	0.99637	0.886029	0.88958	0.88958	0.88958	0.830304	0.74728	0.946552	0.99637	0.99637	0.99637	1.08487	1.107	1.107	1.33829	1.42332
chr8	23337805	23338416	chr8:23337805-23338416	.	.	0.67972	0.475804	0.33986	0.33986	0.33986	0.33986	0.577762	0.67972	0.67972	0.67972	0.67972	0.67972	0.67972	0.67972	0.67972	0.67972	0.67972	0.67972	0.67972	0.67972	0.67972	0.67972	0.67972	0.611748	0.33986	0.33986	0.33986	0.33986	0.33986	0.33986	0.101958	0	0	0	0	0	0	0	0	0	0	0	0	0
chr1	17519915	17520938	chr1:17519915-17520938	.	.	0	0	0	0	0	0	0	0	0	0	0	0	0	0.232484	0.257393	0.24909	0.24909	0.24909	0.24909	0.24909	0.298908	0.33212	0.33212	0.33212	0.33212	0.33212	0.597824	0.531402	0.58122	0.66425	0.66425	0.66425	0.514796	0.49819	0.74728	0.74728	0.74728	0.572917	0.647644	0.66425	0.66425	0.66425	0.66425	0.66425
chr8	27886651	27887332	chr8:27886651-27887332	.	.	0.66425	0.49819	0.49819	0.315515	0.307211	0.24909	0.24909	0.149454	0	0	0	0	0	0	0	0	0	0	0	0.039854	0.19927	0.22418	0.24909	0.219198	0.19927	0.24909	0.24909	0.44837	0.548008	0.66425	0.66425	0.66425	0.668891	0.67972	0.668891	0.66425	0.963158	0.99637	0.99637	0.99637	0.99637	1.01261	1.01957	0.9516
chr8	28348935	28349336	chr8:28348935-28349336	.	.	0.24909	0.24909	0.24909	0.24909	0.26001	0.26274	0.446658	0.52548	0.578028	0.78822	0.78822	0.789228	0.79734	0.79836	0.800428	0.80353	0.809248	0.81399	0.81187	0.725758	0.80353	0.808174	0.81346	0.81399	0.81134	0.80869	0.80869	0.80869	0.889558	1.07137	0.882331	0.79836	0.740376	0.52884	0.528168	0.52548	0.689532	1.0147	1.07137	1.07137	1.07137	1.06586	1.06448	0.93142
chr8	29529019	29529400	chr8:29529019-29529400	.	.	0.381512	0.361	0.372487	0.37741	0.393574	0.237218	0.201636	0.20757	0.20757	0.20757	0.2001	0.19927	0.179338	0.16605	0.16605	0.16605	0.33211	0.394634	0.45246	0.39855	0.418477	0.59782	0.59782	0.59782	0.59782	0.7971	0.704077	0.704077	0.7971	0.7971	0.7971	0.7971	0.956516	0.99637	1.01297	1.12092	1.23612	0.99637	0.896689	1.11255	0.99632	1.01293	1.07605	1.19565
chr8	38559651	38560464	chr8:38559651-38560464	.	.	0.33986	0.33986	0.337538	0.33212	0.33212	0.339086	0.33986	0.33986	0.338312	0.33212	0.33212	0.33212	0.33212	0.33212	0.323817	0.32382	0.343748	0.19927	0.19927	0.19927	0.19927	0.19927	0.19927	0.19927	0.19927	0.19927	0.214216	0.24909	0.204252	0.19927	0.204252	0.24909	0.26314	0.31934	0.31934	0.32573	0.33212	0.431759	0.665797	0.576988	0.332894	0.33986	0.33986	0.33986
chr8	38633587	38634276	chr8:38633587-38634276	.	.	0.216314	0.20757	0.200647	0.19768	0.19768	0.19768	0.19768	0.19768	0.203614	0.199268	0.03321	0	0	0	0	0	0	0	0	0	0	0	0	0	0	0	0	0	0	0	0	0	0	0	0	0	0	0	0	0	0.06642	0.16605	0.169372	0.19927
chr8	40061007	40062456	chr8:40061007-40062456	.	.	1.35943	1.35122	1.27738	1.27738	1.27738	1.27738	1.27738	1.0334	0.95803	1.04926	1.1861	0.978536	0.87535	0.548008	0.49819	0.49819	0.49819	0.500265	0.49819	0.256356	0.25947	0.25947	0.247254	0.2442	0.212749	0.169372	0.16605	0.16605	0.16605	0.18266	0.19927	0.19927	0.19927	0.119562	0	0	0	0	0	0	0	0	0	0
chr1	17595209	17595880	chr1:17595209-17595880	.	.	0.66425	0.66425	0.66425	0.365333	0.33212	0.33212	0.33212	0.33212	0.33212	0.33212	0.33212	0.33212	0.33212	0.321896	0.31934	0.31934	0.31934	0.31934	0.31934	0.063868	0	0	0	0	0	0	0	0	0	0	0	0	0	0	0	0.174363	0.24909	0.24909	0.24909	0.24909	0.24909	0.24909	0.24909	0.24909
chr8	41623119	41623556	chr8:41623119-41623556	.	.	0.46126	0.46126	0.46126	0.46126	0.448718	0.577893	0.59782	0.538024	0.49816	0.631	0.690788	0.623516	0.480612	0.39855	0.39855	0.425465	0.437	0.437	0.453982	0.46126	0.463974	0.4884	0.501361	0.49819	0.49819	0.49819	0.622735	0.74728	0.753506	0.528287	0.49819	0.532122	0.804811	0.612952	0.557984	0.561	0.561	0.561	0.561	0.561	0.561	0.561	0.7854	0.8415
chr8	41713663	41714280	chr8:41713663-41714280	.	.	7.66438	7.66438	7.91985	7.98372	8.35373	8.30307	8.66934	8.59291	7.98144	7.72398	7.72398	7.62743	7.01596	6.7585	6.6719	6.03238	5.67563	5.28645	4.67026	4.3217	3.99187	3.83214	2.9699	2.61863	2.55476	2.55476	2.29928	2.23541	1.78833	1.27738	0.95803	0.95803	0.957297	0.9507	0.9507	0.9507	0.953632	0.95803	0.734492	0.63869	0.63869	0.63869	0.415145	0.479015
chr8	42217163	42217764	chr8:42217163-42217764	.	.	0	0	0	0	0	0	0	0	0	0	0	0	0	0	0	0	0	0	0	0	0	0.224181	0.24909	0.24909	0.24909	0.257393	0.33212	0.33212	0.338312	0.33986	0.33986	0.33986	0.33986	0.33986	0.33986	0.33986	0.33986	0.33986	0.337538	0.33212	0.33212	0.33212	0.33212	0.33212
chr8	42305747	42306888	chr8:42305747-42306888	.	.	0.59305	0.59305	0.50629	0.30751	0.30751	0.30751	0.254932	0.24909	0.24909	0.24909	0.24909	0.49819	0.591654	0.61502	0.61502	0.61502	0.891788	0.92254	0.910534	0.597826	0.49819	0.49819	0.418478	0.39855	0.39855	0.39855	0.39855	0.39855	0.478262	0.49819	0.603337	0.608429	0.59305	0.59305	0.59305	0.29653	0.29653	0.29653	0.525825	0.5535	0.304425	0.27675	0.27675	0.27675
chr8	42638175	42638692	chr8:42638175-42638692	.	.	0.402756	0.30935	0.276759	0	0	0	0	0	0	0	0	0	0	0	0	0	0	0	0	0	0	0	0	0	0	0	0	0	0	0	0	0	0	0	0	0	0	0	0	0	0	0	0	0
chr8	42753287	42754176	chr8:42753287-42754176	.	.	0	0	0	0	0	0	0	0	0	0	0	0	0	0	0	0	0	0	0	0	0	0	0	0	0	0	0	0	0	0	0	0	0	0	0	0	0	0	0	0	0	0	0	0
chr8	47899595	47900628	chr8:47899595-47900628	.	.	0.518115	0.49819	0.49819	0.49819	0.58122	0.66425	0.66425	0.66425	0.661694	0.63869	0.63869	0.63869	0.63869	0.51224	0.49819	0.49819	0.62464	0.63869	0.95803	0.91588	0.627712	0.498185	0.478258	0.657604	0.59782	0.59782	0.59782	0.59782	0.59782	0.657604	0.856881	0.99637	1.09601	1.24547	1.49456	1.66062	1.66062	1.68483	1.68752	1.69929	1.69929	1.69929	1.35284	1.35002
chr8	48671271	48671620	chr8:48671271-48671620	.	.	0.224177	0.22141	0.199268	0.1107	0.1107	0.106272	0.107379	0.1107	0.1107	0.12454	0.12454	0.135214	0.147074	0.186444	0.194092	0.2001	0.20757	0.20757	0.020757	0	0	0	0	0	0	0	0	0	0	0	0	0	0	0	0	0	0	0	0	0	0	0	0	0
chr8	51396119	51396648	chr8:51396119-51396648	.	.	1.35943	1.35943	1.35943	1.35943	1.4274	1.35943	1.35943	1.6653	1.69929	1.69929	1.69929	1.69929	1.69929	1.69929	1.4274	1.35943	1.28558	1.27738	1.13595	0.88958	0.88958	0.88958	0.88958	0.88958	0.88958	0.88958	0.88958	0.94434	0.830294	0.63869	0.61587	0.337587	0.29653	0.307935	0.31934	0.31934	0.312497	0.288618	0.27675	0.27675	0.27675	0.5535	0.5535	0.280706
chr8	53502031	53503364	chr8:53502031-53503364	.	.	0.49819	0.49819	0.49819	0.515886	0.4884	0.4884	0.4884	0.4884	0.466688	0.437	0.437	0.437	0.453982	0.53724	0.7326	0.7326	0.7326	0.697254	0.6555	0.6555	0.62272	0.61774	0.39855	0.39855	0.538039	0.59782	0.59782	0.657604	0.7971	0.7971	0.7971	0.757233	0.66421	0.66421	0.66421	0.747235	0.896704	0.79705	0.59779	0.483928	0.405648	0.369469	0.33211	0.357016
chr8	53529343	53529528	chr8:53529343-53529528	.	.	0.540866	0.526634	0.455466	0.427	0.398532	0.28466	0.256194	0.14233	0.14233	0.158937	0.24909	0.268066	0.29653	0.29653	0.29653	0.29653	0.29653	0.29653	0.29653	0.29653	0.29653	0.31683	0.33986	0.33986	0.33986	0.33986	0.33986	0.33986	0.33986	0.33986	0.323444	0.31934	0.31934	0.255472	0	0	0	0	0	0	0	0	0	0
chr8	55924523	55924944	chr8:55924523-55924944	.	.	0.33986	0.33986	0.50979	0.67972	0.67972	0.577762	0.33986	0.33986	0.33986	0.33986	0.33986	0.33986	0.33986	0.33986	0.33986	0.33986	0.334442	0.336764	0.33986	0.33986	0.33986	0.33599	0.33212	0.33212	0.33212	0.33212	0.16606	0	0	0	0	0	0	0	0	0	0	0	0.203916	0.33986	0.33986	0.33986	0.33986	0.33986
chr8	66513715	66514112	chr8:66513715-66514112	.	.	0.4884	0.4884	0.4884	0.403796	0.255318	0.25947	0.25947	0.25947	0.25947	0.25947	0.38713	0.44837	0.548006	0.74728	0.74728	0.612766	0.59782	0.59782	0.59782	0.59782	0.418477	0.36533	0.33211	0.29415	0.28466	0.28466	0.28466	0.31313	0.33211	0.33211	0.33211	0.33211	0.33211	0.338754	0.303892	0.26021	0.162798	0	0	0	0	0	0	0
chr1	17697999	17698828	chr1:17697999-17698828	.	.	0	0	0	0	0	0	0	0	0	0	0	0	0.305874	0.33986	0.33986	0.33986	0.33986	0.50979	0.67972	0.67972	0.67972	0.67972	0.67972	0.67972	0.67972	0.67972	0.67972	0.67972	0.67972	0.67972	0.985585	1.01957	1.01957	1.01957	1.01957	1.01957	0.713705	0.67972	0.67972	0.67972	0.67972	0.50979	0.333668	0.33212
chr8	69662951	69663704	chr8:69662951-69663704	.	.	0.67972	0.67972	0.67972	0.441818	0.33986	0.338208	0.337736	0.405002	0.67228	0.66955	0.937366	1.00432	1.00432	1.00432	1.00432	0.998755	0.993991	0.99637	0.99637	0.697462	0.662134	0.856648	0.98844	0.98844	0.986097	0.98063	0.98063	1.27482	1.30751	1.31688	1.31792	1.51984	1.66062	1.66062	1.39492	1.3285	1.3285	1.3285	1.3285	1.3285	1.3285	1.3285	1.3285	1.3285
chr8	73077127	73077696	chr8:73077127-73077696	.	.	1.01957	1.01957	1.01957	1.01957	1.01957	0.9516	0.67972	0.67972	0.67972	0.645734	0.33986	0.33986	0.33986	0.33986	0.33986	0.33986	0.101958	0	0	0	0.067972	0.33986	0.33986	0.33986	0.33986	0.33986	0.33986	0.33986	0.33986	0.33986	0.33986	0.33986	0.33986	0.33986	0.33986	0.33986	0.33986	0.339086	0.33212	0.33212	0.33212	0.569252	0.67972	0.67972
chr1	17885779	17887306	chr1:17885779-17887306	.	.	0	0	0	0	0	0	0	0	0	0	0	0	0	0	0	0	0	0	0	0	0	0	0	0	0	0	0	0	0	0	0	0	0	0	0	0	0	0	0	0	0	0	0	0
chr8	98358039	98359120	chr8:98358039-98359120	.	.	0.59782	0.508126	0.587854	0.593527	0.526627	0.49816	0.481555	0.33211	0.382718	0.365321	0.28466	0.245128	0.229711	0.24908	0.224172	0.14233	0.14233	0.14233	0.14233	0.138772	0.136994	0.24908	0.199264	0.135214	0.14233	0.151818	0.14233	0.252636	0.273986	0.28466	0.28466	0.28466	0.28466	0.268057	0.33211	0.400642	0.437	0.410085	0.39855	0.39855	0.39855	0.338754	0.33211	0.385252
chr1	18150295	18151088	chr1:18150295-18151088	.	.	0.33986	0.33986	0.33986	0.33986	0.33986	0.33986	0.441818	0.67972	0.67972	0.67972	0.67972	0.67972	0.67972	0.67972	0.67972	0.611748	0.33986	0.33986	0.33986	0.33986	0.33986	0.33986	0.33986	0.33986	0.33986	0.33986	0.33986	0.33986	0.33986	0.33986	0.237902	0	0	0	0	0	0	0	0	0	0	0	0	0
chr8	100907095	100907824	chr8:100907095-100907824	.	.	0.39855	0.39855	0.39855	0.39855	0.39855	0.39855	0.39855	0.39855	0.438406	0.588533	0.992208	1.03788	1.03335	1.03077	0.97377	0.76877	0.76877	0.64064	0.51251	0.515381	0.5157	0.593058	0.850915	1.03077	1.03013	1.03529	1.04246	1.05771	1.06448	1.02906	0.99637	1.12092	1.24547	1.17074	0.797098	0.797098	1.0711	1.25148	1.30553	1.25748	1.24547	1.28697	1.29735	1.29735
chr8	101127311	101128088	chr8:101127311-101128088	.	.	1.91607	1.91607	1.87392	1.53671	1.38278	1.31328	1.57607	1.57245	1.1365	1.14583	1.24547	1.24547	1.27038	1.221	1.12282	1.09251	0.874009	0.6555	0.6555	0.6118	0.42162	0.39855	0.326418	0.28466	0.28466	0.28466	0.289405	0.346341	0.427	0.427	0.427	0.498165	0.678444	0.73063	0.66421	0.66421	0.631	0.49816	0.49816	0.59305	0.59305	0.593527	0.59782	0.737316
chr1	18159959	18161208	chr1:18159959-18161208	.	.	1.14101	1.09251	1.09251	1.09251	1.09251	1.09251	1.09251	1.13008	0.750223	0.4884	0.491454	0.53622	0.51894	0.51894	0.51894	0.378516	0.2442	0.120743	0.2442	0.2442	0.2442	0.2442	0.2442	0.43956	0.491337	0.494274	0.463974	0.46126	0.46126	0.46126	0.46126	0.46126	0.444278	0.437	0.437	0.397843	0.345398	0.352042	0.32262	0.308385	0.33211	0.345398	0.19927	0.19927
chr8	111981863	111982616	chr8:111981863-111982616	.	.	0.3375	0.3375	0.472504	0.67501	0.67501	0.67501	0.97876	1.01251	1.01251	1.01251	1.01251	1.01251	1.01251	1.01463	1.01957	1.01957	1.01957	1.01957	1.01957	1.01957	1.01957	1.01957	0.781675	0.67972	0.67972	0.67972	0.543776	0.33986	0.33986	0.33986	0.033986	0	0	0	0	0	0	0	0	0	0	0	0	0
chr8	124527719	124528464	chr8:124527719-124528464	.	.	0.261534	0.419881	0.56933	0.56933	0.854018	0.896735	0.876808	0.99637	0.99637	0.99633	1.06608	1.61911	1.75818	1.76544	1.81628	2.20548	2.17954	2.07575	2.07575	2.24211	2.73504	3.00368	3.73634	4.20286	4.4138	4.7692	5.4759	6.44455	7.49234	8.04585	8.71798	8.95519	9.46917	10.339	10.8541	10.8885	11.8698	13.2855	14.4113	16.0058	16.9588	18.1005	20.2751	21.1091
chr8	124728831	124729000	chr8:124728831-124729000	.	.	0.66421	0.666979	0.672517	0.66421	0.648898	0.734492	0.689135	0.6919	0.694909	0.748262	0.75483	0.56612	0.56612	0.56612	0.33621	0.26509	0.14233	0.138772	0.174356	0.256196	0.28466	0.28466	0.28466	0.29415	0.33211	0.33211	0.33211	0.46495	0.49816	0.44836	0.358686	0.33211	0.33211	0.39855	0.617749	0.7971	0.611083	0.56933	0.662324	0.8342	0.85275	0.8342	0.791588	0.59782
chr8	125385903	125386336	chr8:125385903-125386336	.	.	0.204252	0.24909	0.24909	0.24909	0.194286	0.149446	0.147074	0.16605	0.14233	0.177912	0.16605	0.16605	0.16605	0.16605	0.189304	0.19927	0.19927	0.19927	0.19927	0.22418	0.24909	0.234144	0.19927	0.19927	0.19927	0.19927	0.19927	0.19927	0.269017	0.337538	0.33986	0.339086	0.33986	0.135944	0	0	0	0	0	0	0	0	0	0
chr8	125637175	125638288	chr8:125637175-125638288	.	.	0.33211	0.33211	0.318826	0.2989	0.302221	0.336261	0.37362	0.37362	0.37362	0.428774	0.587854	0.59782	0.577888	0.59782	0.59782	0.438404	0.209232	0.16605	0.16605	0.16605	0.18266	0.221222	0.138378	0	0	0	0	0	0	0	0	0	0	0	0	0	0	0	0	0	0	0	0	0
chr8	128109071	128109792	chr8:128109071-128109792	.	.	1.01957	1.01957	1.01957	1.32544	1.35943	1.22349	1.01957	1.01957	1.01957	0.781675	0.67972	0.67972	0.834951	0.99637	0.99637	0.99637	0.99637	0.99637	1.29529	1.3285	1.20395	0.74728	0.74728	0.74728	0.74728	0.74728	0.74728	0.523099	0.39855	0.39855	0.39855	0.39855	0.39855	0.39855	0.39855	0.49819	0.505149	0.33986	0.33986	0.33986	0.33986	0.33986	0.033986	0
chr8	132407119	132408728	chr8:132407119-132408728	.	.	0.07326	0	0	0	0	0	0	0	0	0	0	0	0	0.039854	0.19927	0.189304	0.161306	0.14233	0.147074	0.16605	0.16605	0.158934	0.14233	0.14233	0.14233	0.138772	0.12454	0.12454	0.12454	0.138772	0.14233	0.14233	0.14233	0.14233	0.176966	0.19927	0.259046	0.31883	0.19927	0.3667	0.50234	0.492433	0.4884	0.472116
chr8	133437375	133438264	chr8:133437375-133438264	.	.	0.66425	0.66425	0.66425	0.66425	0.730674	0.99637	0.99637	0.99637	1.01957	1.01957	1.01957	1.01957	1.01957	0.917615	0.67972	0.67972	0.67972	0.67972	0.67972	0.373846	0.33986	0.33986	0.33986	0.33986	0.33986	0.33986	0.33986	0.33986	0.271888	0	0	0	0	0	0	0	0	0	0	0	0	0	0	0
chr8	133645367	133646296	chr8:133645367-133646296	.	.	0	0	0	0	0	0	0	0	0	0	0	0	0	0	0	0	0	0	0	0	0	0	0	0	0	0	0	0	0.30375	0.3375	0.3375	0.3375	0.438753	0.67501	0.67501	0.67501	0.67501	0.67501	0.675481	0.67972	0.67972	0.67972	0.67972	0.67972
chr1	18729579	18730736	chr1:18729579-18730736	.	.	0.241174	0.229162	0.19927	0.22418	0.24909	0.199272	0	0	0	0	0	0	0	0	0	0	0	0	0	0.237902	0.33986	0.33986	0.33986	0.33986	0.33212	0.335216	0.33986	0.33986	0.33986	0.33986	0.327548	0.31934	0.31934	0.4717	0.67972	0.67972	0.67972	0.67972	0.67972	0.67972	0.67972	0.67972	0.67972	0.441818
chr8	138659311	138660048	chr8:138659311-138660048	.	.	0.46126	0.46126	0.4884	0.496232	0.49819	0.49819	0.49819	0.49819	0.49819	0.49819	0.49819	0.274	0.24909	0.24909	0.24909	0.24909	0.24909	0.26085	0.259461	0	0	0	0	0	0	0	0	0	0	0	0	0	0	0	0	0	0	0	0	0	0	0	0	0
chr1	18734975	18735596	chr1:18734975-18735596	.	.	0.49816	0.49816	0.49816	0.427	0.427	0.469696	0.49816	0.592834	0.59782	0.458331	0.39855	0.39855	0.59782	0.59782	0.485286	0.466688	0.299819	0.238772	0.2442	0.2442	0.2442	0.250308	0.26811	0.27675	0.27675	0.292574	0.292574	0.27675	0.27675	0.27675	0.27675	0.27675	0.27675	0.27675	0.27675	0.27675	0	0	0	0	0.103788	0.25947	0.248781	0.253362
chr8	139600799	139601568	chr8:139600799-139601568	.	.	0.63869	0.63869	0.63869	0.63869	0.655102	0.33986	0.033986	0	0	0	0	0	0	0	0	0	0	0	0	0	0	0	0	0	0	0	0	0	0	0	0	0	0	0	0	0	0	0	0	0	0	0	0	0
chr8	139661071	139662528	chr8:139661071-139662528	.	.	0	0	0	0	0	0	0	0	0	0	0	0	0	0	0	0	0	0	0	0	0	0	0	0	0	0	0	0	0	0	0	0	0	0	0	0	0	0	0	0	0	0	0	0
chr8	139677055	139678992	chr8:139677055-139678992	.	.	0.29653	0.29653	0.29653	0.29653	0.29653	0.29653	0.29653	0.29653	0.29653	0.31934	0.31934	0.31934	0.31934	0.31934	0.31934	0.31934	0.284215	0.24909	0.24909	0.24909	0.24909	0.199272	0.099636	0.24909	0.209234	0.259054	0.39855	0.39855	0.468298	0.418478	0.438406	0.49819	0.468298	0.338754	0.33211	0.32262	0.33211	0.33211	0.49816	0.49816	0.54799	0.59782	0.59782	0.59782
chr1	18778067	18779050	chr1:18778067-18779050	.	.	0	0	0	0	0	0	0	0	0	0	0	0	0	0	0	0	0	0	0	0	0	0	0	0	0	0	0	0	0	0.271888	0.33986	0.33986	0.33986	0.33986	0.33986	0.33986	0.33986	0.407832	0.67972	0.67972	0.67972	0.67972	0.67972	0.67972
chr8	140358495	140358912	chr8:140358495-140358912	.	.	0.24909	0.24909	0.303892	0.338754	0.448345	0.46495	0.375294	0.49819	0.49819	0.49819	0.49819	0.49819	0.428442	0.39855	0.39855	0.39855	0.39855	0.49819	0.488226	0.39855	0.33211	0.36532	0.49816	0.508126	0.59782	0.59782	0.557967	0.558166	0.56483	0.766598	0.757859	0.74728	0.74728	0.74728	0.74728	0.74728	0.817259	0.84725	0.84495	0.837538	0.838104	0.8415	0.8415	0.8415
chr8	140588511	140589632	chr8:140588511-140589632	.	.	0.8415	0.8415	0.977409	1.11445	1.11445	1.11445	1.11445	1.11445	1.11445	1.11445	1.1137	1.107	1.09001	0.74728	0.74728	0.622735	0.49819	0.523099	0.515902	0.551705	0.797316	0.82481	0.828618	0.82481	0.82481	0.82753	0.691875	0.5535	0.5535	0.5535	0.5535	0.5535	0.5535	0.5535	0.7749	0.83025	0.83025	0.83025	0.83025	0.83025	0.83025	0.802575	0.5535	0.5535
chr8	141120799	141121072	chr8:141120799-141121072	.	.	1.09249	1.09249	1.08747	0.922522	0.81399	0.81399	0.81399	0.81399	0.81399	0.599432	0.548781	0.54987	0.54987	0.54987	0.54987	0.54987	0.577364	0.82481	0.577911	0.27675	0.278052	0.362196	0.748344	0.83025	0.83025	0.83025	0.935436	0.99637	0.99637	0.99637	0.99637	0.99637	1.00743	1.35607	1.6605	1.6605	1.73645	1.92455	2.03453	2.41944	2.87113	3.04425	3.42698	3.84495
chr8	141178399	141178784	chr8:141178399-141178784	.	.	0.99633	0.99633	0.896698	1.11968	1.355	1.5942	1.7509	1.7617	1.72971	1.84503	1.7989	1.38377	0.927163	0.742144	0.69576	0.69576	0.69576	0.69576	0.85915	1.07734	0.937138	0.916662	1.11594	1.37779	1.42332	1.53639	1.62749	1.41521	1.41521	1.41521	1.41521	1.41521	1.29727	1.17934	1.17934	1.17934	1.17341	1.17275	1.17275	1.16945	1.16614	1.16091	0.997256	0.79088
chr8	141318111	141318688	chr8:141318111-141318688	.	.	0	0	0.039854	0.19927	0.19927	0.19927	0.169372	0.16605	0.169372	0.19927	0.192626	0.169372	0.19927	0.19927	0.19927	0.169372	0.213734	0.237415	0.2442	0.2442	0.2442	0.2442	0.2442	0.2442	0.2442	0.2442	0.198783	0	0	0	0	0	0	0	0	0	0	0	0	0	0	0	0.148265	0.29653
chr1	18852129	18852994	chr1:18852129-18852994	.	.	0	0	0	0	0	0	0	0	0	0	0	0	0.238637	0.176016	0.150632	0.12454	0.185029	0.270428	0.24908	0.259754	0.28466	0.28466	0.298894	0.427	0.483928	0.49816	0.528491	0.54149	0.54149	0.54149	0.54149	0.521177	0.51892	0.514768	0.49816	0.49816	0.320617	0.325725	0.337646	0.356485	0.30685	0.1805	0.1805	0.1805
chr8	141351423	141352784	chr8:141351423-141352784	.	.	0.278982	0.214216	0.24909	0.204252	0.19927	0.169372	0.16605	0.16605	0.16605	0.16605	0.16605	0.16605	0.19927	0.119562	0	0	0	0	0	0	0	0	0	0	0	0	0	0.305874	0.475804	0.67972	0.67972	0.646896	0.63869	0.63869	0.670624	0.95803	0.95803	0.95803	0.95803	0.976492	1.01957	1.01957	1.25747	1.35943
chr1	18865059	18865588	chr1:18865059-18865588	.	.	1.01957	1.01957	1.01957	1.01957	1.01957	1.01957	1.01957	1.01957	0.81566	0.67972	0.441818	0.33986	0.33986	0.33986	0.33986	0.33986	0.33986	0.33986	0.33986	0.33986	0.33986	0.33986	0.033986	0	0	0	0	0	0	0	0	0	0	0	0.066424	0.33212	0.33212	0.33212	0.33212	0.267356	0.19927	0.19927	0.19927	0.19927
chr8	141450879	141451200	chr8:141450879-141451200	.	.	0	0	0	0	0	0	0	0	0	0	0	0.203916	0.33986	0.33986	0.33986	0.33986	0.645734	0.67972	0.67972	1.01957	1.01957	1.01957	1.01957	1.01957	1.01957	1.01957	1.01957	1.01957	1.01957	1.01957	1.01957	1.01957	0.908334	0.74728	0.74728	0.478258	0.39855	0.39855	0.498185	0.59782	0.418477	0.39855	0.39855	0.363673
chr8	141478383	141480800	chr8:141478383-141480800	.	.	0.145299	0.208663	0.2185	0.2185	0.2185	0.229417	0.23063	0.23063	0.23063	0.23063	0.236058	0.253362	0.252204	0.245178	0.2442	0.2442	0.2442	0.246156	0.24909	0.24909	0.24909	0.22418	0.185982	0.16605	0.049815	0	0	0	0	0	0	0	0	0	0	0	0	0	0	0	0	0	0	0
chr8	141488639	141489952	chr8:141488639-141489952	.	.	0	0	0.101958	0.33986	0.33986	0.33986	0.33986	0.577762	0.67972	0.67972	0.67972	0.67972	0.67972	0.67972	0.67972	0.67972	0.67972	0.67972	0.67972	0.67972	0.67972	0.67972	0.67972	0.67972	0.67972	0.67972	0.577762	0.33986	0.543776	0.67972	0.67972	0.441818	0.33986	0.33986	0.33986	0.33986	0.33986	0.33986	0.33986	0.33986	0.33986	0.338312	0.33212	0.33212
chr8	141699119	141700368	chr8:141699119-141700368	.	.	0	0	0	0	0	0	0	0	0	0	0	0	0	0	0	0	0	0	0	0	0	0	0	0.056932	0.14233	0.14233	0.14233	0.14233	0.14233	0.14233	0.140551	0.14233	0.163678	0.15419	0.14233	0.131656	0.12454	0.113468	0.12454	0.120388	0.114852	0.12454	0.120388	0.1107
chr8	141737135	141737888	chr8:141737135-141737888	.	.	1.35943	1.35943	1.29146	1.01957	1.01957	1.01957	1.01957	1.01957	1.12153	1.35943	1.35943	1.35943	1.35943	0.645733	0.33986	0.33986	0.33986	0.33986	0.33986	0.33986	0.33986	0.33986	0.33986	0.33986	0.33986	0.33986	0.33986	0.33986	0.33986	0.33986	0.33986	0.33986	0.236354	0	0	0	0	0	0	0	0	0	0	0
chr8	141741167	141742432	chr8:141741167-141742432	.	.	0.713705	0.67972	1.01957	1.01957	1.01957	1.01957	1.01957	1.01957	1.01957	1.01957	1.01957	1.01957	1.01957	1.01957	1.01957	0.713705	0.543776	0.33986	0.33986	0.33986	0.33986	0.33986	0.33986	0.33986	0.33986	0.33986	0.16993	0.67972	0.67972	0.67972	0.67972	0.67972	0.67972	0.67972	0.67972	0.67972	0.67972	0.67972	0.67972	0.67972	0.67972	0.67972	0.67972	0.67972
chr8	141763391	141764080	chr8:141763391-141764080	.	.	0	0	0	0	0	0	0	0	0	0	0	0	0	0	0	0	0	0	0	0	0	0	0	0.33986	0.33986	0.33986	0.33986	0.33986	0.33986	0.33986	0.33986	0.33986	0.33986	0.33986	0.33986	0.33986	0.33986	0.33986	0.33986	0.33986	0.33986	0.33986	0.33986	0.33986
chr1	18964887	18966236	chr1:18964887-18966236	.	.	0.87094	0.8734	0.906327	1.16946	1.1711	1.17766	1.0599	1.17766	1.17766	1.17766	1.17935	1.1861	1.18952	1.19814	1.20335	1.20335	1.20856	0.939331	0.90903	0.795805	0.672553	0.600631	0.61502	0.61502	0.61502	0.616864	0.588648	0.310746	0.310044	0.30981	0.185886	0	0	0	0	0	0	0	0	0	0	0	0	0
chr8	141906623	141908768	chr8:141906623-141908768	.	.	0.675079	0.929946	0.99637	0.99637	0.929946	1.01493	1.01957	1.01957	1.01957	1.01957	0.81566	0.67972	0.67972	0.67972	0.67972	0.67972	0.67972	0.67972	0.67972	0.67972	0.67972	0.67972	0.67972	0.67972	0.67972	0.407832	0.33986	0.33986	0.101958	0	0	0	0	0	0	0	0	0	0	0	0	0	0	0
chr8	141914047	141914864	chr8:141914047-141914864	.	.	0.33212	0.33212	0.33212	0.33212	0.298908	0.33212	0.33212	0.33212	0.33212	0.33212	0.16606	0	0	0	0.245256	0.24909	0.24909	0.2275	0.16605	0.182656	0.33211	0.476812	0.491044	0.49816	0.49816	0.49816	0.49816	0.49816	0.54799	0.49816	0.49816	0.780445	0.83026	0.83026	0.83026	0.83026	0.846871	0.929926	0.760549	0.7971	0.7971	0.834723	0.933368	0.95238
chr1	19010525	19012036	chr1:19010525-19012036	.	.	0	0	0	0	0	0	0	0	0	0	0	0	0	0	0.16875	0.3375	0.339624	0.33986	0.33986	0.33986	0.33986	0.33986	0.33986	0.33986	0.33986	0.33986	0.338208	0.3375	0.3375	0.334529	0.33212	0.33212	0.33212	0.33212	0.33371	0.33477	0.33477	0.33477	0.167385	0	0	0	0	0
chr8	141999839	142000720	chr8:141999839-142000720	.	.	0.30751	0.30843	0.30981	0.30981	0.311448	0.310588	0.29653	0.29653	0.290108	0.24909	0.161784	0.074724	0	0.085398	0.14233	0.14233	0.14233	0.14233	0.151818	0.16605	0.16605	0.16605	0.16605	0.16605	0.16605	0.16605	0.16605	0.16605	0.16605	0.16605	0.18266	0.19927	0.214216	0.24909	0.310216	0.29653	0.284662	0.118612	0	0	0	0	0	0
chr8	142025039	142025552	chr8:142025039-142025552	.	.	0.67972	0.67972	0.67972	0.67972	0.67972	0.67972	0.67972	0.67972	0.67972	0.67972	0.67972	0.67972	0.67972	0.67972	0.67972	0.67972	0.67972	0.33986	0.33986	0.33986	0.33986	0.033986	0	0	0	0	0	0	0	0	0	0	0.101958	0.33986	0.33986	0.33986	0.33986	0.33986	0.33986	0.33986	0.33986	0.33986	0.33986	0.334442
chr1	19014151	19014624	chr1:19014151-19014624	.	.	0.215868	0.31313	0.33211	0.30364	0.327365	0.33211	0.16605	0.170324	0.16605	0.315504	0.317875	0.26687	0.24908	0.24908	0.24908	0.24908	0.256196	0.327365	0.351088	0.39537	0.39537	0.39537	0.397278	0.39696	0.334269	0.187889	0.2527	0.54149	0.54149	0.54149	0.54149	0.54149	0.54149	0.383972	0.37741	0.39537	0.405673	0.437	0.437	0.815708	0.92251	0.991699	1.21421	1.221
chr8	142133743	142134400	chr8:142133743-142134400	.	.	0	0	0	0	0	0	0	0	0	0	0	0	0	0	0	0	0	0	0	0	0	0	0	0	0	0	0	0	0	0	0	0	0	0	0	0	0	0	0	0	0	0	0	0
chr1	19045103	19045828	chr1:19045103-19045828	.	.	0.317875	0.33211	0.33211	0.33211	0.30364	0.334009	0.44837	0.622735	0.49819	0.49819	0.44837	0.536907	0.5535	0.7749	0.83025	0.83025	0.83025	0.77841	0.544887	0.51894	0.51894	0.51894	0.51894	0.546588	0.57723	0.611306	0.63869	0.624998	0.602178	0.59305	0.800621	0.711662	0.59305	0.59305	0.59305	0.59305	0.557455	0.3321	0.290596	0.29653	0.29653	0.29653	0.29653	0.319111
chr8	142209647	142210160	chr8:142209647-142210160	.	.	0	0	0	0	0	0.16993	0.33986	0.33986	0.407832	0.67972	0.67972	0.849645	1.01957	1.01957	1.01957	1.01957	1.01957	1.01957	1.01957	1.01957	1.25747	1.35943	1.35943	1.35943	1.35943	1.35943	1.35943	1.35943	1.35943	1.1895	1.01957	1.01957	0.9516	0.985585	1.01957	0.849645	0.67972	0.67972	0.67972	0.917615	1.01957	1.01957	1.01957	1.01957
chr8	142353663	142354608	chr8:142353663-142354608	.	.	0.226228	0.212749	0.2442	0.239707	0.159416	0	0	0	0	0	0	0	0	0	0	0	0	0	0	0	0	0	0	0	0	0	0	0	0	0	0	0	0.207571	0.29653	0.29653	0.298811	0.31934	0.325496	0.337808	0.325496	0.33986	0.33986	0.321392	0.31934
chr8	142374447	142374944	chr8:142374447-142374944	.	.	0	0	0	0	0	0	0	0	0	0	0	0	0	0	0	0	0	0	0	0	0	0	0	0	0	0	0	0	0	0	0	0.024909	0.289887	0.29442	0.294214	0.29442	0.29442	0.29442	0.29442	0.29442	0.29442	0.29442	0.29442	0.29442
chr8	142429807	142430256	chr8:142429807-142430256	.	.	0.24909	0.024909	0	0	0	0	0	0	0	0	0	0	0	0	0	0	0	0	0	0	0	0	0	0	0	0	0	0	0	0	0.135944	0.33986	0.33986	0.33986	0.33986	0.33986	0.33986	0.33986	0.33986	0.33986	0.33986	0.33986	0.33986	0.33986
chr8	142442031	142442896	chr8:142442031-142442896	.	.	0.031934	0.31934	0.31934	0.31934	0.310216	0.287042	0.24909	0.24909	0.24909	0.24909	0.24909	0.331328	0.257393	0.24909	0.24909	0.24909	0.273999	0.33212	0.33212	0.33212	0.298908	0.24909	0.24909	0.24909	0.224181	0.224181	0.47328	0.49819	0.49819	0.52629	0.63869	0.62464	0.49819	0.49819	0.49819	0.49819	0.583564	0.507676	0.49819	0.49819	0.49819	0.49819	0.458334	0.39855
chr8	142522767	142524544	chr8:142522767-142524544	.	.	0	0	0.099636	0.335216	0.33986	0.33986	0.33986	0.33986	0.339086	0.33212	0.307211	0.24909	0.24909	0.307211	0.33212	0.33212	0.33212	0.33212	0.33212	0.33212	0.33212	0.33212	0.33212	0.33212	0.33212	0.282302	0.174363	0	0	0	0.33212	0.33212	0.332894	0.33986	0.33986	0.33986	0.33986	0.337538	0.33212	0.33212	0.33212	0.33212	0.33212	0.33212
chr8	142667071	142667664	chr8:142667071-142667664	.	.	0.99637	0.99637	0.99637	0.697462	0.66425	0.531402	0.49819	0.29891	0.229162	0.214216	0.24909	0.24909	0.24909	0.24909	0.24909	0.33212	0.099636	0	0	0	0	0	0	0	0	0	0	0	0	0	0.33986	0.33986	0.33986	0.33986	0.33986	0.33986	0.33986	0.33986	0.33986	0.33986	0.33986	0.33986	0.33986	0.33986
chr8	142768367	142769072	chr8:142768367-142769072	.	.	0.33211	0.33211	0.235796	0.19927	0.239126	0.24909	0.24909	0.24909	0.33212	0.33212	0.33212	0.33212	0.332894	0.33986	0.321392	0.31934	0.31934	0.29653	0	0	0	0	0	0	0	0	0	0	0	0	0	0	0	0	0	0	0.083025	0.16605	0.16605	0.16605	0.16605	0.16605	0.197606	0.258432
chr8	142771151	142771760	chr8:142771151-142771760	.	.	0.33986	0.645734	0.67972	0.67972	0.67972	0.67972	0.67972	0.67972	0.67972	0.67972	0.67972	0.67972	0.67972	0.67972	0.67972	0.67972	0.67972	0.577762	0.33986	0.33986	0.33986	0.33986	0.33986	0.33986	0.33986	0.033986	0.237902	0.33986	0.33986	0.33986	0.33986	0.33986	0.33986	0.33986	0.33986	0.33986	0.33986	0.33986	0.33986	0.33986	0.33986	0.33986	0.33986	0.33986
chr8	142785823	142786384	chr8:142785823-142786384	.	.	1.01957	1.29146	1.29146	1.01957	0.67972	0.713705	1.01957	1.01957	1.01957	1.01957	1.01957	0.74769	0.67972	0.67972	0.67972	0.67972	0.67972	0.67972	0.67972	0.67972	0.67972	0.67972	0.67972	0.67972	0.67972	0.407832	0.33986	0.33986	0.33986	0.305874	0	0	0	0	0	0	0	0	0	0	0	0	0.33212	0.282302
chr8	142788015	142789328	chr8:142788015-142789328	.	.	0.475804	0.67972	0.67972	0.67972	0.67972	0.67972	0.67972	0.67972	0.67972	0.67972	0.67972	0.67972	0.67972	0.67972	0.67972	0.67972	0.67972	0.475804	0.33986	0.33986	0.338312	0.33986	0.33986	0.33986	0.203916	0	0	0	0	0	0	0	0	0	0	0	0	0	0	0	0	0	0	0
chr8	142790271	142790864	chr8:142790271-142790864	.	.	0.135944	0.33986	0.33986	0.33986	0.33986	0.33986	0.33986	0.33986	0.33986	0.33986	0.33986	0.33986	0.33986	0.33986	0.33986	0.33986	0.33986	0.33986	0.33986	0.33986	0.33986	0.33986	0.33986	0.33986	0.203916	0	0	0	0	0	0	0	0	0	0	0	0	0	0	0	0.149454	0.274	0.49819	0.49819
chr8	142793903	142794960	chr8:142793903-142794960	.	.	0	0	0	0	0	0	0	0	0	0	0	0	0	0	0	0	0	0	0	0	0	0	0	0	0	0	0	0	0	0	0	0	0	0	0	0	0	0	0	0	0	0	0	0
chr8	143212351	143213024	chr8:143212351-143213024	.	.	0	0	0	0	0	0	0	0	0	0	0	0	0	0	0	0	0	0	0	0	0.305874	0.33986	0.33986	0.33986	0.33986	0.33986	0.33986	0.33986	0.33986	0.33986	0.33986	0.33986	0.33986	0.33986	0.50979	0.81566	1.01957	1.01957	1.01957	1.01957	1.01957	1.01957	1.01957	1.01957
chr1	19486303	19487008	chr1:19486303-19487008	.	.	0.20757	0.201636	0.206685	0.291328	0.470692	0.47228	0.465214	0.46126	0.46126	0.46126	0.46126	0.46126	0.46126	0.46126	0.46126	0.46126	0.476296	0.48302	0.412709	0.2442	0.4884	0.4884	0.4884	0.4884	0.51282	0.87912	0.9768	0.85875	0.700024	0.7326	0.78144	0.9768	0.9768	0.9768	0.9768	0.9768	0.7971	0.7971	0.7971	0.783811	0.7971	0.7971	0.7971	0.7971
chr8	143379503	143379984	chr8:143379503-143379984	.	.	0.19927	0.19927	0.19927	0.205542	0.184504	0.238772	0.2442	0.2442	0.2442	0.234701	0.23063	0.218086	0.19927	0.19927	0.19927	0.23063	0.23063	0.246266	0.37364	0.49819	0.51894	0.522396	0.5535	0.5535	0.56932	0.59305	0.621043	0.63869	0.493378	0.33986	0.33986	0.33986	0.33986	0.33986	0.33986	0.33986	0.33986	0.33986	0.33986	0.33986	0.33986	0.33986	0.16993	0
chr8	143380831	143381472	chr8:143380831-143381472	.	.	0	0	0	0	0	0	0	0	0	0.50979	0.67972	0.67972	0.81566	1.01957	1.01957	1.01957	1.01957	1.01957	1.01957	1.01957	1.01957	1.01957	1.01957	1.01957	1.01493	0.99637	0.99637	0.99637	0.99637	1.01957	1.01957	1.01957	1.01957	0.509789	0.33599	0.33212	0.199272	0	0	0	0	0	0	0
chr8	143382159	143383520	chr8:143382159-143383520	.	.	2.10712	2.37901	2.10712	2.03915	2.03915	2.03915	2.03915	2.03915	2.03915	2.00516	1.69929	1.69929	1.69929	1.69929	1.69929	1.69929	1.69929	1.62297	1.39492	0.99637	0.921643	0.74728	0.822007	0.871825	0.697462	0.39855	0.39855	0.39855	0.39855	0.39855	0.39855	0.647644	0.66425	0.66425	0.66425	0.66425	0.66425	0.66425	0.66425	0.548008	0.49819	0.649191	0.373846	0.33986
chr8	143390543	143391776	chr8:143390543-143391776	.	.	0.33212	0.33212	0.33212	0.33212	0.33212	0.336764	0.33986	0.373846	0.67972	0.67972	0.67972	0.67972	0.67972	0.67972	0.67972	0.67972	0.67972	0.67972	0.67972	0.67972	0.67972	0.645734	0.33986	0.645734	0.67972	0.67972	0.67972	0.67972	0.67972	0.67972	0.67972	0.645734	0.33986	0.33986	0.33986	0.33986	0.33986	0.33986	0.33986	0.33986	0.33986	0.33986	0.33986	0.33986
chr8	143392559	143394512	chr8:143392559-143394512	.	.	1.01957	1.01957	1.01957	1.01957	1.01957	1.01957	1.01957	1.01957	1.01957	1.01957	1.01957	1.01957	1.01957	1.01957	0.81566	0.67972	0.67972	0.67972	0.67972	0.67972	0.67972	0.611748	0.67972	0.67972	0.67972	0.67972	0.67972	0.67972	0.67972	0.67972	0.67972	0.67972	0.67972	0.67972	0.67972	0.611748	0.33986	0.33986	0.33986	0.33986	0.33986	0.33986	0.33986	0.33986
chr1	19653963	19654274	chr1:19653963-19654274	.	.	2.74002	2.49093	2.64038	2.34148	2.24184	2.68442	2.45912	1.74365	1.54438	1.24547	1.05329	1.1861	1.1861	1.1861	1.12282	1.107	1.107	1.09318	1.00123	0.7326	0.7326	0.7326	0.4884	0.256416	0.262926	0.27675	0.083025	0	0	0	0	0	0	0	0	0	0	0	0.24909	0.24909	0.24909	0.24909	0.258578	0.312497
chr8	143711695	143712672	chr8:143711695-143712672	.	.	0.244108	0.205912	0.16605	0.016605	0	0	0	0	0	0	0	0	0	0	0	0	0	0	0	0	0.132848	0.33212	0.33212	0.330842	0.31934	0.31934	0.31934	0.31934	0.31934	0.31934	0.31934	0.31934	0.31934	0.351275	0.63869	0.63869	0.606742	0.667411	0.67972	0.67972	0.67972	0.67972	0.985585	1.01957
chr8	143719903	143720944	chr8:143719903-143720944	.	.	1.35943	1.56335	1.69929	1.69929	1.73328	2.03915	1.90321	1.69929	1.69929	1.59733	1.35943	1.35943	1.35943	1.35943	1.35943	1.35943	1.35943	1.35943	1.35943	1.35943	1.35943	1.35943	1.05356	0.849645	1.01957	0.81566	0.67972	0.67972	0.645734	0.33986	0.33986	0.33986	0.33986	0.33986	0.337538	0.33212	0.33212	0.33212	0.33212	0.33212	0.597824	0.66425	0.668891	0.67972
chr8	143873327	143873632	chr8:143873327-143873632	.	.	0.33986	0.33986	0.33986	0.33986	0.33986	0.33986	0.33986	0.33986	0.33986	0.33986	0.33986	0.33986	0.33986	0.33986	0.33986	0.33986	0.33986	0.33986	0.33986	0.33986	0.33986	0.203916	0	0	0	0	0	0	0	0	0	0	0	0	0	0	0	0	0	0	0	0	0	0
chr8	143929135	143929440	chr8:143929135-143929440	.	.	0.67972	0.67972	0.67972	0.67972	0.63869	0.63869	0.862228	0.95803	0.95803	1.1177	1.27738	1.27738	1.23174	1.25912	1.27738	0.95803	0.95803	0.95803	0.95803	0.766426	0.63869	0.63869	0.63869	0.63869	0.63869	0.597614	0.59305	0.59305	0.59305	0.59305	0.385486	0.385486	0.597614	0.479015	0.33986	0.304551	0.19927	0.172694	0.16605	0.16605	0.215868	0.33211	0.28466	0.28466
chr1	19922739	19924008	chr1:19922739-19924008	.	.	0	0	0	0	0	0	0	0.199272	0.33212	0.33212	0.33212	0.33212	0.33212	0.335216	0.50979	0.67972	0.713705	1.01957	1.01957	1.01957	1.01957	1.01957	1.01957	1.01957	0.99637	0.99637	0.99637	0.99637	0.99637	1.00333	1.01957	0.81566	0.67972	0.67972	0.67972	0.67972	0.94	0.99637	0.83031	0.66425	0.631037	0.33212	0.33212	0.33212
chr8	144270255	144272000	chr8:144270255-144272000	.	.	0	0	0	0	0	0	0	0	0	0	0	0	0	0	0	0	0	0	0	0	0	0	0	0	0	0	0	0	0	0	0	0	0	0.168382	0.33986	0.33986	0.33986	0.33986	0.33986	0.67972	0.678173	0.66425	0.66425	0.66425
chr1	19955135	19955996	chr1:19955135-19955996	.	.	0.49819	0.468296	0.518106	0.158934	0.14233	0.14233	0.14233	0.151818	0.158934	0.174594	0.19927	0.19927	0.19927	0.16605	0.16605	0.16605	0.16605	0.16605	0.16605	0.16605	0.182656	0.298895	0.28466	0.30364	0.33211	0.338762	0.20093	0.20176	0.20757	0.20757	0.205592	0.194092	0.203614	0.20757	0.20757	0.20757	0.20757	0.202625	0.19768	0.19768	0.19768	0.19768	0.192298	0.18871
chr8	144395023	144395488	chr8:144395023-144395488	.	.	0	0	0	0	0	0	0	0	0	0	0	0	0	0	0	0	0	0	0	0	0	0	0	0	0	0	0	0	0	0	0	0	0	0	0	0	0	0	0	0	0	0	0	0
chr8	144510943	144511552	chr8:144510943-144511552	.	.	94.5498	91.4911	85.6794	82.8246	79.324	74.5659	70.9974	66.953	61.8725	55.0877	52.3413	50.6804	48.5289	43.3665	37.9287	34.598	30.5877	26.5773	22.4807	19.7948	18	15.8716	13.3488	10.853	8.24723	8.24723	8.48261	6.9624	6.52366	6.16782	6.31609	6.55331	6.25678	6.34574	5.29794	5.03694	5.50741	5.72881	6.06091	5.81184	5.89487	6.49401	6.31609	6.28644
chr1	20077631	20078284	chr1:20077631-20078284	.	.	0.61027	0.62272	0.62272	0.62272	0.62272	0.62272	0.684991	1.03786	1.03786	1.0171	0.826811	0.717366	0.626258	0.450128	0.37362	0.39853	0.512402	0.54798	0.49816	0.49816	0.49816	0.434116	0.476812	0.402088	0.37362	0.365318	0.344563	0.369469	0.33211	0.33211	0.298899	0.1107	0.1107	0.1107	0.213103	0.270428	0.30364	0.338754	0.39855	0.358694	0.19927	0.19927	0.19927	0.19927
chr1	20126287	20126948	chr1:20126287-20126948	.	.	0.61502	0.61502	0.617786	0.61963	0.681592	0.92944	0.746356	0.87402	0.872385	0.61963	0.61963	0.622899	0.6243	0.6243	0.6243	0.6243	0.6243	0.6243	0.49819	0.438406	0.39855	0.39855	0.39855	0.39855	0.39855	0.39855	0.39855	0.36533	0.415135	0.371974	0.39855	0.264036	0.24909	0.234144	0.24909	0.24909	0.47328	0.49819	0.49819	0.49819	0.49819	0.49819	0.836497	0.92944
chr8	144790207	144791312	chr8:144790207-144791312	.	.	1.13621	1.09251	1.00377	0.98842	1.00325	1.20392	1.23356	1.20983	1.24543	1.24543	1.16679	1.19738	1.24543	1.10013	1.03786	1.08158	1.13292	1.24543	1.20561	1.39492	1.4547	1.39492	1.41485	1.28494	1.18897	1.1861	0.99632	0.918041	0.896698	0.882458	0.85399	0.85399	0.85399	0.85399	0.910926	0.910926	0.913296	1.07935	0.99633	0.99633	0.773543	0.730644	0.832642	0.71166
chr9	6722754	6723331	chr9:6722754-6723331	.	.	0.67972	0.67972	0.67972	0.67972	0.67972	0.67972	0.67972	0.67972	0.67972	0.67972	0.67972	0.67972	0.713705	1.12153	1.35943	1.35943	1.59733	2.07314	2.52956	2.65699	2.12559	1.9778	1.5942	1.51449	1.39492	1.39492	1.53441	1.74365	1.42979	1.39492	1.39492	1.39492	1.39492	1.39492	1.39492	1.39492	1.37499	1.29529	1.19565	1.05612	0.844498	0.555097	0.391414	0.33211
chr9	7314154	7315421	chr9:7314154-7315421	.	.	1.2944	1.22629	1.16125	1.42254	1.45157	1.27991	1.24302	1.221	1.08622	0.99637	0.99637	0.856881	0.7971	0.7971	0.94086	0.9768	0.9768	0.833794	0.66421	0.704077	0.637676	0.533758	0.427	0.427	0.227729	0.14233	0.147074	0.016605	0	0	0	0	0	0	0	0.071165	0.14233	0.125725	0.188197	0.22141	0.22141	0.249477	0.28466	0.247104
chr9	13534958	13536044	chr9:13534958-13536044	.	.	0.056484	0.197694	0.28242	0.28242	0.280701	0.27861	0.27861	0.27861	0.27861	0.278799	0.2805	0.282036	0.28242	0.28242	0.28242	0.28242	0.28242	0.282808	0.312795	0.56871	0.739326	0.85307	1.08055	1.13742	1.13742	0.938957	0.85889	0.85598	0.85307	0.85307	0.85307	0.85307	0.85307	0.85307	0.818423	0.612766	0.59782	0.59782	0.59782	0.49816	0.49816	0.49816	0.481555	0.33211
chr9	13986297	13986909	chr9:13986297-13986909	.	.	0	0	0	0	0	0	0	0	0	0	0	0.237902	0.33986	0.33986	0.315514	0.24909	0.24909	0.24909	0.24909	0.323817	0.334442	0.33986	0.33986	0.33986	0.33986	0.33986	0.33986	0.33986	0.50979	0.673532	0.66425	0.66425	0.548008	0.49819	0.488226	0.259054	0.19927	0.19927	0.265696	0.33212	0.33212	0.33212	0.33212	0.33212
chr9	13987043	13987548	chr9:13987043-13987548	.	.	0.33986	0.33986	0.33986	0.33986	0.33986	0.33986	0.33986	0.271888	0	0	0	0	0	0	0	0	0	0	0	0	0	0	0	0	0	0	0	0	0	0	0	0	0	0	0	0	0	0	0	0	0	0	0	0
chr1	20171051	20172008	chr1:20171051-20172008	.	.	0.44837	0.49819	0.548438	0.547338	0.522396	0.522389	0.49819	0.4884	0.425505	0.39855	0.39855	0.44837	0.49819	0.503721	0.5535	0.5535	0.326916	0.25947	0.25947	0.266382	0.264654	0.27675	0.27675	0.27675	0.05535	0	0	0	0	0	0	0	0	0	0	0	0	0	0	0	0	0	0	0
chr9	32722559	32724288	chr9:32722559-32724288	.	.	0.32688	0.31934	0.31934	0.31934	0.31934	0.31934	0.31934	0.31934	0.31934	0.313311	0.24909	0.24909	0.24909	0.24909	0.26314	0.31934	0.31934	0.30529	0.199272	0	0	0	0	0	0	0	0	0	0.132845	0.16605	0.16605	0.16605	0.16605	0.26284	0.33211	0.33211	0.33211	0.33211	0.33211	0.28466	0.28466	0.29415	0.33211	0.33211
chr9	33402651	33403432	chr9:33402651-33403432	.	.	0	0	0	0	0	0	0	0	0	0	0	0.033986	0.33986	0.33986	0.33986	0.33986	0.33986	0.33986	0.33986	0.33986	0.33986	0.33986	0.33986	0.33986	0.33986	0.33986	0.33986	0.33986	0.33986	0.33986	0.33986	0.33986	0.33986	0.33986	0.33986	0.305874	0	0	0	0	0	0	0	0
chr9	33453735	33454776	chr9:33453735-33454776	.	.	0.33986	0.33986	0.33986	0.33986	0.33986	0.33986	0.33986	0.33986	0.33986	0.33986	0.33986	0.33986	0.33986	0.33986	0.33986	0.33986	0.101958	0	0	0	0	0	0	0	0	0	0	0	0	0	0	0	0	0	0	0	0	0	0	0	0	0	0.237902	0.33986
chr9	33617555	33618140	chr9:33617555-33618140	.	.	0.4884	0.68376	0.83028	0.9768	0.9768	0.9768	0.9768	0.9768	0.9768	0.9768	0.9768	0.9768	0.86898	0.7971	0.856881	0.99637	0.956516	0.956516	1.05615	1.19565	1.19565	1.03619	0.99632	1.2226	1.33042	1.03623	1.05984	1.16671	1.15314	1.15314	1.10611	0.99637	0.99637	0.99637	0.99637	0.99637	1.07475	0.880093	0.946502	0.83026	0.76384	0.53137	0.448345	0.33211
chr9	34573483	34574620	chr9:34573483-34574620	.	.	0.66425	0.66425	0.614432	0.438406	0.39855	0.39855	0.39855	0.49819	0.722371	0.74728	0.846916	0.99637	0.99637	0.99637	0.99637	0.99637	0.66425	0.673532	0.67972	0.67972	0.67972	0.678778	0.573757	0.334272	0.33212	0.33212	0.334442	0.33986	0.33986	0.33986	0.33986	0.33986	0.033986	0	0	0	0	0	0	0	0	0	0	0
chr9	34574975	34575984	chr9:34574975-34575984	.	.	0.209234	0.185982	0.16605	0.16605	0.16605	0.151818	0.138772	0.14233	0.136993	0.12454	0.12454	0.12454	0.12454	0.140551	0.14233	0.15419	0.147073	0	0	0	0.12454	0.12454	0.18681	0.238012	0.243546	0.263312	0.281102	0.24908	0.24908	0.270428	0.298895	0.33211	0.352042	0.39855	0.39855	0.39855	0.39855	0.385262	0.33211	0.352042	0.39855	0.404821	0.46126	0.46126
chr9	34926667	34927704	chr9:34926667-34927704	.	.	0.32688	0.326112	0.32432	0.32432	0.32432	0.32432	0.256613	0.24909	0.24909	0.24909	0.24909	0.24909	0.24909	0.24909	0.26314	0.31934	0.606755	0.63869	0.606755	0.324618	0.32818	0.32818	0.359567	0.98063	0.98063	0.93396	0.985316	0.979317	0.98844	0.989233	0.95803	0.95803	0.99637	0.99637	1.3285	1.3285	1.32321	1.31688	1.29828	1.29726	1.00538	0.966227	0.96548	0.96548
chr9	35095511	35095928	chr9:35095511-35095928	.	.	0.415147	0.563657	0.587664	0.56612	0.56612	0.56612	0.574199	0.59305	0.59305	0.59305	0.579585	0.576892	0.590357	0.59305	0.59305	0.596017	0.451556	0.46126	0.46126	0.46126	0.46126	0.42599	0.2442	0.2442	0.17094	0	0	0	0	0.099635	0.39855	0.39855	0.39855	0.391906	0.33211	0.31313	0.310284	0.378618	0.33211	0.345398	0.39855	0.49816	0.49816	0.49816
chr9	35649823	35650512	chr9:35649823-35650512	.	.	3.84302	4.16325	4.57318	5.38048	5.57975	5.76579	4.93761	5.04171	4.78265	5.22408	5.00035	4.57392	4.38201	4.2667	4.15139	3.43644	3.22887	3.0213	2.62916	2.32934	2.07565	1.6144	1.6144	1.4299	1.38377	1.38377	1.38377	1.4652	1.13495	1.15314	1.12332	0.83028	0.7326	0.7326	0.95238	0.9768	1.01956	1.03788	1.16762	1.34055	1.39364	0.889578	0.574078	0.49819
chr9	36823447	36824748	chr9:36823447-36824748	.	.	0	0	0	0	0	0	0	0	0	0.079708	0.19927	0.179338	0.16605	0.16605	0.144702	0.129877	0.12454	0.12454	0.14233	0.14233	0.14233	0.149446	0.16605	0.169372	0.19927	0.19927	0.19927	0.244108	0.25947	0.25947	0.25947	0.25947	0.25947	0.159138	0	0	0.193725	0.27675	0.27675	0.27675	0.27675	0.27675	0.27675	0.27675
chr1	20466083	20467180	chr1:20466083-20467180	.	.	0.22418	0.19927	0.19927	0.19927	0.338766	0.39855	0.39855	0.39855	0.488226	0.49819	0.49819	0.49819	0.6338	0.481859	0.54034	0.63869	0.63869	0.63869	0.637712	0.6338	0.41197	0.444149	0.63869	0.54034	0.56844	0.63869	0.624998	0.59305	0.385486	0.29653	0.29653	0.29653	0.312497	0.31934	0.31934	0.31934	0.31934	0.31934	0.479015	0.63869	0.63869	0.63869	0.63869	0.634778
chr9	36864827	36865400	chr9:36864827-36865400	.	.	3.30864	3.23631	3.23857	3.23857	3.26178	3.25018	3.22503	3.19129	2.68868	2.55012	2.65354	2.64974	2.55649	2.33891	2.28044	1.81266	1.46182	1.25224	1.4608	1.4526	1.46798	1.2071	1.17766	1.17766	1.1861	1.1861	1.24541	1.48158	1.47947	1.48263	1.48979	1.46846	1.48905	1.49333	1.19038	1.1861	1.21575	1.48263	1.48263	1.33437	1.39859	1.39367	1.1861	1.1861
chr9	36878847	36879820	chr9:36878847-36879820	.	.	0.616786	0.59305	0.59305	0.59305	0.59305	0.613819	0.62272	0.62272	0.62272	0.601962	0.403527	0.39855	0.398232	0.316294	0.197998	0.19927	0.220009	0.434814	0.41514	0.405255	0.51893	0.62272	0.62272	0.588854	0.437	0.437	0.852159	0.87401	0.90796	0.926807	0.970511	0.97107	0.973362	0.9768	1.09475	1.21384	1.45661	1.45661	1.45747	1.45661	1.45493	1.21384	1.21384	1.21599
chr9	37402163	37402816	chr9:37402163-37402816	.	.	0.63869	0.663308	0.650999	0.593284	0	0	0.269158	0.31934	0.31934	0.31934	0.31934	0.31934	0.317059	0.288618	0.56142	0.59305	0.633665	0.67972	0.67972	0.67972	0.67972	0.67972	0.67972	0.67972	0.67972	0.67972	0.713705	1.15551	1.39036	1.68206	1.37258	1.63774	1.66062	1.68299	1.97688	1.97688	1.97847	1.99274	1.68987	1.68035	1.99115	1.99274	1.97741	1.62101
chr9	38197367	38198116	chr9:38197367-38198116	.	.	0	0	0	0	0	0	0	0	0	0	0	0	0	0	0	0	0	0	0	0	0	0	0	0	0.067972	0.33986	0.33986	0.33986	0.33986	0.33986	0.33986	0.33986	0.33986	0.33986	0.338312	0.33212	0.33212	0.33212	0.464972	0.49819	0.49819	0.49819	0.49819	0.49819
chr9	38345775	38347912	chr9:38345775-38347912	.	.	0.14233	0.149446	0.16605	0.24908	0.33211	0.33211	0.33211	0.338754	0.42162	0.421698	0.41514	0.41514	0.41514	0.41514	0.41514	0.41514	0.41514	0.432628	0.428256	0.41514	0.269841	0.205592	0.19768	0.19768	0.19768	0.19768	0.237218	0.317029	0.378728	0.437	0.437	0.437	0.402395	0.454989	0.46126	0.458834	0.437	0.437	0.437	0.444278	0.46126	0.441852	0.41393	0.391906
chr9	38412999	38413608	chr9:38412999-38413608	.	.	0.19927	0.19927	0.19927	0.19927	0.19927	0.19927	0.19927	0.19927	0.219198	0.204252	0.22418	0.24909	0.252204	0.257943	0.231987	0.23063	0.224565	0.2185	0.2185	0.233344	0.41514	0.2442	0.23063	0.23063	0.23063	0.234701	0.2442	0.2442	0.2442	0.244689	0.24909	0.24909	0.24909	0.258432	0.27675	0.27675	0.27675	0.27675	0.27675	0.49815	0.5535	0.5535	0.5535	0.5535
chr9	38993179	38993936	chr9:38993179-38993936	.	.	0	0	0	0	0	0	0	0	0	0	0	0	0	0	0	0	0	0	0	0	0	0	0	0	0	0	0	0.305874	0.33986	0.33986	0.33986	0.33986	0.33986	0.33986	0.33986	0.33986	0.33986	0.33986	0.33986	0.33986	0.33986	0.33986	0.33986	0.33986
chr9	42971419	42972260	chr9:42971419-42972260	.	.	0	0	0	0	0	0	0	0	0	0	0	0	0	0	0	0	0	0	0	0	0	0	0	0	0	0	0	0	0	0	0	0	0	0	0	0	0	0	0	0	0	0	0	0
chr9	61983919	61984296	chr9:61983919-61984296	.	.	0	0	0	0	0	0	0	0	0	0	0	0	0	0	0	0	0	0	0	0	0	0	0	0	0	0	0	0	0	0	0	0	0	0	0	0	0	0	0	0	0	0	0	0
chr9	76577143	76577960	chr9:76577143-76577960	.	.	0.32948	0.16474	0	0	0	0	0	0	0	0	0	0	0	0	0	0	0	0	0	0	0	0	0	0	0	0	0	0	0	0	0	0	0	0	0	0	0	0	0	0	0	0	0	0
chr9	78149967	78150520	chr9:78149967-78150520	.	.	0.47603	0.53138	0.536915	0.457409	0.45288	0.45288	0.49817	0.54346	0.54346	0.54346	0.554328	0.586932	0.49817	0.49817	0.55352	0.608872	0.572893	0.37362	0.455466	0.56933	0.578228	0.555098	0.595072	0.732534	0.74131	0.622702	0.652354	0.74131	0.746804	0.76878	0.6919	0.61502	0.630396	0.76878	0.786528	0.82388	0.83026	0.83026	0.881368	0.95803	0.95803	0.95803	0.926096	0.79836
chr9	78357575	78358032	chr9:78357575-78358032	.	.	0.5535	0.5535	0.5535	0.5535	0.5535	0.5535	0.83025	0.83025	0.83025	0.805359	0.74728	0.74728	0.49819	0.24909	0.24909	0.24909	0.24909	0.185982	0.15419	0.14233	0.14233	0.136993	0.12454	0.152411	0.16605	0.16605	0.163678	0.14233	0.14233	0.156562	0	0	0	0	0	0	0	0	0	0	0	0	0	0
chr9	82495599	82496704	chr9:82495599-82496704	.	.	0	0	0	0	0	0	0	0	0	0.099636	0.253834	0.29653	0.29653	0.29653	0.29653	0.28664	0.27675	0.29653	0.29653	0.29653	0.29653	0.385486	0.59305	0.59305	0.59305	0.58514	0.5535	0.5535	0.433973	0.39855	0.49819	0.49819	0.49819	0.39855	0.204252	0.19927	0.19927	0.19927	0.19927	0.19927	0.19927	0.19927	0.19927	0.19927
chr9	84044783	84045904	chr9:84044783-84045904	.	.	0	0	0	0	0	0	0	0	0	0	0	0	0	0	0	0	0	0	0	0	0	0	0	0	0	0	0	0	0	0	0	0	0	0	0	0	0	0	0	0	0	0	0	0
chr9	84795111	84795752	chr9:84795111-84795752	.	.	1.01957	1.01957	1.01957	1.01957	1.01957	1.01957	1.01957	1.01957	1.01957	1.01957	1.01957	1.01957	1.01957	0.807925	0.298909	0	0	0	0	0	0	0	0	0	0	0	0	0	0	0	0	0	0	0	0	0	0	0	0.031934	0.606755	0.63869	0.63869	0.63869	0.642793
chr9	84897071	84897912	chr9:84897071-84897912	.	.	0.128098	0.12454	0.12454	0.1107	0.1107	0.1107	0.11762	0.12454	0.12454	0.12454	0.12454	0.12454	0.121772	0.12454	0.121772	0.114852	0.12454	0.124341	0.14233	0.156562	0.16605	0.16605	0.109119	0	0	0	0	0	0	0	0	0	0	0	0	0	0	0	0	0	0.015967	0.287406	0.31934	0.31934
chr9	87556591	87557768	chr9:87556591-87557768	.	.	1.27738	1.27738	1.27738	1.27738	1.27738	1.19523	1.109	1.03788	1.33191	1.29735	1.29735	1.19356	0.77841	0.77841	0.726516	0.51894	0.51894	0.546588	0.5535	0.49815	0.27675	0.49815	0.5535	0.536907	0.49819	0.49819	0.49819	0.44837	0.39855	0.39855	0.488226	0.39855	0.19927	0.19927	0.19927	0.172694	0.16605	0.185982	0.19927	0.19927	0.19927	0.234144	0.24909	0.204252
chr9	87853119	87853768	chr9:87853119-87853768	.	.	0.49816	0.49816	0.441232	0.569344	0.916662	0.871825	0.74728	0.74728	0.74728	0.74728	0.74728	0.572917	0.572917	0.74728	0.74728	0.878785	1.01957	1.01957	0.99637	0.99637	0.99637	1.00333	1.01957	1.01957	1.01957	1.15551	1.35943	1.25747	1.01957	1.01957	1.01957	1.22349	1.35943	1.59733	1.69929	1.4274	1.25747	1.01957	1.01957	1.01957	1.01342	0.994954	1.01957	1.01957
chr1	20710519	20710996	chr1:20710519-20710996	.	.	0.67972	0.67972	0.67972	0.543776	0.33986	0.33986	0.33986	0.33986	0.33986	0.33986	0.373846	0.67972	0.67972	0.670438	0.66425	0.66425	0.631038	0.49819	0.49819	0.49819	0.49819	0.42346	0.290605	0.33212	0.298908	0.24909	0.24909	0.24909	0.19927	0.19927	0.19927	0.19927	0.19927	0.19927	0.179343	0	0	0	0	0	0	0	0	0
chr9	89371743	89372488	chr9:89371743-89372488	.	.	0.140551	0.155286	0.15967	0.166158	0.242162	0.346192	0.334999	0.28466	0.30364	0.344247	0.486676	0.39918	0.31934	0.31934	0.311229	0.29653	0.357885	0.420868	0.41514	0.416572	0.418004	0.515356	0.6442	0.730095	0.85893	0.880385	0.861995	0.819754	0.756625	0.696684	0.71578	0.706232	0.69191	0.670147	0.544886	0.64867	0.64867	0.64867	0.667489	0.687752	0.6442	0.56116	0.55352	0.55734
chr9	89375007	89375424	chr9:89375007-89375424	.	.	0.955458	1.03788	1.03788	1.03788	1.03788	1.03788	1.03788	1.03788	1.03788	1.03788	1.03788	1.01345	0.9768	0.9768	0.9768	0.715415	0.441232	0.49816	0.49816	0.49816	0.332108	0.185982	0.19927	0.179338	0.049815	0	0	0	0	0	0	0	0	0	0	0	0	0	0	0	0	0	0	0
chr9	89383031	89383528	chr9:89383031-89383528	.	.	0.455464	0.59782	0.492478	0.427	0.427	0.427	0.427	0.49816	0.49816	0.49816	0.518092	0.478258	0.396324	0.382798	0.37741	0.37741	0.28306	0.132097	0	0	0	0	0	0	0	0	0	0	0	0	0	0	0	0	0	0	0	0	0	0	0	0	0	0
chr9	89442983	89443432	chr9:89442983-89443432	.	.	0.394972	0.31135	0.256196	0.26687	0.252638	0.342552	0.396006	0.39537	0.296684	0.099635	0	0	0	0	0	0	0	0	0	0	0	0	0	0	0	0	0	0	0	0	0	0	0	0	0	0	0	0	0	0	0	0	0	0
chr9	89463527	89463928	chr9:89463527-89463928	.	.	0.478244	0.49817	0.536915	0.50924	0.605905	0.667185	0.62271	0.545218	0.44282	0.44282	0.44282	0.547193	0.72352	0.76384	0.621514	0.526634	0.512402	0.526634	0.645234	0.757233	0.7971	0.74726	0.79468	0.640495	0.455466	0.427	0.427	0.341596	0.28466	0.30364	0.28466	0.32262	0.33211	0.33211	0.33211	0.282292	0.315504	0.33211	0.351088	0.39537	0.403278	0.39537	0.574905	0.6555
chr9	90095751	90096544	chr9:90095751-90096544	.	.	0.99637	0.99637	0.99637	0.99637	0.946552	0.24909	0.24909	0.268452	0.284662	0.29653	0.30301	0.30301	0.301057	0.30084	0.30084	0.30084	0.30084	0.300189	0.30084	0.297392	0.148265	0	0	0	0.16605	0.27675	0.27675	0.27675	0.292574	0.302437	0.30751	0.616403	0.61502	0.61502	0.613661	0.61049	0.613208	0.579971	0.523099	0.74728	0.74728	0.869962	1.01963	0.949675
chr9	90433103	90433632	chr9:90433103-90433632	.	.	0	0	0	0	0	0	0	0	0	0	0	0	0	0	0	0	0	0	0	0	0	0	0	0	0	0	0	0.063868	0.31934	0.31934	0.284962	0.24909	0.24909	0.24909	0.24909	0.24909	0.24909	0.24909	0.24909	0.24909	0.37364	0.59654	0.63869	0.635267
chr9	90964455	90965152	chr9:90964455-90965152	.	.	0.27675	0.27675	0.49815	0.553873	0.552774	0.54987	0.534366	0.49819	0.49819	0.49819	0.49819	0.49819	0.39855	0.378622	0.338766	0.39855	0.39855	0.39855	0.468298	0.49819	0.49819	0.49819	0.533766	0.49819	0.49819	0.49819	0.305138	0.25947	0.25947	0.260392	0.229162	0.24909	0.24909	0.24909	0.214216	0.19927	0.24909	0.214216	0.059781	0	0	0	0	0
chr9	91071239	91072264	chr9:91071239-91072264	.	.	0	0	0	0	0	0.271888	0.33986	0.33986	0.33986	0.33986	0.33986	0.33986	0.33986	0.331652	0.31934	0.31934	0.307935	0.29653	0.280706	0.269838	0.253362	0.2442	0.236058	0.23063	0.23063	0.23063	0.23063	0.23063	0.242843	0.04884	0	0.02442	0.2442	0.370215	0.47043	0.56166	0.7326	0.7326	0.7326	0.737004	0.74728	0.74728	0.702442	0.59782
chr9	93003607	93004080	chr9:93003607-93004080	.	.	0.56844	0.415145	0.31934	0.31934	0.33986	0.33986	0.3296	0.301092	0.570258	0.63869	0.63869	0.63869	0.67972	0.67972	0.67972	0.67972	0.67972	0.781675	1.32544	1.35943	1.35943	1.25747	1.01957	0.976492	0.95803	0.90327	0.88958	0.90327	0.93065	0.88958	0.88958	0.88958	0.652356	0.629562	0.63869	0.63869	0.63869	0.655102	0.67972	0.67972	0.67972	0.577762	0.033986	0
chr9	93108023	93108448	chr9:93108023-93108448	.	.	0.64863	0.64863	0.681062	1.15932	1.27837	1.27738	1.18158	0.9507	0.954365	0.95803	0.95803	1.1177	1.27738	1.27738	1.27738	1.27738	1.27542	1.23664	0.960265	0.95803	0.9507	0.9507	0.9507	0.9507	0.9507	0.947808	0.912021	0.440286	0.31449	0.31449	0.31449	0.314731	0.3169	0.317876	0.31934	0.15967	0	0	0	0	0	0	0	0
chr9	93197711	93198264	chr9:93197711-93198264	.	.	0	0	0	0	0	0	0	0	0	0	0	0	0	0	0	0	0.271888	0.33986	0.33986	0.33986	0.33986	0.33986	0.33986	0.543776	0.67972	0.88363	1.01957	1.01957	1.01957	1.01957	1.01957	1.01957	1.01957	1.01957	1.01957	1.01957	1.01957	1.01957	1.01957	1.01957	0.74769	0.713705	1.01957	1.01957
chr1	21289107	21289604	chr1:21289107-21289604	.	.	0.67972	0.67972	0.67972	0.67972	0.67972	0.67972	0.67972	0.67972	0.67972	0.67972	0.67972	0.67972	0.670438	0.66425	0.66425	0.66425	0.863522	0.99637	0.99637	0.99637	0.730674	0.464972	0.33212	0.337538	0.33986	0.33986	0.441818	0.67972	0.67972	0.67972	0.67972	0.9516	1.01957	1.01957	1.01957	1.01957	1.01957	1.01957	1.01957	1.01957	0.81566	0.67972	0.67972	0.67972
chr1	21302771	21303304	chr1:21302771-21303304	.	.	0.480258	0.4884	0.4884	0.4884	0.26862	0.2442	0.248781	0.264654	0.25947	0.25947	0.264654	0.27675	0.27675	0.27675	0.278728	0.27675	0.280706	0.291786	0.29653	0.280706	0.27675	0.27675	0.280706	0.214414	0	0	0.031934	0.31934	0.54672	0.49819	0.428442	0.39855	0.39855	0.59782	0.59782	0.59782	0.702442	0.74728	0.74728	0.74728	0.74728	0.91588	0.96101	0.96548
chr9	93912047	93912784	chr9:93912047-93912784	.	.	0.59782	0.59782	0.523095	0.33212	0.597824	0.673532	0.667344	0.66425	0.66425	0.564614	0.29891	0.323817	0.33212	0.33212	0.498185	0.675079	0.67972	0.67972	0.67972	0.671985	0.66425	0.66425	0.66425	0.66425	0.66425	0.66425	0.66425	0.896734	0.730674	0.66425	0.676626	0.67972	0.67972	0.67972	0.663308	0.597614	0.59305	0.606742	0.479015	0.31934	0.327548	0.33986	0.33986	0.33986
chr9	94561519	94562184	chr9:94561519-94562184	.	.	0.234144	0.24909	0.22418	0.19927	0.204252	0.24909	0.24909	0.24909	0.24909	0.24909	0.24909	0.273999	0.33212	0.33212	0.33212	0.336764	0.33212	0.33212	0.33212	0.33212	0.24909	0.273999	0.33212	0	0	0	0	0.237902	0.33986	0.33986	0.33986	0.33986	0.33986	0.33986	0.33986	0.33986	0.33986	0.571574	0.66425	0.665797	0.668891	0.66425	0.66425	0.66425
chr1	1675038	1675545	chr1:1675038-1675545	.	.	0.56933	0.66421	0.66421	0.743944	0.7971	0.757233	0.690788	0.704077	0.717366	0.7971	0.7971	0.7971	0.7971	1.12922	1.3285	1.26207	0.99637	0.99869	1.01957	1.01957	0.849645	0.67972	0.475804	0.33986	0.33986	0.33986	0.33986	0.33986	0.33986	0.33986	0.33986	0.33986	0.33986	0.33986	0.33986	0.33986	0.33986	0.33986	0.33986	0.33986	0.33986	0.33986	0.33986	0.33986
chr9	95574839	95575520	chr9:95574839-95575520	.	.	0.33986	0.33986	0.33986	0.33986	0.33986	0.33986	0.33986	0.33986	0.33986	0.33986	0.33986	0.305874	0	0	0	0	0.16993	0.33986	0.33986	0.33986	0.33986	0.33986	0.33986	0.33986	0.33986	0.33986	0.33986	0.33986	0.33986	0.33986	0.33986	0.33986	0.33986	0.33986	0.33986	0.33986	0.33986	0.33986	0.33986	0.33986	0.16993	0	0	0
chr9	95757471	95758384	chr9:95757471-95758384	.	.	0	0	0	0	0	0	0	0	0	0	0	0	0	0	0	0	0	0	0	0	0	0	0	0	0	0	0	0	0	0	0	0	0	0	0	0	0	0	0	0	0	0	0	0
chr1	21367871	21368424	chr1:21367871-21368424	.	.	0.33986	0.101958	0	0	0	0	0.237902	0.33986	0.33986	0.33986	0.33986	0.33986	0.33986	0.33986	0.33986	0.33986	0.33986	0.33986	0.33986	0.33986	0.33986	0.33986	0.33986	0.33986	0.33986	0.33986	0.33986	0.33986	0.33986	0.33986	0.373846	0.33986	0.33986	0.33986	0.33986	0.33986	0.33986	0.33986	0.33986	0.33986	0.611748	0.67972	0.67972	0.67972
chr9	96874359	96875232	chr9:96874359-96875232	.	.	0	0	0	0	0	0	0	0	0	0	0	0	0	0	0	0	0	0	0	0	0	0	0	0	0	0	0	0	0.25947	0.25947	0.363258	0.500265	0.490358	0.477544	0.477544	0.520954	0.682474	0.59782	0.59782	0.59782	0.59782	0.587854	0.59782	0.59782
chr9	98039775	98040512	chr9:98039775-98040512	.	.	0.99637	0.99637	0.99637	1.09601	1.26207	1.3285	1.02958	0.99637	0.99637	0.99637	0.99637	0.99637	0.99637	0.971461	0.627712	0.59782	0.528078	0.428442	0.498185	0.627712	0.846916	0.99637	0.99637	1.0628	1.3285	1.3285	1.3285	0.830311	0.548008	0.49819	0.49819	0.49819	0.49819	0.49819	0.49819	0.49819	0.49819	0.408514	0.631038	0.66425	0.66425	0.675079	0.50979	0.33986
chr9	98201271	98201656	chr9:98201271-98201656	.	.	1.48263	1.48263	1.48263	1.31662	1.24547	1.24547	1.02128	0.99637	0.99637	0.817027	0.826989	0.99637	0.99637	0.99637	0.99637	0.99637	0.657604	0.59782	0.418477	0.378622	0.234144	0.24909	0.19927	0.19927	0.19927	0.19927	0.234144	0.2442	0.2442	0.2442	0.2442	0.2442	0.2442	0.2442	0.21978	0.2442	0.4884	0.46126	0.46126	0.46126	0.439426	0.437	0.437	0.42162
chr9	98380207	98380576	chr9:98380207-98380576	.	.	0.49819	0.408514	0.408514	0.49819	0.49819	0.29891	0.2275	0.16605	0.16605	0.161306	0.14233	0.14233	0.14233	0.12454	0.12454	0.12454	0.150039	0.16605	0.16605	0.16605	0.16605	0.179338	0.19927	0.19927	0.19927	0.244108	0.24909	0.24909	0.24909	0.24909	0.250677	0.245727	0.25947	0.245727	0.245727	0.2442	0.2442	0.233344	0.23063	0.415134	0.444278	0.46126	0.46126	0.46126
chr9	98395743	98397256	chr9:98395743-98397256	.	.	0.63869	0.597614	0.554997	0.51894	0.508565	0.492316	0.4884	0.307961	0.23063	0.222157	0.2442	0.2442	0.21978	0	0	0	0.049818	0.24909	0.204252	0.19927	0.19927	0.19927	0.19927	0.19927	0.24909	0.24909	0.24909	0.24909	0.291786	0.29653	0.284662	0.278728	0.29653	0.29653	0.29653	0.29653	0.29653	0.29653	0.29653	0.29653	0.224568	0	0	0.149456
chr9	98409271	98410560	chr9:98409271-98410560	.	.	0.24909	0.24909	0.24909	0.24909	0.24909	0.24909	0.271755	0.29442	0.293596	0.29236	0.29236	0.29236	0.29236	0.29236	0.438545	0.29236	0.29236	0.29236	0.321597	0.58473	0.58473	0.847857	1.16946	1.16946	1.16946	1.16946	1.167	1.16535	1.16371	1.16125	1.15721	1.15316	1.14918	1.15077	1.16125	1.16125	1.16125	1.15478	0.980186	0.866084	0.870333	0.86487	0.836041	0.57658
chr9	98536687	98537072	chr9:98536687-98537072	.	.	0	0.295614	0.33986	0.33986	0.33986	0.33986	0.33986	0.3296	0.33986	0.337538	0.282302	0.24909	0.24909	0.22418	0.19927	0.19927	0.19927	0.19927	0.244108	0.24909	0.24909	0.24909	0.24909	0.24909	0.24909	0.024909	0	0	0	0	0	0	0	0	0	0	0	0	0	0	0	0	0	0.033212
chr9	98604863	98605664	chr9:98604863-98605664	.	.	0	0	0	0	0	0	0	0	0	0	0	0	0	0	0	0	0	0	0	0	0	0	0	0	0	0	0	0	0	0	0	0	0	0	0	0	0	0	0	0	0	0	0	0
chr1	21534299	21535230	chr1:21534299-21535230	.	.	0.33986	0.33986	0.33986	0.33986	0.305874	0	0	0	0	0	0	0	0	0	0	0	0	0	0	0	0	0	0	0	0	0	0	0	0	0.287406	0.31934	0.31934	0.31934	0.479015	0.51224	0.49819	0.49819	0.49819	0.49819	0.49819	0.49819	0.66425	0.66425	0.66425
chr9	109383343	109383752	chr9:109383343-109383752	.	.	1.53756	1.53756	1.53756	1.53756	1.54447	1.27211	1.24861	1.24861	1.24674	1.24581	1.25796	1.25796	1.16361	0.948531	0.945639	0.94347	0.94347	0.660429	0.62898	0.251592	0	0	0	0	0	0	0	0	0	0	0	0	0	0	0	0	0	0	0	0	0	0	0	0
chr9	109455543	109456184	chr9:109455543-109456184	.	.	0.344563	0.33211	0.361167	0.33211	0.369469	0.37362	0.273988	0.37362	0.273988	0.24908	0.277544	0.256194	0.149446	0.16605	0.18266	0.204252	0.24909	0.259122	0.25947	0.25947	0.25947	0.25947	0.25947	0.25947	0.256416	0.254889	0.257943	0.238772	0.228204	0.2185	0.19665	0	0	0	0	0	0	0	0	0	0	0	0	0
chr1	21568759	21570256	chr1:21568759-21570256	.	.	0.33212	0.33212	0.33212	0.33212	0.33212	0.24909	0.24909	0.39855	0.49819	0.49819	0.514796	0.514796	0.678173	0.676626	0.66425	0.531398	0.33212	0.33212	0.33212	0.33212	0.33212	0.33212	0.33212	0.33212	0.33212	0.33212	0.33212	0.33212	0.66425	0.67972	0.67972	0.475804	0.33986	0.33986	0.33986	0.33986	0.33986	0.33986	0.33986	0.33986	0.33986	0.33986	0.33986	0.33986
chr9	113632903	113633520	chr9:113632903-113633520	.	.	0.687496	0.577888	0.49816	0.49816	0.49816	0.528058	0.59782	0.59782	0.557966	0.39855	0.259054	0.19927	0.19927	0.19927	0.19927	0.19927	0.19927	0.19927	0.22418	0.24909	0.24909	0.24909	0.024909	0	0	0	0	0	0	0	0	0	0	0	0	0	0	0	0	0	0	0	0.191604	0.641672
chr9	113676591	113677512	chr9:113676591-113677512	.	.	0.929946	0.896734	0.66425	0.66425	0.738977	1.19565	1.66062	1.99274	1.99274	1.99274	1.99274	1.99274	1.99274	1.99274	1.99274	2.0113	2.31104	2.37901	2.10712	2.58293	2.71887	2.68793	2.70649	2.65699	1.79015	1.39492	1.39492	1.39492	1.39492	1.3451	0.99637	0.74728	0.74728	0.612766	0.59782	0.518092	0.49816	0.49816	0.49816	0.49816	0.36532	0.33211	0.33211	0.06642
chr9	114078127	114078544	chr9:114078127-114078544	.	.	0.192626	0.176016	0.393568	0.52629	0.63869	0.63869	0.63869	0.55439	0.458334	0.39855	0.468298	0.49819	0.49819	0.49819	0.49819	0.49819	0.49819	0.49819	0.49819	0.536134	0.526648	0.49819	0.47328	0.219198	0.209234	0.24909	0.099636	0	0	0	0	0	0	0	0	0	0	0	0	0	0	0	0	0
chr9	114330895	114332296	chr9:114330895-114332296	.	.	0.33986	0.33986	0.33986	0.305874	0	0	0	0	0	0	0	0	0	0	0	0	0	0	0	0	0	0	0	0	0	0	0	0	0	0	0	0	0	0	0	0	0	0	0	0	0	0	0	0
chr9	114340287	114340880	chr9:114340287-114340880	.	.	1.21558	1.19565	1.19565	1.11594	0.99637	0.99637	0.99637	0.836954	0.770522	0.690788	0.7971	0.936589	0.99637	0.956516	0.787136	0.74728	0.590156	0.31934	0.31934	0.527168	0.98844	0.98844	0.982192	0.98063	0.96933	0.989965	1.27738	1.27738	1.27738	1.27738	1.22261	1.61705	2.15865	2.214	2.214	2.02027	1.82664	1.99274	2.16711	2.49093	1.99274	1.99274	1.99274	1.87318
chr9	114367519	114368432	chr9:114367519-114368432	.	.	0.43929	0.43929	0.43929	0.43929	0.43929	0.437229	0.437	0.437	0.437	0.437	0.437	0.437	0.437	0.437458	0.43929	0.43929	0.43929	0.397234	0.22082	0.22082	0.310682	0.222	0.22141	0.22082	0.22082	0.214355	0.19927	0.19927	0.19927	0.39855	0.39855	0.39855	0.488889	0.660695	0.661397	0.65894	0.65894	0.656876	0.633116	0.59782	0.59782	0.518092	0.49816	0.434116
chr1	21586617	21587016	chr1:21586617-21587016	.	.	0.66425	0.667344	0.67972	0.67972	0.985585	1.01957	1.01957	1.01957	1.01957	1.01957	1.01957	1.01957	0.713705	0.67972	0.67972	0.67972	0.67972	0.67972	0.67972	0.67972	0.577762	0.33986	0.33986	0.33986	0.33986	0.33986	0.33986	0.33986	0.033986	0	0	0	0	0	0	0	0	0	0	0	0	0	0.305874	0.33986
chr9	116957871	116958584	chr9:116957871-116958584	.	.	0.67972	0.50979	0.33986	0.33986	0.33986	0.33986	0.33986	0.237902	0	0	0	0	0	0	0	0	0	0	0	0	0	0	0	0	0	0	0	0	0	0	0	0	0	0	0	0	0	0	0	0	0	0	0	0
chr9	118490007	118491072	chr9:118490007-118491072	.	.	0	0	0	0	0	0	0	0	0	0	0	0	0	0	0	0	0	0	0	0	0	0	0	0	0	0	0	0	0	0	0	0	0	0	0	0	0	0	0	0	0	0	0	0
chr9	120924703	120925464	chr9:120924703-120925464	.	.	0.901208	0.886415	0.88325	1.03045	1.17766	1.17766	1.1752	1.05251	0.994038	1.16946	1.16125	1.16125	1.16453	1.16946	1.16946	1.1711	1.17766	1.17766	0.912691	0.88325	0.878938	1.11099	0.906327	0.87709	0.88325	0.885782	0.884516	0.73604	0.58883	0.58883	0.58883	0.58883	0.471066	0.29442	0.29442	0.29442	0.295686	0.296319	0.29442	0.296539	0.29867	0.29867	0.29867	0.358402
chr1	21599643	21600436	chr1:21599643-21600436	.	.	0	0	0	0	0	0	0	0	0	0	0	0	0	0	0	0	0	0	0	0	0	0	0	0	0	0	0	0	0	0	0	0	0	0	0	0	0	0	0	0	0.099636	0.298908	0.33212	0.334442
chr9	121582543	121583816	chr9:121582543-121583816	.	.	0	0	0	0	0	0	0	0	0	0	0	0	0	0	0	0.135944	0.33986	0.33986	0.33986	0.33986	0.33986	0.33986	0.33986	0.67972	0.67972	0.67972	0.67972	0.67972	0.67972	0.781675	1.01957	1.01957	1.01029	0.99637	0.99637	0.99637	0.99637	0.99637	0.99637	0.863522	0.66425	0.548008	0.49819	0.49819
chr9	121589135	121589848	chr9:121589135-121589848	.	.	0.19927	0.176016	0.19927	0.19927	0.19927	0.19927	0.24909	0.24909	0.24909	0.298908	0.33212	0.33212	0.232484	0	0	0	0	0	0	0	0	0	0	0	0	0	0	0	0	0	0	0	0	0	0	0	0	0	0.149454	0.298811	0.31934	0.31934	0.31934	0.31934
chr9	121645455	121646800	chr9:121645455-121646800	.	.	0.830294	0.738326	0.49819	0.49819	0.49819	0.49819	0.49819	0.42346	0.298908	0.33212	0.33212	0.33212	0.336764	0.33986	0.50979	0.67972	0.67972	0.67972	0.67972	0.67972	0.67972	0.67972	0.67972	0.67972	0.475804	0.33986	0.33986	0.33986	0.33986	0.50979	0.67972	0.66425	0.66425	0.99637	0.99637	0.99637	0.99637	0.99637	0.83031	0.66425	0.66425	0.66425	0.66425	0.66425
chr9	121675031	121675856	chr9:121675031-121675856	.	.	0.602178	0.63869	0.63869	0.63869	0.63869	0.528584	0.385262	0.358204	0.412766	0.28466	0.28466	0.28466	0.28466	0.28466	0.28466	0.28466	0.33211	0.33211	0.24908	0.144702	0.14233	0.14233	0.14233	0.151818	0.158934	0.16605	0.16605	0.16605	0.16605	0.202588	0.254622	0.2214	0	0	0	0	0	0	0	0.023063	0.23063	0.23063	0.23063	0.23063
chr9	121684191	121684888	chr9:121684191-121684888	.	.	0.24909	0.33212	0.33212	0.324452	0.31934	0.31934	0.31934	0.31934	0.325496	0.33986	0.33986	0.339086	0.33212	0.232484	0	0	0	0	0	0	0	0	0	0	0	0	0.223538	0.31934	0.31934	0.31934	0.31934	0.31934	0.31934	0.24909	0.24909	0.257393	0.33212	0.33212	0.33212	0.33212	0.33212	0.282302	0.24909	0.24909
chr9	121748287	121749352	chr9:121748287-121749352	.	.	0.74728	0.74728	0.74728	0.697462	0.66425	0.66425	0.66425	0.597826	0.572917	0.958152	1.01957	1.01957	1.01957	0.99637	0.863522	0.66425	0.66425	0.671985	0.67972	0.645734	0.33986	0.611748	0.67972	0.67972	0.67972	0.67972	0.67972	0.67972	0.67972	0.67972	0.67972	0.67972	0.577762	0.33986	0.33986	0.33986	0.33986	0.33986	0.33986	0.323444	0.31934	0.331652	0.33986	0.33986
chr9	122199719	122200080	chr9:122199719-122200080	.	.	0.32948	0.32948	0.331859	0.333975	0.415145	0.63869	0.399178	0.29653	0.31934	0.31934	0.31934	0.31934	0.31934	0.31934	0.31934	0.256115	0.31934	0.284215	0.24909	0.24909	0.24909	0.24909	0.44837	0.49819	0.488226	0.39855	0.358686	0.371974	0.338766	0.18266	0.16605	0.16605	0.16605	0.16605	0.156562	0.282292	0.33211	0.33211	0.33211	0.391906	0.39855	0.443475	0.39855	0.39855
chr9	122360479	122361320	chr9:122360479-122361320	.	.	0.26811	0.266382	0.25947	0.275022	0.27675	0.27675	0.27675	0.27675	0.27675	0.284662	0.29653	0.301092	0.29653	0.29653	0.118612	0	0	0	0	0	0	0	0	0	0	0	0	0	0	0	0.12486	0.31215	0.31215	0.31215	0.31215	0.31215	0.31215	0.31215	0.312852	0.312852	0.31215	0.31215	0.31215	0.31215
chr9	123350879	123351616	chr9:123350879-123351616	.	.	1.28926	1.28926	1.52133	1.54712	1.28926	0.906916	0.657604	0.7971	0.783811	0.76384	0.66421	0.66421	0.79705	0.83026	0.83026	0.74131	0.62271	0.74725	0.74725	0.74725	0.593649	0.62271	0.62271	0.62271	0.62271	0.631605	0.49896	0.44282	0.470495	0.571702	0.614395	0.49816	0.508126	0.39855	0.39855	0.39855	0.239126	0.19927	0.19927	0.307394	0.516348	0.24909	0.24909	0.24909
chr9	123354463	123355264	chr9:123354463-123355264	.	.	0.60602	0.60602	0.575719	0.30524	0.306829	0.30751	0.3082	0.31098	0.31215	0.31215	0.31215	0.31215	0.31215	0.313788	0.316177	0.3169	0.41197	0.6338	0.636734	0.63869	0.63869	0.63869	0.766426	0.640181	0.64366	0.648133	0.64863	0.64863	0.649142	0.811814	0.97295	1.04447	1.30751	1.30751	1.30751	1.31376	1.59208	1.66062	1.66062	1.66062	1.56098	1.52777	1.79506	2.00069
chr9	123366375	123366512	chr9:123366375-123366512	.	.	0.528058	0.717388	1.34503	1.38377	1.38377	1.38377	1.59406	1.4652	1.4652	1.4652	1.45706	1.38377	1.38377	1.38377	1.38377	1.4082	1.63614	1.80559	1.68655	1.55682	1.55682	1.52933	1.4652	1.44078	1.221	1.07448	0.496536	0.46126	0.46126	0.668818	0.46126	0.46126	0.46126	0.46126	0.465845	0.39855	0.39855	0.488226	0.418478	0.418477	0.458331	0.39855	0.39855	0.428442
chr9	123475311	123475736	chr9:123475311-123475736	.	.	0.5535	0.27675	0.27675	0.3321	0.5535	0.550044	0.51894	0.51894	0.51894	0.51894	0.51894	0.51894	0.50367	0.386649	0.23063	0.23063	0.23063	0.236058	0.41514	0.4884	0.509778	0.4884	0.4884	0.4884	0.4884	0.500616	0.51894	0.473958	0.27675	0.27675	0.27675	0.27675	0.273984	0.27675	0.271218	0.254622	0.210894	0.16605	0.16605	0.16605	0.176016	0.19927	0.059781	0
chr9	124479839	124480720	chr9:124479839-124480720	.	.	0	0	0	0	0	0	0	0	0	0	0	0	0	0	0	0	0	0	0	0	0	0	0	0	0	0	0	0	0	0	0	0	0	0	0	0	0	0	0	0	0	0	0	0
chr9	124818199	124819080	chr9:124818199-124819080	.	.	0.67972	0.67972	0.67972	0.67972	0.67972	0.67972	0.67972	0.67972	0.67972	0.67972	0.67972	0.67972	0.67972	0.67972	0.67972	0.849645	1.01957	1.01957	1.01957	1.01957	1.01957	1.01957	0.74769	0.67972	0.713705	1.22349	1.35943	1.35943	1.35943	1.35943	1.35943	1.35943	1.35943	1.35943	1.66835	1.66062	1.66062	1.68769	1.69929	1.52936	1.35943	1.35943	1.35943	1.35943
chr9	125409279	125409832	chr9:125409279-125409832	.	.	0.90249	0.910698	0.910698	0.95362	1.0082	0.926163	0.814466	0.83029	0.83029	0.83029	0.83029	0.83029	0.83029	0.83029	0.851047	1.00227	0.98842	1.04772	1.06749	1.01718	1.13224	1.18885	0.943515	1.17324	1.2222	1.19558	1.32842	1.32842	1.50961	1.69836	1.75491	1.77915	1.75068	1.49448	1.32369	1.20093	1.12087	1.12087	1.04615	0.946514	0.946514	0.85242	0.88563	0.847992
chr9	125969935	125970624	chr9:125969935-125970624	.	.	0.19768	0.19768	0.19768	0.201636	0.20757	0.2185	0.2185	0.2185	0.2185	0.228204	0.242843	0.14652	0	0	0	0	0	0	0	0	0	0	0	0	0	0	0	0	0	0.194003	0.253362	0.251166	0.24909	0.24909	0.244108	0.19927	0.19927	0.19927	0.358694	0.39855	0.518112	0.59782	0.71469	0.88325
chr9	126091199	126092432	chr9:126091199-126092432	.	.	0.33986	0.33986	0.33986	0.33212	0.33212	0.33212	0.33986	0.33986	0.33986	0.33986	0.33986	0.33986	0.33986	0.33986	0.33986	0.577762	0.50979	0.33986	0.33986	0.33986	0.33986	0.33986	0.33986	0.33986	0.33986	0.33986	0.33986	0.33986	0.475804	0.67972	0.67972	0.67972	0.67972	0.67972	0.67972	0.67972	0.67972	0.67972	0.67972	0.441818	0.33986	0.33986	0.33986	0.33986
chr9	126094847	126095912	chr9:126094847-126095912	.	.	0.33212	0.33212	0.33212	0.33212	0.33212	0.33212	0.33212	0.202368	0	0	0	0	0	0	0	0	0	0	0	0	0	0	0	0	0	0.203916	0.33986	0.33986	0.50979	0.67972	0.67972	0.67972	0.67972	0.67972	0.67972	0.67972	0.67972	0.667344	0.668891	0.67972	0.67972	0.67972	0.67972	0.67972
chr9	126563351	126565168	chr9:126563351-126565168	.	.	0.39855	0.39855	0.39855	0.39855	0.39855	0.39855	0.368658	0.307211	0.199272	0	0	0	0	0	0	0	0	0	0	0	0	0	0	0	0	0	0	0	0	0	0	0	0	0	0	0	0	0	0	0	0	0	0	0
chr9	126641527	126643392	chr9:126641527-126643392	.	.	1.01957	1.01957	1.01957	1.01957	1.01957	1.01957	1.01957	1.01957	0.81566	0.67972	0.67972	0.67972	0.67972	0.67972	0.67972	0.67972	0.67972	0.407832	0.33986	0.33986	0.33986	0.33986	0.33986	0.237902	0	0	0	0	0	0	0	0	0	0	0	0	0	0	0	0	0	0	0	0
chr9	126777495	126778200	chr9:126777495-126778200	.	.	1.3285	1.3285	1.35634	1.35943	1.35943	1.35943	1.6653	1.69929	1.35943	1.01957	1.01957	1.01957	1.01957	1.01957	1.01957	1.01957	0.81566	0.33986	0.33986	0.33986	0.373846	0.67972	0.67972	0.671985	0.597826	0.49819	0.49819	0.49819	0.49819	0.49819	0.274	0.24909	0.307211	0.631037	0.66425	0.66425	0.66425	0.66425	0.66425	0.66425	0.66425	0.863522	1.19565	1.3285
chr9	126907791	126908072	chr9:126907791-126908072	.	.	0	0	0	0.135944	0.33986	0.373846	0.67972	0.67972	0.67972	0.67972	0.67972	0.67972	0.67972	0.67972	0.67972	0.67972	0.67972	0.67972	0.81566	1.01957	1.01957	1.01957	1.01957	1.01957	1.01957	1.01957	1.01957	0.88363	0.67972	0.645734	0.33986	0.33986	0.33986	0.33986	0.33986	0.33986	0.33986	0.33986	0.33986	0.33986	0.33986	0.33986	0.203916	0
chr9	127555303	127555808	chr9:127555303-127555808	.	.	0.33986	0.33986	0.33986	0.33986	0.33986	0.33986	0.33986	0.33986	0.33986	0.33986	0.33986	0.33986	0.337538	0.33212	0.273999	0.24909	0.24909	0.24909	0.49819	0.49819	0.49819	0.24909	0.323817	0.290605	0.24909	0.24909	0.24909	0.24909	0.24909	0.24909	0.24909	0.24909	0.22418	0.19927	0.19927	0.19927	0.244107	0.32573	0.31934	0.31934	0.31934	0.31934	0	0
chr9	127971727	127972448	chr9:127971727-127972448	.	.	0.25947	0.25947	0.248781	0.2442	0.2442	0.2442	0.2442	0.245727	0.258432	0.24909	0.209234	0.19927	0.343748	0.49819	0.49819	0.49819	0.49819	0.37364	0.290925	0.29236	0.29236	0.29236	0.29236	0.29236	0.29236	0.29236	0.29236	0.29236	0.467782	0.789382	0.87709	0.87709	0.87463	0.87709	0.88017	0.906327	1.05251	0.87709	0.87709	0.87709	0.786223	0.896734	0.99637	0.99637
chr9	127984287	127984720	chr9:127984287-127984720	.	.	0.33211	0.33211	0.33211	0.345398	0.407535	0.36533	0.33211	0.338754	0.404821	0.46126	0.46126	0.46126	0.458834	0.437	0.434814	0.434814	0.413163	0.393574	0.37741	0.18871	0.185426	0.0361	0	0	0	0	0	0	0	0	0	0	0	0.316294	0.403278	0.411186	0.401301	0.41514	0.399324	0.39537	0.39537	0.382798	0.413163	0.41514
chr9	128124751	128125664	chr9:128124751-128125664	.	.	0	0	0	0	0	0	0	0	0	0	0	0	0	0	0	0.124545	0.19927	0.19927	0.189304	0.16605	0.15419	0.163678	0.16605	0.16605	0.16605	0.16605	0.16605	0.19927	0.24909	0.49819	0.66425	0.66425	0.66425	0.929946	0.99637	0.99637	0.99637	0.99637	0.99637	0.83031	0.67972	0.65418	0.59305	0.59305
chr9	128190367	128190704	chr9:128190367-128190704	.	.	0.88958	0.923805	1.08577	1.27738	1.27738	1.02447	1.29529	1.38994	1.39492	1.43478	1.39492	1.77017	2.07568	2.07568	2.07568	2.28324	2.79195	2.8741	2.8741	2.64658	2.24184	2.24184	2.06747	1.99274	1.99274	1.99274	1.8931	1.74365	1.70878	2.26675	1.92632	1.1022	0.99637	1.02958	0.99637	1.22886	1.3285	1.3285	1.62741	1.42813	0.99637	0.99637	0.99637	0.99869
chr9	128253007	128253392	chr9:128253007-128253392	.	.	2.00516	2.03915	2.03915	2.03915	2.03915	1.97118	1.69929	1.4274	1.56335	1.80125	2.20908	2.37901	2.37901	2.37901	2.37901	2.54894	2.71887	2.82083	3.05872	2.78684	2.71887	2.71887	2.58293	2.3736	1.71874	1.49456	1.49456	1.49456	1.49456	1.49456	1.49456	1.49456	1.34511	1.17074	0.871825	0.74728	0.74728	0.946552	1.22886	1.16244	0.99637	0.896734	0.66425	0.66425
chr9	128255095	128255600	chr9:128255095-128255600	.	.	0.67972	0.67972	0.781675	1.01957	1.01957	1.01957	1.01957	1.01957	1.01957	1.01957	1.01957	1.01957	1.01957	1.01957	1.12153	1.69929	1.83523	2.58293	2.61691	2.33028	2.32487	2.10069	1.52943	1.5942	1.5942	1.69383	1.73369	1.5942	1.5942	1.5942	1.73369	1.79347	1.79347	1.79347	1.70377	1.70377	1.79347	2.10733	2.16711	1.74365	1.64401	1.09601	0.99637	1.29529
chr9	128655671	128656072	chr9:128655671-128656072	.	.	0	0	0	0	0	0	0	0	0	0	0	0	0	0	0	0	0	0	0	0	0	0	0	0	0	0	0	0	0	0	0	0	0	0	0	0	0	0	0	0	0	0	0	0
chr9	128927255	128928064	chr9:128927255-128928064	.	.	0.66425	0.66425	0.58122	0.66425	0.66425	0.66425	0.671985	0.67972	0.67972	0.67972	0.543776	0.33986	0.33986	0.33986	0.33986	0.033986	0	0	0.271888	0.33986	0.33986	0.33986	0.33986	0.33986	0.33986	0.33986	0.33986	0.33986	0.33986	0.33986	0.33986	0.33986	0.33986	0.33986	0.33986	0.33986	0.33986	0.33986	0.33986	0.336764	0.33212	0.33212	0.066424	0
chr9	129027103	129027680	chr9:129027103-129027680	.	.	0	0	0	0	0	0	0	0	0	0	0	0	0	0	0	0	0	0	0	0	0	0	0	0	0	0	0	0	0	0	0	0	0	0.135944	0.33986	0.33986	0.33986	0.33986	0.33986	0.33986	0.33986	0.33986	0.33986	0.33986
chr9	129184343	129184960	chr9:129184343-129184960	.	.	0.293466	0.302221	0.33211	0.33211	0.357016	0.33211	0.336261	0.389634	0.384298	0.28466	0.30364	0.308385	0.33211	0.33211	0.33211	0.391906	0.39855	0.39855	0.239126	0.318907	0.39537	0.296525	0.19768	0.19768	0.19768	0.19768	0.19768	0.395367	0.617719	0.6555	0.6555	0.6555	0.6555	0.684604	0.69188	0.761069	1.08395	1.15314	1.20743	1.22863	1.60871	1.81628	2.01166	2.2538
chr9	129229175	129230304	chr9:129229175-129230304	.	.	0.24909	0.489882	0.66425	0.548008	0.672553	0.74728	0.74728	0.74728	0.74728	0.642658	0.59782	0.702442	0.74728	0.74728	0.702442	0.59782	0.418477	0.39855	0.36533	0.378618	0.39855	0.428442	0.39855	0.39855	0.39855	0.29891	0.19927	0.234144	0.074727	0	0	0	0	0	0	0	0	0	0	0	0	0	0	0
chr9	129246351	129246696	chr9:129246351-129246696	.	.	0.66425	0.66425	0.49819	0.49819	0.49819	0.49819	0.49819	0.44837	0.418478	0.49819	0.647644	0.772189	0.99637	0.99637	0.916662	0.7971	0.7971	0.770522	0.672756	0.7971	0.757244	0.59782	0.59782	0.59782	0.59782	0.59782	0.74728	0.74728	0.74728	0.74728	0.74728	0.871825	0.99637	0.99637	0.797098	0.631037	0.33212	0.33212	0.335216	0.33986	0.33986	0.33986	0.135944	0
chr9	129261239	129262240	chr9:129261239-129262240	.	.	0.75483	0.75483	0.622733	0.56612	0.56612	0.565203	0.399324	0.41514	0.41514	0.41514	0.41514	0.41514	0.407232	0.394383	0.213035	0.2185	0.456408	0.253693	0.238772	0.2442	0.2442	0.2442	0.245178	0.24909	0.247134	0.2442	0.2442	0.238772	0.23063	0.234701	0.235214	0.176016	0.16605	0.16605	0.156562	0.256194	0.28466	0.28466	0.28466	0.317875	0.16605	0.16605	0.1893	0.488226
chr9	129284479	129285232	chr9:129284479-129285232	.	.	0.730674	0.66425	0.678173	0.67972	0.67972	0.67972	0.67972	0.373846	0.33986	0.33986	0.33986	0.33986	0.33986	0.33986	0.33986	0.33986	0.33986	0.33986	0.33986	0.33986	0.237902	0	0	0	0	0	0	0	0	0	0	0	0	0	0	0	0	0	0	0	0	0	0	0
chr9	129503287	129503672	chr9:129503287-129503672	.	.	0	0	0	0	0	0	0	0	0	0	0	0	0	0	0	0	0	0	0	0	0	0	0	0	0.271888	0.33986	0.33986	0.33986	0.33986	0.33986	0.33986	0.33986	0.33986	0.33986	0.327548	0.325496	0.31934	0.351275	0.63869	0.611306	0.59305	0.59305	0.59305	0.59305
chr9	129513775	129514720	chr9:129513775-129514720	.	.	0.254806	0.240129	0.34188	0.4884	0.31746	0.2442	0.44837	0.49819	0.49819	0.49819	0.49819	0.526648	0.59305	0.59305	0.59305	0.57723	0.5535	0.581185	0.5535	0.546588	0.51894	0.674622	0.77841	0.77841	0.783594	0.83025	0.71955	0.5535	0.5535	0.522396	0.311364	0.25947	0.25947	0.25947	0.24909	0.24909	0.246156	0.24909	0.24909	0.24909	0.34873	0.49819	0.49819	0.49819
chr9	129579815	129580624	chr9:129579815-129580624	.	.	0.33986	0.33986	0.33986	0.33986	0.33986	0.33986	0.33986	0.067972	0	0	0	0	0	0	0	0	0	0	0	0	0	0	0	0	0	0	0	0	0	0	0	0	0	0	0	0	0	0.101958	0.33986	0.33986	0.33986	0.33986	0.33986	0.33986
chr9	129671071	129671936	chr9:129671071-129671936	.	.	0	0	0	0	0	0	0	0	0	0	0	0	0	0	0	0	0	0	0	0	0	0	0	0	0	0	0	0	0	0	0	0	0	0	0	0	0	0	0	0	0	0	0	0
chr9	129711695	129712144	chr9:129711695-129712144	.	.	0.25947	0.2442	0.2442	0.2442	0.248781	0.25947	0	0	0	0	0	0	0	0	0	0	0	0	0	0	0	0	0	0	0	0	0	0	0	0	0	0	0	0	0	0	0	0	0	0	0	0	0	0
chr9	129761055	129762224	chr9:129761055-129762224	.	.	0	0	0	0	0	0	0	0.16993	0.33986	0.33986	0.33986	0.33986	0.33986	0.33986	0.33986	0.336764	0.323817	0.24909	0.24909	0.24909	0.24909	0.24909	0.24909	0.24909	0.24909	0.323817	0.33212	0.33212	0.33212	0.33212	0.33212	0.16606	0	0	0	0	0	0	0	0	0	0	0	0
chr9	130117679	130118432	chr9:130117679-130118432	.	.	0.33986	0.33986	0.33986	0.33986	0.237902	0	0	0	0	0	0	0	0	0	0	0	0	0	0	0	0	0	0	0	0	0	0	0	0	0	0	0	0	0	0	0	0	0	0	0	0	0	0.049818	0.24909
chr9	130211815	130212880	chr9:130211815-130212880	.	.	0	0	0.067972	0.33986	0.33986	0.33986	0.33986	0.33986	0.33986	0.33986	0.33986	0.33986	0.33986	0.33986	0.33986	0.33986	0.33986	0.338312	0.24909	0.24909	0.24909	0.24909	0.24909	0.298908	0.33212	0.33212	0.265696	0	0	0	0	0	0	0	0	0	0	0	0	0	0	0	0	0
chr9	130301591	130303488	chr9:130301591-130303488	.	.	0.67972	0.67972	0.67972	0.849645	1.01957	1.01957	1.01957	1.01957	1.01957	1.01957	1.01957	1.01957	1.01957	1.01957	1.01957	1.01957	1.01957	0.9516	0.67972	0.67972	0.67972	0.67972	0.67972	0.67972	0.67972	0.67972	0.67972	0.50979	0.33986	0.33986	0.33986	0.33986	0.33986	0.33986	0.33986	0.33986	0.33986	0.33986	0.337538	0.33212	0.33212	0	0	0
chr9	130307295	130307560	chr9:130307295-130307560	.	.	0	0	0	0	0	0	0	0	0	0	0	0	0	0	0	0	0	0.079708	0.19927	0.19927	0.179338	0.16605	0.185982	0.19927	0.19927	0.185982	0.24909	0.229162	0.19927	0.19927	0.19927	0.19927	0.204252	0.24909	0.24909	0.24909	0.24909	0.24909	0.24909	0.26314	0.31934	0.191604	0	0
chr9	130319775	130320616	chr9:130319775-130320616	.	.	0.33986	0.33986	0.33986	0.33986	0.33986	0.33986	0.33986	0.33986	0.33986	0.33986	0.33986	0.33986	0.33986	0.33986	0.33986	0.33986	0.33986	0.33986	0.33986	0.33986	0.441818	0.543776	0.33986	0.33986	0.33986	0.33986	0.33986	0.33986	0.33986	0.33986	0.33986	0.33986	0.33986	0.33986	0.33986	0.33986	0.33986	0.33986	0.33986	0.33986	0.33986	0.33986	0.33986	0.33986
chr9	130357679	130358672	chr9:130357679-130358672	.	.	0	0	0	0	0	0	0	0	0	0	0	0	0	0	0	0	0	0	0	0	0	0	0	0	0	0	0	0	0	0	0	0	0	0	0	0	0	0	0	0	0	0	0	0
chr9	130368495	130368912	chr9:130368495-130368912	.	.	0	0	0	0	0	0	0	0	0	0	0	0	0	0	0	0.067972	0.33986	0.33986	0.33986	0.33986	0.33986	0.33986	0.33986	0.33986	0.33986	0.33986	0.33986	0.33986	0.33986	0.33986	0.33986	0.33986	0.33986	0.33986	0.33986	0.33986	0.33986	0.543776	0.67972	0.611748	0.33986	0.33986	0.33986	0.33986
chr9	130422983	130423576	chr9:130422983-130423576	.	.	0.9516	0.67972	0.67972	0.67972	0.67972	0.67972	0.67972	0.67972	0.33986	0	0	0	0	0	0	0.135944	0.33986	0.33986	0.33986	0.33986	0.33986	0.321392	0.31934	0.31934	0.31934	0.31934	0.323174	0.33212	0.323817	0.40021	0.39855	0.39855	0.518112	0.59782	0.59782	0.59782	0.59782	0.508126	0.49816	0.41276	0.28466	0.317875	0.33211	0.33211
chr9	130927375	130928656	chr9:130927375-130928656	.	.	0	0.033212	0.33212	0.33212	0.334442	0.33986	0.338312	0.33212	0.33212	0.333668	0.33986	0.468068	0.66425	0.49819	0.672553	0.74728	0.74728	0.74728	0.74728	0.74728	0.74728	0.74728	0.74728	1.29529	1.3285	1.29529	0.99637	0.99637	0.99637	0.99637	1.00101	1.01957	1.01957	1.01957	1.01957	0.88363	0.667411	0.63869	0.410583	0.29653	0.29653	0.29653	0.303373	0.314778
chr9	131621335	131622336	chr9:131621335-131622336	.	.	0.207571	0.59305	0.59305	0.589095	0.5535	0.557455	0.59305	0.59305	0.564592	0.49819	0.49819	0.49819	0.936955	0.95803	0.95803	0.95803	0.95803	0.87373	0.910115	0.910115	0.88958	0.88958	0.88958	0.88958	0.682009	0.282684	0.27281	0.49819	0.49819	0.49819	0.49819	0.49819	0.636142	0.95803	0.95803	0.992536	0.66425	0.66425	0.66425	0.66425	0.66425	0.676626	0.66425	0.66425
chr1	21958681	21959936	chr1:21958681-21959936	.	.	0.33986	0.33986	0.441818	0.67972	0.678173	0.66425	0.66425	0.66425	0.597824	0.33212	0.33212	0.33212	0.33212	0.33212	0.338312	0.33986	0.33986	0.33986	0.33986	0.33986	0.33986	0.33986	0.33986	0.33986	0.33986	0.33986	0.237902	0	0	0	0	0	0	0.33986	0.33986	0.33986	0.33986	0.33986	0.33986	0.33986	0.33986	0.33986	0.33986	0.33986
chr9	131642607	131643248	chr9:131642607-131643248	.	.	0.867645	0.64064	0.46126	0.25626	0.257532	0.251718	0.29891	0.49819	0.49819	0.39855	0.39855	0.488226	0.49819	0.42346	0.24909	0.24909	0.42346	0.49819	0.74728	0.74728	0.766621	0.999395	1.17878	1.28766	1.28926	1.28926	1.28766	1.28128	1.48916	1.54712	1.50008	1.29735	1.29735	1.29735	1.29735	1.29899	1.30553	1.31048	1.3221	1.63068	1.76037	2.28585	2.09669	2.03911
chr9	131666983	131668120	chr9:131666983-131668120	.	.	1.107	1.107	1.107	1.107	1.19003	1.49102	1.55682	1.55682	1.58792	1.55682	1.50701	1.53192	1.55682	1.55682	1.48352	1.63614	1.4652	1.48148	1.51404	1.4652	1.43263	1.28971	1.05615	1.19565	1.11592	0.99632	0.99632	0.99632	0.946502	0.846902	0.85101	0.9768	0.99637	0.99637	1.30814	1.39306	1.39306	1.3931	1.38942	1.20807	1.13278	0.824634	0.56871	0.547554
chr9	131675335	131676504	chr9:131675335-131676504	.	.	0.427	0.510472	0.56612	0.538936	0.631	0.718582	0.634038	0.538039	0.39855	0.418477	0.577888	0.59782	0.478258	0.385262	0.33211	0.33211	0.33211	0.308385	0.335908	0.39855	0.39855	0.39855	0.39855	0.39855	0.39855	0.39855	0.39855	0.421614	0.433399	0.45621	0.45621	0.45621	0.45621	0.431774	0.22685	0.22685	0.22685	0.226481	0.225499	0.22441	0.22441	0.22441	0.223805	0.2232
chr9	131776311	131776960	chr9:131776311-131776960	.	.	0.358686	0.39855	0.44837	0.488226	0.39855	0.468298	0.49819	0.338766	0.19927	0.19927	0.16605	0.18266	0.19927	0.172694	0.19927	0.179343	0	0	0	0	0	0	0	0	0	0	0	0	0	0	0	0	0	0	0	0	0	0	0	0	0	0	0	0.177918
chr9	132185679	132186608	chr9:132185679-132186608	.	.	0	0	0	0	0	0	0	0	0.475804	0.667344	0.66425	0.83031	1.29528	1.66062	1.66062	1.66062	1.66062	1.66449	1.69929	1.69929	1.69929	1.69929	1.69929	1.69929	1.69929	1.69929	1.69929	1.86922	2.03915	2.03915	2.03915	2.03915	1.56335	1.35943	1.35943	1.1895	0.713702	0.33986	0.50979	0.67972	0.67972	0.67972	0.67972	0.67972
chr9	132200463	132200896	chr9:132200463-132200896	.	.	0.29891	0.49819	0.49819	0.49819	0.49819	0.49819	0.49819	0.49819	0.49819	0.512715	0.51894	0.51894	0.51894	0.51894	0.25947	0.25947	0.25947	0.25947	0.257943	0.2442	0.245727	0.25947	0.261198	0.27675	0.211032	0	0	0	0	0.274023	0.31934	0.31934	0.31934	0.31934	0.31934	0.31934	0.31934	0.327548	0.33986	0.574668	0.647644	0.49819	0.49819	0.49819
chr9	132210551	132211328	chr9:132210551-132211328	.	.	0.67972	0.67972	0.67972	0.67972	0.67972	0.67972	0.67972	0.67972	0.67972	0.67972	0.67972	0.67972	0.67972	0.67972	0.67972	0.67972	0.33986	0.33986	0.33986	0.33986	0.33986	0.33986	0.067972	0	0	0	0	0	0	0	0	0	0	0	0	0	0	0	0	0	0	0	0	0
chr9	132218047	132218472	chr9:132218047-132218472	.	.	0.67972	0.67972	0.655102	0.63869	0.642793	0.67972	0.67972	0.645734	0.33986	0.33986	0.33986	0.33986	0.33986	0.331652	0.31934	0.255472	0	0	0	0	0	0	0	0	0	0	0	0	0	0	0	0	0	0	0	0	0	0	0	0	0	0	0	0
chr1	22118481	22119756	chr1:22118481-22119756	.	.	0.39855	0.39855	0.391906	0.33211	0.33211	0.33211	0.345398	0.39855	0.428783	0.249084	0.20757	0.20757	0.20757	0.062271	0	0	0	0.1748	0.2185	0.2185	0.2185	0.2185	0.208663	0.209756	0.208885	0.239126	0.400209	0.607885	0.59305	0.564583	0.49816	0.49816	0.59779	0.66421	0.66421	0.66421	0.66421	0.813655	0.83026	0.83026	0.83026	0.659468	0.555098	0.56933
chr9	132854799	132855272	chr9:132854799-132855272	.	.	0.33986	0.33986	0.33986	0.33986	0.475804	0.33986	0.33986	0.33986	0.33986	0.33986	0.373846	0.67972	0.67972	0.781675	1.01957	1.01957	1.01957	1.01957	1.01957	1.01957	1.01957	1.01957	1.01957	1.01957	1.01957	1.01957	1.29146	1.35943	1.08754	1.00565	0.99637	0.99637	0.99637	0.99637	0.963158	0.66425	0.66425	0.42346	0.24909	0.24909	0.24909	0.307211	0.33212	0.33212
chr9	132873119	132873720	chr9:132873119-132873720	.	.	0.33986	0.33986	0.33986	0.33986	0.33986	0.33986	0.33986	0.33986	0.33986	0.33986	0.33986	0.33986	0.33986	0.33986	0.33986	0.33986	0.33986	0.33986	0.33986	0.067972	0	0	0	0	0	0	0	0	0.033212	0.33212	0.33212	0.33212	0.597824	0.66425	0.66425	0.66425	0.66425	0.58122	0.49819	0.49819	0.49819	0.49819	0.49819	0.49819
chr9	132994999	132995600	chr9:132994999-132995600	.	.	0	0	0	0	0	0	0	0	0	0	0	0	0	0	0	0	0	0	0	0	0.203916	0.33986	0.33986	0.33986	0.33986	0.33986	0.33986	0.33986	0.33986	0.33986	0.33986	0.33986	0.33986	0.33986	0.33986	0.33986	0.33986	0.33986	0.33986	0.336764	0.33212	0.33212	0.431759	0.66425
chr9	133115487	133116248	chr9:133115487-133116248	.	.	0.512865	0.417775	0.39855	0.39855	0.39855	0.39855	0.39855	0.39855	0.259054	0.19927	0.20591	0.20757	0.20425	0.19768	0.201124	0.195948	0.16605	0.16605	0.16605	0.16605	0.197606	0.19927	0.18266	0.282292	0.265686	0.202588	0.391906	0.317875	0.28466	0.28466	0.28466	0.24908	0.24908	0.24908	0.24908	0.24908	0.263312	0.28466	0.298895	0.338754	0.39855	0.39855	0.39855	0.478258
chr9	133170567	133171240	chr9:133170567-133171240	.	.	0.256196	0.24908	0.24908	0.273986	0.28466	0.28466	0.234846	0.12454	0.12454	0.12454	0.12454	0.129877	0.056932	0	0.028466	0.14233	0.149446	0.16605	0.16605	0.192626	0.19927	0.22418	0.24909	0.256356	0.51894	0.51894	0.51894	0.550044	0.60885	0.83025	0.83025	0.83025	0.83025	0.83025	0.783594	0.77841	0.77841	0.77841	0.892539	0.80433	0.77841	0.783594	0.77841	0.77841
chr9	133357135	133357584	chr9:133357135-133357584	.	.	0.531398	0.33212	0.33212	0.33212	0.33212	0.307211	0.290605	0.24909	0.307211	0.33212	0.33212	0.33212	0.531398	0.66425	0.66425	0.647644	0.49819	0.49819	0.49819	0.49819	0.49819	0.333784	0.24909	0.24909	0.24909	0.24909	0.24909	0.24909	0.204252	0.234144	0.286705	0.32432	0.32432	0.32432	0.32432	0.32432	0.129728	0	0	0	0	0	0	0
chr9	133394415	133395072	chr9:133394415-133395072	.	.	0	0	0	0.033986	0.33986	0.33986	0.33986	0.33986	0.33986	0.33986	0.33986	0.33986	0.33986	0.33986	0.33986	0.33986	0.33986	0.33986	0.33986	0.33986	0.33986	0.33986	0.33986	0.33986	0.33986	0.33986	0.33986	0.305874	0	0	0	0	0	0	0	0	0	0	0	0	0	0	0	0
chr1	22136701	22138148	chr1:22136701-22138148	.	.	0.547391	0.326182	0.312497	0.31934	0.31934	0.127736	0	0	0	0	0	0	0.167608	0.33986	0.333704	0.33986	0.33986	0.33986	0.33986	0.33986	0.543776	0.67972	0.67972	0.831183	0.88958	0.88958	0.88958	0.978537	1.48263	1.48263	1.41341	1.38375	1.38375	1.38375	1.58531	1.59672	1.43705	1.27738	1.30805	1.27738	1.27738	1.27738	1.27738	1.27738
chr9	133406463	133406744	chr9:133406463-133406744	.	.	55.0556	57.7289	53.5173	54.5824	52.31	51.9393	50.5775	48.7094	44.7886	42.6899	40.6372	36.9933	33.4416	31.5965	29.049	25.6232	23.0401	21.3565	20.803	19.6959	17.7355	15.8244	13.6509	12.8939	12.1768	11.2352	9.67834	9.47721	8.66636	8.41624	7.89633	7.14905	5.57975	4.06835	3.96871	3.98532	3.81927	3.47056	3.2879	3.15506	3.05543	2.55727	2.24175	1.84319
chr9	133437599	133437944	chr9:133437599-133437944	.	.	0.33986	0.33986	0.33986	0.33986	0.33986	0.33986	0.33986	0.33986	0.33986	0.33986	0.16993	0	0	0	0	0	0	0	0	0	0	0	0	0	0	0	0	0	0	0	0	0	0	0	0	0	0	0	0	0	0	0	0	0
chr9	133514687	133515448	chr9:133514687-133515448	.	.	0.66425	0.66425	0.66425	0.66425	0.66425	0.66425	0.66425	0.667344	0.67972	0.665797	0.631038	0.49819	0.49819	0.49819	0.647644	0.66425	0.55631	0.24909	0.24909	0.24909	0.24909	0.24909	0.564613	0.323817	0.24909	0.24909	0.24909	0.24909	0.24909	0.24909	0.24909	0.24909	0.24909	0.323817	0.333668	0.33986	0.33986	0.33986	0.33986	0.33986	0.33986	0.33986	0.33986	0.33986
chr9	133570967	133572792	chr9:133570967-133572792	.	.	0.33986	0.33986	0.33986	0.611747	1.01957	1.01957	1.01957	1.01957	1.01957	1.05356	1.35943	1.35943	1.35943	1.35943	1.35943	1.35943	1.35943	1.35943	1.35943	1.05356	1.01957	1.01957	1.01957	1.01957	1.01957	1.01957	1.01957	0.747689	0.33986	0.33986	0.336764	0.33212	0.33212	0.298908	0	0	0	0	0	0	0	0	0	0
chr9	133634663	133635416	chr9:133634663-133635416	.	.	0.33986	0.33986	0.33986	0.33986	0.33986	0.33986	0.33986	0.33986	0.33986	0.33986	0.33986	0.33986	0.33986	0.33986	0.33986	0.33986	0.33986	0.33986	0.33986	0.33986	0.33986	0.33986	0.067972	0	0	0	0	0	0	0	0	0	0	0	0	0	0	0	0	0	0	0	0	0
chr9	133659863	133660976	chr9:133659863-133660976	.	.	0.67972	0.67972	0.985585	1.01957	1.01957	0.917615	0.66425	0.63869	0.31934	0.269269	0.19927	0.214216	0.24909	0.24909	0.219198	0.19927	0.19927	0.19927	0.19927	0.19927	0.19927	0.235703	0.212749	0.19927	0.19927	0.176016	0.016605	0	0	0	0	0	0	0	0	0.06555	0.23063	0.242843	0.2442	0.2442	0.2442	0.2442	0.2442	0.231987
chr9	133709535	133710056	chr9:133709535-133710056	.	.	0.291379	0.290605	0.33212	0.33212	0.33212	0.33212	0.232484	0	0	0	0	0	0	0	0	0	0	0	0	0	0	0	0	0	0	0	0	0	0	0	0	0	0	0.101958	0.33986	0.33986	0.33986	0.33986	0.33986	0.33986	0.33986	0.33986	0.33986	0.33986
chr9	133727455	133728048	chr9:133727455-133728048	.	.	1.69929	1.52936	1.35943	1.35943	1.35943	1.35943	1.12153	0.67972	0.67972	0.67972	0.67972	0.67972	0.611748	0.33986	0.33986	0.33986	0.33986	0.33986	0.033986	0	0	0	0	0	0	0.33986	0.33986	0.611748	0.67972	0.67972	0.67972	0.67972	0.67972	0.67972	0.67972	0.67972	0.67972	0.67972	0.67972	0.67972	0.67972	0.67972	0.67972	0.67972
chr9	133823599	133824680	chr9:133823599-133824680	.	.	0.39855	0.39855	0.39855	0.39855	0.39855	0.39855	0.39855	0.408514	0.548008	0.74728	0.74728	0.900885	0.804357	0.77841	0.819882	0.83025	0.83025	0.83025	0.783594	0.77841	0.77841	0.77841	0.68616	0.490358	0.474074	0.46126	0.46126	0.46126	0.46126	0.482972	0.4884	0.53724	0.830269	0.626038	0.7971	0.677532	0.59782	0.59782	0.757244	0.7971	0.717366	0.645234	0.56933	0.718774
chr9	133900943	133901600	chr9:133900943-133901600	.	.	1.00333	1.01957	1.01957	1.01957	1.01957	1.01957	1.01957	1.01957	1.01957	1.01957	1.01957	0.849645	0.67972	0.67972	0.33986	0.33986	0.33986	0.33986	0.33986	0.33986	0.237902	0	0	0	0	0	0.305874	0.33986	0.33599	0.33212	0.33212	0.33212	0.33212	0.33212	0.33212	0.33212	0.33212	0.257393	0.244108	0.19927	0.19927	0.19927	0.19927	0.19927
chr9	133928215	133928736	chr9:133928215-133928736	.	.	2.37901	2.37901	2.37901	2.27849	2.23541	2.23541	2.23541	2.23541	2.04381	1.37318	1.27738	1.21351	1.30017	1.48263	1.48263	1.01534	0.99637	0.99637	0.99637	0.871825	0.74728	0.697462	0.49819	0.49819	0.54562	0.58514	0.5535	0.5535	0.5535	0.5535	0.5535	0.5535	0.514783	0.49819	0.722371	0.74728	0.446413	0.193797	0.19927	0.244108	0.24909	0.428442	0.39855	0.39855
chr9	133945983	133947472	chr9:133945983-133947472	.	.	0	0	0	0	0	0	0	0	0	0	0	0	0	0	0	0	0	0	0.273378	0.304348	0.298474	0.29653	0.29653	0.59305	0.59305	0.59305	0.59305	0.555106	0.49819	0.49819	0.49819	0.547969	0.5535	0.522396	0.51894	0.522396	0.503721	0.49819	0.523099	0.759732	0.77841	0.77841	0.544887	0.51894
chr9	133968679	133968920	chr9:133968679-133968920	.	.	0.37362	0.273988	0.24908	0.224172	0.12454	0.12454	0.12454	0.12454	0.197485	0.305542	0.221735	0.251835	0.25947	0.252204	0.25947	0.25947	0.25947	0.25947	0.252204	0.24909	0.24909	0.25428	0.265455	0.26612	0.26544	0.26442	0.26442	0.26442	0.26442	0.26612	0.26612	0.26784	0.187488	0	0	0	0	0	0	0	0	0	0	0
chr9	133969951	133971056	chr9:133969951-133971056	.	.	0.59733	0.59733	0.59733	0.781306	0.90251	0.90251	0.90251	1.20335	1.20335	1.20335	1.20943	1.21204	1.15211	0.9097	0.732586	0.61049	0.61049	0.61049	0.61049	0.59926	0.49819	0.49819	0.49819	0.49819	0.49819	0.49819	0.49819	0.34873	0.24909	0.24909	0.24909	0.224181	0.214216	0.19927	0.19927	0.19927	0.19927	0.219198	0.24909	0.27945	0.30981	0.30981	0.308482	0.287042
chr9	133971503	133972320	chr9:133971503-133972320	.	.	0.5535	0.5535	0.589095	0.59305	0.59305	0.59305	0.598282	0.61049	0.793634	0.91573	0.91573	1.00395	1.2183	1.22098	1.22189	1.1905	1.1861	1.22565	1.23742	1.20736	1.23394	1.06708	0.867478	0.61963	0.61963	0.534622	0.49819	0.49819	0.49819	0.49819	0.49819	0.39855	0.318838	0.268452	0.27675	0.193725	0	0	0	0	0	0	0	0
chr9	133973103	133973520	chr9:133973103-133973520	.	.	0.88958	0.88958	0.88958	0.88958	0.88958	0.88958	0.88958	0.88958	0.88958	0.88958	0.894074	0.896	0.896	0.891506	1.09714	0.88958	0.59305	0.504094	0.29653	0.29653	0.296744	0.296958	0.445646	0.59733	0.59733	0.59733	0.599934	0.605597	0.61049	0.61049	0.702062	0.91573	0.921859	0.92254	0.92254	0.92254	0.92254	1.23005	1.01479	0.91573	0.91573	0.91573	0.91171	0.90903
chr9	133989375	133989904	chr9:133989375-133989904	.	.	0.67972	0.88363	1.01957	1.01957	1.01957	1.01957	1.01957	1.01957	1.01957	1.00797	0.99637	0.99637	1.3285	1.3285	1.3285	1.26207	0.94928	0.67972	0.67972	0.671985	0.66425	0.66425	0.764521	0.95803	0.95803	0.766426	0.52629	0.722371	0.74728	0.67255	0.59782	0.59782	0.54799	0.54799	0.59782	0.59782	0.39855	0.39855	0.39855	0.518112	0.59782	0.59782	0.59782	0.67255
chr9	133989935	133991056	chr9:133989935-133991056	.	.	0.23063	0.23063	0.236058	0.2442	0.2442	0.2442	0.2442	0.2442	0.244689	0.24909	0.24909	0.24909	0.246156	0.208256	0.19927	0.19927	0.19927	0.19927	0.159416	0	0	0	0	0	0	0.159416	0.19927	0.19927	0.169372	0.19927	0.282292	0.39855	0.39855	0.59782	0.59782	0.59782	0.49816	0.6576	0.7971	0.7971	0.7971	0.7971	0.7971	0.783811
chr9	134291151	134291792	chr9:134291151-134291792	.	.	0.27675	0.27675	0.282684	0.280706	0.27675	0.27675	0.27675	0.275022	0.250308	0.2442	0.2442	0.250308	0.512832	0.477544	0.46126	0.46126	0.46126	0.482972	0.4884	0.482972	0.46126	0.458834	0.24035	0.2185	0.2185	0.23063	0.23063	0.23063	0.220926	0.251267	0.46126	0.46126	0.57558	0.538024	0.614395	0.66421	0.49816	0.49816	0.57369	0.736339	0.83029	0.794686	0.79073	0.76919
chr9	134369695	134370192	chr9:134369695-134370192	.	.	0.337538	0.475804	0.67972	0.67972	0.67972	0.67972	0.67972	0.67972	0.67972	0.67972	0.67972	0.67972	0.67972	0.67972	0.67972	0.67972	0.67972	0.67972	0.67972	0.67972	0.67972	0.67972	0.67972	0.611748	0.33986	0.203916	0	0	0	0	0	0	0	0	0	0	0	0	0	0	0	0	0	0
chr9	134374367	134375200	chr9:134374367-134375200	.	.	0	0	0	0	0	0	0	0	0	0	0	0	0	0	0	0	0	0	0	0	0	0	0	0	0	0	0	0	0	0	0	0	0	0	0	0	0	0	0	0	0	0	0	0
chr1	22636391	22637444	chr1:22636391-22637444	.	.	0.33986	0.33986	0.33986	0.33986	0.33986	0.33986	0.33986	0.33986	0.33986	0.33986	0.237902	0	0	0	0	0	0	0	0	0	0	0	0	0	0	0	0	0	0	0	0	0	0	0	0	0	0	0	0	0	0	0	0	0
chr9	134427279	134429136	chr9:134427279-134429136	.	.	0.33986	0.33986	0.441818	0.67972	0.67972	0.668891	0.647644	0.74728	0.74728	0.74728	0.74728	0.74728	0.74728	0.732334	0.59782	0.59782	0.59782	0.59782	0.67255	0.49819	0.468298	0.385262	0.33211	0.33211	0.33211	0.33211	0.282292	0.16605	0.16605	0.2275	0.215878	0	0	0	0	0	0	0	0	0	0	0	0	0
chr9	134486367	134486832	chr9:134486367-134486832	.	.	0	0	0	0	0	0	0	0	0	0	0	0	0	0	0	0	0.275664	0.274212	0.272941	0.27133	0.259974	0.2442	0.2442	0.2442	0.2442	0.23063	0.23063	0.23063	0.23063	0.23063	0.23063	0.223352	0.2185	0.211942	0.20757	0.20757	0.20757	0.2185	0.2185	0.2185	0	0	0	0
chr9	134545535	134546000	chr9:134545535-134546000	.	.	0	0	0	0	0	0	0	0	0	0	0	0	0	0	0	0.101958	0.33986	0.33986	0.33986	0.33986	0.33986	0.33986	0.441818	0.67972	0.67972	0.67972	0.67972	0.67972	0.67972	0.67972	0.665797	0.66425	0.66425	0.66425	0.514796	0.49819	0.49819	0.49819	0.488226	0.338766	0.19927	0.19927	0.19927	0.19927
chr9	134618335	134619744	chr9:134618335-134619744	.	.	0.195948	0.176016	0.16605	0.176016	0.19927	0.19927	0	0	0	0	0	0	0	0	0.101958	0.33986	0.33986	0.33986	0.33986	0.33986	0.33986	0.33986	0.33986	0.33986	0.33986	0.33986	0.33986	0.33986	0.33986	0.33986	0.33986	0.33986	0.33986	0.33986	0.33986	0.33986	0.33986	0.33986	0.237902	0	0	0	0	0
chr9	134689167	134689760	chr9:134689167-134689760	.	.	0.192626	0.16605	0.149446	0.14233	0.14233	0.128098	0.12454	0.12454	0.12454	0.12454	0.133435	0.151818	0.169372	0.219198	0.24909	0.099636	0	0	0	0	0.19536	0.2442	0.2442	0.2442	0.2442	0.2442	0.2442	0.2442	0.2442	0.2442	0.2442	0.43956	0.4884	0.491454	0.51894	0.551042	0.859927	0.88958	0.88958	0.88958	0.88958	0.88958	0.88958	0.88958
chr9	134706687	134707616	chr9:134706687-134707616	.	.	0	0	0	0	0	0	0	0	0	0	0	0	0	0	0	0	0	0	0	0	0	0	0	0	0	0	0	0	0	0	0	0	0	0	0	0	0	0	0	0	0	0	0	0
chr9	134777887	134778416	chr9:134777887-134778416	.	.	1.03786	1.06519	1.02954	1.02797	0.829461	0.66421	0.581185	0.455464	0.427	0.427	0.341596	0.317875	0.31313	0.33211	0.232475	0.14233	0.14233	0.14233	0.136993	0.024908	0	0	0	0	0	0	0	0	0	0	0	0	0	0	0	0	0	0	0	0	0	0	0	0
chr9	134857887	134858880	chr9:134857887-134858880	.	.	0.24909	0.24909	0.24909	0.24909	0.24909	0.29124	0.298265	0.24909	0.24909	0.24909	0.24909	0.24909	0.24909	0.24909	0.254072	0.39855	0.408514	0.536505	0.31934	0.31934	0.31934	0.31934	0.31934	0.310216	0.31934	0.27719	0.24909	0.24909	0.24909	0.24909	0.273999	0.33212	0.33212	0.33212	0.33212	0.33212	0.33212	0.33212	0.300456	0	0	0	0	0
chr9	134937247	134938384	chr9:134937247-134938384	.	.	0.27675	0.27675	0.24909	0.24909	0.348711	0.5535	0.5535	0.554246	0.695603	0.83584	0.83584	0.83584	0.83584	0.839236	0.8415	0.784968	0.74728	0.803812	0.840934	0.83584	0.83584	0.780118	0.55723	0.554246	0.5535	0.5535	0.60885	0.83025	0.672553	0.49819	0.49819	0.531376	0.415125	0.271218	0.24909	0.24909	0.24909	0.24909	0.24909	0.266802	0.266802	0.24909	0.24909	0.24909
chr9	135018271	135018848	chr9:135018271-135018848	.	.	0.433307	0.33986	0.33986	0.203916	0	0	0	0	0	0	0	0	0	0	0	0	0	0	0	0	0	0	0	0	0	0	0	0	0	0	0	0.067972	0.33986	0.33986	0.33986	0.33986	0.33986	0.33986	0.33986	0.33986	0.33986	0.33986	0.33986	0.33986
chr9	135052335	135053792	chr9:135052335-135053792	.	.	0.32432	0.551337	0.64863	0.648133	0.64366	0.64366	0.64366	0.32183	0.32183	0.32183	0.32183	0.32183	0.579294	0.641175	0.63869	0.63869	0.899377	0.97295	0.97295	0.97295	0.97295	0.979094	1.24213	1.30136	1.30546	1.07869	0.98063	0.98063	0.98063	0.98063	0.98063	0.98063	0.98063	0.98063	0.98063	0.98063	0.719126	0.65375	0.65375	0.65375	0.392254	0.32688	0.457628	0.65375
chr9	135182255	135182800	chr9:135182255-135182800	.	.	0.33986	0.33986	0.33986	0.33986	0.33212	0.337538	0.33986	0.33986	0.33986	0.33986	0.33986	0.33986	0.33986	0.33986	0.50979	0.407832	0.33986	0.33986	0.33986	0.33986	0.33986	0.33986	0.33986	0.33986	0.33986	0.33986	0.33599	0.33212	0.33986	0.33986	0.33986	0.33986	0.335216	0.33212	0.33212	0.33212	0.33212	0.33212	0.16606	0	0	0	0	0
chr9	135356303	135357200	chr9:135356303-135357200	.	.	0	0	0	0	0	0.067972	0.33986	0.33986	0.33986	0.33986	0.33986	0.33986	0.334442	0.33212	0.33212	0.33212	0.33212	0.33212	0.33212	0.33212	0.33212	0.339086	0.33986	0.33986	0.33986	0.33986	0.33986	0.33986	0.33986	0.271888	0	0	0	0	0	0	0	0	0	0	0	0	0	0
chr9	135398959	135400176	chr9:135398959-135400176	.	.	1.35943	1.35943	1.35943	1.35943	1.35943	1.35943	1.35943	1.35943	1.35943	1.35943	1.05356	1.01957	1.01957	1.01957	0.99637	0.99637	0.99637	0.797098	0.66425	0.16606	0	0	0	0	0	0	0	0	0	0	0	0	0	0	0	0	0	0	0	0	0	0	0	0
chr9	135504463	135504944	chr9:135504463-135504944	.	.	0.797098	0.473277	0.39855	0.418477	0.498185	0.36533	0.352042	0.39855	0.39855	0.39855	0.564614	0.66425	0.797098	0.66425	0.66425	0.661694	0.79836	0.95803	1.18158	1.27738	1.27738	1.27738	1.27738	1.27738	1.27738	1.27738	1.302	1.32544	1.01957	1.01957	1.01957	1.01957	1.01957	0.9888	0.994954	1.01957	0.781675	0.67972	0.67972	0.67972	0.50979	0.33986	0.101958	0
chr9	135525151	135525520	chr9:135525151-135525520	.	.	0	0	0	0	0	0	0	0.33986	0.33986	0.33986	0.33986	0.33986	0.33986	0.33986	0.33986	0.33986	0.33986	0.33986	0.33986	0.33986	0.33986	0.33986	0.33986	0.33986	0.33986	0.33986	0.33986	0.33986	0.33986	0.33986	0.33986	0	0	0	0	0	0	0	0	0	0	0	0	0
chr9	135527663	135528320	chr9:135527663-135528320	.	.	0.49819	0.49819	0.49819	0.523099	0.74728	0.74728	0.74728	0.74728	0.74728	0.921643	0.99637	0.971461	0.49819	0.49819	0.49819	0.548008	0.66425	0.66425	0.66425	0.66425	0.697462	0.99637	1.01725	0.985585	0.67972	0.67972	0.67972	0.645734	0.33986	0.33986	0.33986	0.33986	0.33986	0.33986	0.33986	0.33986	0.33986	0.33986	0.33986	0.33986	0.33986	0.33986	0.33986	0.33986
chr9	135566383	135566864	chr9:135566383-135566864	.	.	0.33986	0.33986	0.33986	0.33986	0.33986	0.33986	0.33986	0.33986	0.373846	0.67972	0.67972	0.67972	0.67972	0.67972	0.67972	0.67972	0.67972	0.67972	0.67972	0.67972	0.67972	0.67972	0.67972	0.50979	0.33986	0.33986	0.33986	0.33986	0.33986	0.33986	0.33986	0.33986	0.305874	0	0	0	0	0	0	0	0	0	0	0
chr9	135608255	135608864	chr9:135608255-135608864	.	.	0	0	0	0	0	0	0	0	0	0	0	0	0	0	0	0	0	0.16993	0.33986	0.33986	0.33986	0.33986	0.33986	0.33986	0.33986	0.33986	0.543776	0.67972	0.67972	0.67972	0.67972	0.67972	0.67972	0.67972	0.67972	0.67972	0.67972	0.67972	0.67972	0.67972	0.67972	0.50979	0.33986	0.33986
chr9	135671967	135672736	chr9:135671967-135672736	.	.	0	0	0	0	0	0	0	0	0	0	0	0	0	0	0	0	0	0	0	0	0	0	0	0	0	0	0	0	0	0	0	0	0	0	0.271888	0.33986	0.33986	0.33986	0.33986	0.33986	0.33986	0.33986	0.33986	0.33986
chr9	135696063	135697504	chr9:135696063-135697504	.	.	0.33986	0.33986	0.33986	0.33986	0.33986	0.441818	0.67972	0.67972	0.67972	0.67972	0.67972	0.67972	0.67972	0.67972	0.67972	0.373846	0.33986	0.33986	0.33986	0.33986	0.33986	0.33986	0.33986	0.33986	0.33986	0.33986	0.33986	0.33986	0.33986	0.237902	0	0	0	0	0	0	0	0	0	0	0	0	0	0
chr9	135717647	135718320	chr9:135717647-135718320	.	.	0.33212	0	0	0	0	0	0	0	0	0	0	0.33986	0.33986	0.33986	0.33986	0.441817	1.25747	1.35943	1.56335	1.69929	1.69929	1.69929	1.69929	1.69929	1.69929	1.69929	1.69929	1.69929	1.69929	1.67609	1.66062	1.66062	1.37001	1.24547	1.24547	0.99637	0.936589	0.7971	0.7971	0.737317	0.259054	0.209234	0.079708	0
chr9	135718559	135719824	chr9:135718559-135719824	.	.	0.33986	0.33986	0.33986	0.33986	0.33986	0.033986	0	0	0	0	0	0	0	0	0	0	0	0	0	0	0	0	0	0	0	0	0	0	0	0	0	0.135944	0.67972	0.67972	0.67972	0.67972	0.67972	0.67972	0.67972	0.67972	0.67972	0.67972	0.67972	0.67972
chr9	135753423	135754448	chr9:135753423-135754448	.	.	0.33986	0.33986	0.33986	0.33986	0.33986	0.33986	0.33986	0.33599	0.611748	0.67972	0.67972	0.67972	0.67972	0.67972	0.67972	0.67972	0.67972	0.781675	1.01957	1.01957	0.81566	0.67972	0.67972	0.67972	0.67972	0.66425	0.66425	0.66425	0.66425	0.66425	0.671985	0.67972	0.407832	0.33986	0.33986	0.33986	0.33986	0.33986	0.33986	0.33986	0.33986	0.237902	0	0
chr9	135774783	135775232	chr9:135774783-135775232	.	.	0	0	0	0	0	0	0	0	0	0	0	0	0	0	0	0	0	0	0	0	0	0	0	0	0	0	0	0	0	0	0	0	0	0	0	0	0	0.033986	0.33986	0.33986	0.33986	0.33986	0.33986	0.611748
chr9	135908399	135909024	chr9:135908399-135909024	.	.	0.451245	0.361	0.361	0.290442	0.112405	0.12635	0.187889	0.18871	0.196783	0.19768	0.19768	0.199658	0.41514	0.487248	0.6555	0.6555	0.6555	0.680966	0.876384	0.92251	0.92251	0.927939	0.9768	1.22185	1.34924	1.51946	1.49456	1.49456	1.49456	1.41983	1.49456	1.375	1.19565	1.19565	1.19565	1.35507	1.19565	1.13587	0.963108	0.99632	1.19565	1.19565	0.953171	0.863482
chr9	136012751	136013184	chr9:136012751-136013184	.	.	0.33986	0.67972	0.67972	0.67972	0.67972	0.67972	0.67972	0.67972	0.67972	0.67972	0.67972	0.67972	0.67972	0.67972	0.543776	0.33986	0.33986	0.33986	0.33986	0.33986	0.33986	0.33986	0.33599	0.33212	0.33212	0	0	0	0	0	0	0	0	0	0	0	0	0	0	0	0	0	0	0
chr9	136057247	136058544	chr9:136057247-136058544	.	.	0.337538	0.33212	0.33212	0.33212	0.33212	0.33212	0.33212	0.33212	0.33212	0.332894	0.33986	0.33986	0.33986	0.33986	0.33986	0.33986	0	0	0	0	0.099636	0.33212	0.664246	1.19565	1.33778	1.35943	1.35943	1.35943	1.59733	1.69929	1.69929	1.69929	1.69929	1.83523	2.03915	2.01594	1.99274	2.01594	2.03915	2.0113	1.97613	1.74365	1.74365	2.26675
chr9	136226127	136226512	chr9:136226127-136226512	.	.	0.259754	0.256194	0.151712	0.18871	0.3208	0.393574	0.39537	0.409209	0.41514	0.41514	0.41514	0.430442	0.437	0.417326	0.41514	0.311355	0.20757	0.311355	0.41514	0.42607	0.437	0.437	0.574144	0.69188	0.69188	0.698326	0.698326	0.69188	0.530446	0.466116	0.48554	0.48554	0.48414	0.48498	0.48554	0.486398	0.75702	0.9768	0.9768	0.9768	0.9797	0.859775	0.73695	0.73695
chr9	136254271	136256656	chr9:136254271-136256656	.	.	0	0	0	0	0	0	0	0	0	0	0	0	0	0	0	0	0	0	0	0	0	0	0	0	0	0	0	0	0.119562	0.19927	0.19927	0.318838	0.39855	0.39855	0.501487	0.59782	0.59782	0.59782	0.657604	0.74728	0.74728	0.881398	0.95803	0.87373
chr9	136281647	136282400	chr9:136281647-136282400	.	.	0.66425	0.671985	0.67972	0.67972	0.67972	0.67972	0.67972	0.67972	0.67972	0.67972	0.67972	0.81566	1.01957	1.01957	1.01957	1.01957	0.88363	0.577762	0.33986	0.33986	0.33986	0.33986	0.33986	0.33986	0.50979	0.67972	0.67972	0.67972	0.67972	0.67972	0.67972	0.67972	0.67972	0.67972	0.67972	0.543776	0.33986	0.33986	0.33986	0.33986	0.33986	0.33986	0.33986	0.33986
chr9	136288527	136289136	chr9:136288527-136289136	.	.	0.713705	0.67972	0.577762	0.475804	0.67972	0.67972	0.67972	0.67972	0.67972	0.67972	0.67972	0.67972	0.67972	0.67972	0.50979	0.33986	0.33986	0.33986	0.33986	0.33986	0.33986	0.33986	0.33986	0.33986	0.33986	0.33986	0.33986	0.203916	0	0	0	0	0	0	0	0	0	0	0	0	0	0	0	0
chr9	136297551	136298192	chr9:136297551-136298192	.	.	0.5535	0.5535	0.5535	0.5535	0.5535	0.581185	0.5535	0.539676	0.311364	0	0	0	0	0	0	0	0	0	0	0	0	0	0.31934	0.38321	0.63869	0.641246	0.66425	0.646358	0.640717	0.66425	0.654026	0.597614	0.63869	0.644862	0.63869	0.672826	0.67501	0.67501	0.667746	0.63869	0.63869	0.63869	0.63869	0.63869
chr1	23600055	23600684	chr1:23600055-23600684	.	.	0.19927	0.189304	0.16605	0.158934	0.14233	0.14233	0.126319	0.12454	0.12454	0.12454	0.12454	0.12454	0.112084	0.113468	0.12454	0.12454	0.12454	0.049816	0	0.071165	0.147074	0.189304	0.19927	0.19927	0.192626	0.158934	0.16605	0.215872	0.39855	0.39855	0.410085	0.39855	0.39855	0.39855	0.39855	0.39855	0.464421	0.47174	0.484322	0.69188	0.756219	0.87401	0.87401	0.764755
chr9	136608687	136609120	chr9:136608687-136609120	.	.	0.33986	0.33986	0.33986	0.33986	0.339086	0.33212	0.066424	0	0	0	0	0	0	0	0	0	0	0	0	0	0	0	0	0	0	0	0	0	0.033986	0.33986	0.33986	0.33986	0.33986	0.33986	0.33986	0.33986	0.33986	0.33986	0.33986	0.33986	0.33986	0.33986	0.33986	0.33599
chr9	136670607	136671728	chr9:136670607-136671728	.	.	0.886771	0.896734	0.876808	0.7971	0.896735	1.02958	1.3285	1.3285	1.3285	1.3285	1.3285	1.02958	1.09601	1.22886	1.19565	0.946554	0.74728	0.74728	0.74728	0.732334	0.59782	0.687496	0.74728	0.74728	0.894805	0.766426	0.66842	0.67972	0.88363	1.01957	1.01957	1.29146	1.35943	1.35943	1.34706	1.3285	1.22886	1.00333	0.74769	0.67972	0.985585	1.01957	1.01957	1.01957
chr1	23648413	23649188	chr1:23648413-23649188	.	.	0.219198	0.19927	0.19927	0.179338	0.16605	0.16605	0.18266	0.19927	0.19927	0.19927	0.18266	0.16605	0.144702	0.14233	0.14233	0.14233	0.14233	0.14233	0.156562	0.16605	0.19689	0.272334	0.19927	0.19927	0.229162	0.24909	0.24909	0.265686	0.27675	0.27675	0.27675	0.27675	0.275022	0.55351	0.59305	0.611306	0.830296	1.50092	1.59672	1.52827	1.48263	1.48263	1.48263	1.48263
chr9	136761151	136761696	chr9:136761151-136761696	.	.	2.55476	2.55476	2.70246	2.78684	3.05872	3.05872	3.05872	2.85481	2.69412	2.78984	2.45772	2.52414	2.35808	2.65699	2.52414	2.32487	2.49093	2.98912	2.05917	2.01765	1.76856	1.74365	1.74365	1.74365	1.56929	1.53441	1.76856	1.94292	1.74365	1.70878	1.34841	1.16237	1.51116	1.61911	1.49456	1.24547	1.22056	0.99637	0.99637	0.99637	0.871825	0.49819	0.647644	0.33212
chr9	136767039	136767552	chr9:136767039-136767552	.	.	0	0	0	0.101958	0.33986	0.33986	0.33986	0.33986	0.611748	0.67972	0.67972	0.67972	0.67972	0.67972	0.67972	0.67972	0.67972	0.67972	0.67972	0.781675	1.01957	1.01957	1.25747	1.35943	1.35943	1.35943	1.35943	1.52936	1.35943	1.35943	1.35943	1.49537	1.4274	1.35943	1.35943	1.35943	1.4274	1.69929	1.69929	1.86922	2.03915	2.03915	2.03915	1.93719
chr9	136882143	136882480	chr9:136882143-136882480	.	.	0.67972	0.67972	0.67972	0.67972	0.67972	0.67972	0.67972	0.407832	0.33986	0.33986	0.33986	0.33986	0.305874	0	0	0	0	0	0	0	0	0	0	0	0	0	0	0	0	0.305874	0.33986	0.611748	0.67972	0.67972	0.67972	0.67972	0.67972	0.81566	1.01957	1.01957	1.01957	1.01957	1.01957	1.01957
chr9	136964319	136964560	chr9:136964319-136964560	.	.	0	0	0	0	0	0	0	0	0	0	0	0	0	0	0	0	0	0	0	0	0	0	0	0	0	0	0	0	0	0	0	0.101958	0.33986	0.33986	0.33986	0.33986	0.33986	0.33986	0.33986	0.33986	0.33986	0.33986	0.33986	0.33986
chr1	23719339	23720732	chr1:23719339-23720732	.	.	0.66425	0.431759	0.516063	0.602178	0.59305	0.622703	0.88958	0.978536	1.1861	1.1861	1.45298	1.48263	1.48263	1.48263	1.48263	1.48263	1.39367	1.1861	1.1861	1.32445	1.4357	1.55682	1.55682	1.55682	1.55682	1.50079	1.33576	1.29735	1.29735	1.2714	1.03373	0.921643	0.853138	1.17066	1.00122	0.9768	0.9768	1.12092	1.0711	0.99637	1.01625	0.882456	0.85399	0.754359
chr9	136969631	136970512	chr9:136969631-136970512	.	.	0	0	0	0	0	0	0	0	0	0	0	0	0	0	0	0	0	0	0	0	0	0	0	0	0	0	0	0	0	0	0	0	0	0	0	0	0	0	0	0	0	0	0	0
chr9	136970575	136971552	chr9:136970575-136971552	.	.	0.33986	0.067972	0	0	0	0	0.033986	0.33986	0.33986	0.33986	0.33986	0.33986	0.33986	0.33986	0.33986	0.339086	0.33212	0.33212	0.33212	0.597825	0.49819	0.58122	0.66425	0.66425	0.66425	0.66425	0.66425	0.66425	0.66425	0.66425	0.631037	0.33212	0.33212	0.33212	0.273999	0.24909	0.24909	0.24909	0.282302	0.332894	0.33986	0.543776	0.67972	0.373846
chr9	136972207	136973360	chr9:136972207-136973360	.	.	0.19927	0.19927	0.172694	0.192626	0.19927	0.019927	0	0.083025	0.16605	0.16605	0.16605	0.169372	0.16605	0.16605	0.16605	0.16605	0.195948	0.19927	0.19927	0.19927	0.318838	0.41652	0.443475	0.494274	0.49819	0.49819	0.542438	0.5535	0.514783	0.564592	0.602178	0.479015	0.31934	0.31934	0.31934	0.31934	0.31934	0.307935	0.29653	0.29653	0.27281	0.24909	0.24909	0.24909
chr9	137025615	137026336	chr9:137025615-137026336	.	.	0.24909	0.22418	0.19927	0.19927	0.19927	0.234144	0.315514	0.33212	0.33212	0.24909	0.24909	0.24909	0.24909	0.24909	0.24909	0.229162	0.179343	0.039854	0.19927	0.22418	0.19927	0.19927	0.19927	0.229162	0.24909	0.290605	0.33212	0.33212	0.33212	0.33212	0.33212	0.33212	0.33212	0.441818	0.67972	0.67972	0.67972	0.67972	0.67972	0.67972	0.67972	0.611748	0.33986	0.33986
chr9	137038687	137039168	chr9:137038687-137039168	.	.	2.03915	2.03915	2.03915	2.03915	1.46139	1.35943	1.22349	1.35943	1.32544	1.01957	1.01957	1.01957	1.01957	1.01957	1.01957	1.01957	1.01957	1.01957	1.01957	1.01957	1.01957	0.88363	0.373846	0.33986	0.33986	0.33986	0.33986	0.373846	0.67972	0.67972	0.849645	0.67972	0.67972	0.67972	0.67972	0.67972	0.67972	0.67972	0.67972	0.67972	0.67972	0.67972	0.67972	0.67972
chr9	137050271	137050976	chr9:137050271-137050976	.	.	1.66062	1.66062	1.66062	1.69383	1.66062	1.67609	1.69929	1.68769	1.69929	1.60966	1.22886	0.99637	0.99637	0.921643	0.74728	0.74728	0.74728	0.74728	0.74728	0.74728	0.74728	0.687496	0.518116	0.42346	0.24909	0.24909	0.24909	0.074727	0.199272	0.24909	0.24909	0.273999	0.33212	0.336764	0.33986	0.33986	0.33986	0.33986	0.33986	0.33986	0.33986	0.33986	0.33986	0.33986
chr9	137252351	137252896	chr9:137252351-137252896	.	.	0.571424	0.717388	0.866319	0.87401	0.87401	0.87401	0.87401	0.87401	0.87401	0.87401	0.87401	1.07066	1.09251	1.09251	1.08705	1.03786	1.02541	0.836954	0.7971	0.636562	0.587854	0.441232	0.427	0.37362	0.298894	0.197483	0.12454	0.12454	0.12454	0.12454	0.12454	0.136994	0.24908	0.24908	0.24908	0.136994	0.133435	0.158934	0.16605	0.16605	0.176016	0.19927	0.19927	0.19927
chr9	137383135	137383776	chr9:137383135-137383776	.	.	0.33986	0.33986	0.33986	0.33986	0.33986	0.271888	0	0	0	0	0	0	0	0	0	0	0	0	0	0	0	0	0	0	0	0	0	0	0	0	0	0	0	0	0	0	0	0	0	0	0	0	0	0
chr9	137425151	137425728	chr9:137425151-137425728	.	.	1.01957	1.01957	1.01957	1.01957	1.01957	1.01957	0.9516	0.67972	0.543776	0.67972	1.05356	1.578	1.92632	1.99274	2.09238	2.92269	3.85268	4.64985	4.71627	6.05805	7.37504	9.65209	12.7449	17.7748	22.261	27.9367	32.151	36.8751	39.3901	42.7547	45.6776	47.9547	48.5324	49.1102	49.4161	49.9258	50.6056	51.3533	52.2029	51.897	51.1154	50.5376	50.5376	50.2657
chr1	24108673	24109144	chr1:24108673-24109144	.	.	0.33212	0.33212	0.33212	0.33212	0.33212	0.33212	0.33212	0.33212	0.33212	0.066424	0	0	0	0	0	0	0	0	0	0	0	0	0	0	0	0	0	0	0	0	0	0	0	0	0	0	0	0	0	0	0	0	0	0
chr9	137459727	137460352	chr9:137459727-137460352	.	.	0.305874	0	0	0	0	0	0	0	0	0	0	0	0	0	0	0	0	0	0.16993	0.33986	0.33986	0.33986	0.33986	0.33986	0.33986	0.33986	0.33986	0.33986	0.33986	0.33986	0.33986	0.33986	0.33986	0.33986	0.33986	0.33986	0.33986	0.33986	0.33986	0.33986	0.33986	0.33986	0.16993	0
chr9	137589247	137589616	chr9:137589247-137589616	.	.	0	0.032688	0.32688	0.32688	0.32688	0.32688	0.32688	0.621063	0.784502	1.04601	1.31063	1.31792	1.31792	1.31792	1.31792	1.31792	1.31792	1.31792	1.31792	1.31792	1.32744	1.27738	1.50092	1.59672	1.61589	1.46633	0.7971	0.7971	0.7971	0.7971	0.7971	0.617748	0.518112	0.358694	0.19927	0.209234	0.24909	0.24909	0.24909	0.258578	0.29653	0.29653	0.280706	0.27675
chr9	137611903	137612480	chr9:137611903-137612480	.	.	0.39855	0.39855	0.39855	0.39855	0.39855	0.259054	0.19927	0.19927	0.19927	0.24909	0.39855	0.51224	0.63869	0.63869	0.63869	0.44708	0.31934	0.305654	0.29653	0.29653	0.29653	0.29653	0.29653	0.307935	0.333704	0.33986	0.33986	0.33986	0.33986	0.33986	0.33986	0.33986	0.33986	0.33986	0.135944	0	0	0	0	0	0	0	0	0
chr9	137695279	137695680	chr9:137695279-137695680	.	.	2.25255	2.12106	2.12106	2.12106	2.12106	2.03016	1.81805	1.33324	1.15144	0.878729	0.60602	0.60602	0.60167	0.60167	0.60167	0.60167	0.580974	0.274	0.24909	0.24909	0.24909	0.24909	0.24909	0.24909	0.24909	0.214216	0.19927	0.19927	0.19927	0.192626	0.19927	0.159416	0	0.024909	0.24909	0.24909	0.24909	0.24909	0.47328	0.49819	0.551467	0.57658	0.57658	0.57658
chr9	137705871	137706288	chr9:137705871-137706288	.	.	0.67972	0.33986	0.33986	0.33986	0.33986	0.33986	0.33986	0.33986	0.33986	0.33986	0.33986	0.33986	0.33986	0.33986	0.33986	0.33986	0.067972	0.135944	0.407832	0.67972	0.67972	0.74769	1.01957	1.01957	1.01957	1.01957	1.01957	1.01957	1.01957	1.01957	1.01957	1.08754	1.35943	1.35943	1.35943	1.35943	1.35943	1.35943	1.35943	1.35943	1.35943	1.22349	0.9516	0.67972
chr9	137737951	137738848	chr9:137737951-137738848	.	.	0.59782	0.59782	0.567922	0.59782	0.59782	0.59782	0.577893	0.59782	0.67255	0.572916	0.24909	0.24909	0.24909	0.24909	0.260154	0.262926	0.2442	0.2442	0.39072	0.4884	0.4884	0.4884	0.491454	0.51894	0.51894	0.51894	0.51894	0.51894	0.51894	0.51894	0.492993	0.648675	0.77841	0.809514	1.27305	1.38375	1.30599	1.29735	1.29735	1.29735	1.31463	1.38375	1.2177	1.107
chr9	137762527	137762992	chr9:137762527-137762992	.	.	0.74728	0.74728	0.59782	0.59782	0.59782	0.557956	0.557956	0.74728	0.74728	0.812161	0.901306	1.09249	0.87617	0.82481	0.82481	0.633441	0.5535	0.5535	0.5535	0.525825	0.5535	0.5535	0.7749	0.83025	0.83025	0.83025	0.83025	0.83025	0.831368	0.83584	0.83584	1.00603	1.12201	1.00893	0.921643	0.74728	0.74728	0.74728	0.74728	0.74728	0.74728	0.74728	0.74728	0.647644
chr9	137816543	137817488	chr9:137816543-137817488	.	.	0	0	0	0	0	0	0	0	0	0	0	0	0	0	0	0	0.305874	0.33986	0.33986	0.33986	0.33986	0.336764	0.33212	0.33212	0.339086	0.33986	0.333668	0.33212	0.33212	0.33212	0.33212	0.33212	0.33986	0.33986	0.33986	0.33986	0.33986	0.33986	0.33986	0.400094	0.365333	0.33212	0.33212	0.33212
chr9	137865727	137866832	chr9:137865727-137866832	.	.	0.323817	0.33212	0.33212	0.33212	0.33212	0.336764	0	0	0	0	0	0	0	0	0	0	0	0	0	0	0	0.16993	0.33986	0.33986	0.33986	0.33986	0.33986	0.33986	0.33986	0.33986	0.33986	0.33986	0.33986	0.33986	0.33986	0.33986	0.33986	0.33986	0.33986	0.33986	0.33986	0.33986	0.33986	0.33986
chr9	137969103	137970000	chr9:137969103-137970000	.	.	0.19927	0.19927	0.244108	0.199272	0	0	0	0.099636	0.214216	0.19927	0.239126	0.204252	0.192626	0.19927	0.19927	0.19927	0.179338	0.16605	0.16605	0.16605	0.16605	0.144702	0.16605	0.151818	0.16605	0.16605	0.16605	0.16605	0.16605	0.16605	0.16605	0.09963	0	0.06642	0.16605	0.195948	0.209234	0.24909	0.24909	0.24909	0.298908	0.33212	0.498185	0.66425
chr1	24154699	24155576	chr1:24154699-24155576	.	.	1.01251	1.01169	1.00432	0.636068	0.336689	0.33212	0.332658	0	0	0	0	0.0675	0.3375	0.337736	0.3375	0.307211	0.24909	0.24909	0.24909	0.307211	0.33212	0.33212	0.33212	0.33212	0.33212	0.33212	0.647644	0.49819	0.514796	0.896734	0.99637	0.99637	0.99637	0.99637	0.99637	0.929946	0.66425	0.99637	0.994784	0.98844	0.98844	0.98844	0.98844	0.98844
chr9	138045935	138046320	chr9:138045935-138046320	.	.	0	0	0	0	0	0	0	0	0	0	0	0	0	0	0	0	0	0	0	0	0	0.019927	0.19927	0.214216	0.24909	0.24909	0.24909	0.24909	0.246755	0.23063	0.234701	0.2442	0.18456	0.14233	0.14233	0.14233	0.14233	0.14233	0.14233	0.14233	0.144702	0.195948	0.19927	0.19927
chr9	138072159	138073328	chr9:138072159-138073328	.	.	1.49537	1.35943	1.35943	1.12153	1.01957	1.01957	1.01957	1.01957	1.01957	0.88363	0.81566	1.00797	0.99637	0.99637	1.16244	1.3285	1.56098	1.66062	1.8931	1.74365	2.29166	2.12559	1.69383	1.66062	1.66062	1.66062	1.66062	1.66062	1.28699	1.24547	1.24547	1.24547	1.24547	1.49456	1.52777	1.34397	1.35943	1.35943	1.17481	0.99637	0.763886	0.66425	0.381941	0.315514
chr9	138100271	138100848	chr9:138100271-138100848	.	.	0	0	0	0	0	0	0	0	0.033212	0.33212	0.338312	0.33986	0.33986	0.33986	0.33986	0.33986	0.33986	0.33986	0.33986	0.33986	0.33986	0.33986	0.33986	0.33986	0.33986	0.33986	0.33986	0.33986	0.33986	0.33986	0.33986	0.33986	0.305874	0	0	0	0	0	0	0.067972	0.33986	0.33986	0.33986	0.33986
chr9	138125919	138126464	chr9:138125919-138126464	.	.	1.41926	1.49456	1.49456	1.49456	1.49456	1.29529	1.24547	1.24547	1.17074	0.7971	0.7971	0.7971	0.777172	0.59782	0.59782	0.458331	0.39855	0.39855	0.345398	0.33211	0.33211	0.33211	0.234846	0.448346	0.667564	0.712095	0.7326	0.7326	0.678688	0.59782	0.59782	0.59782	0.577888	0.59782	0.59782	0.528058	0.49816	0.49816	0.49816	0.49816	0.49816	0.49816	0.577888	0.623382
chr9	138177471	138178672	chr9:138177471-138178672	.	.	0.33986	0.33986	0.33986	0.33986	0.33986	0.33986	0.33986	0.33986	0.33986	0.33986	0.33986	0.33986	0.33986	0.033986	0	0	0	0	0	0	0	0	0	0	0	0	0	0	0	0	0	0	0	0	0	0	0	0	0	0	0	0	0	0
chr10	79125	81577	chr10:79125-81577	.	.	0	0	0	0	0	0	0	0	0	0	0	0	0	0	0	0	0	0	0	0	0	0	0	0	0	0	0	0	0	0	0	0	0	0	0	0	0	0	0	0	0	0	0	0
chr10	87900	88603	chr10:87900-88603	.	.	0.67972	0.67972	0.67972	0.67972	0.67972	0.67972	0.67972	0.373846	0.33599	0.33212	0.33212	0.33212	0.33212	0.33212	0.33212	0.33212	0.33212	0.33212	0.33212	0.33212	0.33212	0.33212	0	0	0	0	0	0	0	0	0	0	0	0	0	0	0.271888	0.33986	0.33986	0.33986	0.33986	0.33986	0.33986	0.33986
chr10	282805	284358	chr10:282805-284358	.	.	0.33211	0.317875	0.289405	0.298895	0.358686	0.39855	0.39855	0.39855	0.345398	0.31313	0.28466	0.28466	0.28466	0.31313	0.481555	0.49816	0.49816	0.49816	0.49816	0.54799	0.74728	0.74728	0.548008	0.397572	0.2442	0.26862	0.4884	0.47483	0.619056	0.6555	0.6555	0.62272	0.747262	1.0171	1.03786	0.993364	0.98842	0.98842	0.810499	0.79073	0.794686	0.834662	0.89341	0.92251
chr10	367811	368494	chr10:367811-368494	.	.	0.24909	0.24909	0.24909	0.074727	0.24909	0.244689	0.2442	0.2442	0.2442	0.242843	0.23063	0.223352	0.219713	0.23063	0.23063	0.23063	0.23063	0.23063	0.228204	0.2185	0.224565	0.23063	0.23063	0.23063	0.23063	0.23063	0.23063	0.206354	0	0	0	0.19768	0.169213	0.16605	0.181865	0.194517	0.16605	0.16605	0.151818	0.213495	0.252638	0.24908	0.315504	0.308863
chr10	371393	371883	chr10:371393-371883	.	.	0	0	0.135944	0.33986	0.33986	0.33986	0.33986	0.33986	0.333668	0.33212	0.33212	0.33212	0.498185	0.66425	0.66425	0.66425	0.66425	0.66425	0.66425	0.564614	0.49819	0.408514	0.39855	0.39855	0.39855	0.385262	0.265686	0.16605	0.149446	0.156562	0.16605	0.176016	0.192626	0.19927	0.19927	0.358694	0.29891	0.19927	0.19927	0.19927	0.19927	0.19927	0.19927	0.229162
chr10	513393	513607	chr10:513393-513607	.	.	30.6687	34.9831	44.5882	47.5774	52.1608	61.6118	72.1456	77.157	82.6724	87.2093	93.1378	95.8086	95.2032	104.761	112.145	113.571	119.946	123.149	125.224	124.928	122.941	119.146	114.371	106.454	101.015	97.8877	94.9264	95.7314	101.17	89.3146	83.9475	79.1437	73.5689	73.425	70.608	64.8598	58.1854	52.0539	45.6988	40.77	36.1204	30.4981	25.6929	21.5742
chr10	541902	542736	chr10:541902-542736	.	.	0.209452	0.19927	0.19927	0.119562	0	0	0	0	0	0	0	0	0	0	0	0	0	0	0	0	0	0	0	0	0	0	0	0.228204	0.23063	0.23063	0.221222	0.169372	0.16605	0.16605	0.16605	0.161306	0.126319	0.12454	0.116236	0.1107	0.116236	0.12454	0.126319	0.14233
chr10	559240	560075	chr10:559240-560075	.	.	0.33986	0.33986	0.33986	0.33986	0.33986	0.33986	0.33986	0.33986	0.33986	0.33986	0.33986	0.33986	0.33986	0.33986	0.33986	0.33986	0.33986	0.33986	0	0	0	0	0	0	0	0	0	0	0	0	0	0	0	0	0	0	0	0	0	0	0	0	0	0
chr10	775539	775755	chr10:775539-775755	.	.	0.33986	0.33986	0.33986	0.33986	0.33986	0.101958	0	0	0	0	0	0	0	0	0	0	0	0	0	0	0	0	0	0	0	0	0	0	0	0	0	0	0	0	0	0	0	0	0	0	0	0	0	0
chr10	777104	777603	chr10:777104-777603	.	.	0	0	0	0	0	0	0	0	0	0	0	0	0	0	0	0	0	0	0	0	0	0	0	0	0	0	0	0	0	0	0	0	0	0	0	0	0	0	0	0	0	0	0	0
chr10	943142	944453	chr10:943142-944453	.	.	0.67972	0.67972	0.67972	0.67972	0.67972	0.67972	0.67972	0.67972	0.67972	0.67972	0.67972	0.67972	0.67972	0.67972	0.67972	0.67972	0.67972	0.81566	1.01957	1.01957	1.01957	1.01957	0.67972	0.407832	0.33986	0.33986	0.33986	0.33986	0.33986	0.33986	0.33986	0.33986	0.33986	0.33986	0.33986	0.33986	0.33986	0.33986	0.33986	0.33986	0.33986	0.203916	0	0
chr10	949208	949702	chr10:949208-949702	.	.	1.01957	1.01957	1.15551	0.747687	0.33986	0.33986	0.33986	0.33986	0.33986	0.33986	0.33986	0.33986	0.33986	0.33986	0.33986	0.33986	0.33986	0.33986	0.33986	0.33986	0.33986	0.33986	0.33986	0.33986	0.33986	0.33986	0.203916	0	0	0	0	0	0	0	0	0	0	0	0	0	0.033986	0.339086	0.33212	0.33212
chr10	954977	955531	chr10:954977-955531	.	.	0	0	0	0	0	0	0	0	0	0	0	0	0	0	0	0	0	0	0	0	0	0	0	0	0	0	0	0	0	0	0	0	0	0	0	0	0	0	0	0	0	0	0	0
chr10	1036128	1036807	chr10:1036128-1036807	.	.	0.531402	0.66425	0.66425	0.548008	0.597826	0.564614	0.49819	0.488226	0.39855	0.39855	0.33211	0.199262	0.39855	0.39855	0.39855	0.39855	0.39855	0.39855	0.39855	0.358694	0.393568	0.647644	0.74728	0.74728	0.74728	0.74728	0.74728	0.84689	0.910115	0.88958	0.88958	1.1268	1.1861	1.1861	1.1861	1.1268	0.88958	0.88958	0.90327	0.95803	0.95803	0.95803	0.994954	1.01957
chr10	1186646	1187166	chr10:1186646-1187166	.	.	0.307211	0.33212	0.564611	0.66425	0.641246	0.63869	0.63869	0.63869	0.63869	0.63869	0.926096	0.9888	0.63869	0.63869	0.63869	0.63869	0.650999	0.67972	0.671514	0.642793	0.67972	0.67972	0.67972	0.67972	0.67972	0.67972	0.441818	0.33986	0.33986	0.33986	0.318424	0.29653	0.29653	0.29653	0.029653	0	0	0	0	0	0	0	0	0
chr10	1526277	1526789	chr10:1526277-1526789	.	.	0.36532	0.33211	0.33211	0.265686	0.16605	0.185982	0.19927	0.19927	0.19927	0.318838	0.39855	0.39855	0.408514	0.488226	0.39855	0.39855	0.39855	0.39855	0.518112	0.438404	0.59782	0.74728	0.886987	0.90251	0.90251	1.14318	1.20335	1.20335	1.32368	1.50418	1.50418	1.50418	1.74485	1.62452	1.50418	1.49442	1.49333	1.49659	1.51288	1.51505	1.51505	1.51505	1.33324	1.48366
chr10	1559324	1559693	chr10:1559324-1559693	.	.	0.33986	0.33986	0.33986	0.33986	0.33986	0.33986	0.33986	0.336764	0.282302	0.24909	0.24909	0.24909	0.24909	0.24909	0.149454	0	0	0	0	0	0	0	0	0	0	0	0	0	0	0	0	0	0	0	0	0	0	0	0	0	0	0	0	0
chr10	1625585	1626126	chr10:1625585-1626126	.	.	0.67972	0.67972	0.67972	0.629562	0.59305	0.415138	0.280706	0.280706	0.29653	0.29653	0.29653	0.29653	0.290596	0.282684	0	0	0	0	0	0	0	0	0	0	0	0	0	0	0	0	0	0	0	0	0	0	0	0	0	0	0	0	0	0
chr10	1642995	1643935	chr10:1642995-1643935	.	.	1.14678	1.14519	1.14208	1.13742	1.14053	0.91615	0.629462	0.56871	0.56871	0.56871	0.56871	0.569486	0.343558	0.2863	0.2863	0.2863	0.2863	0.286897	0.28829	0.28829	0.28829	0.28829	0.287096	0.285728	0	0	0	0	0	0	0	0	0	0	0	0	0	0	0	0	0.145155	0.29031	0.29031	0.29031
chr10	1648322	1649465	chr10:1648322-1649465	.	.	0.338766	0.079708	0	0	0	0	0	0	0	0	0.049818	0.24909	0.24909	0.236058	0.240129	0.23063	0.23063	0.23063	0.23063	0.23063	0.23063	0.369008	0.46126	0.46126	0.46126	0.46126	0.46126	0.668819	1.10701	1.18028	1.27689	1.24547	1.12092	0.99637	0.956516	0.7971	0.7971	0.7971	0.7971	0.7971	0.7971	0.757233	0.66421	0.743931
chr1	24899935	24901880	chr1:24899935-24901880	.	.	43.8465	39.8052	35.8333	30.2324	25.5905	23.5741	20.8164	18.6221	15.0634	12.738	11.6763	9.31506	8.40689	7.55064	6.51276	6.05238	5.37445	4.91462	4.56662	4.07822	3.9669	3.66707	3.4595	3.41337	3.21189	2.99354	2.68759	2.35868	1.98927	2.05259	1.84503	1.56827	1.36071	1.06089	0.784132	0.680966	0.699202	0.98326	1.09857	1.09857	1.13621	1.29134	1.19565	1.07275
chr10	3208265	3209415	chr10:3208265-3209415	.	.	0	0	0	0	0	0	0	0	0	0	0	0	0	0	0	0	0	0	0	0	0	0	0	0	0	0	0	0.16993	0.33986	0.33986	0.333668	0.33212	0.33212	0.33212	0.33212	0.33212	0.33212	0.33212	0.290605	0.24909	0.24909	0.24909	0.24909	0.24909
chr10	4013604	4014189	chr10:4013604-4014189	.	.	0.843457	0.647644	0.49819	0.49819	0.49819	0.697462	0.797098	0.99637	0.99637	1.3285	1.2729	1.01957	1.01957	1.01957	1.01957	1.01957	0.732994	0.66425	0.99637	0.99637	0.99637	0.99637	1.12922	0.99637	1.12922	1.33159	1.63132	1.69929	1.69929	1.4274	1.35943	1.59733	1.69929	1.35943	1.35943	1.35943	1.33159	1.3285	1.3285	1.3285	1.35634	1.35943	1.00101	0.99637
chr10	4033204	4033928	chr10:4033204-4033928	.	.	0.27312	0.27312	0.27312	0.27312	0.27312	0.027312	0	0.081936	0.27312	0.27312	0.27312	0.27312	0.27312	0.27312	0.27312	0.27312	0.27312	0.27312	0.27312	0.27312	0.27312	0.27312	0.27312	0.27312	0.27312	0.27312	0.27133	0.541601	0.538442	0.562474	0.80353	0.724726	0.754778	0.835646	1.07825	1.07825	1.04619	0.913315	0.83026	0.83026	0.83026	0.83026	0.83026	0.83026
chr10	5502119	5502478	chr10:5502119-5502478	.	.	0	0	0	0	0	0	0	0.298908	0.338312	0.333668	0.33212	0.33212	0.548006	0.564614	0.66425	0.514796	0.49819	0.49819	0.438406	0.39855	0.39855	0.39855	0.39855	0.39855	0.39855	0.33211	0.33211	0.378618	0.39855	0.39855	0.39855	0.219198	0.19927	0.239126	0.24909	0.24909	0.049818	0	0	0	0	0	0	0
chr10	5506510	5507642	chr10:5506510-5507642	.	.	0.33986	0.33986	0.33986	0.33986	0.33986	0.33986	0.33986	0.33986	0.33986	0.33986	0.305874	0	0	0	0	0	0	0	0	0	0	0	0	0	0.135944	0.33599	0.498185	0.671985	0.67972	0.67972	0.67972	0.88363	1.01957	1.01957	1.01957	1.01957	1.01957	1.01957	1.00797	0.99637	0.99637	0.946552	0.99637	0.956516
chr10	5582986	5583644	chr10:5582986-5583644	.	.	0.234144	0.24909	0.24909	0.224181	0	0	0	0	0	0	0	0	0	0	0	0.2025	0.405002	0.67501	0.67501	0.67501	0.66955	0.673372	0.663378	0.598223	0.558453	0.51894	0.515886	0.497562	0.509778	0.4884	0.4884	0.472116	0.46126	0.46126	0.477544	0.4884	0.4884	0.4884	0.509778	0.363258	0.207576	0	0.155682	0.251835
chr10	5626045	5626944	chr10:5626045-5626944	.	.	1.35943	1.35943	0.985588	0.33986	0.271888	0	0	0	0	0	0	0.237902	0.33986	0.33986	0.33986	0.33986	0.33986	0.33986	0.33986	0.33986	0.33986	0.33986	0.33986	0.33986	0.33986	0.33986	0.33986	0.33986	0.33986	0.33986	0.33986	0.33986	0.33986	0.33986	0.33986	0.237902	0.33986	0.33986	0.33986	0.33986	0.33986	0.33986	0.33986	0.33986
chr10	5659608	5660257	chr10:5659608-5660257	.	.	0.172694	0.19927	0.19927	0.2442	0.2442	0.2442	0.2442	0.393774	0.51894	0.51479	0.536907	0.5535	0.561816	0.647644	0.49819	0.520314	0.71955	1.05165	1.17819	1.1861	1.05329	0.99637	1.27738	0.99637	0.99637	0.99637	0.99637	0.99637	0.99637	0.99637	0.876808	0.677532	0.59782	0.627712	0.74728	0.74728	0.788795	0.66425	0.66425	0.66425	0.464972	0.066424	0	0
chr1	24935231	24936064	chr1:24935231-24936064	.	.	0.92251	0.847264	0.753892	0.66421	0.46258	0.427	0.384296	0.483932	0.612029	0.71166	0.79468	0.929896	1.11255	1.19558	1.16237	1.12916	1.16902	1.5942	1.5942	1.5942	1.58402	1.60124	1.68031	1.79892	1.97684	1.97684	1.91753	1.89777	2.16315	2.18501	2.38166	2.31611	2.37917	2.30628	2.30628	2.1679	2.07838	2.39316	2.1978	2.10008	2.07565	1.84503	1.84503	1.79652
chr1	24946655	24947284	chr1:24946655-24947284	.	.	0	0	0	0	0	0	0	0	0	0	0	0	0	0	0	0	0	0	0	0	0	0	0	0	0	0	0	0	0	0	0	0	0	0	0.174363	0.257388	0.304425	0.56141	0.59305	0.59305	0.59305	0.517162	0.597826	0.74728
chr10	7130281	7130859	chr10:7130281-7130859	.	.	0.57259	0.574186	0.57658	0.57658	0.57658	0.57658	0.57658	0.573388	0.57259	0.57259	0.57259	0.57259	0.573399	0.56871	0.45497	0.28436	0.571038	0.575782	0.609661	0.87094	0.867298	0.576181	0.576181	0.576985	0.580225	0.58391	0.58883	0.58883	0.58883	0.58883	0.58883	0.794924	0.88325	0.877706	0.87709	0.87709	0.87709	0.87709	0.87709	0.87709	0.58596	0.590096	0.563612	0.300623
chr10	11237266	11237839	chr10:11237266-11237839	.	.	0.74728	0.74728	0.896734	0.99637	0.99637	0.99637	1.03151	1.221	1.221	1.3431	1.30347	1.19565	1.0163	0.836954	0.637676	0.59782	0.59782	0.508126	0.49816	0.49816	0.49816	0.567922	0.54799	0.6028	0.62272	0.62272	0.498172	0.397347	0.530174	0.56612	0.528378	0.38639	0.39537	0.296525	0.196783	0.35854	0.365923	0.361	0.349444	0.36532	0.427	0.441232	0.427	0.441233
chr10	11246837	11247452	chr10:11246837-11247452	.	.	0.417326	0.437	0.421698	0.41514	0.423884	0.437	0.437	0.423884	0.458834	0.23063	0.231791	0.231404	0.415134	0.46126	0.459748	0.45874	0.45874	0.45874	0.45874	0.45874	0.366992	0.22937	0.22937	0.20228	0.435803	0.45874	0.377993	0.39855	0.438404	0.59782	0.508126	0.557956	0.59782	0.650932	0.66421	0.73063	0.775706	0.797058	0.85399	0.85399	0.779272	0.74725	0.74725	0.74725
chr10	11447746	11448405	chr10:11447746-11448405	.	.	0.290596	0.303373	0.317059	0.29653	0.29653	0.29653	0.29653	0.288618	0.27675	0.27675	0.27675	0.27675	0.26811	0.207576	0	0	0	0	0	0.422064	0.51894	0.700569	0.775297	0.74728	0.74728	0.687496	0.717388	0.7971	0.7971	0.7971	0.7971	0.7971	0.7971	0.743944	0.66421	0.66421	0.717366	0.7971	0.7971	1.10099	1.22056	0.99637	1.11594	0.876809
chr10	11719719	11720681	chr10:11719719-11720681	.	.	0.764125	1.1294	1.22098	0.97678	0.92254	0.92254	0.92254	0.92254	0.92392	0.932945	0.930141	0.92944	0.92944	0.92944	0.92944	0.867478	0.61963	0.650611	0.778973	0.6243	0.627108	0.62898	0.62898	0.629944	0.621575	0.41197	0.304196	0.312694	0.316183	0.31934	0.31934	0.31934	0.31934	0.31934	0.31934	0.31934	0.31934	0.31934	0.319589	0.323822	0.321332	0.29139	0	0
chr10	11886770	11887542	chr10:11886770-11887542	.	.	0.33986	0.33986	0.33986	0.33986	0.33986	0.407832	0.67972	0.67972	0.67972	0.67972	0.67972	0.67972	0.67972	0.67972	0.67972	0.67972	0.67972	0.67972	0.670438	0.597826	0.49819	0.49819	0.390245	0.33212	0.33212	0.33212	0.33212	0.33212	0.33212	0.265696	0	0	0	0	0.174363	0.24909	0.298908	0.33212	0.33212	0.33212	0.33212	0.33212	0.336764	0.339086
chr10	11901530	11902041	chr10:11901530-11902041	.	.	0.4884	0.495487	0.51894	0.546588	0.5535	0.681999	0.88958	0.622703	0.59305	0.59305	0.59305	0.59305	0.59305	0.59305	0.59305	0.59305	0.504094	0.31934	0.328286	0.33212	0.337538	0.33986	0.33986	0.611748	0.67972	0.88363	1.01957	1.01957	1.01957	0.88363	0.668891	0.66425	0.66425	0.66425	0.66425	0.66425	0.66425	0.647644	0.49819	0.614432	0.66425	0.66425	0.66425	0.66425
chr10	12323279	12324019	chr10:12323279-12324019	.	.	0.33986	0.33986	0.33986	0.33986	0.33986	0.33986	0.33986	0.33986	0.33986	0.33986	0.33986	0.543776	0.67972	0.67972	0.67972	0.67972	0.67972	0.67972	0.67972	0.441818	0.33986	0.33986	0.33986	0.33986	0.33986	0.33986	0.33986	0.33986	0.407832	0.67972	0.917615	1.01957	1.01957	1.01957	1.01957	0.81566	0.67972	0.67972	0.67972	0.67972	0.67972	0.67972	0.67972	0.67972
chr10	12484663	12485634	chr10:12484663-12485634	.	.	1.2786	1.16237	1.07224	0.99633	1.0675	1.29047	1.21457	1.11019	1.13866	1.11968	1.16237	1.16237	1.06275	0.99633	1.11019	0.99633	0.967862	0.768592	0.78282	0.857939	0.79073	0.79073	0.869806	0.98842	0.929131	0.83026	0.853543	0.810376	0.7971	0.817027	0.995496	1.05604	0.92251	0.968636	1.15314	1.15314	1.15314	1.221	1.03788	1.03788	1.03788	1.03788	1.07244	1.17028
chr10	13233592	13234216	chr10:13233592-13234216	.	.	0	0	0	0	0	0	0	0	0	0.074727	0.24909	0.24909	0.24909	0.24909	0.24909	0.24909	0.24909	0.24909	0.27675	0.290596	0.29653	0.29653	0.29653	0.29653	0.29653	0.31934	0.3296	0.337808	0.33986	0.33986	0.33986	0.33986	0.33986	0.679719	0.67972	0.67972	0.67972	0.67972	0.587408	0.49819	0.49819	0.408514	0.39855	0.39855
chr10	13271369	13272261	chr10:13271369-13272261	.	.	0.66425	0.505149	0.33986	0.33986	0.33986	0.33986	0.33986	0.33986	0.135944	0	0	0	0	0	0	0	0	0	0	0	0	0	0.033986	0.33986	0.33986	0.33986	0.33986	0.33986	0.339086	0.24909	0.24909	0.24909	0.24909	0.24909	0.24909	0.24909	0.24909	0.24909	0.239126	0.19927	0.19927	0.378622	0.39855	0.39855
chr10	13770044	13770598	chr10:13770044-13770598	.	.	0.282292	0.16605	0.16605	0.16605	0.3288	0.39855	0.39855	0.577893	0.59782	0.59782	0.59782	0.59782	0.59782	0.719036	0.83025	0.83025	0.857925	1.107	1.107	1.02398	0.83025	0.83025	0.799146	0.77841	0.819882	0.83025	0.836183	0.88958	0.859927	0.88958	0.896425	0.634112	0.59305	0.59305	0.59305	0.507676	0.49819	0.49819	0.722371	0.772189	0.971461	0.99637	1.11021	1.36402
chr1	25046055	25047082	chr1:25046055-25047082	.	.	0.427	0.427	0.427	0.427	0.427	0.375402	0.220612	0.163678	0.016605	0	0	0.012454	0.12454	0.12454	0.126319	0.14233	0.156562	0.144702	0.265686	0.327365	0.28466	0.317875	0.345398	0.39855	0.39855	0.39855	0.358686	0.33211	0.33211	0.36533	0.39855	0.39855	0.418478	0.49819	0.524846	0.536589	0.28242	0.28242	0.28242	0.28242	0.310661	0.56677	0.3981	0.285141
chr10	23157509	23158076	chr10:23157509-23158076	.	.	0.770497	0.83026	0.83026	0.66421	0.66421	0.66421	0.53137	0.577888	0.371977	0.16605	0.16605	0.185982	0.19927	0.204252	0.49819	0.50649	0.532764	0.5535	0.51894	0.497562	0.4884	0.4884	0.4884	0.4884	0.39072	0.257943	0.25947	0.25947	0.25947	0.251835	0.2442	0.241486	0.224565	0.2185	0.235133	0.2442	0.2442	0.2442	0	0	0	0	0	0
chr10	23363013	23364228	chr10:23363013-23364228	.	.	0.51479	0.424302	0.2442	0.2442	0.240129	0.23063	0.23063	0.19927	0.169372	0.16605	0.16605	0.16605	0.16605	0.16605	0.16605	0.16605	0.16605	0.16605	0.16605	0.2358	0.395925	0.2185	0.229417	0.221222	0.19927	0.19927	0.202406	0.23063	0.23063	0.299819	0.46126	0.47483	0.485686	0.4884	0.53724	0.7326	0.7326	0.728528	0.662776	0.69188	0.69188	0.69188	0.663662	0.538039
chr10	24571799	24572588	chr10:24571799-24572588	.	.	0.67972	0.67972	0.67972	0.67972	0.67972	0.67972	0.67972	0.67972	0.67972	0.67972	0.67972	0.67972	0.67972	0.74769	1.01957	1.01957	1.01957	1.08754	1.35943	1.35943	1.35943	1.32544	1.01957	0.88363	0.67972	0.67972	0.67972	0.713705	1.01957	1.01261	1.22886	1.3285	1.3285	1.3285	1.3285	1.3285	1.3285	1.28218	1.01957	1.01957	1.01957	0.9516	0.67972	0.66425
chr10	26551219	26551516	chr10:26551219-26551516	.	.	0.49816	0.414542	0.45389	0.49817	0.49817	0.428429	0.39854	0.425108	0.44282	0.47603	0.49817	0.49817	0.49817	0.37362	0.37362	0.37362	0.37362	0.37362	0.416324	0.35583	0.427	0.427	0.512396	0.66421	0.714025	1.03586	0.98842	0.79073	0.79073	0.78355	0.75483	0.76201	0.79073	0.79073	0.79073	0.802598	0.83029	0.83029	0.83029	0.83029	0.83029	0.83029	0.826334	0.751194
chr10	28378577	28379416	chr10:28378577-28379416	.	.	0.591976	0.49819	0.408514	0.391906	0.33211	0.385262	0.39855	0.39855	0.39855	0.39855	0.39855	0.478262	0.49819	0.49819	0.47328	0.24909	0.24909	0.44837	0.49819	0.49819	0.303512	0.23063	0.23063	0.23063	0.23063	0.322882	0.441852	0.437	0.432628	0.41514	0.432628	0.437	0.437	0.437	0.437	0.437	0.41393	0.39855	0.37102	0.33211	0.29415	0.170796	0.14233	0.14233
chr10	30359521	30360888	chr10:30359521-30360888	.	.	0.33986	0.33986	0.33986	0.33986	0.33986	0.33986	0.33986	0.33986	0.135944	0	0	0.135944	0.33986	0.33986	0.33986	0.33986	0.33986	0.33986	0.337538	0.33212	0.33212	0.33212	0.33212	0.33212	0.33212	0.33212	0.33212	0.33212	0.33212	0.33212	0.33212	0.33212	0.33212	0.33212	0.33212	0.199272	0	0	0	0.203916	0.33986	0.33986	0.33986	0.33986
chr10	30646955	30647496	chr10:30646955-30647496	.	.	0.19927	0.169372	0.16605	0.16605	0.16605	0.16605	0.169372	0.19927	0.19927	0.19927	0.239126	0.24909	0.24909	0.282302	0.33212	0.33212	0.33212	0.232484	0.099636	0.274	0.58122	0.66425	0.675079	0.67972	0.67972	0.67972	0.67972	0.67972	0.67972	0.67972	0.67972	0.67972	0.67972	0.67972	0.67972	0.67972	0.67972	0.67972	0.67972	0.67972	0.67972	0.67972	0.543776	0.305874
chr10	42873831	42874220	chr10:42873831-42874220	.	.	0	0	0	0	0	0	0	0	0	0	0	0.135944	0.33986	0.33986	0.33986	0.373846	0.67972	0.67972	0.67972	0.67972	0.67972	0.67972	0.67972	0.67972	0.67972	0.67972	0.67972	0.67972	0.67972	0.67972	0.67972	0.67972	0.67972	0.67972	0.67972	0.543776	0.33986	0.33986	0.33986	0.305874	0	0	0	0
chr10	42884067	42885340	chr10:42884067-42885340	.	.	0.33986	0.33986	0.33986	0.33986	0.33986	0.33986	0.33986	0.332894	0.33212	0.33212	0.33212	0.336764	0.33986	0.33986	0.33986	0	0	0	0	0	0	0	0	0	0	0	0	0	0	0	0	0	0	0	0	0	0	0	0	0	0	0	0	0
chr10	42940979	42941552	chr10:42940979-42941552	.	.	0.398546	0.33212	0.099636	0	0	0	0	0	0	0	0	0	0	0	0	0	0	0	0	0	0	0	0	0	0	0	0	0	0	0	0	0	0	0	0	0	0	0	0	0	0	0	0	0
chr10	42962111	42962544	chr10:42962111-42962544	.	.	0	0	0	0	0	0	0	0	0	0	0	0	0	0	0	0	0	0	0.099635	0.229162	0.24909	0.24909	0.24909	0.257393	0.33212	0.33212	0.33212	0.33212	0.298908	0.24909	0.24909	0.234144	0.19927	0.19927	0.235804	0.33212	0.334442	0.33212	0.33212	0.33212	0.33212	0.33212	0.16606	0
chr10	42974087	42975048	chr10:42974087-42975048	.	.	0.797098	0.99637	0.99637	0.99637	0.99637	0.99637	0.99637	0.99637	0.99637	0.99637	0.99637	1.01957	1.01493	1.01957	1.01957	1.00333	0.713701	0.33986	0.33986	0.33986	0.33986	0	0.203916	0.33986	0.33986	0.33986	0.33986	0.33986	0.33986	0.33212	0.33212	0.33212	0.597824	0.66425	0.66425	0.863522	1.34397	1.35943	1.35943	1.69929	1.69929	1.93719	2.03915	2.03915
chr10	42988191	42990304	chr10:42988191-42990304	.	.	0.29653	0.29653	0.29653	0.05535	0	0	0	0	0	0	0	0	0	0.193725	0.27675	0.525825	0.5535	0.539676	0.51894	0.49819	0.49819	0.425118	0.33211	0.33211	0.310759	0.24908	0.259754	0.28466	0.30364	0.33211	0.39855	0.358686	0.33211	0.33211	0.33211	0.33211	0.33211	0.215868	0.16605	0.016605	0	0	0	0
chr10	43037375	43038088	chr10:43037375-43038088	.	.	0.2185	0.58995	0.666414	0.670052	0.652222	0.62272	0.652222	0.6555	0.688242	0.69188	0.64485	0.59782	0.585946	0.49816	0.49816	0.49816	0.49816	0.583561	0.59305	0.555094	0.381925	0.33211	0.33211	0.33211	0.36382	0.056612	0	0	0	0	0	0	0.083025	0.192626	0.197839	0.19768	0.194989	0.18871	0.309114	0.422336	0.56612	0.56612	0.559324	0.525344
chr10	43197847	43198328	chr10:43197847-43198328	.	.	0.398546	0.66425	0.66425	0.66425	0.66425	0.66849	0.66955	0.66955	0.66955	0.66955	0.66955	0.569116	0.66955	0.665311	0.655834	0.65375	0.751814	0.98063	0.98063	0.98063	0.97295	0.97295	0.971456	0.970709	0.908086	0.64863	0.645648	0.64366	0.64366	0.64366	0.646642	0.64863	0.645151	0.64366	0.641175	0.51095	0.31934	0.31934	0.317876	0.3169	0.22183	0	0	0
chr10	43204271	43205128	chr10:43204271-43205128	.	.	49.1998	51.7665	55.5028	58.8241	61.5386	63.5504	65.7859	68.5004	69.3945	56.2459	56.3456	41.8052	38.8569	38.3919	37.6613	36.9473	34.855	33.2442	31.783	30.6538	28.6611	26.1371	24.0614	22.989	24.6705	23.5346	21.1034	23.4649	20.8992	24.5692	22.2526	18.566	15.8757	12.7109	11.4533	9.1423	6.58065	5.40018	3.94886	3.34129	3.37504	2.97004	2.63253	2.70003
chr10	43208175	43208792	chr10:43208175-43208792	.	.	1.35324	1.3285	1.3285	1.3285	1.3285	1.3285	1.3285	1.66062	1.46135	1.3285	1.12922	0.763886	0.675079	0.67972	0.67972	0.611748	0.33986	0.33986	0.33986	0.33986	0.33986	0.33986	0.33986	0.33986	0.33986	0.33986	0.33986	0.33986	0.33986	0.33986	0.543776	0.33986	0.33986	0.33986	0.33986	0.33986	0.33986	0.33986	0.33986	0.33986	0.33986	0.33986	0.373846	0.67972
chr10	43225367	43226212	chr10:43225367-43226212	.	.	1.05356	1.35943	1.35943	1.35943	1.35943	1.35943	1.35943	1.35943	1.35943	1.35943	1.35943	1.39342	1.35943	1.01957	1.01957	1.01957	1.01957	1.01957	1.01957	1.01957	1.01957	0.74769	0.67972	0.67972	0.645734	0.33986	0.33986	0.33986	0.33986	0.33986	0.33986	0.33986	0.33986	0.33986	0.33986	0.237902	0	0	0	0	0	0	0	0
chr10	43352679	43353196	chr10:43352679-43353196	.	.	0	0	0	0	0	0	0	0	0	0	0	0	0	0	0	0	0	0	0	0	0	0	0	0	0	0	0	0	0.066424	0.763886	1.01725	1.01957	1.01957	1.01957	1.01957	1.01957	1.01957	1.01957	1.01957	1.01957	1.01957	1.01957	1.05356	1.63132
chr10	43846451	43847020	chr10:43846451-43847020	.	.	0.31934	0.326126	0.32688	0.32688	0.074727	0.24909	0.24909	0.32382	0.59654	0.63869	0.63869	0.612524	0.5535	0.539286	0.49819	0.49819	0.49819	0.49819	0.49819	0.672553	0.74728	0.59782	0.627712	0.74728	0.74728	0.74728	0.74728	0.788765	0.765023	0.59305	0.59305	0.504094	0.310216	0.31934	0.542885	0.641672	0.649654	0.644714	0.61587	0.59305	0.581185	0.5535	0.5535	0.359775
chr10	43939475	43940596	chr10:43939475-43940596	.	.	1.99274	1.99274	1.64401	1.49456	1.19565	1.09601	0.817027	0.7971	0.637676	0.498185	0.39855	0.39855	0.39855	0.52808	0.66425	0.66425	0.365333	0.33212	0.33212	0.24909	0.239126	0.24909	0.49819	0.274	0.24909	0.24909	0.307211	0.33212	0.33986	0.577762	0.67972	0.67972	0.67972	0.67972	0.67972	1.01957	1.01957	1.01957	1.01957	1.01957	1.01957	1.39342	1.69929	1.69929
chr10	44574511	44575864	chr10:44574511-44575864	.	.	0.59782	0.59782	0.66521	0.7326	0.79207	0.9768	0.9768	0.9768	0.9768	0.9768	0.847264	0.604447	0.49816	0.49816	0.381925	0.345398	0.404821	0.46126	0.293547	0.23063	0.253693	0.599632	0.682474	0.59782	0.59782	0.59782	0.59782	0.59782	0.58932	0.454989	0.39855	0.33211	0.33211	0.33211	0.371974	0.455805	0.69188	0.662776	0.579458	0.434116	0.427	0.427	0.441232	0.427
chr10	44880603	44881760	chr10:44880603-44881760	.	.	2.10709	1.89273	1.67957	1.5845	1.5845	1.74295	2.15491	2.21829	1.77464	1.2676	1.2676	1.27445	1.27738	1.27738	1.27738	1.08577	0.63869	0.63869	0.63869	0.63869	0.63869	0.63869	0.63869	0.63869	0.63869	0.63869	0.63869	0.63869	0.63869	0.695025	0.353156	0.24909	0.24909	0.24909	0.24909	0.24909	0.29653	0.29653	0.29653	0.29653	0.346553	0.6338	0.6338	0.79225
chr1	25743337	25744566	chr1:25743337-25744566	.	.	0	0	0	0	0	0	0	0	0	0	0	0	0	0	0	0	0	0	0	0	0	0	0	0	0	0	0	0	0	0	0	0.266877	0.29653	0.29653	0.29653	0.504094	0.574078	0.49819	0.49819	0.49819	0.49819	0.49819	0.49819	0.49819
chr10	46551015	46552496	chr10:46551015-46552496	.	.	0	0	0	0	0	0	0	0	0	0	0	0	0	0	0	0	0	0	0	0	0	0	0	0	0.21622	0.215768	0.21509	0.21509	0.21509	0.213886	0.2129	0.2129	0.340634	0.57482	0.63869	0.63869	0.8303	0.936746	1.05903	1.06448	1.0623	1.0623	1.06121	1.14375
chr10	47306535	47307072	chr10:47306535-47307072	.	.	0.77841	0.77841	0.53724	0.489379	0.44837	0.385262	0.378618	0.39855	0.36533	0.39853	0.28466	0.256194	0.14233	0.14233	0.151818	0.16605	0.16605	0.16605	0.151818	0.14233	0.14233	0.14233	0.213495	0.29415	0.33211	0.33211	0.345398	0.39855	0.429905	0.46126	0.622694	0.69188	0.69188	0.512812	0.4884	0.512832	0.529308	0.5535	0.5535	0.5535	0.5535	0.5535	0.5535	0.5535
chr10	48552139	48553148	chr10:48552139-48553148	.	.	0.952899	1.23591	1.2676	1.2035	0.947808	0.9507	0.9507	0.9507	0.9507	0.9507	1.07746	1.2676	1.01408	0.9507	0.948531	0.942768	0.93645	0.93645	0.93645	0.81159	0.6243	0.6243	0.6243	0.6243	0.6243	0.468225	0.6243	0.6243	0.6243	0.6243	0.6243	0.6243	0.623833	0.610957	0.484816	0.30301	0.301708	0.30084	0.30084	0.30084	0.29867	0.29867	0.300406	0.30084
chr10	49176943	49177616	chr10:49176943-49177616	.	.	0.84495	0.8415	0.75735	0.557984	0.55723	0.585091	0.553873	0.5535	0.5535	0.556857	0.55723	0.753389	0.981755	1.12201	1.12201	1.03786	1.12201	1.12201	1.11445	1.11445	1.11445	1.11445	1.11974	1.11672	1.11445	1.11445	1.11445	1.11445	1.11445	0.894392	0.8415	0.844375	0.8415	0.84495	0.844375	0.650332	0.426535	0.28436	0.28436	0.14218	0	0	0.140826	0.2805
chr10	49179815	49180552	chr10:49179815-49180552	.	.	0.74728	0.572917	0.49819	0.49819	0.49819	0.49819	0.49819	0.468298	0.39855	0.513133	0.74728	0.626037	0.46258	0.394972	0.37362	0.37362	0.386075	0.492635	0.44282	0.470495	0.526634	0.498165	0.28466	0.273986	0.24908	0.24908	0.24908	0.24908	0.24908	0.24908	0.24908	0.259754	0.28466	0.241961	0.14233	0.201582	0.47483	0.46126	0.46126	0.46126	0.438197	0.23063	0.23063	0.23063
chr10	49595751	49596768	chr10:49595751-49596768	.	.	2.8429	2.55998	2.06449	1.92798	1.87318	1.65398	2.17209	2.52082	2.74002	2.74002	2.27173	3.23829	3.38211	3.45942	3.45942	3.50119	3.23829	3.48997	3.70854	3.87459	3.94942	3.52885	2.82295	2.69011	2.49085	2.49085	2.42443	2.65038	2.28497	2.10891	1.72695	1.62732	1.52769	1.79812	1.92621	1.66053	1.66053	1.71035	1.74355	1.76357	1.79347	1.93296	1.93296	2.23187
chr10	49710539	49711644	chr10:49710539-49711644	.	.	0	0	0	0	0	0	0	0	0	0	0	0	0	0	0.194592	0.32432	0.32432	0.32432	0.32432	0.32432	0.326112	0.32432	0.324576	0.32688	0.32688	0.32792	0.32948	0.32948	0.32688	0.3287	0.32948	0.329744	0.33212	0.33212	0.330272	0.32948	0.32948	0.32948	0.132848	0	0	0	0	0.066424
chr10	49749831	49750464	chr10:49749831-49750464	.	.	0.302004	0.33212	0.33212	0.33212	0.33212	0.33212	0.597821	0.99637	0.99637	0.99637	1.00565	1.01957	1.01957	1.05356	1.35943	1.35943	1.35943	1.35943	1.63132	1.69929	1.69929	1.69929	1.69929	1.69929	1.39342	1.35943	1.35943	1.35943	1.35943	1.35943	1.08754	0.67972	0.67972	0.67972	0.67972	0.67972	0.67972	0.645734	0.33986	0.645734	0.67972	0.67972	0.407832	0.33986
chr10	50682039	50683040	chr10:50682039-50683040	.	.	0	0	0	0	0	0	0	0	0	0	0	0	0	0	0	0	0	0	0	0	0	0	0	0	0	0	0	0	0	0	0	0	0	0	0	0	0	0	0	0	0	0	0	0
chr10	52965119	52965996	chr10:52965119-52965996	.	.	1.01957	0.985585	1.01957	1.01957	1.01957	1.01957	0.81566	1.01957	1.01957	1.01957	1.12153	1.35943	1.39342	1.80125	2.03915	2.03915	2.03915	2.03915	2.03915	2.03915	2.03915	2.03915	1.76726	2.03915	2.00202	1.82668	1.66062	1.66062	1.66062	1.66062	1.62741	1.3285	1.3285	1.3285	1.20395	0.74728	0.896734	0.988069	0.99637	0.99637	0.99637	0.99637	0.99637	0.99637
chr10	54009991	54010824	chr10:54009991-54010824	.	.	1.24547	1.22056	0.74728	0.74728	0.785114	0.93645	1.24861	1.12249	1.14583	1.09601	1.12716	1.20766	1.05329	1.05329	1.1861	0.88958	0.88958	0.88958	0.88958	0.88958	0.735099	0.6243	0.6243	0.621031	0.6243	0.633318	0.788153	0.921212	0.88958	0.88958	0.59305	0.57723	0.38745	0.27675	0.27675	0.29653	0.29653	0.305902	0.31215	0.31215	0.31215	0.313086	0.344535	0.6243
chr10	55813739	55814620	chr10:55813739-55814620	.	.	0.99637	0.99637	0.99637	0.99637	0.99637	0.99637	1.01261	0.874537	0.67972	0.67972	0.67972	0.67972	0.67972	0.67972	0.67972	0.67972	0.67972	0.67972	0.50979	0.067972	0	0	0	0	0	0	0	0	0	0	0	0	0	0	0	0	0	0	0	0	0	0	0	0
chr10	58856911	58857456	chr10:58856911-58857456	.	.	0.16605	0.16605	0.094886	0	0	0	0	0	0	0	0	0	0	0	0	0	0	0	0	0	0	0	0	0	0	0	0	0	0.094355	0.18871	0.18871	0.18871	0.179646	0.16605	0.16605	0.16605	0.16605	0.16605	0.16605	0.16605	0.176165	0.1805	0.1805	0.1805
chr10	60910979	60911612	chr10:60910979-60911612	.	.	0.83025	0.83025	0.835281	0.83584	0.83584	0.975145	1.08659	0.83584	0.836972	0.836406	0.83584	0.773848	0.74728	0.74728	0.74728	0.49819	0.49819	0.408514	0.39855	0.458334	0.358694	0.185982	0.176016	0.19927	0.19927	0.172694	0.16605	0.16605	0.16605	0.092991	0	0	0.019927	0.19927	0.19927	0.189304	0.19927	0.19927	0.19927	0.358694	0.458331	0.596494	0.59305	0.59305
chr10	61961415	61962220	chr10:61961415-61962220	.	.	0.6555	0.6555	0.6555	0.6555	0.6555	0.830308	0.86131	0.79073	0.75842	0.75483	0.75483	0.81144	0.879719	0.797474	0.90249	0.90249	0.891204	0.86487	0.738253	0.645234	0.56933	0.512398	0.427	0.427	0.46258	0.448348	0.427	0.526631	0.56933	0.39853	0.340412	0.33211	0.33211	0.33211	0.33211	0.336258	0.24908	0.199264	0.133435	0.14233	0.161784	0.19927	0.20093	0.216314
chr10	64576727	64577664	chr10:64576727-64577664	.	.	0.33986	0.33986	0.33986	0.33986	0.33986	0.33986	0.33986	0.237902	0	0	0	0	0	0	0	0	0	0	0	0	0	0	0	0	0	0	0	0	0	0	0	0	0	0	0	0	0	0	0	0	0	0	0	0
chr10	69228303	69229056	chr10:69228303-69229056	.	.	0.33212	0.33212	0.33212	0.33212	0.33212	0.33212	0.333668	0.33986	0.33986	0.33986	0.33986	0.33986	0.33986	0.33986	0.067972	0	0	0	0	0	0	0	0	0	0	0	0	0	0	0	0	0.033986	0.33986	0.33986	0.33986	0.33986	0.33986	0.33986	0.33986	0.33986	0.33986	0.33986	0.33986	0.33986
chr10	69334527	69334896	chr10:69334527-69334896	.	.	0.567934	0.74728	0.74728	0.74728	0.74728	0.74728	0.597826	0.49819	0.49819	0.622735	0.83266	0.88958	0.859927	0.628512	0.6243	0.6243	0.6243	0.780375	0.93645	0.935048	0.901538	0.88958	0.88958	0.88958	0.770968	0.59305	0.59305	0.59305	0.59305	0.59305	0.59305	0.59305	0.59305	0.44479	0.29653	0.258578	0.24909	0.24909	0.229162	0.19927	0.195948	0.083025	0	0
chr10	69517135	69517800	chr10:69517135-69517800	.	.	1.9263	1.66053	1.52769	1.49448	1.51109	1.93296	2.01925	2.15874	2.02585	1.74593	1.46602	1.42332	1.42332	1.42332	1.50871	1.79338	2.26253	2.26253	2.1795	2.28329	2.28329	2.15875	2.02628	1.97684	1.97684	2.01638	2.39296	2.45325	2.39662	2.17013	1.95021	1.73278	1.80498	1.94367	2.11351	2.3722	2.2968	2.49837	2.63621	2.26054	2.25359	2.41175	2.47107	2.63619
chr10	69716447	69717360	chr10:69716447-69717360	.	.	0.31934	0.31934	0.31934	0.31934	0.31934	0.31934	0.095802	0	0	0	0	0	0	0	0	0	0	0	0	0	0	0	0	0	0	0	0	0	0	0	0	0	0	0	0	0	0	0	0	0.177554	0.31934	0.307935	0.29653	0.288618
chr10	69817735	69818312	chr10:69817735-69818312	.	.	0	0	0	0	0	0	0	0	0	0	0	0	0	0	0.31215	0.31215	0.268008	0.24909	0.24909	0.24909	0.24909	0.24909	0.24909	0.24909	0.24909	0.24909	0.24909	0.24909	0.24909	0.297227	0.3169	0.282995	0.269433	0.290596	0.27675	0.259671	0.2442	0.2442	0	0	0	0	0	0
chr10	69874751	69875728	chr10:69874751-69875728	.	.	0.674205	0.823665	0.99637	0.99637	0.861124	0.71166	0.71166	0.71166	0.578818	0.66421	0.581185	0.49816	0.59782	0.67255	0.657604	0.59782	0.59782	0.59782	0.59782	0.59782	0.59782	0.59782	0.478258	0.528058	0.458321	0.436846	0.2442	0.2442	0.2442	0.2442	0.2442	0.2442	0.2442	0.25947	0.25947	0.250128	0.24909	0.248112	0.250308	0.275022	0.27675	0.27675	0.27675	0.27675
chr10	69882791	69884384	chr10:69882791-69884384	.	.	0	0	0	0	0	0	0	0	0	0	0	0	0	0	0	0	0	0	0	0	0	0	0	0	0	0	0	0	0	0	0	0	0	0	0	0	0	0	0.254496	0.31934	0.31934	0.321332	0.32432	0.32432
chr10	70107391	70107712	chr10:70107391-70107712	.	.	1.01261	0.99637	0.99637	0.99637	0.99637	1.00797	1.01957	1.01957	1.01957	1.01957	0.9516	0.67972	0.9516	1.01957	1.01957	0.74769	1.01957	0.74769	0.67972	0.81566	1.01957	1.01957	1.01957	1.01957	1.01957	1.01957	1.08754	1.35943	1.35943	1.35943	1.35943	1.35943	1.35943	1.35943	1.35943	1.35943	1.08754	1.01957	1.01957	0.9516	0.67972	0.67972	0.67972	0.543776
chr10	70171055	70172024	chr10:70171055-70172024	.	.	0.43956	0.53724	0.78144	0.9768	0.9768	0.927939	0.92251	0.92251	0.92251	1.01476	1.15314	1.14708	1.09251	1.09251	1.09251	1.09251	1.1107	1.15314	1.18028	1.4652	1.47401	1.3451	0.99632	1.09598	1.03623	0.956516	0.876808	1.30525	1.49456	1.61911	1.74365	1.63903	1.20888	1.16237	1.16237	1.02953	0.87179	0.87179	0.958968	0.99633	0.99633	0.982096	0.85399	0.631605
chr10	70540567	70541000	chr10:70540567-70541000	.	.	0.51894	0.51894	0.544887	0.77841	1.01193	1.03788	0.908145	0.856251	1.03788	1.03788	0.989016	0.9768	0.9768	0.9768	0.9768	0.955084	0.92251	0.92251	0.92251	0.92251	0.92251	0.897428	0.7971	0.7971	0.734456	0.654722	0.621513	0.384296	0.261534	0.24908	0.136994	0.087178	0	0	0	0	0	0	0	0	0	0	0	0
chr10	70676615	70677448	chr10:70676615-70677448	.	.	0.67972	0.67972	0.67972	0.67972	0.67972	0.67972	0.67972	0.67972	0.67972	0.67972	0.67972	0.67972	0.373846	0.33986	0.33986	0.33986	0.33986	0.33986	0.33986	0.33986	0.33986	0.101958	0	0	0	0	0	0	0	0	0	0	0	0	0	0	0	0	0	0.33212	0.33212	0.33212	0.33212	0.33212
chr10	70907735	70908368	chr10:70907735-70908368	.	.	0	0	0	0	0	0	0	0	0	0.203916	0.332894	0.33212	0.307211	0.24909	0.24909	0.24909	0.37364	0.49819	0.66425	0.675079	0.67972	0.67972	0.67972	0.67972	0.67972	0.67972	0.67972	0.67972	0.67972	0.67972	0.67972	0.67972	0.67972	0.475804	0.33986	0.33986	0.33986	0.33986	0.33986	0.33986	0.16993	0	0	0
chr10	70928023	70928848	chr10:70928023-70928848	.	.	78.4321	70.1885	66.6598	62.8642	58.7404	58.4728	53.6506	49.2755	46.8485	44.2618	42.1526	37.2641	30.913	26.5059	23.7596	20.7258	19.5442	18.4583	16.1591	14.6617	13.5606	12.473	11.5553	10.7736	9.68607	9.65209	8.80244	7.74888	7.17112	6.93322	6.55938	6.72931	6.32148	6.11756	5.94763	5.39758	5.8787	5.77907	5.01518	3.73648	3.85273	4.31772	4.15161	3.81942
chr10	70965615	70966320	chr10:70965615-70966320	.	.	0.31934	0.31934	0.31934	0.31934	0.31934	0.31934	0.31934	0.31934	0.31934	0.31934	0.588499	0.63869	0.63869	0.51095	0.31934	0.30529	0.24909	0.24909	0.24909	0.24909	0.24909	0.24909	0.239126	0.24909	0.24909	0.24909	0.24909	0.24909	0.209234	0.244108	0.24909	0.24909	0.24909	0.24909	0.024909	0	0	0	0	0	0	0	0	0
chr10	70977623	70978032	chr10:70977623-70978032	.	.	0.224181	0.24909	0.47328	0.49819	0.49819	0.49819	0.49819	0.49819	0.49819	0.49819	0.49819	0.438406	0.39855	0.39855	0.39855	0.39855	0.438406	0.554606	0.56871	0.56871	0.496506	0.428442	0.49819	0.49819	0.274	0.24909	0.024909	0	0	0	0	0	0	0	0	0	0	0	0	0	0	0	0	0
chr10	71039839	71041536	chr10:71039839-71041536	.	.	0.66425	0.66425	0.863522	0.99637	0.697462	0.647644	0.49819	0.49819	0.49819	0.49819	0.274	0.273999	0.33212	0.265696	0.24909	0.24909	0.39855	0.49819	0.49819	0.66425	0.66425	0.676626	0.67972	0.673532	0.83031	0.99637	0.797098	0.66425	0.66425	0.665797	0.67972	0.67972	0.67972	0.67972	0.849645	1.01957	1.01957	1.01957	1.01957	1.01029	0.797098	0.66425	0.66425	0.66425
chr10	71064703	71065488	chr10:71064703-71065488	.	.	0.797098	0.99637	0.738977	0.66425	0.963158	0.992536	0.969532	0.99637	0.87899	0.67972	0.81566	1.01957	0.917615	0.67972	0.67972	0.67972	0.67972	0.67972	0.67972	0.67972	0.67972	0.67972	0.67972	0.67972	0.668891	0.66425	0.675079	0.67972	0.373846	0.331652	0.31934	0.325496	0.33986	0.33986	0.195708	0	0	0	0	0	0	0	0.441818	0.678173
chr10	71131231	71132728	chr10:71131231-71132728	.	.	1.49456	1.3202	1.44474	1.49456	1.49456	1.49456	1.49456	1.46965	1.24547	1.3202	1.24547	1.09601	1.14583	1.14583	1.0628	1.3285	1.33778	1.35943	1.35943	1.35943	1.35943	1.35943	1.35943	1.05356	1.01957	1.01957	0.74769	0.67972	0.67972	0.67972	0.67972	0.67972	0.67972	0.577762	0.33986	0.33986	0.135944	0	0	0	0	0	0	0
chr10	71235055	71235904	chr10:71235055-71235904	.	.	0.67972	0.67972	0.67972	0.67972	0.67972	0.67972	0.67972	0.67972	0.67972	0.74769	1.01957	1.01957	1.01957	1.08754	1.35943	1.35943	1.25747	1.01957	1.01957	1.32544	1.35943	1.35943	1.29146	1.01957	1.01957	1.01957	1.01957	1.01957	1.01957	1.01957	1.01957	1.01957	1.01957	0.9516	0.67972	0.67972	0.67972	0.611748	0.33986	0.33986	0.33986	0.33986	0.33986	0.033986
chr10	71243199	71244344	chr10:71243199-71244344	.	.	0.416324	0.427	0.427	0.427	0.427	0.298895	0.33211	0.391906	0.39855	0.488226	0.49819	0.49819	0.49819	0.49819	0.397905	0.51224	0.642883	0.658439	0.65375	0.65375	0.512456	0.31934	0.31934	0.31934	0.31934	0.31934	0.415145	0.63869	0.702558	0.95803	0.95803	0.95803	0.95803	0.95803	0.95803	0.95803	0.95803	0.95803	0.916462	0.65896	0.644771	0.702558	0.95803	0.96481
chr10	71254239	71254808	chr10:71254239-71254808	.	.	0.56141	0.56141	0.525825	0.25947	0.25947	0.25947	0.25947	0.25947	0.248781	0.2442	0.2442	0.253362	0.25947	0.25947	0.25947	0.257943	0.2442	0.2442	0.2442	0.1221	0	0	0	0	0	0	0	0	0	0	0	0	0	0	0	0	0	0	0	0	0	0	0	0
chr10	71609575	71610592	chr10:71609575-71610592	.	.	0.29653	0.29653	0.207571	0	0	0	0	0	0	0.057328	0.29653	0.29653	0.29653	0.29653	0.29653	0.27675	0.27675	0.27675	0.294552	0.305654	0.31934	0.31934	0.31934	0.63869	0.63869	0.671514	0.67972	0.678173	0.66425	0.929946	0.99637	0.99637	0.99637	0.929946	0.822642	0.95803	1.00262	0.95803	0.946552	0.99637	0.99637	0.99637	0.817027	0.7971
chr10	71627319	71628240	chr10:71627319-71628240	.	.	0.336764	0.33986	0.33986	0.33986	0.33986	0.33986	0.33986	0.33986	0.33986	0.33986	0.33986	0.067972	0	0	0	0	0	0	0	0	0	0	0	0	0	0	0	0	0	0	0.16993	0.33986	0.334442	0.33212	0.33212	0.33212	0.33212	0.33212	0.33212	0.33212	0.365333	0.66425	0.66425	0.921643
chr10	72059231	72060272	chr10:72059231-72060272	.	.	0	0	0	0	0	0	0	0	0	0	0	0	0	0	0	0	0	0	0	0	0	0	0	0	0.120711	0.31934	0.26314	0.24909	0.24909	0.24909	0.24909	0.274	0.49819	0.49819	0.49819	0.49819	0.49819	0.49819	0.653832	0.67972	0.917615	1.01957	1.01957	1.01957
chr10	72298279	72298832	chr10:72298279-72298832	.	.	0.410986	0.455464	0.557956	0.561268	0.66421	0.66421	0.66421	0.614395	0.66421	0.588306	0.626258	0.649979	0.832633	0.85399	0.754359	0.53375	0.49817	0.49817	0.547982	0.56933	0.56933	0.645234	0.66421	0.757233	0.7971	0.7971	0.7971	0.87405	0.7326	0.7326	0.7326	0.56166	0.497211	0.51479	0.51894	0.498177	0.249075	0.249075	0.290596	0.305654	0.331652	0.33986	0.33986	0.407832
chr10	72340999	72341536	chr10:72340999-72341536	.	.	0.30981	0.30981	0.30981	0.30981	0.30981	0.30774	0.309596	0.594021	0.62898	0.62898	0.62898	0.62898	0.62898	0.62898	0.62898	0.62898	0.62898	0.62898	0.440286	0.31449	0.31449	0.31449	0.31449	0.31449	0.31449	0.31449	0.504148	0.6338	0.6338	0.6338	0.6338	0.348349	0.31449	0.31449	0.312618	0.31215	0.31215	0.31215	0.31215	0.343365	0.6243	0.6243	0.6243	0.6243
chr10	73111015	73111320	chr10:73111015-73111320	.	.	0.101545	0.102596	0	0	0	0	0	0	0	0	0	0	0	0	0	0	0	0	0	0	0	0	0	0	0	0	0	0	0	0	0	0	0.074727	0.24909	0.333159	0.51894	0.51894	0.51894	0.559451	0.649616	0.67972	0.67972	0.67972	0.67972
chr10	73931767	73932616	chr10:73931767-73932616	.	.	0.33212	0.336764	0.33986	0.33986	0.067972	0	0.067972	0.33986	0.33986	0.611748	0.67972	0.67972	0.67972	0.67972	0.67972	0.713705	1.01957	1.01957	1.01957	1.01957	1.01957	1.01957	1.01957	1.01957	1.01957	1.01957	1.01957	1.01957	1.01957	1.01957	0.9516	0.67972	0.67972	0.407832	0.33986	0.33986	0.33986	0.33986	0.33986	0.305874	0.033986	0.33986	0.33986	0.33986
chr10	73978095	73978336	chr10:73978095-73978336	.	.	1.01957	1.01957	1.01957	0.74769	0.883631	1.35943	1.35943	1.15551	1.01957	1.01957	1.01957	1.01957	1.46139	1.69929	1.69929	1.69929	1.69929	1.69929	1.35943	1.6653	1.69929	1.69929	1.69929	1.97118	2.03915	2.03915	2.03915	2.14111	2.17509	1.69929	1.67996	1.66062	1.66062	1.66062	1.66062	1.66062	1.22886	0.99637	0.99637	0.99637	0.99637	0.99637	0.99637	0.697462
chr10	75011863	75012832	chr10:75011863-75012832	.	.	0	0	0	0	0	0	0	0	0	0	0	0	0	0	0	0	0	0	0	0	0	0	0	0	0	0	0	0	0	0	0	0	0	0	0	0	0	0	0	0	0	0	0	0
chr10	76035943	76036768	chr10:76035943-76036768	.	.	0.9507	1.17253	0.949977	1.2181	1.24861	1.24861	1.24861	1.24861	1.18618	1.05547	1.10705	1.23005	1.23005	1.22824	1.22098	1.21383	1.20509	1.20335	1.32368	1.50418	1.50201	1.49333	1.48905	1.48263	1.48263	1.1861	1.1861	0.919232	0.978536	1.1861	1.1861	1.1861	1.27506	1.33437	1.00819	0.978536	1.1785	1.17766	1.17766	1.03263	0.99637	0.876808	0.896734	0.74728
chr10	77493223	77494520	chr10:77493223-77494520	.	.	0.281102	0.24908	0.263311	0.14233	0.15419	0.175539	0.19768	0.19768	0.19768	0.19768	0.19768	0.19768	0.19768	0.19768	0.19768	0.19768	0.19768	0.19768	0.19768	0.19768	0.039536	0	0	0	0	0	0	0	0	0.099635	0.185346	0.16605	0.168316	0.18871	0.18871	0.18871	0.168316	0.16605	0.16605	0.215868	0.39855	0.33211	0.28466	0.252638
chr10	77531447	77532328	chr10:77531447-77532328	.	.	0.299755	0.29867	0.296744	0.292574	0.27675	0.49815	0.5535	0.5535	0.49819	0.49819	0.525845	0.531376	0.49819	0.49819	0.49819	0.49819	0.438406	0.538039	0.478258	0.39855	0.39855	0.39855	0.39855	0.39855	0.39855	0.438406	0.49819	0.721941	0.83025	0.60885	0.5535	0.5535	0.5535	0.5535	0.581185	0.581185	0.5535	0.5535	0.56932	0.59305	0.567594	0.377924	0.24909	0.24909
chr10	77801471	77802120	chr10:77801471-77802120	.	.	0	0	0	0	0	0	0	0	0	0	0	0	0	0	0.29653	0.29653	0.29653	0.29653	0.29653	0.31934	0.31934	0.33986	0.33986	0.33986	0.33986	0.33986	0.33986	0.33986	0.33986	0.33986	0.33986	0.33986	0.33986	0.33986	0.334442	0.33212	0.33212	0.33212	0	0	0	0	0	0
chr10	78045175	78045792	chr10:78045175-78045792	.	.	0.278238	0.27675	0.27675	0.27675	0.27675	0.277866	0.27861	0.27861	0.27861	0.27861	0.278988	0.280692	0.056484	0	0	0	0	0	0	0	0	0	0	0	0	0	0	0	0	0	0	0	0	0	0	0	0	0	0	0	0	0	0	0
chr10	78178759	78179864	chr10:78178759-78179864	.	.	0.33986	0.33986	0.33986	0.16993	0	0	0	0	0	0	0	0	0	0	0	0	0	0	0	0	0	0	0	0	0	0	0	0	0	0	0	0	0	0	0	0	0.270944	0.3375	0.3375	0.3375	0.3375	0.336954	0.33477	0.33477
chr10	78180335	78180976	chr10:78180335-78180976	.	.	0.331064	0.33212	0.33212	0.33212	0.33212	0.33212	0.33212	0.298908	0	0	0	0	0	0	0	0.464974	0.66425	0.66425	0.67972	0.67972	0.67972	0.67972	0.671113	0.671188	0.672826	0.66955	0.670642	0.676423	0.67972	0.67972	0.67972	0.67972	0.67972	0.67972	0.67972	0.67972	0.67972	0.67972	0.67972	0.203916	0	0	0	0
chr10	78266815	78267912	chr10:78266815-78267912	.	.	0.59305	0.606742	0.650999	0.634126	0.59305	0.59305	0.59305	0.59305	0.59305	0.504094	0.29653	0.310216	0.31934	0.31934	0.31934	0.31934	0.606755	0.63869	0.38321	0.303373	0.29653	0.29653	0.29653	0.29653	0.29653	0.24909	0.24909	0.24909	0.24909	0.42346	0.49819	0.49819	0.697462	0.74728	0.687496	0.59782	0.59782	0.717388	0.7971	0.7971	0.557952	0.747241	0.83026	0.83026
chr10	78328079	78329200	chr10:78328079-78329200	.	.	0.361	0.340692	0.242162	0.341798	0.33211	0.36532	0.47107	0.47902	0.468616	0.442606	0.427	0.427	0.437281	0.399766	0.305314	0.29653	0.306412	0.30751	0.305314	0.293464	0.301074	0.30751	0.316974	0.31934	0.39918	0.447808	0.323804	0.24908	0.28466	0.300674	0.259754	0.336258	0.378958	0.410986	0.512398	0.56933	0.56933	0.56933	0.56933	0.555098	0.49817	0.4871	0.547982	0.56933
chr10	79027167	79027552	chr10:79027167-79027552	.	.	0.67972	0.475804	0	0	0	0	0	0	0	0	0	0	0	0	0	0	0	0	0	0	0	0	0	0	0	0	0	0	0	0	0	0	0	0	0	0	0	0	0	0	0	0	0	0
chr10	79057463	79058568	chr10:79057463-79058568	.	.	0.66425	0.464972	0.33212	0.33212	0.431759	0.66425	0.66425	0.66425	0.66425	0.67972	0.67972	0.67972	0.67972	0.67972	0.67972	0.67972	0.67972	0.67972	0.611748	0.33986	0.33986	0.33986	0.33986	0.33986	0.33986	0.33986	0.33986	0.33986	0.237902	0	0	0	0	0	0	0	0	0	0	0	0	0	0	0
chr10	79107783	79108928	chr10:79107783-79108928	.	.	0.16605	0.16605	0.16605	0.16605	0.163678	0.161306	0.192626	0.19927	0.214216	0.24909	0.24909	0.275022	0.247254	0.237415	0.219506	0.19927	0.19927	0.19927	0	0	0	0	0	0	0	0.028466	0.14233	0.185029	0.289405	0.33211	0.33211	0.33211	0.33211	0.33211	0.33211	0.33211	0.357414	0.38639	0.39537	0.39537	0.39537	0.379206	0.37741	0.391778
chr10	79243911	79244592	chr10:79243911-79244592	.	.	0.15376	0.15211	0.14826	0.14826	0.14826	0.14936	0.160496	0.163678	0.14233	0.153202	0.344566	0.346555	0.375769	0.434023	0.568813	0.59305	0.59305	0.601951	0.6555	0.6555	0.846867	0.955084	0.92796	0.7326	0.84963	0.7971	0.7971	0.757233	0.66421	0.66421	0.66421	0.654722	0.79705	0.83026	0.677499	0.7971	0.7971	0.614395	0.49816	0.476812	0.427	0.427	0.427	0.441232
chr10	79254159	79254880	chr10:79254159-79254880	.	.	0.386752	0.24137	0.24137	0.24067	0.239142	0.239142	0.23997	0.23997	0.23997	0.23997	0.23997	0.23997	0.23997	0.24067	0.120685	0	0	0	0	0	0	0	0	0	0	0	0	0	0	0	0	0	0	0	0	0	0.159015	0.215484	0.19927	0.19927	0.219198	0.391906	0.33211	0.33211
chr10	79254911	79256008	chr10:79254911-79256008	.	.	0.2989	0.2989	0.315505	0.33211	0.304434	0.255406	0.281102	0.24908	0.24908	0.24908	0.263312	0.227728	0.28466	0.31934	0.31934	0.31934	0.31934	0.31934	0.211399	0.162222	0.144064	0.14233	0.232474	0.33211	0.33211	0.33211	0.33211	0.33211	0.33211	0.33211	0.333494	0.356606	0.33211	0.481555	0.49816	0.370064	0.298895	0.27636	0.24908	0.263312	0.28466	0.28466	0.28466	0.31313
chr10	79611023	79612760	chr10:79611023-79612760	.	.	0.33986	0.33986	0.33986	0.577762	0.81566	1.01957	1.01957	0.985585	0.67972	0.67972	0.67972	0.67972	0.67972	0.67972	0.67972	0.67972	0.67972	0.67972	0.67972	0.67972	0.67972	0.67972	0.67972	0.67972	0.67972	0.67972	0.67972	0.441818	0.203916	0	0	0	0	0	0	0	0	0	0	0	0	0.101958	0.33986	0.33986
chr10	84200391	84201424	chr10:84200391-84201424	.	.	1.01342	0.830294	0.63869	0.63869	0.606742	0.81843	0.602807	0.39855	0.39855	0.39855	0.447892	0.59305	0.624998	0.648914	0.656582	0.63869	0.63869	0.745879	0.88958	0.95803	0.95803	0.87373	0.508152	0.39855	0.39855	0.458334	0.49819	0.49819	0.49819	0.284215	0.321392	0.33986	0.33986	0.33986	0.33986	0.33986	0.303144	0.29653	0.29653	0.29653	0.29653	0.148265	0	0
chr10	84214543	84215768	chr10:84214543-84215768	.	.	0.602346	0.43956	0.2442	0.2442	0.41514	0.541156	0.7326	0.7326	0.7326	0.708168	0.69188	0.69188	0.69188	0.57657	0.46126	0.46126	0.480258	0.490358	0.49819	0.493295	0.4884	0.477544	0.46126	0.46126	0.472116	0.46126	0.46126	0.477544	0.31746	0.196887	0	0	0	0	0	0	0	0	0	0	0	0	0	0
chr10	85448895	85450072	chr10:85448895-85450072	.	.	0.539483	0.54266	0.54266	0.54266	0.54266	0.54266	0.543376	0.53663	0.54624	0.422929	0.39855	0.39855	0.39855	0.39855	0.39855	0.43449	0.319415	0.189304	0.158934	0.14233	0.140551	0.12454	0.120388	0.1107	0.1107	0.1107	0.1107	0.1107	0.102951	0.179342	0.214768	0.238012	0.24908	0.446566	0.289405	0.28466	0.398532	0.56933	0.668961	0.71166	0.77096	0.880093	1.00882	1.07244
chr10	86103279	86104960	chr10:86103279-86104960	.	.	0	0	0	0	0	0	0	0	0	0	0	0	0	0	0	0	0	0	0	0	0	0	0	0	0	0	0	0	0	0	0.203916	0.33986	0.33986	0.33986	0.33986	0.33986	0.33986	0.33986	0.334442	0.33212	0.33212	0.33212	0.334442	0.33986
chr1	26991399	26992452	chr1:26991399-26992452	.	.	0	0.237902	0.33986	0.33986	0.33986	0.33986	0.33986	0.33986	0.33986	0.33986	0.33986	0.33986	0.33986	0.50979	0.67972	0.67972	0.67972	0.67972	0.67972	0.67972	0.67972	0.67972	0.67972	0.67972	0.67972	0.441818	0.33986	0.33986	0.33986	0.33986	0.33986	0.33986	0.338312	0.33212	0.33212	0.33212	0.33212	0.16606	0	0	0	0	0	0
chr10	86286407	86287768	chr10:86286407-86287768	.	.	0	0.207571	0.29653	0.29653	0.29653	0.29653	0.312497	0.31934	0.31934	0.31934	0.335684	0.33986	0.33986	0.33986	0.33986	0.33986	0.33599	0.33212	0.33212	0.33212	0.33212	0.33212	0.33212	0.332894	0.33986	0.101958	0	0	0	0	0	0.203916	0.33986	0.33986	0.33986	0.33986	0.33986	0.33986	0.33986	0.33986	0.33986	0.33986	0.33986	0.33986
chr10	86298527	86299112	chr10:86298527-86299112	.	.	0	0	0	0	0	0	0	0	0	0	0	0	0	0	0	0	0	0	0	0	0	0	0	0	0	0	0	0	0	0	0	0	0	0	0	0	0	0	0	0	0	0	0	0
chr10	86694047	86696192	chr10:86694047-86696192	.	.	0.32948	0.32948	0.32948	0.32948	0.32948	0.428324	0.65896	0.757804	1.05434	0.98844	0.98844	0.98844	0.98844	0.98844	0.98844	0.98844	0.98844	0.98844	0.98844	0.990026	0.99637	0.99637	0.99637	0.99637	0.997165	1.30562	1.3391	1.3391	1.33486	1.22886	1.12922	1.22886	0.863522	0.66425	0.66425	0.697462	0.99637	0.99637	0.99637	0.99637	1.00797	1.01957	1.12153	1.33469
chr10	86960343	86960776	chr10:86960343-86960776	.	.	1.01957	1.01957	1.22349	1.35943	1.35943	1.35943	1.35943	1.35943	1.35943	1.35943	1.35943	1.35943	1.25747	1.01957	1.01957	1.01957	1.01957	1.01957	1.01957	0.713705	0.407832	0.33986	0.33986	0.33986	0.33986	0.33986	0.407832	0.33986	0.33986	0.33986	0.33986	0.33986	0.33986	0.33986	0.33986	0.33986	0.33986	0.33986	0.33986	0.33986	0.33986	0.33986	0.33986	0.33986
chr10	92742687	92743664	chr10:92742687-92743664	.	.	0.64366	0.64366	0.642169	0.642169	0.96548	0.96548	0.96548	0.96548	0.96548	0.96548	0.96548	0.96548	0.96548	0.897785	0.74728	0.49819	0.39855	0.24909	0.24909	0.24909	0.24909	0.24909	0.29891	0.49819	0.597826	0.81843	0.88958	0.836183	0.517092	0.4884	0.500616	0.51894	0.51894	0.51894	0.51894	0.51894	0.622728	0.77841	0.77841	0.77841	0.77841	0.908145	1.03373	0.99637
chr10	96448199	96448664	chr10:96448199-96448664	.	.	0.39855	0.39855	0.39855	0.39855	0.468298	0.525845	0.5535	0.509252	0.548008	0.77574	0.739046	0.63869	0.63869	0.63869	0.63869	0.634289	0.6338	0.635756	0.635756	0.6338	0.60935	0.533746	0.29653	0.29653	0.29653	0.29653	0.263322	0.219198	0.19927	0.19927	0.19927	0.239126	0.199272	0	0	0	0	0	0	0	0	0	0	0
chr10	99296751	99297896	chr10:99296751-99297896	.	.	1.35943	1.01957	1.01957	1.01957	1.01957	1.01957	1.01957	1.01957	1.01957	1.01957	1.01957	1.01957	1.15551	1.35943	1.69929	1.69929	1.69929	2.00516	1.56335	1.35943	1.35943	1.3285	1.3285	1.26207	1.16244	1.3285	1.46135	1.66062	1.66062	1.37001	1.24547	1.24547	1.24547	1.24547	1.24547	1.24547	1.14583	1.02958	0.99637	1.01261	1.01261	0.66425	0.66425	0.66425
chr10	99555623	99556840	chr10:99555623-99556840	.	.	0.438406	0.49819	0.49819	0.49819	0.49819	0.49819	0.49819	0.49819	0.39855	0.458331	0.612766	0.74728	0.810505	0.866772	0.59305	0.59305	0.59305	0.59305	0.504094	0.29653	0.59305	0.565365	0.5535	0.5535	0.5535	0.5535	0.5535	0.5535	0.550044	0.516865	0.49819	0.49819	0.51894	0.441099	0.264654	0.27675	0.27675	0.27675	0.305654	0.30529	0.270165	0.31934	0.31934	0.303373
chr10	99599687	99600800	chr10:99599687-99600800	.	.	0	0	0	0	0	0	0	0	0	0	0.119562	0.234144	0.24909	0.39855	0.49819	0.49819	0.51479	0.622728	0.775297	0.77841	0.882198	1.03788	1.03788	1.01713	0.99637	0.876808	0.7971	0.7971	0.7971	0.7971	0.7971	0.847264	0.92251	0.92251	0.795212	0.737004	0.744344	0.597826	0.49819	0.49819	0.49819	0.396594	0.2442	0.2442
chr1	27617691	27618836	chr1:27617691-27618836	.	.	1.52108	1.45297	1.52212	1.6605	1.41142	1.13468	1.107	1.19351	1.38375	1.38375	1.24537	0.857925	0.83025	0.83025	0.83025	0.865848	0.88958	0.883647	0.83025	0.83025	0.822007	0.99637	0.822007	0.74728	0.74728	0.74728	0.622735	0.49819	0.49819	0.49819	0.507676	0.474442	0.29653	0.29653	0.304216	0.29653	0.29653	0.29653	0.283396	0.234144	0.19927	0.19927	0.229162	0.24909
chr10	100779119	100779672	chr10:100779119-100779672	.	.	0.95803	0.994954	1.01957	1.01957	1.01957	1.01957	1.01957	1.01957	1.01957	1.01957	1.01957	0.74769	0.67972	0.67972	0.305874	0	0	0	0	0	0	0	0	0	0	0	0	0	0	0	0	0	0	0	0	0	0	0	0	0	0	0	0	0
chr10	100807463	100807800	chr10:100807463-100807800	.	.	0.67972	0.676626	0.647641	0.338763	0.19927	0.19927	0.239126	0.24909	0.24909	0.24909	0.24909	0.229162	0.19927	0.19927	0.19927	0.192626	0.16605	0.16605	0.16605	0.16605	0.16605	0.16605	0.16605	0.16605	0.176016	0.209234	0.033212	0	0	0	0	0	0	0	0	0	0	0	0	0	0	0	0	0
chr10	100876783	100877320	chr10:100876783-100877320	.	.	0.338754	0.278982	0.259054	0.39855	0.39855	0.39855	0.428442	0.51894	0.51894	0.726516	1.03788	1.03788	1.03788	1.03788	1.03788	1.22118	1.11491	1.1861	1.21348	1.48263	1.48263	1.50545	1.48263	1.48263	1.48263	1.48263	1.31061	1.107	1.107	1.05862	1.03788	1.03788	1.03788	0.830304	0.539676	0.5535	0.5535	0.5535	0.557455	0.326182	0.29653	0.29653	0.263322	0
chr10	101189095	101190128	chr10:101189095-101190128	.	.	0	0	0	0	0.135944	0.33986	0.33986	0.33986	0.33986	0.33986	0.33986	0.33986	0.33986	0.33986	0.33986	0.33986	0.33986	0.33986	0.33986	0.33986	0.33986	0.33986	0.33986	0.543776	0.67972	0.67972	0.67972	0.67972	0.543776	0.33986	0.33986	0.33986	0.33986	0.33986	0.33986	0.33986	0.33986	0.33986	0.33986	0.33986	0.33986	0.33986	0.33986	0.33986
chr10	102066223	102066600	chr10:102066223-102066600	.	.	0	0	0	0	0	0	0	0	0	0	0	0.033986	0.407832	0.67972	0.67972	0.67972	0.67972	0.67972	0.67972	0.67972	0.646896	0.63869	0.63869	0.63869	0.63869	0.63869	0.63869	0.63869	0.63869	0.63869	0.63869	0.63869	0.63869	0.52629	0.49819	0.722371	0.39855	0.19927	0.19927	0.19927	0.19927	0.19927	0.19927	0.19927
chr1	27668627	27669234	chr1:27668627-27669234	.	.	1.13587	0.882395	0.660475	0.553805	0.54149	0.731842	0.75483	0.75483	0.75483	0.77996	0.69189	0.542644	0.41514	0.41514	0.62272	0.62272	0.645666	0.6555	0.670052	0.59782	0.557966	0.39855	0.447032	0.4884	0.4884	0.4884	0.4884	0.494274	0.49819	0.24909	0.24909	0.24909	0.24909	0.26292	0.27675	0.254622	0.24909	0.204252	0	0.073064	0.16605	0.15419	0.161306	0.219198
chr10	102412543	102413336	chr10:102412543-102413336	.	.	0.28466	0.28466	0.28466	0.31313	0.33211	0.298898	0.214764	0	0	0	0	0	0	0	0	0.023063	0.231987	0.256416	0.25947	0.25947	0.261198	0.27675	0.27675	0.262926	0.25947	0.25947	0.25947	0.25947	0.25947	0.256356	0.22418	0.19927	0.39855	0.39855	0.39855	0.33211	0.298895	0.28466	0.28466	0.270427	0.14233	0.14233	0.14233	0.14233
chr1	27857639	27858700	chr1:27857639-27858700	.	.	0.33986	0	0	0	0	0	0	0	0	0	0	0	0	0	0	0	0	0	0	0	0	0	0	0	0	0	0	0	0	0	0	0	0.067972	0.33986	0.33986	0.33986	0.33986	0.33986	0.33986	0.33986	0.33986	0.33986	0.33986	0.33986
chr10	102650719	102652288	chr10:102650719-102652288	.	.	0.119562	0.19927	0.19927	0.22418	0.24909	0.24909	0.24909	0.271554	0.68376	0.74728	0.74728	0.74728	0.74728	0.74728	0.732334	0.59782	0.59782	0.59782	0.657604	0.73994	0.759732	0.79355	0.80869	0.80869	0.646954	0.53913	0.53913	0.53913	0.53913	0.53913	0.53913	0.512173	0.053912	0	0	0	0	0	0	0	0	0	0	0
chr10	103564151	103565448	chr10:103564151-103565448	.	.	0.33212	0.33212	0.33318	0.337227	0.3375	0.335862	0.33424	0.33212	0.33212	0.33212	0.33212	0.33212	0.307211	0.24909	0.24909	0.24909	0.24909	0.24909	0.19927	0.19927	0.19927	0.358694	0.39855	0.338766	0.19927	0.358694	0.478258	0.612766	0.59782	0.59782	0.627712	0.74728	0.74728	0.67255	0.59782	0.577888	0.528058	0.59782	0.59782	0.59782	0.637676	0.757233	0.7971	0.7971
chr1	27883911	27884744	chr1:27883911-27884744	.	.	0	0	0	0	0	0	0	0	0	0	0	0.132848	0.33212	0.33212	0.33212	0.335216	0.33986	0.33986	0.33986	0.33986	0.373846	0.67972	0.67972	0.67972	0.67972	0.67972	0.67972	0.67972	0.67972	0.67972	0.67972	0.67972	0.67972	0.67972	0.67972	0.543776	0.33986	0.33986	0.33986	0.33986	0.33986	0.33986	0.33986	0.33986
chr10	103777223	103777888	chr10:103777223-103777888	.	.	0.74728	0.74728	0.74728	0.74728	0.74728	0.74728	0.74728	0.712407	0.39855	0.378618	0.378618	0.345406	0.16605	0.16605	0.139958	0.133435	0.14233	0.151818	0.16605	0.16605	0.049815	0	0	0	0	0	0	0	0	0	0	0	0	0	0	0	0	0	0	0	0	0	0	0.161111
chr10	104040751	104041944	chr10:104040751-104041944	.	.	0	0	0	0	0	0	0.265696	0.33212	0.33212	0.33212	0.265696	0.24909	0.24909	0.24909	0.24909	0.24909	0.282302	0.597824	0.667344	0.675079	0.66425	0.49819	0.514796	0.66425	0.66425	0.66425	0.66425	0.66425	0.66425	0.66425	0.398546	0.33212	0.33212	0.597824	0.673532	0.66425	0.66425	0.66425	0.66425	0.66425	0.66425	0.398546	0.33212	0.334442
chr1	27947547	27948218	chr1:27947547-27948218	.	.	0	0	0	0	0	0	0	0	0	0	0	0	0	0	0	0	0	0	0	0	0	0	0	0	0	0	0	0	0	0	0	0	0	0	0	0	0.067972	0.33986	0.33986	0.33986	0.33986	0.33986	0.441818	0.67972
chr10	109663215	109663912	chr10:109663215-109663912	.	.	1.01957	1.01957	1.01957	1.01957	1.01957	1.01957	1.01957	1.01957	1.01957	1.01957	1.01957	1.01957	0.849645	0.67972	0.67972	0.407832	0.33986	0.33986	0.33986	0.33986	0.305874	0.271888	0.33986	0.33986	0.33986	0.33986	0.33986	0.33986	0.33986	0.33986	0.33986	0.33986	0.33986	0.33986	0.33986	0.33986	0.33986	0.33986	0.33986	0.33986	0.33986	0.33986	0.33986	0.33986
chr10	112210023	112211680	chr10:112210023-112211680	.	.	0.28466	0.277544	0.24908	0.26687	0.270428	0.28466	0.289405	0.265686	0.14233	0.028466	0	0	0	0	0	0.028466	0.28466	0.28466	0.412766	0.427	0.378958	0.37362	0.37362	0.37362	0.37362	0.384296	0.427	0.40031	0.427	0.498165	0.56933	0.61677	0.66421	0.66421	0.66421	0.66421	0.718582	0.731842	0.72199	0.68589	0.361	0.35799	0.200192	0.1805
chr10	112214047	112215968	chr10:112214047-112215968	.	.	0.259461	0.28829	0.518922	0.57658	0.57658	0.57658	0.57658	0.577795	0.58063	0.58063	0.58063	0.58432	0.964804	1.16535	1.16125	1.16125	1.16864	1.16371	1.16125	1.16125	1.16044	1.14519	1.14519	1.14519	0.88752	0.97341	0.913822	0.85598	0.85889	0.85889	0.85889	0.85889	0.863076	0.863674	0.85889	0.860684	0.490093	0.28829	0.28829	0.28829	0.28829	0.28829	0.28829	0.28829
chr10	114336991	114337736	chr10:114336991-114337736	.	.	0.69188	0.738006	0.853321	0.69188	0.69188	0.720384	0.82659	0.7971	0.7971	0.7971	0.9768	0.9768	0.81507	0.770522	0.66421	0.677499	0.7971	0.757244	0.59782	0.59782	0.59782	0.577888	0.59782	0.538039	0.385262	0.298898	0.16605	0.161306	0.147074	0.298898	0.202588	0.16605	0.201633	0.28466	0.273986	0.22141	0.246313	0.256196	0.28466	0.28466	0.28466	0.28466	0.28466	0.28466
chr10	116694735	116695536	chr10:116694735-116695536	.	.	0	0	0	0	0	0	0	0	0	0	0	0	0	0	0	0	0	0	0	0	0	0	0	0	0.1221	0.2442	0.2442	0.2442	0.230721	0.19927	0.189304	0.16605	0.176016	0.192626	0.218086	0.21495	0.19927	0.19927	0.19927	0.19927	0.19927	0.19927	0.195948	0.16605
chr10	116730887	116731456	chr10:116730887-116731456	.	.	0.33986	0.33986	0.33986	0.33986	0.33986	0.33986	0.33986	0.135944	0.305874	0.33986	0.33986	0.33986	0.33986	0.33986	0.33986	0.33986	0.33986	0.33986	0.33986	0.33986	0.33986	0.33986	0.33986	0.475804	0.67972	0.906015	0.99637	0.99637	0.99637	0.99637	0.99637	0.99637	0.697462	0.66425	0.66425	0.763886	1.00101	0.923963	0.657604	0.59782	0.59782	0.59782	0.59782	0.7971
chr10	116771351	116772200	chr10:116771351-116772200	.	.	0.67972	0.633665	0.634126	0.63869	0.63869	0.63869	0.670624	0.95803	0.989965	1.1119	0.99637	0.99637	0.99637	0.99637	0.99637	0.99637	0.99637	0.99637	0.99637	0.99637	0.99637	0.99637	0.697462	0.66425	0.66425	0.665797	0.67972	0.67972	0.67972	0.67972	0.645734	0.33986	0.305874	0	0	0	0	0	0	0	0	0	0	0
chr10	116779383	116780032	chr10:116779383-116780032	.	.	0.498185	0.551328	0.418478	0.49819	0.49819	0.687496	0.59782	0.59782	0.59782	0.59782	0.59782	0.59782	0.577888	0.49816	0.49816	0.49816	0.49816	0.49816	0.614395	0.53137	0.49816	0.49816	0.657598	0.74728	0.622735	0.585861	0.67972	0.67972	0.781675	0.67972	0.67972	0.67972	0.67972	0.67972	0.67972	0.67972	0.67972	0.67972	0.67972	0.67972	0.67972	0.67972	0.441818	0.33986
chr10	116785111	116785624	chr10:116785111-116785624	.	.	0.264654	0.25947	0.311364	0.53622	0.5535	0.503721	0.49819	0.49819	0.564592	0.57723	0.5535	0.5535	0.38745	0.27675	0.27675	0.299241	0.481373	0.39855	0.407535	0.4884	0.4884	0.4884	0.461445	0.39855	0.39855	0.39855	0.345406	0.16605	0.16605	0.195948	0.19927	0.19927	0.19927	0.19927	0.19927	0.19927	0.19927	0.19927	0.176016	0.149445	0	0	0	0
chr10	116815447	116816520	chr10:116815447-116816520	.	.	0	0	0	0.135944	0.33986	0.33986	0.33986	0.33986	0.33986	0.33986	0.50979	0.67972	0.67972	0.67972	0.67972	0.67972	0.67972	0.67972	0.67972	0.67972	0.67972	0.67972	0.67972	0.67972	0.67972	0.67972	0.67972	0.543776	0.33986	0.33986	0.33986	0.33986	0.33986	0.33986	0.16993	0	0	0	0	0	0	0	0	0.067972
chr10	117197495	117198384	chr10:117197495-117198384	.	.	0.67972	0.67972	0.67972	0.67972	0.67972	0.577762	0.33986	0.33986	0.33986	0.33986	0.33986	0.203916	0	0	0	0	0	0	0	0	0	0	0	0	0	0	0	0.149454	0.24909	0.24909	0.24909	0.24909	0.33212	0.334442	0.33986	0.33986	0.33986	0.33986	0.577762	0.67972	0.67972	0.675079	0.66425	1.01261
chr10	117221119	117221536	chr10:117221119-117221536	.	.	1.05356	1.35943	1.33778	1.3285	1.3285	1.3285	1.16244	0.597823	0.33212	0.33212	0.290605	0.39855	0.49819	0.49819	0.672553	0.74728	0.988069	1.3285	1.3285	1.39492	1.66592	1.66062	1.82668	1.99274	1.95953	1.66062	1.64484	1.63439	1.6422	1.6474	1.6474	1.6474	1.6474	1.6474	1.6474	1.44971	1.31792	1.31063	1.0826	0.98063	0.915775	0.65896	0.660547	0.59518
chr10	117608287	117609416	chr10:117608287-117609416	.	.	0	0	0	0	0	0	0	0	0	0	0	0	0	0	0	0	0	0	0	0	0	0	0	0	0	0	0	0	0	0	0	0	0	0	0	0	0	0	0	0	0	0	0	0
chr10	117672503	117673440	chr10:117672503-117673440	.	.	0.854682	0.54944	0.30524	0.30524	0.30524	0.30301	0.30301	0.30301	0.30301	0.30301	0.302793	0.302576	0.30301	0.30301	0.303456	0.305017	0.30301	0.15262	0	0	0	0	0	0	0	0	0	0	0	0	0	0	0	0	0	0	0	0	0	0	0	0	0	0
chr10	117762415	117763184	chr10:117762415-117763184	.	.	0.59305	0.59305	0.59305	0.597614	0.49819	0.44837	0.24909	0.24909	0.260154	0.24909	0.24909	0.47328	0.49819	0.49819	0.486268	0.39855	0.498185	0.59782	0.7971	0.7971	0.718544	0.59782	0.59782	0.59782	0.59782	0.59782	0.626038	0.59782	0.71224	0.624776	0.59782	0.59782	0.611298	0.7326	0.74728	0.523099	0.572917	0.74728	0.750393	0.77841	0.627297	0.50234	0.24909	0.24909
chr10	118566447	118567304	chr10:118566447-118567304	.	.	0.41514	0.39855	0.39855	0.278982	0.19927	0.195948	0.19927	0.119562	0	0	0	0	0	0	0	0	0	0	0	0	0	0	0	0	0	0	0	0.103788	0.251166	0.24909	0.24909	0.24909	0.24909	0.29891	0.49819	0.49819	0.548008	0.74728	0.74728	0.74728	0.74728	0.74728	0.74728	0.74728
chr10	119309071	119309776	chr10:119309071-119309776	.	.	38.7843	32.9967	33.6193	31.0431	29.0219	26.5026	24.0402	24.7446	19.7228	17.806	18.0502	14.6983	12.6036	11.9394	10.3501	8.8126	7.07396	6.34333	5.89496	5.19751	4.96504	4.91897	4.60277	4.20567	4.11542	3.88077	3.30318	3.21293	3.03243	2.68496	2.57391	2.49085	2.42472	2.25463	2.13498	2.13498	2.4513	1.9373	1.75938	1.4162	1.33554	1.25252	1.13866	1.0675
chr10	119496271	119496808	chr10:119496271-119496808	.	.	0.49816	0.49816	0.427	0.427	0.427	0.434116	0.49816	0.557956	0.642658	0.74728	0.74728	0.74728	0.772189	0.876808	0.99637	0.99637	0.936589	0.657604	0.687494	0.767208	0.74728	0.597826	0.49819	0.49819	0.49819	0.49819	0.5535	0.5535	0.5535	0.557455	0.581185	0.5535	0.5535	0.514783	0.49819	0.49819	0.47328	0.464943	0.5535	0.5535	0.5535	0.5535	0.415125	0.36373
chr10	119567551	119568144	chr10:119567551-119568144	.	.	0.298908	0.24909	0.24909	0	0	0	0	0	0	0	0	0	0	0	0	0	0	0	0	0	0	0	0	0	0	0	0	0	0.276001	0.29653	0.29653	0.284662	0.278728	0.298811	0.310216	0.29653	0.292574	0.27675	0.27675	0.27675	0.292574	0.29653	0.29653	0.303373
chr10	121409799	121411136	chr10:121409799-121411136	.	.	0	0	0	0	0	0	0	0	0	0.227024	0.32183	0.29653	0.44479	0.507676	0.49819	0.49819	0.49819	0.49819	0.49819	0.570925	0.64366	0.64366	0.64366	0.64366	0.868934	0.96548	0.96548	0.96548	0.96548	0.96548	0.961755	0.954365	0.9507	0.72887	0.632354	0.62898	0.471735	0.314256	0.31215	0.31215	0.310512	0.30981	0.30981	0.30981
chr10	121919607	121919968	chr10:121919607-121919968	.	.	1.107	1.0185	0.99637	0.836954	0.7971	0.7971	0.7971	0.956516	0.99637	0.99637	0.777169	0.59782	0.59782	0.338754	0.33211	0.33211	0.33211	0.30364	0.28466	0.14233	0.14233	0.14233	0.14233	0.14233	0	0	0	0	0	0	0	0	0	0	0	0	0	0	0	0	0	0	0	0
chr10	122132431	122133320	chr10:122132431-122133320	.	.	1.01957	1.01957	1.01957	1.01957	1.01957	1.01957	1.01957	1.01957	1.01957	1.01957	1.01957	1.01957	1.01957	1.01957	1.01957	1.01957	0.985585	0.67972	0.67972	0.67972	0.407832	0.33986	0	0	0	0	0	0	0	0	0	0	0	0	0	0.135944	0.50979	0.67972	0.67972	0.67972	0.67972	0.67972	0.67972	0.67972
chr10	122172071	122172944	chr10:122172071-122172944	.	.	0.67972	0.67972	0.67972	0.67972	0.849645	1.01957	1.01957	1.01957	1.01957	1.01957	1.01957	1.01957	1.01957	1.01957	1.01957	1.01957	1.01957	1.01957	1.01957	0.713705	0.67972	0.67972	0.67972	0.33986	0.33986	0.33986	0.33986	0.33986	0.16993	0	0	0	0	0	0	0	0	0	0	0	0	0	0	0
chr10	122285679	122286304	chr10:122285679-122286304	.	.	0.16605	0.16605	0.16605	0.16605	0.16605	0.16605	0.232474	0.471618	0.49819	0.567708	0.67972	0.676626	0.66425	0.66425	0.66425	0.66425	0.676626	0.67972	0.67972	0.33986	0.33986	0.33986	0.33986	0.33986	0.33986	0.33986	0.33986	0.543776	0.67972	0.67972	0.543776	0.33986	0.33986	0.33986	0.33986	0.33986	0.33986	0.33986	0.33986	0.33986	0.33986	0.33986	0.33986	0.33986
chr10	122301351	122301992	chr10:122301351-122301992	.	.	15.629	13.187	11.331	9.71932	8.44941	7.64355	6.8621	6.65317	6.82413	6.33221	5.48013	5.38049	5.72351	5.72063	5.15631	4.68303	4.90721	4.37414	3.98555	3.78628	3.78628	3.70657	3.42759	3.20839	3.20838	2.63047	2.2119	1.84319	1.82658	1.85982	2.42616	2.66529	2.26675	2.68799	3.07512	2.98287	2.95212	3.07512	3.07512	3.29038	2.67536	2.15259	2.15259	2.15259
chr10	122500231	122501200	chr10:122500231-122501200	.	.	0.63869	0.63869	0.31934	0.31934	0.31934	0.31934	0.31934	0.38321	0.63869	0.321392	0.33986	0.338312	0.24909	0.24909	0.24909	0.24909	0.244108	0.19927	0.172694	0.158934	0.14233	0.14233	0.14233	0.14233	0.16605	0.16605	0.16605	0.172694	0.19927	0.378622	0.39855	0.358694	0.19927	0.19927	0.19927	0.209234	0.33212	0.33212	0.33212	0.33212	0.332894	0.33986	0.33986	0.373846
chr10	122577207	122577864	chr10:122577207-122577864	.	.	0.95803	0.95803	0.976492	1.01957	1.01957	1.01957	1.01957	1.01957	0.99869	0.99637	0.99637	0.99637	0.99637	0.797098	0.548008	0.66425	0.66425	0.66425	0.66425	0.614432	0.49819	0.274	0.24909	0.24909	0	0	0.066424	0.33212	0.33212	0.33212	0.33212	0.33212	0.339086	0.33986	0.320158	0.24909	0.24909	0.298908	0.33212	0.33212	0.33212	0.33212	0.33212	0.334442
chr10	122591631	122592512	chr10:122591631-122592512	.	.	0	0	0	0	0	0	0	0	0	0	0	0	0	0	0	0	0	0	0.33986	0.33986	0.33986	0.33986	0.33986	0.33986	0.33986	0.33986	0.33986	0.33986	0.33986	0.33986	0.33986	0.33986	0.33986	0.33986	0.33986	0.33986	0.33986	0.33986	0.407832	0.67972	0.67972	0.67972	0.33986	0.33986
chr10	122729711	122730792	chr10:122729711-122730792	.	.	0	0	0	0	0	0	0	0	0	0	0	0	0	0	0	0	0	0	0	0	0	0.094347	0.31449	0.312618	0.31215	0.31215	0.31215	0.30981	0.30981	0.30981	0.30981	0.30843	0.30751	0.30751	0.30751	0.30751	0.305921	0.307283	0.30751	0.30751	0.30751	0.522767	0.61502	0.614114
chr10	123680903	123681536	chr10:123680903-123681536	.	.	1.33469	1.3285	1.3285	1.3285	1.3285	1.3285	1.34397	1.35943	1.39342	1.90321	2.03915	1.73328	1.90321	1.79811	1.66062	1.66062	1.66062	1.52777	1.3285	1.3285	1.3285	1.02958	0.871825	0.74728	0.946552	0.99637	0.99637	0.99637	0.99637	0.99637	0.99637	0.99637	0.963158	0.464972	0.33212	0.33212	0.134396	0	0	0	0	0	0	0
chr10	124099591	124100360	chr10:124099591-124100360	.	.	0	0	0	0	0	0	0	0	0	0	0	0	0	0.114102	0.2185	0.2185	0.2185	0.20757	0.352869	0.41514	0.41514	0.41514	0.41514	0.413163	0.41514	0.42607	0.437	0.437	0.437	0.345398	0.327365	0.28466	0.246313	0.24908	0.26687	0.28466	0.28466	0.213495	0.14233	0.14233	0.14233	0.14233	0.042699	0.128097
chr10	124325175	124325784	chr10:124325175-124325784	.	.	0.214216	0.19927	0.19927	0.234144	0.257393	0.339086	0.33986	0.33986	0.33986	0.33986	0.33986	0.33986	0.33986	0.33986	0.33986	0.33986	0.33986	0.33986	0.203916	0	0	0	0	0	0.33986	0.33986	0.33986	0.339086	0.33212	0.265696	0.24909	0.24909	0.24909	0.24909	0.24909	0.24909	0.24909	0.24909	0.24909	0.24909	0.24909	0.24909	0.33212	0.33212
chr10	124530447	124530824	chr10:124530447-124530824	.	.	0	0	0	0	0	0	0	0	0	0.19014	0.318364	0.31934	0.31934	0.31934	0.319096	0.3169	0.3169	0.3169	0.3169	0.3169	0.317144	0.320585	0.32183	0.323573	0.32432	0.319838	0.31934	0.31934	0.31934	0.31934	0.31934	0.31934	0.321332	0.127736	0	0	0	0	0	0	0	0	0	0
chr10	124587463	124587952	chr10:124587463-124587952	.	.	0.33986	0.577762	0.67972	0.67972	0.67972	0.67972	0.67972	0.67972	0.67972	0.849645	1.01957	1.01957	1.01957	1.01957	0.67972	0.67972	0.67972	0.67972	0.67972	0.67972	0.67972	0.67972	0.67972	0.67972	0.67972	0.441818	0.33986	0.33986	0.33986	0.33986	0.33986	0.33986	0.33986	0.16993	0	0	0	0	0	0	0	0	0	0
chr10	124732647	124733712	chr10:124732647-124733712	.	.	0.919486	0.91747	0.91747	0.922523	0.92768	0.92768	0.85526	0.512058	0.46646	0.4691	0.469892	0.353805	0.234682	0.23455	0.23455	0.23455	0.23455	0.23455	0.23455	0.23455	0.164185	0	0	0	0	0	0	0	0	0	0.117935	0.23587	0.23587	0.23587	0.23587	0.236545	0.23722	0.23722	0.23722	0.237494	0.23859	0.334026	0.47718	0.47718
chr10	125025599	125026024	chr10:125025599-125026024	.	.	0.99637	0.99637	0.99637	0.99637	0.99637	0.99637	0.99637	0.99637	0.99637	0.99637	0.99637	0.99637	0.99637	0.99637	0.946552	0.74728	0.74728	0.730674	0.441818	0.33986	0.271888	0	0	0.33986	0.321392	0.31934	0.314778	0.29653	0.29653	0.280706	0.27675	0.27675	0.27675	0.450712	0.5535	0.5535	0.5535	0.5535	0.586726	0.77841	0.77841	0.77841	0.77841	0.77841
chr10	125423455	125424016	chr10:125423455-125424016	.	.	0.19927	0.099635	0	0	0	0	0	0	0	0	0	0	0	0	0	0	0	0	0.074724	0.131656	0.14233	0.14233	0.14233	0.135214	0.12454	0.12454	0.11762	0.1107	0.1107	0.137388	0.12454	0.12454	0.12454	0.12454	0.12454	0.12454	0.120388	0.136993	0.14233	0.126319	0.12454	0.14233	0.06737	0
chr10	126560479	126561808	chr10:126560479-126561808	.	.	0.250128	0.24909	0.24909	0.24909	0.24909	0.24909	0.24909	0.418478	0.39855	0.428442	0.49819	0.418478	0.408514	0.39855	0.24909	0.24909	0.24909	0.24909	0.239126	0.16605	0.16605	0.16605	0.16605	0.179338	0.229162	0.24909	0.234144	0.19927	0.19927	0.19927	0.259054	0.254072	0.29891	0.523099	0.74728	0.910016	0.9507	0.9507	0.9507	0.957297	0.95803	0.95803	0.937495	0.88958
chr10	127353143	127353936	chr10:127353143-127353936	.	.	0.188191	0.19768	0.172376	0.16605	0.16605	0.16605	0.16605	0.16605	0.16605	0.172694	0.235214	0.2442	0.2442	0.21978	0	0	0	0	0.181629	0.25947	0.269838	0.27675	0.3321	0.5535	0.5535	0.7749	0.83025	0.836183	0.83025	0.83025	0.83025	0.83025	0.788765	0.74728	0.74728	0.74728	0.74728	0.74728	0.74728	0.74728	0.74728	0.99637	0.763886	0.66425
chr10	127444359	127445304	chr10:127444359-127445304	.	.	0.66425	0.47328	0.42346	0.49819	0.49819	0.49819	0.468298	0.338754	0.33211	0.33211	0.33211	0.33211	0.16605	0.16605	0.16605	0.151818	0.131656	0.12454	0.14233	0.14233	0.14233	0.147074	0.185982	0.19927	0.19927	0.24909	0.074727	0	0	0	0	0	0	0	0	0	0	0	0	0	0	0	0	0
chr10	127538703	127539000	chr10:127538703-127539000	.	.	0.856881	0.956516	0.99637	0.99637	0.797098	0.574078	0.59305	0.474442	0.29653	0.029653	0	0	0	0	0	0	0	0	0.135944	0.33986	0.33986	0.33986	0.33986	0.33986	0.33986	0.645733	1.01957	1.01957	1.01957	1.01957	1.01957	1.05356	1.35943	1.35943	1.35943	1.35943	1.35943	1.35943	1.35943	1.35943	1.35943	1.35634	1.19565	0.99637
chr10	128095727	128096464	chr10:128095727-128096464	.	.	1.01957	1.01957	1.00666	1.00432	1.00432	1.00432	1.00432	1.00432	1.00432	1.00514	1.01886	0.373846	0.339624	0.338444	0.33986	0.33986	0.33986	0.33986	0.271888	0	0	0	0	0	0	0	0	0	0	0	0	0	0	0	0	0	0.16993	0.33986	0.33986	0.33986	0.33986	0.33986	0.33986	0.33986
chr10	128278519	128278848	chr10:128278519-128278848	.	.	0.33212	0.33212	0.33212	0.33212	0.33212	0.33212	0.33212	0.33986	0.33986	0.33986	0.33986	0.33986	0.33986	0.33986	0.33986	0.033986	0	0	0	0	0	0.067972	0.33986	0.33986	0.33868	0.607508	0.677365	0.67972	0.67972	0.67972	0.67972	0.676423	0.673372	0.66955	0.66955	0.66955	0.66955	0.66955	0.66478	0.66743	0.66955	0.66955	0.67228	0.67501
chr10	128366551	128367240	chr10:128366551-128367240	.	.	0.33986	0.33986	0.33986	0.33599	0.33212	0.265696	0.24909	0.39855	0.647644	0.66425	0.49819	0.49819	0.32382	0.24909	0.24909	0.24909	0.24909	0.24909	0.24909	0.24909	0.24909	0.24909	0.239126	0.19927	0.195948	0.18266	0.19927	0.22418	0.24909	0.315514	0.33212	0.132848	0	0	0	0	0	0.199272	0.33212	0.33212	0.33212	0.33212	0.33212	0.33212
chr10	128692943	128694144	chr10:128692943-128694144	.	.	0.49816	0.777172	0.99637	0.99637	0.772189	0.74728	0.523099	0.673532	0.67972	0.67972	0.67972	0.67972	0.67972	0.67972	0.985585	1.01957	1.01957	1.01957	0.964184	0.95803	0.95803	0.939292	0.67972	0.67972	0.67972	0.373846	0.33986	0.321392	0.31934	0.31934	0.31934	0.31934	0.337808	0.33986	0.33986	0.33986	0.335756	0.31934	0.031934	0	0	0	0	0
chr10	129676103	129676392	chr10:129676103-129676392	.	.	0	0	0	0	0	0	0	0	0	0	0	0	0	0	0	0	0	0	0	0	0	0	0	0.09963	0.33211	0.33211	0.557956	0.577888	0.49816	0.49816	0.49816	0.49816	0.49816	0.49816	0.49816	0.49816	0.627706	0.800175	0.85307	0.85307	0.85307	0.85307	0.85307	0.85307
chr10	129889159	129889648	chr10:129889159-129889648	.	.	0.99637	0.99637	0.365333	0.33212	0.33212	0.33212	0.132848	0	0	0	0	0	0	0	0	0	0	0	0	0	0	0	0	0	0	0	0	0	0	0	0	0	0	0.079708	0.20757	0.20757	0.216314	0.2185	0.214128	0.20757	0.20508	0.19927	0.20757	0.20757
chr10	130215527	130216272	chr10:130215527-130216272	.	.	0	0	0	0	0	0	0	0	0	0	0	0	0	0	0	0	0	0	0	0	0	0	0	0	0	0	0	0	0	0	0	0	0	0	0	0	0	0	0	0	0	0	0	0
chr10	130372623	130373672	chr10:130372623-130373672	.	.	0	0	0	0	0	0	0	0	0	0	0	0	0	0	0	0	0	0	0	0	0	0	0	0	0	0	0	0	0	0	0	0	0	0	0	0	0	0	0	0	0	0	0	0
chr10	130688487	130689584	chr10:130688487-130689584	.	.	0.752262	0.76151	0.67255	0.657604	0.74728	0.74728	0.74728	0.74728	0.74728	0.74728	0.74728	0.74728	0.7701	0.77841	0.77841	0.760086	0.56166	0.4884	0.43956	0.2442	0.2442	0.234701	0.369008	0.445161	0.283541	0.23063	0.23063	0.216434	0.2185	0.437	0.474144	0.62272	0.642388	0.6555	0.6555	0.6555	0.6555	0.6555	0.659138	0.724456	0.7326	0.750924	0.77841	0.77841
chr10	130724975	130725856	chr10:130724975-130725856	.	.	1.01957	1.01957	1.01957	1.01957	0.67972	0.67972	0.67972	0.67972	0.67972	0.67972	0.67972	0.74769	1.01957	1.01957	1.01957	1.01957	1.01957	1.01957	1.01957	1.01957	0.88363	0.67972	0.67972	0.407832	0.335756	0.256115	0.24909	0.24909	0.24909	0.24909	0.24909	0.24909	0.24909	0.24909	0.24909	0.199272	0	0	0	0	0	0	0	0
chr1	29933355	29934444	chr1:29933355-29934444	.	.	0.234339	0.314107	0.282684	0.27675	0.266382	0.26811	0.27675	0.27675	0.275022	0.25947	0.25947	0.25947	0.257943	0.2442	0.2442	0.2442	0.2442	0.251835	0.25947	0.25947	0.494508	0.4884	0.4884	0.4884	0.31746	0.2442	0.242843	0.23063	0.23063	0.23063	0.23063	0.23063	0.23063	0.202406	0.19927	0.19927	0.19927	0.19927	0.19927	0.167478	0.129877	0.12454	0.116236	0.1107
chr10	130960399	130960888	chr10:130960399-130960888	.	.	0.65375	0.686438	1.21465	1.31792	1.02852	1.3285	1.3285	1.32321	1.31792	1.02139	0.982973	0.98063	0.98063	0.74728	0.642658	0.49816	0.49816	0.49816	0.49816	0.59782	0.59782	0.59782	0.59782	0.438404	0.371974	0.315504	0.049815	0	0.119562	0.19927	0.19927	0.19927	0.338766	0.39855	0.39855	0.39855	0.39855	0.572917	0.921643	1.00432	1.00432	1.00432	1.20519	1.34565
chr10	131409199	131410040	chr10:131409199-131410040	.	.	0.50979	0.67972	0.67972	0.67972	0.67972	0.67972	0.67972	0.407832	0.33986	0.33986	0.33986	0.33986	0.33986	0.33986	0.33986	0.33986	0.33986	0.33986	0.33986	0.33986	0.33986	0.33986	0.33986	0.33986	0.16993	0	0	0	0	0	0	0	0	0	0	0.101958	0.33986	0.33986	0.33986	0.33986	0.33986	0.33986	0.33986	0.33986
chr1	30012795	30013920	chr1:30012795-30013920	.	.	0.33599	0.33986	0.33986	0.336764	0.33212	0.33212	0.099636	0	0	0	0	0	0	0	0	0	0	0	0	0	0	0	0	0	0	0	0	0	0	0	0	0	0	0	0	0	0	0	0	0	0	0	0.132848	0.33212
chr1	30037505	30038584	chr1:30037505-30038584	.	.	0.19927	0.19927	0.19927	0.19927	0.19927	0.19927	0.19927	0.19927	0.19927	0.19927	0.19927	0.19927	0.214216	0.24909	0.24909	0.26314	0.33212	0.33212	0.333164	0.33986	0.271888	0	0	0	0.305874	0.33986	0.33986	0.33986	0.33986	0.33986	0.33986	0.33986	0.33986	0.33986	0.33986	0.33986	0.33986	0.33986	0.33986	0.33986	0.33986	0.33986	0.33986	0.33986
chr10	131730047	131730520	chr10:131730047-131730520	.	.	0.28466	0.31313	0.31313	0.26687	0.259754	0.33211	0.33211	0.33211	0.352042	0.39855	0.59782	0.458331	0.443475	0.4884	0.4884	0.4884	0.482972	0.469402	0.46126	0.46126	0.32831	0.2442	0.2442	0.237415	0.23063	0.23063	0.23063	0.240129	0.2442	0.2442	0.245727	0.2442	0.2442	0.2442	0	0	0	0	0	0	0	0	0	0
chr1	30094439	30096834	chr1:30094439-30096834	.	.	0	0	0	0	0	0	0	0	0	0	0	0	0	0	0	0	0	0	0	0	0	0	0	0	0	0	0	0.079708	0.567911	0.67972	0.67972	0.67972	0.67972	0.67972	0.67972	0.67972	0.67972	0.67972	0.67972	0.676626	0.67972	0.67972	0.67972	0.67972
chr10	131833815	131834584	chr10:131833815-131834584	.	.	0.67972	0.67972	0.67972	0.67972	0.67972	0.67972	0.671985	0.665326	0.63869	0.63869	0.63869	0.63869	0.63869	0.63869	0.63869	0.63869	0.38321	0.31934	0.57482	0.675617	0.67972	0.67972	0.623714	0.274	0.24909	0.42346	0.49819	0.572917	0.74728	0.74728	1.06633	1.17028	1.107	1.107	0.99637	0.99637	0.99637	0.99637	0.982671	0.9768	0.9768	0.9768	0.655646	0.59782
chr10	131846047	131846640	chr10:131846047-131846640	.	.	0	0	0	0	0	0	0	0	0	0	0	0	0	0	0	0	0	0	0.101958	0.33986	0.33986	0.33986	0.33986	0.33986	0.333668	0.33212	0.33212	0.33212	0.33212	0.33212	0.33212	0.33212	0.33212	0.365333	0.66425	0.66425	0.66425	0.66425	0.66425	0.66425	0.670438	0.67972	0.577762	0.475804
chr10	131928991	131929352	chr10:131928991-131929352	.	.	0.59782	0.59782	0.637676	0.7971	0.7971	0.876808	1.00183	0.78822	0.78822	0.792252	0.79326	0.79326	0.79326	0.581724	0.52884	0.52884	0.52884	0.52884	0.366228	0.25947	0.25947	0.25947	0.245727	0.23063	0.23063	0.23063	0.184504	0	0	0	0	0	0	0	0	0	0	0	0	0	0	0	0	0
chr10	131972463	131973240	chr10:131972463-131973240	.	.	0	0	0	0	0	0	0.16606	0.33212	0.597824	0.66425	0.896734	0.99637	0.99637	0.99637	0.99637	1.12922	1.62741	1.66062	1.66062	1.66062	1.66062	1.67609	1.69929	1.69929	1.61723	1.59672	1.59672	1.59672	1.59672	1.50545	1.33437	1.1861	0.948884	0.88958	0.682009	0.59305	0.59305	0.583564	0.49819	0.39855	0.024909	0	0	0
chr10	132206255	132206656	chr10:132206255-132206656	.	.	0.33986	0.33986	0.33599	0.33212	0.33212	0.33212	0.33599	0.33986	0.067972	0	0	0	0	0	0	0	0	0	0	0	0	0	0	0	0	0	0	0	0	0	0	0	0	0	0	0	0	0	0	0	0	0	0	0
chr10	132256679	132257992	chr10:132256679-132257992	.	.	0.33986	0.33986	0.50979	0.67972	0.67972	0.67972	0.67972	0.670438	0.631038	0.49819	0.49819	0.49819	0.49819	0.49819	0.49819	0.514796	0.66425	0.514796	0.49819	0.49819	0.49819	0.49819	0.32382	0.290605	0.33212	0.33212	0.16606	0	0	0.024909	0.24909	0.298908	0.333668	0.33986	0.33986	0.33986	0.275547	0.24909	0.24909	0.24909	0.24909	0.323817	0.33212	0.33212
chr10	132266015	132266952	chr10:132266015-132266952	.	.	0.59782	0.642658	0.74728	0.687496	0.797098	0.99637	0.99637	0.99637	0.99637	0.99637	0.622731	0.209234	0.19927	0.19927	0.19927	0.089669	0	0	0	0	0	0	0	0	0	0	0	0	0	0	0	0	0	0	0	0	0	0	0	0	0	0	0	0
chr10	132293303	132293952	chr10:132293303-132293952	.	.	0	0	0	0	0.296532	0.32948	0.32948	0.3308	0.329744	0.32948	0.32948	0.428324	0.659489	0.66425	0.65896	0.662663	0.694024	0.98844	0.98844	1.14563	1.30238	1.29726	1.29931	1.30855	1.31792	1.31792	1.31792	1.32109	1.02139	0.98844	0.98844	0.98844	0.98844	0.98844	0.940208	0.672553	0.49819	0.49819	0.58249	0.63869	0.626012	0.32948	0.321441	0.124545
chr10	132430983	132431824	chr10:132430983-132431824	.	.	0.27312	0.491616	0.54445	0.54266	0.54266	0.732591	0.81081	0.80869	0.80869	0.80869	0.80869	0.80869	1.02434	1.05369	0.916514	0.80869	0.80869	0.80869	0.80869	0.80869	0.81134	0.81399	0.81399	0.81399	0.817218	0.601229	0.547329	0.546966	0.550959	0.358686	0.276569	0.27494	0.27494	0.27494	0.27494	0.27494	0.054988	0	0	0	0	0	0	0.217064
chr1	30642439	30642820	chr1:30642439-30642820	.	.	0.63869	0.606755	0.57482	0.63869	0.63869	0.63869	0.63869	0.63869	0.63869	0.655102	0.659205	0.479015	0.305654	0.29653	0.282298	0.24909	0.24909	0.24909	0.24909	0.24909	0.24909	0.209234	0.19927	0.176016	0.18266	0.19927	0.039854	0	0	0	0	0	0	0	0	0	0	0	0.174362	0.24909	0.24909	0.24909	0.24909	0.39855
chr10	132475887	132476728	chr10:132475887-132476728	.	.	0.44837	0.49819	0.58122	0.66425	0.66425	0.730674	0.99637	1.12922	1.3285	1.16244	0.99637	0.99637	0.99637	0.99637	0.99637	0.99637	0.99637	1.01725	1.01957	1.01493	1.01957	0.917615	0.67972	0.67972	0.549555	0.49819	0.49819	0.49819	0.49819	0.44837	0.24909	0.149454	0	0	0	0	0	0	0	0	0	0	0	0
chr1	30688913	30689928	chr1:30688913-30689928	.	.	0.201636	0.213035	0.20757	0.20757	0.20757	0.20757	0.215221	0.226991	0.207567	0	0	0	0	0	0	0	0	0	0	0	0	0	0	0	0	0	0	0	0	0	0	0	0	0	0	0	0	0	0	0	0	0	0	0
chr10	132570919	132571256	chr10:132570919-132571256	.	.	0.2805	0.2805	0.2805	0.53295	0.561	0.561	0.561	0.561	0.561	0.561	0.561	0.561	0.42075	0.2805	0.2805	0.2805	0.2805	0.2805	0.2805	0.2805	0.2805	0.2805	0.282036	0.28242	0.28242	0.28242	0.28242	0.028242	0	0	0	0	0	0	0	0	0	0	0	0	0	0	0	0
chr1	30697175	30698384	chr1:30697175-30698384	.	.	0.270427	0.149446	0.18266	0.19927	0.214216	0.24909	0.253242	0.25947	0.25947	0.25947	0.256416	0.2442	0.2442	0.2442	0.2442	0.1221	0	0	0	0	0	0	0	0	0	0	0	0	0	0	0	0	0	0	0	0	0	0	0	0	0	0	0	0
chr1	30765071	30765590	chr1:30765071-30765590	.	.	2.39129	2.31158	2.69021	2.88948	2.74002	2.74002	2.71511	2.09238	1.99274	1.59411	1.19558	0.863482	0.856881	0.817027	0.936589	0.717388	0.518092	0.348715	0.46495	0.448348	0.427	0.427	0.427	0.451198	0.59782	0.478258	0.39855	0.39855	0.39855	0.39855	0.39855	0.42931	0.437	0.437	0.437	0.437	0.437	0.437	0.437	0.437	0.652222	0.437	0.2622	0.2185
chr10	132881679	132882528	chr10:132881679-132882528	.	.	0	0	0	0	0	0	0	0	0	0	0	0	0	0	0	0	0	0	0	0	0	0	0.033986	0.33986	0.33986	0.33986	0.33986	0.33986	0.33986	0.33986	0.33986	0.33986	0.33986	0.33986	0.33986	0.33986	0.33986	0.33986	0.373846	0.67972	0.67972	0.67972	0.67972	0.67972
chr10	132923303	132923720	chr10:132923303-132923720	.	.	0.31934	0.31934	0.29653	0.31405	0.310216	0.29653	0.278728	0.27675	0.27675	0.27675	0.27675	0.27675	0.193725	0	0.118612	0.29653	0.29653	0.29653	0.29653	0.29653	0.29653	0.29653	0.29653	0.29653	0.303373	0.31934	0.31934	0.335756	0.338312	0.33212	0.33212	0.33212	0.323174	0.31934	0.31934	0.31934	0.31934	0.330608	0.191604	0	0	0	0	0
chr10	132929663	132930544	chr10:132929663-132930544	.	.	0.242447	0.282302	0.24909	0.24909	0.24909	0.24909	0.24909	0.24909	0.24909	0.24909	0.209234	0.214216	0.548005	0.66425	0.805401	0.74728	0.523099	0.49819	0.49819	0.564614	0.66425	0.66425	0.66425	0.66425	0.66425	0.667344	0.66425	0.66425	0.66425	0.66425	0.896734	0.99637	0.965698	0.923805	0.883647	0.814698	0.596781	0.51894	0.406735	0.29653	0.29653	0.29653	0.29653	0.29653
chr10	132939783	132940808	chr10:132939783-132940808	.	.	1.01957	1.15551	1.35943	1.35943	1.35943	1.35943	1.35943	1.35943	1.35943	1.35943	1.25747	1.01957	1.01957	1.32544	1.08754	1.01957	1.08754	1.35943	1.35943	1.35943	1.35943	1.35943	1.6653	1.59733	1.35943	1.22349	1.01957	1.01957	1.01957	1.01957	1.01957	1.01957	1.01957	1.01957	1.01957	1.01957	1.01957	0.713705	0.67972	0.67972	0.611748	0.33986	0.33986	0.33986
chr1	30849977	30850432	chr1:30849977-30850432	.	.	0	0	0	0	0	0	0	0	0.249075	0.27675	0.27675	0.257388	0.24909	0.24909	0.24909	0.257388	0.27675	0.257388	0.239126	0.19927	0.19927	0.19927	0.19927	0.19927	0.19927	0.19927	0.202406	0.2185	0.19927	0.18266	0.16605	0.16605	0.016605	0	0.099631	0.18456	0.338754	0.33211	0.33211	0.481555	0.547975	0.757233	1.04619	1.24547
chr1	30869851	30871028	chr1:30869851-30871028	.	.	0.531398	0.66425	0.66425	0.66425	0.66425	0.671985	0.67972	0.67972	0.67972	0.67972	0.67972	0.67972	0.67972	0.67972	0.67972	0.67972	0.441818	0.33986	0.33986	0.33986	0.33986	0.33986	0.33986	0.33986	0.135944	0	0	0	0	0	0	0	0	0	0.203916	0.33986	0.33986	0.33986	0.33986	0.33986	0.33986	0.33986	0.33986	0.33986
chr1	30881599	30882108	chr1:30881599-30882108	.	.	0.9507	0.945639	0.9507	0.9507	0.9507	0.94347	0.939258	0.93645	0.765496	0.92944	0.834229	0.74728	0.74728	0.74728	0.74728	0.74728	0.74728	0.708524	0.867478	0.619627	0.30981	0.311214	0.311448	0.30981	0.310746	0.311214	0.30981	0.30981	0.30981	0.30981	0.30981	0.30981	0.30981	0.30981	0.30981	0.31215	0.31215	0.314022	0.31449	0.31449	0.503184	0.62898	0.377388	0.31449
chr10	133225455	133225968	chr10:133225455-133225968	.	.	0	0	0	0	0	0	0	0	0	0	0	0	0	0	0	0	0	0	0	0	0	0	0	0	0	0	0	0	0	0	0	0	0	0	0	0	0	0	0	0	0	0	0	0
chr10	133247135	133247664	chr10:133247135-133247664	.	.	0.33986	0.33986	0.33986	0.33986	0.33986	0.203916	0	0	0	0	0	0	0	0	0	0	0	0	0	0	0	0	0	0	0	0.033986	0.33986	0.33986	0.611748	0.67972	0.67972	0.67972	0.67972	0.67972	0.67972	0.67972	0.67972	0.67972	0.67972	0.67972	0.671985	0.66425	0.66425	0.66425
chr10	133618863	133619360	chr10:133618863-133619360	.	.	0.225838	0.39855	0.378618	0.33211	0.33211	0.36533	0.39855	0.39855	0.39855	0.385262	0.46495	0.49816	0.49818	0.39855	0.39855	0.39855	0.468298	0.49819	0.49819	0.631038	0.66425	0.83031	0.99637	1.00797	0.9516	0.67972	0.67972	0.67972	0.67972	0.67972	0.67972	0.67972	0.67972	0.67972	0.407832	0.33986	0.33986	0.33986	0.33986	0.33986	0.33986	0.33986	0.33986	0.33986
chr11	285620	286391	chr11:285620-286391	.	.	0.27675	0.27675	0.27675	0.27675	0.27675	0.27675	0.27675	0.27675	0.27675	0.27675	0.27675	0.269838	0.27675	0.5535	0.514783	0.49819	0.49819	0.49819	0.438406	0.318838	0.16605	0.16605	0.16605	0.332122	0.387603	0.497211	0.49819	0.49819	0.488226	0.428438	0.49816	0.49816	0.49816	0.49816	0.49816	0.448348	0.427	0.28466	0.317875	0.33211	0.33211	0.33211	0.371974	0.39855
chr11	363916	364973	chr11:363916-364973	.	.	4.31628	4.55421	4.41827	5.81169	6.79728	6.79728	6.79728	6.79728	6.79728	6.79728	6.79728	6.79728	6.79728	7.61294	8.05475	8.15671	8.15671	8.15671	8.15671	8.15671	8.15671	8.15671	7.40902	5.7777	4.8261	4.14629	4.0783	3.02474	2.03915	2.27705	2.37901	2.37901	2.37901	2.44698	2.71887	3.05872	3.05872	2.24307	1.80125	1.69929	1.69929	1.69929	1.83523	2.37901
chr11	437430	437729	chr11:437430-437729	.	.	1.14583	0.99637	0.99637	0.99637	0.99637	1.04619	0.797098	0.612766	0.59782	0.59782	0.557966	0.39855	0.39855	0.352042	0.448345	0.667564	0.74728	0.74728	0.642658	0.458331	0.39855	0.39855	0.39855	0.438406	0.772189	0.99637	0.99637	0.99637	0.99637	0.99637	0.730674	0.678173	0.67972	0.67972	0.67972	0.67972	0.67972	0.67972	0.441818	0.33986	0.33986	0.33986	0.33986	0.33986
chr1	31439359	31441036	chr1:31439359-31441036	.	.	0.66425	0.66425	0.597824	0.335216	0.33986	0.33986	0.33986	0.33986	0.33986	0.33986	0.33986	0.067972	0	0	0	0	0	0	0	0	0	0	0	0	0	0	0.135944	0.33986	0.33986	0.33986	0.33986	0.33986	0.33986	0.33986	0.33986	0.33986	0.33986	0.33986	0.33986	0.33986	0.33986	0.33986	0.33986	0.33986
chr11	492619	493089	chr11:492619-493089	.	.	0	0	0	0	0	0	0.101958	0.33986	0.33986	0.33986	0.33986	0.33986	0.33986	0.33986	0.33986	0.33986	0.33986	0.33986	0.33986	0.33986	0.33986	0.33986	0.33986	0.33986	0.33986	0.33986	0.33986	0.33986	0.33986	0.33986	0.237902	0	0	0	0	0	0.271888	0.33986	0.33986	0.33986	0.33986	0.33986	0.543776	0.67972
chr11	534339	534632	chr11:534339-534632	.	.	0.338312	0.33212	0.307211	0.24909	0.33212	0.33212	0.33212	0.33212	0.33212	0.33212	0.33212	0.33212	0.33212	0.33212	0.33212	0.33212	0.33212	0.33212	0.33212	0.334442	0.33212	0.33212	0.16606	0	0	0	0	0	0	0	0	0	0	0	0	0	0	0.174363	0.24909	0.24909	0.24909	0.24909	0.24909	0.290605
chr11	549049	549913	chr11:549049-549913	.	.	0.33986	0.33986	0.33986	0.33986	0.33986	0.33986	0.33986	0.33986	0.33986	0.33986	0.33986	0.33986	0.33986	0.33986	0.33986	0.33986	0.33986	0.16993	0	0	0	0	0	0	0	0	0	0	0	0	0	0	0	0	0	0	0	0	0	0	0	0	0	0
chr1	31441523	31442394	chr1:31441523-31442394	.	.	0.33986	0.645734	0.67972	0.67972	0.67972	0.67972	0.67972	0.67972	0.67972	0.67972	0.67972	0.67972	0.67972	0.67972	0.67972	0.475804	0.33986	0.33986	0.33986	0.33986	0.33986	0.33986	0.33986	0.33986	0.33986	0.033986	0	0	0	0.33986	0.33986	0.33986	0.33986	0.33986	0.33986	0.33986	0.33986	0.33986	0.33986	0.33986	0.33986	0.33986	0.33986	0.33986
chr11	552139	552909	chr11:552139-552909	.	.	1.01957	1.01957	1.01957	1.01957	1.01957	0.9516	0.67972	0.67972	0.67972	0.67972	0.67972	0.67972	0.50979	0	0	0	0	0	0	0	0	0	0	0	0	0	0	0	0	0	0	0	0	0	0	0	0	0	0	0.124545	0.24909	0.315514	0.265696	0.24909
chr11	630442	630977	chr11:630442-630977	.	.	0.24909	0.22418	0.176016	0.195948	0.318838	0.39855	0.39855	0.358686	0.246708	0.14233	0.246708	0.358686	0.39855	0.39855	0.39855	0.385262	0.36533	0.358686	0.31313	0.259754	0.24908	0.24908	0.24908	0.22141	0.22141	0.272607	0.405648	0.37362	0.298896	0.24908	0.24908	0.270428	0.289405	0.33211	0.24908	0.232474	0.33211	0.33211	0.33211	0.345398	0.352042	0.371974	0.488209	0.638196
chr11	659810	660165	chr11:659810-660165	.	.	0.747225	0.763874	0.642658	0.59782	0.59782	0.59782	0.59782	0.59782	0.59782	0.557966	0.39855	0.39855	0.418478	0.54562	0.611306	0.656582	0.66425	0.66425	0.614432	0.340426	0.33212	0.33212	0.33212	0.370317	0.29891	0.239126	0.307211	0.307211	0.24909	0.24909	0.24909	0.24909	0.24909	0.24909	0.24909	0.24909	0.24909	0.24909	0.24909	0.24909	0.24909	0.24909	0.273999	0.33212
chr11	696697	697054	chr11:696697-697054	.	.	1.56076	1.56076	1.56076	1.56076	1.52954	1.24861	1.24861	1.24861	1.24861	1.24861	1.24861	1.24768	1.06131	0.6243	0.31215	0.31215	0.31215	0.031215	0	0	0	0	0.188694	0.31449	0.31449	0.471735	0.62898	0.62898	0.62898	0.62898	0.62898	0.62898	0.62898	0.62898	0.628512	0.6243	0.6243	0.6243	0.6243	0.6243	0.6243	0.624768	0.62898	0.62898
chr11	765142	765604	chr11:765142-765604	.	.	0.665797	0.66425	0.66425	0.66425	0.66425	0.66425	0.66425	0.66425	0.498185	0.597824	0.66425	0.66425	0.66425	0.676626	0.611748	0.33986	0.33986	0.33986	0.33986	0.33986	0.33986	0.33986	0.33986	0.33986	0.33986	0.33986	0.33986	0.33986	0.33986	0.33986	0.33986	0.33986	0.33986	0.067972	0	0	0	0	0	0	0	0	0	0
chr11	795146	795622	chr11:795146-795622	.	.	0.67972	0.67972	0.67972	0.67972	0.67972	0.67972	0.67972	0.67972	0.67972	0.67972	0.441818	0.33986	0.16993	0	0	0	0	0	0.271888	0.33986	0.33986	0.33986	0.33986	0.33986	0.33986	0.815658	1.01957	1.01957	1.01957	1.01957	1.01957	1.01957	1.01957	1.01957	1.01957	1.01957	1.01957	1.01957	1.01957	1.01957	1.01957	1.01957	0.74769	0.67972
chr11	804171	804429	chr11:804171-804429	.	.	0	0	0	0	0	0	0	0	0	0	0	0	0	0	0	0	0	0	0	0	0	0	0	0	0	0	0	0	0.099635	0.19927	0.19927	0.214216	0.24909	0.24909	0.24909	0.24909	0.307211	0.33212	0.33212	0.33212	0.33212	0.282302	0.257393	0.33212
chr11	856993	857234	chr11:856993-857234	.	.	0.101958	0.33986	0.33986	0.33986	0.33986	0.50979	0.67972	0.67972	0.67972	0.678173	0.66425	0.614432	0.49819	0.49819	0.49819	0.468298	0.39855	0.39855	0.39855	0.39855	0.458331	0.59782	0.59782	0.59782	0.642661	0.49819	0.622735	0.74728	0.74728	0.622735	0.66425	0.66425	0.66425	0.665797	0.67972	0.67972	0.67972	0.67972	0.67972	0.670438	0.67972	0.67972	0.67972	0.67972
chr11	865750	865931	chr11:865750-865931	.	.	0.67255	0.59782	0.59782	0.418477	0.358694	0.44837	0.39855	0.39855	0.39855	0.39855	0.438404	0.732334	0.74728	0.74728	0.74728	0.74728	0.74728	0.74728	0.74728	0.971461	0.730674	0.66425	0.678173	0.67972	0.67972	0.67972	0.67972	0.67972	0.67972	0.33986	0.33986	0.33986	0.33986	0.33986	0.271888	0	0	0	0.271888	0.33986	0.33986	0.33986	0.33986	0.33986
chr11	991817	992514	chr11:991817-992514	.	.	0.19927	0.019927	0	0	0.24909	0.33212	0.307211	0.24909	0.282302	0.33212	0.33986	0.611748	0.67972	0.671985	0.66425	0.564614	0.622735	0.74728	0.74728	0.797098	0.99637	0.99637	0.99637	0.99637	0.99637	0.99637	0.99637	0.822007	0.548008	0.458334	0.428442	0.49819	0.49819	0.49819	0.49819	0.29891	0.24909	0.290605	0.33212	0.336764	0.16993	0	0	0
chr1	31699051	31699912	chr1:31699051-31699912	.	.	0.67972	0.67972	0.67972	0.675079	0.531398	0.33212	0.33212	0.33212	0.33212	0.315514	0.24909	0.099636	0	0	0	0	0	0	0	0	0	0	0	0	0	0	0	0	0	0	0	0	0	0	0	0	0	0	0	0	0	0	0	0
chr11	1222879	1223108	chr11:1222879-1223108	.	.	0	0	0	0	0	0	0	0	0	0	0	0	0	0	0	0	0	0	0	0	0.101958	0.33986	0.33986	0.33986	0.33986	0.33986	0.33986	0.33986	0.33986	0.33986	0.33986	0.33986	0.33986	0.33986	0.33986	0.33986	0.33986	0.33986	0.441818	0.67972	0.67972	0.88363	1.01957	1.01957
chr11	1402888	1403163	chr11:1402888-1403163	.	.	0.33986	0.33986	0.33986	0.33986	0.33986	0.33986	0.543776	0.9516	1.01957	1.01957	1.01957	1.01957	0.88363	0.67972	0.67972	0.67972	0.67972	0.67972	0.67972	0.67972	0.67972	0.67972	0.67972	0.67972	0.67972	0.67972	0.67972	0.67972	0.67972	0.67972	0.475804	0.067972	0	0	0	0	0	0	0	0	0	0	0.067972	0.33986
chr11	1425155	1425870	chr11:1425155-1425870	.	.	0	0	0	0	0	0	0	0	0	0	0	0	0	0	0.203916	0.33986	0.33986	0.33986	0.33986	0.645734	0.67972	0.67972	0.67972	0.67972	0.67972	0.67972	0.67972	0.67972	0.67972	0.67972	0.67972	0.67972	0.67972	0.67972	0.67972	0.67972	0.67972	0.67972	0.475804	0.33986	0.33986	0.33986	0.330009	0.274
chr11	1485705	1486355	chr11:1485705-1486355	.	.	0.438406	0.418478	0.49819	0.428442	0.39855	0.278982	0.159416	0	0	0	0	0.308876	0.49819	0.55439	0.654026	0.55439	0.49819	0.59284	0.59782	0.7971	1.03623	1.19565	1.19565	1.19565	1.375	1.25543	1.19565	1.40489	1.49456	1.5942	1.74365	2.07568	2.07568	2.07568	2.3129	1.95707	1.79284	1.91607	1.91607	1.94069	2.03915	1.76726	1.69929	1.35943
chr11	1605875	1606352	chr11:1605875-1606352	.	.	0	0	0	0	0	0	0	0	0	0	0	0	0	0	0	0	0	0	0	0	0	0	0	0	0	0	0	0	0	0	0	0	0	0	0	0	0	0	0	0	0	0	0	0
chr11	1619486	1619869	chr11:1619486-1619869	.	.	0.033986	0	0	0	0	0	0	0	0	0	0	0	0	0	0	0	0	0	0	0	0	0	0	0	0	0	0	0	0	0	0	0	0	0	0	0	0	0	0	0	0	0	0	0
chr11	1632224	1632742	chr11:1632224-1632742	.	.	0	0	0	0	0	0	0	0	0	0	0	0	0	0	0	0	0	0	0	0	0	0	0	0	0	0	0	0	0	0	0	0	0	0	0	0	0	0	0	0	0	0	0	0
chr1	31744239	31745412	chr1:31744239-31745412	.	.	0	0	0	0	0	0	0	0	0	0	0	0	0	0	0	0	0	0	0	0	0	0	0	0	0	0	0	0	0	0	0	0	0	0	0	0	0	0	0.030981	0.30866	0.30751	0.30751	0.30751	0.30751
chr11	1690303	1691508	chr11:1690303-1691508	.	.	0.33986	0.33986	0.33986	0.33986	0.203916	0	0	0	0	0	0	0	0	0	0	0.33986	0.33986	0.33986	0.33986	0.33986	0.33986	0.33986	0.33986	0.33986	0.33986	0.33986	0.33986	0.33986	0.33986	0.33986	0.33986	0.33986	0.33986	0.33986	0.33986	0.33986	0.33986	0.33986	0.33986	0	0	0	0	0
chr11	1828647	1830110	chr11:1828647-1830110	.	.	0.24909	0.234144	0.19927	0.234144	0.24909	0.24909	0.265696	0.168382	0	0	0	0	0	0	0	0	0	0	0	0	0	0	0	0	0	0	0	0	0	0	0.066424	0.33212	0.33212	0.336764	0.501281	0.66425	0.66425	0.66425	0.66425	0.66425	0.66425	0.66425	0.66425	0.66425
chr11	1831570	1832096	chr11:1831570-1832096	.	.	0.33986	0.33986	0.33986	0.33986	0.33986	0.33986	0.33986	0.33986	0.33986	0.33986	0.373846	0.67972	0.67972	0.67972	0.67972	0.67972	0.67972	0.67972	0.407832	0.33986	0.33986	0.33986	0.33986	0.33986	0.33986	0.33986	0.611748	0.67972	0.67972	0.67972	0.67972	0.67972	0.67972	0.67972	0.645734	0.33986	0.33986	0.33986	0.33986	0.33986	0.33986	0.33986	0.475804	0.67972
chr1	2010612	2011561	chr1:2010612-2011561	.	.	0	0	0	0	0	0	0	0	0	0	0	0	0	0	0	0	0	0	0	0	0	0	0	0	0	0	0	0	0	0	0	0	0	0	0	0	0	0	0	0	0	0	0	0
chr11	1835416	1835966	chr11:1835416-1835966	.	.	4.58831	4.4512	4.49137	4.4138	3.86755	3.49609	3.38684	3.10279	3.13302	3.20581	2.99824	3.13662	3.22887	3.22887	3.22887	2.99824	3.06337	3.49214	3.3456	2.9304	2.6862	2.46642	2.442	2.442	2.442	2.36874	2.08786	2.05128	2.07575	2.17252	2.214	2.214	2.06183	2.33801	2.55476	2.4823	2.59057	2.6902	2.65699	1.99274	1.75361	1.33514	1.19565	1.19565
chr11	1845418	1845909	chr11:1845418-1845909	.	.	0.115315	0.23063	0.23063	0.23063	0.23063	0.23063	0.23063	0.243523	0.269838	0.261198	0.25947	0.25947	0.25947	0.25947	0.25947	0.264654	0.27675	0.24909	0.24909	0.24909	0.24909	0.24909	0.22418	0.176016	0.083025	0	0.103782	0.101844	0.09963	0.09963	0.109593	0.113468	0.12454	0.12454	0.113468	0.1107	0.102951	0.106272	0.1107	0.121771	0.22141	0.24908	0.24908	0.24908
chr11	1851311	1851869	chr11:1851311-1851869	.	.	0.780374	0.780865	0.77841	0.780865	0.626654	0.52221	0.36555	0.26111	0.26111	0.262414	0.26274	0.26274	0.26274	0.260452	0.258822	0.25785	0.25785	0.256896	0.25626	0.256102	0.25468	0.25468	0.25468	0.25468	0.253294	0.15173	0	0	0	0	0.05032	0.251296	0.250994	0.252832	0.252216	0.25314	0.25314	0.25391	0.25468	0.25468	0.25468	0.25468	0.25468	0.25468
chr11	1855029	1855814	chr11:1855029-1855814	.	.	1.77915	1.87111	2.20355	2.38166	2.23709	2.00646	1.84503	1.84503	1.84503	1.84503	1.81592	1.96651	1.96651	1.89766	1.86815	1.86815	1.86815	1.70429	1.44211	1.52951	1.50766	0.952818	0.92251	0.872346	0.7971	0.660894	0.415135	0.33211	0.36533	0.33211	0.33211	0.327365	0.28466	0.273986	0.35583	0.24908	0.24908	0.24908	0.336258	0.47326	0.604913	0.71166	0.797058	0.925162
chr11	1880488	1881244	chr11:1880488-1881244	.	.	0.33986	0.33986	0.33986	0.33986	0.33986	0.338312	0.332894	0.33986	0.16993	0.099636	0.33212	0.531398	0.66425	0.66425	0.66425	0.66425	0.670438	0.67972	0.67972	0.676626	0.66425	0.66425	0.66425	0.83031	0.99637	0.99637	0.99637	0.99637	0.99637	1.00101	1.01493	0.99637	0.99869	0.917615	0.67972	0.475804	0.33986	0.475804	0.67972	0.67972	0.67972	0.67972	1.01493	1.00101
chr11	1916525	1918201	chr11:1916525-1918201	.	.	1.13089	0.836954	0.99637	0.99637	0.99637	0.99637	0.99637	0.99637	0.99637	0.817027	0.856881	0.979754	0.99632	0.863472	0.83026	0.727314	0.7971	0.7971	0.7971	1.39208	1.73534	1.82027	1.59672	1.59672	1.59672	1.53285	1.28249	1.3285	1.3285	1.3285	1.31828	1.27738	1.13688	0.99637	0.921643	0.757496	0.629562	0.770968	0.88958	0.978537	1.48263	1.48263	1.48263	0.992355
chr11	1921324	1921842	chr11:1921324-1921842	.	.	1.28433	1.28731	1.08974	0.944193	0.632836	0.62898	0.62898	0.62898	0.62898	0.62898	0.62898	0.531123	0.31215	0.31215	0.31215	0.31215	0.31215	0.31215	0.31215	0.31098	0.216867	0	0	0.278829	0.30981	0.46472	0.621031	0.6243	0.6243	0.6243	0.6243	0.6243	0.717945	0.93645	0.93645	1.21739	1.24861	1.59197	1.87291	1.87291	1.87291	1.88274	1.88695	1.88695
chr11	1924309	1924612	chr11:1924309-1924612	.	.	0.16605	0.16605	0.16605	0.16605	0.16605	0.03321	0.214216	0.305654	0.321896	0.321896	0.31934	0.328286	0.33212	0.33212	0.298414	0.27675	0.271566	0.24909	0.37364	0.500265	0.51479	0.674622	0.77841	0.77841	0.77841	0.77841	0.7326	0.87912	0.9768	0.9768	0.760086	0.77841	0.77841	0.77841	0.737181	0.7326	0.7326	0.7326	0.7326	0.7326	0.7326	0.7326	0.6105	0.500616
chr11	1953101	1953600	chr11:1953101-1953600	.	.	0	0	0	0	0	0	0	0	0	0	0	0	0	0	0	0	0	0	0	0	0	0	0	0	0	0	0	0	0	0	0	0	0	0	0	0	0	0	0	0	0	0	0	0
chr11	1978878	1979434	chr11:1978878-1979434	.	.	0	0	0	0	0	0	0	0	0	0	0	0	0	0	0	0	0	0	0	0	0	0	0	0	0	0	0	0	0	0	0	0	0	0	0	0	0	0	0	0	0	0	0	0
chr11	2008720	2009254	chr11:2008720-2009254	.	.	0	0	0	0	0	0	0	0	0	0	0	0	0	0	0	0	0	0	0	0	0	0	0	0	0	0	0	0	0	0	0	0	0	0	0	0	0	0	0	0	0	0	0	0
chr11	2035694	2036503	chr11:2035694-2036503	.	.	0	0	0	0	0	0	0	0	0	0	0	0	0	0	0	0	0	0	0	0	0	0	0	0	0	0	0	0	0	0	0	0	0	0	0	0	0	0	0	0	0	0	0	0
chr11	2085187	2085903	chr11:2085187-2085903	.	.	0.67972	0.645734	0.33986	0.33986	0.33986	0.434855	0.673532	0.67972	0.67972	0.67972	0.67972	0.67972	0.67972	0.67972	0.407832	0.33986	0.33986	0.33986	0.33986	0.33986	0.33986	0.33986	0.33986	0.33986	0.33986	0.33986	0.33986	0.33986	0.33986	0.237902	0	0	0	0	0	0.33986	0.33986	0.33986	0.33986	0.373846	0.67972	0.67972	0.67972	0.67972
chr11	2201681	2202452	chr11:2201681-2202452	.	.	0.239126	0.307846	0.33212	0.33212	0.33212	0.334442	0.339086	0.33212	0.273999	0.24909	0.24909	0.22418	0.19927	0.23823	0.31934	0.31934	0.31934	0.312497	0.415138	0.602178	0.63869	0.63869	0.542885	0.298265	0.24909	0.24909	0.214216	0.19927	0.19927	0.19927	0.204252	0.24909	0.256356	0.25947	0.25947	0.25947	0.25947	0.596781	0.819882	0.877714	0.88958	0.88958	0.770968	0.606742
chr11	2217200	2217461	chr11:2217200-2217461	.	.	0	0	0	0	0	0	0	0	0	0	0	0	0	0	0	0	0	0	0	0	0	0	0	0	0	0	0	0	0.233258	0.33986	0.33986	0.33986	0.33986	0.33986	0.33986	0.33986	0.33986	0.337538	0.33212	0.33212	0.33212	0.33212	0.33212	0.33212
chr11	2316720	2317806	chr11:2316720-2317806	.	.	0	0	0	0	0	0	0	0.135944	0.33212	0.33212	0.33212	0.33212	0.33212	0.333668	0.33986	0.33986	0.33986	0.33986	0.33986	0.33986	0.33986	0.33986	0.33986	0.33986	0.33986	0.33986	0.33986	0.33986	0.33986	0.33986	0.33986	0.203916	0	0	0	0	0	0	0	0	0	0	0	0
chr11	2362156	2363223	chr11:2362156-2363223	.	.	0.47326	0.416324	0.40031	0.348714	0.33211	0.405181	0.418466	0.478244	0.407396	0.39854	0.440606	0.49817	0.49817	0.603138	0.71166	0.654728	0.56933	0.56933	0.578818	0.730655	0.817027	1.0711	1.24547	1.02128	0.99637	0.99637	1.09123	1.25912	1.27738	0.989965	0.894162	0.63869	0.63869	0.63869	0.63869	0.63869	0.63869	0.415145	0.31934	0.335756	0.33986	0.33986	0.33986	0.33986
chr11	2401467	2401929	chr11:2401467-2401929	.	.	0.59782	0.624379	0.49816	0.49816	0.581185	0.66421	0.66421	0.66421	0.66421	0.66421	0.66421	0.717366	0.7971	0.7971	0.916662	1.13587	1.43478	1.49456	1.54434	1.6605	1.44823	1.24547	1.36992	1.15385	0.88371	0.699202	0.6555	0.67369	0.54625	0.434814	0.403278	0.553514	0.59305	0.59305	0.59305	0.59305	0.59305	0.564583	0.448345	0.381925	0.33211	0.33211	0.33211	0.33211
chr11	2409519	2409863	chr11:2409519-2409863	.	.	0	0	0	0	0	0.237902	0.33986	0.33986	0.33986	0.33986	0.441818	0.67972	0.67972	0.67972	0.67972	0.67972	0.713705	1.01957	1.01957	1.01957	1.01957	1.01957	1.01957	1.01957	1.01957	1.01957	1.01957	1.01957	0.99869	0.773168	0.67972	0.67972	0.67972	0.67972	0.577762	0.33986	0.33986	0.334442	0.33212	0.33212	0.298908	0	0	0
chr11	2413543	2414066	chr11:2413543-2414066	.	.	0.67972	0.67972	0.67972	0.67972	0.67972	0.67972	0.67972	0.67972	0.67972	0.67972	0.67972	0.67972	0.50979	0.33986	0.33986	0.33986	0.33986	0.33986	0.33986	0.33986	0.33986	0.33986	0.33986	0.532172	0.33212	0.33212	0.33212	0.33212	0.33212	0.333668	0.33986	0.33986	0.334442	0.33212	0.33212	0.33212	0.33212	0.33212	0.33212	0.33212	0.33212	0.33212	0.33212	0.265696
chr11	2421138	2421349	chr11:2421138-2421349	.	.	1.69929	1.69929	1.69929	1.69929	1.69929	2.10712	2.31104	2.17509	2.03915	2.10712	2.50717	2.65699	2.32486	1.99274	1.99274	2.65699	2.65699	2.85627	2.98912	2.65699	2.32487	2.32487	2.32487	2.19202	2.59057	2.05917	1.99274	1.99274	1.99274	1.63405	1.11921	1.57427	1.61413	1.75362	1.87318	2.19202	2.78154	3.32124	3.32124	3.32124	3.32124	3.12197	3.2216	3.32124
chr11	2424663	2425076	chr11:2424663-2425076	.	.	2.37901	2.37901	2.6509	2.95595	2.98912	2.65699	2.62378	1.91802	1.74365	1.74365	1.61911	1.49456	1.49456	1.74365	1.99274	1.99274	1.99274	1.69383	1.49456	0.99637	0.99637	1.02958	1.3285	1.3285	0.99637	0.99637	0.730674	0.404738	0.33986	0.33986	0.33986	0.543776	0.67972	0.67972	0.88363	1.29146	1.35943	1.35943	1.35943	1.35943	1.35943	1.35943	1.35943	1.35943
chr11	2440392	2441752	chr11:2440392-2441752	.	.	0	0	0	0	0	0	0	0	0	0	0	0	0	0	0.216867	0.30981	0.30981	0.30981	0.30981	0.30981	0.30981	0.30981	0.30981	0.30981	0.30981	0.30981	0.30981	0.31098	0.31449	0.31449	0.31449	0.315695	0.315695	0.31449	0.31449	0.317641	0.31934	0.31934	0.095802	0.289647	0.32432	0.32432	0.323573	0.32183
chr11	2459169	2461171	chr11:2459169-2461171	.	.	0.59782	0.61027	0.51893	0.41514	0.498172	0.62272	0.648944	0.6555	0.6555	0.57657	0.485686	0.46398	0.233344	0.23063	0.229417	0.2185	0.206326	0.204921	0.201636	0.19768	0.198952	0.198793	0.198793	0.19927	0.19927	0.39855	0.39855	0.358686	0.265686	0.16605	0.16605	0.265686	0.33211	0.33211	0.33211	0.33211	0.33211	0.33211	0.352042	0.462288	0.4884	0.4884	0.46126	0.456408
chr11	2569516	2569914	chr11:2569516-2569914	.	.	0	0	0	0	0	0	0	0	0	0.237902	0.33986	0.33986	0.33986	0.33986	0.33986	0.33986	0.33986	0.33986	0.33986	0.33986	0.33986	0.33986	0.33986	0.33986	0.33986	0.33986	0.33986	0.33986	0.33986	0.33986	0.33986	0.33986	0.33986	0.101958	0	0	0	0	0	0.066424	0.33212	0.282302	0.24909	0.24909
chr11	2802431	2803520	chr11:2802431-2803520	.	.	0.628512	0.62898	0.62898	0.62898	0.62898	0.625704	0.620097	0.61963	0.61963	0.61963	0.623366	0.6243	0.6243	0.627108	0.625704	0.593085	0.6243	0.6243	0.6243	0.6243	0.6243	0.6243	0.81159	0.655515	0.615533	0.61049	0.824158	0.831505	0.74728	0.74728	0.74728	0.92254	0.92254	0.92254	0.92254	0.92875	0.92944	0.92944	0.92737	0.92254	0.738028	0.92737	0.92944	0.92737
chr11	3036193	3036781	chr11:3036193-3036781	.	.	0	0	0	0	0	0	0.181629	0.25947	0.25947	0.260126	0.262251	0.26274	0.26274	0.263412	0.26442	0.26442	0.26442	0.263244	0.26274	0.262414	0.26111	0.26111	0.26111	0.26111	0.259798	0.25947	0.259634	0.26111	0.26111	0.26111	0.078333	0	0	0	0	0	0	0	0	0	0	0	0	0
chr11	3049330	3050448	chr11:3049330-3050448	.	.	0.61049	0.61049	0.61049	0.333311	0.272709	0	0	0	0	0	0	0	0.051595	0.12454	0.12454	0.128098	0.14233	0.149446	0.16605	0.16605	0.315504	0.33211	0.33211	0.33211	0.33211	0.33211	0.33211	0.36533	0.39855	0.39855	0.47043	0.4884	0.4884	0.4884	0.4884	0.47483	0.369008	0.322882	0.46126	0.46126	0.451556	0.41514	0.41514	0.41514
chr11	3063358	3064129	chr11:3063358-3064129	.	.	0.33986	0.33986	0.33986	0.33986	0.33986	0.33986	0.33986	0.33986	0.33986	0.33986	0.33986	0.577762	0.67972	0.67972	0.67972	0.67972	0.67972	0.543776	0.33986	0.33986	0.33986	0.33986	0.33986	0.33986	0.33986	0.33986	0.33986	0.33986	0.33986	0.33986	0.33986	0.33986	0.33986	0.33986	0.33986	0.101958	0	0	0.305874	0.33986	0.33986	0.33986	0.33986	0.33986
chr11	3109414	3110386	chr11:3109414-3110386	.	.	0	0	0	0	0	0	0	0	0	0	0	0	0	0	0	0	0	0	0	0	0	0	0	0	0	0	0	0	0	0	0	0	0	0	0	0	0	0	0.132848	0.33212	0.33212	0.33212	0.307211	0.24909
chr11	3146282	3146540	chr11:3146282-3146540	.	.	0.33212	0.33212	0.407058	0.67972	0.67972	0.67972	0.67972	0.67972	0.67972	0.67972	0.335216	0.33212	0.33212	0.33212	0.33212	0.33212	0.33212	0.336764	0.33986	0.33986	0.339086	0.33212	0.33212	0.33212	0.33212	0.33212	0.265696	0	0	0	0	0	0	0	0	0	0	0	0	0	0	0	0	0
chr11	3197348	3198537	chr11:3197348-3198537	.	.	0.475804	0.33986	0.33986	0.067972	0	0	0	0	0	0	0	0	0	0	0	0	0	0	0	0	0	0	0	0	0	0	0	0	0.074727	0.24909	0.24909	0.24909	0.33212	0.33212	0.332894	0.335216	0.33212	0.33212	0.33212	0.33212	0.33212	0.33212	0.33212	0.33212
chr1	32772995	32774284	chr1:32772995-32774284	.	.	0.33986	0.33986	0.33986	0.33986	0.33986	0.033986	0	0	0.101958	0.33986	0.33986	0.33986	0.33986	0.33986	0.33986	0.33986	0.33986	0.33986	0.33986	0.33986	0.33986	0.33986	0.33986	0.33986	0.33986	0.33986	0.33986	0.33986	0.33986	0.645734	0.67972	0.66425	0.564611	0.33212	0.298908	0.24909	0.33212	0.33212	0.33212	0.33212	0.33212	0.33212	0.33212	0.33212
chr11	5342943	5343512	chr11:5342943-5343512	.	.	0.66743	0.564611	0.963158	0.99637	1.16244	1.3285	1.3285	1.3285	1.3285	1.43953	1.67387	1.67387	1.70735	2.00864	2.00864	2.00546	1.99274	1.99274	2.15881	2.55947	2.66759	2.56812	2.27021	2.27021	2.25454	2.12407	1.63636	1.59432	1.42605	1.55281	1.5845	1.5845	1.57607	1.4781	1.25796	1.25796	1.22651	0.94347	0.94347	0.94347	0.94347	0.94347	0.974919	0.723327
chr11	6632494	6632729	chr11:6632494-6632729	.	.	0.930842	0.780375	0.6243	0.6243	0.6243	0.6243	0.626172	0.62898	0.62898	0.597531	0.313788	0.31449	0.31449	0.31449	0.315695	0.31449	0.31449	0.31449	0.31449	0.31449	0.188694	0	0	0	0	0	0	0	0	0	0	0	0	0	0	0	0	0	0	0	0	0	0	0
chr11	7519832	7520377	chr11:7519832-7520377	.	.	0	0	0	0	0	0	0	0	0	0	0	0	0	0.187488	0.26784	0.26784	0.26034	0.268528	0.26956	0.26956	0.270445	0.270268	0.26956	0.26956	0.26956	0.26956	0.26956	0.26956	0.26956	0.274212	0.27494	0.27494	0.27494	0.276569	0.27675	0.27675	0.27675	0.083025	0	0	0	0	0	0
chr11	7671872	7673313	chr11:7671872-7673313	.	.	0.369665	0.28436	0.28436	0.28436	0.283972	0.28242	0.28242	0.28242	0.28242	0.282614	0.283778	0.28242	0.451866	0.28242	0.28242	0.28242	0.28242	0.279747	0.27861	0.27861	0.27861	0.27861	0.279933	0.279744	0.36465	0.561	0.561	0.561	0.561	0.587353	1.00301	1.11445	1.11521	1.12201	1.12201	1.11445	0.947284	0.83584	0.83584	0.83584	0.840368	0.8415	0.8415	0.8415
chr11	8342919	8343990	chr11:8342919-8343990	.	.	0	0	0	0	0.237902	0.33986	0.33986	0.33986	0.33986	0.33986	0.33986	0.33986	0.33986	0.33986	0.33986	0.33986	0.33986	0.33986	0.33986	0.33986	0.33986	0.33986	0.33986	0.33986	0.33986	0.33986	0.33986	0.33986	0.101958	0	0	0	0	0	0	0	0	0.237902	0.33986	0.33212	0.33212	0.33212	0.33212	0.298908
chr1	32933379	32933592	chr1:32933379-32933592	.	.	0	0	0	0	0	0	0	0	0	0	0	0	0	0	0	0	0	0	0	0	0	0	0	0	0	0	0	0	0	0	0	0	0.1107	0.1107	0.131656	0.14233	0.14233	0.16605	0.16605	0.151818	0.156562	0.16605	0.16605	0.16605
chr11	8687650	8688186	chr11:8687650-8688186	.	.	0.19927	0.19927	0.229162	0.214216	0.29891	0.39855	0.29891	0.19927	0.19927	0.19927	0.219196	0.282292	0.33211	0.338754	0.39855	0.36533	0.39855	0.46126	0.46126	0.46126	0.46126	0.46126	0.46126	0.480258	0.58608	0.7326	0.738472	0.779466	0.66326	0.52884	0.52952	0.53224	0.53224	0.53224	0.533275	0.348195	0.26784	0.26784	0.26784	0.26784	0.26784	0.26784	0.268528	0.37498
chr11	8772727	8773681	chr11:8772727-8773681	.	.	0.33986	0.33986	0.33986	0.33599	0.33212	0.33212	0.33212	0.33212	0.33212	0.337538	0.33986	0.373846	0.67972	0.665797	0.66425	0.531402	0.49819	0.531402	0.66425	0.33212	0.597824	0.66425	0.66425	0.66425	0.66425	0.66425	0.631038	0.58122	0.66425	0.597826	0.597826	0.74728	0.74728	0.74728	0.74728	0.722371	0.49819	0.647644	0.99637	1.00273	1.23867	1.3391	1.3391	1.3391
chr1	32980301	32980636	chr1:32980301-32980636	.	.	1.35943	1.35943	1.35943	1.12153	1.01957	1.01957	0.781675	0.67972	0.584035	0.63869	0.63869	1.0219	1.09344	0.99637	0.99637	0.99637	0.99637	0.99637	0.99637	0.99637	0.99637	0.99637	1.02958	1.34706	1.35943	1.35943	1.6653	1.71703	1.99274	1.99274	1.99274	2.02987	1.86922	1.69929	1.69929	1.29146	1.01957	1.01957	1.01957	1.01957	1.01957	1.01957	1.01493	0.896734
chr11	10657122	10658402	chr11:10657122-10658402	.	.	3.28764	2.78613	2.5337	2.49075	2.49075	2.50752	2.11354	1.78237	1.75475	1.68655	1.81628	1.96668	2.33858	2.46307	2.35237	2.16206	1.61413	1.58421	1.49448	1.39484	1.32842	1.32842	1.32842	1.46127	1.34503	1.32842	1.32842	1.54104	1.5942	1.5942	1.87318	2.05915	2.23143	2.1627	1.9536	1.90476	1.36752	0.9768	0.71543	0.678688	0.7326	0.614562	0.456984	0.6118
chr11	11297482	11298862	chr11:11297482-11298862	.	.	0	0.1311	0.2185	0.2185	0.2185	0.2185	0.2185	0.224565	0.237415	0.2442	0.2442	0.247623	0.24909	0.22418	0.202588	0.31313	0.31313	0.448345	0.49816	0.49816	0.547975	0.654722	0.56933	0.597794	0.66421	0.574546	0.59782	0.59782	0.59782	0.59782	0.59782	0.638196	0.6555	0.722286	0.74728	0.946552	0.99637	1.01713	1.02576	0.793962	0.83025	0.66421	0.565365	0.5535
chr11	12162084	12162369	chr11:12162084-12162369	.	.	0.22418	0.19927	0.239126	0.24909	0.24909	0.34873	0.49819	0.49819	0.49819	0.49819	0.49819	0.49819	0.697462	0.74728	0.74728	0.74728	0.74728	0.74728	0.74728	0.74728	0.822007	0.99637	1.13231	1.05356	1.01957	1.01957	1.01957	1.01957	1.01957	0.88363	0.67972	0.67972	0.67972	0.67972	0.67972	0.67972	0.407832	0.441818	0.67972	0.67972	0.67972	0.67972	0.67972	0.67972
chr11	12366111	12366619	chr11:12366111-12366619	.	.	0	0	0	0	0.174363	0.24909	0.24909	0.24909	0.296348	0.27719	0.24909	0.24909	0.24909	0.24909	0.24909	0.204252	0.234144	0.24909	0.265696	0.33212	0.33212	0.290605	0.24909	0.34873	0.49819	0.523099	0.74728	0.74728	0.689159	0.49819	0.49819	0.523099	0.74728	0.896734	0.99637	0.99637	0.99637	0.896734	0.74728	0.971461	0.99637	0.99637	0.99637	0.99637
chr11	17533515	17534316	chr11:17533515-17534316	.	.	0.33986	0.33986	0.33986	0.33986	0.33986	0.33986	0.33986	0.33986	0.33986	0.33986	0.33986	0.33986	0.33986	0.441818	0.67972	0.67972	0.67972	0.67972	0.611748	0.33986	0.33986	0.33986	0.33986	0.33986	0.577762	0.67972	0.67972	0.67972	0.67972	0.67972	0.67972	0.67972	0.67972	0.67972	0.67972	0.67972	0.67972	0.577762	0.33986	0.604013	0.66425	0.66425	0.66425	0.66425
chr11	17606139	17606868	chr11:17606139-17606868	.	.	0	0	0	0	0	0	0	0	0	0	0	0	0	0	0	0	0	0	0	0	0	0	0	0	0	0	0	0	0	0	0	0	0	0	0	0	0	0	0	0	0	0	0	0
chr11	17760425	17761028	chr11:17760425-17761028	.	.	0	0	0	0	0	0	0	0	0	0	0	0	0	0	0	0	0.101958	0.338312	0.33212	0.33212	0.244108	0.19927	0.19927	0.19927	0.19927	0.19927	0.209234	0.39855	0.49819	0.49819	0.49819	0.49819	0.49819	0.49819	0.49819	0.49819	0.49819	0.49819	0.49819	0.548008	0.564611	0.333668	0.33986	0.33986
chr11	18770327	18770916	chr11:18770327-18770916	.	.	0.195948	0.203763	0.2442	0.2442	0.2442	0.2442	0.245178	0.49819	0.49819	0.49819	0.49819	0.49819	0.520314	0.5535	0.5535	0.5535	0.5535	0.5535	0.5535	0.5535	0.5535	0.49815	0.27675	0.304425	0.5535	0.56932	0.59305	0.59305	0.59305	0.59305	0.59736	0.30084	0.301274	0.454515	0.606467	0.606914	0.757525	0.90903	0.90251	0.90251	1.08301	1.20335	1.32368	1.5107
chr11	18775407	18776020	chr11:18775407-18776020	.	.	0.41514	0.417326	0.446704	0.392071	0.234701	0.23063	0.438197	0.480258	0.47483	0.46126	0.46126	0.458834	0.437	0.456408	0.39855	0.39855	0.385262	0.298898	0.16605	0.16605	0.16605	0.16605	0.16605	0.16605	0.16605	0.16605	0.161306	0.171272	0.2001	0.20757	0.02185	0	0	0.152772	0.16605	0.16605	0.16605	0.16605	0.19927	0.19927	0.385647	0.7326	0.705644	0.59782
chr1	33295303	33295820	chr1:33295303-33295820	.	.	0.373846	0.67972	0.655102	0.63869	0.63869	0.620434	0.889575	1.1861	1.21575	1.48263	1.57159	1.76728	1.6605	1.6605	1.6605	1.6605	1.47893	1.33191	1.38375	1.38375	1.31461	1.04619	0.99637	0.99637	0.99637	0.99637	0.99637	1.37318	1.24547	1.24547	1.12092	1.22056	1.22056	0.99637	0.921643	0.74728	0.74728	0.74728	0.871825	0.99637	0.876808	0.7971	0.936589	0.916662
chr11	36149679	36150612	chr11:36149679-36150612	.	.	0	0	0	0	0	0	0	0	0	0	0	0	0	0	0	0.067972	0.33986	0.33986	0.33986	0.33986	0.33986	0.33986	0.33986	0.33986	0.33986	0.33986	0.33986	0.33986	0.33986	0.33986	0.33986	0.33986	0.33986	0.33986	0.33986	0.33986	0.33986	0.373846	0.67972	0.611748	0.33986	0.33986	0.33986	0.33986
chr11	43004395	43005144	chr11:43004395-43005144	.	.	0	0	0	0	0	0	0	0	0	0	0	0	0	0	0	0	0	0	0	0	0	0	0	0	0	0	0	0	0	0	0	0	0	0	0	0	0	0	0	0	0	0	0	0
chr11	44004995	44006052	chr11:44004995-44006052	.	.	0	0	0	0	0	0	0	0	0	0	0	0	0	0	0	0	0	0	0	0	0	0	0	0	0	0	0	0	0	0	0	0	0	0	0	0	0	0	0	0	0	0	0	0
chr11	44301507	44302208	chr11:44301507-44302208	.	.	0	0	0	0	0	0	0	0	0	0	0	0	0	0	0	0	0	0	0	0	0	0	0	0	0	0	0	0.33986	0.33986	0.33986	0.33986	0.565385	0.66425	0.66425	0.66425	0.66425	0.66425	0.548008	0.49819	0.49819	0.49819	0.408514	0.39855	0.39855
chr11	44531223	44532376	chr11:44531223-44532376	.	.	0.49819	0.49819	0.24909	0.24909	0.24909	0.282302	0.33212	0.33212	0.338312	0.067972	0	0	0	0	0	0	0	0	0	0	0	0	0	0	0	0	0	0	0	0	0	0	0	0	0	0	0	0	0	0	0	0	0	0
chr11	44569623	44570896	chr11:44569623-44570896	.	.	0.6919	0.6919	0.6919	0.51892	0.380544	0.34595	0.350707	0.33211	0.31313	0.28466	0.427	0.448348	0.49816	0.455464	0.427	0.427	0.427	0.427	0.427	0.410986	0.357016	0.24355	0.224177	0.24908	0.448348	0.455464	0.427	0.427	0.370064	0.46258	0.441232	0.384296	0.378958	0.37362	0.24908	0.238012	0.22141	0.238012	0.24908	0.24908	0.24908	0.24908	0.24908	0.259754
chr11	44602139	44603152	chr11:44602139-44603152	.	.	0.623031	0.59305	0.59305	0.59305	0.415138	0.418105	0.648944	0.6555	0.649732	0.59782	0.609356	0.87401	0.87401	0.85215	0.826334	0.636196	0.56612	0.56612	0.56612	0.552528	0.49816	0.49816	0.427	0.441232	0.49816	0.49816	0.647605	0.675766	0.731842	0.735959	0.590357	0.594004	0.603588	0.6555	0.6555	0.437	0.402395	0.451672	0.428778	0.430556	0.49816	0.49816	0.49816	0.518092
chr11	44603787	44604668	chr11:44603787-44604668	.	.	0.391906	0.39855	0.39855	0.39855	0.39855	0.39855	0.33211	0.24908	0.189304	0.378622	0.39855	0.41652	0.39855	0.425505	0.454481	0.23063	0.23063	0.23063	0.238772	0.2442	0.4884	0.472404	0.437	0.437	0.432628	0.437	0.437	0.437	0.437	0.437	0.437	0.437	0.437	0.24035	0.2185	0.37145	0.437	0.437	0.444278	0.46126	0.46126	0.46126	0.46126	0.46126
chr11	44612671	44613680	chr11:44612671-44613680	.	.	0.49817	0.39853	0.290595	0.26687	0.298895	0.33211	0.33211	0.371974	0.417363	0.46126	0.276756	0.23063	0.23063	0.23063	0.207567	0	0	0	0	0	0	0	0	0	0	0	0.069189	0.23063	0.23063	0.237914	0.243771	0.2442	0.2442	0.2442	0.292468	0.486398	0.485844	0.55557	0.724948	0.844795	1.18272	1.20686	1.20686	1.19986
chr11	44616803	44617324	chr11:44616803-44617324	.	.	0.179343	0	0	0.080538	0.20757	0.20757	0.20757	0.20757	0.213035	0.2185	0.2185	0.20757	0.20757	0.20757	0.254549	0.437	0.437	0.44913	0.46126	0.46126	0.439666	0.400278	0.379126	0.392502	0.511752	0.49816	0.647605	0.59779	0.49816	0.49816	0.49816	0.49816	0.49816	0.49816	0.578818	0.654728	0.71166	0.62271	0.597802	0.540866	0.56933	0.56933	0.56933	0.8184
chr11	44628103	44628888	chr11:44628103-44628888	.	.	0.66425	0.66425	0.66425	0.805401	0.74728	0.74728	0.74728	0.971461	0.99637	0.99637	0.99637	1.00101	1.01957	1.01957	1.01957	1.01957	0.985585	0.67972	0.67972	0.67972	0.67972	0.9516	1.01725	0.929946	0.66425	0.66425	0.66425	0.498959	0.33986	0.33986	0.33986	0.332894	0.327008	0.298811	0.29653	0.29653	0.291786	0.24909	0.22418	0.19927	0.19927	0.19927	0.19927	0.19927
chr11	44634671	44635124	chr11:44634671-44635124	.	.	1.01957	1.01957	1.01957	1.01957	1.01957	1.01957	1.01493	0.99637	0.99637	0.99637	1.26207	1.22886	1.035	1.35943	1.35943	1.35943	1.35943	1.4274	1.35943	1.6653	1.69929	1.6653	1.63132	2.03915	2.03915	2.03915	2.30562	2.59056	2.36638	2.29165	2.77323	3.91907	4.31772	5.01518	5.84549	6.44332	7.43969	8.66855	10.296	10.7277	11.8902	11.9898	12.488	12.9863
chr11	44694239	44694748	chr11:44694239-44694748	.	.	0.98063	0.981411	0.98844	0.98844	0.98844	0.98844	0.98844	0.98844	0.986097	0.973718	0.974486	0.98063	0.98063	0.98063	0.98063	0.98063	0.849878	0.656876	0.395376	0.32948	0.32948	0.329744	0.33212	0.298908	0	0	0	0.099636	0.33212	0.33212	0.33212	0.33212	0.33212	0.33212	0.33212	0.33212	0.33212	0.33371	0.335862	0.335316	0.33477	0.33477	0.438753	0.67501
chr11	44861403	44861960	chr11:44861403-44861960	.	.	0.59782	0.657604	0.916662	0.99637	0.99637	0.772189	0.49819	0.66425	0.66425	0.66425	0.66425	0.398546	0.33212	0.335216	0.33986	0.33986	0.33986	0.33986	0.33986	0.33986	0.33986	0.33986	0.577762	0.67972	0.67972	0.577762	0.33986	0.33986	0.33986	0.33986	0.611748	0.67972	0.67972	0.67972	0.88363	1.01957	1.01957	1.01957	1.01957	1.25747	1.35943	1.35943	1.35943	1.35943
chr11	44935931	44936584	chr11:44935931-44936584	.	.	0.67501	0.91126	0.812364	0.67501	0.67501	0.77626	1.01251	1.01816	1.01957	1.1895	1.63132	1.69929	1.69929	1.56335	1.35943	1.63132	1.69929	1.69929	1.69929	1.76726	2.03915	2.03915	2.24307	2.18265	2.07568	1.86811	1.73169	1.6605	1.65013	1.47898	1.28208	1.221	1.221	1.0989	0.78144	0.7326	0.7326	0.683776	0.59782	0.438404	0.518112	0.595435	0.652354	0.751194
chr1	33822359	33823160	chr1:33822359-33823160	.	.	1.23174	1.27738	1.27738	1.27738	1.27738	1.27738	1.30294	1.3285	1.3285	1.3285	1.3285	1.3285	1.06824	0.95803	0.937495	0.94434	0.95803	0.95803	0.862228	0.542885	0.31934	0.385486	0.629562	0.63869	0.63869	0.63869	0.663308	0.67972	0.67972	0.67972	0.67972	0.67972	0.67972	0.675079	0.66425	0.66425	0.66425	0.66425	0.67972	0.67972	0.67972	0.67972	0.441818	0.31934
chr11	45560367	45560764	chr11:45560367-45560764	.	.	0	0	0	0	0	0	0	0	0	0	0	0	0	0	0	0	0	0	0	0	0.066954	0.33477	0.336954	0.3375	0.3375	0.338444	0.33986	0.33986	0.33986	0.337898	0.3375	0.3375	0.3375	0.338208	0.3375	0.472504	0.67501	0.675481	0.67972	0.67972	0.67972	0.67972	0.67972	0.88363
chr11	46266371	46267216	chr11:46266371-46267216	.	.	0.44837	0.24909	0.24909	0.24909	0.33212	0.33212	0.099636	0	0	0	0	0	0	0	0	0	0	0	0	0	0	0	0	0	0	0	0	0	0	0	0	0	0	0.33986	0.33986	0.33986	0.373846	0.67972	0.67972	0.67972	0.67972	0.67972	0.67972	0.665797
chr11	46299183	46300116	chr11:46299183-46300116	.	.	7.02569	6.92988	5.46032	4.73284	3.98555	3.52044	3.23808	2.90598	3.38773	2.76319	2.6569	2.44103	2.3248	2.20855	1.94281	1.69374	1.44466	1.32842	1.16237	0.896684	0.83026	0.83026	0.880093	0.75226	0.74728	0.572917	0.979767	1.33778	1.32352	1.26825	1.1861	1.17028	0.83025	0.83025	0.83025	0.83025	0.83025	0.83025	0.83025	0.636525	0.5535	0.5535	0.5535	0.5535
chr11	46369127	46369704	chr11:46369127-46369704	.	.	2.37901	2.37901	2.44698	2.6509	2.37901	2.37901	2.37901	2.37901	2.37901	2.07314	2.07314	2.37901	2.37901	2.34111	2.32487	2.45772	2.65699	2.65699	2.59056	1.74365	1.69383	1.49456	1.3202	0.971462	0.971461	0.99637	0.946552	0.846916	0.99637	1.29529	1.3285	1.82668	1.99274	1.99274	1.99274	1.99738	2.03915	2.03915	2.03915	1.90321	1.69929	1.69929	1.93719	2.03915
chr1	34597503	34598344	chr1:34597503-34598344	.	.	0.384296	0.427	0.491044	0.448345	0.33211	0.33211	0.33211	0.33211	0.328279	0.31934	0.31934	0.316974	0.30751	0.29653	0.29653	0.266876	0.14826	0.14826	0.14826	0.14826	0.121358	0.172682	0.431116	0.47902	0.50056	0.51892	0.502312	0.49816	0.49816	0.49816	0.49816	0.49816	0.49816	0.49816	0.49816	0.49816	0.49816	0.59779	0.769827	0.7971	0.730655	0.645234	0.56933	0.56933
chr11	47339215	47339820	chr11:47339215-47339820	.	.	1.01957	1.01957	1.01957	1.00797	1.0466	1.35943	1.35943	1.35943	1.35943	1.35943	1.35943	1.35943	1.35943	1.35324	1.3285	1.3285	1.3285	1.3285	1.3285	1.39492	1.32849	0.99637	0.896734	0.668891	0.67972	0.67972	0.67972	0.67972	0.645734	0.33986	0.33986	0.33986	0.33986	0.33986	0.33986	0.33986	0.33986	0.33986	0.33986	0.33986	0.33986	0.33986	0.33986	0.271888
chr1	34739571	34740296	chr1:34739571-34740296	.	.	0	0	0	0	0	0	0	0	0	0	0	0	0	0	0	0	0	0	0	0	0	0	0	0	0	0	0	0	0	0	0	0	0	0	0	0	0	0	0	0	0	0	0.237902	0.33986
chr1	34761951	34763764	chr1:34761951-34763764	.	.	0.25947	0.25947	0.25947	0.25947	0.255318	0.250128	0.25947	0.25947	0.337311	0.522396	0.5535	0.5535	0.53622	0.494508	0.532764	0.472456	0.46126	0.343519	0.2185	0.213561	0.19927	0.19927	0.19927	0.19927	0.378622	0.39855	0.39855	0.521257	0.6555	0.6555	0.6555	0.6555	0.58995	0.41393	0.39855	0.39855	0.39855	0.39855	0.40624	0.437	0.437	0.453982	0.46126	0.463974
chr11	57910439	57911248	chr11:57910439-57911248	.	.	0.67972	0.67972	0.67972	0.67972	0.50979	0.33986	0.33986	0.33986	0.33986	0.33986	0.33986	0.33986	0.33986	0.33986	0.33986	0.33986	0.305874	0	0	0	0	0	0	0	0	0	0	0	0	0	0	0	0	0	0	0	0	0	0	0	0	0	0	0
chr11	58066563	58067248	chr11:58066563-58067248	.	.	0	0	0	0	0	0.1221	0.2442	0.2442	0.253362	0.51894	0.532764	0.494508	0.4884	0.4884	0.4884	0.4884	0.70818	0.773829	0.819882	0.83025	0.83025	0.814698	0.825066	0.83025	0.83025	0.83025	0.88958	0.88958	0.74728	0.74728	0.74728	0.921643	0.817027	0.59782	0.59782	0.59782	0.59782	0.59782	0.74728	0.74728	0.473279	0.39855	0.39855	0.627712
chr11	60771931	60772232	chr11:60771931-60772232	.	.	0.7971	0.7971	0.7971	0.83304	0.9768	0.9768	0.773256	0.438404	0.39855	0.39855	0.39855	0.423634	0.46126	0.46126	0.441852	0.42931	0.338766	0.2185	0.2185	0.2185	0.2185	0.2185	0.125331	0	0	0	0	0	0	0	0	0	0	0	0	0	0	0	0	0	0	0	0	0
chr11	60827031	60829224	chr11:60827031-60829224	.	.	0.33212	0.33212	0.597824	0.66425	0.66425	0.66425	0.66425	0.66425	0.763886	0.99869	1.01957	1.01957	1.01957	1.01957	1.01957	1.01957	0.849645	0.67972	0.67972	0.67972	0.67972	0.67972	0.67972	0.671514	0.63869	0.63869	0.38321	0.31934	0.31934	0.31934	0.355109	0.63869	0.542885	0.31934	0.31934	0.31934	0.320618	0.33212	0.332894	0.33986	0.33986	0.333704	0.31934	0.29124
chr11	60933135	60933592	chr11:60933135-60933592	.	.	0.956516	0.7971	0.647634	0.49816	0.49816	0.43174	0.33211	0.348715	0.652618	0.672553	0.464956	0.29653	0.30434	0.310588	0.29653	0.305902	0.309026	0.29653	0.298092	0.28664	0.27675	0.269838	0.25947	0.467046	0.51894	0.51894	0.51894	0.51894	0.51894	0.51894	0.674622	0.752463	0.51894	0.51894	0.51894	0.543132	0.5535	0.5535	0.5535	0.5535	0.5535	0.5535	0.5535	0.5535
chr11	60988399	60989368	chr11:60988399-60989368	.	.	0.499594	0.54799	0.49816	0.528058	0.378613	0.33211	0.33211	0.36532	0.53137	0.66421	0.66421	0.66421	0.66421	0.743944	0.7971	0.7971	0.978642	1.107	1.02398	0.71955	1.05165	1.07935	1.20914	1.24547	1.29216	1.29735	1.36647	1.38375	1.38375	1.52212	1.6605	1.53603	1.47898	1.31463	1.38375	1.38375	1.38375	1.44749	1.49456	1.49456	1.49456	1.49456	1.49456	1.49456
chr11	61538159	61538796	chr11:61538159-61538796	.	.	1.01957	1.32544	1.35943	1.52936	1.35943	1.32544	1.12153	1.63132	1.69929	1.69929	1.69929	1.69929	1.69929	1.69929	1.4274	1.35943	1.35943	1.35943	1.35943	1.35943	1.35943	1.35943	1.35943	1.35943	1.35943	1.05356	1.01957	0.849645	0.67972	0.67972	0.577762	0.067972	0	0	0	0	0	0	0	0.305874	0.33986	0.33986	0.33986	0.33986
chr11	61610751	61611528	chr11:61610751-61611528	.	.	0.846916	0.99637	1.00797	1.01957	0.951599	0.33986	0.33986	0.33986	0.33986	0.33986	0.33986	0.336764	0.33212	0.314236	0.24909	0.24909	0.24909	0.24909	0.24909	0.31861	0.333704	0.31934	0.31934	0	0	0	0	0	0	0	0	0	0	0	0	0	0	0	0	0	0	0	0	0
chr11	61611559	61612524	chr11:61611559-61612524	.	.	0	0	0	0	0	0	0	0	0	0	0	0	0	0	0	0	0	0	0.034594	0.269838	0.33211	0.29415	0.28466	0.28466	0.28466	0.30364	0.33211	0.33211	0.33211	0.33211	0.33211	0.344566	0.34595	0.528129	0.49816	0.49816	0.476812	0.491044	0.434116	0.427	0.46258	0.66421	0.631	0.417211
chr11	61620479	61621392	chr11:61620479-61621392	.	.	0.66425	0.66425	0.67972	0.67972	0.67972	0.441818	0.33986	0.33986	0.33986	0.33986	0.33986	0.33986	0.33986	0.33986	0.33986	0.067972	0	0	0	0	0	0	0	0	0	0.323817	0.24909	0.189302	0.16605	0.16605	0.16605	0.144702	0.14233	0.14233	0.14233	0.14233	0.14233	0.14233	0.14233	0.14233	0.170796	0.29415	0.33211	0.33211
chr11	61627463	61627992	chr11:61627463-61627992	.	.	0	0	0	0.203916	0.543776	0.67972	0.67972	0.67972	0.67972	0.67972	0.67972	0.781675	1.01957	1.01957	1.01957	1.01957	1.01957	1.01957	1.01957	1.01957	1.01957	1.01957	1.01957	1.01957	1.01957	1.32544	1.35943	1.15551	0.81566	0.67972	0.67972	0.67972	0.67972	0.67972	0.67972	0.577762	0.332894	0.33212	0.33212	0.33212	0.33212	0.33212	0.33212	0.33212
chr11	61728375	61728992	chr11:61728375-61728992	.	.	0	0.237902	0.33986	0.33986	0.335216	0.33212	0.631037	0.66425	0.66425	0.66425	0.66425	0.66425	0.66425	0.66425	0.673532	0.74769	1.01957	1.01957	1.01957	1.01957	1.01957	1.01957	1.01957	1.01957	1.01957	0.781675	0.604014	0.49819	0.597826	0.66425	0.365333	0.33212	0.33212	0.33212	0.33212	0.33212	0.33212	0.33212	0.33212	0.265696	0	0	0	0
chr11	61755783	61756688	chr11:61755783-61756688	.	.	2.03915	2.00516	1.56335	1.69929	1.86922	1.69929	1.69929	1.69929	1.69929	1.73328	1.73328	1.69929	1.69929	1.69929	1.69929	1.69929	2.00516	2.37901	2.37901	2.413	2.44698	2.37901	2.37901	2.20908	1.9653	1.91607	1.82027	1.63506	1.39342	1.35943	1.35943	1.35943	1.35943	1.32544	1.01957	1.05356	1.35943	1.35943	1.35943	1.35943	1.05356	0.67972	0.67972	0.645734
chr11	61879779	61880204	chr11:61879779-61880204	.	.	0	0	0	0	0	0	0	0	0	0	0	0	0	0	0	0	0	0	0	0	0	0	0	0	0.24909	0.24909	0.284624	0.33986	0.302004	0.19927	0.19927	0.19927	0.19927	0.19927	0.19927	0.19927	0.19927	0.19927	0.19927	0.19927	0.19927	0.19927	0.19927	0.234144
chr11	62245107	62246232	chr11:62245107-62246232	.	.	0.50979	0.33986	0.33986	0.237902	0	0	0	0	0	0	0	0	0	0	0	0	0.033986	0.33986	0.33986	0.33986	0.33986	0.33986	0.33986	0.33986	0.33986	0.33986	0.33986	0.33986	0.33986	0.33986	0.33986	0.33986	0.33986	0.33986	0.441818	0.67972	0.67972	0.67972	0.67972	0.67972	0.645734	0.33986	0.33986	0.33986
chr11	62513899	62514852	chr11:62513899-62514852	.	.	0	0	0	0	0	0	0	0	0	0	0	0	0	0	0	0	0	0.31934	0.31934	0.31934	0.31934	0.33986	0.33986	0.33986	0.33986	0.33986	0.33986	0.407832	0.67972	0.67972	0.67972	0.67972	0.67972	0.81566	1.01957	1.01957	1.01957	1.01957	1.01957	1.01957	1.01957	0.67972	0.67972	0.81566
chr11	62856971	62858064	chr11:62856971-62858064	.	.	0.7326	0.7326	0.644885	0.492316	0.47043	0.39855	0.39855	0.488226	0.49819	0.358694	0.418474	0.637676	0.757233	0.626262	0.640495	0.654722	0.73063	0.83026	0.880093	0.83026	0.83026	0.83026	0.83026	0.83026	0.846866	0.99632	1.19562	1.39492	1.45782	1.61506	1.37166	1.262	1.32842	1.54104	1.39492	1.35507	1.23026	1.22361	1.09251	1.07611	0.954832	0.83029	0.83029	0.83029
chr11	63009111	63009872	chr11:63009111-63009872	.	.	0.434116	0.555097	0.519518	0.528613	0.55352	0.53138	0.49817	0.53138	0.46496	0.47603	0.49817	0.492635	0.46496	0.44282	0.470495	0.481565	0.354252	0.2989	0.2989	0.2989	0.2989	0.308863	0.240779	0.22141	0.246313	0.136994	0.133435	0.087178	0	0	0	0	0	0.16605	0.16605	0.19927	0.20425	0.20757	0.20757	0.20757	0.20757	0.20757	0.20757	0.20757
chr11	63201895	63202844	chr11:63201895-63202844	.	.	0.67972	0.67972	0.67972	0.67972	0.67972	0.645734	0.67972	0.67972	0.67972	0.67972	0.67972	0.67972	0.67972	0.67972	0.67972	0.67972	0.67972	0.67972	0.67972	0.67972	0.67972	0.67972	0.67972	1.08754	1.01957	1.01957	1.01957	1.01957	1.01957	0.979398	0.66425	0.66425	0.671985	0.67972	0.67972	0.67972	0.67972	0.67972	0.67972	0.67972	0.67972	0.67972	0.67972	0.67972
chr11	63961295	63962224	chr11:63961295-63962224	.	.	0.33986	0.33986	0.33986	0.33986	0.33986	0.33986	0.33986	0.33986	0.33986	0.305874	0	0	0	0	0	0	0	0	0	0	0	0	0	0	0	0	0	0	0	0	0	0	0	0	0	0	0	0	0	0	0	0	0	0
chr11	64023015	64023892	chr11:64023015-64023892	.	.	0.67972	0.67972	0.67972	0.67972	0.67972	0.67972	0.67972	0.67972	0.67972	0.67972	0.67972	0.67972	0.543776	0.33986	0	0	0	0	0	0	0	0	0	0	0	0	0	0	0	0	0	0	0	0	0	0	0	0	0	0	0	0	0	0
chr11	64032279	64033364	chr11:64032279-64033364	.	.	0.174363	0	0	0	0	0	0	0	0	0	0.564612	0.58122	0.49819	0.772189	0.99637	1.01261	0.99869	0.99637	0.99637	0.99637	0.969532	0.961864	0.99637	0.99637	1.0449	1.27738	1.27738	1.27738	1.27738	1.27738	1.27738	1.40512	1.59672	1.88413	1.37318	1.32352	1.35943	1.32544	1.35943	1.35943	1.35943	1.35943	1.35943	1.35943
chr11	64041843	64043580	chr11:64041843-64043580	.	.	0	0	0.199272	0.315514	0.24909	0.24909	0.24909	0.29891	0.49819	0.49819	0.49819	0.631038	0.66425	0.66425	0.66425	0.66425	0.66425	0.66425	0.665797	0.67972	1.29146	1.35943	1.35943	1.35943	1.35943	1.49537	1.76726	1.69929	1.69929	1.69929	1.69929	1.63132	1.35943	1.35943	1.34087	1.3285	1.3285	1.3285	1.3285	1.3285	1.3285	1.62741	1.74365	1.69383
chr11	64044495	64045272	chr11:64044495-64045272	.	.	0.51894	0.51894	0.51894	0.51894	0.515886	0.485686	0.46126	0.276756	0.23063	0.23063	0.23063	0.23063	0.23063	0.23063	0.240129	0.2442	0.25947	0.262926	0.27675	0.29653	0.29653	0.266877	0	0	0	0	0	0	0	0	0	0	0	0	0	0	0	0.033212	0.33212	0.33212	0.33212	0.33212	0.332894	0.323817
chr11	64073799	64074456	chr11:64073799-64074456	.	.	0.33212	0.33212	0.33212	0.33212	0.33212	0.31934	0.31934	0.31934	0.31934	0.337808	0.101958	0	0	0	0	0	0	0	0	0	0	0	0	0	0	0	0	0	0	0	0	0	0.033212	0.33212	0.33212	0.33212	0.339086	0.33212	0.339086	0.33986	0.33986	0.33986	0.33986	0.33212
chr11	64085807	64086800	chr11:64085807-64086800	.	.	0.352042	0.39855	0.338766	0.19927	0.19927	0.19927	0.19927	0.239126	0.24909	0.307211	0.33212	0.33599	0.33986	0.135944	0	0	0	0	0	0	0	0	0	0	0	0	0	0	0	0	0	0	0	0	0	0	0	0.067972	0.33986	0.33986	0.33986	0.33986	0.33986	0.33986
chr11	64100239	64101248	chr11:64100239-64101248	.	.	1.01957	1.01957	1.01957	1.01957	1.01957	1.01957	1.01957	1.01957	1.35943	1.34397	1.62741	1.66062	1.66062	1.66062	1.66062	1.66062	1.66062	1.46135	1.22886	0.99637	0.99637	0.797098	0.647644	0.49819	0.49819	0.523099	0.74728	0.74728	0.74728	0.74728	0.946552	0.99637	0.66425	0.671985	0.365333	0.33212	0.33212	0.33212	0.33212	0.33212	0.33212	0.33212	0.33212	0.327008
chr1	36401303	36401932	chr1:36401303-36401932	.	.	1.15314	1.15314	1.15314	1.14708	1.04881	0.87401	0.87401	0.87401	0.87401	0.87401	0.820173	0.7971	0.627684	0.418102	0.24908	0.174356	0.12454	0.12454	0.074724	0.113468	0.121772	0.12454	0.12454	0.12454	0.12454	0.12454	0.12454	0.123156	0.1107	0.1107	0.119004	0.12454	0.129877	0.14233	0.157155	0.16605	0.16605	0.209427	0.2442	0.2442	0.247623	0.244108	0.099635	0
chr11	64125199	64125700	chr11:64125199-64125700	.	.	0.33212	0.33212	0.33212	0.33212	0.307211	0.24909	0.24909	0.224181	0	0	0	0	0	0	0	0	0	0	0	0	0.033986	0.645734	0.67972	0.67972	0.67972	0.67972	0.67972	0.74769	1.01957	1.01957	1.01957	1.01957	1.01957	1.01957	1.01957	1.01957	1.01957	1.01957	1.01957	1.01957	1.1895	1.35943	1.69929	1.69929
chr11	64140087	64141356	chr11:64140087-64141356	.	.	0.543776	0.101958	0	0	0	0	0	0	0	0	0	0	0	0	0	0	0	0	0	0	0	0	0	0	0	0	0	0	0	0	0.067972	0.33986	0.33986	0.33986	0.33986	0.33986	0.336764	0.33212	0.33212	0.33212	0.33212	0.33212	0.33212	0.33212
chr11	64142935	64143824	chr11:64142935-64143824	.	.	0.67972	0.67972	0.67972	0.67972	0.67972	0.67972	0.67972	0.50979	0.33986	0.33986	0.33986	0.33986	0.33986	0.33986	0.33986	0.203916	0	0	0	0	0	0	0	0	0	0	0	0	0	0	0	0	0	0	0	0	0	0	0	0	0	0	0	0
chr11	64148903	64149172	chr11:64148903-64149172	.	.	9.49204	9.82041	9.55492	8.17017	6.13698	5.79301	5.53682	5.28061	4.49066	4.01916	3.99958	3.26303	2.96413	2.81467	2.51578	2.56915	2.47662	2.70197	2.57388	2.6403	2.56439	2.27736	2.27736	2.1967	2.33192	1.82388	1.49451	1.60125	1.96417	2.19195	2.07569	2.27498	3.08215	3.08882	2.98918	3.58702	3.43756	3.23829	3.23829	3.23829	3.23829	3.5372	3.73648	3.51229
chr11	64385395	64385944	chr11:64385395-64385944	.	.	0.25947	0.25947	0.25947	0.273294	0.27675	0.27675	0.269838	0.25947	0.25947	0.285417	0.285417	0.25947	0.25947	0.25947	0.25947	0.25947	0.25947	0.25947	0.252204	0.24909	0.234144	0.19927	0.192626	0.16605	0.16605	0.161306	0.126319	0.12454	0.12454	0.224172	0.24908	0.24908	0.24908	0.236626	0.140551	0.14233	0.294152	0.345398	0.33211	0.33211	0.348715	0.49816	0.567922	0.59782
chr11	64566743	64567300	chr11:64566743-64567300	.	.	0.971461	0.99637	0.99637	1.19565	1.34706	1.35943	1.35943	1.35943	1.35943	1.1895	0.74769	0.67972	0.67972	0.67972	0.917615	1.15551	1.35943	1.59733	1.35943	1.35943	1.35943	1.35943	1.35943	1.35943	1.35943	1.35943	1.302	1.08577	0.95803	0.95803	0.95803	0.95803	0.95803	0.768355	0.74728	0.74728	0.822007	0.973366	0.760052	0.531398	0.33212	0.066424	0	0
chr1	36703975	36704516	chr1:36703975-36704516	.	.	0.59782	0.617748	0.7971	0.836954	0.7971	0.916662	0.99637	0.99637	0.99637	0.99637	1.12092	1.24547	1.24547	0.846917	0.74728	0.74728	0.810505	0.95803	1.18158	1.27738	1.27738	1.27738	1.1177	0.95803	1.00111	0.985585	0.67972	0.849645	1.01957	1.01957	1.01957	1.01957	1.01957	1.01957	0.849645	0.67972	0.67972	0.67972	0.67972	0.67972	0.67972	0.67972	0.441818	0.33986
chr11	64596595	64597736	chr11:64596595-64597736	.	.	0	0	0	0	0	0	0	0	0	0.135944	0.33986	0.33986	0.33986	0.33986	0.33986	0.33986	0.33986	0.33986	0.33986	0.33986	0.33986	0.33986	0.33986	0.33986	0.33986	0.33986	0.33986	0.33986	0.33986	0.33986	0.33986	0.577762	0.67972	0.543776	0.33986	0.33986	0.33986	0.373846	0.67972	0.67972	0.67972	0.67972	0.67972	0.67972
chr11	64675111	64676400	chr11:64675111-64676400	.	.	0.6555	0.6555	0.662776	0.6555	0.6555	0.649732	0.59782	0.59782	0.59782	0.46828	0.427	0.384298	0.28466	0.28466	0.28466	0.28466	0.28466	0.28466	0.170796	0.236626	0.37362	0.270428	0.28466	0.367229	0.33211	0.33211	0.33211	0.33211	0.33211	0.338754	0.39855	0.39855	0.358686	0.45501	0.428442	0.39855	0.39855	0.39855	0.39855	0.39855	0.385262	0.33211	0.33211	0.219202
chr11	64837443	64837712	chr11:64837443-64837712	.	.	0	0	0	0	0	0	0	0	0	0	0	0	0	0	0	0	0	0	0	0	0	0	0	0	0	0	0	0	0	0	0	0	0	0	0	0	0	0	0	0	0	0	0	0
chr11	64839551	64839992	chr11:64839551-64839992	.	.	0	0	0	0	0	0	0	0	0	0	0	0	0	0	0	0	0	0	0	0	0	0	0	0	0	0	0	0	0	0	0	0	0	0	0	0	0	0	0	0	0	0	0	0
chr11	64900183	64900536	chr11:64900183-64900536	.	.	2.03915	2.14111	2.37901	2.37901	2.37901	2.37901	2.37901	2.37901	2.37901	2.34502	2.03915	2.07314	2.24307	2.01453	1.82023	1.77915	1.77915	1.77915	1.84761	1.66059	1.56479	1.27738	1.21351	0.49819	0.49819	0.42346	0.24909	0.24909	0.24909	0.24909	0.24909	0.24909	0.229162	0.19927	0.204252	0.47199	0.33212	0.33212	0.33212	0.33212	0.33212	0.33212	0.33212	0.33212
chr11	64990935	64991748	chr11:64990935-64991748	.	.	0.415145	0.63869	0.63869	0.63869	0.63869	0.63869	0.63869	0.634126	0.59305	0.629562	0.63869	0.65147	0.66425	0.641246	0.587602	0.614432	0.66425	0.66425	0.398546	0.33212	0.33212	0.33212	0.33212	0.33212	0.232484	0	0	0	0	0	0.097296	0.32432	0.588454	0.49819	0.57341	0.614566	0.408514	0.49819	0.556378	0.675842	0.95803	0.95803	1.19076	1.28731
chr11	65391263	65391808	chr11:65391263-65391808	.	.	1.33469	1.35943	1.35943	1.08754	1.01957	1.01957	1.01957	1.01957	0.985585	0.670438	0.654026	0.63869	0.63869	0.61587	0.58514	0.5535	0.5535	0.56141	0.474442	0.312497	0.307935	0.301092	0.223538	0	0	0	0	0	0	0	0	0	0	0	0	0	0	0	0	0	0	0	0	0
chr11	65588623	65589264	chr11:65588623-65589264	.	.	0	0	0	0	0	0	0	0	0	0.199272	0.418477	0.59782	0.59782	0.59782	0.59782	0.59782	0.59782	0.59782	0.757244	0.7971	0.7971	0.7971	0.7971	0.916662	1.19565	1.33469	1.35943	1.35943	1.1022	0.99637	0.99637	1.28682	1.35943	1.01957	0.645734	0.33986	0.33986	0.33986	0.33986	0.33986	0.33986	0.33986	0.067972	0
chr11	65956435	65957220	chr11:65956435-65957220	.	.	0.33986	0.33986	0.373846	0.67972	0.67972	0.678173	0.659138	0.616479	0.5535	0.5535	0.58514	0.59305	0.507676	0.49819	0.468298	0.39855	0.39855	0.259054	0.19927	0.19927	0.19927	0.19927	0.19927	0.19927	0.19927	0.19927	0.189307	0	0	0	0	0	0	0	0	0	0	0	0	0	0	0	0	0
chr11	66687583	66689232	chr11:66687583-66689232	.	.	0.33986	0.33986	0.33986	0.33986	0.33986	0.33986	0.33986	0.33986	0.33986	0.441818	0.67972	0.67972	0.67972	0.67972	0.67972	0.67972	0.67972	0.67972	0.441818	0.33986	0.33986	0.33986	0.33986	0.33986	0.33986	0.33986	0.33986	0.33986	0.33986	0.33986	0.611748	0.67972	0.67972	0.577762	0.33986	0.33986	0.33986	0.33986	0.33986	0.33986	0.33986	0.334442	0.323817	0.239126
chr1	37380511	37381032	chr1:37380511-37381032	.	.	0	0	0	0	0	0	0	0	0	0	0	0	0	0	0	0	0	0	0	0	0	0	0	0	0	0	0	0	0	0	0	0	0	0	0	0	0.16993	0.33986	0.33986	0.33986	0.33986	0.33986	0.33986	0.33986
chr11	67020587	67021268	chr11:67020587-67021268	.	.	0.33986	0.33986	0.33986	0.33986	0.33986	0.33986	0.33986	0.33986	0.67972	0.67972	0.67972	0.67972	0.67972	0.67972	0.67972	0.50979	0.33986	0.33986	0.33986	0.33986	0.33986	0.33986	0.33986	0.33986	0.33986	0.33986	0.33986	0.33986	0.33986	0.33986	0.33986	0.33986	0	0	0	0	0	0	0	0	0	0	0	0
chr11	67046447	67047048	chr11:67046447-67047048	.	.	0.548008	0.49819	0.49819	0.49819	0.49819	0.49819	0.631038	0.58122	0.66425	0.66425	0.66425	0.66425	0.66425	0.66425	0.66425	0.66425	0.66425	0.33212	0.234032	0.237902	0.33986	0.33986	0.33986	0.33986	0.33986	0.33986	0.33986	0.67972	0.67972	0.67972	0.67972	0.67972	0.67972	0.67972	0.67972	0.67972	0.67972	0.67972	0.67972	0.67972	0.67972	0.67972	0.67972	0.441818
chr11	67076591	67076904	chr11:67076591-67076904	.	.	0.33986	0.33986	0.33986	0.33986	0.33986	0.50979	0.67972	0.67972	0.67972	0.373846	0.33986	0.33986	0.33986	0.33986	0.33986	0.33986	0.33986	0.407832	0.67972	0.67972	0.67972	0.67972	0.67972	0.67972	0.67972	0.67972	0.67972	0.67972	0.67972	0.50979	0.33986	0.33986	0.33986	0.33986	0.33986	0.33986	0.33986	0.33986	0.33986	0.33986	0.67972	0.611748	0.33986	0.33986
chr11	67078223	67078896	chr11:67078223-67078896	.	.	0.697462	0.49819	0.642658	0.74728	0.74728	0.74728	1.17074	1.34087	1.3285	1.3285	1.26207	1.0628	0.971461	0.74728	0.797098	0.99637	0.99637	0.99637	0.99637	0.99637	0.99637	0.99637	0.797098	0.74728	0.74728	0.74728	0.647644	0.66425	0.631038	0.49819	0.274	0.265696	0.24909	0.24909	0.265696	0.33212	0.332894	0.33986	0.271888	0	0	0	0	0
chr11	67380543	67381376	chr11:67380543-67381376	.	.	0.61963	0.61963	0.61963	0.61963	0.61963	0.61963	0.61963	0.61963	0.621965	0.343365	0	0	0	0	0	0	0	0	0	0	0	0	0	0	0	0	0	0	0	0.191604	0.31934	0.31934	0.31934	0.31934	0.599896	0.76151	0.74728	0.762845	0.77841	0.77841	0.77841	0.77841	0.77841	0.77841
chr11	67421511	67421976	chr11:67421511-67421976	.	.	2.20032	2.78984	3.32124	4.05198	4.31772	4.01871	3.8404	3.87438	4.0783	4.31627	4.75813	4.55421	4.41827	4.38427	4.0783	4.28228	4.52023	4.41827	4.48624	4.75813	4.8261	4.99603	4.99603	5.09799	5.09799	4.96205	4.52023	4.01035	3.73844	3.73844	3.73844	3.6025	3.73844	3.50054	3.19466	3.39858	3.39858	3.45804	3.35445	2.97251	2.1422	1.99274	1.94292	1.74365
chr11	67434143	67435040	chr11:67434143-67435040	.	.	0	0	0	0	0	0	0	0	0	0	0	0	0	0.049818	0.24909	0.24909	0.24909	0.24909	0.24909	0.24909	0.24909	0.252204	0.25947	0.25947	0.363258	0.51894	0.51894	0.51894	0.539676	0.5535	0.518738	0.622703	0.88958	0.833246	0.809514	0.814698	0.856251	1.03783	0.83025	0.83025	0.83025	0.83025	0.819882	0.77841
chr11	67435047	67436288	chr11:67435047-67436288	.	.	0.4884	0.4884	0.4884	0.4884	0.494508	0.51894	0.51894	0.51894	0.498601	0.39855	0.39855	0.39855	0.458334	0.498185	0.59782	0.438394	0.24908	0.16605	0.16605	0.16605	0.16605	0.317875	0.28466	0.28466	0.28466	0.259754	0.24908	0.24908	0.24908	0.24908	0.24908	0.26687	0.351569	0.49819	0.49819	0.49819	0.51224	0.670624	0.624998	0.59305	0.59305	0.59305	0.59305	0.59305
chr11	67438159	67439712	chr11:67438159-67439712	.	.	0.46126	0.46126	0.477544	0.4884	0.4884	0.507126	0.5535	0.5535	0.589095	0.59305	0.859927	0.583564	0.49819	0.672553	0.627712	0.74728	0.74728	0.74728	0.74728	0.74728	0.647644	0.52629	0.56844	0.49819	0.49819	0.49819	0.418478	0.39855	0.458331	0.601132	0.66421	0.66421	0.597794	0.61677	0.514765	0.508126	0.59782	0.401857	0.39855	0.39855	0.39855	0.39855	0.39855	0.478258
chr11	67444455	67445080	chr11:67444455-67445080	.	.	0.427	0.469696	0.49816	0.802689	0.830308	0.87401	0.87401	0.87401	0.91766	0.92251	0.92251	1.10701	1.15314	1.08395	0.92251	1.06089	1.09251	1.09251	1.06519	0.975589	0.892561	1.03786	1.09977	1.15314	1.15314	1.15314	1.15314	1.05006	0.833865	0.677328	0.761069	0.92251	0.92251	0.92251	1.33764	1.17501	1.15314	1.1762	1.38377	1.28611	1.221	1.49447	1.67237	1.77915
chr11	67492991	67493248	chr11:67492991-67493248	.	.	0.49819	0.49819	0.49819	0.74728	0.74728	0.74728	0.523099	0.49819	0.49819	0.49819	0.697462	0.572902	0.49816	0.528058	0.59782	0.39855	0.39855	0.418478	0.49819	0.542438	0.5535	0.57723	0.59305	0.59305	0.59305	0.59305	0.59305	0.29653	0.29653	0.29653	0.29653	0.29653	0.307935	0.31934	0.063868	0	0	0	0	0	0	0	0	0
chr11	67557831	67558864	chr11:67557831-67558864	.	.	0	0	0	0	0	0	0	0	0.033986	0.33986	0.33986	0.33986	0.33986	0.33986	0.407832	0.67972	0.67972	0.917615	1.01957	1.01957	1.01957	1.15551	1.35943	1.35943	1.35943	1.46139	2.03915	2.03915	2.03915	2.03915	2.03915	2.03915	2.00516	1.69929	1.69929	2.03915	2.37901	2.37901	2.30176	2.22523	2.32487	1.84329	1.49456	1.49456
chr11	68365215	68365600	chr11:68365215-68365600	.	.	1.35943	1.35943	1.35943	1.35943	1.35943	1.35943	1.35943	1.35943	1.1895	1.01957	1.01957	1.01957	1.00797	0.822007	0.74728	0.49819	0.49819	0.37364	0.24909	0	0	0	0	0.099636	0.24909	0.24909	0.24909	0.24909	0.273999	0.33212	0.33212	0.33212	0.33212	0.33212	0.33212	0.33212	0.298908	0.33212	0.33212	0.33212	0.33212	0.33212	0.33212	0.33212
chr1	37615699	37616912	chr1:37615699-37616912	.	.	0	0	0	0	0	0	0	0	0	0	0	0	0	0	0	0	0	0	0	0	0	0	0	0	0	0	0	0	0	0	0	0	0	0	0	0	0	0	0	0	0	0	0	0
chr11	68416663	68417760	chr11:68416663-68417760	.	.	0.24909	0.24909	0.24909	0.24909	0.24909	0.24909	0.24909	0.24909	0.311081	0.33986	0.33986	0.33986	0.33986	0.33986	0.33986	0.33986	0.33986	0.33986	0.033986	0	0	0	0	0	0	0	0	0	0	0	0	0	0.033986	0.33986	0.33986	0.33986	0.33986	0.33986	0.33986	0.330783	0.24909	0.24909	0.44837	0.49819
chr11	69088991	69089536	chr11:69088991-69089536	.	.	0	0	0	0	0	0	0	0	0	0	0	0	0	0	0	0	0	0	0	0	0	0	0	0	0	0	0	0	0.119562	0.22418	0.24909	0.24909	0.24909	0.24909	0.204252	0.19927	0.288936	0.33211	0.308385	0.31313	0.39853	0.54799	0.59782	0.732334
chr11	69122687	69122936	chr11:69122687-69122936	.	.	1.48263	1.44308	1.38375	1.38375	1.38375	1.38375	1.38375	1.35607	1.02398	0.799146	0.77841	0.77841	0.622728	0.285417	0.25947	0.25947	0.25947	0.25947	0.266382	0.27675	0.27675	0.27675	0.27675	0.05535	0	0	0	0	0	0	0	0	0	0	0	0	0	0	0	0	0	0	0	0
chr11	69123495	69123976	chr11:69123495-69123976	.	.	0	0	0	0	0	0	0	0	0	0	0	0	0	0	0	0	0	0	0	0	0	0	0	0	0	0	0	0	0	0	0	0	0	0	0.237224	0.29653	0.29653	0.29653	0.29653	0.29653	0.303373	0.31934	0.31934	0.31934
chr11	69155519	69156152	chr11:69155519-69156152	.	.	0	0	0	0.101958	0.33986	0.33986	0.33986	0.33986	0.332894	0.33212	0.33212	0.33212	0.323817	0.24909	0.24909	0.265696	0.33212	0.33212	0.33212	0.33212	0.33212	0.33212	0.333668	0.33986	0.33986	0.33986	0.33986	0.237902	0	0	0	0	0	0	0	0.101958	0.33986	0.33986	0.475804	0.9516	1.01957	1.01957	1.30998	1.3285
chr11	69210295	69210944	chr11:69210295-69210944	.	.	0.33986	0.33986	0.33986	0.33986	0.305874	0	0	0	0	0	0	0	0	0	0	0.099636	0.24909	0.24909	0.24909	0.24909	0.37364	0.49819	0.514796	0.797098	1.01029	1.01957	1.25747	1.35943	1.35943	1.35943	1.35943	1.35943	1.35943	1.35943	1.35943	1.35943	1.26825	1.1861	1.1861	1.06749	0.88958	0.88958	1.42332	1.63089
chr11	69291855	69292568	chr11:69291855-69292568	.	.	0	0	0	0	0.149454	0.24909	0.239126	0.19927	0.29891	0.39855	0.39855	0.385262	0.33211	0.33211	0.33211	0.481555	0.403866	0.40031	0.427	0.427	0.498165	0.607282	0.66421	0.66421	0.66421	0.69742	0.83026	0.896704	0.876808	0.7971	0.83304	0.9768	0.829006	0.64485	0.69188	0.69188	0.670052	0.6555	0.6555	0.418477	0.42931	0.453982	0.46126	0.46126
chr11	69434231	69435000	chr11:69434231-69435000	.	.	0.59305	0.44479	0.29653	0.44479	0.355834	0.301092	0.325496	0.33986	0.33986	0.33986	0.33986	0.33986	0.33986	0.33986	0.335216	0.33212	0.33212	0.33212	0.290605	0.33212	0.33212	0.33212	0.33212	0.257393	0.24909	0.24909	0.24909	0.34873	0.24909	0.47328	0.49819	0.49819	0.49819	0.49819	0.49819	0.49819	0.49819	0.531402	0.673532	0.67972	0.67972	0.67972	0.67972	0.67972
chr11	69572663	69573312	chr11:69572663-69573312	.	.	0	0	0	0.207571	0.29653	0.29653	0.28664	0.27675	0.27675	0.27675	0.280706	0.29653	0.29653	0.29653	0.29653	0.29653	0.29653	0.29653	0.29653	0.301092	0.31934	0.31934	0.31934	0.31934	0.327548	0.33986	0.33986	0.101958	0	0	0	0	0	0.305874	0.33986	0.33986	0.338312	0.323817	0.24909	0.244108	0.19927	0.19927	0.19927	0.19927
chr1	37990559	37990860	chr1:37990559-37990860	.	.	0.779272	0.811291	0.839757	0.868223	0.868223	1.07058	1.13224	1.13224	1.16456	1.1861	1.1484	1.09284	1.08299	1.08299	1.02958	0.854487	0.833721	0.97469	1.08299	1.10317	1.06274	1.03099	1.01079	0.84834	0.72199	0.72199	0.55954	0.54149	0.54149	0.54149	0.543953	0.56612	0.56612	0.56612	0.622733	0.77637	0.79073	0.98842	0.990805	0.99637	0.846871	0.76384	0.780445	0.660919
chr11	69760551	69761360	chr11:69760551-69761360	.	.	0.135944	0	0	0.271888	0.33986	0.33986	0.33986	0.33986	0.33986	0.33986	0.33986	0.645734	0.67972	0.67972	0.67972	0.67972	0.67972	0.67972	0.67972	0.67972	0.67972	0.67972	0.67972	0.67972	0.67972	0.67972	0.67972	0.407832	0.33986	0.33986	0.33986	0.33986	0.33986	0.33986	0.33986	0.033986	0	0	0	0	0	0	0.16993	0.407832
chr11	69910047	69911336	chr11:69910047-69911336	.	.	0.280563	0	0	0	0	0	0	0	0	0	0	0.162733	0.19927	0.19927	0.19927	0.19927	0.19927	0.19927	0.169372	0.151818	0.138772	0.12454	0.12454	0.119004	0.1107	0.114852	0.12454	0.14233	0.161306	0.16605	0.16605	0.195948	0.19927	0.19927	0.211814	0.023063	0	0.159416	0.185982	0.16605	0.16605	0.16605	0.195948	0.211814
chr11	69965495	69966664	chr11:69965495-69966664	.	.	0.67972	0.67972	0.67972	1.01957	1.01493	0.99637	0.99637	0.99637	0.99637	0.99637	0.946552	0.74728	0.74728	0.74728	0.871825	0.99637	0.971461	0.647644	0.49819	0.49819	0.49819	0.49819	0.49819	0.49819	0.523099	0.74728	1.05449	0.99637	1.00333	1.01957	1.01957	1.01957	1.01957	0.99637	1.00101	1.01957	1.01957	1.01957	0.84191	0.66425	0.66425	0.66425	0.66425	0.66425
chr11	70135991	70136760	chr11:70135991-70136760	.	.	0.33986	0.33986	0.33986	0.33986	0.33986	0.33986	0.33986	0.33986	0.067972	0	0	0	0	0	0	0	0	0	0	0	0	0	0	0	0	0	0	0	0	0	0	0	0	0	0	0	0	0	0	0	0	0	0	0
chr11	70159807	70160768	chr11:70159807-70160768	.	.	0	0	0	0	0	0	0	0	0	0	0	0	0	0	0	0	0	0	0	0	0	0	0	0	0	0	0	0	0	0	0	0	0	0	0.16993	0.33986	0.33986	0.33986	0.67972	0.67972	0.67972	0.67972	0.67972	0.67972
chr11	70177375	70177568	chr11:70177375-70177568	.	.	0	0	0	0	0	0	0	0	0	0	0	0	0	0	0	0	0	0	0	0	0	0	0	0	0.199272	0.24909	0.24909	0.24909	0.24909	0.24909	0.24909	0.24909	0.24909	0.24909	0.24909	0.24909	0.24909	0.24909	0.24909	0.307211	0.335216	0.33986	0.33986	0.33986
chr11	70233599	70234032	chr11:70233599-70234032	.	.	0	0	0	0	0	0.016605	0.16605	0.156562	0.179338	0.19927	0.19927	0.19927	0.378622	0.468298	0.49819	0.49819	0.49819	0.49819	0.49819	0.49819	0.518116	0.59782	0.59782	0.59782	0.59782	0.59782	0.74728	0.782116	0.657604	0.831972	0.74728	0.780468	0.83025	0.788765	0.74728	0.74728	0.523099	0.49819	0.49819	0.49819	0.49819	0.49819	0.49819	0.49819
chr1	38172911	38174100	chr1:38172911-38174100	.	.	0.14233	0.14233	0.136993	0	0	0	0.110703	0.22141	0.22141	0.22141	0.216982	0.19927	0.19927	0.205912	0.22141	0.22141	0.24157	0.28466	0.28466	0.298895	0.308385	0.327365	0.33211	0.352042	0.396006	0.39537	0.405573	0.41514	0.41514	0.41514	0.359785	0.19768	0.19768	0.316292	0.612818	0.79073	0.830268	0.98842	0.98842	0.98842	0.961486	1.08726	1.1861	1.1861
chr11	70424359	70425632	chr11:70424359-70425632	.	.	0	0	0	0	0	0	0	0	0	0	0	0	0	0	0	0	0	0	0	0	0	0	0.33986	0.33986	0.33986	0.33986	0.33986	0.33986	0.33986	0.33986	0.33986	0.33986	0.33986	0.33986	0.33986	0.33986	0.33599	0.33212	0.33212	0.33212	0.33212	0.33212	0.332894	0.33986
chr11	70433919	70434840	chr11:70433919-70434840	.	.	0	0	0	0	0	0	0	0	0	0	0	0	0.184761	0.314778	0.31934	0.31934	0.31934	0.337538	0.33212	0.33212	0.33212	0.33212	0.33212	0.33212	0.282302	0.293928	0.39855	0.39855	0.39855	0.39855	0.39855	0.39855	0.428442	0.49819	0.49819	0.49819	0.29891	0.19927	0.19927	0.19927	0.19927	0.23343	0.29653	0.29653
chr11	70490167	70490696	chr11:70490167-70490696	.	.	0.33986	0.33986	0.33986	0.33986	0.339086	0.257393	0.24909	0.24909	0.24909	0.24909	0.239126	0.19927	0.229162	0.074727	0	0	0	0	0	0	0	0	0	0	0	0	0	0	0	0	0	0	0	0.305874	0.33986	0.33986	0.33986	0.33986	0.33986	0.67972	0.67972	0.67972	0.67972	0.67972
chr11	70521703	70521984	chr11:70521703-70521984	.	.	0.33986	0.33986	0.33986	0	0	0	0	0	0	0	0	0	0	0	0.33986	0.33986	0.33986	0.33986	0.33986	0.33986	0.33986	0.33986	0.33986	0.33986	0.33986	0.33986	0.33986	0.33986	0.33986	0.33986	0.33986	0.33986	0.475804	0.67972	0.67972	0.67972	0.67972	0.67972	0.33986	0.33986	0.33986	0.33986	0.33986	0.33986
chr11	70524175	70525072	chr11:70524175-70525072	.	.	0.23063	0.240129	0.41514	0.4884	0.512832	0.51894	0.51894	0.576018	0.836183	0.711662	0.59305	0.583564	0.555106	0.59305	0.59305	0.59305	0.574078	0.49819	0.49819	0.49819	0.722371	0.74728	0.74728	0.921643	0.99637	0.99637	0.763886	0.66425	0.631038	0.49819	0.49819	0.44837	0.647644	0.564614	0.49819	0.697462	0.99637	0.687496	0.59782	0.557956	0.518092	0.59782	0.637676	0.7971
chr11	70577351	70578048	chr11:70577351-70578048	.	.	0	0	0	0	0	0	0	0	0	0	0	0	0	0	0	0	0	0	0	0	0	0	0	0	0	0	0	0	0	0	0	0	0	0	0	0	0	0	0	0	0	0	0	0
chr11	70578919	70579616	chr11:70578919-70579616	.	.	0.673532	0.67972	0.67972	0.67972	0.678173	0.66425	0.66425	0.66425	0.66425	0.66425	0.66425	0.464972	0.33212	0.33212	0.33212	0.33212	0.33212	0.33212	0.33212	0.33212	0.33212	0.338312	0.33986	0	0	0	0	0	0	0	0	0	0	0	0	0	0	0	0	0	0	0	0	0
chr11	70582879	70583568	chr11:70582879-70583568	.	.	0	0	0	0	0	0	0	0	0.33986	0.33986	0.33986	0.33986	0.33986	0.33986	0.33986	0.33986	0.33986	0.33986	0.33986	0.33986	0.33986	0.33986	0.33986	0.33986	0.339086	0.33212	0.33212	0.298908	0.24909	0.24909	0.24909	0.24909	0	0	0	0	0	0	0	0	0	0	0	0
chr11	70623375	70625192	chr11:70623375-70625192	.	.	0.335756	0.31934	0.31934	0.31934	0.31934	0.31934	0.325496	0.33986	0.33986	0.33986	0.33986	0.33986	0.33986	0.327548	0.15967	0	0	0	0	0	0	0	0	0	0	0	0	0	0	0	0	0	0	0	0	0	0	0	0	0	0	0.237902	0.67972	0.67972
chr11	70860383	70861040	chr11:70860383-70861040	.	.	0.6555	0.6555	0.642388	0.677328	0.728528	0.7326	0.737181	0.77841	0.764667	0.7326	0.7326	0.7326	0.7326	0.70818	0.690122	0.716312	0.507384	0.46126	0.46126	0.46126	0.46126	0.451556	0.37145	0.20757	0.204603	0.19768	0.197839	0.19927	0.195948	0.16605	0.161306	0.14233	0.156562	0.185982	0.19927	0.189304	0.16605	0.358686	0.239126	0.19927	0.18266	0.169372	0.19927	0.19927
chr1	38569135	38569976	chr1:38569135-38569976	.	.	0.5535	0.5535	0.5535	0.38745	0.27675	0.27675	0.294552	0.29653	0.29653	0.29653	0.287042	0.44837	0.49819	0.49819	0.49819	0.597826	0.74728	0.74728	0.74728	0.483243	0.338754	0.33211	0.259754	0.24908	0.24908	0.24908	0.24908	0.272802	0.289405	0.289405	0.33211	0.33211	0.33211	0.33211	0.345398	0.239126	0.19927	0.19927	0.19927	0.119562	0	0	0	0
chr11	71113887	71114408	chr11:71113887-71114408	.	.	0.33212	0.33212	0.33212	0.33212	0.33212	0.33212	0.33212	0.338312	0.33986	0.67972	0.67972	0.67972	0.67972	0.67972	0.543776	0.33986	0.33986	0.33986	0.407832	0.67972	0.67972	0.67972	0.67972	0.67972	0.67972	0.67972	0.67972	0.67972	0.67972	0.67972	0.67972	1.01957	1.01957	0.67972	0.67972	0.67972	0.67972	0.67972	0.67972	0.67972	0.67972	0.67972	0.611748	0.33986
chr11	71203775	71205400	chr11:71203775-71205400	.	.	0.458834	0.46126	0.46126	0.46126	0.46126	0.46126	0.46126	0.4884	0.39072	0.2442	0.2442	0.2442	0.2442	0.2442	0.250308	0.25947	0.264654	0.271566	0.25947	0.25947	0.257943	0.076314	0	0	0	0	0	0	0	0	0	0	0	0	0	0	0	0	0	0	0	0	0	0
chr11	71365887	71366592	chr11:71365887-71366592	.	.	0	0.200862	0.569116	0.66955	0.66796	0.730674	0.99637	0.99637	0.99637	0.99637	0.99637	0.99637	0.99637	0.99637	0.99637	0.990026	0.986097	0.98063	0.98063	0.98063	0.98063	0.98063	0.98063	0.97679	0.97295	0.778358	0.421613	0.64863	0.646145	0.579294	0.547111	0.64366	0.639684	0.63869	0.79836	0.9507	0.951433	0.95803	0.95803	0.95803	0.96101	0.961755	0.960265	0.96548
chr11	71489359	71489936	chr11:71489359-71489936	.	.	0	0	0	0	0	0	0	0	0.235536	0.296108	0.29653	0.29653	0.29653	0.29653	0.29653	0.29653	0.29653	0.29653	0.29653	0.29653	0.29653	0.29653	0.29653	0.29653	0.29653	0.295686	0.29442	0.29442	0.293802	0.438545	0.58473	0.58473	0.350834	0.293596	0.29442	0.29442	0.29442	0.29442	0.29442	0.29442	0.29442	0.29442	0.292772	0.291136
chr11	71540071	71541000	chr11:71540071-71541000	.	.	0	0	0	0	0	0	0	0	0	0	0	0	0	0	0	0	0	0	0	0	0	0	0	0	0	0	0	0	0	0	0	0	0	0	0	0	0	0	0	0	0	0	0	0
chr11	71543103	71543632	chr11:71543103-71543632	.	.	0.33986	0.33986	0.33986	0.33986	0.33986	0.33986	0.33986	0.33986	0.33986	0.33986	0.33986	0.33986	0.33986	0.33986	0.33986	0.33986	0.33986	0.33986	0.33986	0.101958	0	0	0	0	0.203916	0.33986	0.33986	0.33986	0.33986	0.33986	0.33986	0.33986	0.33986	0.33986	0.33986	0.33986	0.33986	0.33986	0.543776	0.67972	0.673532	0.556311	0.74728	0.74728
chr11	71710295	71711184	chr11:71710295-71711184	.	.	0	0	0	0	0	0	0	0	0	0.271888	0.33986	0.33986	0.33986	0.33986	0.33986	0.33986	0.33986	0.33986	0.33986	0.33986	0.33986	0.33986	0.33986	0.33986	0.33986	0.33986	0.33986	0.33986	0.33986	0.33986	0.33986	0.33986	0.33986	0.067972	0	0	0	0	0	0	0	0	0	0.305874
chr11	72592239	72593960	chr11:72592239-72593960	.	.	2.02391	1.77915	1.89776	1.8088	1.63089	1.1268	1.33437	1.76728	1.6605	1.6605	1.6605	1.71982	1.68423	1.63282	1.38375	1.45297	1.48263	1.48263	1.22093	1.20335	1.2103	1.19907	1.1861	1.1861	1.1861	1.1861	1.00421	0.9963	1.08626	1.03788	0.642567	0.236058	0.23063	0.23063	0.218086	0.227494	0.216873	0.29891	0.329264	0.370064	0.427	0.427	0.49816	0.49816
chr11	72630663	72631720	chr11:72630663-72631720	.	.	0	0	0	0	0	0	0	0	0	0	0	0	0	0	0	0	0	0	0	0.199272	0.24909	0.24909	0.24909	0.37364	0.39855	0.39855	0.39855	0.39855	0.39855	0.468298	0.49819	0.597826	0.531402	0.49819	0.49819	0.597826	0.49819	0.49819	0.58122	0.66425	0.641246	0.63869	0.63869	0.38321
chr11	72665127	72666344	chr11:72665127-72666344	.	.	0.234144	0.24909	0.24909	0.24909	0.24909	0.225055	0.16605	0.192626	0.19927	0.19927	0.19927	0.19927	0.219198	0.24909	0.24909	0	0	0	0	0	0	0	0	0	0	0	0	0	0	0	0	0	0	0	0	0	0	0	0	0	0	0	0	0
chr11	73324999	73326024	chr11:73324999-73326024	.	.	0.28466	0.28466	0.28466	0.28466	0.28466	0.252638	0.297711	0.33211	0.31627	0.17738	0.175539	0.190504	0.18871	0.018871	0	0	0	0	0	0	0	0	0	0	0	0	0	0	0	0.158144	0.169213	0.16605	0.144702	0.15419	0.16605	0.16605	0.16605	0.15419	0.126319	0.12454	0.12454	0.133435	0.140551	0.112084
chr11	73367519	73367992	chr11:73367519-73367992	.	.	0.39855	0.39855	0.39855	0.577893	0.757244	0.956516	0.7971	0.7971	0.876808	0.99637	1.11847	1.41636	1.2525	1.19565	1.33514	1.39492	1.18562	1.04614	0.99633	1.09595	1.07935	1.04614	1.08933	0.99637	0.99637	0.99637	0.99637	0.817027	0.637676	0.627712	0.74728	0.74728	0.647644	0.492316	0.4884	0.29304	0.2442	0.2442	0.07326	0	0	0	0	0
chr11	75503311	75504240	chr11:75503311-75504240	.	.	0	0	0	0	0	0	0	0	0	0	0	0	0	0	0	0	0.13656	0.27312	0.27312	0.27312	0.27312	0.27312	0.27312	0.27312	0.27312	0.27312	0.27312	0.27312	0.27312	0.27312	0.27312	0.273484	0.27494	0.275302	0.27675	0.27675	0.275664	0.276026	0.27675	0.359775	0.414401	0.267185	0.24909	0.24909
chr11	75536359	75537496	chr11:75536359-75537496	.	.	1.09043	1.05814	0.956516	0.7971	0.7971	0.7971	0.7971	0.730655	0.66421	0.66421	0.66421	0.498163	0.441232	0.631	0.61677	0.56933	0.56933	0.56933	0.56933	0.526631	0.36532	0.33211	0.199262	0.189304	0.16605	0.192624	0.24909	0.24909	0.24909	0.214216	0.19927	0.22418	0.24909	0.24909	0.24909	0.273779	0.28436	0.056872	0	0	0	0.199052	0.28436	0.28436
chr11	76165599	76166928	chr11:76165599-76166928	.	.	0	0	0	0	0.074727	0.265696	0.33212	0.33212	0.33212	0.33599	0.33986	0.33986	0.33986	0.33986	0.33986	0.33986	0.33986	0.33986	0.33986	0.33986	0.33986	0.333668	0.33212	0.33212	0.33212	0.33212	0.33212	0.33212	0.232484	0	0	0	0	0	0	0	0	0	0	0	0	0	0	0
chr11	76169575	76169864	chr11:76169575-76169864	.	.	0	0	0	0	0	0	0	0	0	0.203916	0.33986	0.33986	0.33986	0.33986	0.33986	0.33986	0.33986	0.33986	0.33986	0.33986	0.33986	0.33986	0.33986	0.33986	0.33986	0.33986	0.33986	0.33986	0.33986	0.33986	0.33986	0.33986	0.66425	0.464972	0.33212	0.33212	0.33599	0.33986	0.33986	0.33986	0.33986	0.33986	0.33986	0.33986
chr11	76291575	76292992	chr11:76291575-76292992	.	.	0	0	0	0	0	0	0	0	0	0	0	0.16993	0.33986	0.33986	0.33986	0.33986	0.33986	0.33986	0.302004	0.24909	0.24909	0.24909	0.24909	0.24909	0.24909	0.24909	0.24909	0.24909	0.24909	0.24909	0.24909	0.265696	0.33212	0.33212	0.33212	0.16606	0	0	0	0	0	0	0	0
chr11	78670471	78671312	chr11:78670471-78671312	.	.	0.199262	0.16605	0.172694	0.19927	0.19927	0.19927	0.19927	0.19927	0.235214	0.2442	0.2442	0.2442	0.2442	0.39072	0.3663	0.240129	0.234701	0.320456	0.46126	0.46126	0.437	0.539694	0.705748	0.83029	0.871804	1.03786	1.03786	1.03786	1.03786	1.04879	1.23015	1.50766	1.52951	1.4683	1.453	1.57754	1.72274	1.66421	1.52951	1.52951	1.54649	1.52215	1.38377	1.38377
chr11	78889911	78890336	chr11:78889911-78890336	.	.	1.09251	1.09251	1.09251	1.09251	1.11676	1.36071	1.23728	1.221	1.19386	1.06089	0.69188	0.69188	0.69188	0.69188	0.69188	0.69188	0.666414	0.6555	0.5244	0.620268	0.69188	0.69188	0.651184	0.485686	0.46126	0.46126	0.46126	0.46126	0.446704	0.232699	0.20757	0.20342	0.19927	0.19927	0.172694	0.163678	0.161306	0.16605	0.189304	0.19927	0.19927	0.19927	0.19927	0.19927
chr11	83681199	83682376	chr11:83681199-83682376	.	.	0.23859	0.238453	0.23722	0.23722	0.23722	0.23722	0.23722	0.023722	0	0	0	0	0	0	0	0	0	0	0.072411	0.24137	0.24137	0.328379	0.39855	0.39855	0.39855	0.39855	0.418477	0.59782	0.587854	0.49816	0.69742	0.83026	0.83026	0.83026	0.979759	0.99637	0.99637	1.17572	1.29668	1.32194	1.44823	1.44991	1.29244	1.17035
chr11	97745935	97746136	chr11:97745935-97746136	.	.	0.171586	0.17297	0.17297	0.17297	0.170202	0.182656	0.33211	0.49816	0.49816	0.51892	0.51892	0.51892	0.51892	0.51892	0.532462	0.451245	0.361	0.361	0.364282	0.56612	0.590357	0.59305	0.545605	0.59782	0.59782	0.59782	0.59782	0.59782	0.59782	0.577893	0.417775	0.2185	0.225778	0.217887	0.38237	0.437	0.417029	0.277547	0.24908	0.24908	0.24908	0.24908	0.238012	0.1107
chr11	110327919	110328936	chr11:110327919-110328936	.	.	0.19927	0.176016	0.16605	0.24908	0.352042	0.39855	0.39855	0.418478	0.39855	0.44837	0.49819	0.672553	0.74728	0.74728	0.74728	0.74728	0.74728	0.87373	0.95803	0.74728	0.74728	0.74728	0.548008	0.517162	0.49819	0.507676	0.672553	0.622735	0.49819	0.458334	0.39855	0.428442	0.49819	0.49819	0.49819	0.32382	0.24909	0.24909	0.24909	0.24909	0.24909	0.24909	0.209234	0.24909
chr11	112583015	112583816	chr11:112583015-112583816	.	.	1.14221	1.26571	1.24783	1.221	1.07448	0.9768	0.9768	0.9768	0.9768	0.9768	0.9768	0.988644	0.93093	0.603847	0.24938	0.2442	0.23063	0.23063	0.225778	0.2185	0.2185	0.23063	0.2442	0.2442	0.19536	0.2442	0.2442	0.234701	0.23063	0.23063	0.263821	0.381002	0.376392	0.327365	0.28466	0.28466	0.317875	0.33211	0.32262	0.28466	0.24157	0.22141	0.22141	0.22141
chr11	114987239	114987792	chr11:114987239-114987792	.	.	0.33986	0.33212	0.33212	0.33212	0.290605	0.24909	0.239126	0.19927	0.19927	0.019927	0	0	0	0	0	0	0	0	0	0	0	0	0	0	0	0	0	0	0	0	0	0	0	0	0	0	0	0	0	0	0	0.088959	0.29653	0.29653
chr11	115078335	115079328	chr11:115078335-115079328	.	.	0.95664	1.11909	1.26349	1.29731	1.3838	1.3838	1.3838	1.3838	1.3838	1.3838	1.3838	1.43797	1.44399	1.44399	1.32365	1.26349	1.20934	0.869535	0.945253	0.95803	0.95803	0.750459	0.648898	0.66421	0.614395	0.46495	0.289405	0.213495	0.14233	0.14233	0.14233	0.14233	0.131656	0.12454	0.12454	0.112084	0.106272	0.112084	0.109593	0.1107	0.112084	0.143913	0.131459	0.12454
chr11	115584367	115585872	chr11:115584367-115585872	.	.	0	0.033986	0.33986	0.33986	0.33986	0.33986	0.33986	0.33986	0.33986	0.33986	0.33986	0.33986	0.33986	0.33986	0.33986	0.33986	0.33986	0.33599	0.33212	0.33212	0.33212	0.33212	0.33212	0.33212	0.33212	0.298908	0	0	0	0	0	0	0	0	0	0	0	0	0	0	0	0	0	0
chr11	116147887	116148360	chr11:116147887-116148360	.	.	1.35634	1.3285	1.35943	1.35943	1.35943	1.35943	1.35943	0.917616	0.67972	0.67972	0.67972	0.67972	0.67972	0.67972	0.543776	0.335216	0.33212	0.33212	0.066424	0	0	0	0	0	0	0	0	0	0	0	0	0	0	0	0	0	0	0	0	0	0	0	0	0
chr11	116198839	116199560	chr11:116198839-116199560	.	.	1.01957	1.01957	1.01957	1.01957	1.01957	1.01957	0.9516	0.713705	1.01957	1.01957	1.01957	1.01957	1.01957	1.01957	1.01957	1.01957	0.74769	0.781675	1.01957	1.01957	1.01957	1.08754	1.05356	1.01957	1.01957	1.01957	1.01957	1.01957	1.01957	1.01957	1.05356	1.32544	1.01957	1.01957	1.01957	1.01957	1.01957	1.01957	1.01957	1.01957	1.01957	0.917615	0.67972	0.67972
chr11	116562991	116563528	chr11:116562991-116563528	.	.	1.69929	1.69929	1.69929	2.00516	2.17509	2.03915	2.03915	1.83523	1.86922	2.00516	1.69929	1.4274	1.35943	1.05356	1.00797	0.99637	1.00797	1.01957	1.01957	1.01957	1.01957	1.01957	1.01957	1.01957	1.01261	0.99637	0.99637	0.697462	0.415156	0.24909	0.282302	0.33212	0.16606	0	0	0	0	0	0	0	0	0	0	0
chr11	116601503	116603064	chr11:116601503-116603064	.	.	1.01957	1.01957	1.01957	1.01957	0.985585	0.67972	0.67972	0.67972	0.67972	0.678173	0.66425	0.66425	0.647644	0.49819	0.49819	0.49819	0.49819	0.49819	0.49819	0.39855	0.24909	0.209234	0.19927	0.152767	0	0	0	0	0	0	0	0	0	0	0	0	0	0	0.24909	0.24909	0.24909	0.24909	0.24909	0.24909
chr11	116725511	116726152	chr11:116725511-116726152	.	.	0.39855	0.39855	0.418478	0.418478	0.39855	0.468298	0.49819	0.49819	0.49819	0.597826	0.99637	1.01957	1.01957	1.01957	1.01957	1.01957	1.01957	1.01957	1.01957	1.01957	1.01957	0.67972	0.67972	0.543776	0.33986	0.33986	0.33986	0.33986	0.33986	0.33986	0.33986	0.33986	0.33986	0.271888	0	0	0	0	0	0	0	0	0	0
chr11	117300415	117301184	chr11:117300415-117301184	.	.	0	0	0	0	0	0	0	0	0	0.049815	0.19927	0.19927	0.18266	0.16605	0.16605	0.19927	0.19927	0.19927	0.19927	0.239126	0.24909	0.24909	0.24909	0.337538	0.339086	0.33212	0.33212	0.33212	0.33212	0.33212	0.33212	0.334442	0.33986	0.237902	0	0	0	0	0	0	0	0	0	0
chr1	40313315	40314212	chr1:40313315-40314212	.	.	1.99274	1.99274	2.29467	2.27257	2.12106	2.12106	1.87865	1.21204	1.21204	1.20335	1.05293	0.90251	0.904466	0.907726	0.90903	0.90903	0.90903	0.90903	0.908378	0.90251	0.75209	0.451255	0.30084	0.30084	0.30084	0.301708	0.30084	0.299972	0.278838	0.24909	0.42346	0.49819	0.49819	0.49819	0.49819	0.49819	0.49819	0.49819	0.39855	0.39855	0.503654	0.591784	0.59305	0.593478
chr11	117746431	117747120	chr11:117746431-117747120	.	.	0.7326	0.7326	0.705644	0.59782	0.59782	0.59782	0.401857	0.385262	0.443475	0.4884	0.4884	0.492316	0.49819	0.49819	0.39855	0.42346	0.49819	0.509252	0.747225	0.722335	0.49819	0.49819	0.488226	0.49819	0.49819	0.49819	0.50234	0.51894	0.51894	0.51894	0.551541	0.59305	0.649616	0.67972	0.673532	0.661694	0.66425	0.66425	0.66425	0.431759	0.33212	0.33212	0.099636	0
chr11	117828983	117829872	chr11:117828983-117829872	.	.	0.29867	0.29867	0.29867	0.29867	0.29867	0.29867	0.29867	0.2976	0.29653	0.29653	0.297386	0.29867	0.29867	0.119468	0	0	0	0	0	0	0	0	0	0	0	0	0	0.30084	0.302576	0.30301	0.30301	0.30301	0.30301	0.30301	0.30301	0.30301	0.30301	0.30301	0.30301	0.30301	0.30301	0.30301	0.30301	0.30301
chr11	118837887	118838824	chr11:118837887-118838824	.	.	0	0	0	0	0	0	0	0	0	0.305874	0.33986	0.33986	0.33986	0.33986	0.33986	0.33986	0.33986	0.337538	0.498185	0.66425	0.66425	0.66425	0.66425	0.66425	0.66425	0.66425	0.66425	0.66425	0.66425	0.66425	0.675079	0.67972	0.67972	0.373846	0.33986	0.33986	0.441818	0.67972	0.67972	0.67972	0.67972	0.67972	0.50979	0.33986
chr11	118840959	118841952	chr11:118840959-118841952	.	.	0.66425	0.66425	0.880128	0.647644	0.49819	0.49819	0.722371	0.74728	0.702442	0.59782	0.737316	0.7971	0.956516	0.99637	1.26207	1.8931	1.99274	1.5942	1.49456	1.69383	2.03426	2.52414	2.75663	2.98912	2.65699	2.65699	2.40212	2.37901	2.37901	2.36818	2.02595	1.99274	2.00666	2.03915	1.80125	1.69929	1.69929	1.69929	1.63132	1.11225	0.99637	1.01493	1.01957	1.05356
chr11	118898799	118899032	chr11:118898799-118899032	.	.	0.780791	1.17766	1.17766	1.17766	1.17766	1.17766	1.17602	1.16946	1.16946	1.16946	1.16289	1.16125	1.16864	1.11099	0.847854	1.16782	1.19028	1.45157	1.91607	2.03219	2.03219	2.03219	2.00334	2.11729	2.09238	1.99274	1.99274	1.99274	2.27349	1.79347	1.9552	2.51526	2.45565	2.53082	2.55066	2.29159	2.27736	2.27736	2.2062	1.9927	2.02117	2.02117	1.9073	1.85037
chr11	119051503	119052264	chr11:119051503-119052264	.	.	0.59305	0.59305	0.594334	0.599934	0.782174	0.898604	0.891506	0.88958	0.88958	0.88958	0.887681	0.765482	0.58883	0.58514	0.58268	0.58063	0.58063	0.53941	0.506434	0.58063	0.29031	0.290108	0.24909	0.24909	0.24909	0.24909	0.271077	0.278988	0.111444	0	0	0	0	0.234144	0.19927	0.19927	0.179338	0.16605	0.185982	0.19927	0.19927	0.428442	0.49819	0.49819
chr11	119349919	119350672	chr11:119349919-119350672	.	.	0	0	0	0	0	0	0	0	0	0	0	0	0	0	0	0	0	0	0	0	0.16605	0.16605	0.16605	0.149446	0.151818	0.179338	0.19927	0.234144	0.24909	0.37364	0.478262	0.49819	0.564614	0.66425	0.614432	0.49819	0.49819	0.418478	0.39855	0.39855	0.39855	0.39855	0.39855	0.458334
chr11	119485127	119485464	chr11:119485127-119485464	.	.	0.303373	0.29653	0.310216	0.255472	0	0	0	0	0	0	0	0.267784	0.33986	0.33986	0.33986	0.33986	0.33986	0.33986	0.33986	0.336764	0.33212	0.33212	0.33212	0.33212	0.33212	0.33212	0.33212	0.33212	0.33212	0.33212	0.33212	0.33212	0.498185	0.678173	0.67972	0.407832	0.33986	0.33986	0.367655	0.66425	0.66425	0.66425	0.670438	0.67972
chr11	119489119	119490728	chr11:119489119-119490728	.	.	1.01957	1.01957	0.738408	0.66425	0.66425	0.66425	0.670438	0.67972	0.67972	0.67972	0.67972	0.67972	0.67972	0.67972	0.74769	1.29146	1.35943	1.35943	1.35943	0.883632	0.67972	0.67972	0.67972	0.67972	0.67972	0.67972	0.67972	0.67972	0.67972	0.67972	0.67972	0.67972	0.67972	0.67972	0.67972	0.67972	0.67972	0.67972	0.611748	0.067972	0	0	0	0
chr11	119532719	119533776	chr11:119532719-119533776	.	.	0.59782	0.567922	0.49816	0.538024	0.518112	0.39855	0.39855	0.557966	0.567922	0.49816	0.49816	0.49816	0.405184	0.49819	0.49819	0.548008	0.49819	0.49819	0.49819	0.244108	0.19927	0.19927	0.19927	0.22418	0.19927	0.214216	0.24909	0.24909	0.24909	0.24909	0.24909	0.049818	0	0	0	0	0	0	0	0	0	0	0	0
chr11	119623407	119624240	chr11:119623407-119624240	.	.	0	0	0	0	0	0	0	0	0.305874	0.33986	0.33986	0.33986	0.33986	0.475803	1.01957	1.01957	1.01957	1.01957	1.00565	0.99637	0.99637	0.99637	1.01029	1.01957	1.01957	1.01957	1.01957	1.01957	1.01957	1.01957	1.01957	1.08754	1.05356	1.01957	1.01957	1.01957	1.01957	0.883629	0.33986	0.33986	0.33986	0.33986	0.33986	0.33986
chr11	119651407	119651880	chr11:119651407-119651880	.	.	0	0	0	0	0	0	0	0	0	0	0	0	0	0	0	0	0	0	0	0	0	0	0	0	0	0	0	0	0	0	0	0	0	0	0	0	0	0	0	0	0	0	0	0
chr11	119782287	119782896	chr11:119782287-119782896	.	.	0	0	0	0	0	0	0	0	0	0	0	0	0	0	0	0	0.124545	0.24909	0.24909	0.24909	0.24909	0.24909	0.24909	0.24909	0.270165	0.31934	0.31934	0.323444	0.33986	0.33986	0.33986	0.33986	0.33986	0.33986	0.336764	0.33212	0.273999	0.315514	0.33212	0.307211	0.132848	0.074727	0.24909	0.24909
chr11	119803007	119805192	chr11:119803007-119805192	.	.	0	0	0	0	0	0	0	0	0	0	0	0	0	0	0	0	0	0	0	0	0	0	0	0	0	0	0	0	0	0	0	0	0	0	0	0	0	0	0	0	0	0	0	0
chr11	120026775	120027848	chr11:120026775-120027848	.	.	0.33986	0.33986	0.33986	0.33986	0.33986	0.33986	0.33986	0.33986	0.33986	0.33986	0.203916	0	0	0	0	0	0	0	0	0	0	0	0	0	0	0	0	0	0	0	0	0	0	0	0	0.101958	0.33986	0.33986	0.33986	0.33986	0.33986	0.33986	0.337538	0.290605
chr11	120321631	120322008	chr11:120321631-120322008	.	.	0.74728	0.74728	0.822007	0.99637	1.01029	1.01957	1.01957	1.01957	1.01957	1.01957	1.01957	1.01957	0.88363	0.67972	0.67972	0.67972	0.67972	0.67972	0.67972	0.645734	0.33986	0.237902	0	0	0	0	0	0	0	0	0	0	0	0	0	0	0	0	0	0	0	0	0	0
chr11	120903895	120904640	chr11:120903895-120904640	.	.	1.03788	1.02566	0.9768	1.01345	1.03788	1.00882	0.99637	1.01956	0.9768	0.722047	0.680815	0.661255	0.62271	0.667185	0.71166	0.654728	0.56933	0.555097	0.427	0.427	0.427	0.427	0.448348	0.232473	0.182656	0.33211	0.33211	0.33211	0.33211	0.378618	0.39855	0.358686	0.36533	0.413481	0.394383	0.20757	0.20757	0.20757	0.20757	0.20757	0.20757	0.20757	0.20757	0.20757
chr11	122717775	122718240	chr11:122717775-122718240	.	.	0.394972	0.37362	0.37362	0.37362	0.378958	0.298894	0.28466	0.317875	0.33211	0.33211	0.357414	0.376392	0.33211	0.349292	0.35854	0.185426	0.1083	0	0	0	0	0	0	0	0	0	0	0	0	0	0	0	0	0	0	0	0	0	0	0	0.034594	0.17297	0.173723	0.1805
chr1	2112879	2113158	chr1:2112879-2113158	.	.	0.66425	0.66425	0.66425	0.66425	0.66425	0.489882	0.309533	0.33986	0.33986	0.33986	0.271888	0	0	0	0	0	0	0	0	0	0	0	0	0	0	0	0	0	0	0	0	0	0.067972	0.33986	0.33986	0.33986	0.33986	0.33986	0.327548	0.31934	0.31934	0.31934	0.31934	0.31934
chr11	125438479	125439336	chr11:125438479-125439336	.	.	0.24909	0.24909	0.323817	0.339086	0.645734	0.67972	0.67972	0.67972	0.67972	0.67972	0.67972	0.67972	0.441818	0.33986	0.33986	0.33986	0.33986	0.33986	0.33986	0.33986	0.33986	0.373846	1.01957	1.01957	1.01957	1.01957	1.01957	1.01957	0.713705	0.917615	1.01957	1.01957	1.01957	1.01957	1.01957	1.01957	1.01957	1.01957	1.01957	1.01957	1.01957	1.01957	1.01957	1.01957
chr11	126188391	126189664	chr11:126188391-126189664	.	.	0	0	0	0	0	0	0	0	0	0	0	0	0.237902	0.611748	0.67972	0.67972	0.67972	0.67972	0.67972	0.67972	0.67972	0.67972	0.67972	0.675079	0.66425	0.66425	0.66425	0.66425	0.66425	0.66425	0.66425	0.66425	0.66425	0.66425	0.66425	0.83031	0.74728	0.29891	0.24909	0.24909	0.24909	0.257393	0.33212	0.33212
chr11	126433175	126434840	chr11:126433175-126434840	.	.	0.24909	0.24909	0.24909	0.24909	0.31934	0.329564	0.33212	0.307211	0.24909	0.24909	0.24909	0.315516	0.659138	0.63869	0.58249	0.49819	0.49819	0.49819	0.49819	0.49819	0.49819	0.564592	0.770968	0.606742	0.67972	0.67972	0.678307	0.667478	0.963158	0.99637	0.99637	1.00333	1.01957	1.01957	1.01957	0.93724	0.629562	0.59305	0.59305	0.59305	0.59305	0.564592	0.49819	0.49819
chr11	126443951	126444488	chr11:126443951-126444488	.	.	1.90636	2.22102	2.49086	2.58267	2.46906	2.40351	2.29426	2.51023	2.53691	2.53691	2.44466	2.07565	2.07565	2.07565	2.18559	2.1978	2.1978	2.11368	1.84503	1.86809	2.39853	2.53691	2.45419	2.54448	2.84262	2.992	2.65699	2.65699	2.49093	2.32487	2.2554	2.03915	2.03915	2.03915	2.03915	2.03915	2.03915	2.03915	2.03915	2.03915	2.03915	2.03915	2.03915	2.00516
chr11	126586479	126587528	chr11:126586479-126587528	.	.	0	0.174363	0.24909	0.235804	0.16605	0.16605	0.16605	0.16605	0.16605	0.16605	0.16605	0.16605	0.16605	0.16605	0.24908	0.33211	0.33211	0.385262	0.39855	0.49819	0.49819	0.49819	0.631038	0.67972	0.67972	0.439496	0.33212	0.333668	0.33986	0.33986	0.33986	0.33986	0.33986	0.33986	0.33986	0.33986	0.33986	0.33986	0.16993	0	0	0	0	0
chr11	127381863	127382400	chr11:127381863-127382400	.	.	0.29653	0.29653	0.29653	0.492698	0.56844	0.49819	0.49819	0.564592	0.59305	0.504094	0.44479	0.629562	0.63869	0.862228	0.95803	0.95803	0.95803	0.95803	0.95803	0.95803	0.95803	0.95803	0.768355	0.67255	0.59782	0.538024	0.49816	0.362944	0.308385	0.308385	0.28466	0.28466	0.28466	0.370063	0.498165	0.410986	0.37362	0.286442	0.281102	0.28466	0.28466	0.28466	0.28466	0.28466
chr11	128758127	128758832	chr11:128758127-128758832	.	.	0.54266	0.81399	0.81399	0.81399	0.434128	0.27133	0.27312	0.27312	0.27312	0.27312	0.27312	0.410043	0.550959	0.5535	0.5535	0.5535	0.553137	0.54987	0.54987	0.54987	0.54987	0.54987	0.54987	0.54987	0.54987	0.275483	0.27494	0.27494	0.27494	0.27494	0.27494	0.278052	0.27861	0.279555	0.2805	0.14025	0.14025	0.279366	0.27861	0.27861	0.27861	0.27861	0.27861	0.27861
chr11	130146207	130146840	chr11:130146207-130146840	.	.	0.95803	0.95803	0.702558	0.63869	0.63869	0.642234	0.59305	0.5736	0.39855	0.39855	0.278982	0.259054	0.39855	0.44837	0.49819	0.49819	0.49819	0.49819	0.49819	0.49819	0.49819	0.49819	0.647644	0.74728	0.83266	0.74728	0.59782	0.59782	0.657604	0.74728	0.74728	0.755577	0.840672	1.107	1.2177	1.29381	1.03788	1.03788	1.03788	1.03788	1.03788	1.03788	1.07244	1.02069
chr1	41329795	41331624	chr1:41329795-41331624	.	.	0.19927	0.19927	0.19927	0.19927	0.19927	0.19927	0.19927	0.19927	0.19927	0.239126	0.24909	0.24909	0.24909	0.44837	0.49819	0.614432	0.66425	0.678173	0.67972	0.33986	0.33986	0.33986	0.33986	0.33986	0.33986	0.33986	0.33986	0.33212	0.33212	0.33212	0.33212	0.33212	0.33212	0.33212	0.33212	0.33212	0.33212	0.066424	0	0	0	0	0	0
chr11	130415511	130416048	chr11:130415511-130416048	.	.	0.67972	0.67972	0.67972	0.67972	0.67972	0.67972	0.67972	0.67972	0.67972	0.67972	0.67972	0.67972	0.67972	0.67972	0.577762	0.33986	0.33986	0.33986	0.33986	0.33986	0.33986	0.33986	0.33986	0.067972	0	0	0	0	0	0	0	0	0.174363	0.24909	0.204252	0.19927	0.19927	0.19927	0.19927	0.19927	0.16605	0.16605	0.16605	0.16605
chr11	130520039	130520640	chr11:130520039-130520640	.	.	0.398546	0.33212	0.33599	0.33986	0.33986	0.33986	0.135944	0	0	0	0.101958	0.373846	0.67972	0.67972	0.67972	0.67972	0.67972	0.67972	0.67972	0.67972	0.67972	0.67972	0.67972	0.67972	0.67972	0.67972	0.67972	0.67972	0.67972	0.67972	0.67972	0.67972	0.67972	0.67972	0.577762	0.305874	0	0	0	0	0	0	0	0
chr11	130697503	130698336	chr11:130697503-130698336	.	.	1.51561	1.6474	1.41676	1.31792	1.31792	1.4935	1.66062	1.36171	1.3285	1.3285	1.3285	1.3285	1.3285	0.996373	0.66425	0.66425	0.66425	0.662134	0.922544	0.98844	0.98844	0.987659	0.991612	0.995577	0.790752	0.65896	0.65896	0.65896	0.65896	0.49422	0.32948	0.32948	0.32948	0.362428	0.642744	0.63869	0.61059	0.74728	0.627712	0.59782	0.687496	0.74728	0.548008	0.49819
chr11	131590551	131591760	chr11:131590551-131591760	.	.	0.16605	0.282292	0.33211	0.29415	0.352042	0.39855	0.39855	0.39855	0.468298	0.468298	0.39855	0.39855	0.43449	0.4884	0.4884	0.4884	0.472116	0.46126	0.46126	0.46126	0.46126	0.46126	0.441852	0.299819	0.224565	0.06555	0	0	0	0	0	0.186813	0.20757	0.20757	0.20757	0.199658	0.19768	0.19768	0.19768	0.19768	0.19768	0.197998	0.199111	0.19927
chr11	133038975	133039960	chr11:133038975-133039960	.	.	1.107	1.107	1.19003	1.32327	1.26681	1.221	1.221	1.221	1.221	1.1735	1.13008	0.92251	0.965942	0.9768	0.9768	1.01956	1.10567	1.38946	1.4126	1.38375	1.12364	0.99637	0.836954	0.496229	0.4884	0.4884	0.41514	0.2442	0.2442	0.241486	0.216262	0.19927	0.19927	0.19927	0.185982	0.16605	0.195948	0.19927	0.19927	0.19927	0.19927	0.039854	0	0
chr11	133895679	133896856	chr11:133895679-133896856	.	.	0	0	0	0	0	0	0	0	0	0	0	0	0	0	0	0	0	0	0	0	0	0	0	0	0	0	0	0	0	0	0	0	0	0	0.033212	0.33212	0.298908	0.24909	0.24909	0.244108	0.19927	0.19927	0.19927	0.19927
chr11	133898655	133899264	chr11:133898655-133899264	.	.	0.74728	0.894805	0.95803	0.95803	0.95803	0.95803	0.894162	0.63869	0.63869	0.63869	0.542885	0.31934	0.31934	0.285125	0	0	0	0	0	0	0	0	0	0	0	0	0	0	0	0	0	0	0	0	0	0	0	0	0	0	0	0.049818	0.287042	0.29653
chr11	133998855	133999496	chr11:133998855-133999496	.	.	0.31934	0.31934	0.307935	0	0	0	0	0	0	0	0	0	0	0	0	0	0	0	0	0	0	0	0	0	0	0	0	0	0	0	0	0	0	0	0	0	0	0	0	0	0	0	0	0
chr1	41411935	41413624	chr1:41411935-41413624	.	.	0.401301	0.41514	0.421698	0.437	0.601966	0.62272	0.62272	0.652222	0.881124	1.02566	1.03788	0.960039	0.985986	1.04479	1.19003	1.19003	1.107	1.107	1.04442	0.916662	0.99637	0.99637	0.83026	0.880093	0.896704	0.83026	0.83026	0.83026	0.69742	0.763871	0.99637	0.99637	0.822007	0.817027	0.7971	0.770522	0.53137	0.578818	0.526631	0.427	0.427	0.427	0.455464	0.39853
chr11	134444287	134445376	chr11:134444287-134445376	.	.	0	0	0	0	0	0	0	0	0	0	0	0	0	0.16993	0.33986	0.33986	0.33986	0.33986	0.33986	0.33986	0.33986	0.33986	0.33986	0.33986	0.33986	0.33986	0.645734	0.67972	0.67972	0.67972	0.67972	0.67972	0.67972	0.67972	0.67972	0.67972	0.67972	0.50979	0.33986	0.33986	0.33986	0.33986	0.33986	0.33986
chr11	134472735	134474048	chr11:134472735-134474048	.	.	0.247134	0.2442	0.2442	0.2442	0.2442	0.2442	0.2442	0.2442	0.2442	0.3663	0.49819	0.49819	0.49819	0.458334	0.39855	0.19927	0.219198	0.179338	0.16605	0.16605	0.169372	0.19927	0.29891	0.39855	0.39855	0.39855	0.39855	0.39855	0.577893	0.518092	0.49816	0.642658	0.74728	0.513131	0.39855	0.39855	0.39855	0.43449	0.398929	0.33211	0.352042	0.458334	0.49819	0.49819
chr11	134485439	134487584	chr11:134485439-134487584	.	.	0.7971	0.7971	0.856881	0.99637	1.04619	0.9233	0.743944	0.7971	0.7971	0.7971	0.896735	0.956516	0.7971	0.7971	0.7971	0.694104	0.863482	0.876805	0.59782	0.59782	0.59782	0.478258	0.438406	0.49819	0.49819	0.49819	0.42346	0.24909	0.254622	0.278728	0.29653	0.29653	0.29653	0.312497	0.38321	0.63869	0.63869	0.63869	0.63869	0.606755	0.31934	0.31934	0.327548	0.33986
chr11	134516127	134516912	chr11:134516127-134516912	.	.	0	0	0	0	0	0	0	0	0	0	0	0	0	0	0	0	0	0	0	0	0	0.305874	0.33986	0.33986	0.33986	0.33986	0.33986	0.33986	0.33986	0.33986	0.33986	0.33986	0.33986	0.338312	0.33212	0.33212	0.33212	0.33212	0.33212	0.33212	0.33212	0.33212	0.33986	0.33986
chr11	134558591	134560336	chr11:134558591-134560336	.	.	0	0	0	0	0	0.099635	0.19927	0.244108	0.24909	0.24909	0.256008	0.288618	0.29653	0.29653	0.29653	0.29653	0.533747	0.842116	0.83025	0.83025	0.859915	0.88958	0.88958	0.88958	0.88958	0.923805	0.95803	0.95803	0.95803	0.95803	0.95803	0.95803	0.896425	0.88958	0.88958	0.88958	0.88958	0.88958	0.896708	0.99637	0.797098	0.49819	0.49819	0.597826
chr11	134561039	134561600	chr11:134561039-134561600	.	.	0.67972	0.67972	0.67972	0.67972	0.67972	0.67972	0.917615	1.01957	1.08754	1.35943	1.35943	1.69929	1.73328	2.10712	2.61691	2.6509	2.37901	2.37901	2.37901	2.95676	3.05872	3.05872	3.05872	3.22865	3.39858	3.43257	3.77243	4.0783	4.35028	4.41827	4.18029	4.0783	4.01033	3.73844	3.73844	3.39858	3.12669	2.6509	2.14111	2.03915	2.03915	2.03915	2.03915	1.46139
chr11	134664559	134665712	chr11:134664559-134665712	.	.	0.512715	0.478262	0.39855	0.39855	0.36533	0.36532	0.46258	0.40031	0.37362	0.37362	0.37362	0.37362	0.389634	0.50101	0.59782	0.59782	0.59782	0.59782	0.478258	0.39855	0.39855	0.39855	0.39855	0.358694	0.192626	0.209234	0.219198	0.19927	0.19927	0.159416	0	0	0	0	0	0	0	0	0	0	0	0	0	0
chr11	134678079	134679184	chr11:134678079-134679184	.	.	0.049818	0	0	0	0	0	0	0	0	0	0	0	0	0	0	0	0	0	0	0	0	0	0	0	0	0	0	0	0	0	0	0	0	0	0	0	0	0	0	0	0	0	0	0
chr11	134683423	134684048	chr11:134683423-134684048	.	.	1.35002	1.21502	0.91126	0.81001	1.01251	1.01251	1.31627	1.5898	1.69929	1.69929	1.69105	1.68752	1.68752	1.35002	1.35002	1.35002	1.35002	1.35002	1.35002	1.68752	1.68752	1.68752	1.68752	1.51877	1.35002	1.35002	1.35002	1.21502	1.01251	1.01533	0.88363	0.780128	0.66425	0.66425	0.614432	0.49819	0.49819	0.49819	0.722371	0.74728	0.74728	0.74728	0.74728	0.49819
chr11	134735855	134737216	chr11:134735855-134737216	.	.	0.54799	0.49816	0.49816	0.587854	0.557956	0.49816	0.476812	0.557956	0.59782	0.59782	0.338763	0.19927	0.119562	0	0	0	0	0	0	0	0	0	0	0	0	0	0	0	0.103788	0.25947	0.25947	0.25947	0.25947	0.25947	0.25947	0.250128	0.24909	0.24909	0.24909	0.24909	0.24909	0.503721	0.5535	0.747225
chr12	129157	130281	chr12:129157-130281	.	.	0.33986	0.33986	0.33986	0.305874	0	0	0	0	0	0	0	0	0	0	0	0	0	0	0	0	0	0	0.135944	0.33986	0.33986	0.33986	0.33986	0.33986	0.33986	0.33986	0.33986	0.33986	0.33986	0.33986	0.33986	0.33986	0.33986	0.33986	0.33986	0.33986	0.33986	0.33986	0.33986	0.33986
chr12	175965	178245	chr12:175965-178245	.	.	0	0	0	0	0	0	0	0	0	0.305874	0.33986	0.33986	0.33986	0.33986	0.33986	0.33986	0.33986	0.33986	0.33986	0.33986	0.33986	0.33986	0.33986	0.33986	0.33986	0.33986	0.33986	0.33986	0.33986	0.33986	0.33986	0.33986	0.33986	0.033986	0	0	0	0	0	0	0	0	0	0
chr12	180927	181531	chr12:180927-181531	.	.	0.63869	0.63869	0.63869	0.646896	0.671514	0.407832	0.325496	0.325496	0.31934	0.31934	0.31934	0.31934	0.31934	0.31934	0.31934	0.31934	0.31934	0.31934	0.31934	0.31934	0.09708	0	0	0	0	0	0	0	0	0	0	0	0	0	0	0	0	0	0	0	0	0	0	0
chr1	41468679	41469708	chr1:41468679-41469708	.	.	0.62272	0.62272	0.62272	0.62272	0.62272	0.67441	0.69188	0.69188	0.69188	0.69188	0.728528	0.737181	0.750393	0.74728	0.687496	0.59782	0.59782	0.418477	0.39855	0.315504	0.144702	0.14233	0.14233	0.098049	0	0	0	0.074724	0.136993	0.156562	0.16605	0.16605	0.16605	0.16605	0.16605	0.16605	0.195948	0.19927	0.219198	0.24909	0.24909	0.24909	0.24909	0.29653
[truncated: 6,321 more rows]
[truncated: 456 more columns]

## Sheet: Fig 2e
	cell_1	cell_10	cell_11	cell_12	cell_13	cell_14	cell_15	cell_16	cell_17	cell_18	cell_19	cell_2	cell_20	cell_21	cell_22	cell_23	cell_3	cell_4	cell_5	cell_6	cell_7	cell_8	cell_9
[truncated: 33 more rows]
