# Supplementary material for: Single-cell Atlas of common variable immunodeficiency shows germinal center-associated epigenetic dysregulation in B-cell responses
Source: Nat Commun. 2022 Apr 1;13:1779. doi: 10.1038/s41467-022-29450-x (PMC8975885; doi:10.1038/s41467-022-29450-x)
Supplement: Supplementary file 19 — Source Data [file 41467_2022_29450_MOESM19_ESM.zip › Source datasets/Source Data Figure 3.xlsx]

## Sheet: Fig 3a
Data for UMAP representation can be access from ‘Steady-state B cells scATAC-seq’ dataset at https://single-cell-atlas-cvid.cellgeni.sanger.ac.uk/

## Sheet: Fig 3b
diff_AUC					-Log(p.value)
	Naive CVID vs CONTROL	USM CVID vs CONTROL	SM CVID vs CONTROL			Naive CVID vs CONTROL	USM CVID vs CONTROL	SM CVID vs CONTROL
Topic1	0.00166593	0.00722801	-0.00119744		Topic1	1.393	6.49715	0.830697
Topic2	-0.0049884	-0.00524276	-0.0181295		Topic2	1.96526	2.28269	9.77436
Topic3	0.00148183	0.00172118	0.00614107		Topic3	1.35321	1.94532	10.7268
Topic4	0.00110485	0.000782879	0.00978476		Topic4	0.999263	0.540459	13.2671
Topic5	0.000714746	0.000783161	0.00970973		Topic5	0.416053	0.685466	17.2413
Topic6	0.00118873	0.00110631	0.0124967		Topic6	0.706968	0.693811	14.0922
Topic7	-0.00200666	0.00244267	-0.0120265		Topic7	0.770839	0.931319	19.8183
Topic8	-0.0056945	-0.00686033	-0.0197581		Topic8	2.39722	2.79997	10.2093
Topic9	-0.00221793	-0.00373015	-0.00639007		Topic9	2.31258	3.64991	7.18318
Topic10	0.00246159	-0.00383855	0.00182903		Topic10	1.73302	1.16014	1.13386
Topic11	-0.00110395	0.00685823	-0.0066639		Topic11	0.574428	3.18944	7.15067
Topic12	-0.00034407	-0.000276435	0.00864004		Topic12	0.835058	0.394101	4.04926
Topic13	0.000231813	0.00159864	-0.00186933		Topic13	0.670965	1.64486	2.52597
Topic14	0.00126007	-0.000305557	0.00456766		Topic14	2.32699	0.315169	8.80827
Topic15	0.00386241	0.000512314	0.00677571		Topic15	2.95096	0.416443	10.2723
Topic16	0.00227122	-0.000406001	0.00889915		Topic16	2.6921	0.38874	16.5248
Topic17	-0.00185604	-0.0038459	-0.00512431		Topic17	2.31258	4.41401	5.98592
Topic18	0.00196837	0.00147229	0.00231537		Topic18	2.23882	1.00367	2.95687

## Sheet: Fig 3c
Depleted topics										Enriched topics
Log2(FC)					-Log10(p-value)					Log2(FC)					-Log10(p-value)
Motif Name	2	7	8		Motif Name	2	7	8		Motif Name	4	5	6		Motif Name	4	5	6
c-Jun-CRE(bZIP)	0.957726	0	0		c-Jun-CRE(bZIP)	13	0	0		CTCF(Zf)	1.48968	1.3715	1.45802		CTCF(Zf)	23	19	20
bZIP50(bZIP)	0.755488	0.658658	0.742916		bZIP50(bZIP)	30	13	30		BORIS(Zf)	0.828337	0.771233	0.745966		BORIS(Zf)	18	14	12
TGA9(bZIP)	0.594481	0	0.594315		TGA9(bZIP)	17	0	18
TGA4(bZIP)	1.36028	1.17679	1.20548		TGA4(bZIP)	26	12	22
TGA3(bZIP)	2.10005	0	1.70912		TGA3(bZIP)	20	0	13
TGA10(bZIP)	0.957606	0	0.965713		TGA10(bZIP)	24	0	26
TGA1(bZIP)	1.15625	1.06014	1.00186		TGA1(bZIP)	26	14	20
JunD(bZIP)	2.02647	1.80851	1.48717		JunD(bZIP)	26	11	12
Atf7(bZIP)	0.730652	0	0		Atf7(bZIP)	13	0	0
Atf2(bZIP)	1.00685	0	0		Atf2(bZIP)	17	0	0
Atf1(bZIP)	0.729653	0	0		Atf1(bZIP)	18	0	0
CRE(bZIP)	1.27494	0	1.15075		CRE(bZIP)	34	0	29
HY5(bZIP)	0.608763	0	0.645203		HY5(bZIP)	20	0	25
NFIL3(bZIP)	0.84031	0	0		NFIL3(bZIP)	12	0	0
BIM3(bHLH)	1.18875	0	1.19851		BIM3(bHLH)	12	0	13
BIM1(bHLH)	0	0	1.17804		BIM1(bHLH)	0	0	11
TFE3(bHLH)	0	0	1.93151		TFE3(bHLH)	0	0	24
SPCH(bHLH)	0	0	0.436229		SPCH(bHLH)	0	0	14
E-box(bHLH)	1.1649	0	1.41432		E-box(bHLH)	11	0	19
Myf5(bHLH)	0	0.61107	0		Myf5(bHLH)	0	12	0
MITF(bHLH)	0	0	0.469835		MITF(bHLH)	0	0	11
Cbf1(bHLH)	0	0	0.819643		Cbf1(bHLH)	0	0	12
MYB81(MYB)	0	0	0.500964		MYB81(MYB)	0	0	11
MYB101(MYB)	0.348527	0	0		MYB101(MYB)	11	0	0
E2F7(E2F)	0	0	0.697406		E2F7(E2F)	0	0	11
E2F4(E2F)	0.389157	0	0.442043		E2F4(E2F)	14	0	20
DEL2(E2FDP)	0	0	0.491794		DEL2(E2FDP)	0	0	11
NFY(CCAAT)	0.993607	0	1.05991		NFY(CCAAT)	52	0	66
PU.1-IRF(ETS:IRF)	0	0.439563	0		PU.1-IRF(ETS:IRF)	0	12	0
MYB(HTH)	0	0	0.322744		MYB(HTH)	0	0	13
Zfp57(Zf)	0.385005	0	0		Zfp57(Zf)	11	0	0
Sp5(Zf)	0.278038	0	0.25308		Sp5(Zf)	29	0	26
Sp2(Zf)	0.149982	0	0.116891		Sp2(Zf)	18	0	11
Klf4(Zf)	0.488291	0	0.623927		Klf4(Zf)	13	0	22
KLF6(Zf)	0.212994	0	0.216776		KLF6(Zf)	16	0	17
KLF5(Zf)	0.17124	0	0.160762		KLF5(Zf)	15	0	14

## Sheet: Fig 3d
Active enhancers
	Topic2	Topic8	Topic7	Topic4	Topic5	Topic6
Naive_active	-1.4368	-1.69993	0.313666	0.321349	0.580984	0.594077
GC_active	1.41456	1.45332	-0.202201	-0.104856	0.0554294	-0.512363
SM_active	-1.28608	-1.61724	0.000969381	0.693859	0.75739	0.541923
Plasma_active	0.846482	0.676539	-0.507867	0.141091	0.53124	0.0295462
Primed enhancers
	Topic2	Topic8	Topic7	Topic4	Topic5	Topic6
Naive_primed	-1.08192	-0.962473	1.07864	-0.281437	-0.44249	-0.0625422
GC_primed	-0.127174	0.148335	1.14814	-0.991849	-0.927868	-0.488696
SM_primed	-1.25123	-1.09961	1.20058	-0.512944	-0.687418	-0.162056
Plasma_primed	-1.59172	-1.86467	1.26594	-0.569	-0.462816	-0.595711
Repressed enhancers
	Topic2	Topic8	Topic7	Topic4	Topic5	Topic6
Naive_poised	-0.938579	-0.964039	-0.572283	0.995339	-0.0975868	1.01352
GC_poised	-1.24312	-1.20852	-0.766513	0.636552	0.489017	1.03236
SM_poised	-0.676618	-0.67602	-0.542909	0.0912399	0.0492874	0.271052
Plasma_poised	-1.13234	-1.08856	-0.665456	0.639356	0.407361	0.9236

## Sheet: Fig 3e
	Topic2	Topic8	Topic7	Topic4	Topic5	Topic6
ATF2_GM12878	1.71278	1.80805	0.432467	-0.72819	-0.513904	-1.03109
ATF7_GM12878	2.10326	2.02718	0.804849	-0.960686	-0.891456	-1.16393
BATF_GM12878	1.17115	0.58602	1.4046	-1.26102	-0.998672	-1.115
CTCF_Bcells	1.13177	1.16761	-1.27881	0.533505	0.590896	0.791377
CTCF_GM12878	1.34178	1.5821	-1.04403	0.476589	0.402951	0.298741
E2F4_GM12878	1.84316	1.78351	-0.844994	-0.0735697	0.107187	-0.165697
EBF1_GM12878	1.84548	1.59895	0.648048	-0.737078	-0.303397	-0.954532
ETS1_GM12878	1.47429	1.56697	-0.615603	0.154243	0.18666	-0.180839
H3K27ac_GM12878	1.70512	1.64563	-0.435319	-0.203527	0.170891	-0.614013
IRF4_GM12878	1.68204	1.57185	0.49373	-0.487731	-0.312248	-0.807176
NFATC1_GM12878	0.561396	0.432484	1.68343	-1.28896	-0.955879	-1.24165
PAX5_GM12878	1.6462	1.76461	-0.279362	-0.159263	-0.0363306	-0.60158
SP1_GM12878	1.6144	1.6658	0.0267454	-0.532805	-0.128473	-0.891022
