# Supplementary material for: Single-cell Atlas of common variable immunodeficiency shows germinal center-associated epigenetic dysregulation in B-cell responses
Source: Nat Commun. 2022 Apr 1;13:1779. doi: 10.1038/s41467-022-29450-x (PMC8975885; doi:10.1038/s41467-022-29450-x)
Supplement: Supplementary file 19 — Source Data [file 41467_2022_29450_MOESM19_ESM.zip › Source datasets/Source Data Figure 4.xlsx]

## Sheet: Fig 4a
Data for UMAP representation can be access from ‘Steady-state B cells scRNA-seq’ dataset at https://single-cell-atlas-cvid.cellgeni.sanger.ac.uk/

## Sheet: Fig 4c
Data for UMAP representation can be access from ‘Activated PBMCs Twins scRNA-seq’ dataset at https://single-cell-atlas-cvid.cellgeni.sanger.ac.uk/

## Sheet: Fig 4d
	TXN	CD37	CXCR4	CD52	CD82	TCL1A	TNFRSF13B	CD27	IGHV4-31	IGHV4-28	cell_type
TCAGGATCAGTTTACG-1	1.29426	2.45042	0	1.29426	1.84001	0	0	0	0	0	B_cells_memory_activated
GATCGCGTCCTACAGA-1	0	3.11273	2.09934	2.93926	0	1.52178	0	0	0	0	B_cells_naive
CGATCGGCACGGCCAT-1	0	3.76022	1.88622	2.23982	0	1.33426	0	0	0	0	B_cells_naive
CATGACACAACCGCCA-1	0	3.18949	1.36341	3.18949	0	2.27506	0	0	0	0	B_cells_naive
GACAGAGAGTGTTTGC-1	0	3.20667	0	2.55321	0	0	0	0	0	0	B_cells_naive_activated
GCGAGAAGTACTCAAC-1	2.8507	1.77325	0	0	0.966981	0	0	0	0	0	B_cells_memory_activated
GAATGAAGTTCACGGC-1	2.09636	1.02393	0	0	0	0	0	0	0	0	B_cells_memory_activated
CACTCCATCCAAGCCG-1	0.687446	1.37773	0.687446	1.37773	0.687446	0.687446	0	0	0	0	B_cells_naive_activated
GCGCAGTTCACTCCTG-1	0	3.65054	1.55805	2.98303	0	2.13996	0	0	0	0	B_cells_naive
CTCCTAGCATCATCCC-1	0	3.31	1.36907	2.28188	0	0	0	0	0	0	B_cells_naive
CGCTATCAGTACCGGA-1	0	3.38433	2.51764	3.04208	0	2.89585	0	0	0	0	B_cells_oligoclonal
TGCTGCTCAGTAGAGC-1	1.55539	1.55539	0	2.50232	1.55539	0	0	0	0	0	B_cells_naive_activated
ACGCCGACAGTACACT-1	1.14377	3.28328	2.45898	1.66339	0	1.14377	0	0	0	0	B_cells_naive
TTAGTTCAGGTGTTAA-1	0	3.09589	2.54365	2.08389	1.20753	2.33996	0	0	0	0	B_cells_naive
GCTTCCAGTGTGTGCC-1	1.68594	0	0	0	0	0	0	0	0	0	B_cells_memory_activated
GTGTGCGGTGACAAAT-1	0	2.79449	2.02556	2.02556	1.16111	0	0	0	1.68397	0	B_cells_memory
CCAATCCCAGACGCTC-1	0	3.98905	2.0878	3.68561	0	0	0	0	0	0	B_cells_naive
GTCTCGTTCTCAAGTG-1	1.8821	1.09471	0.467809	0.872053	0.334801	1.71795	0.785264	0	0	0	B_cells_memory_activated
ACCAGTAGTCGAGTTT-1	4.32434	1.78636	0	0	0	0	0	0	0	0	B_cells_memory_activated
GACGGCTTCTGACCTC-1	0	3.98295	0	2.49234	0	0	0	0	0	0	B_cells_naive_activated
TGAGGGATCGTTACAG-1	2.66507	0	0	0	1.69678	0	0	0	0	0	B_cells_memory_activated
GACGTGCTCATCTGCC-1-1	2.90369	1.35417	0	0	0	0	0	0	0	0	B_cells_memory_activated
TACTCATGTGTGAAAT-1	1.05744	2.34132	0	1.05744	1.05744	0	0	0	0	0	B_cells_memory_activated
CCTTACGAGGTGATTA-1	4.38704	1.73532	0	0	0	0	0	0	1.73532	0	B_cells_memory_activated
AACTCTTAGGGAACGG-1	1.96861	1.57148	0.257249	0.631325	0	1.73939	1.0153	0	0	0	B_cells_memory_activated
TCGCGTTAGGTGCTTT-1	1.16102	1.63758	0	1.53801	0	1.08164	0.218082	0	0.397014	0.218082	B_cells_memory_activated
ACAGCTAAGGCATGGT-1	1.40581	1.40581	0	0	2.32596	0	0	0	0	0	B_cells_memory_activated
AATCCAGGTTGCGCAC-1	0	2.09526	0	2.72492	0	0	0	0	0	0	B_cells_naive_activated
GCTTGAATCTCCGGTT-1	2.2264	2.09007	0	0.779745	1.21249	0	1.21249	0	0	0	B_cells_memory
TAGAGCTCACGGTAGA-1	0	4.02617	0	0	0	0	1.96238	0	0	0	B_cells_naive
TCAGGATAGTACACCT-1	2.56156	1.22118	0	0	2.73093	0	0	0	0	0	B_cells_memory_activated
GAGGTGATCCAGGGCT-1	0	2.80724	0	2.80724	0	0	0	0	0	0	B_cells_naive_activated
AAAGATGTCCTCAACC-1	1.49198	1.72179	0.764832	1.19309	0	0	0	0	0	0	B_cells_memory_activated
CCTAGCTCACATTCGA-1	0	3.66094	2.14939	2.92776	0	0	0	0	0	0	B_cells_memory
CTTACCGGTGCAGACA-1	0	3.13852	2.12305	2.12305	0	3.02614	1.23901	0	0	0	B_cells_naive
AGGCCACCAATGTAAG-1	0	2.82954	2.45317	1.84254	0	1.01915	1.01915	0	0	0	B_cells_naive
CGTCAGGCAAGCGAGT-1	1.81462	2.79827	1.81462	0	0	2.42281	1.81462	0	0	0	B_cells_naive_activated
GTTTCTAGTACCGTAT-1	1.86879	1.03915	0	0	0	0	0	0	0	0	B_cells_memory_activated
ATGGGAGAGTAGGTGC-1	0	0	0	0	0	0	0	0	0	0	B_cells_memory_activated
GTACTCCGTAAATGTG-1	2.98286	0	0	0	0	0	0	0	0	0	B_cells_memory_activated
CAGCAGCCACTCTGTC-1	0	1.46472	0	1.46472	0	0	0.746105	0	0	0	B_cells_memory_activated
AAACCTGGTCTGCCAG-1	0	2.88275	2.24408	0	2.24408	2.24408	0	0	0	0	B_cells_naive_activated
TCTATTGCACACAGAG-1	2.31805	1.04069	0	0	1.53952	1.04069	0	0	0	0	B_cells_memory_activated
GACTAACGTCGCATCG-1	0	3.38336	1.21565	2.09401	1.21565	0	0	0	0	0	B_cells_memory_activated
GATGCTACATCACGTA-1	3.28443	2.42281	0	0	0	3.07061	0	0	0	0	B_cells_memory_activated
CTACGTCAGTGGTAGC-1	2.132	1.24624	0	0.80586	0.482	0.80586	0	0	0	0	B_cells_memory_activated
ACGAGCCGTTGTCTTT-1	1.92914	1.07109	0.979357	0.765994	0	1.54952	0.63939	0	0	0	B_cells_memory_activated
CTCGGGAGTACCGTTA-1	0	2.72345	0	0	0	0	0	0	0	0	B_cells_memory_activated
CGTTGGGCATTTGCTT-1	0	3.83959	0	3.16771	0	2.5158	0	0	0	0	B_cells_naive
GACGTGCTCGAGCCCA-1	0	2.02595	0	2.38646	0	1.45667	0	0	0	0	B_cells_memory_activated
CCACGGAGTACAGCAG-1	2.49985	1.69969	0	0.750504	2.17776	1.8856	0.750504	0	0	0	B_cells_memory_activated
CATCGGGCACACATGT-1	0	3.46995	2.25038	2.51137	0	2.51137	0	0	0	0	B_cells_naive
GATGAGGCATGCCTAA-1	0	3.88842	3.02995	1.33861	0	0	0	0	0	0	B_cells_naive
TGCCAAAGTCCTGCTT-1	0	3.90444	1.61976	3.11839	0	2.84534	0	0	0	0	B_cells_naive
GACACGCTCTTCAACT-1	0	1.90084	0	0	0	0	0	0	0	0	B_cells_naive
CTGTGCTAGAAACGCC-1	1.43265	2.4985	0.953547	1.43265	1.43265	0	0	0	0	0	B_cells_memory_activated
AAGCCGCCATGGGACA-1	0	3.16663	0	3.0391	0	0	0	0	1.34571	0	B_cells_naive
GTAACGTGTTAGGGTG-1	2.5377	0	0	0	1.58586	2.17099	0	0	0	0	B_cells_memory_activated
TGCGTGGGTGGTAACG-1	0	3.45283	2.87273	3.5372	0	1.32995	0	0	3.7545	2.23458	B_cells_oligoclonal
AGGGATGTCCTCCTAG-1	0	1.69278	0	2.28942	0	1.69278	0	0	0	0	B_cells_naive_activated
CTCGGAGTCAGAGCTT-1	0	3.01179	0	0	0	0	0	0	0	0	B_cells_naive_activated
TGTCCCACAGCGTCCA-1	0	3.40947	0	2.84779	0	0	0	1.4469	0	0	B_cells_naive
CCTCTGAGTGCACCAC-1	3.09746	0	0	0	0	2.24672	0	0	0	0	B_cells_memory_activated
CCTTACGTCAACGCTA-1	0	2.61787	2.61787	3.27385	0	0	0	0	0	0	B_cells_naive
CAGCTAAGTTTAGCTG-1	0	4.17107	0	3.29533	0	2.8643	0	0	0	0	B_cells_naive
ACGATACAGCGGCTTC-1	1.75087	3.38635	0	3.78047	2.35321	0	0	0	0	0	B_cells_memory
GTGTGCGTCATGTGGT-1	0	3.8381	0	2.51441	0	1.56579	0	0	0	0	B_cells_naive
GGGAGATGTACAGACG-1	2.27106	1.04007	1.11779	0.863757	0.205937	0	0.522375	0	0	0	B_cells_memory
CAAGATCTCCATGCTC-1	0	3.83699	2.6106	1.79888	1.25887	1.25887	0	0	0	0	B_cells_memory
TTTATGCTCAGTTAGC-1	1.98404	1.18808	0.760984	0.451197	0	1.6077	0.997159	0	0	0	B_cells_memory_activated
TACTTGTTCGTTGACA-1	0	2.0001	2.0001	2.0001	0	2.0001	0	0	0	0	B_cells_naive_activated
GAAATGAAGTATGACA-1	2.04573	0.949594	0	0	0.333729	1.51853	0	0	0	0	B_cells_memory_activated
ATCTACTTCAGTGTTG-1	1.92096	3.58255	0	1.92096	1.92096	0	1.92096	0	0	0	B_cells_naive
GATGAAACATACTACG-1	0	3.17263	1.35035	1.90472	1.35035	0	0	0	0	0	B_cells_naive
CCCAATCAGGCTAGGT-1	0	2.29061	0	0	0	0	0	0	0	0	B_cells_naive_activated
CCTACACGTTCCAACA-1	1.83402	1.83402	2.44391	2.82001	0	0	0	0	0	0	B_cells_naive
CACAAACAGCCGCCTA-1	1.99419	1.19626	0.455483	0.767265	0	2.38028	0.767265	0	0	0	B_cells_memory_activated
TACAGTGTCTGCTGCT-1	0	3.4362	1.66686	2.63092	0	1.66686	0	0	0	0	B_cells_naive
ATCGAGTTCATCATTC-1	2.57835	0	0	0	0	0	0	0	0	0	B_cells_naive_activated
GGATGTTAGGACAGCT-1	1.6456	1.6456	1.6456	0	0	1.6456	0	0	0	0	B_cells_naive_activated
ACGTCAACACTCGACG-1	2.98197	0	0	0	1.97992	0	0	0	0	0	B_cells_memory_activated
ATCGAGTCAATGTTGC-1	0	0.995005	0.995005	0	0	0	0	0	0	0	B_cells_memory_activated
CAGCAGCAGTCTCGGC-1	0.966779	2.94043	0.966779	1.44902	0	0	0	1.77298	0.966779	0	B_cells_naive
CGGACACAGTGTACGG-1	0	3.58051	0	2.07673	0	2.07673	0	0	0	0	B_cells_naive_activated
CATGACATCCGTACAA-1	1.59176	3.02344	0	0	3.19762	0	0	0	0	0	B_cells_memory_activated
AAGGCAGCATTAGGCT-1	0	3.43981	1.79678	2.77823	0	2.77823	0	0	0	0	B_cells_naive
GCTTCCATCGTGTAGT-1	1.76759	1.44405	0.962758	0	0	0	1.76759	0	0	0	B_cells_memory_activated
AAGACCTTCCAGTATG-1	1.55953	3.43568	0	0	0	0	0	0	0	0	B_cells_memory_activated
CAGCGACCATATACCG-1	0	3.41519	2.48769	3.41519	0	2.12294	0	0	0	0	B_cells_naive
TTAGTTCCATGCGCAC-1	2.94966	0	0	0	0	2.30755	0	0	0	0	B_cells_naive_activated
GCGACCAGTCTGATCA-1	2.6519	2.0269	0	0	1.16216	2.28109	0	0	0	0	B_cells_memory_activated
ACATGGTAGGACCACA-1	0	3.60737	1.94279	2.76917	0.914106	2.13685	0	0	0	0	B_cells_naive
CATGCCTCACAACTGT-1	0	1.61297	0	0	1.61297	2.20115	0	0	0	0	B_cells_naive_activated
CAGAGAGCACTTCTGC-1	2.46951	2.84636	0	0	1.8576	1.8576	0	0	0	0	B_cells_naive_activated
CACAAACGTGCACCAC-1	1.85897	2.471	0	2.30543	1.03166	1.03166	1.52853	0	0	0	B_cells_memory_activated
TTAGTTCGTATATGAG-1	0	3.24565	1.01622	2.5907	1.50972	2.08579	1.50972	0	1.01622	0	B_cells_naive
GCTTGAAAGGCTACGA-1-1	0	2.55321	0	0	0	0	1.93502	0	0	0	B_cells_naive_activated
GTTACAGAGGGTCTCC-1	2.73564	3.11925	0	0	0	0	0	0	0	0	B_cells_memory_activated
CTGCGGACATTCACTT-1	0	0	0	0	0	0	0	0	0	0	B_cells_memory_activated
AATCCAGGTTCGAATC-1	3.11498	0	0	0	1.61689	0	0	0	0	0	B_cells_memory_activated
CTTAGGACAGATAATG-1-1	1.68044	0.810028	1.41584	0	0.810028	0	1.05499	0.484884	1.88947	0	B_cells_memory
GCAATCACACTGTTAG-1	3.64157	2.59405	0	0	0	0	0	0	0	0	B_cells_memory_activated
GGCCGATCAAGTCATC-1	1.3717	2.54696	0	1.3717	0	0	1.92921	0	0	1.3717	B_cells_oligoclonal
CGTGTCTAGCTAGTTC-1	0	2.17825	0	0	0	0	0	0	0	0	B_cells_naive_activated
TTTGTCATCCTCCTAG-1	2.01781	1.11122	0	1.44948	0.798787	0.798787	1.23712	0	0	0	B_cells_naive_activated
CAGATCACACATTCGA-1	1.94164	2.56035	0	2.93971	0	1.94164	0	0	0	0	B_cells_naive_activated
ACTGCTCGTTGGAGGT-1	2.65887	1.84247	0	0	1.84247	1.84247	0	0	0	0	B_cells_memory_activated
CGAACATAGAACTGTA-1	3.29238	1.82154	0	0	0	0	0	0	0	0	B_cells_memory_activated
GGTATTGCAAGACGTG-1	2.4408	2.4408	0	0	0	0	0	0	0	0	B_cells_memory_activated
TTAGGCATCTGTTGAG-1	1.52675	1.96367	1.15118	0.732831	0.307721	0.732831	0	0	0.307721	0	B_cells_memory_activated
AACTCAGGTGTGGTTT-1	0	3.40305	1.76518	2.74263	0	1.76518	0	0	0	0	B_cells_naive
TTCTTAGCATCCCATC-1	0	3.7202	1.41047	2.80272	0	2.33153	0	0	0	0	B_cells_naive
GTTCTCGGTATAGGGC-1	0	3.55244	2.61826	3.09948	0	1.6558	0	0	3.55244	2.24861	B_cells_oligoclonal
CTCGAGGTCCACGAAT-1	3.19313	0	0	0	0	0	0	0	0	0	B_cells_memory_activated
TGAGCCGCAGCTCGCA-1	2.88116	0	0	0	0	0	0	0	0	0	B_cells_naive
TGCGTGGAGAGTTGGC-1	1.8965	0	0	0	1.06039	1.5634	0	0	0	0	B_cells_memory_activated
CTCATTATCTCGCATC-1	1.76098	1.76098	0	0	0	1.76098	0	0	1.22644	0	B_cells_naive_activated
GCGGGTTAGAGCTGCA-1	2.14966	0.964965	0	1.15255	0	1.77055	0	0	0	0	B_cells_memory_activated
GCCTCTAAGGCCCTCA-1	2.41103	2.41103	1.47746	0	2.04945	1.47746	0	0	0	0	B_cells_memory_activated
GGATGTTCAGCTGTTA-1	1.7993	2.40612	0	2.78107	1.7993	1.7993	0	0	0	0	B_cells_naive_activated
CAGCGACTCCTTCAAT-1	0	2.46951	0	2.20965	0	1.8576	0	0	0	0	B_cells_naive_activated
ACCAGTACACGGATAG-1	2.98553	0.996512	0	0	0	0.996512	0	0	0	0	B_cells_memory_activated
GTGGGTCGTCATGCCG-1	1.28247	2.43555	0	1.28247	0	0	0	0	0	0	B_cells_memory_activated
GGCGTGTTCAGAGCTT-1	0	3.98818	1.3717	3.07243	0	1.3717	0	0	0	0	B_cells_naive
AGGGATGTCTACCTGC-1	0	3.29038	0	2.42845	0	1.8198	0	0	0	0	B_cells_naive
GAAGCAGAGCTCCTTC-1	0	2.72226	0	0	0	0	0	0	0	0	B_cells_naive_activated
ACCGTAATCATATCGG-1	1.11847	1.97136	0	0	0	0	0	0	0	0	B_cells_memory_activated
GGTGTTAGTAAACACA-1	0	2.58986	1.96906	2.22122	0	1.11667	0	0	0	0	B_cells_naive
GCTGCGAAGGGATCTG-1	1.62892	0	0	0	0	1.62892	0	0	0	0	B_cells_memory_activated
AATCGGTGTGGCCCTA-1	0	3.42834	3.10476	3.10476	0	0	0	0	0	0	B_cells_naive
CACCTTGTCGTGGACC-1	2.44816	2.08502	0	0	1.50904	0	0	0	0	0	B_cells_memory_activated
ATCTGCCGTTACAGAA-1	3.06475	2.68235	2.05536	0	0	1.4827	1.4827	0	0	0	B_cells_naive_activated
GGATGTTGTTGTACAC-1	0	2.4783	1.53479	2.4783	0	0	0	0	0	0	B_cells_memory
GATCTAGTCTATCCTA-1	2.63053	1.66652	0	0	1.66652	0	0	0	0	0	B_cells_memory_activated
GTACTCCAGACCTAGG-1	0	3.74594	3.38865	2.82751	0	1.43047	0	0	0	0	B_cells_naive
AGTGAGGCAGTGGAGT-1	0	3.74917	2.51077	2.1451	0	1.8957	0	0	1.05978	0	B_cells_naive
GTTACAGGTGTGGTTT-1	0	3.61092	3.3673	2.83321	0	2.83321	0	0	0	0	B_cells_naive
ATTACTCAGGGATGGG-1	1.24708	1.91501	0.602522	2.13304	0	0	1.46021	0	0	0	B_cells_memory_activated
TTCGGTCCACGACGAA-1	2.39917	1.09955	0	0	1.94711	1.09955	0	0	0	0	B_cells_memory_activated
TCGAGGCGTAAATACG-1	0	3.62988	2.58295	2.96291	1.96264	0	0	0	0	0	B_cells_naive_activated
TGGCCAGTCCAAGCCG-1	2.24332	1.65102	1.65102	1.65102	2.24332	0	0	0	0	0	B_cells_naive_activated
TACGGTAGTCTGATTG-1	2.43476	0	0	1.00632	0	0	1.00632	0	0	0	B_cells_memory_activated
TGCCAAACATCGATGT-1	0	3.73229	2.79058	2.62046	0	0	0	0	0	0	B_cells_naive
CAGCGACAGAGACTAT-1	1.3645	3.66045	2.53805	2.91683	0	1.3645	0	0	0	0	B_cells_naive
ACGAGGACAATAACGA-1	3.18347	0	0	0	0	1.58002	0	0	0	0	B_cells_memory_activated
CGACCTTAGCCAGAAC-1	0	3.70429	1.49185	2.8036	1.00161	2.26314	0	1.00161	1.00161	0	B_cells_naive
CTCGGGAAGTTCGCAT-1	0	2.33279	0	2.33279	2.70538	0	0	0	0	0	B_cells_naive_activated
CTGATCCAGGGAGTAA-1	1.93308	2.18391	0	1.77929	1.77929	0	0	0	0	0	B_cells_memory_activated
CCTTTCTAGGTGCACA-1	0	3.05602	0	2.40888	0	2.40888	0	0	0	0	B_cells_naive
ACCTTTAAGATGCCTT-1	0	2.23757	1.33241	0	0	0	0	0	1.33241	0	B_cells_memory_activated
CTCGGGATCCGAGCCA-1	3.11994	2.47001	2.47001	0	0	0	0	0	0	0	B_cells_memory_activated
CAGCTGGAGTTTGCGT-1	3.35226	2.06582	0	0	2.69352	0	0	0	0	0	B_cells_memory_activated
TAGAGCTAGGGTGTTG-1	2.2198	0.608295	0.28887	0.608295	0	1.64606	0.15483	0	0	0	B_cells_memory_activated
ACTTTCAAGAGCAATT-1	0	3.87109	2.13064	3.03434	0	2.13064	1.24514	0	1.24514	0	B_cells_naive
AGCTCTCTCTCCAACC-1	0	3.6623	1.99131	2.61376	0	1.99131	0	0	0	0	B_cells_naive
GACAGAGGTACAGTGG-1	0	3.80809	2.6362	2.80651	0	1.27871	0	0	0	0	B_cells_naive
CAAGATCAGTCCATAC-1	0	2.8572	2.98352	3.09567	0	2.8572	0	0	0	0	B_cells_naive
CTCGTCAGTGACTCAT-1	1.56459	2.14727	0	1.06138	1.06138	1.56459	0	0	0	0	B_cells_naive
TACGGGCGTGTGACGA-1	0	3.3813	2.09214	2.9315	0	0	0	0	0	0	B_cells_naive
CTCCTAGCAGTATCTG-1	0	3.61326	1.61136	2.56717	0	1.61136	0	0	0	0	B_cells_naive
ATCATCTGTAGTGAAT-1	0	3.11829	0	2.63652	0	0	0	0	0	0	B_cells_naive_activated
CTACATTAGGGTTTCT-1	2.42479	1.71878	0	0	1.19054	1.19054	0	0	0	0	B_cells_memory_activated
TAAGTGCAGTGCGATG-1	0	2.08718	0	0	0	2.54712	1.21017	0	0	0	B_cells_memory_activated
TTTGTCATCAGGCGAA-1	1.62098	0	0	1.39712	0	0	0.700375	0	0	0	B_cells_memory_activated
CCCAATCTCGCTTAGA-1	2.63741	2.17318	0	0	1.82306	1.82306	0	0	0	0	B_cells_memory_activated
CGTGTCTCAAAGTGCG-1	2.41544	1.4812	0.292538	1.31335	0	2.00911	0	0.292538	0	0	B_cells_memory_activated
ACGCAGCGTACAGTTC-1	0	4.19544	0	2.4763	0	0	0	0	0	0	B_cells_naive
TTTACTGCAACACCTA-1	0	3.31795	3.07693	1.93325	0	1.93325	0	0	0	0	B_cells_naive
GATGAGGTCGTCACGG-1	2.27443	0.41415	0	0.931869	0	0.41415	0.41415	0	0	0	B_cells_memory_activated
ACGCAGCAGCAACGGT-1	0	0	1.725	0	0	1.725	0	0	0	0	B_cells_memory_activated
CACCAGGTCTACTCAT-1	2.18227	1.50323	0	0	0	1.01091	0	0	0	0	B_cells_memory_activated
ACGCCGACAACTGCTA-1	2.14294	2.14294	0	0	0	0	0	0	0	0	B_cells_naive_activated
AGTGTCAGTCGACTAT-1	0	2.96262	0	0	0	0	0	0	0	0	B_cells_memory_activated
TCGGGACAGGAGTCTG-1	2.09978	1.4257	0.191213	0.719587	0	1.80125	1.13371	0	0	0	B_cells_memory_activated
GGCCGATAGTGTGAAT-1	1.66468	1.77427	0.477473	0.799303	0	1.23779	0.477473	0	0	0	B_cells_memory_activated
ATAACGCGTACCGTAT-1	0	2.74173	0	2.74173	0	0	0	0	0	0	B_cells_naive_activated
ACGGGTCCATCGGTTA-1	0	2.19385	1.6064	1.09609	0	0	0	0	0	0	B_cells_memory
TTATGCTCAGACGCTC-1	0	3.47242	0	3.38021	2.25266	0	2.25266	2.25266	0	0	B_cells_memory
TACCTATGTAGCTGCC-1	1.77201	1.64579	0.529169	1.129	0.299186	1.64579	0.299186	0	0	0	B_cells_memory_activated
TACGGGCTCGCCATAA-1	2.47988	1.28224	0	0.94111	1.73844	1.82607	0	0	0	0	B_cells_memory_activated
AACTGGTAGAAACCTA-1	3.0304	0.711542	0	0	0	1.41376	0	0	0	0	B_cells_memory_activated
CAAGTTGGTTACGGAG-1	0	3.99895	1.23363	3.13127	0	1.23363	0	0	0	0	B_cells_naive
CCTTCGACATACGCCG-1	0	0	2.80871	2.80871	0	0	0	0	0	0	B_cells_naive_activated
CTGAAGTTCGTACGGC-1	2.67886	0	0	0	0	0	0	0	0	0	B_cells_naive_activated
CACATTTGTCTCGTTC-1	0	3.87589	2.54994	3.51058	0	2.28796	0	0	0	0	B_cells_naive
TTGGAACCATGCCACG-1	0	3.32452	2.29542	2.29542	0	2.29542	0	0	0	0	B_cells_naive_activated
GCAGTTACACCGTTGG-1	0	1.78142	1.24391	0	1.78142	0	0	0	0	0	B_cells_memory
CTACGTCAGTTCGCGC-1	1.85163	1.74028	0	0	0.851241	1.3043	0.513587	0	2.12633	0.513587	B_cells_oligoclonal
CCCTCCTCATTCCTCG-1	0	2.24107	0	0	0	0	3.26614	0	0	0	B_cells_naive_activated
TTTATGCTCTCGAGTA-1	1.9651	0.929765	0.60796	1.12872	0.245995	1.33208	0.873161	0	0	0	B_cells_memory_activated
GACGTTAAGAGGTACC-1	0	2.87831	2.40428	1.47175	0	0	0	0	0	0	B_cells_naive
TTGGAACTCGAGCCCA-1	3.29989	2.27246	2.27246	0	0	0	0	0	0	0	B_cells_memory_activated
CCTTTCTAGCCGTCGT-1	2.06058	1.81448	0	0	0.997916	0.618591	0	0	0	0	B_cells_memory_activated
GTCCTCAGTTCGAATC-1	0	3.53968	1.46916	2.40124	0	1.46916	0	0	0	0	B_cells_naive
ATCATGGTCGTAGGAG-1	2.20509	1.85328	0	0	1.30572	1.30572	0	0	0	0	B_cells_memory_activated
TGCGTGGCACGAAACG-1	0	3.45256	2.15701	3.45256	0	0	0	0	0	0	B_cells_memory
GACCTGGGTGTTTGTG-1	0	3.36876	1.88836	2.88063	0	0	0	0	0	0	B_cells_naive
CATTATCGTCGGCACT-1	0	2.72359	0	2.09401	0	2.09401	0	0	0	0	B_cells_naive_activated
ACAGCTACAATGGAGC-1	0.939177	3.47065	0.939177	2.17354	0	1.41482	0	0	0	0	B_cells_naive_activated
CTCTACGCAAGTTAAG-1	1.96827	0.862258	0.294255	0.521322	0.70625	1.31829	0.997181	0	0	0	B_cells_memory_activated
AATCCAGTCGGCGCAT-1	2.95052	0	0	0	0	0	0	0	0	0	B_cells_memory_activated
CTCACACCAGGTGCCT-1	3.06621	2.4186	0	0	0	0	0	0	0	0	B_cells_memory_activated
GCTGCGACATGGAATA-1	2.69577	1.82154	0	0	2.57183	0	0	0	0	0	B_cells_memory_activated
TTTGGTTGTCCGAGTC-1	2.77409	0	0	0	0	0	0	0	0	0	B_cells_memory_activated
CCGTGGACACGGCGTT-1	0	3.9631	0	2.7304	0	1.90741	0	0	0	0	B_cells_naive_activated
TTGCGTCCACTAGTAC-1	0	3.85568	1.27258	2.79851	0	1.81484	0	0	0	0	B_cells_naive
CACATTTTCAAGGCTT-1	0	3.33187	0.988392	2.40888	1.47564	0	0.988392	0	0.988392	0	B_cells_memory
GAATGAAGTACAGTTC-1	0	2.51685	1.56789	2.15095	0	1.56789	0	0	0	0	B_cells_naive_activated
GACTAACAGAGTCTGG-1	1.69652	0.99218	0.614404	0.99218	0.614404	2.22715	0.723042	0	0	0	B_cells_memory_activated
AAGGCAGGTAGCGATG-1	3.81976	0	0	0	1.33159	1.33159	0	0	0	0	B_cells_memory_activated
CTAACTTGTACCGTTA-1	0	1.60149	0	1.60149	0	0.688184	0.688184	0	0	0	B_cells_memory_activated
CAAGGCCAGAAACCAT-1	0	0	0	0	0	0	0	0	0	0	B_cells_naive_activated
GATGCTATCAGTACGT-1	0	3.41825	1.93198	0	1.93198	0	0	0	0	0	B_cells_naive_activated
GCGCCAACACTGCCAG-1	1.27741	3.61691	1.27741	2.63452	1.27741	1.82045	0	0	0	0	B_cells_naive
GTCGGGTAGCTATGCT-1	0	3.53741	2.66383	3.53741	0	0	0	0	0	0	B_cells_naive
ATAACGCGTGTCCTCT-1	0	1.83513	0	1.83513	0	0	2.82125	0	0	0	B_cells_naive
ATCGAGTAGTGTCCAT-1	0	3.86936	0	0	0	0	0	0	0	0	B_cells_naive
CGCTTCATCATAGCAC-1	0	3.09243	0	1.8338	0	0	1.8338	0	0	0	B_cells_memory
AGGTCCGGTGTCAATC-1	1.84046	3.49032	0	1.84046	0	1.84046	0	0	0	0	B_cells_naive_activated
GAAGCAGGTCTCGTTC-1	0	3.61805	2.30918	3.33927	1.39179	0	1.39179	0	0	0	B_cells_naive
ATTCTACAGCTAGTTC-1	1.68304	1.5053	0.422536	0.718646	0.300513	1.13247	0.422536	0	0	0	B_cells_memory_activated
AGCGGTCCATGGTAGG-1	0	4.1203	2.70668	2.97753	0	0	0	0	0	0	B_cells_naive
CAGCAGCAGCCAGGAT-1	3.18338	0	0	0	2.26934	0	1.35867	0	0	0	B_cells_memory_activated
GTCAAGTAGAGGACGG-1	0	3.07848	2.69577	3.35459	0	2.06793	0	0	0	0	B_cells_naive
TGACGGCTCGGTTCGG-1	1.4952	2.26701	1.4952	0	0	2.06944	0	0	0	0	B_cells_naive_activated
CTCGGAGTCTCTGTCG-1	0	3.56761	1.77814	1.77814	0	2.75725	0	0	0	0	B_cells_naive
TTGGAACCAGATCCAT-1	1.89842	3.70691	2.51372	1.89842	0	2.89182	0	0	0	0	B_cells_naive_activated
ATTTCTGTCTAACTTC-1	0	2.89171	2.68235	3.21221	0	1.4827	0	0	2.41721	0	B_cells_naive
CTCGGGACAGCTGCTG-1	0	2.26006	0	0	0	0	0	0	0	0	B_cells_naive_activated
AAAGATGAGCGTCAAG-1	2.34763	0	0	0	1.74578	1.98885	0	0	0	0	B_cells_memory_activated
CGGAGCTAGCGATGAC-1	3.04537	0	1.17068	0	2.03766	2.03766	1.17068	0	0	0	B_cells_memory_activated
AACTCTTTCCGCATCT-1	2.08656	3.09881	3.59143	2.08656	0	0	2.08656	0	0	0	B_cells_memory
TTTCCTCTCGTTGACA-1	0	0	0	0	0	0	0	0	0	0	B_cells_naive
TCCACACGTATAGGTA-1	1.86777	0	0.389327	0.668841	0.538818	0	1.90387	0.538818	0	0	B_cells_memory
TCATTTGTCTTCCTTC-1	2.07278	2.70094	1.49816	0	3.08377	0	0	0	0	0	B_cells_naive_activated
TCTGAGACACCATCCT-1	0	2.20293	0	0	0	0	0	0	0	0	B_cells_naive_activated
TTCTTAGAGGATTCGG-1	3.3228	0	0	0	0	0	0	0	0	0	B_cells_memory_activated
ACGGGTCTCTAACTGG-1	0	2.4052	0	0	0	0	0	0	0	0	B_cells_memory_activated
CTACGTCAGCGCTCCA-1	2.90152	0	0	0	2.52316	0	0	0	0	0	B_cells_memory_activated
CCATGTCCAATACGCT-1	3.53565	1.21782	0	0	2.72647	0	0	0	0	0	B_cells_memory_activated
TGATTTCCAGACACTT-1	1.94935	2.56865	2.56865	0	0	0	0	0	0	0	B_cells_naive_activated
TTCTCCTGTTCGTCTC-1	0	0	0	0	0	0	0	0	0	0	B_cells_memory_activated
CCTACCAGTCCGAACC-1	1.77547	0.683408	0.503042	0.968641	0	2.01988	1.37165	0	0	0	B_cells_memory_activated
GCGGGTTCATACGCTA-1	2.70868	1.3355	0	0	0	0	0	0	0	0	B_cells_memory_activated
CTAATGGTCTTCATGT-1	0	0	0	0	0	0	0	0	0	0	B_cells_naive_activated
ACCAGTACAGCCTGTG-1	3.82403	2.58135	1.62367	0	0	0	0	0	0	0	B_cells_memory_activated
ACTTACTTCAACCAAC-1	0	3.54915	0	2.24559	0	0	0	0	0	0	B_cells_memory
GCAATCAAGACAGGCT-1	1.7189	1.48926	0.762954	0.323194	0	1.78506	0.567055	0	0	0	B_cells_memory_activated
GGCCGATGTGGACGAT-1	3.18144	0	1.91255	0	0	0	0	0	0	0	B_cells_memory_activated
CATTATCAGGTGCAAC-1	2.10217	0	0	0	0	0	0	0	0	0	B_cells_memory_activated
CAACCAAGTAGCACGA-1	1.63994	2.06999	0.526191	0	0	0.526191	0	0	2.36974	0	B_cells_naive_activated
CGGACGTCACCAGGCT-1	2.76547	2.13337	0	0	2.49855	1.55215	0	0	0	0	B_cells_memory_activated
CTTGGCTGTGAGCGAT-1	2.15183	0.867912	0.5253	1.32545	1.32545	0	0	1.56868	0	1.22917	B_cells_memory
TCAGCAACATGTCTCC-1	2.28188	3.31	0	0	0	0	0	0	0	0	B_cells_naive_activated
CGTGTAACATGATCCA-1	0	3.13634	2.98941	2.8171	0	2.60879	0	0	0	0	B_cells_naive
GAATGAATCGGATGTT-1	0	3.38756	1.28077	2.63885	0	1.82436	0	0	0	0	B_cells_naive
TGCACCTGTACCGGCT-1	2.56865	2.56865	0	0	0	0	0	0	0	0	B_cells_naive_activated
CGTAGCGCAGCATGAG-1	0	0	0	0	0	0	0	0	0	0	B_cells_naive
TTTGGTTTCCGGGTGT-1	3.33802	0	0	0	2.53698	0	0	0	0	0	B_cells_memory_activated
GGACAAGGTGAGTATA-1	2.51137	0	0	0	0	0	0	0	0	0	B_cells_memory_activated
CATTATCGTCGCTTCT-1	0	3.47838	1.98532	2.60733	0	0	0	0	3.26292	1.42087	B_cells_oligoclonal
AAAGATGAGCTCCTTC-1	2.27402	0	0	0	1.36255	0	0	0	0	0	B_cells_memory_activated
GATCAGTAGTCACGCC-1	0	3.30174	3.00488	2.07643	0	1.5014	0	0	1.00941	0	B_cells_naive
GTATCTTAGTCATGCT-1	0	2.33827	0	0	0	0	2.33827	0	0	0	B_cells_naive_activated
CTACATTCAGTATGCT-1	0	3.64217	0	0	0	2.13238	0	0	0	0	B_cells_memory_activated
AGCTCTCAGAGTGACC-1	1.36855	1.36855	0.312038	0.902121	0	0.549515	1.27073	0	0	0	B_cells_memory_activated
CGATGGCGTTTAGCTG-1	2.16007	1.32491	0.929939	0.652644	0	0	0.267636	0.267636	0.478556	0.267636	B_cells_memory_activated
CCTAGCTTCCCAACGG-1	1.85441	1.85441	0	0	2.8428	0	0	0	0	0	B_cells_memory_activated
GTCCTCAAGGTAGCTG-1	2.55431	0	0	0	1.74832	1.74832	0	0	0	0	B_cells_memory_activated
ACACCAACATGTTGAC-1	0	3.84393	0	3.72882	0	0	0	1.80479	0	0	B_cells_memory_activated
AGGCCGTGTCAAGCGA-1	1.73763	3.52007	3.19537	2.71148	0	0	0	0	0	0	B_cells_naive
TGCCAAAGTAAGCACG-1	0	3.54515	1.97831	2.84487	0	0	0.809198	0	0	0	B_cells_naive
TTGAACGCATAAAGGT-1	2.05804	0	0	0	0	1.48508	0	0	0	0	B_cells_memory_activated
GTTCGGGCACGACGAA-1	0	3.358	1.8789	0	0	0	0	0	0	0	B_cells_naive_activated
AACTCTTAGGTGTTAA-1	0	2.78629	0	0	0	0	0	0	0	0	B_cells_memory_activated
GACAGAGGTATATCCG-1	0	3.37674	2.34421	2.34421	0	2.34421	0	0	0	0	B_cells_naive_activated
CATGCCTAGGTGTTAA-1	2.9897	0	0	0	0	0	0	0	0	0	B_cells_memory_activated
CGACTTCGTACCGAGA-1	0	4.0322	1.96765	2.58834	0	3.24319	0	0	1.40534	0	B_cells_naive
TTGGAACCAATCTACG-1	1.8082	2.79106	0	0	0	0	0	0	0	0	B_cells_naive_activated
TTAGGACAGCTCAACT-1	0	3.46312	2.24408	2.71157	0	2.24408	0	0	0	0	B_cells_naive
CAAGGCCGTAGGACAC-1	0	2.24332	0	0	0	0	0	0	0	0	B_cells_naive_activated
GATCGCGGTCTAGTGT-1	2.53115	0	0	0	0.718637	1.13246	0.718637	0	0	0	B_cells_memory_activated
GATCGCGAGAGTACAT-1	0	1.85943	0	2.47149	0	1.85943	0	0	0	0	B_cells_naive_activated
GACACGCGTAAGAGAG-1	0.941079	2.71235	0	0	0	1.7384	0	0	0	0	B_cells_memory_activated
ACACTGACACACAGAG-1	0	3.25091	1.24743	2.9107	1.24743	1.24743	0	0	0	0	B_cells_naive
TGCCAAAGTGTTAAGA-1	2.02572	1.83502	0	0	0	1.28995	0	0	0	0	B_cells_memory_activated
CGGACTGGTGGCAAAC-1	3.7232	2.48634	0	0	1.54168	0	1.54168	0	1.54168	1.54168	B_cells_oligoclonal
TCTCATAGTAGCACGA-1	1.75759	1.75759	0	0	1.75759	0	1.75759	0	0	0	B_cells_memory_activated
CTTCTCTTCAACACAC-1	1.05368	1.28522	0.751845	0.558056	0	0	0.914106	0	0	0	B_cells_memory
CTCTGGTAGATCCTGT-1	2.25032	1.1387	0	0	2.25032	0	0	0	0	0	B_cells_memory_activated
CTCGAAACATGTCTCC-1	1.66663	2.0989	0	1.90594	0	1.66663	0	0	0	0	B_cells_naive_activated
ACGCAGCCAGGGTACA-1	0	3.14268	2.61493	3.14268	0	2.35135	0	0	0	0	B_cells_naive
TCGGGACTCCTTAATC-1	0	0	0	0	0	1.85943	0	0	0	0	B_cells_memory_activated
AGCAGCCCATCCGCGA-1	1.26183	0.667551	0.490401	1.06434	0	1.74873	0.490401	0	0	0	B_cells_memory_activated
GCATGATGTTAAGGGC-1	1.88741	2.5018	0	1.88741	0	1.88741	0	0	0	0	B_cells_naive_activated
TCGCGTTCAGTTCATG-1	0	2.13369	0	0	0	1.55245	0	0	0	0	B_cells_memory_activated
TGAGGGAGTCTCTCTG-1	0	3.53335	2.72425	2.35106	0	1.74891	0	0	0	0	B_cells_naive_activated
AACTCTTTCATCGATG-1	2.66756	2.29622	0	0	0	0	0	0	0	0	B_cells_memory_activated
ATGCGATAGTCATGCT-1	2.84595	0.732944	0.732944	0.732944	1.15133	1.44541	1.15133	0	0	0	B_cells_memory_activated
AAATGCCGTGTCGCTG-1	0	3.83214	2.63212	2.63212	0	3.01332	0	0	0	0	B_cells_naive
TGACGGCTCGGCATCG-1	2.43318	2.43318	0	0	3.08145	0	0	0	0	0	B_cells_memory_activated
CTCATTATCGTCTGCT-1	0	3.76013	1.38547	2.3016	0	1.94497	0	0	0	0	B_cells_naive
GGAACTTTCGTTTAGG-1	0	1.64695	0	0	1.64695	0	0	0	0	0	B_cells_memory_activated
CTACGTCAGATCACGG-1	0	3.54853	1.43875	2.50585	2.00564	0	1.43875	0	2.2015	1.43875	B_cells_oligoclonal
CTCACACTCACGAAGG-1	1.52206	2.29799	1.02634	2.29799	1.02634	0	1.02634	0	0	0	B_cells_memory_activated
CGAGAAGCAAACCCAT-1	2.62556	0	0	0	0	0	0	0	0	0	B_cells_memory_activated
TATGCCCTCCGAGCCA-1	4.07705	1.9165	0	0	0	0	0	0	0	0	B_cells_memory_activated
TCTCATATCATCACCC-1	0	3.07388	1.49012	0	0	0	0	1.49012	0	0	B_cells_memory
TCGGTAAAGGGCACTA-1	1.84943	2.83724	0	2.83724	0	0	0	0	0	0	B_cells_naive_activated
CGTTCTGAGTTTGCGT-1	0	2.59865	1.97724	1.97724	0	1.97724	0	0	0	0	B_cells_naive
ACTTGTTAGCCAGTTT-1	0	3.5532	2.64248	3.29939	0	1.82764	0	0	0	0	B_cells_naive
CACTCCATCGAGCCCA-1	0	2.45333	0	2.82971	1.84269	0	2.45333	0	0	0	B_cells_memory
ATGAGGGCAGATCCAT-1	0	3.73071	2.87709	3.00356	0	1.2222	0	0	0	0	B_cells_naive
GGGACCTTCCTCAATT-1	2.42609	2.80166	0	0	2.80166	0	0	0	0	0	B_cells_memory_activated
CTAGTGAGTAGCTAAA-1	0	1.87072	0	2.59221	1.32082	0.86426	0.86426	0	0	0	B_cells_naive_activated
TTAACTCGTCATCCCT-1	3.2304	1.42749	0	0	0.7208	0	0	0	0	0	B_cells_memory_activated
CACATAGAGTGGACGT-1	0	3.24615	0	2.90602	1.24391	0	1.78142	0	0	0	B_cells_memory
CGGTTAATCCCTTGTG-1	0	2.88355	1.65238	2.44656	0	1.65238	0	0	0	0	B_cells_naive
GCAAACTGTGTGCCTG-1	0	3.35659	2.43223	2.43223	0	2.43223	0	0	0	0	B_cells_naive
AAGTCTGAGTCGCCGT-1	0	3.01917	0	2.01376	0	2.3737	0	0	0	0	B_cells_naive
TACTCGCTCTGCAGTA-1	3.08875	0	0	0	2.07734	0	0	0	0	0	B_cells_memory_activated
CAGGTGCGTCAATGTC-1	3.16228	0	0	1.44269	1.44269	0	0	0	0	0	B_cells_memory_activated
TTCTCAACACGCCAGT-1	2.46098	0.755197	0	0	0	1.47798	0	0	0	0	B_cells_memory_activated
GATCAGTTCCTTCAAT-1	0	3.64776	3.0508	3.48543	0	2.52606	0	0	0	0	B_cells_naive
TCATTTGTCGAGAACG-1	1.38323	2.56117	0	2.2989	0	0	1.9424	0	1.9424	1.38323	B_cells_oligoclonal
GGCTCGATCTTGCCGT-1	0	3.83926	2.20031	2.83648	0	0	1.30181	0	0	0	B_cells_naive
GGGACCTAGCGAAGGG-1	2.04177	0.850511	0	0	1.85056	0	0.850511	0	0	0	B_cells_memory_activated
AGCTCCTAGATACACA-1	1.24408	3.49974	1.24408	2.38683	0	1.78162	0	0	0	0	B_cells_naive
TAGAGCTTCTATGTGG-1	1.07926	2.91683	2.53805	2.17134	1.92096	1.07926	0	0	0	0	B_cells_memory_activated
TAGTTGGAGCAGACTG-1	0	3.6059	2.41884	2.93955	0	1.81097	0	0	0	0	B_cells_naive
TTTGGTTTCTTCATGT-1	2.71235	2.08348	2.08348	0	2.08348	0	0	0	0	0	B_cells_memory_activated
GCGGGTTCAGCTGTGC-1	1.69465	0.819745	0.491619	1.06639	0	1.57065	1.06639	0	0	0	B_cells_memory_activated
CTAACTTAGAGTCGGT-1	0	2.9352	0	2.29381	0	0	0	0	0	0	B_cells_naive
CTGTGCTGTCTAGTGT-1	0	3.50117	2.54101	1.36689	0	2.54101	0	0	0	0	B_cells_naive
CTCGAGGTCCGAACGC-1	0	2.77988	0	2.77988	0	1.79825	0	0	0	0	B_cells_naive
GATTCAGAGAAGAAGC-1	0	2.50232	0	0	0	0	0	0	2.50232	2.50232	B_cells_oligoclonal
CAGAGAGGTTCTGTTT-1	2.76053	0	0	0	0.90859	0	0	0	0	0	B_cells_memory_activated
GTTCTCGTCGGATGTT-1	2.13482	0.88381	0.536523	0.88381	0	0	1.59031	0	0	0	B_cells_memory
CCAATCCCAGCTCGCA-1	1.63202	0.803912	0	1.11747	0.344597	1.11747	0.97293	0	0	0	B_cells_memory_activated
AGAATAGTCCTTGCCA-1	1.5151	2.45527	0	0	0	1.5151	0	0	0	0	B_cells_memory_activated
CTAGCCTAGTGGAGTC-1	0	2.71367	3.09679	2.71367	0	2.08471	0	0	0	0	B_cells_naive
GAAGCAGGTCGAATCT-1	1.68954	2.28584	0	0	1.68954	0	0	0	0	0	B_cells_memory_activated
GGGCACTTCTTTCCTC-1	0	0	0	0	0	2.73093	0	0	0	0	B_cells_naive_activated
GTCCTCATCCAGAGGA-1	2.60966	1.25815	0	0	2.14671	0	1.25815	0	0	0	B_cells_memory_activated
ACATGGTTCGCGTAGC-1	1.81894	3.07552	0	2.42751	2.42751	0	0	0	0	0	B_cells_memory_activated
AGGCCGTTCACCACCT-1	0	2.51372	0	0	0	0	0	0	0	0	B_cells_naive_activated
GACTACAAGCACACAG-1	0	3.37005	0	0	0	0	0	0	0	0	B_cells_naive_activated
GTATCTTAGTCGTACT-1	0	3.74846	1.72387	0	0	2.3236	0	0	1.19486	0	B_cells_naive
ATAAGAGAGTATCGAA-1	2.14294	3.16012	0	0	0	0	0	0	0	0	B_cells_memory
CAGCGACAGATCCTGT-1	1.28511	3.81675	1.8294	2.81483	0	2.43888	0	0	0	0	B_cells_naive
GTCGGGTGTCTCATCC-1	3.26534	2.9903	0	0	0	0	0	0	0	0	B_cells_memory_activated
GAAACTCCACGGATAG-1	2.1679	0	0	2.1679	0	0	0	0	0	0	B_cells_naive
TCAGGTACATATACGC-1	0	2.19014	0	2.82572	0	0	0	0	0	0	B_cells_naive_activated
TTGGCAACAACGATGG-1	0	3.14087	0	0	0	0	0	0	0	0	B_cells_naive_activated
GGGACCTGTACGCACC-1	3.67328	1.50167	0	0	2.43952	1.50167	0	0	0	0	B_cells_memory_activated
ACTGAACGTCACCTAA-1	0	3.04452	0	0	0	0	0	0	0	0	B_cells_naive_activated
CTGTGCTCACAGCGTC-1	0	3.57156	2.26624	2.90614	2.26624	0	0	0	0	0	B_cells_naive_activated
GTTACAGAGGAGTAGA-1	1.20099	3.95346	0	2.97488	1.20099	1.20099	0	0	1.20099	0	B_cells_naive
GATCGTAAGCAATCTC-1	0	2.5415	0	2.71061	0	0	0	0	0	0	B_cells_naive
CCAATCCAGTTCGATC-1	2.72825	2.72825	2.0984	0	0	0	0	0	0	0	B_cells_naive_activated
TCACGAATCACAATGC-1	0	3.36904	2.91948	3.24041	1.50548	0	0	0	3.84122	0	B_cells_naive
CGAACATGTGTAAGTA-1	3.65769	1.98722	0	0	1.98722	0	0	0	0	0	B_cells_memory_activated
TACTCGCGTAAGAGGA-1	1.97545	1.32441	0.710487	0.710487	0	1.82049	0.710487	0	0	0	B_cells_memory_activated
CAGCTAACATACGCCG-1	3.21199	2.19085	0	0	2.19085	0	0	0	0	0	B_cells_memory_activated
TCAGCAAAGGTGGGTT-1	2.62141	2.62141	0	0	0	0	0	0	0	0	B_cells_memory_activated
GTTTCTAGTAGCGTCC-1	2.56876	0.790711	0	0	0.790711	2.2444	0	0	0	0	B_cells_memory_activated
TACGGATAGAAGGACA-1	2.94028	2.5609	2.5609	0	0	0	0	0	0	0	B_cells_naive
CGTGAGCAGTTCGATC-1	0	3.58409	0	3.38957	0	0	0	0	1.4312	0	B_cells_memory
CGTCACTTCTCCTATA-1	3.27655	1.2665	0	0	1.2665	0	0	0	0	0	B_cells_memory_activated
TCCACACTCCACGACG-1	2.60733	0.813718	0	0	1.25635	1.5621	0	0	0	0	B_cells_memory_activated
AACTTTCGTCTAAAGA-1	1.61522	3.37427	0	2.57162	0	1.95211	0	0	0	0	B_cells_naive_activated
CGCGTTTGTTACCAGT-1	0	2.92346	0	2.28267	0	0	0	0	0	0	B_cells_naive
GCAGCCAAGCTAAGAT-1	3.2631	1.91683	0	0	1.58232	0	0	0	0	0	B_cells_memory_activated
CTGCTGTCAGATGGGT-1	0.712493	1.8238	0.712493	0.712493	0.712493	0	0.712493	0	0	0	B_cells_memory_activated
CGTGTAACAAGTACCT-1	3.4234	0	0	0	2.38795	0	2.38795	0	0	0	B_cells_memory_activated
ACTGAACCACAAGCCC-1	2.3737	0	1.44591	0	0	1.44591	0	0	0	0	B_cells_memory_activated
CTCCTAGAGCGATATA-1	0	0	0	0	0	0	0	0	0	0	B_cells_naive_activated
TAAGCGTAGTGACTCT-1	3.52967	2.48803	0	0	0	0	0	0	0	0	B_cells_memory_activated
TTTATGCTCCGTCATC-1	0	2.6776	0	0	0	2.6776	0	0	0	0	B_cells_naive_activated
CGATCGGAGACAGAGA-1	3.86388	0	0	0	2.24937	0	2.61905	0	0	0	B_cells_memory_activated
CGCGGTAGTTCGTCTC-1	0	3.48878	1.99459	0	0	0	0	0	0	0	B_cells_memory_activated
TACTCATCACGCATCG-1	2.38169	0	0	0	0	0	0	0	0	0	B_cells_memory_activated
TCAGGTATCTTACCGC-1	3.78774	0	0	0	0	0	0	0	0	0	B_cells_memory_activated
GATCGCGCAGCTCGCA-1	0	3.84293	2.57844	1.95844	0	1.39727	0	0	0	0	B_cells_naive
ACTTTCAAGAAACGAG-1	0	2.95973	2.31711	1.95975	0	1.95975	0	0	0	0	B_cells_memory_activated
GCACATATCCAAGCCG-1	2.13633	2.13633	0	0	0	0	0	0	0	0	B_cells_memory_activated
TGCGGGTTCCGAAGAG-1	0	2.612	0	2.612	0	0	0	0	0	0	B_cells_naive_activated
GATCAGTTCATACGGT-1	0	3.02717	2.38133	2.54813	0	1.08649	0	0	0	0	B_cells_naive
TTCGGTCCACGGTGTC-1	2.02313	1.01155	0.362881	0.628571	0.628571	1.68169	0.362881	0	0	0	B_cells_memory_activated
TGGCCAGGTCATGCCG-1	1.92046	3.58198	1.92046	2.53752	0	0	0	0	0	0	B_cells_naive_activated
AAGTCTGTCGTACCGG-1	0	3.93804	2.45042	2.82671	0	1.29426	0	0	0	0	B_cells_naive
TAGCCGGGTTGAACTC-1	1.25563	3.71748	1.25563	2.6064	0	2.6064	0	0	1.25563	0	B_cells_naive
GTGTTAGAGGCTCAGA-1	0	3.41924	3.22581	3.22581	1.30454	1.30454	0	0	0	0	B_cells_naive
GCATGATCATCCAACA-1	0	4.04344	3.19223	3.09142	0	0	0	0	0	0	B_cells_naive
CCAGCGAAGGCATGTG-1	0	3.30073	2.27324	0	0	0	0	0	2.27324	0	B_cells_oligoclonal
TTATGCTGTGGGTATG-1	1.63454	2.42638	1.11958	2.42638	1.11958	0	1.11958	0	0	0	B_cells_naive
GATTCAGAGAGGTACC-1	1.90814	0.493376	0.493376	0.493376	0	0.822276	1.06936	0	0	0	B_cells_memory_activated
AGCTTGACAATGGATA-1	0	0	0	0	0	0	0	0	0	0	B_cells_naive_activated
CGTTAGATCGGCTACG-1	2.0062	0.887892	0.728756	1.25348	0	1.14581	0.728756	0	0	0	B_cells_memory_activated
TCTGGAAAGGCATGTG-1	0	3.85138	3.2341	0	0	0	0	0	0	0	B_cells_naive
AACTCAGTCGAATGCT-1	0	3.76983	2.45042	0	0	2.45042	0	0	0	0	B_cells_naive_activated
AATCGGTGTTCAACCA-1	0	4.05671	0	2.95761	0	2.41054	0	0	0	0	B_cells_naive
GAAGCAGGTGAGGGAG-1	3.46312	1.33778	0	0	0	0	0	0	0	0	B_cells_memory_activated
ACATGGTCAAGGCTCC-1	0	3.97979	1.75324	1.75324	1.21984	0	0	0	1.21984	0	B_cells_naive
GAGGTGAAGCAATCTC-1	1.49172	3.07585	2.42782	2.6932	0	2.6932	0	0	0	0	B_cells_naive
AACACGTTCGGCTTGG-1	3.28122	3.28122	0	0	2.62497	0	0	0	0	0	B_cells_naive_activated
ACGGCCAAGCGATGAC-1	0	1.85487	0	0	0	0	0	0	0	0	B_cells_naive_activated
ACGCCAGGTAAGTAGT-1	1.2404	4.00832	2.38214	2.58664	0	1.2404	0	0	0	0	B_cells_naive
AGAGCTTGTAATAGCA-1	1.9684	0.61494	1.26656	0.61494	0.192591	0.82168	1.06866	0.192591	0	0	B_cells_memory_activated
CATGCCTAGGCAGGTT-1	0	2.77635	2.77635	2.40154	0	1.7951	1.25563	0	0	0	B_cells_naive
TCTATTGTCGATGAGG-1	2.76234	0	0	0	0	0	0	0	0	0	B_cells_memory_activated
CGAACATTCCACGTTC-1	0	2.33153	1.7311	2.33153	0	2.97488	0	0	0	0	B_cells_naive
TTAGGACTCTATCCTA-1	2.39449	1.25009	0	0	1.25009	0	0	0	0	0	B_cells_memory_activated
ACGGAGATCAGATAAG-1	3.20965	1.03974	0	1.03974	2.11793	0	0	0	0	0	B_cells_naive_activated
GGTGTTATCTCCGGTT-1	0	2.39427	0	1.78843	0	0	0	1.78843	0	0	B_cells_naive_activated
CTCGTACCACCCAGTG-1	0	2.89951	2.38035	2.75449	1.23901	0	0	0	0	0	B_cells_naive
GTGTTAGTCGGCTTGG-1	0	0	0	0	0	0	0	0	0	0	B_cells_naive_activated
TCAACGAGTAGGACAC-1	2.76582	0	0	0	2.39133	0	0	0	0	0	B_cells_memory_activated
CATGGCGTCAGCCTAA-1	0	3.60253	1.44566	2.01347	1.44566	0	0	0	0	0	B_cells_naive
GGGAATGCAATCTGCA-1	1.93451	2.55267	0	0	0	0	0	0	0	0	B_cells_naive
TCTATTGCATCATCCC-1	0	2.79707	0	2.16312	0	2.79707	0	0	0	0	B_cells_naive_activated
CTTTGCGTCTCCTATA-1	0	0	2.64297	0	0	0	0	0	0	0	B_cells_memory_activated
GTTCTCGCATGACGGA-1	3.3155	1.6258	0	0	0	0	0	0	0	0	B_cells_memory_activated
CAGCGACCAAGGGTCA-1	0	2.86074	0	1.87049	0	1.87049	0	0	0	0	B_cells_naive
ACTATCTTCCTCATTA-1	1.3576	2.52951	2.52951	1.3576	0	0	0	0	0	0	B_cells_naive
ACTTACTTCTGAAAGA-1	2.09589	0.596175	0.702579	0.886464	0	0.596175	1.73821	0	0	0	B_cells_memory
TTAGGACCAGAAGCAC-1	2.22785	2.4292	0	0	1.97545	1.63704	0	0	0	0	B_cells_memory_activated
CCTCAGTGTGTGCCTG-1	0	2.75887	0	0	0	2.12716	0	0	0	0	B_cells_naive_activated
AAGACCTAGCTAAACA-1	0	4.2335	0	2.41535	0	2.88979	0	0	2.05358	0	B_cells_oligoclonal
AGTGTCAGTTCCACAA-1	0	3.76031	1.28719	3.09017	1.28719	2.81754	0	0	0	0	B_cells_naive_activated
AAAGATGCACAACTGT-1	2.07796	1.92036	0	0.574621	0.328029	0.772276	0.328029	0	0	0	B_cells_memory_activated
ACGAGCCTCAACACGT-1	0	3.52326	0	2.48198	0	3.13244	0	0	0	0	B_cells_naive_activated
TGAGCATTCTCCTATA-1	2.36842	4.07895	2.36842	3.01363	0	2.36842	0	0	0	0	B_cells_naive_activated
CGCTGGACATGGTAGG-1	1.78628	1.60418	0.871637	1.38136	0.181228	1.60418	0.334597	0	0.334597	0	B_cells_memory_activated
AAGTCTGAGATGTTAG-1	0.956596	2.36245	0.956596	2.19879	1.43643	0	0	0	0	0	B_cells_naive
CAGCTAACAGTATGCT-1	0	0	0	2.74037	0	0	0	0	0	0	B_cells_naive_activated
CCGTGGAAGATGTGTA-1	2.09446	1.80607	0	1.96062	0.701757	0	1.39918	0	0	0	B_cells_memory
AGGGAGTGTATGAATG-1	0	2.9352	0	2.66507	0	1.69678	0	0	2.9352	0	B_cells_oligoclonal
GGGCATCCATGGTAGG-1	0	3.63217	0	2.21666	0	0	0	0	0	0	B_cells_naive
CCCTCCTCAGAGTGTG-1	3.2047	0	0	0	0	0	0	0	0	0	B_cells_memory_activated
TTCTTAGTCTTTAGTC-1	0	3.76416	2.82125	2.44511	0	2.18593	0	0	0	0	B_cells_naive
TAGTGGTAGGAATTAC-1	0	3.25091	3.01061	3.35239	0	2.69365	0	0	0	0	B_cells_naive_activated
GTGAAGGCACCAGATT-1	0	1.75048	2.35278	2.35278	1.75048	2.72603	0	0	0	0	B_cells_memory_activated
CAAGGCCAGGTGATTA-1	0	3.54017	0	0	0	0	0	0	0	0	B_cells_naive_activated
TGACTAGTCCTGTAGA-1	0	3.48746	0	3.06248	0	0	1.1831	0	0	0	B_cells_naive
TAGAGCTAGTTACCCA-1	3.37993	2.3472	0	0	1.74539	2.3472	0	0	0	0	B_cells_memory_activated
GATCTAGTCCCAACGG-1	0	3.39346	1.9101	2.52633	0	0	0	1.9101	0	0	B_cells_memory
GCGCAGTCATGTTGAC-1	0	2.46679	1.30729	2.46679	0	0	0	0	0	0	B_cells_naive
TGCCCATCACAGAGGT-1	0	2.09401	0	2.09401	0	0	0	0	0	0	B_cells_naive_activated
AGCTCTCAGGACATTA-1	2.16283	1.32135	0.741644	0.438056	0	0.438056	0.741644	0	0	0	B_cells_memory_activated
TCCCGATCACCTTGTC-1	3.38085	0	0	0	1.21382	1.21382	0	0	0	0	B_cells_memory_activated
CGAGAAGAGTATCTCG-1	0	3.47049	0	0	0	2.43223	0	0	0	0	B_cells_naive_activated
ACTGCTCCAGCGTAAG-1	1.79468	1.79468	1.79468	1.79468	0	0	0	0	1.79468	0	B_cells_naive_activated
CACAAACAGGATGGAA-1	0	0	0	0	0	0	0	0	0	0	B_cells_naive_activated
GACGCGTGTAGTGAAT-1	0	4.24843	0	3.29113	0	1.67001	0	0	0	0	B_cells_naive
TCTGGAATCCATTCTA-1	3.44079	1.32082	0	0	1.32082	0	0	0	0	0	B_cells_memory_activated
AGCTTGAAGTTAGCGG-1	0	2.54886	0	0	0	0	0	0	0	0	B_cells_naive_activated
ACGATGTAGCGACGTA-1	2.90152	1.90716	0	0	0	0	0	0	0	0	B_cells_memory_activated
CCACCTACACCAGGTC-1	2.21821	1.40403	0	0.705005	0	0	1.11439	0	0	0	B_cells_memory_activated
AGGCCGTCACTTCGAA-1	1.24005	0	0	0	1.24005	1.77692	0	0	0	0	B_cells_memory_activated
CTGTGCTAGGCCCTCA-1	2.93746	2.55815	0	0	1.93959	1.93959	0	0	0	0	B_cells_memory_activated
AGCCTAACACCGCTAG-1	3.16315	2.30837	0	0	0	0	0	0	0	0	B_cells_memory_activated
TAGGCATTCTCCGGTT-1	2.88834	0	0	0	0	3.55326	0	0	0	0	B_cells_memory_activated
CTCTAATCACTATCTT-1	0	2.9218	1.25581	0	0	1.79531	0	0	0	0	B_cells_naive_activated
GACAGAGCATGGTTGT-1	0	3.09982	1.51123	1.84031	0	0	0	0	3.31391	1.51123	B_cells_oligoclonal
GTCATTTTCAGGCGAA-1	0.885375	3.16894	1.3475	2.81318	1.3475	0	2.09426	2.39491	0	0	B_cells_memory
CAGCGACCACGGCCAT-1	0	3.29898	1.21531	2.55387	0	2.0936	0	0	0	0	B_cells_naive
CTAGCCTCAGCATGAG-1	1.40118	3.10995	2.79116	3.45315	0	0	0	0	0	0	B_cells_naive_activated
CCGGTAGAGATACACA-1	1.1035	1.1035	1.1035	1.39179	0	0.696817	0.696817	0	0	0	B_cells_memory_activated
GGGTCTGGTTGGACCC-1	0	3.62188	0	2.57535	0	0	0	0	0	0	B_cells_memory
GACCTGGTCATATCGG-1	2.20859	2.09063	0	0	0	0	0	0	0	0	B_cells_memory_activated
CTGAAACTCTCGGACG-1	0	3.6691	0	0	0	0	0	0	0	0	B_cells_memory_activated
GGCAATTCAGTCTTCC-1	2.61485	1.86065	0	0	2.10866	0	0	0	0	0	B_cells_memory_activated
CCACCTAGTTCTCATT-1	3.172	1.01454	0	0	1.50767	1.50767	1.01454	0	0	0	B_cells_memory_activated
ATGCGATAGTATCGAA-1	1.97323	0	0	2.80243	1.41024	0	2.33125	1.41024	0	0	B_cells_memory
CCGGTAGCAAGCGAGT-1	0.894081	2.73767	0.894081	2.98498	2.53057	0	1.91403	0.894081	0	0	B_cells_memory
ATGAGGGGTATGGTTC-1	1.67246	3.11911	0	0	0	0	0	0	0	0	B_cells_naive_activated
ACGCAGCGTCCGCTGA-1	0	3.47807	0	2.81532	2.81532	0	0	0	0	0	B_cells_naive_activated
AGCAGCCGTCGGCTCA-1	1.80014	0	0	0	0	0	0	0	0	0	B_cells_memory_activated
CGTAGCGTCAAGGTAA-1	1.34403	3.16445	2.25165	3.03694	0	2.51267	0	0	0	0	B_cells_naive
CGGCTAGGTACCGTTA-1	0	3.55523	2.17987	2.43888	0	1.28511	0	0	1.28511	0	B_cells_naive_activated
GTTCATTGTCTGGAGA-1	2.26006	1.90545	0	0	1.90545	0	0	0	0	0	B_cells_memory_activated
AGCTCCTCATGTCTCC-1	3.52967	1.46123	0	0	1.46123	1.46123	0	0	0	0	B_cells_memory_activated
GTGCAGCAGAACTGTA-1	1.5111	1.43398	0.610248	1.43398	0.155445	1.35041	0.921715	0	0.289946	0.289946	B_cells_memory_activated
TTGGCAATCGAGGTAG-1	0	2.8168	0	0	0	0	0	0	0	0	B_cells_memory_activated
ACGGCCATCGCGTTTC-1	0	2.98494	1.41849	2.81267	0	0	0	0	0	0	B_cells_naive_activated
GGAACTTCAGAGCCAA-1	2.27519	2.6458	0	0	0	1.67988	0	0	0	0	B_cells_naive_activated
TCAACGACATTGAGCT-1	2.98208	1.34487	0	0	0	1.48279	0	0	0	0	B_cells_memory_activated
CTCGAAAAGATGAGAG-1	0	4.02125	2.52818	3.18061	0	2.26675	0	0	0	0	B_cells_naive
ATCCACCTCGCACTCT-1	1.57293	1.23297	0.298134	0.713944	0	0.87103	0.298134	0	0	0	B_cells_memory_activated
GTAACTGAGACACGAC-1	2.4556	2.09214	0	0	0	1.51538	0	0	0	0	B_cells_memory_activated
CAGAATCGTCTCCACT-1	1.63704	2.59673	1.12167	0	0	0	1.12167	0	3.0773	1.12167	B_cells_oligoclonal
GTCTTCGTCAGTCAGT-1	1.97912	0	0	0	1.41541	0	0	0	0	0	B_cells_memory_activated
GAACCTACAGGCAGTA-1	1.89946	1.75926	0	1.40111	0	0.837812	1.15861	0	0	0	B_cells_memory_activated
TTCTCCTTCCAGATCA-1	0	2.5402	0	2.5402	0	2.91903	0	0	0	0	B_cells_naive_activated
AACCGCGAGCACAGGT-1	0	3.84442	0	2.52035	0	2.15431	0	0	0	0	B_cells_naive
AGGGATGTCGTACCGG-1	0	3.61199	1.65632	2.24918	0	0	0	0	3.42361	0	B_cells_oligoclonal
CAGCAGCGTTGGGACA-1	3.29456	1.44591	0	0	1.44591	2.01376	0	0	0	0	B_cells_memory_activated
TCAGATGTCAATACCG-1	0	2.53377	1.58247	1.58247	3.01234	0	2.53377	0	0	0	B_cells_memory
CAGAGAGCAGACGCCT-1	3.03317	2.50903	0	0	1.3411	0	0	0	0	0	B_cells_memory_activated
CCACCTACATGCATGT-1	1.25009	3.64701	1.78864	2.39449	0	1.78864	0	0	1.25009	0	B_cells_naive_activated
CAGTCCTTCGTTACAG-1	3.95981	0.863704	0	0	0	0.863704	0	0	0	0	B_cells_memory_activated
CAGCATATCGCCGTGA-1	1.96903	1.24285	0	0.80323	1.24285	0	0	0	0	0	B_cells_memory_activated
TTTATGCCACGCGAAA-1	2.8722	2.8722	0	0	1.88078	0	0	0	0	0	B_cells_naive
AGCGTATTCTCAAGTG-1	2.64391	1.67822	1.36201	0.896909	0	1.36201	0	0	0	0	B_cells_naive_activated
GCTCTGTAGGTGTGGT-1	0	3.65799	1.98749	1.98749	0	1.98749	0	0	0	0	B_cells_naive_activated
CTCTAATCAACTTGAC-1	3.45651	0	0	0	0	0	0	0	0	0	B_cells_memory_activated
GTGTTAGTCATGTGGT-1	0	2.98152	1.73686	2.71061	2.33785	0	0	0	0	0	B_cells_naive
ATTTCTGTCAGGTAAA-1	2.76197	0.687496	0.687496	0	1.78232	1.60038	0	0	0	0	B_cells_memory_activated
CTCGAAAGTATGCTTG-1	3.68285	1.66896	0	0	0	0	0	0	0	0	B_cells_memory_activated
TACCTTACAAATTGCC-1	1.59645	2.54994	1.59645	0	0	0	0	0	0	0	B_cells_naive_activated
CTTTGCGAGGCGTACA-1	1.41047	3.7202	0	3.7202	1.9735	0	0	0	0	0	B_cells_memory
TAGTTGGCATTACGAC-1	3.04227	2.30951	0	0	1.03457	0	0	0	0	0	B_cells_memory_activated
AGGTCATCATGTTCCC-1	1.48587	2.83053	1.48587	2.60532	0	0	0	0.760619	0	0	B_cells_naive_activated
GAACATCTCCAGTATG-1	2.25585	2.25585	1.1429	0	2.25585	2.25585	0	0	0	0	B_cells_memory_activated
GCCTCTATCACTATTC-1	0	0	0	0	0	0	0	0	0	0	B_cells_memory_activated
AAAGCAACACAGGAGT-1	0	0	0	0	0	0	0	0	0	0	B_cells_memory_activated
CAAGGCCTCGAGAGCA-1	3.56783	1.41849	0	0	2.60443	0	0	0	0	0	B_cells_memory_activated
CAGTAACAGATGTCGG-1	3.01685	1.76759	0	0	1.23208	0	0	0	0	0	B_cells_memory_activated
GTCAAGTAGGAATTAC-1	3.68002	0	0	0	0	0	0	0	0	0	B_cells_memory_activated
GAACGGATCGGTTCGG-1	2.65764	2.65764	0	0	0	0	0	0	0	0	B_cells_memory_activated
CGAGCCAGTTGGTTTG-1	2.30592	1.032	0	0	1.85943	2.10739	0	0	0	0	B_cells_memory_activated
GCAATCACAATGGTCT-1	0	2.03399	0	0	0	0	0	0	0	0	B_cells_naive_activated
CAGCTAAAGTGTCTCA-1	0	3.50117	0	0	0	0	0	0	0	0	B_cells_naive_activated
AGCAGCCGTCAATGTC-1	0	1.63621	0	0	0	0	0	0	0	0	B_cells_naive_activated
TGCTGCTAGTGGCACA-1	0	3.0157	2.88914	2.3704	0	1.23122	0	0	0	0	B_cells_naive
AAGGTTCAGAAAGTGG-1	1.03856	1.86802	0	0	1.53693	1.86802	0	0	0	0	B_cells_memory_activated
AGGCCACCACATGACT-1	0	3.60914	1.81376	2.16335	0	0	0	0	0	0	B_cells_memory_activated
TTCCCAGGTCACACGC-1	2.41643	2.55775	0	1.48205	0	1.80877	0.993611	0	0	0	B_cells_memory_activated
TTGTAGGAGCACGCCT-1	2.03137	0.471395	0.471395	0.471395	0	1.85943	0	0	0	0	B_cells_memory_activated
TCATTACTCGCGTAGC-1	0	3.94168	0	0	0	0	0	0	0	0	B_cells_naive_activated
CTCTGGTTCCAAACTG-1	1.17593	3.3284	2.67048	2.29904	0	2.04426	0	0	0	0	B_cells_naive
CATCAGAAGGAGCGTT-1	2.69932	1.32812	0	0	0	1.87914	0	0	0	0	B_cells_memory_activated
GCGAGAATCATAACCG-1	0	3.30746	0	3.30746	0	3.80354	0	0	0	0	B_cells_memory_activated
ACCGTAAGTCATATCG-1	2.16414	0	0	0	0	0	0	0	0	0	B_cells_memory_activated
TACTCGCGTGGGTCAA-1	1.47772	4.0692	2.88562	2.88562	0	2.04974	0	0	0	0	B_cells_naive
CTAACTTTCAGAGCTT-1	0	3.41104	2.01629	2.84932	0	1.44814	0	0	2.64054	1.44814	B_cells_oligoclonal
CCACCTACAGTATGCT-1	2.83367	1.75826	0	0	1.43545	0.955807	0	0	0	0	B_cells_memory_activated
CCTTTCTTCGCACTCT-1	0	3.10151	0	2.08904	0	0	0	0	0	0	B_cells_naive
CGTTGGGTCATGGTCA-1	1.94935	2.56865	0	0	1.94935	0	0	0	0	0	B_cells_memory_activated
GGACGTCGTCGCTTCT-1	0	3.63956	2.22343	3.07257	1.11833	0	1.63305	1.11833	0	0	B_cells_memory
TGTGGTAAGGCTAGAC-1	0	2.89477	1.34718	1.34718	1.34718	2.25546	1.34718	0	0	0	B_cells_naive
ACGGCCAAGAATCTCC-1	3.52397	1.53851	0	0	1.03986	1.03986	0	0	0	0	B_cells_memory_activated
AAGACCTCAGTCCTTC-1	0	3.2373	1.96238	3.2373	0	1.40072	0	0	0	0	B_cells_naive
TGTCCCATCACATGCA-1	0	3.11093	1.30298	2.20174	1.30298	1.30298	0	0	0	0	B_cells_memory_activated
TGGCTGGGTAAGTGTA-1	1.92245	1.92245	0	0	0	1.92245	0	0	0	0	B_cells_naive_activated
CATCGGGTCACTTACT-1	0	2.29904	0	0	0	0	0	0	2.29904	2.9407	B_cells_oligoclonal
ACTGCTCAGGTAGCTG-1	1.49091	3.07486	0	1.49091	1.49091	0	0	0	0	0	B_cells_naive
GCGAGAATCATCATTC-1	3.30212	1.61466	0	0	1.61466	0.696413	0	0	0	0	B_cells_memory_activated
GAGCAGACAATCTACG-1	0	3.60456	1.52094	0	0	0	0	1.52094	0	0	B_cells_naive
AAGGCAGAGTAGCGGT-1	0	3.74639	1.32385	3.35266	1.32385	1.32385	0	0	0	0	B_cells_naive
AGAGTGGGTTTAAGCC-1	0	1.8211	0	0	1.8211	0	0	0	0	0	B_cells_naive
ATTATCCTCACCACCT-1	1.82538	0.360303	0.624616	0.360303	0	1.39534	0	0	0	0	B_cells_memory_activated
AACCGCGCATCGGACC-1	0	1.98154	0	0	1.98154	0	2.98375	1.98154	0	0	B_cells_memory
AATCGGTCATTCTCAT-1	0	3.26603	0	1.52628	0	0	0	0	0	0	B_cells_memory_activated
GCAATCAAGCCTCGTG-1	0	3.87381	2.34421	2.98821	0	1.9856	0	0	3.8063	2.60762	B_cells_oligoclonal
ATTTCTGAGAGTACAT-1	1.48444	2.05732	0	0.860779	0	1.48444	0	0	0	0	B_cells_memory_activated
TCTTCGGTCGGCCGAT-1	0	3.59149	1.7986	2.67022	0.985962	0	0	0.985962	0	0	B_cells_naive_activated
TTATGCTCACAGCGTC-1	3.82632	0	0	0	0	0	0	0	1.88884	0	B_cells_memory_activated
CACAGGCGTCCGCTGA-1	0	3.59194	2.54696	2.28504	0	1.3717	0	0	0	0	B_cells_naive
CTAGCCTCACACAGAG-1	2.10404	1.09393	0.689641	0.689641	0	0.807033	1.24775	0	0	0	B_cells_memory_activated
ACCTTTACATCTCGCT-1	2.738	1.5291	1.5291	0	0	0	0	0	0	0	B_cells_memory_activated
TACCTATTCTTGGGTA-1	0	2.5776	0	0	0	1.95766	0	0	0	0	B_cells_memory_activated
TAAGTGCTCTGCGTAA-1	2.57013	0.850511	0	0	1.30337	0.850511	0	0	0	0	B_cells_memory_activated
GTCACGGGTCTAGCGC-1	0	3.49393	2.0909	0	0	1.51427	0	0	0	0	B_cells_memory_activated
AGGGATGTCAAGCCTA-1	0	3.35426	2.06763	1.49359	0	1.49359	0	0	0	0	B_cells_naive
CTGTTTATCTTAGAGC-1	1.31183	0	1.31183	2.47249	0	0	0	0	0	0	B_cells_naive_activated
CAGATCACATGCCTAA-1	0	3.20032	0	0	0	0	0	0	0	0	B_cells_naive_activated
CTGTGCTTCAATAAGG-1	0	3.55244	2.88754	1.89457	0	1.89457	0	0	0	0	B_cells_naive
CAGCTGGTCTGGGCCA-1	3.2921	1.35524	1.35524	0	1.35524	0	0	0	0	0	B_cells_memory_activated
TGACAACAGCCCGAAA-1	2.50644	1.8917	0	0	1.05671	1.05671	0	0	0	0	B_cells_memory_activated
GGCGACTTCGCGTAGC-1	0	3.63856	0	3.09847	0	1.83912	0	0	0	0	B_cells_naive
TTGCCGTAGGGCATGT-1	0	3.88254	2.77353	3.15796	0	0	0	0	3.71455	0	B_cells_naive
CGGAGTCGTAGAGTGC-1	2.64783	0	0	0	0	0	0	0	0	0	B_cells_memory_activated
GACGGCTAGTGAACAT-1	1.58927	2.10938	0.607452	0.982638	0.442867	0.982638	0	0	0	0	B_cells_memory_activated
CACAAACGTGACGGTA-1	0	3.13694	2.99	2.81769	0	0	0	1.42254	3.87566	2.34592	B_cells_oligoclonal
CTAGCCTAGTACGCGA-1	0	2.99771	1.99423	3.42156	1.65461	0	1.65461	0	0	0	B_cells_naive
CTAGCCTGTCCCTACT-1	0.860621	3.66892	1.31621	2.93067	1.8654	2.05709	1.8654	0	0	0	B_cells_naive
ACTTTCACAGGTGCCT-1	2.04087	0.849922	0.638151	1.30262	0	0	0.638151	0	0	0	B_cells_memory
CTGCGGACATTAACCG-1	0	3.12849	0	2.37084	0	1.23157	0	0	0	0	B_cells_naive
CATATTCAGTGAAGTT-1	0	3.28989	0	1.66896	0	0	1.66896	0	0	0	B_cells_memory_activated
CATCCACAGAGTCTGG-1	0	0	0	0	0	0	0	0	0	0	B_cells_memory_activated
TCGCGTTAGGACAGAA-1	3.89484	0	0	0	1.54835	0	0	0	0	1.54835	B_cells_memory_activated
TGAGGGAGTAGAGTGC-1	0.860227	0	0	1.31571	0	0	1.31571	0	0	0	B_cells_memory
CGATTGATCAGCAACT-1	3.90694	1.50005	0	0	2.0749	1.50005	0	0	0	0	B_cells_memory_activated
AAGACCTGTCTCACCT-1	0	2.98019	0	2.33658	0	0	0	0	0	0	B_cells_memory_activated
CGTAGCGGTCACCCAG-1	2.86152	3.1348	0	0	0	0	0	0	0	0	B_cells_memory_activated
TAAGTGCTCAACGCTA-1	0	3.63227	2.96523	2.32235	0	0	0	0	0	0	B_cells_naive
AAAGTAGCAAAGAATC-1	0.569943	2.16121	0.93072	1.19529	0.569943	0.93072	0	0	0	0	B_cells_memory_activated
CATCCACGTGTCCTCT-1	1.92162	1.07977	1.07977	0	0	0	1.58679	1.07977	0	0	B_cells_memory
CACAAACAGAGAGCTC-1	0	3.70525	2.25114	3.0364	0	2.25114	0	0	0	0	B_cells_naive
GGAACTTCATATGAGA-1	0.98407	3.49138	1.79608	2.40261	0.98407	2.23822	0	0	0	0	B_cells_naive
ATCATGGTCTTACCTA-1	1.92812	1.45039	0	1.71752	0	0.502564	0	0	0	0	B_cells_memory_activated
GTACTCCGTCTAGCGC-1	1.56915	0.565606	0.32227	0	0	1.48666	0.761166	0.32227	0	0	B_cells_memory_activated
CGGCTAGTCCAAGTAC-1	0	3.44371	0	3.0541	0	2.14894	0	0	0	0	B_cells_naive
GACACGCGTGCAACGA-1	1.64943	1.64943	0.718332	1.57974	0.531024	1.83339	0.300354	0	0.300354	0	B_cells_memory_activated
TCTCTAATCACTTACT-1-1	1.43387	0.954528	0	0	0	1.43387	0	0	0	0	B_cells_memory_activated
TACGGTAGTAGCCTAT-1	0	2.99902	0	0	3.38773	0	0	0	0	0	B_cells_memory_activated
CTCATTACACCCAGTG-1	2.83926	1.30396	0	0	0	0	0	0	0	0	B_cells_memory_activated
ACACCCTAGAGCAATT-1	1.99022	2.61258	0	0	0	0	0	0	0	0	B_cells_naive_activated
AACTTTCCAATCAGAA-1	4.63323	0	0	0	1.43095	0	0	0	0	0	B_cells_naive_activated
ACTTACTCATACTACG-1	0	3.00842	2.00397	2.62734	0	0	0	0	0	0	B_cells_memory
GCACATAGTACAGCAG-1	2.1636	1.4283	0.373688	1.31332	0	1.18339	0.373688	0	0	0	B_cells_memory_activated
GATGAAATCAAACGGG-1	2.86729	2.03283	0	0	0	0	2.39366	0	0	0	B_cells_naive_activated
CATCAAGGTTCGGGCT-1	0	3.62036	1.4956	2.26748	0	0	1.00467	0	0	0	B_cells_naive
AGTTGGTCATGAGCGA-1	0	3.20275	0	3.1115	2.00639	0	0	0	0	0	B_cells_memory
TTATGCTTCATCGGAT-1	2.19226	2.19226	0	0	2.19226	0	0	0	0	0	B_cells_naive_activated
TCGGTAACAAATACAG-1	2.65986	1.29715	0	0	1.29715	0	0	0	0	0	B_cells_naive_activated
CTTACCGGTGGTTTCA-1	0	2.60385	0	0	0	0	0	0	0	0	B_cells_naive_activated
AGCTCCTGTTCGTGAT-1	0	3.7657	3.09544	2.77691	0	2.94881	0	0	0	0	B_cells_naive
TCGCGTTAGCGCTTAT-1	0	3.15115	2.13468	3.29917	0	2.13468	0	0	0	0	B_cells_naive
CAAGGCCCATGAGCGA-1	1.46506	2.66104	0	1.46506	2.66104	0	1.46506	0	0	0	B_cells_memory
TTGACTTGTGCGATAG-1	2.57479	3.22911	0	0	0	1.95505	0	0	0	0	B_cells_naive_activated
GGCTCGAAGATGAGAG-1	2.61733	1.36878	0	0.681504	1.08306	0	0.681504	0	0	0	B_cells_memory_activated
CCTAGCTGTAGCGTCC-1	2.47997	0	0	0	0	0	0	0	0	0	B_cells_memory_activated
GTCAAGTTCAACACCA-1	0	2.81238	2.37778	1.59176	0	0	0	0	0	0	B_cells_naive
CCAGCGACAAGCCTAT-1	0	3.85062	2.38526	1.45566	0	2.0248	0	0	0	0	B_cells_naive
CACACTCTCGTGGACC-1	1.93603	0	0	0	0	0	0	0	0	0	B_cells_memory_activated
GAATGAATCTTGTACT-1	0	2.562	1.94317	2.94141	0	1.94317	0	0	0	0	B_cells_naive
TCAATCTGTGAGGGTT-1	0	3.60711	2.35731	2.73071	0	2.56134	0	0	1.22102	0	B_cells_naive
CCGTTCAAGGATCGCA-1	0	2.78915	0	3.17391	0	0	0	0	0	0	B_cells_naive_activated
CTTTGCGCAATGTTGC-1	0	3.26884	2.71104	2.71104	1.33736	2.24357	0	0	0	0	B_cells_naive
CAAGATCTCAATCTCT-1	1.51151	3.92138	2.0878	2.71696	0	2.71696	0	0	0	0	B_cells_naive
TACGGATGTGTCGCTG-1	0	0	0	0	0	2.43128	0	0	2.43128	0	B_cells_oligoclonal
CATGGCGTCACGAAGG-1	2.27178	0.735763	0.735763	0	0	1.44956	0	0	2.01789	0.735763	B_cells_oligoclonal
AGCATACAGCCAGAAC-1	1.98762	1.76277	0.815202	1.06106	0.488467	1.06106	0.815202	0	0.815202	0	B_cells_memory_activated
TAGTGGTTCTAACTGG-1	0	3.60168	0	2.79011	0	2.79011	0	0	0	0	B_cells_naive
TCAGGATGTAGGCATG-1	0	2.51059	0	0	0	0	0	0	0	0	B_cells_memory_activated
TTTGGTTTCGACGGAA-1	2.12071	1.459	0	0.31251	0	1.54084	0	0	0	0	B_cells_memory_activated
AGCTTGAGTAAATACG-1	2.08271	2.82191	1.01398	1.01398	0	1.50698	0	0	0	0	B_cells_naive_activated
TCATTACAGGGTGTTG-1	3.94899	0	0	0	1.38457	1.38457	0	0	0	0	B_cells_memory_activated
TGGCGCACAATGGATA-1	1.91157	1.67199	0.542592	0.542592	0	1.91157	0	0	0	0	B_cells_memory_activated
GATCGCGAGAAGAAGC-1	1.64065	0.494559	1.35557	1.35557	0.955295	0	1.57664	0	0	0	B_cells_memory
GTTCGGGCACAAGTAA-1	4.04804	0	0	0	0	0	0	0	2.33996	0	B_cells_memory_activated
ACGGAGAGTACTTGAC-1	0	2.72558	0	0	0	0	0	0	0	0	B_cells_memory_activated
TGGCGCACATCAGTCA-1	0	3.7926	2.26947	2.40874	0	2.73807	0	0	0.894337	0.894337	B_cells_naive
GACCAATCATCTATGG-1	1.97514	1.97514	0.214107	1.28821	0.214107	0.888931	1.52199	0	0	0	B_cells_memory_activated
ATGCGATCAAGGTTTC-1	3.95289	1.99955	0	0	0	0	0	0	0	0	B_cells_naive_activated
TGGTTCCAGGCACATG-1	0	3.51373	2.21302	3.23593	1.31223	2.47298	0	0	1.31223	0	B_cells_naive
GTCTCGTGTGCTAGCC-1	0	3.62389	2.11585	3.13069	0	2.48031	0	0	0	0	B_cells_naive
GTCATTTTCCAAGCCG-1	3.09142	2.07979	0	0	3.09142	0	0	0	0	0	B_cells_memory_activated
GCGCCAATCGGTCCGA-1	0	3.20213	0	2.92792	0	1.93097	0	0	0	0	B_cells_naive
TCTATTGTCCGCATCT-1	0	3.47564	2.60472	3.13214	0	0	0	0	0	0	B_cells_naive
TGACTAGAGTAAGTAC-1	4.36187	2.13896	0	0	1.79072	1.25187	0	0	0	0	B_cells_memory_activated
AAGTCTGTCGAATGGG-1	0	0	0	2.8385	0	0	0	0	0	0	B_cells_naive_activated
ACTTACTGTTCCCGAG-1	3.78135	1.25905	1.25905	0	0.815822	0	0.815822	0	0	0	B_cells_memory
ACATGGTCACTGTGTA-1	3.43884	0	0	0	0	0	0	0	0	0	B_cells_memory_activated
TCTCTAACACCAGCAC-1	0.711014	2.51742	1.12236	1.12236	1.12236	0.711014	0.711014	0	0	0	B_cells_naive_activated
TGTTCCGTCAACACGT-1	0	3.14087	1.69098	2.28743	0	0	0	0	1.69098	0	B_cells_naive_activated
AGGGAGTTCTTGGGTA-1	2.68744	0	0	0	1.48693	0	0	0	0	0	B_cells_memory_activated
GGATTACTCAGGATCT-1	1.31901	3.4384	1.31901	2.22129	0	1.31901	0	0	0	0	B_cells_naive
CCTCTGAAGGGCTTGA-1	2.79014	1.20934	0.777323	0	1.20934	0	0.777323	0	0	0	B_cells_memory_activated
CCCTCCTTCTCGGACG-1	0	2.75597	0	2.87362	1.59527	0	2.06393	1.08682	0	0	B_cells_naive_activated
TTTGGTTCAAGCCGCT-1	2.02338	0.661497	0	0.384477	0	1.4544	0.384477	0	0	0	B_cells_memory_activated
TATCAGGCACTACAGT-1	1.66796	1.77289	0.941615	1.08355	0.330044	1.08355	0.57777	0	1.08355	0	B_cells_memory_activated
CGTGTCTAGTCGTACT-1	2.51622	1.71428	0	0	0	1.71428	0	0	1.71428	1.18673	B_cells_oligoclonal
ACACTGACATGTCGAT-1	2.35024	0.885096	0	0	1.46345	0.66722	0	0	0	0	B_cells_memory_activated
TGGGAAGGTGGTTTCA-1	0	2.69932	1.7269	2.32693	0	0	0	0	0	0	B_cells_naive_activated
CGAATGTCACGTTGGC-1	0	1.53422	0	2.47764	0	1.53422	0	0	0	1.53422	B_cells_oligoclonal
ACCGTAACAATCCAAC-1	2.37429	1.4464	0	0	0	0	0	0	0	0	B_cells_memory_activated
TCTGGAAAGACCACGA-1	4.9443	1.78802	0	0	1.78802	0	1.78802	0	0	0	B_cells_memory_activated
TCTTCGGGTGTGGTTT-1	4.01364	0	0	0	0	0	0	0	0	0	B_cells_memory_activated
AGCGTCGAGGTAAACT-1	2.45277	0	0	1.39487	1.39487	0	0	0	0	0	B_cells_memory_activated
CTGATCCGTGCAGACA-1	0	2.89841	0	0	0	0	0	0	0	0	B_cells_memory_activated
GAATAAGGTTGGTGGA-1	0	4.04533	2.28875	3.20411	0	1.93274	0	0	0	0	B_cells_naive
AGTGTCAGTAAATGTG-1	2.996	1.99267	0	0	0	0	0	0	0	0	B_cells_memory_activated
GCTCCTACAGCTGGCT-1	2.89573	0.937756	0	0	0.937756	0	0	0	0	0	B_cells_memory_activated
CCACCTAGTTGTTTGG-1	3.48469	1.29043	0	0	0	1.29043	0	0	0	0	B_cells_memory_activated
ACGATGTTCCTCATTA-1	2.23517	0.298502	0.528082	0.714671	0.298502	1.64366	0	0	0	0	B_cells_memory_activated
GACGTGCGTTACCGAT-1	0	2.93986	0	2.29823	0	0	0	0	0	0	B_cells_naive
GCGAGAAGTAGCGTAG-1	2.80876	1.52552	0	0.788087	0.788087	1.7573	0	0	0	0	B_cells_memory_activated
CAGATCACACGAGAGT-1	4.26792	2.71301	0	0	0	2.08409	0	0	0	0	B_cells_memory_activated
GGTATTGCAACACGCC-1	2.5207	1.5712	0	0	0	0	0	0	0	0	B_cells_memory_activated
TCAGCTCGTGCTGTAT-1	0	4.30037	0	0	0	0	0	0	0	0	B_cells_oligoclonal
AGCGGTCGTCCGACGT-1	1.99529	1.93596	0	0.613694	0	0.353204	0.353204	0	0	0	B_cells_memory_activated
CCAATCCGTACCATCA-1	2.18874	0	0	0	1.29234	0	0	0	0	0	B_cells_naive_activated
ACACTGACATGCCCGA-1	2.02996	0	0	2.02996	0	0	0	0	0	0	B_cells_memory_activated
GCATGTATCAGCTTAG-1	2.36318	1.75998	0	0	0	0	0	0	0	0	B_cells_memory_activated
GTTCTCGCACCAGTTA-1	0	3.49215	2.73956	3.0574	0	0	0	0	3.39987	0	B_cells_naive
CGTCAGGAGTGCTGCC-1	0	3.56752	2.81238	2.60414	0	1.41825	0	0	1.98235	0	B_cells_naive
GTCTCGTTCACAACGT-1	0	2.22251	0	0	2.22251	0	0	0	0	0	B_cells_memory_activated
CGAACATCAATCCGAT-1	2.32291	0	0	0	0	0	0	0	0	0	B_cells_memory_activated
CGGGTCAAGGCTCTTA-1	3.67444	0	0	0	1.18185	0	0	0	0	0	B_cells_memory_activated
CGCCAAGGTCTGGTCG-1	1.90594	1.06766	0	0.670027	1.90594	1.06766	0	0	0	0	B_cells_memory_activated
GGGAGATAGAAGGCCT-1	0	3.66088	1.17222	1.69714	1.17222	0	0	0	0	0	B_cells_naive
ACGCAGCTCAAACGGG-1	1.31601	1.31601	0	0	0	0	0	0	3.0007	1.86517	B_cells_oligoclonal
GTACTTTGTCGAAAGC-1	0	3.43957	3.26364	2.778	0	2.40314	0	0	0	0	B_cells_naive
CATGGCGTCGATCCCT-1	2.79779	0	0	0	0	0	0	0	0	0	B_cells_memory_activated
ACACCAAGTAACGACG-1	3.09404	1.65119	0	0	1.13353	0	0	0	0	0	B_cells_memory_activated
CGTTGGGTCCATTCTA-1	0	2.69416	0	0	0	2.69416	0	0	0	0	B_cells_memory
TTTCCTCAGTGTCTCA-1	1.92645	3.5888	0	2.54398	0	1.92645	0	0	0	0	B_cells_naive_activated
TTCCCAGTCTAACCGA-1	2.17987	1.28511	0	1.8294	0	1.28511	0	0	0	0	B_cells_memory_activated
AACCATGCAATAGAGT-1	0	3.01424	1.44195	1.44195	2.36901	0	1.44195	0	0	0	B_cells_memory
GCGAGAACATGGTTGT-1	2.13896	3.97846	0	3.43278	0	0	0	0	0	0	B_cells_naive_activated
CTCGAGGGTTTGTGTG-1	3.59378	3.05458	1.80056	0	2.4075	0	0	0	0	0	B_cells_memory_activated
TTGGAACGTACGAAAT-1	1.70336	0.558888	0	0.558888	0	1.38502	0.558888	0	0	0	B_cells_memory_activated
GGATGTTAGGCATGTG-1	1.005	1.496	0	1.005	0	2.57439	0	0	0	0	B_cells_naive
CGAACATTCCGCATCT-1	2.02423	3.52198	0	2.64905	0	0	0	0	0	0	B_cells_naive_activated
CTACATTCAAGCGAGT-1	1.60466	0	0	0	2.19191	0	0	0	0	0	B_cells_memory_activated
CAGCTGGTCTGGTTCC-1	0	3.17868	2.73335	2.26495	0	0	0	0	0	0	B_cells_naive
TGCGCAGTCATCACCC-1	0	3.63	2.50929	2.50929	0	1.89433	0	0	0	0	B_cells_naive
GACGTGCTCCAGGGCT-1	0	3.4881	2.82505	3.43274	0	2.28362	0	0	3.43274	1.83853	B_cells_oligoclonal
GCGCCAAAGTCACGCC-1	2.42892	1.82023	0	1.82023	1.82023	1.82023	0	0	0	0	B_cells_naive_activated
ACAGCTAGTCAGATAA-1	0	2.2643	0	0	0	1.67001	1.67001	0	0	0	B_cells_naive_activated
GGGACCTTCGGCTTGG-1	0	0	2.49107	2.49107	0	0	0	0	0	0	B_cells_memory
TTAGTTCAGTTAAGTG-1	0	4.00486	0	1.20655	1.20655	1.73763	0	0	0	0	B_cells_naive
CTGAAACGTCGCTTCT-1	0	3.82347	2.29783	2.93943	0	0	0	0	0	0	B_cells_memory
CACAAACAGTGGAGAA-1	2.15582	0.534704	0.249028	0.82088	0.687994	1.26554	0.534704	0	0	0	B_cells_memory_activated
CCCTCCTTCAACACTG-1	0	3.47096	1.22304	2.87822	0	2.10322	0	0	1.22304	0	B_cells_naive
CGATCGGTCCTCAATT-1	1.71225	1.39317	0.155464	0.697737	0.514499	0.697737	0.852542	0	0	0	B_cells_memory_activated
ATTACTCCAGCATGAG-1	0	0	0	0	0	0	0	0	0	0	B_cells_memory
CTAATGGTCGAACTGT-1	0	3.8567	2.99915	2.99915	0	2.47622	0	0	0	0	B_cells_naive
ACATGGTTCCTTGGTC-1	0	3.5014	2.96415	2.83796	0	2.83796	0	1.19309	0	0	B_cells_naive
CAGCTAAAGACAAGCC-1	0	3.56935	1.98397	2.34251	0	2.60588	0	0	0	0	B_cells_naive
GCTGGGTAGGTGCTTT-1	2.07988	1.38667	0	0	0	0.693397	1.09895	0	0	0	B_cells_memory_activated
ACAGCCGCAGGGTATG-1	2.9699	0	1.4065	0	0	0	0	0	0	0	B_cells_memory_activated
CAAGGCCGTACTTGAC-1	0	2.90641	2.52792	2.90641	0	0	0	0	0	0	B_cells_naive_activated
CATGACATCGTCCGTT-1	3.43372	1.03592	0	0	0	1.53372	0	0	0	0	B_cells_memory_activated
TAAACCGGTCGGCTCA-1	0	3.39842	0	2.81976	0	0	0	0	0	0	B_cells_naive
GTACTCCCACTCGACG-1	1.43973	3.28678	0	2.63033	0	0	0	0	0	0	B_cells_memory_activated
TCAGGATAGCCCAATT-1	3.31373	1.11103	0	0	0	0	0	0	0	0	B_cells_memory_activated
CTCACACCATCGACGC-1	0	0	0	0	0	0	0	0	0	0	B_cells_memory_activated
CTCGAAATCGCCAAAT-1	3.04567	0	0	0	1.6104	0	0	0	0	0	B_cells_memory_activated
CTGTGCTAGGCACATG-1	1.98262	1.98262	0	0	1.98262	0	2.98494	0	0	0	B_cells_memory
GTCGTAACAATGGAGC-1	1.45204	0	0.503417	0.836697	0.503417	1.28577	1.83017	0	0	0	B_cells_memory_activated
CTGAAGTAGACAGAGA-1	0	3.41223	2.12024	2.8965	0	2.12024	0	0	1.23675	0	B_cells_naive
CAAGTTGAGGACGAAA-1-1	0	2.96123	0	1.53995	0	0	0	0	0	0	B_cells_memory_activated
CCTTTCTAGTAGGTGC-1	2.41047	0	0	0	2.12513	0	0	0	0	0	B_cells_memory_activated
TAGACCACATTCCTGC-1	2.03543	0	0	0	0	0	0	0	0	0	B_cells_memory_activated
CTTAGGACACTGTCGG-1	3.03543	2.55613	0	0	0	0	0	0	0	0	B_cells_memory_activated
TGGGAAGCACCGAAAG-1	0	3.76865	1.39202	2.77974	0	1.39202	0	0	1.39202	0	B_cells_naive
CGCCAAGTCAGCTCTC-1	2.27873	2.91931	0	2.27873	0	0	0	0	0	0	B_cells_oligoclonal
ACGCCAGAGGATATAC-1	2.08179	1.599	0	0.363721	1.50616	1.68394	0	0	0	0	B_cells_memory_activated
CGCTGGATCAGCTTAG-1	2.49407	1.5483	0.804014	1.24386	0.804014	2.19991	0.480725	0	1.40762	0.804014	B_cells_memory_activated
CAGCAGCAGGTACTCT-1	3.6038	2.0146	0	0	0	0	0	0	0	0	B_cells_memory_activated
GCGGGTTTCGTCTGCT-1	0	3.54326	2.04329	3.19891	0	1.472	0	0	0	0	B_cells_naive
CGGACACGTATGCTTG-1	2.69674	0	0	2.06884	0	2.06884	0	0	0	0	B_cells_memory_activated
GCATACAAGAAGGCCT-1	1.79552	1.79552	0	0	0	2.402	0	1.79552	0	0	B_cells_naive
AGCCTAAAGTGATCGG-1	2.10039	2.10039	0.78613	0	1.94225	0	0	0	0	0	B_cells_memory
CGACCTTAGGCTACGA-1	1.5345	3.20492	0	3.66892	1.5345	0	2.31229	1.5345	0	0	B_cells_memory
CATATGGAGTTTGCGT-1	0	3.39389	2.36027	2.83261	0	1.4346	0	0	3.2803	1.4346	B_cells_oligoclonal
CTCCTAGTCCCTTGTG-1	3.29738	2.01629	0	0	0	0	0	0	0	0	B_cells_memory_activated
AGGGTGACAATAGAGT-1	0	0	0	0	0	0	0	0	0	0	B_cells_naive_activated
AAGCCGCAGACAGAGA-1	0	2.94812	2.47166	3.51233	0	1.5291	0	0	0	0	B_cells_naive
GGAGCAATCAAACGGG-1	1.98705	1.51301	0.779383	1.08751	0.580399	0.580399	1.21202	0	0	0	B_cells_memory
CAGCCGACACCAGCAC-1	2.77776	2.51059	0	0	1.5625	0	0	0	0	0	B_cells_memory_activated
GATGAAAGTAGCTAAA-1	2.79634	1.16246	0	0	0	1.16246	0	0	0	0	B_cells_memory_activated
CAGTCCTAGTGTTGAA-1	3.01485	1.76585	0	1.44244	0.961459	0.961459	0	0	0	0	B_cells_memory_activated
CCATTCGCAGAGCCAA-1	3.28906	2.90206	0	0	0	2.26237	0	0	0	0	B_cells_naive_activated
CTCACACCAATCAGAA-1	2.11488	1.23243	0	0	0	2.11488	0	0	0	0	B_cells_memory_activated
TACTCGCCAGAAGCAC-1	1.3434	3.16364	2.25089	2.25089	0	0	0	0	0	0	B_cells_naive
ACTGAGTAGATGTGTA-1	2.08594	1.50986	0	0	0	0	0	0	0	0	B_cells_naive_activated
TGCACCTCAACGATGG-1	2.56865	0	0	0	0	0	0	0	0	0	B_cells_memory_activated
TTCTCAAAGAGGGCTT-1	2.47597	2.47597	0	0	0	0	0	0	0	0	B_cells_memory_activated
ACTTTCAGTGAGGGAG-1	1.9373	0.782988	0	0.466247	0	1.21669	0.466247	0	0	0	B_cells_memory_activated
GTGCGGTAGGAGTCTG-1	0	2.65211	0	3.30937	0	0	0	0	0	0	B_cells_memory
CTAGAGTCACAAGTAA-1	0	3.29905	0	0	0	0	0	0	0	0	B_cells_naive_activated
CACCACTCAAGGGTCA-1	0	3.5724	1.91206	2.90696	0	2.52845	1.35674	0	0	0	B_cells_naive
GTGTGCGAGGCTAGCA-1	0	2.98256	1.98046	0	0	1.98046	0	0	0	0	B_cells_oligoclonal
ACTGATGAGCTTCGCG-1	0	0	0	2.64236	0	0	2.01799	0	0	0	B_cells_memory
GCTGCAGCATCCTTGC-1	0	2.62854	1.14494	1.66478	0	1.14494	0	0	0	0	B_cells_naive
ATCATGGCAGTATAAG-1	0	0	0	0	0	0	0	0	0	0	B_cells_memory_activated
GTTAAGCGTCCCGACA-1	0	2.37547	0	0	0	0	0	0	0	0	B_cells_naive_activated
CAAGGCCCATCTCCCA-1	1.12027	0	0	1.63537	0	1.63537	1.12027	0	0	0	B_cells_memory_activated
CTTAACTTCACTTATC-1	1.93591	1.02213	0.465639	0.909298	0	1.63923	0.909298	0	0.259681	0	B_cells_memory_activated
GTTCGGGAGAAAGTGG-1	0	2.95281	1.95349	1.95349	0	0	0	1.95349	1.95349	0	B_cells_memory_activated
TGACTAGCAGCCAGAA-1	1.83292	1.83292	0	0	0	1.83292	0	0	0	0	B_cells_oligoclonal
GGTGTTACATACAGCT-1	2.01441	1.67352	0	0	0	2.26818	0	0	0	0	B_cells_memory_activated
AGCTCCTTCCGTAGTA-1	2.17415	1.08136	0	0.832528	0.832528	2.01432	0	0	0	0	B_cells_memory_activated
CAGAGAGCAGGTTTCA-1	1.77028	0.594477	0	0.855892	0.432684	1.85847	0.964764	0	1.5083	0	B_cells_memory_activated
CCACGGAAGTACGCGA-1	2.28214	1.59129	0	0.681842	0	1.77285	0.681842	0	0	0	B_cells_memory_activated
AGAGTGGTCTAAGCCA-1	2.90118	1.41742	0	0.941269	2.33982	0	0	0	0	0	B_cells_memory_activated
TTTGCGCTCAGTCAGT-1	0	3.71879	2.29622	1.69896	0	0	0	0	0	0	B_cells_naive
TCTCATAGTTGTCTTT-1	1.95714	2.57703	0	1.95714	0	0	0	0	0	0	B_cells_naive_activated
CTTCTCTGTTCAGTAC-1	0	2.67257	2.36335	1.5791	1.0734	0	0	0	0	0	B_cells_naive
AGCATACGTGATGCCC-1	0	3.51373	0	2.84993	0	1.8608	1.31223	0	0	0	B_cells_naive
TTCTTAGCACATTCGA-1	0	3.48142	1.42325	2.34677	1.42325	2.61025	0	0	0	0	B_cells_naive
CTTACCGAGGCTACGA-1	2.12716	1.77957	1.24233	2.38459	0	1.24233	0	0	0	0	B_cells_naive_activated
TACTTACTCGTCACGG-1	2.33111	1.73071	0	2.70364	1.73071	0	0	0	0	0	B_cells_memory
GTCGGGTTCCAGTATG-1	2.42281	3.46049	2.42281	0	0	0	0	0	0	0	B_cells_naive
GGCTGGTAGTGTCCAT-1	0	2.82199	2.55394	3.20743	0	0	0	0	0	0	B_cells_naive
CTTAGGAGTACCTACA-1	2.83661	1.61232	0	0	0	1.61232	0	0	0	0	B_cells_memory_activated
TCTTTCCTCCGTTGCT-1	0	3.38248	2.57947	2.84802	0	0	0	0	0	0	B_cells_naive
CCGTACTGTCGAGTTT-1	2.28382	0.842476	0	1.01625	0	1.60268	0	0	0	0	B_cells_memory_activated
CTTCTCTCACTTAACG-1	3.50058	0.928307	0.928307	0	1.96303	0	0	0	2.15769	0	B_cells_memory_activated
TGTTCCGCATGATCCA-1	1.53822	2.95915	0	0	0	1.53822	0	0	0	0	B_cells_memory_activated
AGTGAGGGTATAGTAG-1	1.6557	0.282094	0	1.28294	0	0.501869	1.18825	0	0	0	B_cells_memory_activated
CACTCCACACAGACTT-1	3.99663	0	0	0	0	0	0	0	0	0	B_cells_memory_activated
TGTGTTTGTTCAGACT-1	1.58989	3.68968	1.58989	1.58989	2.17548	0	0	0	0	0	B_cells_naive
GTCCTCATCCGCGCAA-1	1.91235	0	0.767235	0.931535	0.325412	0	1.07261	0.325412	0	0	B_cells_memory
TTAACTCAGCATGGCA-1	0.93634	1.73199	0	0	1.73199	0.93634	0.93634	0	0	0	B_cells_memory_activated
TGAGAGGAGCATGGCA-1	2.22988	0	0	0	0	2.22988	0	0	0	2.86776	B_cells_naive_activated
TACCTATAGCCCTAAT-1	0	2.40337	3.05025	2.40337	0	0	0	0	0	0	B_cells_naive
AGTCTTTAGGCCCTCA-1	2.27676	1.45381	0	0	0	1.45381	0	0	0	0	B_cells_memory_activated
GGACAGATCTAACGGT-1	3.13706	2.28386	1.68774	0	1.68774	0	0	0	0	0	B_cells_memory_activated
AGTTGGTCAGTTCATG-1	2.1048	0.788872	0	0	1.52665	1.22431	0	0	0	0	B_cells_memory_activated
TAGTTGGAGGTGATAT-1	0	3.10095	0	1.07467	0	2.3651	0	0	0	0	B_cells_naive
GACGCGTTCGCATGGC-1	3.08609	0	0	1.50005	0	0	0	0	0	0	B_cells_memory_activated
CATATTCCATCGACGC-1	3.28273	1.34803	0	0	1.90205	0	0	0	0	0	B_cells_memory_activated
CACACAAGTCTAGGTT-1	1.94513	0.879829	0	0.879829	0	1.58491	1.24368	0	0	0	B_cells_memory_activated
TACCTATTCGAATCCA-1	2.25763	1.34898	0	0	1.34898	1.66397	0	0	0	0	B_cells_memory_activated
ACTATCTCACATAACC-1	2.85919	1.11708	0	0	1.63156	1.63156	0	0	0	0	B_cells_memory_activated
CTCCTAGTCTGTCCGT-1	0	3.29939	2.43698	2.43698	0	0	0	0	0	0	B_cells_naive
TAGAGCTGTGCGATAG-1	1.95261	1.86289	0	1.03465	0	1.39216	0	0	0	0	B_cells_memory_activated
CATTCGCGTTATGTGC-1	0	4.35841	2.31	3.16489	0	2.68182	0	0	0	0	B_cells_naive
ATTCTACCAGATGAGC-1	0	2.73658	2.26805	3.05437	0	0	1.3576	1.3576	0	0	B_cells_memory
CAAGGCCTCGCAAACT-1	4.32849	0	0	0	0	2.05447	0	0	0	0	B_cells_memory_activated
AGATCTGGTCTAGCCG-1	2.45527	3.49496	0	0	0	0	0	0	2.45527	0	B_cells_oligoclonal
GTTCTCGAGAAGATTC-1	0	3.38391	2.44189	2.13963	0	0.915991	0	0	0	0	B_cells_naive
TTGACTTCAAGACGTG-1	2.49107	2.03399	0	2.39487	0.745464	0	0.745464	0	0	0	B_cells_memory_activated
TCTCTAACAGATGGGT-1	0	3.20781	2.18698	3.20781	0	2.18698	0	0	0	0	B_cells_naive
CTTCTCTCAGGATTGG-1	0	3.58232	1.20311	1.20311	1.20311	2.07836	0	0	0	0	B_cells_naive
CGTTGGGTCTAACTGG-1	0	3.39155	0	0	2.58815	0	0	0	0	0	B_cells_naive
ACACCCTTCCTAAGTG-1	2.28604	2.03168	1.16595	0	2.65702	0	1.16595	0	0	0	B_cells_memory_activated
ACGGGCTAGTTCCACA-1	1.80268	0	0	1.80268	0	0	0	0	0	0	B_cells_memory_activated
GACGTGCCAGCTATTG-1	0	3.62831	3.08842	0	0	2.81582	0	0	0	0	B_cells_naive
GGCTGGTTCAGTTAGC-1	0	2.47947	1.86678	2.85661	0	0	0	0	0	0	B_cells_naive
GTGCGGTCAGTAGAGC-1	0	2.30241	0	1.38614	1.38614	0	0	0	0	0	B_cells_naive_activated
GCACATATCTCGCTTG-1	1.23122	3.12802	1.23122	1.76658	0	1.76658	0	0	0	0	B_cells_naive
CCTAAAGCAGTGAGTG-1	0	3.69262	2.70686	2.23957	0	2.50026	0	0	0	0	B_cells_naive
CCACGGACATGCCCGA-1	0	2.91815	0	3.23906	0	0	0	0	0	0	B_cells_naive
AAAGCAAAGCGGATCA-1	0	3.83818	2.57395	2.78173	0	1.39361	0	0	0	0	B_cells_naive
TCTGAGAAGCTGCAAG-1	0	2.87325	0	0	0	0	0	0	0	0	B_cells_naive_activated
CAGATCAGTGGTGTAG-1	1.8211	1.8211	0	0	0	0	0	0	0	0	B_cells_naive_activated
TACCTATTCTCCAGGG-1	1.39494	2.2616	0	1.1063	0	1.95579	0.409319	0	2.15023	1.39494	B_cells_oligoclonal
ACTGTCCGTGCAGTAG-1	0	3.82962	2.14095	2.77353	0	0	0	0	0	0	B_cells_memory_activated
GTAACTGTCGAGAGCA-1	2.00397	2.62734	0	0	0	0	0	0	0	0	B_cells_naive
GAACGGAGTGCGAAAC-1	2.1136	2.1136	0	0	2.1136	0	0	0	0	0	B_cells_memory_activated
ACTGCTCCAATAACGA-1	1.66002	1.66002	0	0	0	1.43379	0	0	2.13463	0	B_cells_naive_activated
TATTACCTCCATGAGT-1	0	0	0	2.95052	0	0	2.95052	0	0	0	B_cells_memory_activated
TTGGCAATCTTCTGGC-1	0	2.84993	0	0	0	0	0	0	0	0	B_cells_naive_activated
AGGCCACTCAAACCGT-1	0	2.91256	2.11041	2.27233	0	0	1.36114	0	0	0	B_cells_naive
TGAGGGAGTGAAATCA-1	1.5837	1.4416	0.828984	0.498041	0	1.4416	0.828984	0	0	0	B_cells_memory_activated
CCACCTACAGTGGAGT-1	1.28999	1.01347	0	1.01347	1.28999	0	1.50637	0	0	0	B_cells_memory
TGCGCAGAGAGGTTAT-1	0	3.42412	1.5501	2.76303	0	3.14724	0	0	3.14724	2.49616	B_cells_oligoclonal
CTGATCCTCTAACGGT-1	0	3.75824	1.56999	3.31949	0	2.99739	0	0	1.56999	0	B_cells_naive
GTTCATTTCTTTAGGG-1	1.36754	3.66443	2.28004	2.28004	0	0	0	0	2.28004	0	B_cells_naive
ATTGGTGCACTTAACG-1	0	4.22569	1.85532	2.46704	0	2.84382	0	0	0	0	B_cells_naive
CCAGCGAGTAAGAGGA-1	2.83096	2.83096	0	0	0	0	0	0	0	0	B_cells_memory_activated
GGACAGAGTAATAGCA-1	0	2.84993	0	2.84993	0	2.84993	0	0	0	0	B_cells_memory_activated
CACTCCATCTTGACGA-1	0	3.3419	2.68351	2.68351	0	1.71298	0	0	0	0	B_cells_naive
AGCTTGACAGTAAGCG-1	1.7063	0	0	1.17997	2.50727	0	0	0	0	0	B_cells_memory_activated
CATCCACGTACAGACG-1	2.85919	0	0	0	1.63156	0	0	0	0	0	B_cells_memory_activated
AGTAGTCTCGAATGGG-1	2.56849	0	0	0	2.56849	1.00095	0	0	0	0	B_cells_memory_activated
ACTGTCCCAAACCCAT-1	2.51633	2.15045	0	0	0	2.51633	0	0	0	0	B_cells_memory_activated
AACCATGCACGGCGTT-1	0	3.67971	0	2.63033	2.00676	0	0	0	0	0	B_cells_memory
GTGCAGCGTAGGCATG-1	3.22969	1.30749	0	0	1.30749	0	0	0	0	0	B_cells_memory_activated
ACGCCGAGTGTAATGA-1	0	3.10802	0	2.77031	2.25661	2.25661	0	0	2.45859	0	B_cells_memory_activated
AAGCCGCTCTAACTCT-1	2.02096	1.31569	0.435324	0.737608	0.435324	0	0.737608	0	0	0	B_cells_memory_activated
TCAGCTCTCCATGAAC-1	2.92629	0.857952	0	0	0.857952	1.31282	0	0	0	0	B_cells_memory_activated
CTTCTCTTCTTAGCCC-1	2.23463	2.23463	0	0.981559	1.79273	1.79273	1.46724	0	0	0	B_cells_memory_activated
GTATTCTAGGCAGGTT-1	0	3.6037	1.32143	1.87142	0	2.22422	0	0	3.13506	0	B_cells_naive
GCTGCGAGTTTACTCT-1	2.19156	3.88557	0	0	0	2.19156	0	0	0	0	B_cells_naive_activated
CGGACTGGTTGTGGAG-1	1.13453	3.48571	2.24483	1.99185	0	0	0	0	0	0	B_cells_naive
TCATTACTCGCGGATC-1	0	1.72728	2.32735	2.32735	0	0	0	2.97049	0	0	B_cells_memory
CTCTAATGTTTCGCTC-1	2.12599	2.12599	0	1.6917	0	1.37434	0	0	0	0	B_cells_memory_activated
CCTACACTCGTTTATC-1	0.734633	1.15355	0	0.734633	1.15355	0	0	0	0	0	B_cells_memory_activated
CATGCCTGTTACTGAC-1	0	1.46403	0	0.978958	2.03428	0	2.03428	0	1.46403	0	B_cells_memory
AACTTTCTCTCTAGGA-1	0	0	0	2.72825	0	2.72825	0	0	0	0	B_cells_naive_activated
CAAGGCCGTACAGTGG-1	0	3.02941	1.08806	2.81828	1.08806	1.93232	0	0	0	0	B_cells_naive
CATCAAGCACCAGGCT-1	1.18708	1.18708	0	1.62914	0	1.7935	0.375348	0	0.375348	0.647624	B_cells_memory_activated
ACTGAACGTACAGACG-1	2.37481	0	1.23467	0	1.77062	1.23467	1.23467	0	0	0	B_cells_memory_activated
CGTCAGGCACCAGCAC-1	2.33355	1.78636	0.483021	0	1.55303	0.483021	0	0	0	0	B_cells_memory_activated
AGGCCACAGTGGTAGC-1	1.86593	0.45422	0.252681	0.621875	0.765416	0	0.252681	0	2.20268	1.66998	B_cells_memory
ACGCCGATCATTCACT-1	3.37016	2.08204	0	1.73705	1.20605	1.73705	0	0	0	0	B_cells_memory_activated
AGGCCGTAGAATGTGT-1	0	2.84993	0	0	0	0	0	0	0	0	B_cells_memory_activated
CATCGGGAGGAACTGC-1	0	3.94619	1.725	2.32484	0	1.725	0	0	1.725	0	B_cells_naive
CTGCTGTGTAGGGACT-1	1.62155	1.51585	0.410528	1.39765	0	1.88461	0.700733	0	0	0	B_cells_memory_activated
GATCGATTCGAGAGCA-1	3.6963	2.64612	0	0	1.83093	0	0	0	0	0	B_cells_naive_activated
TAAGAGATCGCTTGTC-1	1.69026	0	0	0	0	2.28663	0	0	0	0	B_cells_memory_activated
CGGACTGCATATACGC-1	1.64616	1.64616	0	0.873664	0	0	0	0	0	0	B_cells_naive_activated
ACGGGTCAGAGCTATA-1	0	0	0	0	0	0	0	0	0	0	B_cells_memory_activated
GTTTCTATCGGTCCGA-1	1.20425	3.36768	1.20425	2.70842	0	1.20425	1.20425	0	0	0	B_cells_naive
GGGTTGCGTACGACCC-1	1.95975	1.95975	0	2.57985	0	0	0	0	2.57985	0	B_cells_oligoclonal
ACACCGGCAGGTTTCA-1	0	2.23285	0	0	0	0	0	0	0	0	B_cells_memory_activated
CTCATTAAGAGCCTAG-1	1.95975	0	0	0	0	0	0	0	0	0	B_cells_memory_activated
GTCACAATCAGTTTGG-1	2.9963	2.9963	0	0	0	0	0	0	0	0	B_cells_naive_activated
ACTTTCACAGTTCATG-1	0	2.8484	0	2.8484	0	0	0	0	0	0	B_cells_naive
TCAGCAACAATAACGA-1	3.78935	1.75839	1.75839	0	0	0	0	0	0	0	B_cells_memory_activated
ACGGCCACAAAGGAAG-1	0	3.88547	2.29676	2.9383	1.38144	0	0	1.38144	0	0	B_cells_memory
CAGCGACGTAGCGCTC-1	3.78822	1.91059	0	0	0	0	0	0	0	0	B_cells_memory_activated
GGACAAGCAGGAATGC-1	0	3.58766	2.28109	2.79593	2.28109	0	0	1.16216	0	0	B_cells_memory
TGTGGTATCCCAGGTG-1	0	3.5043	0	0	0	0	0	0	0	0	B_cells_naive
CTAAGACCAGTATAAG-1	1.09941	2.39899	1.6104	1.94694	2.39899	0	0	1.09941	0	0	B_cells_memory
AGCGGTCGTCGCATCG-1	0	3.93978	2.16962	3.18903	0	0	0	0	0	0	B_cells_memory_activated
TGCACCTGTGCAACTT-1	2.66101	1.76478	0	0	0	0	0	0	0	0	B_cells_memory_activated
GGGATGAAGGATGTAT-1	0	3.57156	2.52765	3.18006	0	2.7347	0	0	3.64944	1.3561	B_cells_oligoclonal
CAACTAGCAAACCTAC-1	3.0392	2.19226	0	0	2.19226	0	0	0	0	0	B_cells_memory_activated
CTTAACTTCGCAAACT-1	0	2.06703	0	0	0	0	0	0	0	0	B_cells_naive
GGGAATGGTAGGGTAC-1	0	3.21409	1.94164	0	0	2.56035	0	0	0	0	B_cells_naive_activated
CCTCAGTGTAACGTTC-1	2.78858	1.3991	0	0	0	1.3991	0	0	0	0	B_cells_memory_activated
AACCATGGTCACCTAA-1	2.35407	0.784378	0	0	0	0.784378	0	0	0	0	B_cells_memory_activated
AGATTGCTCATAGCAC-1	2.1456	3.163	0	2.77847	3.163	0	0	0	0	0	B_cells_memory
CATCCACTCAAACGGG-1	0	3.56511	0	2.40704	0	2.20616	0	0	0	0	B_cells_naive
TACAGTGGTTAAAGTG-1	0	3.57332	1.42277	3.13724	0	3.13724	0	0	0	0	B_cells_naive
TGATTTCGTAGGAGTC-1	0	0	0	0	0	0	0	0	0	0	B_cells_memory_activated
AACCGCGAGAGCAATT-1	2.86698	0	0	0	2.86698	0	0	0	0	0	B_cells_memory_activated
TCAGGATCACTGAAGG-1	0	1.84068	0	2.6569	1.29484	0	1.84068	0	0	0	B_cells_naive_activated
ACGGGTCGTACCGTTA-1	0	3.39068	2.73066	1.3529	1.3529	0	0	0	0	0	B_cells_naive
CAACCTCGTTACTGAC-1	2.59463	2.86346	0	0	1.63521	0	0	0	0	0	B_cells_memory_activated
GCGACCATCCTGTACC-1	0	3.66649	1.61184	2.94729	0	1.94849	0	0	0	0	B_cells_naive
AGCTCCTGTAGCGTAG-1	0	3.81976	2.87483	2.49719	0	2.87483	0	1.33159	0	0	B_cells_naive
TGTGGTAAGTACGATA-1	0	0	0	0	2.43507	0	0	0	0	0	B_cells_memory_activated
GATGAGGTCATTTGGG-1	0	0	0	1.98695	0	0	0	1.98695	0	0	B_cells_naive_activated
TGTCCCAGTGTTCTTT-1	1.75312	0	0.312707	0.742586	0.742586	1.27252	1.27252	0	0	0	B_cells_memory_activated
CAGTCCTTCTGTCTCG-1	0	2.69031	0	2.69031	0	0	0	0	0	0	B_cells_naive_activated
AGGTCCGGTCGGCACT-1	2.06763	1.49359	1.49359	0	0	2.06763	0	0	0	0	B_cells_naive_activated
TACCTTAAGATCACGG-1	2.21645	0.77372	0	0.77372	2.0803	0	0	0	0	0	B_cells_memory_activated
TGCTACCAGTACGACG-1	0	2.77999	2.01216	2.63612	0	2.77999	0	0	0	0	B_cells_naive
CGCTATCCATGCCCGA-1	0.77745	3.29102	1.51023	1.74111	0.77745	1.20951	0.77745	0	0.77745	0	B_cells_naive
CGTCACTGTCTTCTCG-1	0	4.1094	0	3.0431	0	0	0	0	0	0	B_cells_naive
ATTTCTGGTACTTCTT-1	0	0	0	0	0	0	0	0	0	0	B_cells_memory_activated
GGGCATCGTCGTTGTA-1	2.42562	1.81721	0	0	0	0	0	0	0	0	B_cells_memory_activated
GTGCAGCAGACCACGA-1	3.11701	2.3017	0	1.02899	1.02899	0	0	0	0	0	B_cells_memory_activated
TACGGGCGTACAAGTA-1	3.44037	0	0	0	1.67036	1.67036	0	0	0	0	B_cells_memory_activated
TGGACGCTCCGCATCT-1	0	2.98553	0	0	0	0	0	0	0	0	B_cells_memory_activated
CGTGAGCTCAGAAATG-1	0	3.54131	2.40276	2.66756	1.47045	2.04153	0	0	0	0	B_cells_naive_activated
CACACAACACATGTGT-1	2.66259	0	0	0	0	0	0	0	0	0	B_cells_memory_activated
CGTGTCTGTACCGAGA-1	2.35688	1.22068	0	0	1.75423	1.22068	0	0	0	0	B_cells_memory_activated
TCTTTCCCAAGCCGCT-1	1.84001	2.65616	1.84001	1.29426	1.29426	0	0	0	0	0	B_cells_naive
CACCAGGAGGATGCGT-1	2.8385	0	0	0	0	0	0	0	0	0	B_cells_memory_activated
CGATTGAGTTACAGAA-1	2.03226	2.03226	0	0	0	0	0	0	0	0	B_cells_memory_activated
CATTATCGTCGCTTTC-1	2.0959	1.38857	0.694667	0.895614	0.105665	0.982729	0.442919	0	0	0	B_cells_memory_activated
GCGCCAAGTACTCAAC-1	3.42532	0	0	0	1.7843	1.7843	0	0	0	0	B_cells_memory_activated
GTCCTCATCGCATGAT-1	0	3.59427	2.40796	1.26068	0	1.26068	0	0	0	0	B_cells_naive
CTTGGCTCAGTGAGTG-1	1.73677	0	0	0	0	0.418635	0	0	0	0	B_cells_memory_activated
CACACAAAGAGTCGGT-1	2.11215	0.591851	0.591851	1.1047	0	2.15983	0	0.339087	0	0	B_cells_memory_activated
GTATCTTTCAGTTAGC-1	0	3.89078	2.45576	1.84493	0	2.45576	0	0	0	0	B_cells_naive
GTAGTCAGTTATGTGC-1	0	3.427	2.76582	2.49889	0	0	0	0	0	0	B_cells_naive
CCAGCGAAGCTAGCCC-1	3.76708	1.50876	0	0	0	0	0	0	0	0	B_cells_memory_activated
GGACAAGAGGAACTGC-1	2.22471	2.22471	0	0	0	0	0	0	0	0	B_cells_memory_activated
TGACTTTCAAGCGCTC-1	0	1.40026	0	0	0	0	0	0	0	0	B_cells_memory_activated
ACGAGCCGTGAGCGAT-1	2.38683	1.78162	0	0	3.14535	0	0	0	0	0	B_cells_memory_activated
ACGCAGCGTCCAGTTA-1	0	3.02941	0	0	0	2.38348	0	0	0	0	B_cells_naive_activated
TACTTGTGTATAATGG-1	1.45971	0.975445	0	0	0	1.16413	0	0	1.45971	0	B_cells_memory_activated
CTGCTGTTCATAGCAC-1	1.72743	1.04749	0	0	2.41392	1.54777	0.655051	0	0	0	B_cells_memory_activated
TGCGCAGGTTAAGACA-1	0	4.25809	2.65826	3.18738	1.46276	3.04009	0	0	0	0	B_cells_naive
ACCAGTAGTACTCGCG-1	0.9512	1.75206	0	1.42974	0.9512	0	0	0	0	0	B_cells_memory_activated
CAAGAAAGTCAAGCGA-1	0	3.68124	0	1.87609	0	0	0	0	0	0	B_cells_naive
CCTCAGTGTGGTCCGT-1	2.21457	0.702939	0.227072	1.02405	0	1.33608	1.46186	0	0	0	B_cells_memory_activated
AAGGAGCTCATCACCC-1	2.15701	2.79058	2.15701	0	0	2.79058	0	0	0	0	B_cells_memory_activated
TCGGTAAGTCATATCG-1	0	2.65592	0	2.82646	0	1.83979	0	0	0	0	B_cells_naive_activated
CGCGGTATCATGTCCC-1	0	4.27411	2.76687	2.76687	0	2.76687	0	0	0	0	B_cells_naive
AGATCTGAGGGCACTA-1	1.31801	3.59917	2.22007	2.22007	0	1.86748	0	0	0	0	B_cells_naive
CTCCTAGAGTCGATAA-1	0	3.34168	2.6833	2.05625	0	1.48349	0	0	0	0	B_cells_naive
CGGACACGTGTGGCTC-1	2.66034	0.347597	0.605039	0.347597	0	0	0.80959	0	0	0	B_cells_memory_activated
GAGTCCGTCTGTCTCG-1	2.56255	2.94198	1.94368	0	0	2.56255	0	0	0	0	B_cells_naive_activated
CCTTTCTCATTGGCGC-1	2.48399	3.13454	0	2.48399	0	0	0	0	0	0	B_cells_memory
TGGGCGTGTTATGCGT-1	1.42445	3.57547	2.3482	1.9894	0	2.3482	0	0	0	0	B_cells_naive
CGAGCACGTAGGGTAC-1	4.57155	0	0	0	0	0	0	0	0	0	B_cells_memory_activated
GCAGCCACAGGCGATA-1	0	3.58681	2.2803	1.68451	0	2.2803	0	0	0	0	B_cells_naive
CGTTAGATCGCGTTTC-1	2.37813	3.41294	2.37813	3.41294	0	2.37813	0	0	0	0	B_cells_memory_activated
TGTGGTAGTGCGCTTG-1	2.5821	1.96185	0	0	0	1.96185	0	0	0	0	B_cells_memory_activated
CTACACCGTCCGTGAC-1	0	3.26223	1.52318	2.73093	0	1.52318	0	0	0	0	B_cells_naive_activated
CGGACACTCCTACAGA-1	1.95193	1.95193	0	0	0	0	0	0	0	0	B_cells_naive_activated
AGCAGCCAGACCTAGG-1	1.22423	1.22423	1.75839	0	0	0	1.75839	0	0	0	B_cells_memory
TTAGGCAAGCAGACTG-1	0	3.63066	2.12197	0	0	0	2.75335	0	0	0	B_cells_naive
TGGGAAGGTTGGGACA-1	1.72913	2.39186	0	2.03111	1.72913	0	0.843506	0	0	0	B_cells_memory_activated
GATCTAGAGTGCCATT-1	2.88594	1.89314	0	0	0	0	0	0	0	0	B_cells_naive_activated
GTTCATTCAAATTGCC-1	1.48308	1.84894	0.217786	1.36605	0.39652	1.68265	0	0	0.5481	0.5481	B_cells_memory_activated
CAAGTTGGTGCGCTTG-1	4.49313	2.20126	0	0	0	1.30259	0	0	0	0	B_cells_memory_activated
CGCTGGAGTCCTGCTT-1	0	3.70968	0	2.76885	0	2.76885	0	0	0	0	B_cells_naive_activated
TATCTCAAGAGGTAGA-1	2.9347	1.02302	0	1.02302	0	0	0	0	0	0	B_cells_memory_activated
CTCGAAAAGCGCTTAT-1	2.58015	1.69306	0	0.746222	0	1.69306	0	0	0	0	B_cells_memory_activated
ACATACGGTTGTCTTT-1	2.26903	1.82487	0	0	1.82487	1.49694	0	0	1.49694	1.00577	B_cells_memory_activated
CCGTGGAAGTGACTCT-1	0	3.41451	2.64388	3.17255	0	2.37961	0	0	0	0	B_cells_naive_activated
TACTCGCAGAGACGAA-1	0	3.73196	2.99682	2.47398	0	1.86172	0	0	0	0	B_cells_naive
CCTACCATCTGGTGTA-1	1.73234	1.20205	0	1.20205	0	1.50194	0.771712	0	0	0	B_cells_memory_activated
ATCCACCCACATAACC-1	1.50986	3.24582	0	2.08594	0	1.50986	0	0	0	0	B_cells_naive_activated
GTTACAGGTAACGTTC-1	1.77645	0.718763	1.33633	0.718763	0	1.77645	1.13262	0	0	0	B_cells_memory_activated
CGCGTTTTCCGCATCT-1	1.43998	2.00704	0	0	0	1.43998	0	0	0	0	B_cells_memory_activated
AGGGTGATCGGTCCGA-1-1	1.92445	1.92445	0	0	0	0	0	0	0	0	B_cells_naive_activated
GGCCGATTCCTTGCCA-1	0	3.67059	2.93713	3.27778	0	1.80884	0	0	0	0	B_cells_naive
TTCTTAGTCGTCTGCT-1	1.34131	2.88728	1.34131	3.16093	0	2.50929	1.34131	0	0	0	B_cells_naive
AACGTTGAGCCGGTAA-1	2.63572	2.63572	0	0	0	0	0	0	0	0	B_cells_naive_activated
CGTAGGCAGTGGTAGC-1	1.7938	0.98236	0.442708	0	0	1.69659	1.17176	0	0	0	B_cells_memory_activated
GCAGCCATCGCAGGCT-1	1.73244	2.85015	0	0	0	0	0	0	1.73244	0	B_cells_naive_activated
CTAACTTGTCTCGTTC-1	1.77406	1.77406	0	0	1.77406	0	0	0	0	0	B_cells_memory_activated
AACCATGCAATGGTCT-1	2.84764	3.51136	0	2.21085	0	0	0	0	0	0	B_cells_naive_activated
CACATTTAGGCCCTTG-1	2.03697	0.908918	0.259535	0.259535	0	1.33897	0.847357	0	0	0	B_cells_memory_activated
CACAAACGTAAAGTCA-1	2.38571	0	1.2432	0	2.12824	0	0	0	1.2432	0	B_cells_memory_activated
CGACTTCCACTGTGTA-1	0	0	0	0	0	0	0	0	0	0	B_cells_naive_activated
TGACAACTCCACGACG-1	0	2.81754	1.59613	2.18243	1.59613	0	1.59613	0	0	0	B_cells_memory
TCACGAATCATCTGTT-1	1.11736	2.29381	0	1.48794	0	1.75771	0	0	2.7342	0	B_cells_oligoclonal
TGTGTTTGTTACGACT-1	0	3.81345	0	1.69206	0	2.28862	0	0	0	0	B_cells_naive
GACTGCGAGACACGAC-1	2.16831	0.657118	0.26983	1.05028	0	1.48323	0	0	0	0	B_cells_memory_activated
CCATGTCTCCCGACTT-1	0	3.49806	2.4582	0	0	0	0	0	0	0	B_cells_naive_activated
TGCTGCTCAACGATGG-1	0.87196	3.53801	2.07417	1.6438	1.33057	0	1.6438	2.07417	0.87196	0	B_cells_memory
CCACCTACATCTACGA-1	0	3.78174	0	1.96395	1.96395	1.96395	0	0	0	0	B_cells_naive_activated
AAGTCTGGTGCAGACA-1	1.14101	3.42813	1.14101	2.0001	0	0	0	0	1.14101	0	B_cells_naive_activated
GAAACTCAGGGTCTCC-1	3.29446	2.63773	0	0	1.67281	0	0	0	2.2674	0	B_cells_memory_activated
ACGATGTCACCACCAG-1	0	3.08942	2.4408	2.18173	2.18173	0	1.28662	1.83115	0	0	B_cells_naive
GTTTCTAGTTCCCGAG-1	0	2.54831	0	0	0	0	0	0	0	0	B_cells_naive_activated
CATCGGGAGTGAATTG-1	1.1795	1.89189	1.1795	0	0	0	0.754421	0.754421	0	0	B_cells_memory_activated
TGGTTCCGTTGGAGGT-1	1.98348	0.98263	1.46855	1.12796	1.72215	0	1.46855	0	0	0	B_cells_memory
ACGGCCATCGCTAGCG-1	3.01534	1.3273	1.3273	0	2.23136	1.8782	0	0	0	0	B_cells_memory_activated
CATGACAGTGAGCGAT-1	0	1.94677	0	0	1.94677	0	1.94677	0	0	0	B_cells_memory
GGGCATCCAAAGCAAT-1	0	3.65479	3.05768	2.91133	0	2.27116	0	0	0	0	B_cells_naive
CGCCAAGAGTACCGGA-1	0	3.32474	2.87609	2.04095	1.46994	2.66694	0	0	3.19633	2.40215	B_cells_oligoclonal
CGCTGGAAGTGTTGAA-1	0	2.90553	0	2.77978	2.26566	0	0	0	2.46783	0	B_cells_memory
TGACTAGAGGAGTTGC-1-1	0	0	0	0	2.94028	0	0	0	0	0	B_cells_memory_activated
GCCTCTACAGACACTT-1	1.94301	0.95343	0.335506	0.914261	0.404338	1.02745	0.830998	0	0	0	B_cells_memory_activated
ACTTGTTTCTATCCTA-1	3.12643	1.31481	0	0	1.31481	0	0	0	0	0	B_cells_memory_activated
GTAACGTAGATGCCTT-1	1.77528	1.77528	0	0	2.37991	0	0	0	0	0	B_cells_memory_activated
CACTCCAGTCTGATTG-1	1.7413	1.7413	0	0	2.71564	2.08656	0	0	1.20967	0	B_cells_memory_activated
AACTCAGTCTGAGGGA-1	0	2.72292	0	0	0	2.72292	0	0	0	0	B_cells_naive_activated
GGATGTTCACAGATTC-1	0	3.2541	0	0	0	2.86776	0	0	0	0	B_cells_naive
CGCGTTTTCCAAGCCG-1	0	2.9927	1.06262	1.56609	0	0	0	0	0	0	B_cells_memory_activated
GGAGCAATCTGTTTGT-1	2.5565	2.5565	0	0	0	0	0	0	0	0	B_cells_memory_activated
CGGACTGAGTGCAAGC-1	0	3.51452	2.21375	2.8507	0	0	0	0	0	0	B_cells_naive
CGGTTAAGTCATTAGC-1	0	3.49806	2.53805	2.74527	0	2.27637	0	0	1.3645	0	B_cells_naive
AAGTCTGAGAGACTTA-1	1.54573	0	0	0	0	1.54573	0	0	0	0	B_cells_memory_activated
TTGCGTCAGATCCCGC-1-1	2.19651	2.19651	0	0	2.19651	0	0	0	0	0	B_cells_memory_activated
TGACTAGGTTCTGTTT-1	3.14104	1.54501	0	0	0	1.54501	0	0	0	0	B_cells_memory_activated
CAAGAAAAGGTGGGTT-1	2.67288	1.47486	0	0	0	0	0	0	0	0	B_cells_memory_activated
CACCACTCACAACTGT-1	0	3.44927	2.2477	2.55353	0	2.05063	0	0	0	0	B_cells_naive
AGGTCATTCGGTGTTA-1	2.00519	0.477566	0.799438	0.651396	0.651396	0.267025	0.799438	0	0	0	B_cells_memory_activated
ACGAGGATCCAGGGCT-1	2.43507	3.08344	0	0	0	2.43507	0	0	0	0	B_cells_memory_activated
CCCAGTTTCACAAACC-1	0	3.47655	0	1.9837	0	1.9837	0	0	0	0	B_cells_naive
GTATCTTAGAAAGTGG-1	2.53934	0	0	0	0	0	0	0	0	0	B_cells_memory_activated
AACTCCCAGAGACTTA-1	1.43265	1.43265	0	0	0	1.43265	0	0	0	0	B_cells_memory_activated
CACCTTGGTACTCAAC-1	1.90716	3.39013	0	0	0	0	0	0	0	0	B_cells_naive_activated
CCCTCCTTCGCGTAGC-1	1.69823	3.91416	2.29542	0	0	0	0	0	0	0	B_cells_naive
AGCGTATAGTACTTGC-1	1.77969	0.739606	0	1.57544	0	2.27838	0.436676	0	0	0	B_cells_memory_activated
GATGAGGCAGTTCATG-1	0	0	0	0	0	0	0	0	0	0	B_cells_memory_activated
TGACAACAGACTAGAT-1	2.57056	1.00237	0	0	0	1.49278	0	0	1.49278	1.00237	B_cells_memory_activated
CGCTGGAGTCTGGAGA-1	2.56145	2.56145	0	0	1.94266	1.94266	0	0	0	0	B_cells_memory_activated
ACGATGTTCGTGGGAA-1	1.29062	3.20743	1.59991	2.74037	0	0	0	0	0	0	B_cells_memory
ACATACGGTCTGGAGA-1	0	0	0	0	0	0	0	0	0	0	B_cells_naive_activated
TGACAACTCGTACCGG-1	2.19507	0.634851	0.634851	1.1684	0	0.745942	0.509859	0	0	0	B_cells_memory_activated
GCTTGAACAACACCCG-1	0	1.30827	0	1.30827	0	0	0	0	0	0	B_cells_naive_activated
TTTGTCAAGCCATCGC-1	3.70087	0	0	0	1.16111	0	0	0	0	0	B_cells_memory_activated
CATCCACCATGACGGA-1	0	2.04524	0	1.70244	0	1.1767	0	0	0	0	B_cells_naive_activated
GTCACAATCGCACTCT-1	0	0	0	0	0	0	0	0	0	0	B_cells_memory_activated
CGCCAAGAGATGCCTT-1	1.9401	1.9401	0	1.9401	0	0	0	0	0	0	B_cells_naive_activated
ATCCGAATCGCTGATA-1	2.41814	1.36645	0	0	1.36645	0	0	0	1.68308	0	B_cells_memory_activated
CGTTAGATCCGCGTTT-1	2.53164	2.53164	0	0	0	0	0	0	0	0	B_cells_naive_activated
GTGCAGCGTCCGAAGA-1	0	3.88968	1.79867	3.16493	0	0	0	0	0	0	B_cells_naive_activated
CATGACATCTACTATC-1	1.49411	0.195533	0.73227	0.831062	0	1.71112	0	0	2.04054	1.15044	B_cells_oligoclonal
GTCACAATCTGTCAAG-1	2.93791	0	0	0	1.52066	0	0	0	0	0	B_cells_memory_activated
AACGTTGAGGGTTTCT-1	1.89429	1.44157	0.525658	0.711653	0.296978	1.29501	0.379153	0	0.109089	0	B_cells_memory_activated
TTAGGCAGTCTCCCTA-1	2.28584	2.28584	0	0	0	0	0	0	0	0	B_cells_oligoclonal
AGCAGCCCAGATCCAT-1	1.89698	2.51215	0	1.89698	0	0	0	0	0	0	B_cells_naive_activated
ATCGAGTGTCAGGACA-1	1.84191	2.45248	0.84464	1.84191	0.84464	0.84464	0	0.84464	2.19309	1.2959	B_cells_oligoclonal
TGCGTGGGTTTGTGTG-1	1.27909	3.68639	1.27909	2.807	0	1.27909	0	1.27909	3.07947	0	B_cells_naive
CCGTTCAGTGTTGGGA-1	0	3.85514	2.38945	3.425	1.4592	2.38945	0	0	0	0	B_cells_naive
CAGCCGACAGACTCGC-1	2.47933	1.08261	0.329644	0.329644	0	1.31729	0.77538	0	0	0	B_cells_memory_activated
TCCCGATTCAACACAC-1	0	2.85198	0	1.86264	0	1.86264	0	0	0	0	B_cells_naive
CGATCGGCAAAGTGCG-1	2.05923	3.06898	2.05923	0	0	2.68648	0	0	0	0	B_cells_naive_activated
GTCTTCGAGGATATAC-1	1.14581	3.96043	1.66582	2.46172	1.14581	1.66582	0	0	0	0	B_cells_naive
AGTAGTCTCCTCGCAT-1	0	2.79634	2.3254	0	0	0	0	0	3.24319	1.40534	B_cells_oligoclonal
AGAGTGGAGACTAGGC-1	2.13594	1.41353	0	0.659138	0	1.05301	0.270822	0	0	0	B_cells_memory_activated
CGAACATCAGAGCCAA-1	1.57324	1.3524	0.67068	1.06854	0	1.06854	1.06854	0	0	0	B_cells_memory_activated
ACATCAGTCCACTGGG-1	0	3.01963	0	1.77001	1.77001	0	0	0	0	0	B_cells_naive_activated
CTGCTGTTCATCGGAT-1	0	0	2.06763	0	0	0	0	0	0	0	B_cells_naive_activated
GACACGCAGTACATGA-1	0	3.3297	0	0	0	2.30025	0	0	0	0	B_cells_naive_activated
CTCTACGGTTCAGCGC-1	0	2.61025	1.98804	1.98804	0	0	0	0	0	0	B_cells_memory_activated
TCTTCGGTCAAGCCTA-1	2.49412	1.88031	0	0	1.88031	0	0	0	0	0	B_cells_memory_activated
CGCGTTTGTCTGGTCG-1	0	2.28584	0	0	0	0	0	0	0	0	B_cells_naive_activated
AACTCTTGTCTCCACT-1	2.45576	1.84493	1.02097	0	1.84493	1.02097	0	0	0	0	B_cells_memory_activated
CTAAGACAGAGCTGCA-1	3.54806	0	0	0	0	0	0	0	0	0	B_cells_memory_activated
GGGAATGGTTGGTAAA-1	1.63691	0.417006	1.12156	0.417006	0	1.27733	1.5308	0	0.417006	0.936969	B_cells_memory_activated
GACTACAGTAGGGACT-1	0	3.17684	2.41674	2.79202	0	0	0	0	0	0	B_cells_naive
GAACATCTCTGGGCCA-1	0	3.26594	0	0	0	0	0	0	0	0	B_cells_naive_activated
CATGCCTCACGACGAA-1	0	2.48097	1.86817	0	0	0	0	0	0	0	B_cells_naive_activated
GGGTCTGAGTGAACGC-1	3.5043	0	0	0	0	0	0	0	0	0	B_cells_memory_activated
TGATTTCCACAGATTC-1	0	3.30316	1.83093	2.96212	0	2.81655	0	0	0	0	B_cells_naive_activated
CCGTACTCAGACGTAG-1	3.08676	2.07551	2.07551	2.07551	0	0	0	0	0	0	B_cells_memory_activated
GATGAGGGTCTCATCC-1	1.62269	0	2.21194	3.23476	1.62269	0	0	0	0	0	B_cells_memory
CACAGTACAGTGGGAT-1	1.98695	3.4802	1.13068	2.87819	0	0	0	0	0	0	B_cells_memory_activated
CACAGGCCAAGCCGTC-1	0	2.93689	0	0	0	0	0	0	0	0	B_cells_memory_activated
CAACTAGCATCCGCGA-1	2.41601	0	0	0	0	0	0	0	0	0	B_cells_memory_activated
ACTGAGTCAGCCAGAA-1	0	3.7575	0	0	0	0	0	0	0	0	B_cells_memory_activated
GTCGTAATCTGCGGCA-1	0	2.25165	0	2.89075	0	3.77315	0	0	0	0	B_cells_naive
CGACCTTGTAGCGTAG-1	0	0	0	0	0	0	0	0	0	0	B_cells_naive_activated
TCTATTGGTCTAAAGA-1	1.21811	2.17732	0.518928	0.858853	0	0.993461	0.292754	0	0	0	B_cells_memory_activated
ACTGATGAGATTACCC-1	2.19536	0.620431	0.219647	0.905764	0.219647	1.1665	0.313683	0	0	0	B_cells_memory_activated
ACGAGGATCCCTCAGT-1	0	0	0	0	0	3.01087	0	0	0	0	B_cells_memory_activated
TACGGGCCAATGCCAT-1	0	3.94097	0	0	0	0	0	0	0	0	B_cells_naive_activated
TTATGCTTCTCTGTCG-1	0	0	0	0	0	0	0	0	0	0	B_cells_naive
ACTTTCAAGTGTCCAT-1	2.26237	0	0	3.28906	0	2.26237	0	0	0	0	B_cells_naive_activated
GTGAAGGGTCGAATCT-1	2.75763	1.29093	0	0.948446	0.423457	0.423457	0	0	0	0	B_cells_memory_activated
CCACTACCATGGGACA-1	0	3.19612	0	2.17617	0	0	0	0	0	0	B_cells_naive
AAGGTTCCACCCAGTG-1	0	3.13064	2.8115	2.98375	0	2.33996	0	0	0	0	B_cells_naive
ATTCTACTCAACCATG-1	0	3.81432	1.42733	2.61522	0	2.35163	0	0	0	0	B_cells_naive
GAGTCCGTCGGCCGAT-1	0	2.64905	0	2.02423	0	0	0	0	0	0	B_cells_naive
AACCGCGCATCCTAGA-1	2.28135	1.36863	0	0	0	2.54317	0	0	0	0	B_cells_memory_activated
ACGTCAACAATTGCTG-1	1.5916	1.92678	1.08377	2.17738	1.08377	0	1.08377	0	0	0	B_cells_memory
CATCGAAAGGCACATG-1	2.15499	0	0	0	0	0	0	0	0	0	B_cells_memory_activated
TACCTATTCGTTTGCC-1	1.83957	3.40505	2.19061	2.65567	1.29388	1.29388	0	0	1.29388	0	B_cells_naive
CCTTACGGTAGGGTAC-1	3.12098	2.471	0	0	0	0	0	0	0	0	B_cells_memory_activated
GACGCGTAGCTAACTC-1	0	3.20012	2.17987	2.43888	0	2.17987	0	0	0	0	B_cells_naive
TAAGCGTGTGGTCCGT-1	1.30582	0	0.852435	1.30582	0	0.852435	0.852435	0	0	0	B_cells_memory_activated
CGTCCATCAAGACACG-1	0	3.23033	2.0313	2.65661	0	1.16565	0	0	0	0	B_cells_naive
GTGTTAGGTTCTGGTA-1	0	3.51803	2.33679	2.85411	0	0	0	0	0	0	B_cells_naive
CGCGTTTGTTAGGGTG-1	2.41969	1.18665	0	0	1.18665	0	0	0	0	0	B_cells_memory_activated
TTATGCTCATGGTCTA-1	2.25236	0.830744	0.701869	0.870258	0	1.69379	0.60569	0	0	0	B_cells_memory_activated
ATCGAGTGTCATACTG-1	1.97173	1.6584	0.326742	1.72941	0	0	1.07576	0	0	0	B_cells_memory_activated
CATGCCTGTTCGTCTC-1	0	3.24758	0	1.78265	0	0	0	0	0	0	B_cells_memory_activated
TCAGGATAGATCCCAT-1	0	0	0	0	0	0	0	0	0	0	B_cells_naive_activated
GACACGCGTCCCTTGT-1	0	4.11936	2.72392	3.25501	0	3.38371	0	0	0	0	B_cells_naive
GTGCGGTTCAGCAACT-1	2.60408	0	0	0	2.14139	0	0	0	0	0	B_cells_memory_activated
TGGGAAGCAGTTCCCT-1	3.51408	0	0	0	0	0	0	0	0	0	B_cells_memory_activated
TGCTACCAGTCAAGGC-1	0	3.59159	1.97795	2.23044	1.12362	2.23044	0	0	0	0	B_cells_naive_activated
CACAGGCTCCGTAGGC-1	3.10965	3.78024	0	0	0	0	0	0	0	0	B_cells_naive_activated
AGAATAGAGGACAGCT-1	1.5534	2.23932	1.05214	1.33385	0	0	1.05214	0	1.88575	0.658493	B_cells_oligoclonal
CTAGCCTTCACGGTTA-1	0	2.93783	1.60386	1.93993	0	0	0	0	1.09397	0	B_cells_naive
GACGCGTCACGAAAGC-1	3.2044	3.2044	0	0	0	2.55103	0	0	0	0	B_cells_naive_activated
CAAGGCCTCAGCTTAG-1	0	3.05217	2.14716	3.26582	0	1.79846	0	0	1.25851	0	B_cells_naive
TTGGAACAGCTACCTA-1	0	0	0	0	0	0	0	0	0	0	B_cells_memory_activated
ACGAGGAGTGCACTTA-1	1.42513	0.947478	0.422911	1.28978	0.422911	1.54432	0.947478	0.422911	0.422911	0	B_cells_memory_activated
TGTCCCAGTCACAAGG-1	0	2.57199	1.95245	0	0	0	0	0	0	0	B_cells_naive
CTCTACGTCATATCGG-1	0	3.5276	1.21199	2.08945	1.21199	1.21199	0	0	0	0	B_cells_naive_activated
CTCTACGCAGTGACAG-1	0	2.49565	0	0	0	0	0	0	0	0	B_cells_naive_activated
TATTACCAGGGTGTTG-1	2.01516	3.02071	0	0	0	0	0	0	0	0	B_cells_memory_activated
ATTGGACAGCTACCGC-1	0	3.65524	1.42063	3.37613	0	0	0	0	0	0	B_cells_memory_activated
CGGAGCTTCGACGGAA-1	1.66426	3.53174	1.66426	2.62794	0	0	0	1.1445	2.25795	0	B_cells_memory
CACACCTAGCGTTCCG-1	0	3.94752	3.08742	3.21523	1.38345	2.29917	0	0	0	0	B_cells_naive
CTTCTCTAGTGTCCAT-1	2.76392	1.10745	0	0	0	0	0	0	0	0	B_cells_memory_activated
TCTCTAAAGAAGGGTA-1	0	3.79016	0	1.97136	0	0	0	0	1.97136	0	B_cells_naive_activated
GAATGAAAGCGTTTAC-1	2.16448	2.79851	0	0	2.16448	0	0	0	0	0	B_cells_naive
GGATTACAGATCCCGC-1	1.62498	2.58286	1.62498	2.21448	0	1.62498	0	0	0	0	B_cells_naive
TTTATGCAGGCCCTTG-1	2.7117	1.73782	0	0	2.33891	0	0	0	0	0	B_cells_memory_activated
CATCGGGCACCAGGCT-1	0	3.26959	1.99131	1.99131	0	2.24427	0	0	0	0	B_cells_naive
AGGGATGGTTTAGGAA-1	2.8805	1.64977	0	1.33602	0.876275	1.64977	0	0	0	0	B_cells_memory_activated
TGCTGCTGTCCAGTGC-1	0	3.88169	1.48008	2.75393	0	1.48008	0	0	0	0	B_cells_naive
CACAGTAGTACAGCAG-1	0	2.91517	0	0	0	0	0	0	0	0	B_cells_memory_activated
TGACGGCTCACGCGGT-1	2.31656	1.86941	0	1.86941	1.03962	0	0	0	0	0	B_cells_memory_activated
CGGACTGGTTTAGCTG-1	0	2.98964	1.06052	2.779	0	0	1.56355	0	0	0	B_cells_naive
CGTCAGGGTAATCACC-1-1	0	2.11745	0	2.74854	0	0	0	0	0	0	B_cells_naive_activated
CTTAGGAGTAGCTCCG-1	1.54081	2.96227	1.54081	0	2.48533	0	1.54081	0	0	0	B_cells_memory
AACTCAGCACTTACGA-1	2.92513	2.92513	2.92513	0	0	0	0	0	0	0	B_cells_memory_activated
ACAGCCGCATGGTAGG-1	1.94677	2.94539	0	2.94539	0	0	0	0	0	0	B_cells_memory_activated
CAAGTTGTCTCCTATA-1	0	3.4807	1.9057	2.8999	0	3.04616	0	0	2.8999	1.9057	B_cells_oligoclonal
ACAGCTAGTAATCACC-1	0.917703	1.70667	0	1.38806	0	0.917703	0	0	0	0	B_cells_memory_activated
AACTGGTCAGGAACGT-1	2.43717	1.64408	0	0	1.98298	0	0	0	0	0	B_cells_memory_activated
CTAGAGTTCAGCGATT-1	0	2.70908	0	0	0	2.0804	0	0	0	2.0804	B_cells_oligoclonal
TTTATGCTCTTCAACT-1	3.44323	1.79972	0	0	2.40658	0	0	0	0	0	B_cells_memory_activated
AGCTTGATCAGAAATG-1	0	3.21123	1.75127	2.35364	1.21816	2.09714	0	0	0	0	B_cells_naive_activated
CGGTTAAGTGATAAAC-1	0	2.01142	0	0	0	1.67071	0	0	0	0	B_cells_naive_activated
ACGAGCCAGCAACGGT-1	1.74891	2.9954	1.74891	1.74891	0	0	0	0	0	0	B_cells_naive_activated
CCACGGATCAGCTCGG-1	0	2.64783	0	0	0	0	0	0	0	0	B_cells_memory
ACGAGGACAGGGCATA-1	0	3.9622	0	2.9471	0	2.16745	0	0	0	0	B_cells_naive
AATCGGTTCCTAGGGC-1	2.23161	0	0	0	1.3275	1.3275	0	0	0	0	B_cells_memory_activated
TCGGGACAGTTACGGG-1	2.20598	1.61732	1.10519	0	2.20598	0	0	0	0	0	B_cells_memory_activated
AACCGCGGTTATCACG-1	1.34152	3.70249	1.34152	2.24861	0	2.24861	0	0	0	0	B_cells_naive
CCAATCCTCGTTACGA-1	1.58063	3.18421	2.16517	1.58063	0	2.16517	0	0	0	0	B_cells_naive
TGCCCTACACACCGAC-1	0	2.62417	0	0	0	0	0	0	0	0	B_cells_naive_activated
CAGCAGCTCCCAAGTA-1	0	3.61691	2.80481	2.80481	0	1.82045	0	0	1.27741	0	B_cells_naive
GCTCTGTTCCTGCAGG-1	1.38581	3.52573	2.44175	2.44175	0	0.915901	0	0	0	0	B_cells_naive
CATTATCCAGTATGCT-1	0	0	2.12911	2.12911	0	0	2.12911	0	0	0	B_cells_memory_activated
TCAGGATAGCTTATCG-1	1.94849	0.889072	0	0.453079	0	0	0	0	0	0	B_cells_memory_activated
AAGACCTTCTTGAGGT-1	1.99564	1.40662	1.40662	1.25397	0	1.45273	1.30749	0	0	0	B_cells_memory_activated
GCTCCTAAGTCCCACG-1	0	0	0	0	0	0	0	0	0	0	B_cells_memory_activated
ACATACGTCTTGCCGT-1	2.76707	1.94087	0	0	0	1.94087	0	0	1.94087	0	B_cells_oligoclonal
GCATGATTCGCTGATA-1	0	0	2.52421	0	0	0	0	0	0	0	B_cells_memory
CTCGTCAGTAAGTTCC-1	1.15363	2.91003	1.15363	0	2.64034	0	0	0	0	0	B_cells_memory_activated
CAGTCCTTCCTGCCAT-1	1.98384	1.12824	0	0.812763	0	0.607636	0.607636	0	0	0	B_cells_memory_activated
GATCGCGGTCTCAACA-1	0	3.56756	1.57393	1.57393	0	1.57393	0	0	0	0	B_cells_naive
GTCAAGTTCGAACTGT-1	3.15446	1.33633	0	0	0	0	0	0	0	0	B_cells_memory_activated
CCTAAAGGTTCGCGAC-1	4.03462	1.24347	0	0	0	0	0	0	1.78091	0	B_cells_memory_activated
ATTGGACTCACTGGGC-1	0	3.13822	1.87422	1.87422	0	2.48752	0	0	0	0	B_cells_naive_activated
CGATGGCAGGCTAGGT-1	0	2.84382	0	0	0	0	0	0	0	0	B_cells_naive_activated
ACATCAGAGCTAGTGG-1	0	3.48479	0	3.14117	0	1.99104	0	0	0	0	B_cells_naive
GGCGTGTCAGACACTT-1	2.19751	1.71105	0.955708	1.05336	0.236456	1.36973	0	0	0	0	B_cells_memory_activated
TACCTATAGAGGGATA-1	0	2.87799	0	0	0	0	0	0	0	0	B_cells_naive_activated
GTACTCCGTGTTTGTG-1	2.24948	0.623578	0.526191	0.939251	0.159665	1.63994	1.37194	0	0.418286	0.297313	B_cells_memory_activated
CTAAGACAGGGCTTGA-1	1.02634	2.29799	0	1.02634	0	0.639438	0.639438	0	0	0	B_cells_memory_activated
TGGTTCCCACAGTCGC-1	1.64044	1.64044	0	0	0.526446	2.07053	0	0	0	0	B_cells_memory_activated
CCTTTCTAGACTTTCG-1	3.65493	0	0	0	2.98732	0	0	0	0	0	B_cells_memory_activated
CGGAGTCTCAATACCG-1	0	4.51121	0	0	0	2.00564	0	0	0	0	B_cells_naive
AAACGGGGTTGTTTGG-1	0	4.53286	2.79346	3.85041	0	0	0	0	0	0	B_cells_naive
ACATACGTCCTGCCAT-1	0	4.00181	2.59463	3.07513	0	1.63521	0	0	0	0	B_cells_naive
TCAGCTCGTTTAGCTG-1	1.48367	0.922333	0.321205	1.56609	0.563935	0.321205	1.29514	0.321205	0	0	B_cells_memory_activated
GGACATTTCGGCGCAT-1	2.02864	1.29239	0.507041	0.888222	0	1.29239	1.12855	0	0	0	B_cells_memory_activated
GTCAAGTAGTACGCCC-1	0	3.83625	0	1.44442	0	0	0	0	0	0	B_cells_naive
CTTGGCTAGGGCTTCC-1	2.17999	0	0	0	0	1.59394	0	0	0	0	B_cells_memory_activated
ATTTCTGAGTGACATA-1	1.20737	2.33975	0.775802	0.775802	0	2.33975	0	0	0	0	B_cells_memory_activated
ACAGCTAGTCGCTTCT-1	0	4.00267	1.52234	2.93994	0	2.09997	0	0	1.52234	0	B_cells_naive_activated
CGTGAGCGTGACTCAT-1	0	0	0	0	0	0	0	0	0	0	B_cells_naive_activated
CCTACCACACATTCGA-1	0.919513	1.70914	0	1.39032	0	2.30741	0	0	0	0	B_cells_memory_activated
GGCCGATCAACTGGCC-1	0	3.63676	0	0	0	0	0	0	0	0	B_cells_memory_activated
TTCGAAGTCGGCGCTA-1	2.23853	0.828184	0	1.44052	0	0.828184	0.828184	0	0	0	B_cells_memory_activated
ACTGAGTTCTCCGGTT-1	2.11986	1.50533	0.276642	0.670944	0	0.670944	0.276642	0	0	0	B_cells_memory_activated
AGCAGCCTCGAGGTAG-1	1.92121	1.07945	0	1.36471	0	0	0	0	0	0	B_cells_memory_activated
CGTCCATGTCCGAGTC-1	1.49816	2.70094	0	2.07278	0	0	0	0	0	0	B_cells_naive_activated
CACAGGCAGTCAAGCG-1	2.02636	1.22232	0.469232	1.0283	1.0283	0	1.38475	0	0	0	B_cells_memory_activated
GCGAGAACAAGTCATC-1	2.14627	2.14627	0	0	0	2.14627	0	0	0	0	B_cells_naive_activated
TACTTACAGAGGGATA-1	0	2.23558	2.23558	2.70269	1.33077	0	0	0	3.53828	2.49616	B_cells_oligoclonal
ATAACGCCACGGCGTT-1	0	3.72436	1.80099	3.26873	0	2.92824	0	0	0	0	B_cells_naive
CGCCAAGTCCTCTAGC-1	1.93451	0	0	0	2.1854	0	0	0	0	0	B_cells_memory_activated
CGGACGTGTACACCGC-1	0	2.66632	0	0	2.04037	0	0	0	0	0	B_cells_memory_activated
GGTGCGTCAACACCTA-1	0.774223	1.73618	0	2.21728	0	2.33711	1.50557	0	0	0	B_cells_memory_activated
TCAATCTTCAGAGGTG-1	3.38865	0	0	2.35537	0	0	0	0	0	0	B_cells_naive_activated
TGAGCATGTAGCGATG-1	1.84409	1.09724	0	0	0.51	1.09724	0	0	0	0	B_cells_memory_activated
GATCTAGCACCAGTTA-1	3.77879	1.45616	0	0	2.65027	0	1.45616	0	0	0	B_cells_memory_activated
GCACTCTTCCAGGGCT-1	1.51815	1.93725	1.21665	0.782956	0	2.09526	0.782956	0	0	0	B_cells_naive_activated
GTATTCTGTGTCTGAT-1	1.21841	1.5201	0.784313	1.21841	0	1.21841	0	0	0	0	B_cells_memory_activated
TTCTCCTCATTGGTAC-1	3.79642	1.76438	0	0	0	0	0	0	0	0	B_cells_naive_activated
GTCTTCGTCAGATAAG-1	0	3.49573	2.66184	3.21811	0	2.456	0	0	1.2987	0	B_cells_naive
AGCTCCTGTAGCGTGA-1	2.0146	2.0146	2.63873	2.63873	0	2.0146	0	0	0	0	B_cells_naive_activated
CGGACACTCGCAAGCC-1	0	3.87144	2.04329	2.87862	0	2.40459	0	0	0	0	B_cells_naive
ATCTGCCGTCTACCTC-1	3.05179	0	0	0	0	1.61555	0	0	0	0	B_cells_memory_activated
ACTGATGTCATTATCC-1	0	2.25572	1.90133	2.25572	0	1.34739	0	0	0	0	B_cells_naive
AAGGAGCTCGTTTGCC-1	2.13598	1.51209	0.331396	0.331396	0	1.21119	0	0	0	0.331396	B_cells_memory_activated
GTCTTCGGTAGCGCAA-1	1.99489	0.434639	0.434639	0.736595	0	1.15613	0.896801	0	0	0	B_cells_memory_activated
TGCCCATGTCGCATCG-1	0	3.45595	0	1.68344	0	0	0	0	0	0	B_cells_naive
GCGCAACAGAAGGGTA-1	0	3.15947	1.70686	2.04994	0	1.18044	0	0	0	0	B_cells_naive
GTCACGGTCTCCAGGG-1	2.85378	3.23985	0	2.85378	0	2.21666	0	0	0	0	B_cells_memory_activated
TTTACTGAGTACGATA-1	2.01235	2.01235	0	2.63632	0	0	0	0	0	0	B_cells_naive_activated
CACCTTGGTTGTTTGG-1	0	2.73969	0	2.73969	0	0	0	0	0	0	B_cells_naive_activated
CATCAGATCGAGGTAG-1	1.56621	0.922424	0	0	0	1.39396	1.7131	0	0	0	B_cells_memory_activated
CGGCTAGAGGCCCTCA-1	1.52499	1.52499	0.414481	2.22109	0.414481	1.52499	1.89453	0	0	0	B_cells_memory_activated
CCGTGGAGTGGCTCCA-1	0	0	0	1.87656	0	0	0	0	0	0	B_cells_naive_activated
ATGGGAGCATGCTAGT-1	0	0	0	0	0	0	0	0	0	0	B_cells_naive_activated
TGAAAGAGTATCAGTC-1	2.32818	2.97136	2.32818	0	0	0	0	0	3.3596	2.32818	B_cells_oligoclonal
AGAGCGAGTGGACGAT-1	0	4.26919	1.92745	3.41312	0	0	0	0	1.92745	0	B_cells_naive
CTTCTCTTCCTAAGTG-1	3.93551	2.60617	0	0	0	0	0	0	0	0	B_cells_memory_activated
TGGTTAGGTAGCTAAA-1	3.42149	0	0	0	2.38616	0	0	0	0	0	B_cells_memory_activated
GTTACAGTCCTAAGTG-1	0	3.78877	2.4128	2.61787	0	2.4128	1.26449	0	0	0	B_cells_naive
GGTGAAGGTCCAACTA-1	3.82852	0	0	0	0	0	0	0	0	0	B_cells_memory_activated
GGATGTTCAAAGTGCG-1	3.19649	1.92595	0	0	0	0	0	0	0	0	B_cells_memory_activated
ACTTTCACAGCTATTG-1	0	3.48837	1.13639	2.44907	0	1.13639	0	0	1.13639	0	B_cells_naive
GACCAATAGCGTGAGT-1	2.66166	1.46557	0	1.46557	0	0	0	0	0	0	B_cells_memory_activated
GCAGCCATCTTGACGA-1	0	3.10897	1.51871	2.09589	0	2.72558	0	0	0	0	B_cells_naive_activated
CACTCCAAGATAGTCA-1	3.49058	0	0	0	1.29484	1.29484	1.29484	0	0	0	B_cells_memory_activated
GCATGTAAGCTGCAAG-1	0	2.01912	0	0	0	0	0	0	0	0	B_cells_naive
TGTGTTTGTGACCAAG-1	0.996836	2.68632	0.996836	2.56247	0.996836	0	0	0.996836	0	0	B_cells_naive
TTTGTCAGTATCTGCA-1	2.64539	2.64539	0	0	0	0	0	0	0	0	B_cells_naive_activated
AACTGGTCAGCAGTTT-1	2.72725	1.5201	0	1.5201	0	0	0	0	0	0	B_cells_memory_activated
GGGATGAGTTCACGGC-1	2.10419	1.22382	0.892036	1.83742	1.22382	0	0.392063	0	0	0	B_cells_memory_activated
TCCACACAGATCCCAT-1	2.28307	2.02881	0	0	1.16367	1.68702	0	0	0	0	B_cells_memory_activated
GTCACGGAGTTGAGTA-1	3.4335	0	0	0	0	0	0	0	0	0	B_cells_memory_activated
TGCCCATGTGTTGGGA-1	0	3.23109	1.7684	3.23109	1.7684	0	0	0	0	0	B_cells_memory
CGGCTAGAGTGCGATG-1	0	3.39823	1.43802	2.00481	0	2.62824	0	0	0	0	B_cells_naive
GCACATAGTGTGAAAT-1	1.31941	1.6838	0.437122	0.437122	0	0.972572	0	0	1.31941	0.437122	B_cells_oligoclonal
CCATGTCTCCCATTTA-1	0	0	0	2.30106	2.30106	0	0	0	0	0	B_cells_naive_activated
CGGACTGCATATACCG-1	0	0	0	1.89698	0	1.89698	0	0	0	0	B_cells_naive_activated
ACACTGATCGCAGGCT-1	0	3.60874	1.75601	2.87709	1.2222	0	0	1.2222	0	0	B_cells_memory
CAGCTGGGTTACGACT-1	3.12201	0	0	0	0	0	0	0	0	0	B_cells_naive_activated
TATTACCTCATAACCG-1	3.66322	0	0	0	2.35106	3.38405	0	0	0	0	B_cells_memory_activated
TCCACACTCTTGCAAG-1	0.609067	1.92731	1.25737	0.609067	1.25737	0	0.609067	0	2.32492	0	B_cells_memory
ATTGGTGGTCCATCCT-1	1.31881	3.24457	2.22104	3.00434	0	1.8684	0	0	0	0	B_cells_naive
AGGGTGACAATCACAC-1	0	0	0	0	0	0	0	0	0	0	B_cells_memory_activated
GAATGAAGTTGGAGGT-1	0	3.2708	0	0	0	0	1.9924	0	0	0	B_cells_naive
GACTAACTCAATCACG-1	1.94036	1.38144	0	0	1.38144	1.38144	1.38144	0	0	0	B_cells_memory_activated
GATCAGTAGCCACCTG-1	3.78296	1.14655	0	0	1.66669	0	0	0	0	0	B_cells_memory_activated
GGAGCAAAGTATCTCG-1	0	3.04595	0	2.774	2.39926	0	1.79301	0	0	0	B_cells_memory
AGCTCTCTCGAATGCT-1	0	2.38885	1.78347	3.03505	0	0	1.78347	0	0	0	B_cells_memory
GATCGATAGTCCATAC-1	0	0	0	0	0	2.22104	0	0	0	0	B_cells_naive_activated
CTAACTTCAGCTCGCA-1	0	2.78145	1.95401	3.34131	2.31109	0	0	0	1.95401	1.95401	B_cells_oligoclonal
TTGAACGGTGCCTTGG-1	2.04497	0.610371	0	0.986647	0	1.25941	1.47349	0	0	0	B_cells_memory_activated
CGTAGCGAGGGATGGG-1	3.03883	0	0	0	1.78678	0	0	0	0	0	B_cells_memory_activated
CGAACATGTGTTCTTT-1	3.13296	1.86956	0	0	0	0	0	0	0	0	B_cells_memory_activated
TCTCATACAGCGTTCG-1	0	3.62503	0	3.3813	1.62106	2.57835	0	0	0	0	B_cells_naive_activated
GACAGAGAGTGGGTTG-1	1.64443	1.12786	0.675067	1.07443	0	0.675067	0.589713	0	0	0	B_cells_memory_activated
CGGGTCAGTGCTAGCC-1	3.31638	0	0	2.03341	0	0	0	0	0	0	B_cells_memory_activated
ATCCGAAAGATAGCAT-1	2.25814	1.66443	0	0	2.46016	1.14465	0	0	0	0	B_cells_memory_activated
ATTACTCAGGGTGTTG-1	2.33834	1.86599	0	1.58958	0.576802	1.41618	0	0	0	0	B_cells_memory_activated
CCGTACTCAATGGTCT-1	0	3.56437	0	3.89272	1.7184	0	2.06222	2.06222	0	0	B_cells_memory
AGCTCCTCAGCTATTG-1	0	2.61493	0	0	0	0	0	0	0	0	B_cells_naive_activated
CTCGGGAGTTACGCGC-1	2.57442	1.9547	0	1.10546	0	2.08842	0	0	0	0	B_cells_memory_activated
AGCAGCCGTCTGCGGT-1	2.87588	0.749561	0	0	1.17315	0.749561	0	0	0	0	B_cells_memory_activated
GTTCGGGTCTCGGACG-1	1.07505	1.58109	0	0	2.53217	0	0	0	0	0	B_cells_memory_activated
CTGTTTATCGCTTGTC-1	0	3.87058	0	3.19807	0	2.34124	0	0	0	0	B_cells_naive
CAGAGAGCATGGGACA-1	2.90663	0	0	0	2.90663	0	0	0	0	0	B_cells_memory_activated
AGCTCCTAGATCGATA-1	0	0	0	0	0	0	0	0	0	0	B_cells_memory_activated
AGCGGTCAGGCTAGCA-1	0	3.68745	1.88149	2.4954	0	2.70191	0	0	0	0	B_cells_naive
CTTTGCGGTCTCATCC-1	0.885877	1.66304	0	0	1.66304	0.885877	0	0	1.34813	0.885877	B_cells_memory_activated
CTACACCTCCGTAGTA-1	2.35883	2.35883	0	3.00356	0	0	0	0	0	0	B_cells_naive
TACTTGTTCAACACGT-1	0	0	0	3.53612	0	0	0	0	0	0	B_cells_memory_activated
TGACTTTTCCACTGGG-1	0	3.05989	2.41257	2.41257	0	2.05092	0	0	0	0	B_cells_naive
TGAGCCGAGGCAGGTT-1	0	3.57577	0	3.85643	0	0	0	0	0	0	B_cells_naive_activated
ACATGGTGTGTCTGAT-1	0	4.25385	0	3.03599	0	0	0	0	0	0	B_cells_naive_activated
GATGCTATCGATAGAA-1	2.56976	0	0	0	0	0	0	0	0	0	B_cells_memory_activated
AGAGTGGGTGCCTGCA-1	0	2.55103	0	0	0	0	0	0	0	0	B_cells_memory_activated
TCGGTAAAGATCCCAT-1	2.49176	1.15135	0.732958	0.732958	0	1.15135	0.963877	0	0	0	B_cells_memory_activated
GCATGCGAGAATTGTG-1	0	1.80777	0	0	0	0	0	0	0	0	B_cells_memory_activated
AACTCTTTCGGATGTT-1	0	0	0	0	0	0	0	0	2.53591	1.91897	B_cells_oligoclonal
CGATGTACATTCACTT-1	2.03563	1.16908	0	0.746455	0	0	0	0	0	0	B_cells_memory_activated
GCTGCTTTCTTTACGT-1	1.91699	0	0	0	0	1.91699	0	0	0	0	B_cells_naive_activated
TTGTAGGTCGGTGTTA-1	2.67276	1.4136	0	1.4136	0	1.97706	0.711436	0	0	0	B_cells_memory_activated
GACAGAGTCGGTCTAA-1	1.68599	1.16281	0.273175	0.487511	0	1.68599	0.487511	0	0	0	B_cells_memory_activated
CTGGTCTTCGCTGATA-1	2.71548	0	0	0	0	1.51027	0	0	0	0	B_cells_memory_activated
GTGTGCGAGACCGGAT-1	2.78843	2.15499	0	0	2.78843	0	0	0	0	0	B_cells_memory_activated
TGACAACGTTAGAACA-1	2.33764	0	0	1.20573	1.73666	0	0	0	0	0	B_cells_memory_activated
CAAGTTGCAAGCTGAG-1	3.80048	0	0	0	0	0	0	0	0	0	B_cells_naive_activated
GGCTGGTGTTAAGACA-1	0	3.86073	2.89766	2.75266	1.77406	2.37858	0	0	1.23761	0	B_cells_naive
CTACGTCCAGGTGCCT-1	3.09042	1.50357	0	0	2.5834	1.83204	0	0	0	0	B_cells_memory_activated
ATCCGAATCTACCTGC-1	0	3.92093	2.74363	2.53644	0	2.91517	0	0	0	0	B_cells_naive_activated
CACCAGGGTGCAGACA-1	1.01836	3.17774	0	3.54398	0	0	1.51234	1.8415	0	0	B_cells_memory
TTGGAACAGACAGAGA-1	0	3.59624	2.93015	2.0909	0	1.51427	0	0	0	0	B_cells_naive
ACCGTAATCATTGCCC-1	1.99679	3.66848	0	0	0	0	0	0	0	0	B_cells_naive_activated
TGCCAAACACTTCTGC-1	0	2.69245	0	2.69245	0	0	1.72085	1.72085	0	0	B_cells_naive
TCGAGGCTCGTTGACA-1	2.80098	0	1.40907	0	0	0	0	0	0	0	B_cells_memory_activated
AGAGCTTAGTTCCACA-1	0.68451	1.37331	0	1.08708	0	0.68451	0	0	0	0	B_cells_memory_activated
CACCTTGAGTGGTAAT-1	0	3.06353	1.26705	1.80841	0	2.62117	0	0	0	0	B_cells_naive
TCAACGACAGGATCGA-1	2.96786	1.96712	0	0	0	0	0	0	0	0	B_cells_memory_activated
CGGACTGCAGCGATCC-1	4.48779	1.92595	0	0	2.54344	0	0	0	0	0	B_cells_memory_activated
CTGATAGTCGTGGACC-1	2.01347	3.01886	0	0	0	0	0	0	0	0	B_cells_memory_activated
GTACGTACAATCCAAC-1	2.50686	1.17966	0	0	0	1.47703	0	0	0	0	B_cells_memory_activated
ACTGTCCAGACGCTTT-1	3.22118	0	0	0	0	0	0	0	0	0	B_cells_naive_activated
TTCCCAGGTAGATTAG-1	2.07673	2.70516	0	2.70516	0	2.07673	0	0	0	0	B_cells_memory_activated
GTGCTTCGTCGGGTCT-1	2.63849	0.832564	0	0.832564	0	2.01437	0	0	0	0	B_cells_memory_activated
AGATTGCGTGTTCGAT-1	0.711383	1.82197	0	1.41353	0	0.711383	1.12285	0	0	0	B_cells_memory_activated
AGTCTTTAGGTAGCTG-1	2.0597	0.56554	0	0	0.56554	0	0.56554	0	0	0	B_cells_memory
CTCACACCACCGAATT-1	2.16176	2.16176	0	0	0	0	0	0	0	0	B_cells_naive_activated
GATCAGTCATCAGTAC-1	0	3.35559	0	0	0	0	0	0	0	0	B_cells_naive_activated
ACTTTCAGTACCATCA-1	1.4422	0	0	0	1.76558	0.961259	0	0	0	0	B_cells_memory_activated
GGGACCTCAGACTCGC-1	1.10115	0	0	1.61248	0	0	0	0	0	0	B_cells_memory
ACTGTCCCACCGGAAA-1	0	1.79489	0	0.813019	0.813019	0	2.14338	0	0	0	B_cells_memory_activated
GCGCAACGTCTCGTTC-1	0	2.89451	2.25521	2.89451	0	2.51633	0	0	0	0	B_cells_naive_activated
GGGATGAGTTCAGACT-1	3.35871	0	0	0	2.32735	0	0	0	0	0	B_cells_memory_activated
TGCTACCGTAAAGTCA-1	1.6751	2.0161	0	0	0	0	0	0	0	0	B_cells_memory_activated
GAGCAGATCGCCAGCA-1	3.1815	0	0	0	0	0	0	0	0	0	B_cells_memory_activated
TGACGGCTCAAACGGG-1	2.1026	0.672091	1.39493	0.494017	0	1.35454	0.391477	0	0	0	B_cells_memory_activated
CGCTGGACATCCTTGC-1	0	3.01917	0	2.3737	0	0	0	0	0	0	B_cells_naive_activated
ACTGAGTTCACTGGGC-1	0	3.42772	1.94036	3.32596	0	0	1.38144	0	2.29676	0	B_cells_memory
CGATGGCAGTACGTTC-1	1.88727	0	0	0.587893	0.587893	1.22394	0.587893	0	0.955659	0.955659	B_cells_oligoclonal
GATCGTATCTAGCACA-1	0	3.45066	1.67899	2.64479	0	0	0	0	0	0	B_cells_naive
CAGAGAGCATTTCACT-1	0	3.73158	2.27533	3.18977	0	1.36363	0	0	0	0	B_cells_naive_activated
CAGAGAGGTATTAGCC-1	0	0	0	0	0	2.42656	0	0	0	0	B_cells_naive_activated
CTCTAATTCCGTCATC-1	2.56292	0	0	0	1.60768	0	0	0	0	0	B_cells_memory_activated
GCCTCTAGTATTCTCT-1	4.02746	1.28776	0	0	0	0	0	0	0	0	B_cells_memory_activated
TTTGGTTAGCGTAATA-1	1.91639	1.14279	1.04043	0.266259	0	0.266259	0	0	0	0	B_cells_memory_activated
GCATGCGAGGCTACGA-1	2.14794	2.14794	0	0	0	0	0	0	0	0	B_cells_memory_activated
CTCACACGTTATTCTC-1	0	3.63784	0	2.12846	0	0	0	0	0	0	B_cells_naive_activated
ATGGGAGTCTGTACGA-1	0	4.08442	3.4576	2.58749	0	2.32457	0	0	0	0	B_cells_naive
CTGAAGTCAGGACGTA-1	0	3.16646	2.27621	2.58291	0	0	0	0	0	0	B_cells_naive
TAAGTGCGTCACACGC-1	0	3.50788	3.18332	3.50788	1.72728	2.97049	0	0	1.72728	0	B_cells_naive
ATAACGCTCCACGACG-1	2.47298	0	0	0	2.47298	0	0	0	0	0	B_cells_memory_activated
GGCGTGTAGCTGCAAG-1	0	3.97699	2.13764	3.64798	0	2.13764	0	0	0	0	B_cells_naive
GGATTACCATACTCTT-1-1	0	1.89314	0	0	0	1.89314	0	0	0	0	B_cells_memory
CATGCCTGTCCCTACT-1	1.85578	3.90338	2.46753	3.11736	0	0	0	0	0	0	B_cells_naive
ATTACTCAGCTAACAA-1	0	2.48365	0	0	0	0	1.53937	0	0	0	B_cells_memory
GGACGTCAGCCACGCT-1	0	3.27508	0	0	0	0	0	0	0	0	B_cells_naive_activated
AAGGTTCTCTGATTCT-1	0	2.35623	0	0	0	0	0	0	0	0	B_cells_naive_activated
AGGTCCGGTCAGAAGC-1	0	3.04072	2.39427	0	0	0	0	0	0	0	B_cells_naive_activated
CCTCAGTAGAACTCGG-1	0	3.98461	2.52337	2.96284	0	2.06462	0	0	0	0	B_cells_naive
GGAAAGCAGCTCTCGG-1	3.35737	0	0	0	0	0	0	0	0	0	B_cells_memory_activated
TCACGAATCCACGACG-1	1.25896	1.25896	0	0	0	0.815752	0	0	0	0	B_cells_memory_activated
TTATGCTGTACTTGAC-1	2.59943	2.05339	0	0	0.757236	0.757236	0	0	0	0	B_cells_memory_activated
AGAGCTTAGTACGATA-1	2.77823	0	0	0	0	2.14538	0	0	0	0	B_cells_memory_activated
GGGAGATCAGACAAAT-1	0	0	0	0	0	0	0	0	2.86385	0	B_cells_oligoclonal
CTCGGGAAGACAGGCT-1	1.85124	2.83926	2.66856	2.98502	1.30396	0	0	0	0	0	B_cells_naive
AAGTCTGCATTTCAGG-1	2.41884	0	0	0	0	2.41884	0	0	0	0	B_cells_memory_activated
CGATTGACAAGTTGTC-1	1.81312	2.42117	0	0	0	0	0	0	0	0	B_cells_memory_activated
ACGGAGAGTTTGTGTG-1	2.07803	1.03089	0.203303	0.855547	0.203303	1.36883	0.372175	0	0.372175	0.203303	B_cells_memory_activated
GTATTCTGTCATTAGC-1	3.02754	0.617448	0	0	0	0	0	0	0	0	B_cells_memory_activated
CCGTGGAGTAGGAGTC-1	1.85623	0	0	0	1.85623	0	0	0	0	0	B_cells_memory_activated
ATTGGACAGATAGGAG-1	1.12883	1.9846	0	1.12883	0	0	1.6456	0	0	0	B_cells_memory
CTCGAAACATGGTCTA-1	2.60873	2.14582	0	1.25743	0	0	0	0	0	0	B_cells_memory_activated
ATGAGGGGTACAGTTC-1	0	3.86072	2.80335	3.28964	0	3.07577	0	0	0	0	B_cells_naive_activated
CTCACACAGGCCCGTT-1	1.17562	3.72141	3.1528	2.50149	0	2.50149	0	0	0	0	B_cells_naive
TGAAAGAAGGCTCTTA-1	0	3.2631	1.58232	2.16705	1.91683	0	1.07606	0	0	0	B_cells_naive
TACGGATGTTACGCGC-1	0	3.44274	0	2.40612	0	1.4733	0	0	0	0	B_cells_naive
GGACAGAAGAGTACAT-1	0	4.08348	0	2.95672	0	1.53622	0	0	0	0	B_cells_naive
TCGCGTTCACCTCGGA-1	1.45541	0	2.02452	0	0	2.64936	0	0	0	0	B_cells_oligoclonal
TCGTAGAGTCAACTGT-1	0	3.26099	0	0	0	0	0	0	0	0	B_cells_naive_activated
GAACATCCACCCATGG-1	0	3.35907	2.2331	2.87116	0	2.7001	0	0	0	0	B_cells_naive
GTACGTATCTCAAGTG-1	3.41911	3.41911	0	0	0	2.75818	0	0	0	0	B_cells_naive_activated
CTGATAGTCTGCTGCT-1	0	3.12201	0	0	0	0	0	0	2.10787	0	B_cells_oligoclonal
ATTATCCCACAACGCC-1	1.46582	3.62813	0	2.39729	0	1.46582	0	0	0	0	B_cells_naive
ACGGCCAGTCCAGTAT-1	0	3.03883	0	2.65702	0	0	0	0	0	0	B_cells_naive
ACGTCAACATAAGACA-1	1.95818	1.95818	0	1.95818	0	0	0	0	0	0	B_cells_naive_activated
AGAGCTTAGCTCAACT-1-1	0	2.1136	0	2.1136	0	0	0	0	0	0	B_cells_naive
GTCGTAACAGTGAGTG-1	3.47554	2.43698	0	0	0	2.43698	0	0	0	0	B_cells_naive_activated
AACGTTGAGATATACG-1	0	3.68932	1.72104	3.17603	0	1.72104	0	0	0	0	B_cells_naive
GCGCAACTCCAGAAGG-1	2.24455	1.22681	0.573658	0.829095	0.158853	1.36783	0.750981	0	0	0	B_cells_memory_activated
TATGCCCGTATCAGTC-1	2.44316	0.804867	0	0	0	0.804867	0.481314	0	0.804867	0	B_cells_memory_activated
AAGTCTGGTCCGTCAG-1	0	2.72292	0	2.72292	0	0	0	0	0	0	B_cells_naive
TCTCATAGTGACTCAT-1	3.03883	0	0	0	0	0	0	0	0	0	B_cells_naive_activated
GAAGCAGGTGCGGTAA-1	2.78657	0	0	0	0	0	0	0	0	0	B_cells_memory_activated
GGGCATCTCGCCCTTA-1	3.30325	1.7902	0	0	0	0.80989	0	0	0	0	B_cells_memory_activated
CTCTGGTAGCACCGTC-1	2.38254	1.08737	0.399861	0.399861	0	1.77769	0	0	0	0	B_cells_memory_activated
TCGGTAAAGTAGGTGC-1	0	3.20621	0	2.99315	1.74695	3.38176	0	0	0	0	B_cells_naive
GGGCACTGTGTGACCC-1	2.64337	2.27285	1.67775	1.67775	0	3.12534	0	0	0	0	B_cells_naive
AGATTGCAGGCTCAGA-1	0	3.72383	2.33489	3.2533	1.41329	1.41329	0	0	0	0	B_cells_naive
AACTCTTAGTTTAGGA-1	1.61104	2.5668	0	0	0	0	0	0	0	0	B_cells_naive_activated
AGTCTTTAGACTAGAT-1	0	2.82422	0	2.18874	1.6018	0	0	0	0	0	B_cells_naive
CGATCGGCACAGGAGT-1	2.36056	4.07042	0	0	0	0	0	0	0	0	B_cells_naive_activated
GCTGCGACATGTAGTC-1	1.82328	3.29437	2.80798	3.29437	0	1.82328	0	0	0	0	B_cells_naive
GGAATAACAGTCAGCC-1	1.7311	0	0	0	0	0	0	0	0	0	B_cells_memory_activated
TACCTTATCGAGCCCA-1	3.59468	0	1.43949	0	2.36609	0	0	0	0	0	B_cells_memory_activated
GTCGGGTTCTGGCGAC-1	0	3.71513	2.19865	1.61072	0	2.56643	0	0	0	0	B_cells_naive
CACAGGCTCGAGGTAG-1	3.20394	1.745	0	0	0	0	0	0	0	0	B_cells_memory_activated
CCACGGACACGCCAGT-1	3.08013	0	0	0	0	0	0	0	0	0	B_cells_memory_activated
CGGTTAAGTCATTAGC-1-1	1.52038	2.46146	0	0	0	0	0	0	0	0	B_cells_naive
TGTGTTTGTGATGTCT-1	1.47252	4.06257	2.04387	3.05217	0	0	0	0	0	0	B_cells_naive_activated
GGAATAATCTTGCCGT-1	3.63376	3.06689	0	0	1.62826	0	0	0	0	0	B_cells_oligoclonal
CATCAGATCCTTGACC-1	1.31322	3.23723	0	2.21423	0	1.31322	0	0	0	0	B_cells_naive
GACCAATCAAACTGCT-1	1.42682	0.782548	0	0.582974	0	0.582974	0.582974	0	0	0	B_cells_memory_activated
CCCATACTCGGCGGTT-1	0	0	0	3.04738	2.40063	0	0	0	0	0	B_cells_memory_activated
TCTCATAGTCGCGAAA-1	3.10829	0	0	0	2.09526	0	0	0	0	0	B_cells_memory_activated
TCGCGAGGTAGCCTAT-1	1.31982	2.77789	1.31982	2.06138	0	0	0	0	1.31982	0.863466	B_cells_oligoclonal
GATCGCGCACGTTGGC-1	0	0	0	0	0	2.63632	0	0	0	0	B_cells_naive_activated
CTCTGGTTCGGCTACG-1	0	3.70604	2.39088	2.76535	1.78533	0	0	0	0	0	B_cells_naive
TTGACTTAGGTTCCTA-1	2.60908	2.9897	2.60908	0	0	0	0	0	0	0	B_cells_naive
GTTTCTATCACAAACC-1	1.62128	1.47772	0	0.855768	0	1.10849	0.516762	0	0	0	B_cells_memory_activated
CGTCACTGTAAGCACG-1	3.43912	2.26353	1.66931	0	2.63372	0	0	0	0	0	B_cells_memory_activated
GCTCTGTAGTGACATA-1	1.80862	2.79154	0	0	0	0	0	0	0	0	B_cells_naive_activated
CGCCAAGGTTAAAGTG-1	1.74539	1.74539	1.51427	1.21315	0	1.51427	0	0	0	0	B_cells_memory_activated
TCGCGAGAGCGGCTTC-1	0	3.73262	3.06312	3.33905	0	2.05388	0	0	0	0	B_cells_naive
TGACTAGAGGACATTA-1	1.97338	0.682164	0.682164	0.596156	0	1.59181	0.596156	0	0	0	B_cells_memory_activated
TGCGCAGCAGCCTTTC-1	0	0	0	0	0	2.66881	0	0	0	0	B_cells_memory_activated
CAGAATCGTCGCGGTT-1	0	3.73778	3.06816	2.62568	0	1.27054	0	0	0	0	B_cells_naive
ATGCGATCATTCCTGC-1	0	4.03796	0	0	0	0	0	0	0	0	B_cells_naive_activated
TTTGGTTCAAGCCATT-1	0	3.38021	2.72053	3.03802	0	2.89182	0	0	0	0	B_cells_naive
TGGTTCCTCTTAGCCC-1	1.31144	3.66256	1.31144	3.12201	0	2.47199	1.31144	0	0	0	B_cells_naive
ACATCAGAGAGGTTGC-1	0	3.62374	1.82633	0	0	0	0	0	0	0	B_cells_naive
AACTCTTAGCACGCCT-1	2.02281	2.02281	0	0	1.4539	0	0	0	0	0	B_cells_memory_activated
ATCATCTCACCAGATT-1	3.05892	2.41164	0	0	0	0	0	0	0	0	B_cells_memory_activated
TCTGGAACAGGGTATG-1	3.13743	1.87352	0	0	1.32324	0	0	0	0	0	B_cells_memory_activated
AGGTCCGCAGCGTTCG-1	0	3.43585	0	2.07146	1.19759	1.19759	0	0	0	0	B_cells_naive
CACAAACAGCCACTAT-1	0	0	1.90084	0	1.90084	0	0	0	0	0	B_cells_memory
GAACCTAAGACTTTCG-1	1.84602	1.84602	0.566494	0	0.566494	1.57078	0	0	1.18974	0	B_cells_memory_activated
GACTACAGTAGAGTGC-1	0	4.01364	1.86172	2.85096	0	0	0	0	0	0	B_cells_naive_activated
TCTTCGGTCGTGGACC-1	2.13457	1.78657	0	0	0	2.13457	0	0	0	0	B_cells_memory_activated
CAGATCACACTCAGGC-1	0	3.48095	2.07918	1.50384	0	0	0	0	1.50384	0	B_cells_naive
ACGGGCTTCGGCGCTA-1	1.69062	2.42656	1.37335	1.69062	0	1.37335	0	0	2.42656	1.69062	B_cells_oligoclonal
CTAGCCTAGATCACGG-1	2.71323	1.73917	0	0	0	0	0	0	0	0	B_cells_memory_activated
GCGCGATCATTGGGCC-1	0	2.14161	0	0	0	2.77423	0	0	0	0	B_cells_memory_activated
CTTAACTAGTGGGTTG-1	0	3.76605	2.44688	3.24345	0	2.92247	0	0	0	0	B_cells_naive
CGACCTTGTACCCAAT-1	1.95453	1.95453	1.95453	1.95453	0	0	0	0	0	0	B_cells_naive
TCTGGAAAGCTGAAAT-1	2.13764	2.77001	2.13764	0	0	0	0	0	0	0	B_cells_naive
TCGCGTTCACCAGGTC-1	1.00852	0	0	0	0	0	0	0	0	0	B_cells_memory_activated
GCCAAATAGCTTTGGT-1	2.45967	1.84853	1.84853	0	0	0	0	0	0	0	B_cells_naive_activated
GTCGTAACATAGACTC-1	2.70473	0	0	0	1.20148	1.73167	0	0	0	0	B_cells_memory_activated
ACACTGAAGGTGCTAG-1	3.87528	0	0	0	1.32873	0	0	0	0	0	B_cells_memory_activated
TCGCGAGTCTTGCCGT-1	0	3.22783	1.76558	2.11233	0	0	0	0	0	0	B_cells_memory
CTAGCCTCAAGCCATT-1	1.85335	2.4649	0	1.52332	0	1.85335	0	0	0	0	B_cells_memory_activated
CCATTCGCAGTCTTCC-1	0	2.61258	0	0	0	0	0	0	0	0	B_cells_naive
CGTTCTGCAAAGAATC-1	0	2.42719	0	0	2.42719	1.49118	0	0	0	0	B_cells_memory_activated
TGGTTCCAGACAGACC-1	1.89894	0.694216	0	0.848519	0.288216	0.848519	0.982165	0	0	0	B_cells_memory_activated
TATTACCAGACTTTCG-1	0	3.66076	2.993	1.42493	0	2.993	0	0	3.38161	2.61229	B_cells_oligoclonal
AAACGGGTCGGGAGTA-1	0	2.85378	0	2.21666	0	0	0	0	0	0	B_cells_naive_activated
GTCGTAATCCTTCAAT-1	0.836327	2.02014	0	1.59404	0	0.836327	0.836327	0	0	0	B_cells_memory_activated
CATCCACCAATGTAAG-1	1.55716	3.1558	1.55716	1.55716	0	0	0	0	0	0	B_cells_naive_activated
CAGAATCGTAAGTAGT-1	1.10394	0.454892	0	0.253092	0	1.61582	0.253092	0	0	0	B_cells_memory_activated
ACGGCCAAGAGTAAGG-1	1.36645	3.40831	0	2.27873	0	0	0	0	0	0	B_cells_memory
AGGGATGAGGAATTAC-1	0.817231	1.8012	0.817231	1.99076	1.26086	0	0	0	1.56709	0	B_cells_memory
CGAACATTCAGCTCTC-1	1.5716	0.820421	0	2.29255	1.26495	0	1.99569	0.820421	0	0	B_cells_memory
CATGACAAGTTTAGGA-1	0	3.36832	2.02752	2.52905	0	0.974108	0	0	0	0	B_cells_naive
CAGCTGGAGATAGGAG-1	0	2.95224	0	0	0	0	0	0	0	0	B_cells_memory_activated
GTCACGGCATGGGAAC-1	2.17102	1.52276	0	0.468427	0.468427	1.85275	0	0	0	0	B_cells_memory_activated
GTCACGGGTTGGGACA-1	0	3.63946	0	0	0	0	0	0	0	0	B_cells_memory_activated
TCGTAGAGTTCCACTC-1	1.6863	2.65313	2.28227	2.28227	1.6863	0	0	0	0	0	B_cells_naive
CTAGTGATCTCCGGTT-1	0	2.99766	2.35321	3.38635	0	0	0	0	0	0	B_cells_naive
GCTCCTAAGTTCCACA-1	0	3.51954	2.6847	2.47847	0	2.21836	0	0	0	0	B_cells_naive
CCTAGCTCAAGTTCTG-1	1.79468	2.40108	0	0	0	0	0	0	0	0	B_cells_naive_activated
GACAGAGCATCAGTCA-1	0	3.18955	2.07734	2.70581	0	2.07734	0	0	0	0	B_cells_naive
GTCTCGTTCCATGAGT-1	2.68478	0	0	1.7141	0	0	0	0	0	0	B_cells_naive_activated
TTGCCGTCATCACGAT-1	2.28827	0.887354	0.619079	0.251333	0.251333	1.18964	1.42145	0	0	0	B_cells_memory_activated
ATAACGCCAAGGGTCA-1	0	0	2.42094	0	0	0	0	0	0	0	B_cells_memory
ATTGGTGGTATAATGG-1	0	0	0	3.08842	0	0	0	0	0	0	B_cells_memory
GACGCGTAGCCACCTG-1	2.06282	0	0	0	2.06282	2.06282	0	0	0	0	B_cells_memory_activated
ACGCAGCCAGTCGTGC-1	3.04561	0	0	0	2.89936	1.35077	0	0	1.35077	1.35077	B_cells_memory_activated
TTCTCAACAGCTTCGG-1	2.20844	2.84509	1.85646	0	0	1.30847	1.30847	0	0	0	B_cells_naive_activated
GGCTGGTAGGGTCTCC-1	3.399	1.43863	0	0	0	0	0	0	0	0	B_cells_memory_activated
GCATGATTCGTGACAT-1	0	2.58437	0	0	0	0	0	0	0	0	B_cells_memory_activated
TGCGCAGTCCAAGTAC-1	2.48955	1.87609	0	0	0	0	2.86698	0	0	0	B_cells_memory_activated
GATCTAGGTTCTGGTA-1	3.89845	2.42971	0	0	0	0	0	0	0	0	B_cells_memory_activated
GCGCAGTCAAGCGTAG-1	2.24483	0	0	0	2.61434	1.65238	0	0	0	0	B_cells_memory_activated
GCTGGGTAGGTGGGTT-1	2.66073	0	0	0	0	1.4648	0	0	0	0	B_cells_memory_activated
CGGAGCTTCTACTCAT-1	1.02749	0	0	0	0	0	1.02749	0	0	0	B_cells_memory
AGAGTGGAGATGCCAG-1-1	2.23434	0	0	0	0	2.23434	0	0	0	0	B_cells_memory_activated
CGCTATCTCAACACGT-1	0	3.21319	0	2.05625	0	0	0	0	0	0	B_cells_naive
TGGTTCCTCGTGGTCG-1	0	3.76458	3.17757	2.15904	0	0	0	0	1.57514	0	B_cells_naive
ACGTCAAGTCCGAACC-1	0	0	0	0	0	0	0	0	0	0	B_cells_memory_activated
GCGAGAACAGCATGAG-1	3.48981	0	0	0	0	0	0	0	0	0	B_cells_memory_activated
CATCGAACATTTGCCC-1	2.0908	1.21307	0	0	0.780193	1.93289	0	0	0	0	B_cells_memory_activated
CTCAGAAAGCTGTCTA-1	1.44236	1.66913	0.730871	0.730871	1.1486	0.730871	0	0	0	0	B_cells_memory_activated
CTGCTGTAGGTGCAAC-1	1.13769	3.4234	2.76234	2.45081	0	1.99587	0	0	0	0	B_cells_naive
CACACCTCATGGTCAT-1	0	3.37765	0	2.34507	1.74344	0	0	0	0	0	B_cells_naive
GTCATTTTCTCTGCTG-1	0	0	0	0	0	0	0	0	0	0	B_cells_naive_activated
CTCGGAGGTAAGGATT-1	1.44609	1.56602	0.239443	1.23398	0.239443	1.06257	1.06257	0	0	0	B_cells_memory_activated
CCTAAAGAGCTGAAAT-1	0	3.17904	0	2.1604	0	0	2.1604	0	3.17904	0	B_cells_oligoclonal
CGAGAAGTCTATGTGG-1	0	0	0	0	0	0	0	0	0	0	B_cells_memory_activated
ATCATGGTCCGTTGCT-1	1.54986	1.78301	0	2.38835	0	1.24527	0	0	1.78301	0.805107	B_cells_oligoclonal
ATCTGCCGTTCAGTAC-1-1	0	3.85273	2.8776	2.6085	0	3.4128	0	0	0	0	B_cells_naive
CGTAGCGCACTACAGT-1	1.54544	3.72787	1.54544	2.12586	0	1.54544	0	0	0	0	B_cells_naive
GAACCTAAGCCCAACC-1	0	3.37604	3.29884	2.78588	1.15482	2.01761	1.15482	0	0	0	B_cells_naive
TATCTCATCGCATGGC-1	3.2687	0	0	0	0	1.58694	0	0	0	0	B_cells_memory_activated
AGCCTAAAGACAATAC-1	0	3.63412	2.63994	2.26954	0	0	0	0	0	0	B_cells_naive
CTGATCCGTCAGAGGT-1	0	0	0	0	0	0	0	0	2.88275	2.24408	B_cells_oligoclonal
CGTAGCGGTTCCACAA-1	3.88869	0	0	0	0	1.60688	0	0	0	0	B_cells_memory_activated
GGGATGAGTGGTACAG-1	2.70712	3.36633	0	0	0	0	0	0	0	0	B_cells_memory_activated
CTCGAGGCAACCGCCA-1	0	2.97254	0	1.4086	0	0	1.4086	0	0	0	B_cells_memory
GAGCAGATCACCCTCA-1	0	3.11664	0	1.67036	0	0	1.67036	0	0	0	B_cells_naive_activated
CAAGATCAGAATTGTG-1	2.23561	2.09913	0	0	2.55969	1.21975	0	0	0	0	B_cells_memory_activated
GCGCAGTAGAATAGGG-1	0.699813	1.10749	0.699813	1.62008	0	1.62008	0	0	2.31455	1.10749	B_cells_oligoclonal
CGGACACTCCGTAGTA-1-1	2.5821	0	0	0	0	0	0	0	0	0	B_cells_memory_activated
CTGTTTACACGCATCG-1	0	3.25171	0	0	0	0	0	0	0	0	B_cells_naive_activated
TTTACTGCACGAAAGC-1	0	2.84306	0	3.22891	0	0	0	0	0	0	B_cells_memory_activated
ATCCGAATCCTTTCTC-1	2.01144	1.35515	0.391744	0.391744	0.541939	1.71484	0.391744	0	0	0	B_cells_naive_activated
TCGCGAGAGGAGTAGA-1	2.78391	2.40888	0	0	0	0	0	0	0	0	B_cells_memory_activated
TTCTACAGTATGGTTC-1	0	3.37447	0	0	0	0	0	0	0	0	B_cells_naive_activated
AGCTTGAGTGCAACTT-1	0	2.62943	2.83805	2.00592	0	0	0	0	0	0	B_cells_naive
GCGGGTTTCTCTGCTG-1	4.22708	0	0	0	0	0	0	0	0	0	B_cells_memory_activated
CGGACACAGTGCTGCC-1	3.52672	0	0	0	0	0	0	0	0	0	B_cells_memory_activated
CGTTAGAAGATGTGGC-1	0	3.87519	3.37811	2.34549	0	0	0	0	0	0	B_cells_naive
ATCCGAAGTGGAAAGA-1	1.49708	1.49708	0	0	2.07156	0	0	0	0	0	B_cells_memory_activated
CACACAACACCATCCT-1	2.83096	0.845929	0	0	0.845929	0.845929	0	0	0.509867	0	B_cells_memory_activated
GTCCTCACAGCGTTCG-1	0	3.80757	2.69211	2.69211	1.32243	2.48575	0	0	0	0	B_cells_naive
GCTGCAGTCTTAGCCC-1	0	3.34828	1.48879	3.07224	0	0	0	0	0	0	B_cells_naive
AGCAGCCAGACTAAGT-1	0	0	0	0	0	0	0	0	0	0	B_cells_memory
TACTCGCTCTGAAAGA-1	0	3.37993	2.3472	2.55103	0	0	0	0	0	0	B_cells_naive
GCGCAGTCAAGCCGTC-1	1.90072	0.667035	0.388133	0.667035	0	1.46316	0.884873	0	1.34687	0.388133	B_cells_memory_activated
TCTCATAGTCGAACAG-1	2.14294	2.77564	0	0	0	0	0	0	0	0	B_cells_memory_activated
GATGAGGTCACCAGGC-1	1.77244	1.53985	0.341531	1.44852	0.341531	0	1.11038	0	0	0	B_cells_memory_activated
TTTGGTTAGCTTCGCG-1	3.09712	0	0	0	0	0	0	0	0	0	B_cells_memory_activated
ACCAGTACATCGGACC-1	0	3.61037	2.73384	3.00515	0	1.22338	0	0	0	0	B_cells_naive
ACACCGGAGATATACG-1	2.59871	1.63876	0	0.868333	2.06872	0	0.868333	0	0	0	B_cells_memory_activated
TAAGCGTGTAAGTGTA-1	0	3.33665	2.30674	0	0	0	0	0	0	0	B_cells_naive_activated
CATATGGCAATCAGAA-1	0	3.24075	1.50575	2.08133	1.50575	2.08133	0	0	0	0	B_cells_naive
CGGAGTCTCGCCTGTT-1	2.99871	0	0	0	0	0	0	0	0	0	B_cells_memory_activated
AACCGCGCAGCCTGTG-1	0	2.84687	2.01404	2.01404	0	0	0	0	0	0	B_cells_naive
CCTAGCTCAGTATGCT-1	0	3.15009	0	3.15009	0	0	0	0	0	0	B_cells_naive
CTTAACTTCAGTACGT-1	3.20895	1.93705	0	1.93705	0	0	0	0	0	0	B_cells_naive_activated
TCTCATAAGGGATCTG-1	2.72224	1.30541	0	0	0	0	0	1.19545	0	0	B_cells_memory
TACGGTAGTAGTGAAT-1	0	2.87235	0	0	1.75186	0	1.75186	0	0	0	B_cells_memory
AACTGGTCAATGGAAT-1	0	3.4451	2.09683	2.2951	0	2.2951	0	0	0	0	B_cells_naive
TAGAGCTTCACTGGGC-1	2.12651	3.63568	0	0	0	0	0	0	0	0	B_cells_naive
CAGTCCTGTAGAGCTG-1	0	3.17099	2.25776	3.04343	1.34908	2.51895	0	0	0	0	B_cells_naive
GCGCAGTAGTAGCCGA-1	3.56332	1.77447	0	0	1.77447	1.77447	0	0	1.77447	0	B_cells_memory_activated
CAAGAAATCAGTTGAC-1	0	3.57958	2.27363	2.27363	0	0	0	0	0	0	B_cells_naive
CAGCTGGGTCTGATCA-1	2.79154	2.79154	0	0	0	0	0	0	0	0	B_cells_naive_activated
TATCAGGCATAGGATA-1	1.92233	1.34287	0.302879	0.535031	0.162863	0.723314	1.47262	0	0	0	B_cells_memory_activated
GAAATGAGTAGCAAAT-1	2.31178	0.602447	0.345921	1.12052	0	0.80642	0	0	0	0	B_cells_memory_activated
TGGTTAGTCTTCGAGA-1	1.65204	2.24445	0	0	0	0	0	0	0	0	B_cells_memory_activated
CATCCACCAACGATGG-1	3.04262	0	0	0	0	0	0	0	0	0	B_cells_naive_activated
CCTATTAGTTAAGAAC-1	2.57479	2.31218	0	0	0	0	0	0	0	0	B_cells_memory_activated
CGTAGGCAGGCATTGG-1	0	3.70702	2.74972	3.17818	2.4385	0	0	0	0	0	B_cells_memory
CTGAAGTGTGAAGGCT-1	1.54699	0.803094	0	0	1.54699	0.803094	0	0	0	0	B_cells_memory_activated
ATAACGCGTTCATGGT-1	1.7914	0.887051	1.02423	0.305269	0	1.14484	0	0	0	0	B_cells_memory_activated
TGGCGCATCACAGTAC-1	0	2.53913	0	0	0	0	0	0	0	0	B_cells_memory_activated
TACTCGCTCTCAAACG-1	0	3.38295	0	1.90084	0	0	0	0	0	0	B_cells_memory
AGTGGGAAGACAGGCT-1	3.45701	1.40418	0	0	2.58692	0	0	0	0	0	B_cells_memory_activated
CTGAAACAGCGACGTA-1	0	2.95915	0	0	0	0	0	0	0	0	B_cells_memory_activated
AAATGCCCAGATGGGT-1	4.35876	2.16517	0	0	1.58063	1.58063	0	0	0	0	B_cells_memory_activated
CGGCTAGAGTGGCACA-1	1.624	3.23632	1.624	3.38484	0	1.624	0	0	0	0	B_cells_memory_activated
GACGCGTGTATGAATG-1	1.81578	1.58091	0	0	0	1.35958	0.278855	0	0	0	B_cells_memory_activated
GCTGGGTAGAAACCAT-1	1.9759	1.9759	0	0	2.33405	0	0	0	0	0	B_cells_memory_activated
CTGATAGCAATGTAAG-1	0	3.05097	1.79741	2.14604	0	2.14604	0	0	0	0	B_cells_naive
GCATACATCCTAGTGA-1	1.81613	1.27369	0	0	0.827241	1.27369	0	0	0	0	B_cells_memory_activated
CGTCTACAGGGCTCTC-1	4.88927	1.2912	0	0	0	0	0	0	0	0	B_cells_memory_activated
CAGCAGCAGACCTTTG-1	2.19509	1.60752	0	0	2.33321	1.29754	0	0	0	0	B_cells_memory_activated
CGTAGCGCACTGCCAG-1	3.36208	1.14494	2.25853	0	0	1.66478	0	0	0	0	B_cells_memory_activated
GAGTCCGTCATAAAGG-1	0	2.57816	0	0	0	0	0	0	0	0	B_cells_memory_activated
CGTCTACTCGCGTTTC-1	1.83565	1.83565	0	0.391379	0	0.391379	0	0	0	0	B_cells_memory_activated
GACGGCTAGTCATCCA-1	1.08825	1.93257	0.685389	0	0	1.08825	0.685389	0	0	0	B_cells_naive_activated
CGAACATAGACCGGAT-1	1.69099	1.22776	0.472121	0.695969	0.338086	1.76252	0	0	0	0	B_cells_memory_activated
ACATCAGCAAGGTGTG-1	2.26546	0	0	0	0	0	0	0	0	0	B_cells_memory_activated
GGAAAGCGTCACCTAA-1	0	3.75954	0	0	0	0	0	0	0	0	B_cells_memory_activated
CGCGGTACAGGATTGG-1	1.18342	3.25504	0	2.95095	1.71038	0	1.71038	0	0	0	B_cells_memory
CACAGGCCATTGGCGC-1	1.27091	1.74062	0.996728	0.617723	0	2.21043	0	0	3.32945	0	B_cells_memory_activated
CCGGTAGGTGGCAAAC-1	0	3.72832	1.80437	3.05892	1.80437	1.80437	0	0	0	0	B_cells_memory_activated
CATGGCGTCAGCAACT-1	1.56399	3.75083	0	2.1466	0	2.77953	0	0	0	0	B_cells_naive
TCTATTGCATTTCAGG-1	0	3.48922	2.31	2.51309	0	2.31	0	0	0	0	B_cells_naive
GCGCGATGTCTGCGGT-1	0	2.70712	0	2.70712	2.07857	0	2.07857	0	0	0	B_cells_naive
CGAGCACAGAGGACGG-1	1.4346	3.39389	2.00093	2.83261	0	2.62408	0	0	0	0	B_cells_naive
CGTTCTGGTTTGCATG-1	3.31446	1.46174	0	0	1.46174	0	0	0	0	0	B_cells_memory_activated
AGGTCATAGAAGCCCA-1	2.9531	2.31082	0	0	0	0	0	0	0	0	B_cells_memory_activated
CACACAACAAATCCGT-1	1.38256	2.2981	1.38256	1.94164	1.94164	0	0	0	0	0	B_cells_memory_activated
GGAATAAAGGACCACA-1	0	3.54111	0	3.2874	0	0	1.27461	0	0	0	B_cells_naive
CGCTATCCATGTCTCC-1	3.04882	1.25599	0	0	0	0	0	0	0	0	B_cells_memory_activated
CAGTCCTTCCGCATCT-1	1.04259	2.75318	1.87328	1.54182	1.54182	0	0	0	0	0	B_cells_naive_activated
TAGCCGGTCTATCCCG-1	0	0	2.52316	0	0	0	0	0	0	0	B_cells_naive_activated
TCAACGACACGGTGTC-1	1.8314	1.60486	0.30863	0.734614	0.30863	1.52944	0.734614	0	0	0	B_cells_memory_activated
CCACGGACAAGCGTAG-1	3.02195	1.77204	0	0	0	1.77204	0	0	0	0	B_cells_memory_activated
CCACCTATCACATAGC-1	2.37547	0	0	0	0	0	0	0	0	0	B_cells_memory_activated
TAAGAGAGTTGTCGCG-1	1.76488	1.5327	0	1.5327	0	0.793089	0	0	0	0	B_cells_memory_activated
TACTCATCAAGTCTGT-1	1.28077	3.86681	0	2.8092	0	1.28077	0	0	1.28077	0	B_cells_naive
AAAGCAACACAAGTAA-1	2.21339	0	0	1.11076	1.11076	1.9615	0	0	0	0	B_cells_memory_activated
AGATCTGAGTCAAGCG-1	0	2.36289	1.43679	2.83532	1.43679	2.36289	0	0	0	0	B_cells_naive_activated
CACACCTTCTAACTCT-1	0	2.81828	1.74474	2.18313	0	0.945773	0	1.74474	0	0	B_cells_naive
TTCTACACACAGACAG-1	2.22972	1.21511	0	0.781765	0	1.51644	1.37708	0	0	0	B_cells_memory_activated
ACTGAGTGTTAGTGGG-1	2.06904	1.72481	0.931046	0	0	0	0	0	0	0	B_cells_memory_activated
TCAATCTGTGAGTATA-1	0	2.83422	0	1.84673	0	0	0	0	2.45771	0	B_cells_naive_activated
CTACATTTCTGGGCCA-1	1.01487	3.1725	1.01487	2.44704	0	0	1.01487	1.01487	1.01487	0	B_cells_naive
TCTGAGATCAGTGCAT-1	2.77529	0	0	0	2.14261	1.56042	0	0	0	0	B_cells_memory_activated
CCATGTCGTCAAGCGA-1	2.31995	1.32243	0	0.65103	0	1.04205	0	0	1.87259	0	B_cells_oligoclonal
ACATGGTCAAAGTGCG-1	2.65395	0	0	0	0	0	0	0	0	0	B_cells_naive_activated
TAGCCGGGTACTTCTT-1	0	3.62543	2.95857	1.3975	0	2.31601	0	0	0	0	B_cells_naive
TTATGCTGTGCTGTAT-1	2.39246	2.39246	0	2.39246	0	0	0	0	0	0	B_cells_naive
TGGGCGTTCGTTACGA-1	2.10192	0.890509	0	0	0	0.890509	0	0	0	0	B_cells_memory_activated
CCACGGAGTCACCCAG-1	2.19883	2.19883	0	0	1.61088	1.09981	0	0	0	0	B_cells_memory_activated
GCCAAATTCGGTCCGA-1	3.26116	1.71559	0	0	0	1.71559	0	0	1.18784	0	B_cells_memory_activated
CGGAGTCTCGGGAGTA-1	0	2.81434	1.28473	2.17941	0	0	0	0	0	0	B_cells_naive
GTAGGCCAGTTTGCGT-1	0	3.34317	2.59623	2.13391	0	0	0	0	0	0	B_cells_naive
GGAATAATCAACGAAA-1	2.52739	2.52739	1.91108	3.17978	1.91108	2.52739	0	0	0	0	B_cells_naive_activated
GGCCGATGTCCTAGCG-1	2.02537	3.52326	0	0	2.02537	0	0	0	0	0	B_cells_memory_activated
CGCTTCAGTAGCCTCG-1	1.35035	1.35035	0	0	0	1.35035	0	0	1.90472	0	B_cells_memory_activated
TCTTTCCTCGGAGCAA-1	0	2.63512	0	2.01123	0	0	0	0	0	0	B_cells_naive
GCGACCACATTGCGGC-1	1.31074	2.05057	0.856313	0.856313	1.31074	0	0	0	0	0	B_cells_memory_activated
CGGACTGTCTGGAGCC-1	2.64661	3.02816	2.02196	0	0	3.02816	0	0	0	0	B_cells_naive
AAGGTTCTCTCGCATC-1	0	3.38804	1.42999	2.82691	0	1.99569	0	0	0	0	B_cells_naive
GGATTACTCGCTGATA-1	0	4.27177	0	3.49993	0	3.00903	0	0	0	0	B_cells_naive
CCATTCGTCGGTCCGA-1	0	3.50284	1.66669	3.11232	0	2.26064	0	0	0	0	B_cells_naive
GTGAAGGCATCTGGTA-1	1.80014	1.98967	0	0	0	1.80014	0	0	0	0	B_cells_memory_activated
CTGTTTAGTTCCCTTG-1	0	4.19277	3.08493	2.642	0	2.17756	0	0	0	0	B_cells_naive
GCACATAGTTAAGGGC-1	0	3.22757	2.28307	2.28307	0	2.02881	0	0	0	0	B_cells_naive_activated
GCCTCTACACCATGTA-1	1.10708	1.61959	0	1.10708	1.95679	0	1.10708	0	0	0	B_cells_naive_activated
GGATGTTGTCCGAATT-1	0	0	0	0	0	0	0	0	0	0	B_cells_memory_activated
AAGGTTCAGGACACCA-1	0	2.97371	0	0	2.59348	0	0	0	0	0	B_cells_memory_activated
CCTTTCTTCGGCTACG-1	1.28729	3.02879	0.837886	1.83193	0	0	0.837886	0	0	0	B_cells_naive_activated
ACGGGTCGTCATATCG-1	1.83292	3.09142	0	0	1.83292	0	0	0	0	0	B_cells_naive_activated
CACAGGCGTAGCGTAG-1	1.77982	1.04672	0.480013	0.654481	0.143255	1.47899	0.480013	0	0	0	B_cells_memory_activated
GGATTACGTTTCGCTC-1	3.81665	0	0	0	2.65119	0	0	0	0	0	B_cells_memory_activated
TCAGCTCGTGTGCCTG-1	1.62511	0.967587	0	0	0	1.23761	0.967587	0	0	0	B_cells_memory_activated
AACTTTCAGCGTCAAG-1	0	3.41199	0	0	2.37724	0	0	0	0	0	B_cells_naive
CTCGAGGTCAAACCAC-1	1.9837	2.98612	0	1.9837	0	0	0	0	0	0	B_cells_naive_activated
GATGCTATCAGCGACC-1	1.60006	1.78199	0.687299	1.37751	0	1.09081	0	0	0	0	B_cells_memory
GTCAAGTTCGCCCTTA-1	0	2.56024	2.09965	2.56024	0	0	0	1.22017	0	0	B_cells_memory
GTTACAGTCGTTACAG-1	0	3.47655	0	0	0	0	0	0	0	0	B_cells_naive_activated
GATCAGTTCCCATTAT-1	1.56807	1.56807	0	0	0.923842	0	0	0	0	0	B_cells_memory_activated
AGCGGTCAGCTAAACA-1	0	3.36283	2.49719	2.70373	1.33159	2.70373	0	0	0	0	B_cells_naive
AGGGTGAAGTGCAAGC-1	1.95168	3.09746	1.39134	1.39134	1.95168	0	0	0	0	0	B_cells_memory_activated
TACCTATGTAATCGTC-1	3.08971	1.38525	0	0	2.30133	1.38525	0	0	0	0	B_cells_memory_activated
GCGCCAATCTTCAACT-1	2.0917	1.62065	0.70017	0.410153	0.225959	1.66957	0.818731	0	0	0	B_cells_memory_activated
ACGGGTCCACGAAATA-1	1.5222	1.30474	0	1.98362	0.639523	2.20389	0	0	0	0	B_cells_memory_activated
CGTTCTGAGGCATGTG-1	2.10059	1.5229	0	1.75452	0.78626	0.78626	0	0	0	0	B_cells_memory_activated
GAGTCCGCAGGTTTCA-1	0	3.39615	0.923613	3.28886	0.923613	0	1.39544	0	0	0	B_cells_memory
TGGGAAGGTAAGCACG-1	2.14427	3.4386	0	0	0	2.14427	0	0	0	0	B_cells_naive
CATGGCGAGAGCTTCT-1	0	3.16228	2.77776	2.14493	1.5625	2.14493	0	0	0	0	B_cells_naive
CGTTAGAGTACATGTC-1	2.68794	1.08429	0	0	1.08429	0	0	0	0	0	B_cells_memory_activated
CAGATCACACGACGAA-1	0	3.7113	2.66042	2.39578	0	1.46454	0	0	0	0	B_cells_naive
TACAGTGCAATTCCTT-1	2.46869	2.1047	0	1.52656	0	0	1.52656	0	0	0	B_cells_memory_activated
CTACACCCACTGCCAG-1	0	3.31073	1.5628	1.5628	2.51094	0	0	0	0	0	B_cells_naive_activated
GCGCCAACAGGGTACA-1	0	3.73661	2.68457	3.06702	0	2.68457	0	0	0	0	B_cells_memory_activated
TTCTTAGAGATCGATA-1	1.65126	1.22605	0	0.790218	0	2.10697	0	0	0	0	B_cells_memory_activated
CCCTCCTAGAGAACAG-1	2.04592	2.04592	0	0	0	0	0	0	0	0	B_cells_naive_activated
CACCACTTCGGTTAAC-1	1.84286	0	1.09626	0.509416	0.509416	0	1.29672	0	0	0	B_cells_memory_activated
GCGCAGTGTTTAGGAA-1	2.58493	3.63197	0	2.96494	0	0	0	0	2.96494	1.96448	B_cells_oligoclonal
CTGGTCTTCGTAGATC-1	2.87168	2.87168	0	0	0	0	0	0	0	0	B_cells_memory_activated
CTCGTACAGCACCGCT-1	0	3.73206	2.81414	1.98397	0	2.81414	0	0	1.41968	0	B_cells_naive
CATCGAACAAAGCAAT-1	1.41243	1.63729	0	1.63729	0	1.41243	1.41243	0	0	0	B_cells_memory
GCATGATGTTCCCTTG-1	2.97533	2.33195	0	0	0	0	0	0	0	0	B_cells_memory_activated
ACACCCTTCGTGACAT-1	0	2.73093	0	0	0	0	0	0	0	0	B_cells_naive_activated
GTGAAGGGTATATGGA-1	0	3.22911	0	0	0	0	0	0	0	0	B_cells_naive
AGTGGGACATACTACG-1	0	3.79953	2.21812	2.47822	0	2.68444	0	0	0	0	B_cells_naive
CTGATCCGTCGAAAGC-1	0	0	0	0	0	2.94368	0	0	0	0	B_cells_memory_activated
CACAGTAAGGTCATCT-1	3.05313	0	0	0	0	1.25923	0	0	0	0	B_cells_memory_activated
CTGTGCTCAATGCCAT-1	2.02823	1.45869	0	0	0	1.78347	0	0	0	0	B_cells_memory_activated
TCAGGATCAGATGGCA-1	0	0	0	2.25623	0	0	0	0	0	0	B_cells_naive_activated
TAGTTGGAGAGTGAGA-1	1.40349	3.11287	1.96554	3.54855	0	1.96554	0	0	0	0	B_cells_memory
GACGTTATCGCGCCAA-1	1.86956	3.52379	0	0	0	0	0	0	0	0	B_cells_naive_activated
GAACGGATCGAGCCCA-1	2.38504	2.38504	0	1.24268	1.77998	1.24268	0	0	0	0	B_cells_memory_activated
AGAATAGGTCTAAAGA-1	1.96897	1.4065	0	0	2.32679	0	0	0	0	0	B_cells_memory_activated
ACTGATGCATTTGCTT-1	3.1302	1.68189	0	0	1.68189	0	0	0	0	0	B_cells_memory_activated
GGGTCTGCATAGTAAG-1	2.54886	0	0	0	2.54886	0	0	0	0	0	B_cells_memory_activated
TTCTCAACAATGGATA-1	1.53279	2.11169	1.53279	0	0	2.74241	0	0	0	0	B_cells_oligoclonal
CGTGTCTAGTGTTGAA-1	0	0	2.48601	2.48601	0	2.48601	0	0	0	0	B_cells_memory_activated
CTAGAGTAGCACCGTC-1	1.86895	1.03927	0	1.03927	1.53779	1.03927	0	0	0	0	B_cells_memory
TGACTAGAGACGCTTT-1	3.10303	0	0	0	1.29696	0	0	0	0	0	B_cells_memory_activated
TGGTTCCTCGCCCTTA-1	0	3.60688	2.56112	2.56112	1.22085	1.22085	0	0	0	0	B_cells_naive
CCATGTCCAAGTTCTG-1	2.90247	0	0	0	1.66861	1.66861	0	0	0	0	B_cells_memory_activated
ACTTGTTGTCGCTTTC-1	0	3.1528	1.70116	2.50149	1.70116	0	0	0	0	0	B_cells_naive
AACACGTTCGACCAGC-1	2.80214	1.58309	0	0	2.1679	0	0	0	0	0	B_cells_memory_activated
ACCGTAAAGTATGACA-1	1.91222	1.57803	0.673635	1.35688	0	1.91222	1.57803	0	0	0	B_cells_memory_activated
CGCGGTAGTCGCTTTC-1	0	3.2371	1.62465	1.1113	0	0	0	1.9622	0	0	B_cells_memory_activated
CGGACTGAGTCGATAA-1	2.09911	0.281718	0.681182	1.71482	0.281718	0	1.44787	0.501265	0	0	B_cells_memory
CGGAGCTAGAGCTGCA-1	2.18733	2.0272	0.840949	0.840949	0	1.60054	0	0	0	0	B_cells_memory_activated
CGCGGTATCATGTCTT-1	0	3.04971	2.26366	3.1773	0	1.35396	0	0	2.26366	0	B_cells_naive
CTCGTCAGTATGAAAC-1	2.46441	2.94062	0	1.5229	1.5229	2.10059	0	0	0	0	B_cells_naive_activated
CCTTCGACACCCTATC-1	0	3.04762	2.77564	2.40086	0	2.6057	0	0	0	0	B_cells_naive_activated
CGTTGGGAGTGAATTG-1	0	2.5327	0	2.5327	0	0	0	0	0	0	B_cells_memory_activated
GTAACGTCACTTAACG-1	2.17996	0.225616	0.225616	0.699316	0.409582	0.817782	0.817782	0	0	0	B_cells_memory_activated
GGGTTGCGTTGTGGAG-1	2.13872	0.859324	0.519259	1.11263	0	1.11263	0.859324	0	0	0	B_cells_memory_activated
GTGAAGGCAGGCAGTA-1	0.675146	1.07454	1.07454	2.67418	0.675146	1.76158	2.04772	0	0	0	B_cells_memory_activated
GCGAGAATCAGAAATG-1	2.89282	2.37393	1.23398	0	0	0	0	0	0	0	B_cells_memory_activated
TTGCCGTAGGTGGGTT-1	2.19132	3.82936	2.19132	2.97262	0	1.29445	0	0	1.84023	0	B_cells_naive
TCAACGAGTCAACTGT-1	2.36667	2.36667	2.36667	0	0	0	0	0	0	0	B_cells_naive_activated
GGGTCTGTCCAATGGT-1	0	2.20055	2.20055	2.98248	1.84898	0	1.302	0	0	0	B_cells_memory
GTAGTCAAGCCATCGC-1	0	3.66415	0	0	2.61552	0	0	0	0	2.61552	B_cells_oligoclonal
CGCGTTTCATAACCTG-1	2.35883	1.75601	0	0	0	0	0	0	0	0	B_cells_memory_activated
GTACTTTAGTCCAGGA-1	2.32999	1.58223	1.1998	0	0.572761	1.58223	0	0	0	0	B_cells_memory_activated
ACATCAGCACCCAGTG-1	1.15022	3.4412	0	3.01701	2.01179	0	0	0	0	0	B_cells_memory
AGGCCGTCACCATGTA-1	2.26469	3.96592	2.26469	0	0	0	0	0	0	0	B_cells_naive_activated
ACGGCCAAGAGCTATA-1	2.86463	2.86463	0	0	0	0	0	0	0	0	B_cells_naive_activated
TAGCCGGTCTGTCTAT-1	0	2.85404	0	1.86448	0	1.86448	0	0	0	0	B_cells_naive_activated
AACCGCGAGAGACTTA-1	1.58309	2.1679	0	2.1679	0	0	2.1679	0	0	0	B_cells_memory
GACGCGTCAATCACAC-1	0	4.05979	1.42661	3.38375	0	2.9951	0	0	0	0	B_cells_naive
CTACCCAAGCTCTCGG-1	2.09573	1.02348	0	0	1.02348	0	0	0	0	0	B_cells_memory_activated
GAACATCAGTATTGGA-1	2.90743	2.76234	0	0	0	0	0	0	0	0	B_cells_naive_activated
CAAGGCCCAAATTGCC-1	0	3.3183	2.66073	0	0	0	0	0	0	0	B_cells_naive_activated
CGACTTCTCAAGGTAA-1	1.53933	1.7418	0	1.12891	0	1.28518	0.715952	0	0	0	B_cells_memory_activated
GGCTCGATCAACGGGA-1	2.33954	1.98114	0	0	2.17631	1.41718	0	0	0	0	B_cells_memory_activated
CGGACGTGTTACCAGT-1	0	4.01059	2.1679	2.1679	0	0	0	0	0	0	B_cells_memory_activated
GAACCTACAGTACACT-1	0	3.24592	2.59096	2.38638	0	1.78121	1.24373	0	0	0	B_cells_naive
ACGTCAATCTTGCATT-1	1.59786	1.7797	0	0.685926	0	1.08897	0	0	0	0	B_cells_memory_activated
CAAGGCCGTAGCGTGA-1	0	2.29301	0	0	0	0	0	0	0	0	B_cells_naive_activated
CTTCTCTAGCGGATCA-1	0	3.29832	1.44889	2.64145	0	0	0	0	0	0	B_cells_naive
ACATGGTTCCTATTCA-1	0	3.62247	1.95609	2.57591	0	0	0	0	0	0	B_cells_naive
ACTGAGTCAGAAGCAC-1	3.0667	3.28048	2.41907	0	0	0	0	0	0	0	B_cells_naive_activated
GTGGGTCGTCCTGCTT-1	2.9399	0	0	0	1.60561	1.09542	0	0	0	0	B_cells_memory_activated
AAAGATGAGTCCAGGA-1	2.52105	2.89936	0	0	0	2.89936	0	0	0	0	B_cells_naive_activated
CAGCAGCTCGTACGGC-1	0	3.84916	2.15859	1.80926	0	0	0	0	0	0	B_cells_naive_activated
GAATAAGTCTGAGGGA-1	2.21787	2.21787	0.860621	0	0	0	0	0	0	0	B_cells_memory_activated
AGTAGTCGTTATCCGA-1	2.18034	0.733646	0.594429	0.85583	0	2.26813	0.85583	0	0	0	B_cells_memory_activated
GCAAACTAGCAGGTCA-1	2.27857	1.16024	0.679879	0.900348	0	1.08088	0	0	0	0	B_cells_memory_activated
CTCGGAGTCATGCATG-1	0	4.04813	2.88408	2.24533	0	2.24533	0	0	0	0	B_cells_naive
CTAAGACCATGTCGAT-1	1.88096	1.23326	0.298242	0.871273	0	0.871273	1.00702	0	0	0	B_cells_memory_activated
CTACCCACACCACGTG-1	2.93971	2.56035	0	0	0	0	0	0	0	0	B_cells_naive_activated
CCTACACCAAGGGTCA-1	2.95742	3.34541	0	2.31492	0	2.31492	0	0	0	0	B_cells_naive_activated
GCCTCTATCTCTAAGG-1	2.09562	1.80717	0	1.40018	1.96176	0	0.702425	0	0	0	B_cells_memory_activated
GACGTGCGTATTAGCC-1	0	3.29989	2.37872	2.85178	0	2.64297	0	0	0	0	B_cells_naive
TATCAGGTCGTGGACC-1	0	3.69745	2.02252	3.1293	0	1.1587	0	0	2.47897	1.1587	B_cells_oligoclonal
ACATACGCAAGAGTCG-1	0	0	0	0	0	0	0	0	0	0	B_cells_naive_activated
AGCCTAATCAGCTCTC-1	1.93135	1.93135	0	1.69086	0	0.906123	0	0	0	0	B_cells_memory_activated
GATGAAACACATTTCT-1	1.8369	1.68594	0.63101	0	0	2.36787	0	0	0	0	B_cells_memory_activated
AGATTGCCATCCGCGA-1	1.54573	1.54573	0	0	2.12618	0	0	0	0	0	B_cells_memory_activated
ACGAGGACACTGCCAG-1	0	1.92229	1.08029	2.17272	1.08029	0	1.58741	0	0	0	B_cells_naive
TGCGCAGTCTGTGCAA-1	3.46899	2.80651	0	0	0	0	0	0	0	0	B_cells_memory_activated
GCGCCAAAGACCACGA-1	1.97617	0.807818	0.807818	0	0	1.24876	0	0	1.78709	0.807818	B_cells_oligoclonal
CGTGAGCAGAGCTATA-1	2.50335	2.50335	0	0	0	2.50335	0	0	0	0	B_cells_memory_activated
TTATGCTTCCGCTGTT-1	2.21339	0	0	0	0	0	0	0	0	0	B_cells_memory_activated
CCGGTAGGTACCGTTA-1	2.03592	0.491163	0.491163	0.819089	0.819089	1.90329	1.42817	0	0	0	B_cells_memory_activated
GTTACAGGTGTTTGTG-1	1.54893	2.97207	1.54893	0	0	0	0	0	0	0	B_cells_naive
AACTCTTCACTGTCGG-1	1.93186	2.1256	0	1.81881	0.552614	2.21	0.906474	0	0	0	B_cells_memory_activated
TTGGAACAGGACATTA-1	1.81785	0	0.828402	0.828402	0	0	0	0	0	0	B_cells_memory_activated
CGGCTAGCACTTAAGC-1	3.57072	0	0	0	2.90532	3.57072	0	0	0	0	B_cells_memory_activated
TCTTTCCAGCAATATG-1	2.31136	2.31136	0	0	1.39361	0	0	0	0	0	B_cells_memory_activated
ACGATGTAGAGAACAG-1	3.08692	1.82896	0	0	0	0	0	0	0	0	B_cells_naive_activated
GGAAAGCGTCACCCAG-1	0	3.53909	1.88291	2.49693	0	0	0	0	0	0	B_cells_naive
CCACCTATCGCTAGCG-1	1.15185	1.67299	0	0	0	1.67299	0	0	0	0	B_cells_naive_activated
ACCAGTAGTCACTGGC-1	1.15214	0	0	0	1.15214	1.15214	0	0	0	0	B_cells_memory_activated
CTCCTAGCATGTAGTC-1	1.9063	1.01614	0.365078	0.631937	0.365078	1.29301	0.365078	0	0	0	B_cells_memory_activated
GTTCTCGGTTTGACTG-1	0	0	0	0	0	0	0	0	0	0	B_cells_naive_activated
CCTACACTCGCTAGCG-1	1.88884	1.55627	0	0	2.13797	2.50335	0	0	0	0	B_cells_memory_activated
TTGCCGTCATTCCTGC-1	0	3.33656	1.31163	2.67836	0	1.31163	0	0	0	0	B_cells_naive
ATCGAGTCAAGCGTAG-1	0	2.06102	0	2.68839	0	3.56303	0	0	0	0	B_cells_naive
TCGCGAGCATTCTCAT-1	2.08409	2.08409	0	0	0	0	0	0	0	0	B_cells_memory_activated
ACAGCTAAGGCGACAT-1	2.26314	2.26314	0	0	0	0	0	0	0	0	B_cells_memory_activated
CAAGATCCAAGAAAGG-1	0	3.05989	0	0	0	0	0	0	0	0	B_cells_memory_activated
TCCCGATCAAAGTGCG-1	1.89147	1.02643	0.227828	0.704817	0.227828	1.30471	1.19478	0	0.823888	0.120388	B_cells_memory_activated
CTCCTAGTCATGCATG-1	0	2.10501	1.52684	0	0	1.52684	0	0	0	0	B_cells_naive_activated
CTAGCCTCAGATCTGT-1	0	3.29321	0	1.67176	1.67176	2.26624	0	0	0	0	B_cells_memory_activated
ACCTTTAAGTTAGGTA-1	1.22661	2.73812	1.22661	1.22661	0	0	1.22661	0	0	0	B_cells_memory
GGGAATGCACGTTGGC-1	2.22574	1.3404	0.472757	0.960027	0	1.03434	0.183546	0.183546	0	0	B_cells_memory_activated
AATCGGTGTTGCGCAC-1	2.23339	1.18547	0	0	0.922196	0	0	0	0	0	B_cells_memory_activated
GATCGATGTAAGAGGA-1	3.30304	0	0	0	0	0	0	0	0	0	B_cells_memory_activated
CAACCTCAGTTACCCA-1	2.55076	0	1.93274	0	0	2.28875	0	0	0	0	B_cells_memory_activated
CCTTCCCCATGCAATC-1	2.71235	2.71235	0	0	0	0	0	0	0	0	B_cells_memory_activated
AGCTCTCTCACTCTTA-1	1.83204	3.09042	0	0	0	1.83204	0	0	0	0	B_cells_naive_activated
ATGTGTGGTTAGGGTG-1	1.74731	1.58463	0.730961	1.33511	0.358255	1.14872	1.00185	0	0	0	B_cells_memory_activated
CAACTAGGTCGAAAGC-1	0	3.44688	2.08143	2.85477	0	0	0	0	0	0	B_cells_memory_activated
CAAGAAACAGTATAAG-1	1.9574	0	0	0	0	0	0	0	0	0	B_cells_memory
ATCATGGTCATTATCC-1	3.34207	2.47747	0	0	0	0	0	0	0	0	B_cells_memory_activated
GATGCTATCAATCACG-1	0	3.81753	1.99551	2.99912	0	0	0	1.6558	0	0	B_cells_memory
CAGCTAACAGTACACT-1	2.19972	2.19972	0	0	0	0	0	0	0	0	B_cells_naive_activated
TTAACTCAGGAATTAC-1	1.26981	3.17978	0	0	0	0	0	0	0	0	B_cells_memory_activated
CAACCAAGTAAACCTC-1	2.85455	0	0	0	1.45239	0	0	0	0	0	B_cells_memory_activated
TAGTTGGCAGTCGTGC-1	0	3.73478	0	0	0	0	0	0	0	0	B_cells_naive_activated
CCATTCGTCGAACGGA-1	0	0	0	2.74309	0	0	0	0	0	0	B_cells_naive
GTCACAACACTTACGA-1	3.26028	1.1872	0	0	0	0	0	0	0	0	B_cells_memory_activated
TACTCGCAGAAAGTGG-1	3.11833	1.75819	0	0	1.22406	1.94625	0	0	0	0	B_cells_memory_activated
ACATACGTCCTAGTGA-1	0	4.41038	2.25738	2.89679	0	1.66373	0	0	0	0	B_cells_naive
GGGCACTCAGGACGTA-1	0	3.41225	1.84583	1.84583	0	0	0	0	0	0	B_cells_naive
GGAACTTTCACTTATC-1	1.64072	1.12475	0	0	1.12475	0	0	0	0	0	B_cells_memory_activated
TTTGCGCTCAGGCGAA-1	0	3.27141	0	0	0	0	0	0	0	0	B_cells_memory_activated
ACGCCGAGTGAGGGAG-1	2.20616	3.0541	0	2.20616	0	0	0	0	0	0	B_cells_naive
CAGCAGCAGAATCTCC-1	1.9057	0	1.9057	0	0	2.52158	0	0	0	0	B_cells_naive_activated
ACGGGTCAGTGACATA-1	1.48008	1.48008	0	2.41411	2.41411	1.48008	0	0	0	0	B_cells_memory_activated
CAACCAAAGGGTTCCC-1	0	3.8971	1.49225	2.42845	0	1.49225	0	0	3.56871	2.42845	B_cells_oligoclonal
ATAAGAGGTGCAACGA-1	0	3.76351	2.71026	2.88143	0	2.50361	0	0	0	0	B_cells_naive
CTTGGCTAGTCCATAC-1	2.17505	1.52087	0	0.965287	0.500906	1.52087	0.500906	0	0	0	B_cells_memory_activated
GAGGTGAAGACAGGCT-1-1	1.70594	2.6755	0	0	0	0	0	0	0	0	B_cells_naive_activated
GTCTCGTGTGCTCTTC-1	2.22471	2.8623	0	0	0	0	0	0	0	0	B_cells_naive_activated
AGGCCGTCACTAAGTC-1	2.01029	2.01029	0	1.14904	0	1.14904	0	0	0	0	B_cells_memory_activated
TCGCGTTCACACATGT-1	1.48772	3.34695	1.48772	3.21844	0	2.06102	0	0	0	0	B_cells_naive
GCACTCTCACGGTGTC-1	0.808645	1.97745	0.808645	1.5549	0	0	1.5549	0	0	0	B_cells_memory_activated
CGAATGTTCTCTGTCG-1	3.24514	0	0	0	0	2.08533	0	0	0	0	B_cells_memory_activated
TACCTTACAGCCTATA-1	2.94795	1.18122	0	0	1.18122	1.18122	0	0	0	0	B_cells_memory_activated
TCAGGATGTCATCCCT-1	4.32735	0.938892	0.938892	0	0	0	0	0	0	0	B_cells_memory_activated
GGGTCTGGTGTATGGG-1	1.73244	1.73244	0	0	0	1.20213	0	0	0	0	B_cells_memory_activated
ACAGCTAGTCAAACTC-1	1.80536	0	0	0.517377	0.991047	1.9599	0.291782	0	0	0	B_cells_memory_activated
CTCGAAAGTGCACGAA-1	0	3.40835	3.2597	2.87325	0	2.87325	0	0	0	0	B_cells_naive
CGAATGTCAACGATGG-1	2.1476	0	0	0	0	0	0	0	0	0	B_cells_memory_activated
GCGAGAAAGTCGAGTG-1	0	3.05025	2.40337	1.79678	0	0	0	0	0	0	B_cells_naive
TTAGTTCCACGAGGTA-1	0	3.02692	0	0	2.02082	0	0	0	0	0	B_cells_memory_activated
ATGGGAGAGGTAAACT-1	0	3.57577	1.35931	1.91501	1.91501	0	0	0	0	0	B_cells_naive
CAACCTCTCCGTAGGC-1	1.68356	2.1172	0	1.36689	0	0	1.36689	0	0	0	B_cells_memory_activated
GCTTGAACACTAAGTC-1	0	0	0	0.986278	1.47304	0	0	0	0	0	B_cells_memory_activated
TAGACCACACCAGGCT-1	3.05281	0	2.04446	0	0	0	0	0	0	0	B_cells_memory_activated
ATTATCCCATGCCTTC-1	2.54929	0	0	0	2.08924	1.21182	0	0	0	0	B_cells_memory_activated
GGACATTAGACCACGA-1	2.65196	1.45755	0	0	0	0.973698	0	0	0	0	B_cells_memory_activated
GTGCAGCTCGAGGTAG-1	2.79803	1.81441	0	0	1.81441	0	0	0	0	0	B_cells_memory_activated
AACCATGTCCGTCATC-1	0	0	0	0	2.06282	0	0	0	0	0	B_cells_memory_activated
TGACGGCTCGACAGCC-1	1.85532	1.85532	0	1.85532	0	1.85532	0	0	0	0	B_cells_naive_activated
GGAGCAAAGATCCTGT-1	3.81315	1.48323	0	0	0	0	0	0	0	0	B_cells_memory_activated
CATGACACACATAACC-1	0	3.17099	1.18879	2.68775	0	0	0	0	0	0	B_cells_naive
CTAGTGACAGCGTCCA-1	3.88444	1.67352	0	0	0	0	1.67352	0	0	0	B_cells_memory_activated
ACCTTTACAAACTGTC-1	1.51593	2.72226	0	2.09277	0	0	0	0	0	0	B_cells_naive_activated
CATATGGAGCCTTGAT-1	0	3.21903	1.75799	1.75799	0	0	0	0	0	0	B_cells_naive_activated
CCGTACTTCCACTCCA-1	1.4625	1.4625	0	0	1.4625	0	0	0	0	0	B_cells_memory_activated
CGGCTAGGTACTTAGC-1	1.32002	0	0	1.8698	1.8698	0	0	0	0	0	B_cells_memory_activated
CTCTGGTCAAGTCTGT-1	0	3.15132	1.10967	2.72349	1.10967	1.62269	0	0	1.10967	0	B_cells_naive
TCAGCTCGTAGCTCCG-1	0	3.39931	1.91526	3.29766	0	2.27038	0	0	0	0	B_cells_naive
TTCTCCTAGCAGATCG-1	2.02049	1.22678	0.295886	0.865952	0	1.49137	1.27603	0	0	0	B_cells_memory_activated
CAGCTGGTCCTAAGTG-1	2.5821	0	0	0	0	0	0	0	0	0	B_cells_memory_activated
CATCGAAAGGTGATTA-1	2.83171	1.60816	0	0	0	0	0	0	0	0	B_cells_naive_activated
GTGTTAGGTCTCACCT-1	2.89397	2.2547	0	2.2547	0	0	0	0	0	0	B_cells_naive_activated
GCGCAGTAGGCTAGGT-1	0	2.20868	0	2.84534	0	3.23125	0	0	0	0	B_cells_naive
AGCGTATAGTCCGTAT-1	2.09526	2.72492	0	2.72492	2.09526	0	0	0	0	0	B_cells_naive_activated
AACCATGCAGATTGCT-1	3.32797	0	0	0	0	0	0	0	0	0	B_cells_memory_activated
CGTTCTGCATTTCAGG-1	0	3.31178	2.18944	2.44873	0	2.97061	0	0	3.40378	0	B_cells_oligoclonal
TAGCCGGCATCCTAGA-1	3.70001	0	0	0	0	0	0	0	0	0	B_cells_memory_activated
GCGCGATCATCACCCT-1	1.92723	0.714731	0.776611	0.578145	0.231833	1.50902	0.231833	0	0	0	B_cells_memory_activated
GCATGCGGTCTGATCA-1	2.04563	3.0541	0	0	0	0	0	0	0	0	B_cells_naive_activated
AAGACCTTCATCGATG-1	0	3.22597	2.36755	3.68097	0	2.36755	0	0	0	0	B_cells_naive
CGCGGTATCCAGTATG-1	1.48932	3.82085	2.425	2.69031	0	2.69031	0	0	0	0	B_cells_naive
AGGCCACTCACGATGT-1	2.26585	1.67141	0	0	1.67141	1.15052	0	0	0	0	B_cells_memory_activated
GTGGGTCGTAAGAGGA-1	0	2.9936	0	0	0	0	0	0	0	0	B_cells_memory
GGTGAAGCATACGCCG-1	0	4.01275	0	3.53171	0	2.57004	0	0	0	0	B_cells_naive
CGATGTAGTCGACTGC-1	1.72901	1.87455	0.743642	0.632795	0	1.09408	0.365638	0	0	0	B_cells_memory_activated
AAATGCCCAGGTGCCT-1	3.08662	1.64492	0	0	0	1.64492	0	0	0	0	B_cells_memory_activated
AGTGAGGGTGCAACGA-1	0	3.28184	1.14275	3.19823	0	0	0	0	0	0	B_cells_memory
ACGAGGACATGGAATA-1	0	3.70194	1.45717	2.6515	0	2.38706	0	0	0	0	B_cells_naive
CTTCTCTTCTGGTTCC-1	3.5188	0	0	0	0	0	0	0	0	0	B_cells_memory_activated
CCAGCGATCATAGCAC-1	0	3.15127	1.78678	2.13479	2.13479	0	0	0	0	0	B_cells_memory
CGTCACTCAGCGTTCG-1	0	3.58085	2.91517	0	0	0	0	0	0	0	B_cells_memory_activated
CTACCCATCTCATTCA-1	0	3.96276	1.86126	3.42995	0	1.31263	0	0	2.67962	0	B_cells_oligoclonal
AGACGTTAGTTAGGTA-1	2.69074	1.71934	0	0	0	0	0	0	0	0	B_cells_memory_activated
CTCTGGTGTTACCAGT-1	3.37608	1.27221	0	0	2.42257	0	0	0	0	0	B_cells_memory_activated
CTGAAGTCATCCGGGT-1	1.29909	0.510719	0.938107	0.510719	0	1.46613	0.635863	0	0	0	B_cells_memory_activated
ATCTACTAGAAGAAGC-1	0	3.33354	0	2.80032	0	3.33354	0	0	1.58155	0	B_cells_naive_activated
CACACTCCATTCACTT-1	4.07886	2.44752	0	0	1.83734	0	0	0	0	0	B_cells_memory_activated
TTTGGTTTCGTGGACC-1	2.45771	1.30006	0	0	0	1.30006	0	0	0	0	B_cells_memory_activated
GACCTGGTCATGGTCA-1	0	3.33905	2.05388	0	0	0	0	0	0	0	B_cells_naive
CTGTTTAGTAGCTGCC-1	1.28677	0.837477	0.503961	1.83132	0.503961	0	1.72042	0	0	0	B_cells_memory_activated
GACTACATCAGTACGT-1	2.55049	1.93249	0	0	0	0	0	0	0	0	B_cells_memory_activated
CGGTTAAGTGCCTTGG-1	0	3.63842	1.66258	2.62602	0.885542	0.885542	0	0	3.3344	1.90169	B_cells_oligoclonal
TCTTTCCTCCATGCTC-1	1.4549	3.30588	2.85764	2.38437	0	2.85764	0	0	0	0	B_cells_naive
GTCACAACAATGTAAG-1	0	2.56823	0.918426	0	0	0	0	0	0	0	B_cells_naive_activated
GAAACTCTCAACTCTT-1	1.76585	1.26375	0.207654	0.869083	0.961459	0.526125	0.653963	0	0	0	B_cells_memory_activated
CCTACACTCAGTTGAC-1	0	3.68968	2.17548	2.54236	0	1.58989	0	0	3.47276	2.81017	B_cells_oligoclonal
TCAGATGTCTCGTTTA-1	2.44367	2.44367	0	0	0	0	0	0	0	0	B_cells_naive_activated
CGTCAGGTCCGCGGTA-1	0	2.6223	1.43314	2.83081	0	0	0	0	0	0	B_cells_naive_activated
GACGTGCCATCGATTG-1	1.13668	3.09847	1.65495	2.61728	0	0	0	0	0	0	B_cells_memory
ACTGAACCAAGCGTAG-1	0	2.89774	0	2.51947	0	0	0	0	0	0	B_cells_naive
GATCGTACATCACGTA-1	2.25508	0	0	0	0	1.66166	0	0	0	0	B_cells_memory_activated
GGAAAGCTCGCTAGCG-1	0	0	0	2.86074	0	0	0	0	0	0	B_cells_memory_activated
CTCGAAAAGGAGCGAG-1	1.43569	3.00644	1.43569	2.19794	0.956004	0	0	0.956004	0	0	B_cells_naive
TTAGGCAGTAGCGCTC-1	3.02437	0	0	1.08455	1.59253	1.08455	0	0	0	0	B_cells_memory_activated
CACACTCAGTACTTGC-1	0	3.53774	2.23508	2.87325	0	0	0	0	0	0	B_cells_naive_activated
AGCGTATGTTACGCGC-1	2.84585	1.30906	0.85499	0	0	0	0	0	0	0	B_cells_memory_activated
CAAGATCTCGGATGTT-1	1.28327	0.912498	0	0.556908	0.556908	0.750426	0	0	0	0	B_cells_memory_activated
CGTGTCTGTCACAAGG-1	1.97456	3.25091	1.97456	0	0	0	0	0	0	0	B_cells_naive_activated
CTTAACTGTGTCGCTG-1	1.383	1.94215	0	0	0	1.383	0	0	0	0	B_cells_memory_activated
CACAAACTCGAATGCT-1	2.76499	0.855534	0	0	1.62095	0	0	1.10821	0	0	B_cells_memory
CATCGAACACATGACT-1	0	2.95052	0	0	0	0	0	0	0	0	B_cells_naive_activated
CACACCTTCGCACTCT-1	1.90477	1.49455	0.586586	1.1819	0.124846	1.33301	0.845754	0	0	0	B_cells_memory_activated
TAGCCGGTCCATGAAC-1	1.78463	1.78463	0	0	0	1.09291	0	0	0	0	B_cells_memory_activated
CGAATGTAGCTGCCCA-1	0	0	0	0	0	0	0	0	0	0	B_cells_memory_activated
TTTGGTTGTAAGTGTA-1	0	4.40838	2.61575	3.52523	0	2.78581	0	0	0	0	B_cells_naive
ACTGATGAGATGTCGG-1	1.97635	1.63787	0	0	1.97635	1.12236	0	0	0	0	B_cells_memory_activated
CTCATTAGTTCGAATC-1	0	2.90315	1.35375	2.52474	0	2.52474	0	0	1.35375	0	B_cells_oligoclonal
AGAGCGAGTAGTGAAT-1	3.94891	2.32735	0	0	1.72728	0	0	0	0	0	B_cells_memory_activated
ACGGGCTGTCTCCACT-1	0	3.11825	2.81625	2.92736	1.08662	2.18121	0	0	0	0	B_cells_naive
CATCGAATCGTACGGC-1	0	3.35115	1.72085	0	0	0	0	0	0	0	B_cells_naive_activated
GTGAAGGCATTATCTC-1	0	3.43874	2.30701	1.95012	0	3.43874	0	0	0	0	B_cells_naive
CTAGCCTGTCCAGTAT-1	1.97458	1.31213	0.327665	0.677684	0.327665	1.31213	1.00969	0.177194	0	0	B_cells_memory_activated
TTCTCAACAACTGCTA-1	2.50748	0	0	0	1.65398	1.65398	0	0	0	0.533344	B_cells_memory_activated
ATTATCCAGCCAGGAT-1	1.83912	2.44945	0	0	0	0	0	0	0	0	B_cells_naive_activated
CTCGAAAAGGACTGGT-1	0	3.38602	1.96255	2.72616	0	0	0	0	0	0	B_cells_naive
CGATCGGAGTTTGCGT-1	0	3.50953	0	0	0	2.46902	0	0	0	0	B_cells_naive_activated
CGCTATCGTGTCAATC-1	0	3.77666	1.95949	2.57957	0	0	0	0	0	0	B_cells_naive
TCTTCGGTCACGGTTA-1	0	3.22407	1.61377	1.95055	0	2.20204	0	0	0	0	B_cells_naive
GCTGCGATCGGGAGTA-1	0	2.43223	0	0	2.43223	0	0	0	0	0	B_cells_memory_activated
CCGTTCACATGTAAGA-1	1.76408	1.36891	0.705998	0.549717	0.461347	1.33091	0.902404	0	0.630907	0.136759	B_cells_memory_activated
GATTCAGCATACTACG-1	0	1.8886	1.33633	1.33633	1.8886	0	0	0	0	0	B_cells_memory
AGGTCATAGATCTGCT-1	0	3.20626	0	1.66896	0	0	0	0	0	0	B_cells_naive_activated
CAAGATCCAATCTACG-1	0.897253	3.49538	0.897253	1.6787	0.897253	0.897253	0	0	0	0	B_cells_naive
CGCTGGATCGCGATCG-1	2.29743	0.823457	1.26884	0	0.494197	0.494197	0	0	0	0	B_cells_memory_activated
AGGTCATAGCTGCAAG-1	3.03831	1.03189	0	0	1.85927	0	0	0	0	0	B_cells_memory_activated
CTCTACGAGAGACTAT-1	0	2.23136	0	2.23136	0	0	0	1.3273	0	0	B_cells_memory
ATAACGCGTAGCGATG-1	0	3.26534	2.10375	2.4677	2.4677	0	0	0	3.39408	1.52571	B_cells_oligoclonal
TAAGAGACACAGCGTC-1	0	3.94267	0	3.26873	0	2.78296	0	0	0	0	B_cells_naive
CATCGGGGTTCAGGCC-1	1.47097	3.54196	2.40337	2.40337	0	2.87736	0	0	0	0	B_cells_naive
CGAGAAGGTCTGATCA-1	3.18144	0	0	0	0	0	0	0	0	0	B_cells_memory_activated
GTCTCGTAGTCCGGTC-1	0	3.61043	1.38592	2.30214	0	0	0	0	0	0	B_cells_naive
TCCACACGTGTAATGA-1	1.68451	2.2803	0	1.36776	0	0.901491	0	0	0	0	B_cells_memory_activated
TCGTACCCATAAGACA-1	0	0	0	0	2.00065	2.00065	0	0	0	0	B_cells_memory_activated
CTAATGGTCGATGAGG-1	0	3.74565	1.49172	1.49172	2.06552	1.49172	0	0	0	0	B_cells_naive
TCCACACCAGATCTGT-1	0	3.44528	1.10641	2.71894	1.10641	0	0	0	1.10641	1.61878	B_cells_naive
CATCGGGCAATCAGAA-1	3.00392	2.15938	2.15938	0	1.57544	0	1.57544	0	0	0	B_cells_memory_activated
CGTCACTCACCAGGTC-1	2.21593	2.85301	0	0	0	0	0	0	0	0	B_cells_naive_activated
GCAGCCAGTTCAGTAC-1	0	3.78207	1.30337	2.66781	0	1.30337	0	0	0	0	B_cells_naive
AGGCCACCATATACGC-1	2.23199	1.55673	0	0.605323	0.347781	1.79027	0.347781	0	0	0	B_cells_memory_activated
ATCTGCCAGCTAAACA-1	1.99034	1.3059	0.531804	0.827241	0.300845	1.36737	0.774728	0	0	0	B_cells_memory_activated
CACCACTAGGGTGTTG-1	2.61905	1.99624	0	1.99624	0	1.99624	0	0	0	0	B_cells_memory_activated
ATCCACCCATTGCGGC-1	1.28967	3.87885	1.28967	2.96636	1.83468	1.28967	0	0	0	0	B_cells_naive
AAGGAGCCAAGGACAC-1	1.40837	3.78985	1.40837	2.80011	0	0	0	0	0	0	B_cells_naive
CGACTTCTCAATCACG-1	1.44327	1.44327	0	0	1.14941	0	1.67009	0	0	0	B_cells_memory
AGGCCACTCGCTGATA-1	1.77556	1.58335	0.416187	1.58335	0	1.2756	0.57338	0	0	0	B_cells_memory_activated
TACTTGTTCAGGCGAA-1	0	2.17479	0	0	2.80944	0	0	0	0	0	B_cells_memory_activated
CCGTACTCATACAGCT-1	0	3.76543	1.89074	3.26992	0	2.24458	0	0	0	1.33819	B_cells_naive_activated
TACACGACAAAGGCGT-1	0	1.83336	2.44319	0	0	1.83336	0	0	0	0	B_cells_naive_activated
GAGCAGACACATAACC-1	2.58834	2.58834	0	0	2.96844	1.96765	0	0	0	0	B_cells_naive_activated
CGATGTAGTAGCCTCG-1	3.21745	1.48693	0	0	0.997591	1.81405	0	0	0	0	B_cells_memory_activated
GTTACAGGTAACGTTC-1-1	0	3.7575	0	3.54017	0	0	0	0	0	2.23732	B_cells_oligoclonal
GGCAATTTCGTGGGAA-1	2.0001	2.0001	0	2.0001	0	2.62319	0	0	0	0	B_cells_naive_activated
TTCTCCTTCGTTTGCC-1	0	3.68938	2.26915	3.12139	0	3.29633	0	0	0	0	B_cells_naive
CCTTACGAGCCCGAAA-1	0	2.76164	2.59188	2.38728	1.24443	0	0	0	0	0	B_cells_naive
GTGTTAGTCCGGGTGT-1	1.69026	1.69026	0	0	0	0	0	0	0	0	B_cells_oligoclonal
ACGCCGAAGGCTCAGA-1	0	0	2.01235	0	0	0	0	0	3.50869	3.01762	B_cells_oligoclonal
GGCTCGACATCCCATC-1	0	3.78094	2.09714	0	1.51983	0	0	0	0	0	B_cells_memory
CGCTATCCACCAGCAC-1	2.9043	1.49301	0	0	2.18457	2.00257	0	0	0	0	B_cells_memory_activated
GCCTCTAGTAGAAAGG-1	0	2.80688	1.5871	1.5871	0	0	0	0	0	0	B_cells_naive_activated
GACGTTACACGAAGCA-1	1.93291	1.93291	0	0.685584	0	1.59731	0	0	0	0	B_cells_memory_activated
AGACGTTAGTGTACCT-1	2.10787	2.10787	0	0	0	2.73834	0	0	0	0	B_cells_memory_activated
CTTAACTTCACGCGGT-1	0	3.51373	0	0	0	0	0	0	0	0	B_cells_naive_activated
TCAATCTTCCTCTAGC-1	0	3.40172	1.63804	1.63804	0	1.1225	0	0	1.1225	0	B_cells_naive_activated
AGAGCGAGTTGCGCAC-1	2.36339	0	0	0	0	0	0	0	0	0	B_cells_memory_activated
CCAGCGAGTGGACGAT-1	0	3.9193	2.44913	3.24582	0	2.71498	0	0	0	0	B_cells_naive
TGTTCCGTCCAGAAGG-1	1.67106	2.26546	0	1.15022	0	0.732102	0	0	0	0	B_cells_memory_activated
CTGGTCTGTTGATTGC-1	1.93148	2.5494	0	0	0	0	0	0	0	0	B_cells_naive
CTAGCCTTCCTCTAGC-1	0	1.66861	0	0	0	0	0	0	0	0	B_cells_naive_activated
TACTCGCCACTGTCGG-1	0	2.68478	0	1.7141	0	1.7141	0	0	0	0	B_cells_naive_activated
AGAGCGAGTCCAGTGC-1	2.18455	1.59804	0.44682	0.878934	0	1.59804	0.44682	0	0	0.44682	B_cells_memory_activated
GCGACCATCCGTAGGC-1	2.61434	1.65238	0	0	1.65238	0	0	0	0	0	B_cells_memory_activated
CGAGCCACACTCAGGC-1	3.84131	1.63787	0	0	0	0	0	0	0	0	B_cells_memory_activated
ATCATCTGTACTCAAC-1	0	3.82204	2.84802	3.23397	0	2.21121	0	0	0	0	B_cells_naive
ACATCAGAGAAACCTA-1	0	3.59909	1.12883	3.08742	1.6456	0	1.6456	1.6456	0	0	B_cells_memory
AGCTCTCGTGAGGGAG-1	1.67281	3.29446	1.67281	1.67281	0	0	0	0	0	0	B_cells_naive
GGACAGAGTACTTAGC-1	0	2.36274	0	0	0	0	0	0	0	0	B_cells_memory_activated
CTCTAATCACAGGTTT-1	0	3.49329	2.89998	2.89998	0	1.7761	0	0	3.49329	0	B_cells_naive
GTCGTAACAGTATGCT-1	0	3.25954	0	3.25954	0	1.79301	0	0	0	0	B_cells_naive
GAATGAAGTTCGTGAT-1	0	3.00174	2.3571	3.00174	1.75442	2.3571	0	0	0	0	B_cells_naive
GTATCTTCAGTCAGAG-1	2.36013	2.73362	1.7572	2.36013	0	2.73362	0	0	0	0	B_cells_naive_activated
TAGAGCTCACCTTGTC-1	1.72137	1.87344	0.377903	0.377903	0	1.32318	0.377903	0	2.75335	0	B_cells_oligoclonal
GACCTGGCATGCTGGC-1	1.24832	2.2532	0.725021	1.02051	0	1.02051	0.725021	0	0	0	B_cells_memory_activated
GGCGACTCAGGTGGAT-1	2.44463	3.48367	0	2.44463	0	2.44463	0	0	0	0	B_cells_naive_activated
AAAGATGGTCTCTCTG-1	0	3.53693	0	3.65147	1.6429	2.23434	0	0	0	0	B_cells_naive
GTGCAGCTCCACGTGG-1	3.14852	0	0	0	0	0	0	0	0	0	B_cells_memory_activated
GAACATCCATCGGGTC-1	0	1.96606	0	1.96606	0	2.58664	0	0	0	0	B_cells_naive_activated
GAAATGAAGAGATGAG-1	2.18593	2.18593	0	0	0	2.18593	0	0	0	0	B_cells_memory_activated
AGGTCCGTCAAGGTAA-1	0	2.76002	0	0	0	1.7806	0	0	0	0	B_cells_naive_activated
TCACAAGCAAGGTGTG-1	0	3.01018	2.10829	2.56932	0	1.76178	0	0	1.22712	0	B_cells_oligoclonal
CGCCAAGTCTGCTGCT-1	0	3.47832	1.28568	2.64515	0	2.18057	0	0	0	0	B_cells_naive
TGAGCATCAACTTGAC-1	2.3871	1.27477	0.357427	0.357427	0.357427	0	1.74503	0	0	0	B_cells_memory_activated
CAAGAAATCAGCTCGG-1	0	0	0	0	0	0	0	0	0	0	B_cells_memory_activated
TCGTACCGTATAGTAG-1	0	3.31255	2.02996	2.65518	2.02996	0	0	0	0	0	B_cells_naive_activated
GGGTCTGTCGCTTAGA-1	0	0	0	0	0	0	0	0	0	0	B_cells_naive_activated
CGACCTTCATCATCCC-1	1.58316	1.07677	0	0.676807	0	1.36168	1.07677	0	0	0	B_cells_memory_activated
GCATGTAAGCACAGGT-1	2.47497	2.21496	0	1.31382	2.21496	0	0	0	0	0	B_cells_memory
TGCTGCTTCGTTGACA-1	0	2.84898	0	2.58041	1.1098	2.21212	0	0	1.1098	0	B_cells_naive
CACCAGGGTGAAAGAG-1	2.36297	1.19676	1.19676	0.570863	0.570863	0	0.325626	0	3.28796	0	B_cells_memory
ACCGTAATCCCGGATG-1	0	0	0	0	0	0	0	0	0	0	B_cells_memory_activated
CTTGGCTCAGACGCTC-1	0	3.72206	2.67069	2.94092	1.70171	0	0	0	0	0	B_cells_naive
GTGCGGTAGCACCGCT-1	1.24373	3.91941	2.59096	2.38638	0	0	0	0	0	0	B_cells_naive
ACTGATGCAGCGTCCA-1	1.56601	2.3484	0	1.34564	1.06256	0.666228	0.666228	0	0	0	B_cells_memory
ACAGCCGCAAGTAGTA-1	0	4.55745	2.8818	2.8818	0	0	0	0	0	0	B_cells_naive
GATGAGGCAGTATAAG-1	0	1.73686	0	3.76387	1.73686	0	1.73686	0	0	0	B_cells_memory
CACAAACTCGCCCTTA-1	1.9899	1.28099	0.555559	0.315874	0.748758	0.748758	0.315874	0	1.04987	0.555559	B_cells_memory_activated
CATTATCAGATGGCGT-1	1.39179	3.69602	2.57171	2.77946	0	0	0	0	0	0	B_cells_naive
TTTACTGAGAGTTGGC-1	0	3.31255	0	2.65518	0	2.65518	0	1.6881	1.6881	0	B_cells_naive_activated
TACGGGCGTCTACCTC-1	0	4.01097	1.5834	0	0	2.53484	0	0	0	0	B_cells_naive
ACCAGTAGTCTCACCT-1	2.38188	0.757848	0.757848	0.757848	0.562917	0	1.52388	0	0.173068	0	B_cells_memory_activated
TGTCCCAAGGCAGTCA-1	1.24885	0	0	1.24885	0	0	2.13523	0	0	0	B_cells_naive_activated
AGGGATGAGATGGGTC-1	0	4.16257	2.90396	2.73254	0	2.52553	0	0	1.35439	0	B_cells_naive
TAGACCACAAACCCAT-1	2.84402	2.55481	0	0.731878	0	1.8555	0	0	0	0	B_cells_memory_activated
GACGCGTAGTGCGTGA-1	3.22779	1.16382	0	0	0	0	0	0	0	0	B_cells_memory_activated
CGACCTTTCCAGAGGA-1	0	2.90451	0	2.26469	0	0	0	0	0	0	B_cells_naive_activated
GACGTGCTCATGTAGC-1	0	3.2806	0	2.0012	0	0	0	0	0	0	B_cells_naive_activated
GCGCAACCAATCGGTT-1	0	2.81651	2.34478	1.42158	0	0	0	0	3.13574	0	B_cells_naive
GCTGCGATCCGAGCCA-1	1.49842	1.49842	1.49842	0	2.43571	0	0	0	0	0	B_cells_memory_activated
ACTATCTAGTGTTGAA-1	2.62544	0	0	0	1.27036	1.27036	0	0	0	0	B_cells_memory_activated
TGCTGCTCACCTCGGA-1	1.45194	1.59446	0	1.45194	0	1.59446	1.08615	0	0	0	B_cells_memory_activated
TGACGGCGTTGAGGTG-1	2.28399	0	0	0	2.28399	0	0	0	2.75321	1.37082	B_cells_memory_activated
CATTATCAGCGTGTCC-1	3.20971	2.18874	0	0	0	0	0	0	0	0	B_cells_naive_activated
TGTGGTAAGCATGGCA-1	1.3717	0	0	0	1.3717	0	0	0	0	0	B_cells_memory_activated
CAGTAACGTACTTGAC-1	0	3.69183	1.51649	2.72292	0	0	0	0	0	0	B_cells_naive
CGATGGCCAGCTGTAT-1	0	2.72603	0	2.35278	0	1.75048	0	0	0	0	B_cells_naive
CCTTCGATCGTATCAG-1	2.7561	2.12456	0	0	0	2.12456	0	0	0	0	B_cells_naive_activated
TACACGACAGCTGTGC-1	2.78616	0.868574	0	0	0	1.32628	0	0	0	0	B_cells_memory_activated
AGTTGGTAGCCACTAT-1	3.99442	0	0	0	0	0	0	0	0	1.76558	B_cells_oligoclonal
GGGTCTGAGCCACGCT-1	0	2.6684	0	0	1.69969	0	0	0	0	0	B_cells_naive_activated
TGCCCTATCCACGACG-1	0	0	0	0	0	0	0	0	0	0	B_cells_naive_activated
GGCAATTGTTCTCATT-1	1.76603	1.54905	0.451269	0.886145	0.250877	1.34847	0.538176	0	0.356085	0.356085	B_cells_memory_activated
GATCGTAAGAGTAATC-1	1.36104	4.07762	2.53377	3.05878	0	1.36104	0	0	0	0	B_cells_naive
AGTCTTTTCCGCATCT-1	3.37765	2.71806	0	0	0	0	0	0	0	0	B_cells_naive_activated
GGAATAAAGATCACGG-1	0	0	0	0	0	0	0	0	0	0	B_cells_memory_activated
AACTGGTCATTACGAC-1	1.59207	2.1779	0	0	0	0	0	0	0	0	B_cells_naive_activated
TGCCCATTCACAATGC-1	1.55039	2.1314	0	0	1.55039	0	0	0	0	0	B_cells_naive_activated
GTACTCCTCGGTTCGG-1	0	3.09076	0	2.70777	0	2.07918	0	0	0	0	B_cells_naive_activated
CACAAACTCGTTACGA-1	3.2242	1.68415	0	2.02576	1.16126	0	0	0	0	0	B_cells_naive_activated
ATGGGAGCAGACAAAT-1	1.98235	1.05707	0	1.68303	1.05707	0	0	0	0	0	B_cells_memory
TCAATCTTCTACCTGC-1	0.995974	3.40203	0.995974	2.25516	0	1.8119	0	0.995974	0	0	B_cells_naive
AGTGTCAGTATATGAG-1	0	3.39258	2.10238	2.56311	0	2.10238	0	0	0	0	B_cells_naive
TACGGGCTCCCTGACT-1	3.5515	0	0	0	0	0	0	0	0	0	B_cells_memory_activated
GGGAATGCATCAGTAC-1	2.12955	1.78183	0	0	0	0	0	0	0	0	B_cells_memory_activated
GTTTCTATCGGCCGAT-1	0	3.5271	2.02881	2.86292	0	1.4592	0	0	0	0	B_cells_naive
GTGCAGCCAGACAGGT-1	1.28077	3.29562	2.17456	1.82436	0	0	1.28077	0	0	0	B_cells_naive
GTTCTCGAGGACCACA-1	2.03529	0.746251	0	0	0	1.6931	0	0	0	0	B_cells_memory_activated
GGGAATGCATACGCCG-1	2.20055	1.84898	0	0	0	0	0	0	0	0	B_cells_memory_activated
TGCGGGTGTCTCTCTG-1	1.5296	1.86011	0.643998	1.03253	0	0	0.643998	0	0	0	B_cells_memory_activated
GTACTCCCAACACCTA-1	1.79093	0	0	0	1.79093	0	0	0	0	0	B_cells_memory_activated
[truncated: 3,120 more rows]

## Sheet: Fig 4e
Gene	logFC	P.Value	adj.P.Val	AveExpr_cluster	AveExpr_rest	percentExpr_cluster	percentExpr_rest	sig	side	color
AC090498.1	0.844557	7.17943e-107	1.14684e-102	1.71286	0.868298	0.872685	0.525132	FDR <= 0.05	CTRL	FDR <= 0.05 CTRL
NME2	0.624553	1.89001e-79	1.50955e-75	1.28193	0.657374	0.818287	0.453042	FDR <= 0.05	CTRL	FDR <= 0.05 CTRL
PTPRCAP	0.287612	3.85883e-58	2.0547e-54	0.396336	0.108724	0.465278	0.134921	FDR <= 0.05	CTRL	FDR <= 0.05 CTRL
RPL26	0.639537	3.53945e-56	1.41348e-52	2.25526	1.61572	0.949074	0.740079	FDR <= 0.05	CTRL	FDR <= 0.05 CTRL
ARPC1B	0.491473	8.88667e-56	2.83911e-52	1.0129	0.521428	0.773148	0.372354	FDR <= 0.05	CTRL	FDR <= 0.05 CTRL
RPS10	0.48184	3.86865e-54	1.02996e-50	1.01873	0.536895	0.755787	0.394841	FDR <= 0.05	CTRL	FDR <= 0.05 CTRL
RPS29	0.613996	4.15759e-51	9.48763e-48	2.55969	1.94569	0.951389	0.815476	FDR <= 0.05	CTRL	FDR <= 0.05 CTRL
IFITM2	0.500719	4.86667e-50	9.71752e-47	1.0832	0.58248	0.741898	0.406085	FDR <= 0.05	CTRL	FDR <= 0.05 CTRL
HMGB1	0.668463	1.69151e-47	3.00224e-44	2.25275	1.58429	0.909722	0.723545	FDR <= 0.05	CTRL	FDR <= 0.05 CTRL
MIF	0.640255	1.53539e-46	2.45264e-43	2.55812	1.91786	0.930556	0.781085	FDR <= 0.05	CTRL	FDR <= 0.05 CTRL
CARHSP1	0.315898	2.08989e-46	2.78253e-43	0.489698	0.173799	0.445602	0.161376	FDR <= 0.05	CTRL	FDR <= 0.05 CTRL
ATP5I	0.43692	2.0903e-46	2.78253e-43	0.98164	0.544721	0.746528	0.396825	FDR <= 0.05	CTRL	FDR <= 0.05 CTRL
CORO1A	0.623581	1.38052e-45	1.69634e-42	2.16981	1.54623	0.922454	0.708333	FDR <= 0.05	CTRL	FDR <= 0.05 CTRL
TK1	0.242939	4.51074e-45	5.14676e-42	0.334226	0.091287	0.344907	0.105159	FDR <= 0.05	CTRL	FDR <= 0.05 CTRL
IGHM	0.586677	3.33219e-44	3.54856e-41	1.54673	0.96005	0.854167	0.521164	FDR <= 0.05	CTRL	FDR <= 0.05 CTRL
DUT	0.53942	7.77977e-42	7.76713e-39	1.2196	0.680178	0.696759	0.414683	FDR <= 0.05	CTRL	FDR <= 0.05 CTRL
ARHGDIB	0.549284	8.68808e-42	8.16373e-39	1.40508	0.855801	0.784722	0.482143	FDR <= 0.05	CTRL	FDR <= 0.05 CTRL
CTSH	0.483745	1.75459e-41	1.5571e-38	1.23908	0.75534	0.793981	0.472884	FDR <= 0.05	CTRL	FDR <= 0.05 CTRL
CENPM	0.238219	1.11727e-40	9.39329e-38	0.361664	0.123445	0.385417	0.138228	FDR <= 0.05	CTRL	FDR <= 0.05 CTRL
NAA38	0.415224	1.32163e-40	1.05559e-37	0.928342	0.513118	0.666667	0.372354	FDR <= 0.05	CTRL	FDR <= 0.05 CTRL
POU2F2	0.450943	2.94875e-39	2.24302e-36	1.03988	0.588939	0.724537	0.38955	FDR <= 0.05	CTRL	FDR <= 0.05 CTRL
TMEM256	0.358278	3.45889e-39	2.51147e-36	0.719594	0.361316	0.62037	0.290344	FDR <= 0.05	CTRL	FDR <= 0.05 CTRL
COPE	0.368679	1.00188e-38	6.81933e-36	0.836033	0.467354	0.725694	0.371032	FDR <= 0.05	CTRL	FDR <= 0.05 CTRL
STMN1	0.454324	1.02456e-38	6.81933e-36	0.808136	0.353812	0.496528	0.233466	FDR <= 0.05	CTRL	FDR <= 0.05 CTRL
UQCRB	0.448341	1.17598e-38	7.51405e-36	1.20547	0.757129	0.792824	0.48545	FDR <= 0.05	CTRL	FDR <= 0.05 CTRL
TMA7	0.513904	2.90691e-38	1.78596e-35	1.77494	1.26104	0.888889	0.656085	FDR <= 0.05	CTRL	FDR <= 0.05 CTRL
C11orf31	0.509985	2.106e-37	1.24597e-34	1.59665	1.08666	0.835648	0.593254	FDR <= 0.05	CTRL	FDR <= 0.05 CTRL
RPS4Y1	0.526517	1.65344e-36	9.43289e-34	1.89726	1.37075	0.909722	0.662698	FDR <= 0.05	CTRL	FDR <= 0.05 CTRL
CD19	0.447436	2.04731e-36	1.12772e-33	1.27008	0.82264	0.829861	0.525132	FDR <= 0.05	CTRL	FDR <= 0.05 CTRL
GINS2	0.26716	1.95311e-35	1.03996e-32	0.456871	0.189711	0.434028	0.173942	FDR <= 0.05	CTRL	FDR <= 0.05 CTRL
SH3BGRL3	0.520507	1.84147e-34	9.48893e-32	1.80892	1.28841	0.881944	0.650132	FDR <= 0.05	CTRL	FDR <= 0.05 CTRL
MIR155HG	-0.682012	3.03639e-34	1.51573e-31	1.95331	2.63533	0.864583	0.873677	FDR <= 0.05	CVID	FDR <= 0.05 CVID
UQCRHL	0.219517	3.52019e-34	1.66689e-31	0.393164	0.173647	0.506944	0.195767	FDR <= 0.05	CTRL	FDR <= 0.05 CTRL
RPS28	0.353588	3.54791e-34	1.66689e-31	3.76532	3.41173	0.990741	0.974868	FDR <= 0.05	CTRL	FDR <= 0.05 CTRL
ATP5J2	0.439028	4.77e-34	2.17703e-31	1.46425	1.02522	0.856481	0.601852	FDR <= 0.05	CTRL	FDR <= 0.05 CTRL
CXCL9	-0.739335	6.93895e-34	3.07897e-31	0.643349	1.38268	0.273148	0.490741	FDR <= 0.05	CVID	FDR <= 0.05 CVID
CBX3	0.355165	1.49702e-33	6.4631e-31	0.84232	0.487156	0.677083	0.367725	FDR <= 0.05	CTRL	FDR <= 0.05 CTRL
MEF2C	0.435625	1.66613e-33	6.96637e-31	1.16764	0.732015	0.789352	0.467593	FDR <= 0.05	CTRL	FDR <= 0.05 CTRL
SIVA1	0.378103	1.72886e-33	6.96637e-31	0.875434	0.497331	0.659722	0.358466	FDR <= 0.05	CTRL	FDR <= 0.05 CTRL
RPS21	0.386435	1.7596e-33	6.96637e-31	3.32818	2.94175	0.987269	0.944444	FDR <= 0.05	CTRL	FDR <= 0.05 CTRL
CENPW	0.183087	1.78804e-33	6.96637e-31	0.295354	0.112267	0.388889	0.141534	FDR <= 0.05	CTRL	FDR <= 0.05 CTRL
TSPO	0.260891	2.84377e-33	1.08158e-30	0.454704	0.193813	0.530093	0.191799	FDR <= 0.05	CTRL	FDR <= 0.05 CTRL
CENPU	0.193565	3.26928e-33	1.2145e-30	0.311991	0.118426	0.391204	0.136905	FDR <= 0.05	CTRL	FDR <= 0.05 CTRL
TOMM7	0.453028	5.05004e-33	1.83339e-30	1.59904	1.14601	0.887731	0.625661	FDR <= 0.05	CTRL	FDR <= 0.05 CTRL
DHFR	0.222695	7.39121e-33	2.62372e-30	0.36301	0.140315	0.384259	0.142857	FDR <= 0.05	CTRL	FDR <= 0.05 CTRL
TOMM5	0.419146	9.89836e-33	3.43731e-30	1.2271	0.80795	0.791667	0.509259	FDR <= 0.05	CTRL	FDR <= 0.05 CTRL
CDCA7	0.184963	1.47024e-32	4.99693e-30	0.292736	0.107773	0.369213	0.12963	FDR <= 0.05	CTRL	FDR <= 0.05 CTRL
HLA-DMA	0.401918	1.59673e-32	5.31378e-30	0.993234	0.591316	0.746528	0.404101	FDR <= 0.05	CTRL	FDR <= 0.05 CTRL
NDUFA1	0.386722	4.37778e-32	1.42716e-29	1.10793	0.721205	0.803241	0.487434	FDR <= 0.05	CTRL	FDR <= 0.05 CTRL
CXCL10	-0.858943	4.68953e-32	1.49821e-29	0.911235	1.77018	0.315972	0.547619	FDR <= 0.05	CVID	FDR <= 0.05 CVID
HIST1H4C	0.567739	7.34952e-32	2.30198e-29	1.41912	0.851379	0.741898	0.473545	FDR <= 0.05	CTRL	FDR <= 0.05 CTRL
FAM111B	0.160754	2.95921e-31	9.09046e-29	0.225452	0.064699	0.284722	0.084656	FDR <= 0.05	CTRL	FDR <= 0.05 CTRL
ATPIF1	0.347562	3.73452e-31	1.12557e-28	0.857701	0.510139	0.694444	0.37963	FDR <= 0.05	CTRL	FDR <= 0.05 CTRL
C11orf24	0.223337	4.96548e-31	1.46886e-28	0.406748	0.183411	0.502315	0.190476	FDR <= 0.05	CTRL	FDR <= 0.05 CTRL
ATP5J	0.423402	7.20687e-31	2.09314e-28	1.36415	0.940746	0.81713	0.555556	FDR <= 0.05	CTRL	FDR <= 0.05 CTRL
ATP5G3	0.472853	8.79434e-31	2.50859e-28	1.77667	1.30381	0.875	0.64881	FDR <= 0.05	CTRL	FDR <= 0.05 CTRL
MCM5	0.315073	9.70679e-31	2.71825e-28	0.695944	0.380871	0.607639	0.302249	FDR <= 0.05	CTRL	FDR <= 0.05 CTRL
SGK1	0.243766	9.86971e-31	2.71825e-28	0.414849	0.171083	0.451389	0.16336	FDR <= 0.05	CTRL	FDR <= 0.05 CTRL
ASF1B	0.148119	1.4512e-30	3.92905e-28	0.222326	0.074206	0.321759	0.103836	FDR <= 0.05	CTRL	FDR <= 0.05 CTRL
PHF19	0.177447	1.78725e-30	4.75825e-28	0.277523	0.100076	0.362269	0.118386	FDR <= 0.05	CTRL	FDR <= 0.05 CTRL
GAPDH	0.559288	2.62798e-30	6.7723e-28	3.37923	2.81994	0.972222	0.886905	FDR <= 0.05	CTRL	FDR <= 0.05 CTRL
PKMYT1	0.148175	2.62854e-30	6.7723e-28	0.222843	0.074668	0.302083	0.103175	FDR <= 0.05	CTRL	FDR <= 0.05 CTRL
ATP5H	0.333407	3.63239e-30	9.21014e-28	0.843101	0.509694	0.703704	0.388228	FDR <= 0.05	CTRL	FDR <= 0.05 CTRL
MT-ATP8	0.405139	3.82926e-30	9.55759e-28	2.95882	2.55368	0.984954	0.927249	FDR <= 0.05	CTRL	FDR <= 0.05 CTRL
SNRPD2	0.442876	5.33689e-30	1.31041e-27	1.85902	1.41614	0.896991	0.708995	FDR <= 0.05	CTRL	FDR <= 0.05 CTRL
ATP5G2	0.446014	5.41422e-30	1.31041e-27	2.06032	1.61431	0.938657	0.751984	FDR <= 0.05	CTRL	FDR <= 0.05 CTRL
LRMP	0.204655	7.19414e-30	1.71521e-27	0.328683	0.124028	0.40162	0.134259	FDR <= 0.05	CTRL	FDR <= 0.05 CTRL
NDUFB10	0.364814	7.36738e-30	1.73068e-27	1.01306	0.64825	0.755787	0.443122	FDR <= 0.05	CTRL	FDR <= 0.05 CTRL
NDUFB1	0.295991	7.7833e-30	1.80189e-27	0.663419	0.367428	0.636574	0.30754	FDR <= 0.05	CTRL	FDR <= 0.05 CTRL
AP2S1	0.307567	1.02089e-29	2.32967e-27	0.741781	0.434214	0.68287	0.349206	FDR <= 0.05	CTRL	FDR <= 0.05 CTRL
SNRNP25	0.299758	1.10272e-29	2.48097e-27	0.66277	0.363012	0.575231	0.294312	FDR <= 0.05	CTRL	FDR <= 0.05 CTRL
TWF2	0.253176	1.96236e-29	4.35371e-27	0.518793	0.265617	0.571759	0.255291	FDR <= 0.05	CTRL	FDR <= 0.05 CTRL
RPL41	0.347686	2.62122e-29	5.7358e-27	3.51191	3.16422	0.989583	0.964286	FDR <= 0.05	CTRL	FDR <= 0.05 CTRL
SNRPB	0.39066	2.89727e-29	6.25419e-27	1.21252	0.82186	0.796296	0.517857	FDR <= 0.05	CTRL	FDR <= 0.05 CTRL
CCDC34	0.133215	3.08698e-29	6.57486e-27	0.208682	0.075467	0.340278	0.117063	FDR <= 0.05	CTRL	FDR <= 0.05 CTRL
UQCRH	0.421929	3.18469e-29	6.69372e-27	1.49057	1.06864	0.84838	0.597222	FDR <= 0.05	CTRL	FDR <= 0.05 CTRL
UBE2T	0.212607	4.40155e-29	9.13121e-27	0.390745	0.178138	0.456019	0.185185	FDR <= 0.05	CTRL	FDR <= 0.05 CTRL
NDUFS5	0.384738	8.5781e-29	1.75675e-26	1.13292	0.748183	0.741898	0.48082	FDR <= 0.05	CTRL	FDR <= 0.05 CTRL
NDUFS8	0.33346	9.85333e-29	1.99237e-26	0.88905	0.555591	0.721065	0.406746	FDR <= 0.05	CTRL	FDR <= 0.05 CTRL
EEF1G	0.149394	1.05675e-28	2.11006e-26	0.223118	0.073724	0.368056	0.10119	FDR <= 0.05	CTRL	FDR <= 0.05 CTRL
UQCRQ	0.401582	2.70064e-28	5.32592e-26	1.29641	0.894827	0.797454	0.535714	FDR <= 0.05	CTRL	FDR <= 0.05 CTRL
MAD2L1	0.169801	3.33538e-28	6.49749e-26	0.283782	0.113981	0.384259	0.136243	FDR <= 0.05	CTRL	FDR <= 0.05 CTRL
DNPH1	0.345299	3.40297e-28	6.54928e-26	0.9321	0.586802	0.728009	0.424603	FDR <= 0.05	CTRL	FDR <= 0.05 CTRL
PCNA	0.325473	3.50336e-28	6.66222e-26	0.698231	0.372759	0.517361	0.279101	FDR <= 0.05	CTRL	FDR <= 0.05 CTRL
C20orf27	0.271604	5.45637e-28	1.02541e-25	0.614712	0.343107	0.609954	0.296958	FDR <= 0.05	CTRL	FDR <= 0.05 CTRL
SLC25A5	0.478289	6.15909e-28	1.14401e-25	2.02114	1.54285	0.881944	0.705026	FDR <= 0.05	CTRL	FDR <= 0.05 CTRL
MT1X	0.253819	6.99237e-28	1.28386e-25	0.507369	0.25355	0.552083	0.238095	FDR <= 0.05	CTRL	FDR <= 0.05 CTRL
POU2AF1	0.289281	1.1162e-27	2.00671e-25	0.567011	0.277729	0.547454	0.224206	FDR <= 0.05	CTRL	FDR <= 0.05 CTRL
ROMO1	0.352911	1.11805e-27	2.00671e-25	1.04676	0.693844	0.768519	0.475529	FDR <= 0.05	CTRL	FDR <= 0.05 CTRL
ERP29	0.340634	1.48591e-27	2.63733e-25	0.848764	0.508129	0.701389	0.364418	FDR <= 0.05	CTRL	FDR <= 0.05 CTRL
RPL37	0.339741	1.73256e-27	3.04131e-25	3.56851	3.22877	0.989583	0.960979	FDR <= 0.05	CTRL	FDR <= 0.05 CTRL
H2AFZ	0.554225	1.88945e-27	3.28065e-25	2.13178	1.57755	0.876157	0.677249	FDR <= 0.05	CTRL	FDR <= 0.05 CTRL
PRDX2	0.325178	2.08099e-27	3.56801e-25	0.804314	0.479135	0.652778	0.353175	FDR <= 0.05	CTRL	FDR <= 0.05 CTRL
LIMD2	0.427633	2.09962e-27	3.56801e-25	1.48904	1.0614	0.853009	0.587302	FDR <= 0.05	CTRL	FDR <= 0.05 CTRL
ESCO2	0.0970038	2.42571e-27	4.07876e-25	0.134852	0.037849	0.248843	0.068783	FDR <= 0.05	CTRL	FDR <= 0.05 CTRL
FCRLA	0.265473	3.69007e-27	6.14013e-25	0.499321	0.233848	0.497685	0.199074	FDR <= 0.05	CTRL	FDR <= 0.05 CTRL
CD52	0.331034	3.76002e-27	6.19202e-25	0.657064	0.32603	0.554398	0.244048	FDR <= 0.05	CTRL	FDR <= 0.05 CTRL
CLSPN	0.192469	5.02363e-27	8.18852e-25	0.336113	0.143644	0.381944	0.150132	FDR <= 0.05	CTRL	FDR <= 0.05 CTRL
PDLIM1	0.253627	5.49049e-27	8.85909e-25	0.519995	0.266368	0.537037	0.237434	FDR <= 0.05	CTRL	FDR <= 0.05 CTRL
RNASEH2A	0.20963	5.98181e-27	9.55534e-25	0.391831	0.182201	0.478009	0.190476	FDR <= 0.05	CTRL	FDR <= 0.05 CTRL
SPC25	0.0855453	9.51706e-27	1.5052e-24	0.114726	0.02918	0.222222	0.058862	FDR <= 0.05	CTRL	FDR <= 0.05 CTRL
PEBP1	0.372926	1.12081e-26	1.75528e-24	1.21646	0.843535	0.805556	0.52381	FDR <= 0.05	CTRL	FDR <= 0.05 CTRL
C19orf43	0.361813	1.20559e-26	1.86972e-24	1.15883	0.797019	0.795139	0.519841	FDR <= 0.05	CTRL	FDR <= 0.05 CTRL
ACOT7	0.137728	1.3394e-26	2.05726e-24	0.227616	0.089888	0.380787	0.125661	FDR <= 0.05	CTRL	FDR <= 0.05 CTRL
RPS17	0.457194	1.59283e-26	2.42323e-24	2.32331	1.86612	0.928241	0.771825	FDR <= 0.05	CTRL	FDR <= 0.05 CTRL
CIB1	0.327245	1.72171e-26	2.59458e-24	0.891084	0.563839	0.715278	0.404101	FDR <= 0.05	CTRL	FDR <= 0.05 CTRL
GSTO1	0.253751	2.74353e-26	4.09581e-24	0.541558	0.287807	0.559028	0.255291	FDR <= 0.05	CTRL	FDR <= 0.05 CTRL
BCL2A1	-0.536259	2.84236e-26	4.20407e-24	1.03276	1.56901	0.694444	0.71164	FDR <= 0.05	CVID	FDR <= 0.05 CVID
RPL17	0.386716	2.96112e-26	4.33954e-24	1.32981	0.943094	0.827546	0.562831	FDR <= 0.05	CTRL	FDR <= 0.05 CTRL
MARCH1	0.184877	3.35216e-26	4.86795e-24	0.30391	0.119033	0.40625	0.132275	FDR <= 0.05	CTRL	FDR <= 0.05 CTRL
UNG	0.182234	3.41299e-26	4.91164e-24	0.323464	0.14123	0.402778	0.158069	FDR <= 0.05	CTRL	FDR <= 0.05 CTRL
FKBP1A	0.374359	3.91872e-26	5.58907e-24	1.30168	0.927318	0.824074	0.562169	FDR <= 0.05	CTRL	FDR <= 0.05 CTRL
NDUFA12	0.341065	5.92135e-26	8.37059e-24	1.04724	0.706175	0.765046	0.48082	FDR <= 0.05	CTRL	FDR <= 0.05 CTRL
CDC6	0.133684	6.55885e-26	9.19045e-24	0.215264	0.08158	0.34375	0.114418	FDR <= 0.05	CTRL	FDR <= 0.05 CTRL
RPL31	0.416574	6.67333e-26	9.26954e-24	2.38413	1.96756	0.944444	0.816138	FDR <= 0.05	CTRL	FDR <= 0.05 CTRL
COX16	0.252449	6.80349e-26	9.36888e-24	0.577942	0.325494	0.618056	0.296958	FDR <= 0.05	CTRL	FDR <= 0.05 CTRL
LSM7	0.388754	6.86234e-26	9.36914e-24	1.36207	0.973317	0.8125	0.578042	FDR <= 0.05	CTRL	FDR <= 0.05 CTRL
TPI1	0.470374	8.86539e-26	1.20013e-23	2.1934	1.72303	0.90625	0.73082	FDR <= 0.05	CTRL	FDR <= 0.05 CTRL
IFI27L2	0.225958	1.13107e-25	1.5183e-23	0.456101	0.230143	0.534722	0.221561	FDR <= 0.05	CTRL	FDR <= 0.05 CTRL
SEPT9	0.310051	1.17659e-25	1.56623e-23	0.774185	0.464134	0.675926	0.35119	FDR <= 0.05	CTRL	FDR <= 0.05 CTRL
CHI3L2	0.2277	1.23783e-25	1.63414e-23	0.403245	0.175545	0.452546	0.16336	FDR <= 0.05	CTRL	FDR <= 0.05 CTRL
FUT7	0.0942126	1.30561e-25	1.7095e-23	0.132719	0.038506	0.262731	0.070106	FDR <= 0.05	CTRL	FDR <= 0.05 CTRL
ELL3	0.199651	1.73219e-25	2.2496e-23	0.372773	0.173122	0.478009	0.184524	FDR <= 0.05	CTRL	FDR <= 0.05 CTRL
NDUFA3	0.313237	2.50504e-25	3.22706e-23	0.858096	0.54486	0.721065	0.407407	FDR <= 0.05	CTRL	FDR <= 0.05 CTRL
RPA3	0.325503	2.65673e-25	3.39509e-23	0.880933	0.55543	0.664352	0.396825	FDR <= 0.05	CTRL	FDR <= 0.05 CTRL
CDCA5	0.130335	3.25728e-25	4.11037e-23	0.209508	0.079173	0.315972	0.111111	FDR <= 0.05	CTRL	FDR <= 0.05 CTRL
MCM6	0.205448	3.26791e-25	4.11037e-23	0.398515	0.193067	0.459491	0.191799	FDR <= 0.05	CTRL	FDR <= 0.05 CTRL
MYL6B	0.164317	3.32265e-25	4.14656e-23	0.297952	0.133634	0.438657	0.162037	FDR <= 0.05	CTRL	FDR <= 0.05 CTRL
COX6B1	0.390051	4.45496e-25	5.51656e-23	1.59577	1.20572	0.87037	0.647487	FDR <= 0.05	CTRL	FDR <= 0.05 CTRL
ZWINT	0.169318	4.66295e-25	5.72969e-23	0.288579	0.119261	0.355324	0.134259	FDR <= 0.05	CTRL	FDR <= 0.05 CTRL
COX6C	0.388217	4.81179e-25	5.86744e-23	1.66441	1.27619	0.888889	0.67328	FDR <= 0.05	CTRL	FDR <= 0.05 CTRL
HMGB2	0.318727	4.91021e-25	5.9216e-23	0.63879	0.320064	0.465278	0.22619	FDR <= 0.05	CTRL	FDR <= 0.05 CTRL
SEPT6	0.342054	4.93034e-25	5.9216e-23	0.95614	0.614087	0.721065	0.419974	FDR <= 0.05	CTRL	FDR <= 0.05 CTRL
TMEM141	0.198237	8.79913e-25	1.04894e-22	0.401629	0.203392	0.519676	0.215608	FDR <= 0.05	CTRL	FDR <= 0.05 CTRL
ORC6	0.153446	1.14856e-24	1.35904e-22	0.267778	0.114332	0.390046	0.142857	FDR <= 0.05	CTRL	FDR <= 0.05 CTRL
MRPS24	0.146617	1.19631e-24	1.40514e-22	0.245427	0.098811	0.400463	0.128307	FDR <= 0.05	CTRL	FDR <= 0.05 CTRL
FDPS	0.342356	1.24622e-24	1.45308e-22	1.03019	0.68783	0.759259	0.464286	FDR <= 0.05	CTRL	FDR <= 0.05 CTRL
CDK1	0.129263	1.48113e-24	1.71446e-22	0.195115	0.065852	0.27662	0.08664	FDR <= 0.05	CTRL	FDR <= 0.05 CTRL
PTPN1	0.388534	1.51649e-24	1.74276e-22	1.24155	0.853016	0.789352	0.501323	FDR <= 0.05	CTRL	FDR <= 0.05 CTRL
GPX1	0.368959	1.89197e-24	2.15873e-22	1.14613	0.777176	0.748843	0.480159	FDR <= 0.05	CTRL	FDR <= 0.05 CTRL
HAUS4	0.152647	2.33823e-24	2.649e-22	0.26349	0.110843	0.405093	0.140873	FDR <= 0.05	CTRL	FDR <= 0.05 CTRL
OCIAD2	0.245237	2.97002e-24	3.34107e-22	0.551054	0.305817	0.579861	0.26918	FDR <= 0.05	CTRL	FDR <= 0.05 CTRL
CBR1	0.241464	3.8419e-24	4.29165e-22	0.531053	0.289589	0.578704	0.265873	FDR <= 0.05	CTRL	FDR <= 0.05 CTRL
CFL1	0.411022	4.15145e-24	4.60523e-22	2.73	2.31898	0.958333	0.85582	FDR <= 0.05	CTRL	FDR <= 0.05 CTRL
C14orf2	0.352603	4.85779e-24	5.35161e-22	1.19302	0.840417	0.775463	0.52381	FDR <= 0.05	CTRL	FDR <= 0.05 CTRL
POLD3	0.138436	4.97193e-24	5.43983e-22	0.23259	0.094154	0.368056	0.124339	FDR <= 0.05	CTRL	FDR <= 0.05 CTRL
ALDOA	0.41959	6.10165e-24	6.63046e-22	2.36834	1.94874	0.935185	0.796296	FDR <= 0.05	CTRL	FDR <= 0.05 CTRL
NDUFB4	0.320211	7.50422e-24	8.09949e-22	0.966686	0.646475	0.736111	0.455688	FDR <= 0.05	CTRL	FDR <= 0.05 CTRL
CNN2	0.334015	7.89741e-24	8.46666e-22	0.910319	0.576305	0.6875	0.392196	FDR <= 0.05	CTRL	FDR <= 0.05 CTRL
PET100	0.232136	9.15625e-24	9.75079e-22	0.503418	0.271282	0.570602	0.25463	FDR <= 0.05	CTRL	FDR <= 0.05 CTRL
NUSAP1	0.132404	1.4347e-23	1.51774e-21	0.204226	0.071822	0.291667	0.094577	FDR <= 0.05	CTRL	FDR <= 0.05 CTRL
H3F3A	0.392473	1.4601e-23	1.53445e-21	2.23547	1.84299	0.940972	0.815476	FDR <= 0.05	CTRL	FDR <= 0.05 CTRL
NDUFB3	0.298009	1.59435e-23	1.66459e-21	0.841892	0.543882	0.68287	0.408069	FDR <= 0.05	CTRL	FDR <= 0.05 CTRL
EIF3L	0.350985	1.83725e-23	1.90573e-21	1.22918	0.878192	0.799769	0.541667	FDR <= 0.05	CTRL	FDR <= 0.05 CTRL
MCM4	0.173183	2.61765e-23	2.6977e-21	0.32925	0.156067	0.425926	0.171958	FDR <= 0.05	CTRL	FDR <= 0.05 CTRL
RPL35A	0.308326	2.70177e-23	2.76655e-21	3.4234	3.11507	0.991898	0.953042	FDR <= 0.05	CTRL	FDR <= 0.05 CTRL
TMEM109	0.288863	2.74571e-23	2.79362e-21	0.760438	0.471575	0.649306	0.359788	FDR <= 0.05	CTRL	FDR <= 0.05 CTRL
MRPS21	0.325756	3.16997e-23	3.20488e-21	1.05922	0.73346	0.773148	0.490741	FDR <= 0.05	CTRL	FDR <= 0.05 CTRL
STRA13	0.29071	3.47581e-23	3.48449e-21	0.771089	0.48038	0.638889	0.362434	FDR <= 0.05	CTRL	FDR <= 0.05 CTRL
GGCT	0.243222	3.49016e-23	3.48449e-21	0.582808	0.339586	0.579861	0.296958	FDR <= 0.05	CTRL	FDR <= 0.05 CTRL
TRABD	0.264347	3.83637e-23	3.80635e-21	0.658849	0.394502	0.621528	0.318783	FDR <= 0.05	CTRL	FDR <= 0.05 CTRL
HLA-DQB1	0.421602	3.98867e-23	3.93302e-21	1.94708	1.52548	0.929398	0.726852	FDR <= 0.05	CTRL	FDR <= 0.05 CTRL
COX5B	0.37234	4.02192e-23	3.94148e-21	1.53534	1.163	0.855324	0.637566	FDR <= 0.05	CTRL	FDR <= 0.05 CTRL
THOC3	0.216069	4.31997e-23	4.20776e-21	0.471324	0.255255	0.552083	0.242725	FDR <= 0.05	CTRL	FDR <= 0.05 CTRL
COX8A	0.358409	4.5328e-23	4.3883e-21	1.2277	0.86929	0.782407	0.527778	FDR <= 0.05	CTRL	FDR <= 0.05 CTRL
SCAND1	0.253265	4.656e-23	4.48042e-21	0.599724	0.34646	0.608796	0.294312	FDR <= 0.05	CTRL	FDR <= 0.05 CTRL
GBP1	-0.482709	5.07524e-23	4.8546e-21	0.942424	1.42513	0.699074	0.680556	FDR <= 0.05	CVID	FDR <= 0.05 CVID
GBP4	-0.456976	5.82607e-23	5.53962e-21	0.795423	1.2524	0.597222	0.616402	FDR <= 0.05	CVID	FDR <= 0.05 CVID
RPL36A	0.346102	6.19238e-23	5.85308e-21	1.2398	0.8937	0.833333	0.554233	FDR <= 0.05	CTRL	FDR <= 0.05 CTRL
PSMA6	0.337476	7.00823e-23	6.58527e-21	1.11848	0.781002	0.795139	0.513228	FDR <= 0.05	CTRL	FDR <= 0.05 CTRL
CD79B	0.290019	7.82519e-23	7.30991e-21	0.620222	0.330203	0.568287	0.255952	FDR <= 0.05	CTRL	FDR <= 0.05 CTRL
ECH1	0.141734	7.93562e-23	7.34721e-21	0.232237	0.090503	0.377315	0.117725	FDR <= 0.05	CTRL	FDR <= 0.05 CTRL
CD53	0.325369	7.95711e-23	7.34721e-21	0.978403	0.653034	0.743056	0.441799	FDR <= 0.05	CTRL	FDR <= 0.05 CTRL
B2M	-0.279096	8.74521e-23	8.0285e-21	4.19647	4.47556	1	0.997354	FDR <= 0.05	CVID	FDR <= 0.05 CVID
UBE2C	0.179199	8.81639e-23	8.0476e-21	0.291239	0.11204	0.311343	0.113095	FDR <= 0.05	CTRL	FDR <= 0.05 CTRL
UBL5	0.350519	9.30542e-23	8.44573e-21	1.34706	0.996541	0.84838	0.587963	FDR <= 0.05	CTRL	FDR <= 0.05 CTRL
SMIM14	0.21602	1.16813e-22	1.05422e-20	0.407876	0.191856	0.429398	0.171296	FDR <= 0.05	CTRL	FDR <= 0.05 CTRL
FIBP	0.253483	1.26005e-22	1.13078e-20	0.652035	0.398552	0.640046	0.335317	FDR <= 0.05	CTRL	FDR <= 0.05 CTRL
ID3	0.216705	1.30757e-22	1.16688e-20	0.405975	0.18927	0.44213	0.17328	FDR <= 0.05	CTRL	FDR <= 0.05 CTRL
CDCA8	0.118219	1.31875e-22	1.17032e-20	0.19351	0.075291	0.337963	0.103175	FDR <= 0.05	CTRL	FDR <= 0.05 CTRL
RPL39	0.278473	1.78174e-22	1.57246e-20	3.75501	3.47654	0.990741	0.972884	FDR <= 0.05	CTRL	FDR <= 0.05 CTRL
LGALS9	0.194318	2.11314e-22	1.85468e-20	0.3484	0.154082	0.453704	0.147487	FDR <= 0.05	CTRL	FDR <= 0.05 CTRL
RBBP7	0.220009	2.63183e-22	2.29731e-20	0.489962	0.269953	0.547454	0.255291	FDR <= 0.05	CTRL	FDR <= 0.05 CTRL
TUBA1B	0.453484	2.71016e-22	2.35283e-20	2.47675	2.02327	0.931713	0.785714	FDR <= 0.05	CTRL	FDR <= 0.05 CTRL
COX6A1	0.357304	2.79113e-22	2.41003e-20	1.49331	1.136	0.869213	0.636243	FDR <= 0.05	CTRL	FDR <= 0.05 CTRL
SNRPC	0.316842	2.94737e-22	2.53125e-20	1.04658	0.72974	0.765046	0.486772	FDR <= 0.05	CTRL	FDR <= 0.05 CTRL
CYB5R3	0.264667	2.97215e-22	2.53889e-20	0.674001	0.409334	0.648148	0.323413	FDR <= 0.05	CTRL	FDR <= 0.05 CTRL
PTMA	0.297977	3.228e-22	2.74277e-20	4.05319	3.75521	0.997685	0.972884	FDR <= 0.05	CTRL	FDR <= 0.05 CTRL
MRPL57	0.292391	3.24791e-22	2.74508e-20	0.851302	0.558911	0.688657	0.414021	FDR <= 0.05	CTRL	FDR <= 0.05 CTRL
BCAS4	0.201797	3.79055e-22	3.17211e-20	0.412646	0.21085	0.489583	0.208995	FDR <= 0.05	CTRL	FDR <= 0.05 CTRL
NDUFB2	0.35694	3.79287e-22	3.17211e-20	1.40943	1.05249	0.836806	0.603175	FDR <= 0.05	CTRL	FDR <= 0.05 CTRL
H2AFY	0.259674	3.89737e-22	3.24253e-20	0.648508	0.388834	0.600694	0.311508	FDR <= 0.05	CTRL	FDR <= 0.05 CTRL
BIRC5	0.124257	4.37898e-22	3.62435e-20	0.194732	0.070475	0.27662	0.093254	FDR <= 0.05	CTRL	FDR <= 0.05 CTRL
FTL	-0.372895	4.76321e-22	3.92204e-20	3.50628	3.87918	0.987269	0.982804	FDR <= 0.05	CVID	FDR <= 0.05 CVID
LSM6	0.30554	5.26113e-22	4.30308e-20	0.950851	0.645311	0.736111	0.450397	FDR <= 0.05	CTRL	FDR <= 0.05 CTRL
TCEB2	0.362184	5.27985e-22	4.30308e-20	1.64993	1.28775	0.887731	0.67791	FDR <= 0.05	CTRL	FDR <= 0.05 CTRL
RFC4	0.171354	5.41788e-22	4.39316e-20	0.336806	0.165452	0.449074	0.18254	FDR <= 0.05	CTRL	FDR <= 0.05 CTRL
TUBG1	0.170161	5.81928e-22	4.69481e-20	0.333254	0.163093	0.443287	0.185185	FDR <= 0.05	CTRL	FDR <= 0.05 CTRL
PDCD6	0.305574	6.00667e-22	4.80211e-20	0.997858	0.692285	0.774306	0.479497	FDR <= 0.05	CTRL	FDR <= 0.05 CTRL
TNFRSF13B	0.187791	6.01241e-22	4.80211e-20	0.343029	0.155238	0.376157	0.153439	FDR <= 0.05	CTRL	FDR <= 0.05 CTRL
FTH1	-0.426893	6.07317e-22	4.82651e-20	2.6038	3.03069	0.980324	0.950397	FDR <= 0.05	CVID	FDR <= 0.05 CVID
CHCHD7	0.215461	6.15557e-22	4.86778e-20	0.473735	0.258274	0.546296	0.243386	FDR <= 0.05	CTRL	FDR <= 0.05 CTRL
HAUS1	0.188649	6.22385e-22	4.89752e-20	0.382644	0.193995	0.487269	0.202381	FDR <= 0.05	CTRL	FDR <= 0.05 CTRL
UQCR11	0.317416	6.29362e-22	4.92589e-20	1.07589	0.758478	0.77662	0.505291	FDR <= 0.05	CTRL	FDR <= 0.05 CTRL
AURKB	0.0860382	6.32157e-22	4.92589e-20	0.12249	0.036451	0.202546	0.064153	FDR <= 0.05	CTRL	FDR <= 0.05 CTRL
GLDC	0.116825	7.86874e-22	6.10171e-20	0.190425	0.073599	0.341435	0.10582	FDR <= 0.05	CTRL	FDR <= 0.05 CTRL
ADD2	0.0793295	8.32612e-22	6.42519e-20	0.111181	0.031851	0.241898	0.061508	FDR <= 0.05	CTRL	FDR <= 0.05 CTRL
DOK3	0.101073	8.36958e-22	6.42767e-20	0.140208	0.039135	0.253472	0.062831	FDR <= 0.05	CTRL	FDR <= 0.05 CTRL
RAD51	0.0895152	1.02604e-21	7.84212e-20	0.136723	0.047207	0.282407	0.080688	FDR <= 0.05	CTRL	FDR <= 0.05 CTRL
AFF3	0.197499	1.11654e-21	8.49316e-20	0.390719	0.19322	0.467593	0.18254	FDR <= 0.05	CTRL	FDR <= 0.05 CTRL
RPL22	0.349275	1.12329e-21	8.50397e-20	2.76539	2.41612	0.975694	0.888228	FDR <= 0.05	CTRL	FDR <= 0.05 CTRL
RPL38	0.381691	1.13061e-21	8.5053e-20	2.14024	1.75855	0.930556	0.777778	FDR <= 0.05	CTRL	FDR <= 0.05 CTRL
MND1	0.0778941	1.13411e-21	8.5053e-20	0.11394	0.036046	0.229167	0.06746	FDR <= 0.05	CTRL	FDR <= 0.05 CTRL
TMEM258	0.329231	1.15046e-21	8.58758e-20	1.17035	0.841118	0.795139	0.53373	FDR <= 0.05	CTRL	FDR <= 0.05 CTRL
GBP5	-0.411346	1.33485e-21	9.91761e-20	0.481978	0.893324	0.408565	0.46164	FDR <= 0.05	CVID	FDR <= 0.05 CVID
UHRF1	0.245883	1.49003e-21	1.10193e-19	0.499077	0.253193	0.428241	0.190476	FDR <= 0.05	CTRL	FDR <= 0.05 CTRL
RPS4X	0.294972	1.51e-21	1.11155e-19	3.46393	3.16896	0.990741	0.959656	FDR <= 0.05	CTRL	FDR <= 0.05 CTRL
PARP1	0.3617	1.70774e-21	1.25135e-19	1.41357	1.05187	0.821759	0.58664	FDR <= 0.05	CTRL	FDR <= 0.05 CTRL
RNASEH2C	0.298046	1.9263e-21	1.40506e-19	0.915242	0.617196	0.71875	0.433862	FDR <= 0.05	CTRL	FDR <= 0.05 CTRL
NTHL1	0.131779	2.06888e-21	1.50219e-19	0.237644	0.105865	0.398148	0.142196	FDR <= 0.05	CTRL	FDR <= 0.05 CTRL
HLA-DRB5	0.40799	2.43443e-21	1.75962e-19	2.26024	1.85225	0.965278	0.789683	FDR <= 0.05	CTRL	FDR <= 0.05 CTRL
SLIRP	0.328978	2.69703e-21	1.94065e-19	1.14474	0.815764	0.767361	0.522487	FDR <= 0.05	CTRL	FDR <= 0.05 CTRL
EIF4A1	0.238004	3.01777e-21	2.1617e-19	0.575065	0.337061	0.603009	0.295635	FDR <= 0.05	CTRL	FDR <= 0.05 CTRL
POLR2L	0.34419	3.80717e-21	2.71499e-19	1.38096	1.03678	0.83912	0.597884	FDR <= 0.05	CTRL	FDR <= 0.05 CTRL
NDUFA2	0.287596	3.87565e-21	2.75154e-19	0.881816	0.59422	0.716435	0.43254	FDR <= 0.05	CTRL	FDR <= 0.05 CTRL
LDHA	0.425726	3.94762e-21	2.79023e-19	2.2974	1.87167	0.923611	0.757937	FDR <= 0.05	CTRL	FDR <= 0.05 CTRL
RRM2	0.210393	4.03478e-21	2.83927e-19	0.358346	0.147953	0.288194	0.118386	FDR <= 0.05	CTRL	FDR <= 0.05 CTRL
POLD4	0.248973	4.1686e-21	2.90905e-19	0.572097	0.323124	0.579861	0.26918	FDR <= 0.05	CTRL	FDR <= 0.05 CTRL
CYBA	0.338934	4.17036e-21	2.90905e-19	1.20361	0.864675	0.822917	0.522487	FDR <= 0.05	CTRL	FDR <= 0.05 CTRL
FIS1	0.274302	4.49775e-21	3.12379e-19	0.802202	0.527901	0.710648	0.400132	FDR <= 0.05	CTRL	FDR <= 0.05 CTRL
AKR1B1	0.231845	5.09518e-21	3.52339e-19	0.587696	0.355851	0.619213	0.306878	FDR <= 0.05	CTRL	FDR <= 0.05 CTRL
GABARAP	0.313778	5.43861e-21	3.74467e-19	0.962248	0.64847	0.734954	0.44246	FDR <= 0.05	CTRL	FDR <= 0.05 CTRL
LDHB	0.416541	5.50598e-21	3.77479e-19	1.77391	1.35736	0.836806	0.634259	FDR <= 0.05	CTRL	FDR <= 0.05 CTRL
COX14	0.255722	5.56218e-21	3.79702e-19	0.68973	0.434009	0.648148	0.347222	FDR <= 0.05	CTRL	FDR <= 0.05 CTRL
CCNA2	0.125349	5.6079e-21	3.81194e-19	0.199458	0.074109	0.280093	0.095238	FDR <= 0.05	CTRL	FDR <= 0.05 CTRL
PGAM1	0.36192	6.02727e-21	4.07964e-19	1.43734	1.07542	0.819444	0.595238	FDR <= 0.05	CTRL	FDR <= 0.05 CTRL
GMFG	0.203018	6.50416e-21	4.38386e-19	0.434485	0.231467	0.53125	0.22619	FDR <= 0.05	CTRL	FDR <= 0.05 CTRL
PPP1CA	0.33598	6.95088e-21	4.66527e-19	1.37073	1.03475	0.866898	0.603836	FDR <= 0.05	CTRL	FDR <= 0.05 CTRL
UQCR10	0.334441	7.26478e-21	4.85555e-19	1.27021	0.935766	0.805556	0.564153	FDR <= 0.05	CTRL	FDR <= 0.05 CTRL
GALK1	0.131918	8.2455e-21	5.48807e-19	0.224072	0.092154	0.363426	0.119709	FDR <= 0.05	CTRL	FDR <= 0.05 CTRL
LAMTOR4	0.243698	8.52951e-21	5.65354e-19	0.614675	0.370977	0.631944	0.308201	FDR <= 0.05	CTRL	FDR <= 0.05 CTRL
POLR2F	0.244847	9.64525e-21	6.36666e-19	0.662044	0.417197	0.649306	0.346561	FDR <= 0.05	CTRL	FDR <= 0.05 CTRL
SRP14	0.34619	1.03199e-20	6.78396e-19	2.15983	1.81363	0.949074	0.806878	FDR <= 0.05	CTRL	FDR <= 0.05 CTRL
CCDC167	0.209133	1.18105e-20	7.70889e-19	0.47417	0.265037	0.505787	0.24537	FDR <= 0.05	CTRL	FDR <= 0.05 CTRL
TRAPPC1	0.294704	1.18235e-20	7.70889e-19	0.960044	0.66534	0.756944	0.46164	FDR <= 0.05	CTRL	FDR <= 0.05 CTRL
ETFB	0.116971	1.25817e-20	8.16989e-19	0.192425	0.075454	0.346065	0.10582	FDR <= 0.05	CTRL	FDR <= 0.05 CTRL
RPL6	0.294447	1.44002e-20	9.31293e-19	3.41023	3.11578	0.991898	0.952381	FDR <= 0.05	CTRL	FDR <= 0.05 CTRL
SMIM4	0.119554	1.55457e-20	1.00132e-18	0.19998	0.080426	0.351852	0.109788	FDR <= 0.05	CTRL	FDR <= 0.05 CTRL
LPXN	0.290315	1.58282e-20	1.01542e-18	0.864448	0.574133	0.695602	0.406085	FDR <= 0.05	CTRL	FDR <= 0.05 CTRL
C9orf16	0.244514	1.91172e-20	1.22151e-18	0.641771	0.397257	0.641204	0.330026	FDR <= 0.05	CTRL	FDR <= 0.05 CTRL
CSNK2B	0.106916	1.94938e-20	1.24061e-18	0.167461	0.060545	0.313657	0.093254	FDR <= 0.05	CTRL	FDR <= 0.05 CTRL
RPS7	0.28795	2.03618e-20	1.29071e-18	3.5029	3.21495	0.993056	0.956349	FDR <= 0.05	CTRL	FDR <= 0.05 CTRL
ARPC5	0.325989	2.06743e-20	1.30534e-18	1.13795	0.811957	0.78588	0.515212	FDR <= 0.05	CTRL	FDR <= 0.05 CTRL
TXNDC17	0.258159	2.08282e-20	1.30988e-18	0.71778	0.45962	0.657407	0.364418	FDR <= 0.05	CTRL	FDR <= 0.05 CTRL
RAD51AP1	0.116143	2.21181e-20	1.38554e-18	0.197079	0.080936	0.331019	0.115079	FDR <= 0.05	CTRL	FDR <= 0.05 CTRL
MYL6	0.367111	2.24436e-20	1.39985e-18	2.01112	1.64401	0.931713	0.768519	FDR <= 0.05	CTRL	FDR <= 0.05 CTRL
TMEM106C	0.179428	2.25216e-20	1.39985e-18	0.367858	0.18843	0.423611	0.190476	FDR <= 0.05	CTRL	FDR <= 0.05 CTRL
DBNL	0.278125	2.26133e-20	1.4001e-18	0.860029	0.581904	0.726852	0.433201	FDR <= 0.05	CTRL	FDR <= 0.05 CTRL
PNP	0.280106	2.34562e-20	1.44667e-18	0.820428	0.540322	0.686343	0.394841	FDR <= 0.05	CTRL	FDR <= 0.05 CTRL
SHFM1	0.325811	2.7097e-20	1.6648e-18	1.25497	0.929159	0.811343	0.56746	FDR <= 0.05	CTRL	FDR <= 0.05 CTRL
SMC2	0.164345	3.07163e-20	1.87993e-18	0.325472	0.161127	0.423611	0.176587	FDR <= 0.05	CTRL	FDR <= 0.05 CTRL
VAMP8	0.278541	3.11315e-20	1.89807e-18	0.843776	0.565235	0.712963	0.411376	FDR <= 0.05	CTRL	FDR <= 0.05 CTRL
RPL30	0.244934	3.202e-20	1.94482e-18	3.68574	3.4408	0.994213	0.978175	FDR <= 0.05	CTRL	FDR <= 0.05 CTRL
NCAPH	0.0851194	3.43183e-20	2.07652e-18	0.130951	0.045831	0.24537	0.076058	FDR <= 0.05	CTRL	FDR <= 0.05 CTRL
RPS15	0.259808	3.44495e-20	2.07659e-18	3.6741	3.41429	0.996528	0.968915	FDR <= 0.05	CTRL	FDR <= 0.05 CTRL
TKT	0.298375	6.40577e-20	3.84683e-18	0.968219	0.669844	0.744213	0.455688	FDR <= 0.05	CTRL	FDR <= 0.05 CTRL
NUDT22	0.179898	7.50559e-20	4.49042e-18	0.391736	0.211838	0.509259	0.222222	FDR <= 0.05	CTRL	FDR <= 0.05 CTRL
LSM5	0.29973	7.66387e-20	4.56801e-18	1.01655	0.716823	0.741898	0.478175	FDR <= 0.05	CTRL	FDR <= 0.05 CTRL
TMEM14A	0.112059	9.08916e-20	5.3974e-18	0.194603	0.082543	0.350694	0.114418	FDR <= 0.05	CTRL	FDR <= 0.05 CTRL
MGST3	0.146204	9.3299e-20	5.51984e-18	0.269576	0.123371	0.400463	0.14418	FDR <= 0.05	CTRL	FDR <= 0.05 CTRL
PARK7	0.343073	1.04653e-19	6.16871e-18	1.65281	1.30974	0.894676	0.681217	FDR <= 0.05	CTRL	FDR <= 0.05 CTRL
ABRACL	0.230703	1.19432e-19	7.01399e-18	0.582413	0.351711	0.584491	0.300926	FDR <= 0.05	CTRL	FDR <= 0.05 CTRL
STX7	0.199649	1.25597e-19	7.34905e-18	0.424291	0.224642	0.508102	0.21164	FDR <= 0.05	CTRL	FDR <= 0.05 CTRL
GLO1	0.22102	1.33631e-19	7.79057e-18	0.558295	0.337275	0.591435	0.301587	FDR <= 0.05	CTRL	FDR <= 0.05 CTRL
GCA	0.219326	1.38642e-19	8.05333e-18	0.521527	0.302201	0.563657	0.265212	FDR <= 0.05	CTRL	FDR <= 0.05 CTRL
ATP5L	0.354795	1.39443e-19	8.07051e-18	1.83955	1.48475	0.895833	0.720238	FDR <= 0.05	CTRL	FDR <= 0.05 CTRL
SLC25A6	0.354699	1.50099e-19	8.65587e-18	2.09151	1.73682	0.93287	0.778439	FDR <= 0.05	CTRL	FDR <= 0.05 CTRL
RRM1	0.162936	1.50834e-19	8.66701e-18	0.328769	0.165832	0.434028	0.175265	FDR <= 0.05	CTRL	FDR <= 0.05 CTRL
COMMD6	0.301629	1.61399e-19	9.2408e-18	0.98576	0.684131	0.755787	0.464286	FDR <= 0.05	CTRL	FDR <= 0.05 CTRL
PAFAH1B3	0.181288	1.71774e-19	9.7997e-18	0.405646	0.224358	0.525463	0.228175	FDR <= 0.05	CTRL	FDR <= 0.05 CTRL
ATP5E	0.334263	1.82944e-19	1.03998e-17	2.35565	2.02139	0.951389	0.851852	FDR <= 0.05	CTRL	FDR <= 0.05 CTRL
IMPDH2	0.358175	1.96386e-19	1.11244e-17	1.50867	1.15049	0.822917	0.611111	FDR <= 0.05	CTRL	FDR <= 0.05 CTRL
MCM10	0.0867256	1.98062e-19	1.11797e-17	0.14266	0.055934	0.277778	0.091931	FDR <= 0.05	CTRL	FDR <= 0.05 CTRL
IFI16	0.288445	2.17656e-19	1.22424e-17	0.897841	0.609396	0.712963	0.42328	FDR <= 0.05	CTRL	FDR <= 0.05 CTRL
DDT	0.18054	2.24544e-19	1.25855e-17	0.383425	0.202884	0.510417	0.204365	FDR <= 0.05	CTRL	FDR <= 0.05 CTRL
CD22	0.186898	2.78955e-19	1.55805e-17	0.380227	0.193329	0.472222	0.189153	FDR <= 0.05	CTRL	FDR <= 0.05 CTRL
RPL37A	0.329144	2.87056e-19	1.59771e-17	3.30687	2.97772	0.980324	0.929233	FDR <= 0.05	CTRL	FDR <= 0.05 CTRL
MYBL2	0.114341	2.92652e-19	1.6232e-17	0.197638	0.083297	0.322917	0.106481	FDR <= 0.05	CTRL	FDR <= 0.05 CTRL
NME1	0.202562	3.46148e-19	1.91328e-17	0.485211	0.282649	0.549769	0.265212	FDR <= 0.05	CTRL	FDR <= 0.05 CTRL
TUBB	0.402098	4.11961e-19	2.2692e-17	2.72455	2.32245	0.953704	0.831349	FDR <= 0.05	CTRL	FDR <= 0.05 CTRL
NAP1L1	0.35647	4.16717e-19	2.2875e-17	1.60841	1.25194	0.846065	0.649471	FDR <= 0.05	CTRL	FDR <= 0.05 CTRL
COX4I1	0.341788	4.34894e-19	2.37911e-17	2.06688	1.72509	0.939815	0.785714	FDR <= 0.05	CTRL	FDR <= 0.05 CTRL
HSPB11	0.205246	4.41509e-19	2.40705e-17	0.495278	0.290032	0.532407	0.263889	FDR <= 0.05	CTRL	FDR <= 0.05 CTRL
RABAC1	0.277269	4.54599e-19	2.46999e-17	0.848498	0.571229	0.722222	0.416005	FDR <= 0.05	CTRL	FDR <= 0.05 CTRL
PLGRKT	0.194264	4.76813e-19	2.5819e-17	0.43351	0.239245	0.523148	0.230159	FDR <= 0.05	CTRL	FDR <= 0.05 CTRL
SLC2A5	0.0915315	4.8325e-19	2.60791e-17	0.136408	0.044877	0.255787	0.07209	FDR <= 0.05	CTRL	FDR <= 0.05 CTRL
RPL23A	0.318311	4.85891e-19	2.61334e-17	3.20325	2.88494	0.978009	0.927249	FDR <= 0.05	CTRL	FDR <= 0.05 CTRL
DNAJC9	0.206584	5.05438e-19	2.70935e-17	0.484817	0.278233	0.501157	0.250661	FDR <= 0.05	CTRL	FDR <= 0.05 CTRL
PPP1R2	0.239172	5.28016e-19	2.82091e-17	0.6185	0.379328	0.638889	0.318783	FDR <= 0.05	CTRL	FDR <= 0.05 CTRL
RPL34	0.249404	5.32936e-19	2.83771e-17	3.611	3.36159	0.990741	0.975529	FDR <= 0.05	CTRL	FDR <= 0.05 CTRL
NDUFV2	0.30445	5.41752e-19	2.87507e-17	1.13499	0.830537	0.778935	0.530423	FDR <= 0.05	CTRL	FDR <= 0.05 CTRL
SERF2	0.340927	5.56493e-19	2.94352e-17	2.34802	2.00709	0.956019	0.837963	FDR <= 0.05	CTRL	FDR <= 0.05 CTRL
SEPW1	0.177475	5.60773e-19	2.95637e-17	0.372614	0.195139	0.447917	0.189815	FDR <= 0.05	CTRL	FDR <= 0.05 CTRL
ALDOC	0.0983911	6.38848e-19	3.35689e-17	0.154465	0.056074	0.292824	0.085317	FDR <= 0.05	CTRL	FDR <= 0.05 CTRL
TOP2A	0.10387	6.43342e-19	3.36943e-17	0.164771	0.060901	0.263889	0.089286	FDR <= 0.05	CTRL	FDR <= 0.05 CTRL
MRPL55	0.214293	6.8008e-19	3.5502e-17	0.557991	0.343699	0.596065	0.306217	FDR <= 0.05	CTRL	FDR <= 0.05 CTRL
FXYD5	0.315972	7.31462e-19	3.78986e-17	1.04084	0.724867	0.752315	0.462963	FDR <= 0.05	CTRL	FDR <= 0.05 CTRL
S100A10	0.241916	7.3157e-19	3.78986e-17	0.59101	0.349094	0.570602	0.275132	FDR <= 0.05	CTRL	FDR <= 0.05 CTRL
POLR3K	0.242106	7.33108e-19	3.78986e-17	0.684139	0.442033	0.621528	0.35119	FDR <= 0.05	CTRL	FDR <= 0.05 CTRL
FAM162A	0.240643	7.55749e-19	3.8943e-17	0.694727	0.454084	0.649306	0.367725	FDR <= 0.05	CTRL	FDR <= 0.05 CTRL
FEN1	0.210411	7.6642e-19	3.93659e-17	0.509904	0.299492	0.52662	0.260582	FDR <= 0.05	CTRL	FDR <= 0.05 CTRL
PFDN5	0.335512	7.72664e-19	3.95594e-17	1.76984	1.43433	0.920139	0.734127	FDR <= 0.05	CTRL	FDR <= 0.05 CTRL
POLR2J	0.162747	8.54889e-19	4.36294e-17	0.331056	0.168309	0.467593	0.181878	FDR <= 0.05	CTRL	FDR <= 0.05 CTRL
CALM2	0.327703	9.22744e-19	4.68019e-17	1.38581	1.05811	0.844907	0.603175	FDR <= 0.05	CTRL	FDR <= 0.05 CTRL
ABI3	0.112309	9.22912e-19	4.68019e-17	0.181185	0.068875	0.306713	0.098545	FDR <= 0.05	CTRL	FDR <= 0.05 CTRL
FABP5	0.374904	1.08474e-18	5.48341e-17	1.29433	0.919424	0.702546	0.500661	FDR <= 0.05	CTRL	FDR <= 0.05 CTRL
BTK	0.203902	1.10585e-18	5.5725e-17	0.486001	0.282098	0.561343	0.260582	FDR <= 0.05	CTRL	FDR <= 0.05 CTRL
WDR54	0.120689	1.14619e-18	5.75763e-17	0.229673	0.108984	0.383102	0.146825	FDR <= 0.05	CTRL	FDR <= 0.05 CTRL
MDH1	0.249376	1.32371e-18	6.62851e-17	0.745218	0.495842	0.684028	0.386905	FDR <= 0.05	CTRL	FDR <= 0.05 CTRL
MRPL11	0.283401	1.35161e-18	6.74707e-17	0.975034	0.691633	0.731481	0.472884	FDR <= 0.05	CTRL	FDR <= 0.05 CTRL
NDUFB11	0.314762	1.45441e-18	7.23763e-17	1.34277	1.028	0.837963	0.601852	FDR <= 0.05	CTRL	FDR <= 0.05 CTRL
C17orf62	0.212858	1.47104e-18	7.29766e-17	0.533113	0.320255	0.592593	0.287037	FDR <= 0.05	CTRL	FDR <= 0.05 CTRL
TRBC2	0.213193	1.49227e-18	7.38005e-17	0.457578	0.244385	0.491898	0.214286	FDR <= 0.05	CTRL	FDR <= 0.05 CTRL
NDUFB7	0.284227	1.55615e-18	7.67221e-17	0.988031	0.703804	0.762731	0.482143	FDR <= 0.05	CTRL	FDR <= 0.05 CTRL
TCL1A	0.310613	1.56796e-18	7.70664e-17	0.933519	0.622905	0.671296	0.396164	FDR <= 0.05	CTRL	FDR <= 0.05 CTRL
BRK1	0.313923	1.7114e-18	8.38585e-17	1.25235	0.938424	0.80787	0.561508	FDR <= 0.05	CTRL	FDR <= 0.05 CTRL
PTRHD1	0.191438	1.82082e-18	8.89474e-17	0.445501	0.254063	0.532407	0.242725	FDR <= 0.05	CTRL	FDR <= 0.05 CTRL
CDC45	0.0977457	2.38519e-18	1.16162e-16	0.1651	0.067354	0.283565	0.097884	FDR <= 0.05	CTRL	FDR <= 0.05 CTRL
MRPL16	0.23259	2.40399e-18	1.16721e-16	0.648107	0.415518	0.630787	0.341931	FDR <= 0.05	CTRL	FDR <= 0.05 CTRL
RPL11	0.228016	2.6443e-18	1.28e-16	3.75732	3.52931	0.993056	0.979497	FDR <= 0.05	CTRL	FDR <= 0.05 CTRL
MCM3	0.228072	2.98774e-18	1.44188e-16	0.591737	0.363666	0.55787	0.289683	FDR <= 0.05	CTRL	FDR <= 0.05 CTRL
MRPL52	0.306938	3.16007e-18	1.52045e-16	1.27043	0.963497	0.815972	0.581349	FDR <= 0.05	CTRL	FDR <= 0.05 CTRL
RPS3	0.243154	3.32922e-18	1.59703e-16	3.8484	3.60524	0.996528	0.973545	FDR <= 0.05	CTRL	FDR <= 0.05 CTRL
NUDT1	0.213798	3.50058e-18	1.6742e-16	0.571191	0.357393	0.591435	0.311508	FDR <= 0.05	CTRL	FDR <= 0.05 CTRL
MRPL51	0.286149	3.68783e-18	1.75849e-16	1.02947	0.743326	0.761574	0.494048	FDR <= 0.05	CTRL	FDR <= 0.05 CTRL
GSTP1	0.366289	4.25379e-18	2.02232e-16	2.59668	2.23039	0.96412	0.841931	FDR <= 0.05	CTRL	FDR <= 0.05 CTRL
TECR	0.204132	4.27957e-18	2.02854e-16	0.525741	0.321609	0.569444	0.298942	FDR <= 0.05	CTRL	FDR <= 0.05 CTRL
C1QBP	0.317154	4.73314e-18	2.2369e-16	1.16901	0.851852	0.763889	0.501984	FDR <= 0.05	CTRL	FDR <= 0.05 CTRL
SH3BGRL	0.230866	5.27901e-18	2.48752e-16	0.588964	0.358098	0.630787	0.295635	FDR <= 0.05	CTRL	FDR <= 0.05 CTRL
SNX22	0.10694	5.6026e-18	2.63223e-16	0.167149	0.06021	0.282407	0.085979	FDR <= 0.05	CTRL	FDR <= 0.05 CTRL
FAM96A	0.234094	5.79329e-18	2.71384e-16	0.667688	0.433594	0.625	0.349868	FDR <= 0.05	CTRL	FDR <= 0.05 CTRL
LSM2	0.288372	5.8673e-18	2.74047e-16	1.04576	0.757388	0.751157	0.49537	FDR <= 0.05	CTRL	FDR <= 0.05 CTRL
KIFC1	0.0663011	6.19733e-18	2.88618e-16	0.098677	0.032376	0.21412	0.060847	FDR <= 0.05	CTRL	FDR <= 0.05 CTRL
SRP9	0.281184	7.12173e-18	3.30705e-16	0.986782	0.705599	0.746528	0.474868	FDR <= 0.05	CTRL	FDR <= 0.05 CTRL
SLC25A3	0.333888	7.85009e-18	3.63471e-16	1.78738	1.45349	0.903935	0.710979	FDR <= 0.05	CTRL	FDR <= 0.05 CTRL
NDUFB6	0.253874	7.89594e-18	3.64537e-16	0.798724	0.54485	0.674769	0.404101	FDR <= 0.05	CTRL	FDR <= 0.05 CTRL
CCDC69	0.177721	7.92798e-18	3.64961e-16	0.379644	0.201923	0.487269	0.199735	FDR <= 0.05	CTRL	FDR <= 0.05 CTRL
RPS13	0.253266	8.36615e-18	3.84026e-16	3.64432	3.39105	0.990741	0.966931	FDR <= 0.05	CTRL	FDR <= 0.05 CTRL
TUBA4A	0.238825	8.65624e-18	3.96203e-16	0.657181	0.418357	0.619213	0.332011	FDR <= 0.05	CTRL	FDR <= 0.05 CTRL
RPL7A	0.244545	8.80434e-18	4.0183e-16	3.83099	3.58645	0.99537	0.973545	FDR <= 0.05	CTRL	FDR <= 0.05 CTRL
TNFAIP3	-0.351229	9.25333e-18	4.21119e-16	0.569531	0.920761	0.511574	0.520503	FDR <= 0.05	CVID	FDR <= 0.05 CVID
MRPL24	0.224738	9.56795e-18	4.342e-16	0.632575	0.407837	0.628472	0.343254	FDR <= 0.05	CTRL	FDR <= 0.05 CTRL
WARS	-0.433461	9.76028e-18	4.41673e-16	1.79875	2.23221	0.914352	0.858466	FDR <= 0.05	CVID	FDR <= 0.05 CVID
DTYMK	0.211078	9.97594e-18	4.50157e-16	0.540639	0.329561	0.539352	0.279762	FDR <= 0.05	CTRL	FDR <= 0.05 CTRL
RAC2	0.322798	1.19855e-17	5.39314e-16	1.46832	1.14552	0.876157	0.642857	FDR <= 0.05	CTRL	FDR <= 0.05 CTRL
PA2G4	0.347642	1.21949e-17	5.47195e-16	1.77788	1.43024	0.885417	0.690476	FDR <= 0.05	CTRL	FDR <= 0.05 CTRL
OXA1L	0.227829	1.23103e-17	5.50826e-16	0.662164	0.434335	0.653935	0.361772	FDR <= 0.05	CTRL	FDR <= 0.05 CTRL
FANCG	0.0769175	1.23494e-17	5.5103e-16	0.121727	0.044809	0.261574	0.07672	FDR <= 0.05	CTRL	FDR <= 0.05 CTRL
ATP5G1	0.340247	1.25144e-17	5.5684e-16	1.6673	1.32706	0.87037	0.666667	FDR <= 0.05	CTRL	FDR <= 0.05 CTRL
ATP6V1F	0.272801	1.28506e-17	5.70209e-16	0.919498	0.646697	0.737269	0.449074	FDR <= 0.05	CTRL	FDR <= 0.05 CTRL
RPL36	0.272735	1.293e-17	5.72142e-16	3.31866	3.04593	0.988426	0.947751	FDR <= 0.05	CTRL	FDR <= 0.05 CTRL
NDUFA4	0.327169	1.32551e-17	5.84908e-16	1.66587	1.3387	0.888889	0.68254	FDR <= 0.05	CTRL	FDR <= 0.05 CTRL
NABP2	0.209508	1.35907e-17	5.98066e-16	0.562786	0.353278	0.581019	0.304233	FDR <= 0.05	CTRL	FDR <= 0.05 CTRL
C10orf76	0.109928	1.40495e-17	6.16558e-16	0.177931	0.068003	0.278935	0.090608	FDR <= 0.05	CTRL	FDR <= 0.05 CTRL
NRM	0.0996101	1.52724e-17	6.68387e-16	0.169989	0.070379	0.324074	0.10119	FDR <= 0.05	CTRL	FDR <= 0.05 CTRL
RPL26L1	0.203061	1.6813e-17	7.33802e-16	0.543479	0.340418	0.578704	0.303571	FDR <= 0.05	CTRL	FDR <= 0.05 CTRL
ARF5	0.231925	1.73679e-17	7.55951e-16	0.665235	0.433309	0.643519	0.335979	FDR <= 0.05	CTRL	FDR <= 0.05 CTRL
POLR2G	0.234316	1.80047e-17	7.81539e-16	0.716752	0.482435	0.66088	0.385582	FDR <= 0.05	CTRL	FDR <= 0.05 CTRL
DBI	0.320266	1.93062e-17	8.35765e-16	1.74123	1.42096	0.902778	0.724206	FDR <= 0.05	CTRL	FDR <= 0.05 CTRL
EIF3F	0.315904	2.03896e-17	8.8028e-16	1.50314	1.18723	0.856481	0.649471	FDR <= 0.05	CTRL	FDR <= 0.05 CTRL
FCGR2B	0.0984613	2.27011e-17	9.77432e-16	0.14569	0.047229	0.243056	0.068122	FDR <= 0.05	CTRL	FDR <= 0.05 CTRL
NDUFA11	0.161111	2.67491e-17	1.14718e-15	0.348858	0.187747	0.475694	0.196429	FDR <= 0.05	CTRL	FDR <= 0.05 CTRL
MRPS34	0.265323	2.67873e-17	1.14718e-15	0.890525	0.625202	0.69213	0.440476	FDR <= 0.05	CTRL	FDR <= 0.05 CTRL
AP1S1	0.144567	2.79939e-17	1.19566e-15	0.309309	0.164742	0.451389	0.184524	FDR <= 0.05	CTRL	FDR <= 0.05 CTRL
SNRPD3	0.29971	3.45457e-17	1.47155e-15	1.31942	1.01971	0.825231	0.603836	FDR <= 0.05	CTRL	FDR <= 0.05 CTRL
GPR160	0.0926551	3.51895e-17	1.49499e-15	0.151354	0.058698	0.278935	0.087963	FDR <= 0.05	CTRL	FDR <= 0.05 CTRL
ZNHIT1	0.204639	3.54734e-17	1.50306e-15	0.552994	0.348354	0.58912	0.312169	FDR <= 0.05	CTRL	FDR <= 0.05 CTRL
NCAPG	0.0719747	3.63065e-17	1.53428e-15	0.112344	0.04037	0.225694	0.074735	FDR <= 0.05	CTRL	FDR <= 0.05 CTRL
IGHG3	0.205798	3.66393e-17	1.54426e-15	0.464325	0.258527	0.481481	0.224206	FDR <= 0.05	CTRL	FDR <= 0.05 CTRL
RPL14	0.251192	3.71003e-17	1.55958e-15	3.52005	3.26886	0.988426	0.96627	FDR <= 0.05	CTRL	FDR <= 0.05 CTRL
OGG1	0.0983709	4.0914e-17	1.71538e-15	0.168016	0.069645	0.3125	0.102513	FDR <= 0.05	CTRL	FDR <= 0.05 CTRL
SRSF11	0.283477	4.23148e-17	1.76947e-15	1.07394	0.790459	0.780093	0.513889	FDR <= 0.05	CTRL	FDR <= 0.05 CTRL
RPS27	0.244095	5.01218e-17	2.09046e-15	3.89766	3.65357	0.990741	0.982143	FDR <= 0.05	CTRL	FDR <= 0.05 CTRL
PSMG1	0.175828	5.21929e-17	2.17117e-15	0.421981	0.246153	0.509259	0.242063	FDR <= 0.05	CTRL	FDR <= 0.05 CTRL
HELLS	0.168631	5.27253e-17	2.18762e-15	0.383532	0.214901	0.451389	0.209656	FDR <= 0.05	CTRL	FDR <= 0.05 CTRL
NDUFA8	0.169926	5.30648e-17	2.19398e-15	0.403286	0.23336	0.511574	0.238095	FDR <= 0.05	CTRL	FDR <= 0.05 CTRL
FKBP3	0.183213	5.31533e-17	2.19398e-15	0.440757	0.257544	0.523148	0.239418	FDR <= 0.05	CTRL	FDR <= 0.05 CTRL
IDH2	0.151098	5.50107e-17	2.2648e-15	0.316713	0.165614	0.402778	0.175265	FDR <= 0.05	CTRL	FDR <= 0.05 CTRL
HMGN2	0.340035	6.07886e-17	2.49624e-15	1.89909	1.55906	0.898148	0.747354	FDR <= 0.05	CTRL	FDR <= 0.05 CTRL
MRPL20	0.288854	6.63499e-17	2.71762e-15	1.12461	0.835759	0.787037	0.524471	FDR <= 0.05	CTRL	FDR <= 0.05 CTRL
HMOX2	0.161354	7.10202e-17	2.90147e-15	0.367831	0.206477	0.502315	0.217593	FDR <= 0.05	CTRL	FDR <= 0.05 CTRL
SUPT4H1	0.219504	7.38575e-17	3.00969e-15	0.613182	0.393678	0.612269	0.325397	FDR <= 0.05	CTRL	FDR <= 0.05 CTRL
CD72	0.175643	8.56934e-17	3.48312e-15	0.339914	0.164271	0.422454	0.154762	FDR <= 0.05	CTRL	FDR <= 0.05 CTRL
CLTA	0.272847	8.80909e-17	3.57148e-15	1.01573	0.742885	0.756944	0.494709	FDR <= 0.05	CTRL	FDR <= 0.05 CTRL
DCTPP1	0.288784	8.95953e-17	3.62328e-15	1.12767	0.838882	0.766204	0.528439	FDR <= 0.05	CTRL	FDR <= 0.05 CTRL
SUMO1	0.261431	9.8245e-17	3.96304e-15	0.916296	0.654866	0.743056	0.462963	FDR <= 0.05	CTRL	FDR <= 0.05 CTRL
CCNE2	0.043141	9.90719e-17	3.97945e-15	0.055029	0.011888	0.133102	0.030423	FDR <= 0.05	CTRL	FDR <= 0.05 CTRL
PSMG2	0.220223	9.91498e-17	3.97945e-15	0.655392	0.435169	0.643519	0.363757	FDR <= 0.05	CTRL	FDR <= 0.05 CTRL
MAP4K1	0.148619	1.02399e-16	4.09955e-15	0.310503	0.161884	0.457176	0.178571	FDR <= 0.05	CTRL	FDR <= 0.05 CTRL
NDUFV1	0.255324	1.06691e-16	4.26069e-15	0.869364	0.614041	0.706019	0.44246	FDR <= 0.05	CTRL	FDR <= 0.05 CTRL
DBF4	0.144212	1.11279e-16	4.43286e-15	0.29957	0.155358	0.435185	0.175265	FDR <= 0.05	CTRL	FDR <= 0.05 CTRL
GATM	0.0901259	1.14231e-16	4.53914e-15	0.150971	0.060845	0.287037	0.09127	FDR <= 0.05	CTRL	FDR <= 0.05 CTRL
GMNN	0.135368	1.15778e-16	4.58917e-15	0.282804	0.147437	0.383102	0.168651	FDR <= 0.05	CTRL	FDR <= 0.05 CTRL
HSD17B10	0.22915	1.19591e-16	4.7286e-15	0.718787	0.489637	0.658565	0.385582	FDR <= 0.05	CTRL	FDR <= 0.05 CTRL
ALKBH7	0.188574	1.43062e-16	5.64266e-15	0.46672	0.278146	0.547454	0.25463	FDR <= 0.05	CTRL	FDR <= 0.05 CTRL
GABARAPL2	0.232581	1.44986e-16	5.70445e-15	0.699482	0.466901	0.659722	0.366402	FDR <= 0.05	CTRL	FDR <= 0.05 CTRL
CKS1B	0.191821	1.56889e-16	6.1576e-15	0.485682	0.293861	0.515046	0.261243	FDR <= 0.05	CTRL	FDR <= 0.05 CTRL
EEF1D	0.289466	1.76498e-16	6.91022e-15	2.38092	2.09145	0.971065	0.869048	FDR <= 0.05	CTRL	FDR <= 0.05 CTRL
CCND3	0.18982	1.98608e-16	7.75687e-15	0.440298	0.250478	0.467593	0.210979	FDR <= 0.05	CTRL	FDR <= 0.05 CTRL
HADH	0.162254	2.02758e-16	7.89966e-15	0.372446	0.210192	0.458333	0.210317	FDR <= 0.05	CTRL	FDR <= 0.05 CTRL
KIAA0101	0.0566913	2.14314e-16	8.32956e-15	0.08285	0.026159	0.207176	0.053571	FDR <= 0.05	CTRL	FDR <= 0.05 CTRL
SNU13	0.311902	2.15723e-16	8.36399e-15	1.48518	1.17328	0.836806	0.638889	FDR <= 0.05	CTRL	FDR <= 0.05 CTRL
CDKN3	0.0769927	2.16423e-16	8.3708e-15	0.11746	0.040467	0.226852	0.064153	FDR <= 0.05	CTRL	FDR <= 0.05 CTRL
CISD1	0.192976	2.18461e-16	8.42922e-15	0.518335	0.32536	0.574074	0.294974	FDR <= 0.05	CTRL	FDR <= 0.05 CTRL
MMADHC	0.230795	2.2078e-16	8.49815e-15	0.736342	0.505547	0.700231	0.399471	FDR <= 0.05	CTRL	FDR <= 0.05 CTRL
ARPC5L	0.297483	2.23745e-16	8.59159e-15	1.23047	0.932992	0.78125	0.554233	FDR <= 0.05	CTRL	FDR <= 0.05 CTRL
POP4	0.196998	2.26004e-16	8.65753e-15	0.525686	0.328688	0.596065	0.299603	FDR <= 0.05	CTRL	FDR <= 0.05 CTRL
NRGN	0.0279423	2.29306e-16	8.763e-15	0.035489	0.007547	0.121528	0.02381	FDR <= 0.05	CTRL	FDR <= 0.05 CTRL
CDCA3	0.0569612	2.35529e-16	8.97934e-15	0.081581	0.02462	0.179398	0.048942	FDR <= 0.05	CTRL	FDR <= 0.05 CTRL
CAP1	0.26497	2.38334e-16	9.06463e-15	0.933191	0.66822	0.768519	0.465608	FDR <= 0.05	CTRL	FDR <= 0.05 CTRL
NCAPD2	0.0837499	2.4482e-16	9.28921e-15	0.133963	0.050213	0.260417	0.078704	FDR <= 0.05	CTRL	FDR <= 0.05 CTRL
TACC3	0.102391	2.62406e-16	9.93287e-15	0.181126	0.078735	0.318287	0.103175	FDR <= 0.05	CTRL	FDR <= 0.05 CTRL
LAPTM5	0.330039	2.72501e-16	1.02906e-14	1.32348	0.993438	0.803241	0.560185	FDR <= 0.05	CTRL	FDR <= 0.05 CTRL
MIEN1	0.213747	2.83317e-16	1.06738e-14	0.604533	0.390785	0.62037	0.329365	FDR <= 0.05	CTRL	FDR <= 0.05 CTRL
PRDX3	0.26228	2.97018e-16	1.11637e-14	0.955149	0.692869	0.728009	0.477513	FDR <= 0.05	CTRL	FDR <= 0.05 CTRL
CLPP	0.249275	3.04173e-16	1.14058e-14	0.859454	0.610179	0.719907	0.437169	FDR <= 0.05	CTRL	FDR <= 0.05 CTRL
CACYBP	0.272215	3.06702e-16	1.14737e-14	0.956377	0.684162	0.701389	0.452381	FDR <= 0.05	CTRL	FDR <= 0.05 CTRL
VPS25	0.180733	3.07515e-16	1.14772e-14	0.451917	0.271183	0.545139	0.255291	FDR <= 0.05	CTRL	FDR <= 0.05 CTRL
H2AFX	0.192354	3.08919e-16	1.15027e-14	0.4682	0.275846	0.482639	0.236772	FDR <= 0.05	CTRL	FDR <= 0.05 CTRL
PLSCR1	0.229959	3.14086e-16	1.16679e-14	0.616468	0.386509	0.618056	0.30754	FDR <= 0.05	CTRL	FDR <= 0.05 CTRL
HN1	0.235955	3.1656e-16	1.17325e-14	0.712502	0.476547	0.641204	0.365079	FDR <= 0.05	CTRL	FDR <= 0.05 CTRL
TRAF1	-0.374946	3.39002e-16	1.25352e-14	0.93205	1.307	0.695602	0.654101	FDR <= 0.05	CVID	FDR <= 0.05 CVID
NUDT5	0.208719	3.41515e-16	1.2599e-14	0.599564	0.390845	0.626157	0.330688	FDR <= 0.05	CTRL	FDR <= 0.05 CTRL
ATP5O	0.103106	3.46237e-16	1.27438e-14	0.180364	0.077259	0.320602	0.106481	FDR <= 0.05	CTRL	FDR <= 0.05 CTRL
HIGD2A	0.264506	3.47991e-16	1.27556e-14	0.958972	0.694466	0.741898	0.472222	FDR <= 0.05	CTRL	FDR <= 0.05 CTRL
RP5-1171I10.5	0.204308	3.48157e-16	1.27556e-14	0.529184	0.324876	0.570602	0.289683	FDR <= 0.05	CTRL	FDR <= 0.05 CTRL
SNRPA1	0.238554	3.82768e-16	1.39916e-14	0.807017	0.568463	0.704861	0.42328	FDR <= 0.05	CTRL	FDR <= 0.05 CTRL
UQCRC1	0.228693	4.05264e-16	1.47801e-14	0.701291	0.472598	0.665509	0.367725	FDR <= 0.05	CTRL	FDR <= 0.05 CTRL
HMGN3	0.188402	4.41574e-16	1.60677e-14	0.470623	0.28222	0.547454	0.261243	FDR <= 0.05	CTRL	FDR <= 0.05 CTRL
RPL27	0.322073	4.49716e-16	1.63267e-14	2.64397	2.3219	0.954861	0.857804	FDR <= 0.05	CTRL	FDR <= 0.05 CTRL
MRPL34	0.217161	4.63897e-16	1.68034e-14	0.659859	0.442698	0.634259	0.359127	FDR <= 0.05	CTRL	FDR <= 0.05 CTRL
CMSS1	0.190997	4.80342e-16	1.73597e-14	0.49656	0.305563	0.553241	0.277116	FDR <= 0.05	CTRL	FDR <= 0.05 CTRL
OAZ1	0.316202	4.81446e-16	1.73603e-14	1.98718	1.67098	0.918981	0.769841	FDR <= 0.05	CTRL	FDR <= 0.05 CTRL
PTPN6	0.252198	4.89146e-16	1.75982e-14	0.763433	0.511235	0.675926	0.369048	FDR <= 0.05	CTRL	FDR <= 0.05 CTRL
CASC5	0.0704335	5.14573e-16	1.84714e-14	0.10828	0.037847	0.216435	0.066799	FDR <= 0.05	CTRL	FDR <= 0.05 CTRL
HLA-DPA1	0.321718	5.28096e-16	1.89143e-14	2.6295	2.30778	0.984954	0.875	FDR <= 0.05	CTRL	FDR <= 0.05 CTRL
MCM7	0.247429	5.4307e-16	1.94072e-14	0.738746	0.491317	0.582176	0.349868	FDR <= 0.05	CTRL	FDR <= 0.05 CTRL
ACAT2	0.236048	5.55026e-16	1.97902e-14	0.720467	0.484419	0.640046	0.368386	FDR <= 0.05	CTRL	FDR <= 0.05 CTRL
C1orf35	0.130857	5.6485e-16	2.00946e-14	0.266887	0.13603	0.399306	0.15873	FDR <= 0.05	CTRL	FDR <= 0.05 CTRL
MPV17L2	0.157832	5.66081e-16	2.00946e-14	0.364254	0.206422	0.484954	0.221561	FDR <= 0.05	CTRL	FDR <= 0.05 CTRL
PPP1R18	0.215499	5.76647e-16	2.04243e-14	0.549096	0.333597	0.596065	0.277778	FDR <= 0.05	CTRL	FDR <= 0.05 CTRL
SNRPG	0.307186	5.8947e-16	2.08323e-14	1.53062	1.22343	0.847222	0.658069	FDR <= 0.05	CTRL	FDR <= 0.05 CTRL
SMDT1	0.253426	5.91203e-16	2.08474e-14	0.875502	0.622076	0.743056	0.453704	FDR <= 0.05	CTRL	FDR <= 0.05 CTRL
FRG1	0.151887	5.93127e-16	2.08692e-14	0.343941	0.192054	0.478009	0.208333	FDR <= 0.05	CTRL	FDR <= 0.05 CTRL
DDX46	0.242425	5.98229e-16	2.10024e-14	0.805304	0.562879	0.704861	0.408069	FDR <= 0.05	CTRL	FDR <= 0.05 CTRL
METAP2	0.223947	6.03415e-16	2.11381e-14	0.673631	0.449684	0.648148	0.35119	FDR <= 0.05	CTRL	FDR <= 0.05 CTRL
MRPS36	0.210043	6.2222e-16	2.17491e-14	0.610096	0.400053	0.636574	0.339286	FDR <= 0.05	CTRL	FDR <= 0.05 CTRL
LGALS3	0.180538	6.34269e-16	2.21219e-14	0.398703	0.218165	0.466435	0.196429	FDR <= 0.05	CTRL	FDR <= 0.05 CTRL
PAICS	0.265302	6.38858e-16	2.22334e-14	0.939191	0.673889	0.715278	0.453704	FDR <= 0.05	CTRL	FDR <= 0.05 CTRL
IL7	0.0822529	6.40708e-16	2.22493e-14	0.128117	0.045864	0.253472	0.080026	FDR <= 0.05	CTRL	FDR <= 0.05 CTRL
HDDC3	0.12572	6.66845e-16	2.31067e-14	0.26282	0.1371	0.415509	0.166667	FDR <= 0.05	CTRL	FDR <= 0.05 CTRL
ORAI2	0.185364	6.95093e-16	2.40334e-14	0.43547	0.250106	0.513889	0.225529	FDR <= 0.05	CTRL	FDR <= 0.05 CTRL
TMEM70	0.188391	7.09171e-16	2.44672e-14	0.483685	0.295294	0.5625	0.271825	FDR <= 0.05	CTRL	FDR <= 0.05 CTRL
ATAD2	0.130748	7.19459e-16	2.47686e-14	0.265522	0.134774	0.371528	0.147487	FDR <= 0.05	CTRL	FDR <= 0.05 CTRL
DDB2	0.102731	7.7779e-16	2.67192e-14	0.180951	0.078219	0.326389	0.104497	FDR <= 0.05	CTRL	FDR <= 0.05 CTRL
SEPT1	0.223603	7.99852e-16	2.73634e-14	0.656645	0.433042	0.652778	0.349206	FDR <= 0.05	CTRL	FDR <= 0.05 CTRL
TMEM14C	0.155649	7.9997e-16	2.73634e-14	0.357126	0.201477	0.467593	0.210317	FDR <= 0.05	CTRL	FDR <= 0.05 CTRL
BLVRB	0.112378	8.19212e-16	2.79617e-14	0.204479	0.092101	0.350694	0.116402	FDR <= 0.05	CTRL	FDR <= 0.05 CTRL
RPL29	0.238415	9.12912e-16	3.10935e-14	3.63648	3.39806	0.986111	0.968254	FDR <= 0.05	CTRL	FDR <= 0.05 CTRL
DSCC1	0.0767536	9.5944e-16	3.26087e-14	0.130682	0.053929	0.275463	0.085979	FDR <= 0.05	CTRL	FDR <= 0.05 CTRL
CCND2	-0.360952	9.64826e-16	3.27221e-14	0.916452	1.2774	0.65625	0.641534	FDR <= 0.05	CVID	FDR <= 0.05 CVID
HDAC1	0.229637	1.03686e-15	3.50906e-14	0.713479	0.483842	0.644676	0.376984	FDR <= 0.05	CTRL	FDR <= 0.05 CTRL
LCP1	-0.348087	1.06196e-15	3.58642e-14	1.81952	2.16761	0.915509	0.867725	FDR <= 0.05	CVID	FDR <= 0.05 CVID
MPC2	0.170999	1.09829e-15	3.7013e-14	0.4182	0.247201	0.515046	0.241402	FDR <= 0.05	CTRL	FDR <= 0.05 CTRL
PHB2	0.298908	1.10363e-15	3.71145e-14	1.43763	1.13872	0.851852	0.625	FDR <= 0.05	CTRL	FDR <= 0.05 CTRL
P2RY8	0.130424	1.15319e-15	3.86997e-14	0.246561	0.116137	0.375	0.132275	FDR <= 0.05	CTRL	FDR <= 0.05 CTRL
RPL23	0.321073	1.20802e-15	4.04546e-14	1.85371	1.53263	0.893519	0.721561	FDR <= 0.05	CTRL	FDR <= 0.05 CTRL
TCF19	0.0881764	1.21758e-15	4.06896e-14	0.148079	0.059903	0.28588	0.089947	FDR <= 0.05	CTRL	FDR <= 0.05 CTRL
MAD2L2	0.171907	1.30729e-15	4.35965e-14	0.428456	0.256549	0.532407	0.25	FDR <= 0.05	CTRL	FDR <= 0.05 CTRL
PYCARD	0.0816319	1.33675e-15	4.44859e-14	0.120866	0.039234	0.224537	0.059524	FDR <= 0.05	CTRL	FDR <= 0.05 CTRL
CKS2	0.221969	1.34768e-15	4.47566e-14	0.640771	0.418802	0.594907	0.330688	FDR <= 0.05	CTRL	FDR <= 0.05 CTRL
SEC61G	0.27585	1.42452e-15	4.721e-14	1.11505	0.839199	0.78125	0.529101	FDR <= 0.05	CTRL	FDR <= 0.05 CTRL
LAMTOR2	0.21129	1.47261e-15	4.87027e-14	0.635111	0.423821	0.636574	0.35119	FDR <= 0.05	CTRL	FDR <= 0.05 CTRL
PFDN1	0.173649	1.60036e-15	5.28186e-14	0.434905	0.261256	0.548611	0.255952	FDR <= 0.05	CTRL	FDR <= 0.05 CTRL
IKBIP	0.117217	1.6775e-15	5.52501e-14	0.22262	0.105403	0.363426	0.12963	FDR <= 0.05	CTRL	FDR <= 0.05 CTRL
SHISA5	0.157075	1.87067e-15	6.14857e-14	0.339613	0.182539	0.451389	0.189153	FDR <= 0.05	CTRL	FDR <= 0.05 CTRL
NUF2	0.0616745	1.90176e-15	6.23792e-14	0.091439	0.029765	0.202546	0.056217	FDR <= 0.05	CTRL	FDR <= 0.05 CTRL
CHAF1B	0.0801214	1.91101e-15	6.25286e-14	0.13711	0.056988	0.282407	0.090608	FDR <= 0.05	CTRL	FDR <= 0.05 CTRL
C16orf13	0.206644	1.91414e-15	6.25286e-14	0.614038	0.407394	0.616898	0.335317	FDR <= 0.05	CTRL	FDR <= 0.05 CTRL
SP100	0.252763	1.93392e-15	6.30459e-14	0.825357	0.572595	0.72338	0.411376	FDR <= 0.05	CTRL	FDR <= 0.05 CTRL
BRCA1	0.102556	1.97706e-15	6.43209e-14	0.197189	0.094634	0.322917	0.123016	FDR <= 0.05	CTRL	FDR <= 0.05 CTRL
APIP	0.153577	2.20264e-15	7.14538e-14	0.343973	0.190396	0.469907	0.19709	FDR <= 0.05	CTRL	FDR <= 0.05 CTRL
AURKAIP1	0.271253	2.20525e-15	7.14538e-14	1.13474	0.863492	0.796296	0.545635	FDR <= 0.05	CTRL	FDR <= 0.05 CTRL
C19orf60	0.227542	2.38277e-15	7.70494e-14	0.714661	0.487119	0.6875	0.380291	FDR <= 0.05	CTRL	FDR <= 0.05 CTRL
CENPK	0.11436	2.4128e-15	7.78628e-14	0.232791	0.118431	0.356481	0.146825	FDR <= 0.05	CTRL	FDR <= 0.05 CTRL
C8orf59	0.253065	2.75966e-15	8.88766e-14	0.920677	0.667613	0.725694	0.457672	FDR <= 0.05	CTRL	FDR <= 0.05 CTRL
TIMM13	0.262655	2.80551e-15	9.01715e-14	1.00198	0.73932	0.737269	0.493386	FDR <= 0.05	CTRL	FDR <= 0.05 CTRL
ACAA2	0.0948761	2.83636e-15	9.09799e-14	0.167248	0.072371	0.318287	0.107804	FDR <= 0.05	CTRL	FDR <= 0.05 CTRL
TXN2	0.22536	2.99071e-15	9.57385e-14	0.728554	0.503193	0.65162	0.380952	FDR <= 0.05	CTRL	FDR <= 0.05 CTRL
RPL22L1	0.337466	3.06293e-15	9.78546e-14	1.84535	1.50789	0.869213	0.709656	FDR <= 0.05	CTRL	FDR <= 0.05 CTRL
HSPB1	0.198536	3.14043e-15	1.0013e-13	0.494967	0.29643	0.528935	0.251984	FDR <= 0.05	CTRL	FDR <= 0.05 CTRL
FTSJ2	0.151668	3.2007e-15	1.01849e-13	0.368841	0.217173	0.49537	0.230159	FDR <= 0.05	CTRL	FDR <= 0.05 CTRL
ANAPC5	0.224751	3.25597e-15	1.03401e-13	0.723898	0.499146	0.68287	0.390212	FDR <= 0.05	CTRL	FDR <= 0.05 CTRL
RPS15A	0.251357	3.56615e-15	1.13027e-13	3.23399	2.98263	0.987269	0.951058	FDR <= 0.05	CTRL	FDR <= 0.05 CTRL
ESD	0.201022	4.09316e-15	1.29474e-13	0.587296	0.386275	0.604167	0.326058	FDR <= 0.05	CTRL	FDR <= 0.05 CTRL
SS18L2	0.2121	4.13489e-15	1.30535e-13	0.649233	0.437133	0.648148	0.355159	FDR <= 0.05	CTRL	FDR <= 0.05 CTRL
ARPC3	0.2861	4.29384e-15	1.35286e-13	1.92475	1.63865	0.943287	0.791005	FDR <= 0.05	CTRL	FDR <= 0.05 CTRL
TCF25	0.216314	4.40374e-15	1.38475e-13	0.645777	0.429463	0.652778	0.354497	FDR <= 0.05	CTRL	FDR <= 0.05 CTRL
RBX1	0.27328	4.84978e-15	1.52201e-13	1.27286	0.99958	0.829861	0.606481	FDR <= 0.05	CTRL	FDR <= 0.05 CTRL
MRPS23	0.219307	5.39196e-15	1.68885e-13	0.703045	0.483737	0.688657	0.37963	FDR <= 0.05	CTRL	FDR <= 0.05 CTRL
CENPH	0.130551	5.55544e-15	1.73664e-13	0.281711	0.15116	0.400463	0.169974	FDR <= 0.05	CTRL	FDR <= 0.05 CTRL
CHCHD5	0.168477	5.58738e-15	1.74322e-13	0.422904	0.254428	0.53125	0.251323	FDR <= 0.05	CTRL	FDR <= 0.05 CTRL
OST4	0.285374	5.87791e-15	1.83029e-13	1.31881	1.03343	0.827546	0.596561	FDR <= 0.05	CTRL	FDR <= 0.05 CTRL
PGK1	0.304156	6.06389e-15	1.88452e-13	1.55636	1.2522	0.859954	0.653439	FDR <= 0.05	CTRL	FDR <= 0.05 CTRL
EIF3I	0.272198	6.41695e-15	1.99038e-13	1.216	0.943802	0.81713	0.570767	FDR <= 0.05	CTRL	FDR <= 0.05 CTRL
HDDC2	0.214553	6.56822e-15	2.03335e-13	0.675706	0.461153	0.644676	0.365741	FDR <= 0.05	CTRL	FDR <= 0.05 CTRL
TRAPPC2L	0.201924	6.77696e-15	2.09391e-13	0.61289	0.410966	0.623843	0.344577	FDR <= 0.05	CTRL	FDR <= 0.05 CTRL
RPS27L	0.216423	6.86939e-15	2.11837e-13	0.676512	0.460088	0.663194	0.367725	FDR <= 0.05	CTRL	FDR <= 0.05 CTRL
TRMT112	0.287065	7.01862e-15	2.16022e-13	1.43383	1.14677	0.840278	0.645503	FDR <= 0.05	CTRL	FDR <= 0.05 CTRL
MDH2	0.269414	7.23544e-15	2.22267e-13	1.18747	0.918055	0.805556	0.564153	FDR <= 0.05	CTRL	FDR <= 0.05 CTRL
MRPS6	0.201368	7.27907e-15	2.22958e-13	0.583601	0.382233	0.612269	0.315476	FDR <= 0.05	CTRL	FDR <= 0.05 CTRL
LSM4	0.210735	7.28584e-15	2.22958e-13	0.645117	0.434381	0.616898	0.345899	FDR <= 0.05	CTRL	FDR <= 0.05 CTRL
NASP	0.286606	7.30461e-15	2.23105e-13	1.2137	0.927097	0.78588	0.544312	FDR <= 0.05	CTRL	FDR <= 0.05 CTRL
TCEA1	0.274457	7.61176e-15	2.31815e-13	1.19239	0.917936	0.820602	0.565476	FDR <= 0.05	CTRL	FDR <= 0.05 CTRL
C19orf53	0.261499	7.61882e-15	2.31815e-13	1.10807	0.846566	0.791667	0.546958	FDR <= 0.05	CTRL	FDR <= 0.05 CTRL
FERMT3	0.215407	7.80089e-15	2.36904e-13	0.652493	0.437086	0.655093	0.353836	FDR <= 0.05	CTRL	FDR <= 0.05 CTRL
CDC20	0.0782437	8.02598e-15	2.43277e-13	0.129494	0.05125	0.236111	0.082672	FDR <= 0.05	CTRL	FDR <= 0.05 CTRL
RPUSD3	0.163802	8.06423e-15	2.43636e-13	0.410451	0.246649	0.525463	0.244709	FDR <= 0.05	CTRL	FDR <= 0.05 CTRL
POLR2E	0.27596	8.06833e-15	2.43636e-13	1.2126	0.936644	0.789352	0.564815	FDR <= 0.05	CTRL	FDR <= 0.05 CTRL
COASY	0.145209	8.29645e-15	2.50052e-13	0.331201	0.185992	0.472222	0.200397	FDR <= 0.05	CTRL	FDR <= 0.05 CTRL
CD79A	0.314247	9.11935e-15	2.74336e-13	1.54441	1.23016	0.87963	0.657407	FDR <= 0.05	CTRL	FDR <= 0.05 CTRL
USMG5	0.274046	9.42949e-15	2.83133e-13	1.25734	0.983292	0.809028	0.592593	FDR <= 0.05	CTRL	FDR <= 0.05 CTRL
DNMT1	0.224468	9.59967e-15	2.87702e-13	0.692268	0.467801	0.605324	0.348545	FDR <= 0.05	CTRL	FDR <= 0.05 CTRL
CCL22	-0.39822	1.01954e-14	3.04982e-13	0.364778	0.762998	0.181713	0.304894	FDR <= 0.05	CVID	FDR <= 0.05 CVID
HRSP12	0.0992904	1.06369e-14	3.17597e-13	0.19173	0.092439	0.340278	0.12963	FDR <= 0.05	CTRL	FDR <= 0.05 CTRL
NDUFS3	0.213519	1.12132e-14	3.34178e-13	0.69275	0.479231	0.652778	0.382275	FDR <= 0.05	CTRL	FDR <= 0.05 CTRL
MCM2	0.139674	1.15968e-14	3.44966e-13	0.314271	0.174597	0.435185	0.189153	FDR <= 0.05	CTRL	FDR <= 0.05 CTRL
SNX5	0.186408	1.166e-14	3.46202e-13	0.516905	0.330497	0.577546	0.291005	FDR <= 0.05	CTRL	FDR <= 0.05 CTRL
SLC17A9	0.0987019	1.17216e-14	3.47386e-13	0.18179	0.083088	0.324074	0.108466	FDR <= 0.05	CTRL	FDR <= 0.05 CTRL
DPM1	0.126192	1.20195e-14	3.55554e-13	0.264071	0.137879	0.402778	0.15873	FDR <= 0.05	CTRL	FDR <= 0.05 CTRL
MGMT	0.12907	1.20616e-14	3.5614e-13	0.281794	0.152724	0.434028	0.17328	FDR <= 0.05	CTRL	FDR <= 0.05 CTRL
CDK2AP2	0.252918	1.23069e-14	3.62713e-13	0.879704	0.626786	0.717593	0.429233	FDR <= 0.05	CTRL	FDR <= 0.05 CTRL
LINC00116	0.182084	1.26513e-14	3.72175e-13	0.500247	0.318163	0.572917	0.285714	FDR <= 0.05	CTRL	FDR <= 0.05 CTRL
PLAC8	0.16393	1.27552e-14	3.74544e-13	0.360464	0.196533	0.445602	0.191138	FDR <= 0.05	CTRL	FDR <= 0.05 CTRL
GLRX	0.189223	1.28095e-14	3.75447e-13	0.478403	0.289181	0.525463	0.247354	FDR <= 0.05	CTRL	FDR <= 0.05 CTRL
NEDD8	0.213308	1.29844e-14	3.79878e-13	0.681051	0.467743	0.646991	0.369709	FDR <= 0.05	CTRL	FDR <= 0.05 CTRL
PDIA6	0.29912	1.31482e-14	3.83967e-13	1.38189	1.08277	0.825231	0.594577	FDR <= 0.05	CTRL	FDR <= 0.05 CTRL
C19orf70	0.259441	1.33535e-14	3.8925e-13	1.05835	0.798904	0.782407	0.518519	FDR <= 0.05	CTRL	FDR <= 0.05 CTRL
THYN1	0.134566	1.3819e-14	4.02084e-13	0.29104	0.156474	0.424769	0.175926	FDR <= 0.05	CTRL	FDR <= 0.05 CTRL
MRPS25	0.192626	1.404e-14	4.07772e-13	0.567166	0.37454	0.597222	0.327381	FDR <= 0.05	CTRL	FDR <= 0.05 CTRL
CD48	0.209229	1.48432e-14	4.30318e-13	0.607642	0.398413	0.62037	0.324735	FDR <= 0.05	CTRL	FDR <= 0.05 CTRL
HAGHL	0.104471	1.54111e-14	4.45973e-13	0.196272	0.091801	0.340278	0.115741	FDR <= 0.05	CTRL	FDR <= 0.05 CTRL
HLA-DRB1	0.329505	1.56175e-14	4.51128e-13	2.47444	2.14493	0.976852	0.851852	FDR <= 0.05	CTRL	FDR <= 0.05 CTRL
RPL32	0.184752	1.56543e-14	4.51376e-13	3.98877	3.80402	0.996528	0.984127	FDR <= 0.05	CTRL	FDR <= 0.05 CTRL
BCAT2	0.140109	1.59683e-14	4.596e-13	0.320313	0.180204	0.459491	0.200397	FDR <= 0.05	CTRL	FDR <= 0.05 CTRL
IDI1	0.20993	1.66926e-14	4.79582e-13	0.616206	0.406275	0.623843	0.331349	FDR <= 0.05	CTRL	FDR <= 0.05 CTRL
C4orf27	0.131716	1.74313e-14	4.99906e-13	0.289983	0.158268	0.43287	0.179894	FDR <= 0.05	CTRL	FDR <= 0.05 CTRL
TFDP1	0.0852533	1.96027e-14	5.61172e-13	0.157162	0.071909	0.299769	0.106481	FDR <= 0.05	CTRL	FDR <= 0.05 CTRL
PRR13	0.280346	2.05789e-14	5.88062e-13	1.47055	1.1902	0.868056	0.665344	FDR <= 0.05	CTRL	FDR <= 0.05 CTRL
NDUFS7	0.22355	2.06716e-14	5.89657e-13	0.789755	0.566205	0.701389	0.431217	FDR <= 0.05	CTRL	FDR <= 0.05 CTRL
QARS	0.120114	2.08463e-14	5.9358e-13	0.262397	0.142283	0.420139	0.175926	FDR <= 0.05	CTRL	FDR <= 0.05 CTRL
CCDC53	0.156118	2.12547e-14	6.04134e-13	0.383454	0.227336	0.516204	0.232804	FDR <= 0.05	CTRL	FDR <= 0.05 CTRL
LRR1	0.115237	2.22272e-14	6.30653e-13	0.239695	0.124458	0.376157	0.154101	FDR <= 0.05	CTRL	FDR <= 0.05 CTRL
MINOS1	0.157476	2.34226e-14	6.6339e-13	0.391043	0.233567	0.508102	0.233466	FDR <= 0.05	CTRL	FDR <= 0.05 CTRL
CDK2	0.107857	2.44155e-14	6.90287e-13	0.210795	0.102938	0.356481	0.131614	FDR <= 0.05	CTRL	FDR <= 0.05 CTRL
EAPP	0.156222	2.51025e-14	7.08457e-13	0.35707	0.200848	0.476852	0.204365	FDR <= 0.05	CTRL	FDR <= 0.05 CTRL
CHCHD1	0.175887	2.79013e-14	7.8606e-13	0.491143	0.315255	0.576389	0.297619	FDR <= 0.05	CTRL	FDR <= 0.05 CTRL
SNRNP70	0.235138	2.90577e-14	8.17197e-13	0.851901	0.616763	0.71412	0.443122	FDR <= 0.05	CTRL	FDR <= 0.05 CTRL
NOP10	0.277693	3.04936e-14	8.56071e-13	1.32548	1.04779	0.819444	0.612434	FDR <= 0.05	CTRL	FDR <= 0.05 CTRL
HLA-DPB1	0.331236	3.0944e-14	8.6612e-13	1.8437	1.51246	0.915509	0.714947	FDR <= 0.05	CTRL	FDR <= 0.05 CTRL
AES	0.132918	3.096e-14	8.6612e-13	0.278373	0.145455	0.413194	0.155423	FDR <= 0.05	CTRL	FDR <= 0.05 CTRL
FBL	0.277639	3.27561e-14	9.14765e-13	1.34748	1.06984	0.825231	0.611111	FDR <= 0.05	CTRL	FDR <= 0.05 CTRL
ARL6IP6	0.11304	3.40255e-14	9.48557e-13	0.223462	0.110422	0.356481	0.132275	FDR <= 0.05	CTRL	FDR <= 0.05 CTRL
LIG1	0.107482	3.47467e-14	9.66169e-13	0.21305	0.105568	0.353009	0.12963	FDR <= 0.05	CTRL	FDR <= 0.05 CTRL
WSB1	0.202851	3.47782e-14	9.66169e-13	0.545353	0.342502	0.586806	0.289021	FDR <= 0.05	CTRL	FDR <= 0.05 CTRL
BUB3	0.214366	3.5694e-14	9.89889e-13	0.71796	0.503594	0.68287	0.390212	FDR <= 0.05	CTRL	FDR <= 0.05 CTRL
EIF3H	0.264002	3.74005e-14	1.03542e-12	1.16443	0.900429	0.789352	0.558862	FDR <= 0.05	CTRL	FDR <= 0.05 CTRL
ACTG1	0.301754	3.9418e-14	1.08938e-12	3.42873	3.12697	0.986111	0.929894	FDR <= 0.05	CTRL	FDR <= 0.05 CTRL
RPS14	0.209076	3.95307e-14	1.09061e-12	3.7227	3.51363	0.994213	0.974206	FDR <= 0.05	CTRL	FDR <= 0.05 CTRL
ARL6IP4	0.24382	4.00852e-14	1.1036e-12	0.92584	0.682019	0.732639	0.46627	FDR <= 0.05	CTRL	FDR <= 0.05 CTRL
ECI2	0.0946589	4.01396e-14	1.1036e-12	0.164513	0.069854	0.309028	0.097222	FDR <= 0.05	CTRL	FDR <= 0.05 CTRL
EIF1AX	0.239539	4.09739e-14	1.12374e-12	0.903777	0.664237	0.712963	0.458995	FDR <= 0.05	CTRL	FDR <= 0.05 CTRL
LY6E	0.2864	4.10129e-14	1.12374e-12	1.29788	1.01148	0.837963	0.599868	FDR <= 0.05	CTRL	FDR <= 0.05 CTRL
EDF1	0.276647	4.40843e-14	1.20583e-12	1.56516	1.28851	0.888889	0.694444	FDR <= 0.05	CTRL	FDR <= 0.05 CTRL
LSM3	0.231231	4.55262e-14	1.24314e-12	0.852075	0.620844	0.704861	0.444444	FDR <= 0.05	CTRL	FDR <= 0.05 CTRL
TMEM243	0.199669	4.69055e-14	1.27861e-12	0.584348	0.384679	0.616898	0.323413	FDR <= 0.05	CTRL	FDR <= 0.05 CTRL
FAM96B	0.241792	4.85302e-14	1.32065e-12	0.929695	0.687904	0.756944	0.480159	FDR <= 0.05	CTRL	FDR <= 0.05 CTRL
CDCA2	0.0536076	4.87345e-14	1.32395e-12	0.088743	0.035135	0.207176	0.068783	FDR <= 0.05	CTRL	FDR <= 0.05 CTRL
PTTG1	0.107321	4.88768e-14	1.32557e-12	0.214281	0.10696	0.350694	0.130952	FDR <= 0.05	CTRL	FDR <= 0.05 CTRL
NDUFC1	0.211323	5.51606e-14	1.49345e-12	0.684526	0.473203	0.642361	0.369048	FDR <= 0.05	CTRL	FDR <= 0.05 CTRL
SKA3	0.0498497	5.62244e-14	1.51968e-12	0.080152	0.030303	0.203704	0.059524	FDR <= 0.05	CTRL	FDR <= 0.05 CTRL
NDUFA13	0.117868	5.72832e-14	1.54568e-12	0.238776	0.120909	0.391204	0.141534	FDR <= 0.05	CTRL	FDR <= 0.05 CTRL
COPS6	0.195908	5.8301e-14	1.57049e-12	0.598281	0.402373	0.637731	0.344577	FDR <= 0.05	CTRL	FDR <= 0.05 CTRL
RPS5	0.237738	6.06317e-14	1.63052e-12	3.5757	3.33796	0.991898	0.953042	FDR <= 0.05	CTRL	FDR <= 0.05 CTRL
AHCY	0.23556	6.15207e-14	1.65165e-12	0.872842	0.637281	0.695602	0.443122	FDR <= 0.05	CTRL	FDR <= 0.05 CTRL
PNKD	0.127077	6.16314e-14	1.65185e-12	0.277372	0.150296	0.417824	0.164683	FDR <= 0.05	CTRL	FDR <= 0.05 CTRL
RPL28	0.177011	6.25442e-14	1.6735e-12	4.17573	3.99872	0.994213	0.990741	FDR <= 0.05	CTRL	FDR <= 0.05 CTRL
RHOH	0.233035	6.36687e-14	1.70074e-12	0.722769	0.489733	0.650463	0.353836	FDR <= 0.05	CTRL	FDR <= 0.05 CTRL
POLE2	0.0572087	6.38457e-14	1.70262e-12	0.091328	0.034119	0.219907	0.060185	FDR <= 0.05	CTRL	FDR <= 0.05 CTRL
MRPL40	0.173927	6.3961e-14	1.70286e-12	0.49652	0.322593	0.568287	0.300926	FDR <= 0.05	CTRL	FDR <= 0.05 CTRL
BOLA3	0.185795	6.44903e-14	1.71409e-12	0.554768	0.368973	0.590278	0.322751	FDR <= 0.05	CTRL	FDR <= 0.05 CTRL
GTSE1	0.051252	6.50014e-14	1.72481e-12	0.079013	0.027761	0.173611	0.056217	FDR <= 0.05	CTRL	FDR <= 0.05 CTRL
IMP3	0.222357	7.30334e-14	1.93472e-12	0.79204	0.569682	0.703704	0.434524	FDR <= 0.05	CTRL	FDR <= 0.05 CTRL
SEC11A	0.201868	7.33105e-14	1.93885e-12	0.633155	0.431287	0.643519	0.35582	FDR <= 0.05	CTRL	FDR <= 0.05 CTRL
CXXC5	0.132082	7.36357e-14	1.94423e-12	0.284185	0.152103	0.384259	0.162037	FDR <= 0.05	CTRL	FDR <= 0.05 CTRL
MRPL33	0.161226	7.38339e-14	1.94624e-12	0.416773	0.255547	0.512731	0.251323	FDR <= 0.05	CTRL	FDR <= 0.05 CTRL
PDE6B	0.0697848	7.47598e-14	1.9674e-12	0.103076	0.033291	0.196759	0.053571	FDR <= 0.05	CTRL	FDR <= 0.05 CTRL
ACAA1	0.121199	7.53e-14	1.97836e-12	0.258433	0.137234	0.398148	0.165344	FDR <= 0.05	CTRL	FDR <= 0.05 CTRL
RFC5	0.0951267	7.59337e-14	1.99173e-12	0.19122	0.096094	0.346065	0.130291	FDR <= 0.05	CTRL	FDR <= 0.05 CTRL
TIMM8B	0.218313	7.75359e-14	2.03042e-12	0.743964	0.52565	0.663194	0.398148	FDR <= 0.05	CTRL	FDR <= 0.05 CTRL
PTPRC	0.261001	7.86128e-14	2.05526e-12	0.875624	0.614623	0.688657	0.399471	FDR <= 0.05	CTRL	FDR <= 0.05 CTRL
PSMD3	0.221557	8.08563e-14	2.11046e-12	0.78839	0.566832	0.702546	0.431878	FDR <= 0.05	CTRL	FDR <= 0.05 CTRL
NDUFAB1	0.26479	8.11829e-14	2.11552e-12	1.28493	1.02013	0.811343	0.603175	FDR <= 0.05	CTRL	FDR <= 0.05 CTRL
TMC8	0.113897	8.33476e-14	2.1667e-12	0.218148	0.104252	0.359954	0.123016	FDR <= 0.05	CTRL	FDR <= 0.05 CTRL
PMVK	0.150661	8.3418e-14	2.1667e-12	0.378134	0.227473	0.505787	0.233466	FDR <= 0.05	CTRL	FDR <= 0.05 CTRL
SEC62	0.24247	8.49271e-14	2.20231e-12	0.850369	0.607898	0.722222	0.429894	FDR <= 0.05	CTRL	FDR <= 0.05 CTRL
FAM111A	0.121229	9.44429e-14	2.44511e-12	0.237343	0.116114	0.34375	0.125661	FDR <= 0.05	CTRL	FDR <= 0.05 CTRL
GNAS	0.170508	9.71129e-14	2.51016e-12	0.415547	0.245039	0.490741	0.220238	FDR <= 0.05	CTRL	FDR <= 0.05 CTRL
MIR4435-2HG	0.0715279	9.81718e-14	2.53343e-12	0.112892	0.041364	0.21412	0.063492	FDR <= 0.05	CTRL	FDR <= 0.05 CTRL
RPS25	0.223609	9.97066e-14	2.56889e-12	3.33358	3.10997	0.990741	0.954365	FDR <= 0.05	CTRL	FDR <= 0.05 CTRL
RNASEK	0.0947033	1.00556e-13	2.5866e-12	0.17016	0.075457	0.300926	0.101852	FDR <= 0.05	CTRL	FDR <= 0.05 CTRL
MIS18BP1	0.107139	1.10207e-13	2.83031e-12	0.217305	0.110166	0.357639	0.136243	FDR <= 0.05	CTRL	FDR <= 0.05 CTRL
STK17A	0.179011	1.13307e-13	2.90524e-12	0.44959	0.270579	0.508102	0.228175	FDR <= 0.05	CTRL	FDR <= 0.05 CTRL
CCR7	-0.342003	1.15803e-13	2.96449e-12	0.856025	1.19803	0.611111	0.626323	FDR <= 0.05	CVID	FDR <= 0.05 CVID
MPV17	0.148153	1.1637e-13	2.97422e-12	0.371974	0.223822	0.506944	0.221561	FDR <= 0.05	CTRL	FDR <= 0.05 CTRL
PKIG	0.147806	1.21164e-13	3.0918e-12	0.334099	0.186293	0.459491	0.180556	FDR <= 0.05	CTRL	FDR <= 0.05 CTRL
ACO2	0.179928	1.24215e-13	3.1646e-12	0.517755	0.337827	0.600694	0.297619	FDR <= 0.05	CTRL	FDR <= 0.05 CTRL
RAB24	0.146724	1.32111e-13	3.36041e-12	0.324837	0.178113	0.435185	0.179894	FDR <= 0.05	CTRL	FDR <= 0.05 CTRL
RAP1A	0.199789	1.36289e-13	3.46118e-12	0.615744	0.415955	0.644676	0.346561	FDR <= 0.05	CTRL	FDR <= 0.05 CTRL
CENPF	0.0731216	1.36991e-13	3.47347e-12	0.123091	0.04997	0.237269	0.075397	FDR <= 0.05	CTRL	FDR <= 0.05 CTRL
PSPH	0.10272	1.49203e-13	3.77713e-12	0.195808	0.093088	0.350694	0.116402	FDR <= 0.05	CTRL	FDR <= 0.05 CTRL
KIF2C	0.0398108	1.52331e-13	3.85022e-12	0.057921	0.01811	0.167824	0.039683	FDR <= 0.05	CTRL	FDR <= 0.05 CTRL
HJURP	0.0432223	1.55367e-13	3.92074e-12	0.064271	0.021049	0.162037	0.04828	FDR <= 0.05	CTRL	FDR <= 0.05 CTRL
DAD1	0.253574	1.56158e-13	3.9345e-12	1.12732	0.873751	0.813657	0.551587	FDR <= 0.05	CTRL	FDR <= 0.05 CTRL
CALM1	0.278693	1.61779e-13	4.06971e-12	1.44257	1.16387	0.850694	0.636905	FDR <= 0.05	CTRL	FDR <= 0.05 CTRL
TMEM261	0.153676	1.62059e-13	4.07034e-12	0.398525	0.244849	0.512731	0.244709	FDR <= 0.05	CTRL	FDR <= 0.05 CTRL
MT-ND3	0.229513	1.68483e-13	4.22504e-12	3.22566	2.99615	0.991898	0.962302	FDR <= 0.05	CTRL	FDR <= 0.05 CTRL
SMC4	0.137784	1.78245e-13	4.46282e-12	0.309208	0.171423	0.385417	0.172619	FDR <= 0.05	CTRL	FDR <= 0.05 CTRL
TRAF3IP3	0.138915	1.8576e-13	4.64372e-12	0.299301	0.160386	0.422454	0.16336	FDR <= 0.05	CTRL	FDR <= 0.05 CTRL
SDHC	0.217605	1.88233e-13	4.69819e-12	0.78991	0.572305	0.695602	0.43254	FDR <= 0.05	CTRL	FDR <= 0.05 CTRL
RPS18	0.230453	1.9225e-13	4.79094e-12	4.0555	3.82504	0.99537	0.975529	FDR <= 0.05	CTRL	FDR <= 0.05 CTRL
TIMM10	0.191815	1.95879e-13	4.87379e-12	0.606736	0.414921	0.604167	0.348545	FDR <= 0.05	CTRL	FDR <= 0.05 CTRL
SNRPF	0.269891	1.97602e-13	4.909e-12	1.25161	0.981716	0.778935	0.572751	FDR <= 0.05	CTRL	FDR <= 0.05 CTRL
RPS3A	0.212903	2.03853e-13	5.05644e-12	3.72235	3.50944	0.990741	0.974206	FDR <= 0.05	CTRL	FDR <= 0.05 CTRL
HIST1H2BH	0.0502399	2.06033e-13	5.1026e-12	0.070621	0.020381	0.155093	0.037037	FDR <= 0.05	CTRL	FDR <= 0.05 CTRL
CTSD	0.114297	2.12348e-13	5.25086e-12	0.222019	0.107722	0.34375	0.126984	FDR <= 0.05	CTRL	FDR <= 0.05 CTRL
MRPL13	0.191956	2.27915e-13	5.62706e-12	0.611025	0.419069	0.621528	0.344577	FDR <= 0.05	CTRL	FDR <= 0.05 CTRL
IL16	0.137075	2.30383e-13	5.67921e-12	0.291974	0.154899	0.40625	0.159392	FDR <= 0.05	CTRL	FDR <= 0.05 CTRL
RPL7	0.29435	2.34388e-13	5.76905e-12	2.63306	2.33871	0.959491	0.855159	FDR <= 0.05	CTRL	FDR <= 0.05 CTRL
EXO1	0.053266	2.40379e-13	5.90742e-12	0.088623	0.035357	0.211806	0.068783	FDR <= 0.05	CTRL	FDR <= 0.05 CTRL
PLXNB2	0.0612807	2.41433e-13	5.92419e-12	0.093083	0.031802	0.196759	0.05754	FDR <= 0.05	CTRL	FDR <= 0.05 CTRL
RPLP0	0.183491	2.42803e-13	5.94867e-12	4.13561	3.95212	0.998843	0.986111	FDR <= 0.05	CTRL	FDR <= 0.05 CTRL
WDR61	0.130526	2.44214e-13	5.97407e-12	0.308474	0.177948	0.44213	0.200397	FDR <= 0.05	CTRL	FDR <= 0.05 CTRL
CSK	0.227826	2.45075e-13	5.98596e-12	0.822657	0.594831	0.71412	0.428571	FDR <= 0.05	CTRL	FDR <= 0.05 CTRL
TCEAL8	0.0926156	2.50196e-13	6.10172e-12	0.172523	0.079908	0.319444	0.109788	FDR <= 0.05	CTRL	FDR <= 0.05 CTRL
ZBTB8OS	0.164151	2.51112e-13	6.11474e-12	0.445787	0.281635	0.545139	0.267196	FDR <= 0.05	CTRL	FDR <= 0.05 CTRL
DEK	0.250376	2.51685e-13	6.11937e-12	0.850839	0.600463	0.618056	0.390212	FDR <= 0.05	CTRL	FDR <= 0.05 CTRL
SSR2	0.222218	2.53e-13	6.14198e-12	0.807737	0.58552	0.725694	0.431217	FDR <= 0.05	CTRL	FDR <= 0.05 CTRL
PPIH	0.207954	2.60294e-13	6.30946e-12	0.711114	0.50316	0.655093	0.390212	FDR <= 0.05	CTRL	FDR <= 0.05 CTRL
RGS10	0.188706	2.61401e-13	6.3267e-12	0.556198	0.367491	0.575231	0.303571	FDR <= 0.05	CTRL	FDR <= 0.05 CTRL
PTPRN2	0.0579939	2.73308e-13	6.59704e-12	0.087282	0.029288	0.200231	0.047619	FDR <= 0.05	CTRL	FDR <= 0.05 CTRL
EIF3K	0.270513	2.73397e-13	6.59704e-12	1.62536	1.35484	0.896991	0.702381	FDR <= 0.05	CTRL	FDR <= 0.05 CTRL
TMEM14B	0.196886	2.78853e-13	6.71854e-12	0.608418	0.411533	0.616898	0.328042	FDR <= 0.05	CTRL	FDR <= 0.05 CTRL
BLK	0.159229	2.81658e-13	6.77592e-12	0.370194	0.210965	0.479167	0.201058	FDR <= 0.05	CTRL	FDR <= 0.05 CTRL
PAIP2	0.173856	3.07179e-13	7.37877e-12	0.485077	0.311221	0.563657	0.284392	FDR <= 0.05	CTRL	FDR <= 0.05 CTRL
COPS5	0.176417	3.12672e-13	7.49943e-12	0.505281	0.328864	0.584491	0.292328	FDR <= 0.05	CTRL	FDR <= 0.05 CTRL
DPY30	0.137955	3.18308e-13	7.62315e-12	0.333246	0.195292	0.461806	0.207672	FDR <= 0.05	CTRL	FDR <= 0.05 CTRL
TUFM	0.279862	3.26058e-13	7.79707e-12	1.45562	1.17575	0.846065	0.630291	FDR <= 0.05	CTRL	FDR <= 0.05 CTRL
EEF1B2	0.244235	3.29094e-13	7.85792e-12	3.07178	2.82755	0.986111	0.931217	FDR <= 0.05	CTRL	FDR <= 0.05 CTRL
DLEU2	0.093194	3.30013e-13	7.86809e-12	0.173287	0.080093	0.306713	0.11045	FDR <= 0.05	CTRL	FDR <= 0.05 CTRL
SAP18	0.242953	3.36743e-13	8.0166e-12	1.10678	0.863827	0.8125	0.556878	FDR <= 0.05	CTRL	FDR <= 0.05 CTRL
SFXN1	0.150361	3.37322e-13	8.01842e-12	0.390188	0.239827	0.503472	0.238757	FDR <= 0.05	CTRL	FDR <= 0.05 CTRL
MRPS11	0.158837	3.52393e-13	8.36424e-12	0.432375	0.273537	0.530093	0.263228	FDR <= 0.05	CTRL	FDR <= 0.05 CTRL
OSBPL8	0.157387	3.55973e-13	8.43666e-12	0.391016	0.233629	0.49537	0.222884	FDR <= 0.05	CTRL	FDR <= 0.05 CTRL
APRT	0.285233	3.67046e-13	8.68622e-12	1.7041	1.41887	0.884259	0.701058	FDR <= 0.05	CTRL	FDR <= 0.05 CTRL
C14orf166	0.243678	3.69894e-13	8.74066e-12	1.09641	0.852728	0.783565	0.54828	FDR <= 0.05	CTRL	FDR <= 0.05 CTRL
APEX1	0.254434	3.73928e-13	8.82294e-12	1.21069	0.956252	0.825231	0.580688	FDR <= 0.05	CTRL	FDR <= 0.05 CTRL
HNRNPA2B1	0.291972	3.79007e-13	8.92958e-12	2.46141	2.16943	0.959491	0.841931	FDR <= 0.05	CTRL	FDR <= 0.05 CTRL
DENND6B	0.0788922	3.80737e-13	8.95713e-12	0.145701	0.066808	0.280093	0.103836	FDR <= 0.05	CTRL	FDR <= 0.05 CTRL
METTL5	0.195593	3.90166e-13	9.16546e-12	0.638316	0.442723	0.631944	0.359127	FDR <= 0.05	CTRL	FDR <= 0.05 CTRL
NUBP2	0.153373	4.00415e-13	9.39241e-12	0.417385	0.264012	0.52662	0.257937	FDR <= 0.05	CTRL	FDR <= 0.05 CTRL
RPS24	0.203845	4.15065e-13	9.72178e-12	3.50841	3.30457	0.994213	0.96627	FDR <= 0.05	CTRL	FDR <= 0.05 CTRL
ANAPC15	0.126724	4.21652e-13	9.86159e-12	0.282368	0.155644	0.425926	0.171296	FDR <= 0.05	CTRL	FDR <= 0.05 CTRL
RPA1	0.127841	4.24449e-13	9.91249e-12	0.296466	0.168625	0.438657	0.186508	FDR <= 0.05	CTRL	FDR <= 0.05 CTRL
TBC1D10C	0.107014	4.27521e-13	9.96966e-12	0.201448	0.094434	0.324074	0.113757	FDR <= 0.05	CTRL	FDR <= 0.05 CTRL
CENPN	0.0846555	4.6084e-13	1.0731e-11	0.159048	0.074393	0.304398	0.104497	FDR <= 0.05	CTRL	FDR <= 0.05 CTRL
BANK1	0.231923	4.69967e-13	1.09276e-11	0.74514	0.513217	0.646991	0.357143	FDR <= 0.05	CTRL	FDR <= 0.05 CTRL
WDR83OS	0.229397	4.73025e-13	1.09827e-11	0.901712	0.672315	0.75	0.475529	FDR <= 0.05	CTRL	FDR <= 0.05 CTRL
GPI	0.226739	4.84427e-13	1.12311e-11	0.876037	0.649299	0.708333	0.452381	FDR <= 0.05	CTRL	FDR <= 0.05 CTRL
MRPL4	0.2431	5.12014e-13	1.18535e-11	1.05027	0.807165	0.770833	0.529762	FDR <= 0.05	CTRL	FDR <= 0.05 CTRL
BCL2L1	-0.238276	5.23316e-13	1.20976e-11	0.338251	0.576526	0.329861	0.376984	FDR <= 0.05	CVID	FDR <= 0.05 CVID
TUBB4B	0.267853	5.34163e-13	1.23305e-11	1.23304	0.965185	0.805556	0.570767	FDR <= 0.05	CTRL	FDR <= 0.05 CTRL
SGOL1	0.0812668	5.62134e-13	1.29575e-11	0.145287	0.06402	0.280093	0.097884	FDR <= 0.05	CTRL	FDR <= 0.05 CTRL
SELL	0.209852	5.92996e-13	1.36492e-11	0.543925	0.334072	0.538194	0.25463	FDR <= 0.05	CTRL	FDR <= 0.05 CTRL
FCER2	-0.333493	6.17646e-13	1.41961e-11	0.544302	0.877796	0.290509	0.410714	FDR <= 0.05	CVID	FDR <= 0.05 CVID
GSTM1	0.0833596	6.2075e-13	1.42469e-11	0.14894	0.06558	0.297454	0.089286	FDR <= 0.05	CTRL	FDR <= 0.05 CTRL
CUEDC2	0.171252	6.3064e-13	1.44531e-11	0.491782	0.32053	0.579861	0.289683	FDR <= 0.05	CTRL	FDR <= 0.05 CTRL
TST	0.0362056	6.34017e-13	1.45097e-11	0.048658	0.012453	0.126157	0.030423	FDR <= 0.05	CTRL	FDR <= 0.05 CTRL
MTFR2	0.0549386	6.6543e-13	1.52068e-11	0.091566	0.036627	0.215278	0.068783	FDR <= 0.05	CTRL	FDR <= 0.05 CTRL
RPL19	0.16313	6.68099e-13	1.5246e-11	4.03361	3.87048	0.996528	0.988095	FDR <= 0.05	CTRL	FDR <= 0.05 CTRL
ISCA2	0.137823	6.72136e-13	1.53163e-11	0.32634	0.188517	0.474537	0.194444	FDR <= 0.05	CTRL	FDR <= 0.05 CTRL
SSBP1	0.263172	6.86972e-13	1.5632e-11	1.37916	1.11599	0.841435	0.625661	FDR <= 0.05	CTRL	FDR <= 0.05 CTRL
GNB5	0.106854	6.94354e-13	1.57775e-11	0.217263	0.11041	0.361111	0.137566	FDR <= 0.05	CTRL	FDR <= 0.05 CTRL
SYF2	0.168816	7.21733e-13	1.63764e-11	0.475789	0.306972	0.570602	0.282407	FDR <= 0.05	CTRL	FDR <= 0.05 CTRL
OSTF1	0.158158	7.3831e-13	1.67287e-11	0.41633	0.258172	0.527778	0.248016	FDR <= 0.05	CTRL	FDR <= 0.05 CTRL
RHOA	0.263493	7.56643e-13	1.71198e-11	1.99648	1.73299	0.946759	0.797619	FDR <= 0.05	CTRL	FDR <= 0.05 CTRL
DECR1	0.147783	7.59647e-13	1.71635e-11	0.357712	0.20993	0.476852	0.206349	FDR <= 0.05	CTRL	FDR <= 0.05 CTRL
TROAP	0.045596	7.63459e-13	1.72253e-11	0.066406	0.02081	0.178241	0.041667	FDR <= 0.05	CTRL	FDR <= 0.05 CTRL
FANCI	0.0737081	7.74941e-13	1.74597e-11	0.132352	0.058644	0.266204	0.08664	FDR <= 0.05	CTRL	FDR <= 0.05 CTRL
PCED1B	0.0830557	7.98307e-13	1.79608e-11	0.134732	0.051676	0.233796	0.070767	FDR <= 0.05	CTRL	FDR <= 0.05 CTRL
CLEC2B	0.121949	8.31744e-13	1.86868e-11	0.248595	0.126646	0.388889	0.131614	FDR <= 0.05	CTRL	FDR <= 0.05 CTRL
INO80E	0.149454	8.654e-13	1.94156e-11	0.393068	0.243614	0.509259	0.242063	FDR <= 0.05	CTRL	FDR <= 0.05 CTRL
SNX17	0.204609	8.7151e-13	1.95252e-11	0.686572	0.481963	0.697917	0.37963	FDR <= 0.05	CTRL	FDR <= 0.05 CTRL
SNRPA	0.229549	9.05865e-13	2.02665e-11	0.922617	0.693068	0.732639	0.478175	FDR <= 0.05	CTRL	FDR <= 0.05 CTRL
RCC1	0.147632	9.15987e-13	2.04643e-11	0.388073	0.240441	0.483796	0.238757	FDR <= 0.05	CTRL	FDR <= 0.05 CTRL
GNGT2	0.0741035	9.33295e-13	2.08219e-11	0.129359	0.055255	0.260417	0.082672	FDR <= 0.05	CTRL	FDR <= 0.05 CTRL
STX10	0.112961	9.4308e-13	2.10108e-11	0.23159	0.118629	0.386574	0.138889	FDR <= 0.05	CTRL	FDR <= 0.05 CTRL
RPL3	0.237318	9.55616e-13	2.12605e-11	3.48939	3.25207	0.987269	0.953042	FDR <= 0.05	CTRL	FDR <= 0.05 CTRL
EIF3G	0.249551	9.58438e-13	2.12936e-11	1.33335	1.0838	0.871528	0.640873	FDR <= 0.05	CTRL	FDR <= 0.05 CTRL
GNG5	0.264658	9.95816e-13	2.20933e-11	1.36261	1.09795	0.836806	0.625661	FDR <= 0.05	CTRL	FDR <= 0.05 CTRL
C9orf142	0.177908	1.02688e-12	2.27509e-11	0.541168	0.36326	0.59375	0.310185	FDR <= 0.05	CTRL	FDR <= 0.05 CTRL
SF3B6	0.237138	1.05757e-12	2.33983e-11	1.02059	0.783456	0.761574	0.516534	FDR <= 0.05	CTRL	FDR <= 0.05 CTRL
C16orf59	0.0508096	1.14756e-12	2.53543e-11	0.084023	0.033214	0.21412	0.066799	FDR <= 0.05	CTRL	FDR <= 0.05 CTRL
SNRPB2	0.230932	1.17977e-12	2.60298e-11	0.970182	0.73925	0.75463	0.501984	FDR <= 0.05	CTRL	FDR <= 0.05 CTRL
ZWILCH	0.0686506	1.2169e-12	2.68121e-11	0.11876	0.050109	0.256944	0.078704	FDR <= 0.05	CTRL	FDR <= 0.05 CTRL
PMM1	0.060049	1.29459e-12	2.84846e-11	0.098181	0.038132	0.222222	0.06746	FDR <= 0.05	CTRL	FDR <= 0.05 CTRL
MARCKS	-0.21856	1.31198e-12	2.88274e-11	0.235941	0.454501	0.189815	0.285053	FDR <= 0.05	CVID	FDR <= 0.05 CVID
ZNF428	0.148807	1.31909e-12	2.89438e-11	0.377073	0.228266	0.50463	0.225529	FDR <= 0.05	CTRL	FDR <= 0.05 CTRL
DNAJC19	0.18536	1.32904e-12	2.91222e-11	0.571734	0.386374	0.601852	0.320106	FDR <= 0.05	CTRL	FDR <= 0.05 CTRL
SHMT1	0.0680627	1.33753e-12	2.92682e-11	0.117934	0.049871	0.256944	0.080688	FDR <= 0.05	CTRL	FDR <= 0.05 CTRL
RTF1	0.144208	1.3457e-12	2.94065e-11	0.352493	0.208286	0.46875	0.203042	FDR <= 0.05	CTRL	FDR <= 0.05 CTRL
A1BG	0.105649	1.38813e-12	3.02923e-11	0.210561	0.104912	0.354167	0.126984	FDR <= 0.05	CTRL	FDR <= 0.05 CTRL
ITGB1BP1	0.175174	1.45737e-12	3.17599e-11	0.499239	0.324065	0.546296	0.283069	FDR <= 0.05	CTRL	FDR <= 0.05 CTRL
COX7B	0.257961	1.50177e-12	3.26829e-11	1.36418	1.10622	0.827546	0.634259	FDR <= 0.05	CTRL	FDR <= 0.05 CTRL
CAPZB	0.241261	1.59927e-12	3.47574e-11	1.16325	0.921992	0.832176	0.582011	FDR <= 0.05	CTRL	FDR <= 0.05 CTRL
HMGA1	0.25608	1.61171e-12	3.49803e-11	0.963409	0.707329	0.690972	0.414683	FDR <= 0.05	CTRL	FDR <= 0.05 CTRL
MIDN	0.0695377	1.69995e-12	3.68454e-11	0.107201	0.037663	0.206019	0.060185	FDR <= 0.05	CTRL	FDR <= 0.05 CTRL
MRPS7	0.213412	1.77078e-12	3.83286e-11	0.844004	0.630592	0.733796	0.460317	FDR <= 0.05	CTRL	FDR <= 0.05 CTRL
CENPE	0.0507869	1.81697e-12	3.9275e-11	0.078608	0.027821	0.181713	0.052249	FDR <= 0.05	CTRL	FDR <= 0.05 CTRL
HLA-C	-0.255942	1.91612e-12	4.13624e-11	2.92312	3.17906	0.997685	0.974206	FDR <= 0.05	CVID	FDR <= 0.05 CVID
BLM	0.0805837	2.03707e-12	4.39138e-11	0.150775	0.070191	0.297454	0.100529	FDR <= 0.05	CTRL	FDR <= 0.05 CTRL
BLNK	0.158278	2.0415e-12	4.395e-11	0.408458	0.25018	0.513889	0.232143	FDR <= 0.05	CTRL	FDR <= 0.05 CTRL
ATOX1	0.230791	2.06999e-12	4.45035e-11	0.95382	0.723029	0.751157	0.48545	FDR <= 0.05	CTRL	FDR <= 0.05 CTRL
ABT1	0.174226	2.1088e-12	4.52768e-11	0.519934	0.345707	0.594907	0.302249	FDR <= 0.05	CTRL	FDR <= 0.05 CTRL
UFD1L	0.174243	2.12792e-12	4.5626e-11	0.538013	0.36377	0.570602	0.316799	FDR <= 0.05	CTRL	FDR <= 0.05 CTRL
SHCBP1	0.0466421	2.15037e-12	4.60457e-11	0.076842	0.0302	0.193287	0.062831	FDR <= 0.05	CTRL	FDR <= 0.05 CTRL
WAS	0.199096	2.22975e-12	4.76409e-11	0.680975	0.481879	0.680556	0.380952	FDR <= 0.05	CTRL	FDR <= 0.05 CTRL
PHACTR1	0.146846	2.23084e-12	4.76409e-11	0.328015	0.181169	0.412037	0.170635	FDR <= 0.05	CTRL	FDR <= 0.05 CTRL
IGHD	0.163149	2.41975e-12	5.16062e-11	0.379084	0.215935	0.465278	0.191138	FDR <= 0.05	CTRL	FDR <= 0.05 CTRL
YIF1B	0.123726	2.51663e-12	5.36009e-11	0.302947	0.179221	0.456019	0.200397	FDR <= 0.05	CTRL	FDR <= 0.05 CTRL
RPP30	0.129531	2.6279e-12	5.58962e-11	0.32789	0.198359	0.459491	0.215608	FDR <= 0.05	CTRL	FDR <= 0.05 CTRL
HCFC1R1	0.154101	2.7218e-12	5.78165e-11	0.411026	0.256925	0.5	0.237434	FDR <= 0.05	CTRL	FDR <= 0.05 CTRL
DYNLL1	0.251318	2.83372e-12	6.01139e-11	1.15059	0.899267	0.771991	0.541667	FDR <= 0.05	CTRL	FDR <= 0.05 CTRL
COPS8	0.132834	2.88891e-12	6.12035e-11	0.326956	0.194122	0.466435	0.203704	FDR <= 0.05	CTRL	FDR <= 0.05 CTRL
LYAR	0.195107	2.92442e-12	6.18738e-11	0.672046	0.476939	0.641204	0.371693	FDR <= 0.05	CTRL	FDR <= 0.05 CTRL
CFLAR	-0.296634	2.96585e-12	6.26674e-11	0.863648	1.16028	0.71412	0.625	FDR <= 0.05	CVID	FDR <= 0.05 CVID
TMA16	0.146307	3.1275e-12	6.59956e-11	0.379162	0.232855	0.508102	0.222884	FDR <= 0.05	CTRL	FDR <= 0.05 CTRL
CKAP2	0.0902071	3.20206e-12	6.74797e-11	0.178862	0.088655	0.314815	0.117725	FDR <= 0.05	CTRL	FDR <= 0.05 CTRL
BCL2L12	0.114365	3.25107e-12	6.84223e-11	0.27042	0.156055	0.392361	0.18254	FDR <= 0.05	CTRL	FDR <= 0.05 CTRL
DGCR6L	0.110743	3.25564e-12	6.84285e-11	0.24951	0.138767	0.405093	0.161376	FDR <= 0.05	CTRL	FDR <= 0.05 CTRL
COX7C	0.274692	3.26385e-12	6.85108e-11	2.07454	1.79985	0.914352	0.789683	FDR <= 0.05	CTRL	FDR <= 0.05 CTRL
SOD1	0.248189	3.35328e-12	7.02957e-11	1.25141	1.00323	0.819444	0.600529	FDR <= 0.05	CTRL	FDR <= 0.05 CTRL
SCP2	0.154281	3.37984e-12	7.07597e-11	0.426713	0.272432	0.53125	0.257275	FDR <= 0.05	CTRL	FDR <= 0.05 CTRL
ASPM	0.037976	3.44257e-12	7.19785e-11	0.054337	0.016361	0.146991	0.039021	FDR <= 0.05	CTRL	FDR <= 0.05 CTRL
DSTN	0.119229	3.49882e-12	7.30589e-11	0.276797	0.157567	0.423611	0.181878	FDR <= 0.05	CTRL	FDR <= 0.05 CTRL
RPS20	0.252191	3.51711e-12	7.3345e-11	1.37619	1.124	0.850694	0.638228	FDR <= 0.05	CTRL	FDR <= 0.05 CTRL
MRPS33	0.172078	3.54701e-12	7.38722e-11	0.527536	0.355458	0.56713	0.304894	FDR <= 0.05	CTRL	FDR <= 0.05 CTRL
SDHAF3	0.115165	3.76744e-12	7.83609e-11	0.271566	0.156401	0.428241	0.180556	FDR <= 0.05	CTRL	FDR <= 0.05 CTRL
TPX2	0.0822199	3.93656e-12	8.17719e-11	0.151073	0.068853	0.25463	0.096561	FDR <= 0.05	CTRL	FDR <= 0.05 CTRL
URM1	0.174906	4.23086e-12	8.77711e-11	0.561518	0.386612	0.606481	0.332011	FDR <= 0.05	CTRL	FDR <= 0.05 CTRL
IAH1	0.141292	4.32206e-12	8.95468e-11	0.356638	0.215346	0.478009	0.212963	FDR <= 0.05	CTRL	FDR <= 0.05 CTRL
NMRAL1	0.0853372	4.35316e-12	9.00744e-11	0.16423	0.078892	0.293981	0.111772	FDR <= 0.05	CTRL	FDR <= 0.05 CTRL
C12orf10	0.142703	4.44997e-12	9.19583e-11	0.397581	0.254878	0.532407	0.25	FDR <= 0.05	CTRL	FDR <= 0.05 CTRL
EIF3J	0.18182	4.58517e-12	9.46299e-11	0.588414	0.406594	0.609954	0.342593	FDR <= 0.05	CTRL	FDR <= 0.05 CTRL
PIN1	0.178531	4.7025e-12	9.69262e-11	0.570078	0.391546	0.596065	0.32672	FDR <= 0.05	CTRL	FDR <= 0.05 CTRL
SKP1	0.237371	4.71717e-12	9.71032e-11	1.13235	0.894976	0.8125	0.569444	FDR <= 0.05	CTRL	FDR <= 0.05 CTRL
KIF22	0.105286	4.82218e-12	9.9137e-11	0.225935	0.12065	0.363426	0.145503	FDR <= 0.05	CTRL	FDR <= 0.05 CTRL
SPCS1	0.236735	4.83162e-12	9.92036e-11	1.15668	0.919949	0.819444	0.569444	FDR <= 0.05	CTRL	FDR <= 0.05 CTRL
NDUFA5	0.172977	4.861e-12	9.96787e-11	0.546738	0.373761	0.615741	0.32672	FDR <= 0.05	CTRL	FDR <= 0.05 CTRL
SNHG8	0.211862	4.96746e-12	1.01731e-10	0.775804	0.563942	0.685185	0.415344	FDR <= 0.05	CTRL	FDR <= 0.05 CTRL
DYNLRB1	0.183093	5.02877e-12	1.02855e-10	0.60159	0.418497	0.62963	0.35119	FDR <= 0.05	CTRL	FDR <= 0.05 CTRL
PRDX5	0.227717	5.05692e-12	1.03298e-10	0.959514	0.731797	0.752315	0.49537	FDR <= 0.05	CTRL	FDR <= 0.05 CTRL
MSH2	0.0959599	5.32109e-12	1.08556e-10	0.195206	0.099246	0.342593	0.127646	FDR <= 0.05	CTRL	FDR <= 0.05 CTRL
DNAJC8	0.211305	5.3565e-12	1.09139e-10	0.82869	0.617385	0.710648	0.446429	FDR <= 0.05	CTRL	FDR <= 0.05 CTRL
ST6GALNAC4	0.107143	6.02138e-12	1.22529e-10	0.21839	0.111247	0.353009	0.132937	FDR <= 0.05	CTRL	FDR <= 0.05 CTRL
DNAJC15	0.201903	6.22858e-12	1.26584e-10	0.717836	0.515933	0.696759	0.399471	FDR <= 0.05	CTRL	FDR <= 0.05 CTRL
UFC1	0.209433	6.27152e-12	1.27295e-10	0.816142	0.606709	0.71875	0.444444	FDR <= 0.05	CTRL	FDR <= 0.05 CTRL
SSSCA1	0.208984	6.28736e-12	1.27455e-10	0.806478	0.597494	0.696759	0.435185	FDR <= 0.05	CTRL	FDR <= 0.05 CTRL
SUPT16H	0.222065	6.33613e-12	1.2828e-10	0.905301	0.683236	0.716435	0.464286	FDR <= 0.05	CTRL	FDR <= 0.05 CTRL
BANF1	0.244552	6.58822e-12	1.33216e-10	1.37165	1.1271	0.84375	0.651455	FDR <= 0.05	CTRL	FDR <= 0.05 CTRL
ATP5C1	0.219515	6.63103e-12	1.33912e-10	0.919476	0.699961	0.728009	0.482804	FDR <= 0.05	CTRL	FDR <= 0.05 CTRL
VBP1	0.17425	6.7872e-12	1.36892e-10	0.556107	0.381858	0.622685	0.324735	FDR <= 0.05	CTRL	FDR <= 0.05 CTRL
LTA	-0.317689	6.807e-12	1.37119e-10	0.747245	1.06493	0.525463	0.550926	FDR <= 0.05	CVID	FDR <= 0.05 CVID
PSMB8	0.248907	6.82287e-12	1.37265e-10	1.26739	1.01849	0.841435	0.601852	FDR <= 0.05	CTRL	FDR <= 0.05 CTRL
MRPL48	0.116026	6.88123e-12	1.38265e-10	0.27812	0.162094	0.440972	0.18254	FDR <= 0.05	CTRL	FDR <= 0.05 CTRL
C1D	0.15912	7.52866e-12	1.51084e-10	0.474034	0.314914	0.553241	0.287698	FDR <= 0.05	CTRL	FDR <= 0.05 CTRL
MTRNR2L12	-0.354972	7.55353e-12	1.51393e-10	3.29947	3.65444	0.983796	0.973545	FDR <= 0.05	CVID	FDR <= 0.05 CVID
AFMID	0.056276	7.57153e-12	1.51563e-10	0.099459	0.043183	0.226852	0.079365	FDR <= 0.05	CTRL	FDR <= 0.05 CTRL
UCP2	0.155144	7.59736e-12	1.5189e-10	0.366232	0.211088	0.450231	0.189815	FDR <= 0.05	CTRL	FDR <= 0.05 CTRL
TMEM242	0.0962682	7.85662e-12	1.56877e-10	0.191133	0.094865	0.322917	0.117063	FDR <= 0.05	CTRL	FDR <= 0.05 CTRL
UROD	0.11325	8.39346e-12	1.67387e-10	0.271688	0.158438	0.414352	0.180556	FDR <= 0.05	CTRL	FDR <= 0.05 CTRL
MRPS16	0.207011	8.43523e-12	1.6801e-10	0.812814	0.605803	0.689815	0.44246	FDR <= 0.05	CTRL	FDR <= 0.05 CTRL
ARL6IP5	0.189642	8.59093e-12	1.70898e-10	0.625221	0.435579	0.637731	0.350529	FDR <= 0.05	CTRL	FDR <= 0.05 CTRL
RAB11B	0.16032	8.90195e-12	1.76865e-10	0.465996	0.305675	0.55787	0.277116	FDR <= 0.05	CTRL	FDR <= 0.05 CTRL
IL27RA	0.105929	9.16098e-12	1.81786e-10	0.217384	0.111455	0.34838	0.127646	FDR <= 0.05	CTRL	FDR <= 0.05 CTRL
RPS8	0.167269	9.20323e-12	1.82398e-10	4.11011	3.94284	0.994213	0.988095	FDR <= 0.05	CTRL	FDR <= 0.05 CTRL
SUMO3	0.179724	9.22577e-12	1.82618e-10	0.586691	0.406968	0.612269	0.335317	FDR <= 0.05	CTRL	FDR <= 0.05 CTRL
MYCBP	0.0632215	9.52092e-12	1.88227e-10	0.109555	0.046333	0.25463	0.074074	FDR <= 0.05	CTRL	FDR <= 0.05 CTRL
SEPT7	0.23388	9.76845e-12	1.92882e-10	1.0151	0.781224	0.762731	0.50463	FDR <= 0.05	CTRL	FDR <= 0.05 CTRL
MKI67	0.10901	9.86383e-12	1.94525e-10	0.206945	0.097936	0.243056	0.10119	FDR <= 0.05	CTRL	FDR <= 0.05 CTRL
RPS6	0.209733	9.88093e-12	1.94621e-10	3.82828	3.61855	0.993056	0.968915	FDR <= 0.05	CTRL	FDR <= 0.05 CTRL
SUSD3	0.0541701	1.03449e-11	2.03509e-10	0.082943	0.028773	0.195602	0.045635	FDR <= 0.05	CTRL	FDR <= 0.05 CTRL
TRA2B	0.222678	1.09625e-11	2.15134e-10	1.00827	0.785592	0.767361	0.52381	FDR <= 0.05	CTRL	FDR <= 0.05 CTRL
PRDX6	0.200361	1.09628e-11	2.15134e-10	0.750865	0.550504	0.694444	0.408069	FDR <= 0.05	CTRL	FDR <= 0.05 CTRL
BIN1	0.112728	1.13505e-11	2.2247e-10	0.249389	0.136661	0.395833	0.152778	FDR <= 0.05	CTRL	FDR <= 0.05 CTRL
SSNA1	0.202647	1.14929e-11	2.24985e-10	0.769639	0.566991	0.704861	0.421958	FDR <= 0.05	CTRL	FDR <= 0.05 CTRL
PPIA	0.265021	1.17486e-11	2.29709e-10	3.07571	2.81069	0.976852	0.904101	FDR <= 0.05	CTRL	FDR <= 0.05 CTRL
PPP2R1A	0.221201	1.20177e-11	2.34683e-10	0.951459	0.730258	0.756944	0.498016	FDR <= 0.05	CTRL	FDR <= 0.05 CTRL
LSM8	0.180558	1.22439e-11	2.38808e-10	0.604338	0.42378	0.618056	0.346561	FDR <= 0.05	CTRL	FDR <= 0.05 CTRL
UBL7	0.134788	1.22976e-11	2.39562e-10	0.346968	0.21218	0.481481	0.214286	FDR <= 0.05	CTRL	FDR <= 0.05 CTRL
ACP1	0.209865	1.24201e-11	2.41655e-10	0.861861	0.651996	0.716435	0.465608	FDR <= 0.05	CTRL	FDR <= 0.05 CTRL
C20orf196	0.0752219	1.26796e-11	2.46403e-10	0.131659	0.056437	0.25463	0.083995	FDR <= 0.05	CTRL	FDR <= 0.05 CTRL
RFC3	0.0830018	1.30168e-11	2.5256e-10	0.169398	0.086396	0.314815	0.119048	FDR <= 0.05	CTRL	FDR <= 0.05 CTRL
ABHD14B	0.135811	1.3028e-11	2.5256e-10	0.3478	0.211989	0.482639	0.210979	FDR <= 0.05	CTRL	FDR <= 0.05 CTRL
COA4	0.205225	1.34834e-11	2.61072e-10	0.78739	0.582165	0.694444	0.42791	FDR <= 0.05	CTRL	FDR <= 0.05 CTRL
ADRBK1	0.134702	1.45194e-11	2.8079e-10	0.320419	0.185716	0.43287	0.179233	FDR <= 0.05	CTRL	FDR <= 0.05 CTRL
CHCHD2	0.273518	1.52451e-11	2.94468e-10	2.44376	2.17024	0.940972	0.841931	FDR <= 0.05	CTRL	FDR <= 0.05 CTRL
POLD1	0.0950368	1.53023e-11	2.95217e-10	0.200601	0.105565	0.358796	0.126323	FDR <= 0.05	CTRL	FDR <= 0.05 CTRL
GTF3C6	0.197232	1.58592e-11	3.05591e-10	0.753231	0.555999	0.690972	0.418651	FDR <= 0.05	CTRL	FDR <= 0.05 CTRL
FLI1	0.110171	1.60875e-11	3.09616e-10	0.229277	0.119106	0.356481	0.136243	FDR <= 0.05	CTRL	FDR <= 0.05 CTRL
CEP57	0.139001	1.61711e-11	3.1085e-10	0.362578	0.223577	0.472222	0.215608	FDR <= 0.05	CTRL	FDR <= 0.05 CTRL
SARNP	0.0453524	1.61921e-11	3.1088e-10	0.065055	0.019702	0.162037	0.035714	FDR <= 0.05	CTRL	FDR <= 0.05 CTRL
ARPC2	0.25175	1.65355e-11	3.17093e-10	2.08233	1.83058	0.940972	0.816138	FDR <= 0.05	CTRL	FDR <= 0.05 CTRL
ACAT1	0.101886	1.68364e-11	3.22476e-10	0.227005	0.12512	0.376157	0.152778	FDR <= 0.05	CTRL	FDR <= 0.05 CTRL
PIH1D1	0.132934	1.71864e-11	3.28786e-10	0.35285	0.219916	0.483796	0.227513	FDR <= 0.05	CTRL	FDR <= 0.05 CTRL
OCEL1	0.0908249	1.7325e-11	3.31041e-10	0.173939	0.083114	0.321759	0.107804	FDR <= 0.05	CTRL	FDR <= 0.05 CTRL
RPS26	0.158892	1.85522e-11	3.53622e-10	3.80096	3.64207	0.996528	0.989418	FDR <= 0.05	CTRL	FDR <= 0.05 CTRL
CKAP2L	0.048515	1.85685e-11	3.53622e-10	0.074035	0.02552	0.171296	0.04828	FDR <= 0.05	CTRL	FDR <= 0.05 CTRL
WDR18	0.194025	1.85732e-11	3.53622e-10	0.73063	0.536604	0.694444	0.414021	FDR <= 0.05	CTRL	FDR <= 0.05 CTRL
DEPDC1B	0.0291742	1.86644e-11	3.54935e-10	0.041667	0.012493	0.125	0.030423	FDR <= 0.05	CTRL	FDR <= 0.05 CTRL
MCTS1	0.169437	1.92394e-11	3.65435e-10	0.558775	0.389338	0.606481	0.339947	FDR <= 0.05	CTRL	FDR <= 0.05 CTRL
MRPL43	0.162856	1.94868e-11	3.69693e-10	0.505295	0.342439	0.583333	0.30291	FDR <= 0.05	CTRL	FDR <= 0.05 CTRL
HIST1H3B	0.0728157	2.01709e-11	3.82219e-10	0.112768	0.039952	0.180556	0.059524	FDR <= 0.05	CTRL	FDR <= 0.05 CTRL
MYEOV2	0.190643	2.07106e-11	3.91981e-10	0.692205	0.501562	0.650463	0.382937	FDR <= 0.05	CTRL	FDR <= 0.05 CTRL
BCKDK	0.123587	2.08023e-11	3.93249e-10	0.312398	0.188812	0.451389	0.206349	FDR <= 0.05	CTRL	FDR <= 0.05 CTRL
KIF20B	0.103309	2.0942e-11	3.95423e-10	0.233602	0.130293	0.385417	0.154101	FDR <= 0.05	CTRL	FDR <= 0.05 CTRL
CSRP1	0.11124	2.0977e-11	3.95617e-10	0.259603	0.148363	0.409722	0.166005	FDR <= 0.05	CTRL	FDR <= 0.05 CTRL
POLD2	0.20919	2.13826e-11	4.0279e-10	0.864729	0.655539	0.711806	0.464286	FDR <= 0.05	CTRL	FDR <= 0.05 CTRL
PRKDC	0.211015	2.16187e-11	4.06757e-10	0.809322	0.598307	0.677083	0.421958	FDR <= 0.05	CTRL	FDR <= 0.05 CTRL
KCNAB2	0.133727	2.19817e-11	4.13101e-10	0.357289	0.223562	0.483796	0.223545	FDR <= 0.05	CTRL	FDR <= 0.05 CTRL
TRAPPC4	0.163061	2.24811e-11	4.21989e-10	0.515052	0.351991	0.581019	0.316138	FDR <= 0.05	CTRL	FDR <= 0.05 CTRL
TRIAP1	0.145758	2.27403e-11	4.26353e-10	0.418829	0.273071	0.533565	0.26455	FDR <= 0.05	CTRL	FDR <= 0.05 CTRL
CLNS1A	0.215884	2.27817e-11	4.26629e-10	0.916468	0.700584	0.737269	0.482804	FDR <= 0.05	CTRL	FDR <= 0.05 CTRL
POLA1	0.0656255	2.28578e-11	4.27553e-10	0.119609	0.053983	0.253472	0.084656	FDR <= 0.05	CTRL	FDR <= 0.05 CTRL
ATP5F1	0.237488	2.34863e-11	4.38548e-10	1.23352	0.996034	0.805556	0.585979	FDR <= 0.05	CTRL	FDR <= 0.05 CTRL
CDCA7L	0.128822	2.35005e-11	4.38548e-10	0.325308	0.196486	0.449074	0.206349	FDR <= 0.05	CTRL	FDR <= 0.05 CTRL
MRPL22	0.150349	2.36511e-11	4.40567e-10	0.460188	0.309839	0.547454	0.290344	FDR <= 0.05	CTRL	FDR <= 0.05 CTRL
PHB	0.25352	2.36638e-11	4.40567e-10	1.44924	1.19572	0.836806	0.644841	FDR <= 0.05	CTRL	FDR <= 0.05 CTRL
GYPC	0.227507	2.39072e-11	4.4458e-10	0.950816	0.723309	0.762731	0.484788	FDR <= 0.05	CTRL	FDR <= 0.05 CTRL
MPG	0.150748	2.45231e-11	4.55502e-10	0.434303	0.283554	0.538194	0.260582	FDR <= 0.05	CTRL	FDR <= 0.05 CTRL
ENO1	0.29519	2.46144e-11	4.56667e-10	2.46024	2.16505	0.940972	0.810185	FDR <= 0.05	CTRL	FDR <= 0.05 CTRL
DHRS4	0.115806	2.47513e-11	4.58674e-10	0.279163	0.163357	0.423611	0.187169	FDR <= 0.05	CTRL	FDR <= 0.05 CTRL
VPS29	0.167657	2.52241e-11	4.66894e-10	0.531209	0.363552	0.563657	0.312169	FDR <= 0.05	CTRL	FDR <= 0.05 CTRL
UQCC3	0.142296	2.59179e-11	4.7918e-10	0.394964	0.252668	0.505787	0.244048	FDR <= 0.05	CTRL	FDR <= 0.05 CTRL
GALE	0.0932673	2.59617e-11	4.79436e-10	0.206151	0.112883	0.357639	0.142857	FDR <= 0.05	CTRL	FDR <= 0.05 CTRL
MPLKIP	0.143697	2.61305e-11	4.81997e-10	0.398668	0.254971	0.516204	0.244048	FDR <= 0.05	CTRL	FDR <= 0.05 CTRL
HSBP1	0.185579	2.64926e-11	4.88111e-10	0.673936	0.488357	0.673611	0.380952	FDR <= 0.05	CTRL	FDR <= 0.05 CTRL
HNRNPA0	0.240786	2.68659e-11	4.94386e-10	1.32984	1.08906	0.834491	0.631614	FDR <= 0.05	CTRL	FDR <= 0.05 CTRL
EIF2AK2	0.157794	2.6895e-11	4.94386e-10	0.427082	0.269287	0.511574	0.242725	FDR <= 0.05	CTRL	FDR <= 0.05 CTRL
UBE2A	0.186335	2.70025e-11	4.95452e-10	0.635397	0.449062	0.62963	0.347222	FDR <= 0.05	CTRL	FDR <= 0.05 CTRL
HLA-A	-0.267021	2.70151e-11	4.95452e-10	2.73404	3.00106	0.99537	0.956349	FDR <= 0.05	CVID	FDR <= 0.05 CVID
CUTA	0.172154	2.73915e-11	5.0178e-10	0.563775	0.391622	0.608796	0.326058	FDR <= 0.05	CTRL	FDR <= 0.05 CTRL
C19orf48	0.172815	2.79652e-11	5.11703e-10	0.554359	0.381545	0.582176	0.319444	FDR <= 0.05	CTRL	FDR <= 0.05 CTRL
KATNB1	0.0590126	2.8023e-11	5.12174e-10	0.100949	0.041937	0.224537	0.064153	FDR <= 0.05	CTRL	FDR <= 0.05 CTRL
HSPE1	0.285018	2.99404e-11	5.46592e-10	1.83994	1.55492	0.863426	0.715608	FDR <= 0.05	CTRL	FDR <= 0.05 CTRL
C7orf50	0.167991	3.02966e-11	5.52463e-10	0.48531	0.317319	0.555556	0.267857	FDR <= 0.05	CTRL	FDR <= 0.05 CTRL
CHCHD4	0.0968934	3.03709e-11	5.53186e-10	0.210011	0.113117	0.351852	0.13955	FDR <= 0.05	CTRL	FDR <= 0.05 CTRL
IFITM3	0.140848	3.12766e-11	5.69035e-10	0.325521	0.184673	0.429398	0.174603	FDR <= 0.05	CTRL	FDR <= 0.05 CTRL
CASP8AP2	0.10059	3.18462e-11	5.78738e-10	0.212369	0.111779	0.344907	0.131614	FDR <= 0.05	CTRL	FDR <= 0.05 CTRL
MED30	0.122984	3.33706e-11	6.05753e-10	0.307056	0.184072	0.456019	0.193783	FDR <= 0.05	CTRL	FDR <= 0.05 CTRL
C7orf73	0.15025	3.38635e-11	6.14002e-10	0.442027	0.291777	0.543981	0.267196	FDR <= 0.05	CTRL	FDR <= 0.05 CTRL
MRPL36	0.175304	3.40321e-11	6.16359e-10	0.59185	0.416546	0.621528	0.34127	FDR <= 0.05	CTRL	FDR <= 0.05 CTRL
RPL35	0.225147	3.4204e-11	6.18771e-10	3.36969	3.14454	0.987269	0.941799	FDR <= 0.05	CTRL	FDR <= 0.05 CTRL
PRPS2	0.121796	3.48744e-11	6.30185e-10	0.296725	0.17493	0.4375	0.187169	FDR <= 0.05	CTRL	FDR <= 0.05 CTRL
PSMB10	0.243147	3.51403e-11	6.34273e-10	1.32092	1.07778	0.884259	0.626323	FDR <= 0.05	CTRL	FDR <= 0.05 CTRL
LMO2	0.0426402	3.55493e-11	6.40931e-10	0.061373	0.018733	0.148148	0.034392	FDR <= 0.05	CTRL	FDR <= 0.05 CTRL
MIS18A	0.0857583	3.56723e-11	6.42423e-10	0.180623	0.094865	0.324074	0.126984	FDR <= 0.05	CTRL	FDR <= 0.05 CTRL
CDC40	0.139806	3.61972e-11	6.51142e-10	0.370176	0.23037	0.494213	0.226852	FDR <= 0.05	CTRL	FDR <= 0.05 CTRL
RRP7A	0.23149	3.62403e-11	6.51184e-10	1.11489	0.883405	0.784722	0.543651	FDR <= 0.05	CTRL	FDR <= 0.05 CTRL
KLHDC3	0.110827	3.68227e-11	6.60906e-10	0.260679	0.149852	0.412037	0.168651	FDR <= 0.05	CTRL	FDR <= 0.05 CTRL
RBM42	0.160603	3.80256e-11	6.81729e-10	0.492045	0.331442	0.585648	0.299603	FDR <= 0.05	CTRL	FDR <= 0.05 CTRL
EXOSC5	0.160758	3.84027e-11	6.87719e-10	0.5082	0.347442	0.577546	0.302249	FDR <= 0.05	CTRL	FDR <= 0.05 CTRL
CFDP1	0.116887	3.91317e-11	6.99988e-10	0.262264	0.145377	0.414352	0.153439	FDR <= 0.05	CTRL	FDR <= 0.05 CTRL
DCTN3	0.133462	4.29222e-11	7.66934e-10	0.364891	0.231429	0.489583	0.232804	FDR <= 0.05	CTRL	FDR <= 0.05 CTRL
IDH3G	0.129663	4.42319e-11	7.89453e-10	0.342676	0.213013	0.476852	0.21627	FDR <= 0.05	CTRL	FDR <= 0.05 CTRL
GMPS	0.147384	4.45282e-11	7.93854e-10	0.427208	0.279823	0.520833	0.263228	FDR <= 0.05	CTRL	FDR <= 0.05 CTRL
CDCA4	0.113515	4.49511e-11	8.005e-10	0.274948	0.161433	0.376157	0.177249	FDR <= 0.05	CTRL	FDR <= 0.05 CTRL
ENY2	0.204365	4.50926e-11	8.02127e-10	0.870037	0.665672	0.726852	0.472222	FDR <= 0.05	CTRL	FDR <= 0.05 CTRL
DRAP1	0.188999	4.54261e-11	8.07159e-10	0.673871	0.484872	0.659722	0.371693	FDR <= 0.05	CTRL	FDR <= 0.05 CTRL
SLC25A19	0.17442	4.6885e-11	8.32157e-10	0.566026	0.391606	0.583333	0.31746	FDR <= 0.05	CTRL	FDR <= 0.05 CTRL
COX20	0.168223	4.74054e-11	8.40459e-10	0.555478	0.387255	0.58912	0.327381	FDR <= 0.05	CTRL	FDR <= 0.05 CTRL
HLA-DMB	0.148589	5.38223e-11	9.53168e-10	0.381228	0.232639	0.490741	0.210979	FDR <= 0.05	CTRL	FDR <= 0.05 CTRL
BAX	0.185505	5.42425e-11	9.59546e-10	0.686095	0.50059	0.66088	0.386243	FDR <= 0.05	CTRL	FDR <= 0.05 CTRL
BLOC1S2	0.145309	5.59642e-11	9.88906e-10	0.402938	0.257629	0.513889	0.244048	FDR <= 0.05	CTRL	FDR <= 0.05 CTRL
PCBD1	0.0928178	5.66557e-11	1.00002e-09	0.212086	0.119268	0.362269	0.147487	FDR <= 0.05	CTRL	FDR <= 0.05 CTRL
DSN1	0.0686031	5.67642e-11	1.00083e-09	0.124883	0.05628	0.261574	0.08664	FDR <= 0.05	CTRL	FDR <= 0.05 CTRL
MRPS14	0.134376	5.94078e-11	1.04628e-09	0.379505	0.245129	0.512731	0.249339	FDR <= 0.05	CTRL	FDR <= 0.05 CTRL
GLMP	0.0355218	6.14905e-11	1.08177e-09	0.05269	0.017168	0.142361	0.036376	FDR <= 0.05	CTRL	FDR <= 0.05 CTRL
TMCO1	0.159264	6.17885e-11	1.08582e-09	0.492675	0.333411	0.577546	0.299603	FDR <= 0.05	CTRL	FDR <= 0.05 CTRL
XRCC5	0.23951	6.30461e-11	1.1067e-09	1.27171	1.0322	0.820602	0.596561	FDR <= 0.05	CTRL	FDR <= 0.05 CTRL
BTF3	0.237941	6.54395e-11	1.14648e-09	2.61584	2.3779	0.96875	0.880291	FDR <= 0.05	CTRL	FDR <= 0.05 CTRL
POLR2H	0.18922	6.54556e-11	1.14648e-09	0.711792	0.522573	0.657407	0.392857	FDR <= 0.05	CTRL	FDR <= 0.05 CTRL
SLC39A4	0.130374	6.55312e-11	1.14654e-09	0.34866	0.218285	0.465278	0.222222	FDR <= 0.05	CTRL	FDR <= 0.05 CTRL
GPAA1	0.145707	6.57411e-11	1.14896e-09	0.424247	0.278539	0.543981	0.267196	FDR <= 0.05	CTRL	FDR <= 0.05 CTRL
EEF1E1	0.0728618	6.63702e-11	1.15869e-09	0.137617	0.064756	0.270833	0.092593	FDR <= 0.05	CTRL	FDR <= 0.05 CTRL
EID1	0.179724	7.20299e-11	1.25612e-09	0.650133	0.470409	0.630787	0.369709	FDR <= 0.05	CTRL	FDR <= 0.05 CTRL
DNAJC4	0.107016	7.35106e-11	1.28054e-09	0.226705	0.119689	0.358796	0.137566	FDR <= 0.05	CTRL	FDR <= 0.05 CTRL
BLOC1S1	0.106991	7.67841e-11	1.33611e-09	0.243641	0.13665	0.392361	0.154762	FDR <= 0.05	CTRL	FDR <= 0.05 CTRL
ILF2	0.227716	7.83793e-11	1.36238e-09	1.14914	0.921428	0.815972	0.564815	FDR <= 0.05	CTRL	FDR <= 0.05 CTRL
THOC7	0.172483	7.9114e-11	1.37366e-09	0.608745	0.436262	0.625	0.353836	FDR <= 0.05	CTRL	FDR <= 0.05 CTRL
UPF2	0.160614	8.11018e-11	1.40665e-09	0.509608	0.348993	0.591435	0.304894	FDR <= 0.05	CTRL	FDR <= 0.05 CTRL
POP7	0.164854	8.12099e-11	1.40699e-09	0.550344	0.38549	0.578704	0.325397	FDR <= 0.05	CTRL	FDR <= 0.05 CTRL
TBCD	0.0583885	8.23402e-11	1.42503e-09	0.092476	0.034088	0.19213	0.058201	FDR <= 0.05	CTRL	FDR <= 0.05 CTRL
CDK5RAP3	0.134327	8.2483e-11	1.42596e-09	0.363747	0.229419	0.482639	0.228836	FDR <= 0.05	CTRL	FDR <= 0.05 CTRL
SF3A2	0.178199	8.28729e-11	1.43115e-09	0.61689	0.438691	0.640046	0.358466	FDR <= 0.05	CTRL	FDR <= 0.05 CTRL
LUC7L3	0.185928	8.31709e-11	1.43474e-09	0.696511	0.510583	0.677083	0.394841	FDR <= 0.05	CTRL	FDR <= 0.05 CTRL
ASNA1	0.168774	8.40086e-11	1.44763e-09	0.601414	0.43264	0.62963	0.363095	FDR <= 0.05	CTRL	FDR <= 0.05 CTRL
HSPD1	0.298237	8.42201e-11	1.44971e-09	2.17103	1.87279	0.895833	0.757937	FDR <= 0.05	CTRL	FDR <= 0.05 CTRL
UBA52	0.222301	8.44504e-11	1.45211e-09	2.69424	2.47194	0.966435	0.909392	FDR <= 0.05	CTRL	FDR <= 0.05 CTRL
MRPS2	0.162384	8.50351e-11	1.46059e-09	0.545524	0.38314	0.591435	0.33664	FDR <= 0.05	CTRL	FDR <= 0.05 CTRL
NIT2	0.153383	8.67279e-11	1.48807e-09	0.478668	0.325284	0.553241	0.298942	FDR <= 0.05	CTRL	FDR <= 0.05 CTRL
CCDC18	0.0794719	8.74022e-11	1.49803e-09	0.152015	0.072543	0.296296	0.101852	FDR <= 0.05	CTRL	FDR <= 0.05 CTRL
CAMKMT	0.0611724	8.75657e-11	1.49922e-09	0.098259	0.037087	0.199074	0.050926	FDR <= 0.05	CTRL	FDR <= 0.05 CTRL
CUL3	0.0877473	8.79991e-11	1.50503e-09	0.171106	0.083359	0.305556	0.107804	FDR <= 0.05	CTRL	FDR <= 0.05 CTRL
NDUFB9	0.233155	8.8171e-11	1.50636e-09	1.29002	1.05687	0.825231	0.61045	FDR <= 0.05	CTRL	FDR <= 0.05 CTRL
FAM175A	0.0773031	8.86482e-11	1.51289e-09	0.14181	0.064507	0.267361	0.088624	FDR <= 0.05	CTRL	FDR <= 0.05 CTRL
SPCS2	0.202625	9.10383e-11	1.55202e-09	0.839297	0.636673	0.738426	0.454365	FDR <= 0.05	CTRL	FDR <= 0.05 CTRL
RPLP2	0.172106	9.71951e-11	1.65522e-09	3.53296	3.36086	0.991898	0.974206	FDR <= 0.05	CTRL	FDR <= 0.05 CTRL
LAMTOR5	0.208868	9.8538e-11	1.6763e-09	0.949833	0.740965	0.758102	0.508598	FDR <= 0.05	CTRL	FDR <= 0.05 CTRL
PPIB	0.261929	1.0192e-10	1.73199e-09	1.69563	1.4337	0.890046	0.699735	FDR <= 0.05	CTRL	FDR <= 0.05 CTRL
SDHD	0.108801	1.04639e-10	1.77631e-09	0.254118	0.145317	0.408565	0.165344	FDR <= 0.05	CTRL	FDR <= 0.05 CTRL
TAOK3	0.127963	1.05584e-10	1.79028e-09	0.333632	0.205669	0.475694	0.209656	FDR <= 0.05	CTRL	FDR <= 0.05 CTRL
MELK	0.0355954	1.05705e-10	1.79028e-09	0.054931	0.019335	0.159722	0.041005	FDR <= 0.05	CTRL	FDR <= 0.05 CTRL
GPR18	0.0552673	1.05799e-10	1.79028e-09	0.076789	0.021522	0.146991	0.030423	FDR <= 0.05	CTRL	FDR <= 0.05 CTRL
RAB14	0.15635	1.07146e-10	1.81117e-09	0.481336	0.324986	0.560185	0.292328	FDR <= 0.05	CTRL	FDR <= 0.05 CTRL
PFKL	0.133207	1.07412e-10	1.81374e-09	0.348825	0.215618	0.474537	0.213624	FDR <= 0.05	CTRL	FDR <= 0.05 CTRL
MRTO4	0.208301	1.08837e-10	1.83586e-09	0.917923	0.709622	0.74537	0.484127	FDR <= 0.05	CTRL	FDR <= 0.05 CTRL
COMMD9	0.122596	1.09895e-10	1.85138e-09	0.325908	0.203311	0.469907	0.21164	FDR <= 0.05	CTRL	FDR <= 0.05 CTRL
OGFOD2	0.0689414	1.09989e-10	1.85138e-09	0.125768	0.056827	0.241898	0.088624	FDR <= 0.05	CTRL	FDR <= 0.05 CTRL
INPP5D	0.142547	1.13997e-10	1.91683e-09	0.380573	0.238026	0.490741	0.222884	FDR <= 0.05	CTRL	FDR <= 0.05 CTRL
NIPSNAP1	0.0909073	1.17021e-10	1.96562e-09	0.193492	0.102585	0.353009	0.128307	FDR <= 0.05	CTRL	FDR <= 0.05 CTRL
MRPS28	0.118481	1.20542e-10	2.02263e-09	0.306555	0.188074	0.445602	0.203042	FDR <= 0.05	CTRL	FDR <= 0.05 CTRL
TRPT1	0.121096	1.25836e-10	2.10925e-09	0.304084	0.182988	0.443287	0.189815	FDR <= 0.05	CTRL	FDR <= 0.05 CTRL
ETHE1	0.0941045	1.28443e-10	2.15068e-09	0.199058	0.104954	0.344907	0.126984	FDR <= 0.05	CTRL	FDR <= 0.05 CTRL
CCDC107	0.125695	1.29151e-10	2.16028e-09	0.305665	0.17997	0.430556	0.177249	FDR <= 0.05	CTRL	FDR <= 0.05 CTRL
XRN2	0.191182	1.34743e-10	2.25145e-09	0.792548	0.601366	0.710648	0.450397	FDR <= 0.05	CTRL	FDR <= 0.05 CTRL
NDUFS6	0.219405	1.35902e-10	2.26844e-09	1.05625	0.836846	0.75	0.536376	FDR <= 0.05	CTRL	FDR <= 0.05 CTRL
SUV39H1	0.0617072	1.39971e-10	2.33392e-09	0.106644	0.044937	0.225694	0.068122	FDR <= 0.05	CTRL	FDR <= 0.05 CTRL
C14orf142	0.103639	1.44141e-10	2.40094e-09	0.240454	0.136815	0.386574	0.156746	FDR <= 0.05	CTRL	FDR <= 0.05 CTRL
PPP6R1	0.133537	1.44486e-10	2.40418e-09	0.370534	0.236998	0.476852	0.226852	FDR <= 0.05	CTRL	FDR <= 0.05 CTRL
HINT2	0.127955	1.51797e-10	2.5232e-09	0.340693	0.212738	0.46412	0.212302	FDR <= 0.05	CTRL	FDR <= 0.05 CTRL
MT-ATP6	-0.149498	1.57251e-10	2.61116e-09	3.77601	3.92551	0.99537	0.994709	FDR <= 0.05	CVID	FDR <= 0.05 CVID
UBE2V1	0.0736315	1.58315e-10	2.62609e-09	0.127969	0.054337	0.240741	0.070767	FDR <= 0.05	CTRL	FDR <= 0.05 CTRL
SNX2	0.159404	1.58955e-10	2.63397e-09	0.502021	0.342617	0.581019	0.301587	FDR <= 0.05	CTRL	FDR <= 0.05 CTRL
BAG2	0.0912991	1.61645e-10	2.6757e-09	0.203227	0.111928	0.351852	0.133598	FDR <= 0.05	CTRL	FDR <= 0.05 CTRL
C11orf58	0.2193	1.61808e-10	2.6757e-09	1.19919	0.979891	0.831019	0.605159	FDR <= 0.05	CTRL	FDR <= 0.05 CTRL
RPL18	0.163015	1.6302e-10	2.69187e-09	3.58162	3.41861	0.988426	0.982143	FDR <= 0.05	CTRL	FDR <= 0.05 CTRL
COMT	0.145	1.63123e-10	2.69187e-09	0.423389	0.278389	0.53588	0.261905	FDR <= 0.05	CTRL	FDR <= 0.05 CTRL
NUDT21	0.163658	1.65465e-10	2.7277e-09	0.560015	0.396357	0.590278	0.331349	FDR <= 0.05	CTRL	FDR <= 0.05 CTRL
PPCS	0.135451	1.6994e-10	2.79858e-09	0.372452	0.237001	0.520833	0.229497	FDR <= 0.05	CTRL	FDR <= 0.05 CTRL
LINC00926	0.139805	1.72247e-10	2.83365e-09	0.327346	0.187541	0.413194	0.169312	FDR <= 0.05	CTRL	FDR <= 0.05 CTRL
CHAF1A	0.064909	1.75491e-10	2.88404e-09	0.134066	0.069157	0.271991	0.106481	FDR <= 0.05	CTRL	FDR <= 0.05 CTRL
ZMAT5	0.0897029	1.79757e-10	2.95113e-09	0.183369	0.093666	0.333333	0.117725	FDR <= 0.05	CTRL	FDR <= 0.05 CTRL
RPS9	0.225328	1.80832e-10	2.96573e-09	3.17753	2.9522	0.982639	0.931878	FDR <= 0.05	CTRL	FDR <= 0.05 CTRL
KDELR1	0.167347	1.81858e-10	2.97949e-09	0.56247	0.395123	0.605324	0.333995	FDR <= 0.05	CTRL	FDR <= 0.05 CTRL
FKBP8	0.15876	1.83804e-10	3.00828e-09	0.497934	0.339174	0.554398	0.291667	FDR <= 0.05	CTRL	FDR <= 0.05 CTRL
FN3KRP	0.0884954	1.86141e-10	3.04342e-09	0.189641	0.101146	0.324074	0.132275	FDR <= 0.05	CTRL	FDR <= 0.05 CTRL
VRK2	0.167787	1.90183e-10	3.10632e-09	0.547674	0.379887	0.578704	0.315476	FDR <= 0.05	CTRL	FDR <= 0.05 CTRL
EBI3	-0.277002	1.90609e-10	3.11011e-09	0.796208	1.07321	0.652778	0.583333	FDR <= 0.05	CVID	FDR <= 0.05 CVID
PPP4C	0.195744	1.92324e-10	3.13354e-09	0.843688	0.647943	0.734954	0.472222	FDR <= 0.05	CTRL	FDR <= 0.05 CTRL
FOXM1	0.035837	1.92438e-10	3.13354e-09	0.055041	0.019204	0.153935	0.044974	FDR <= 0.05	CTRL	FDR <= 0.05 CTRL
SUCLG1	0.153017	1.93007e-10	3.1396e-09	0.510572	0.357554	0.584491	0.321429	FDR <= 0.05	CTRL	FDR <= 0.05 CTRL
GSTK1	0.178935	1.93291e-10	3.14104e-09	0.621445	0.44251	0.630787	0.352513	FDR <= 0.05	CTRL	FDR <= 0.05 CTRL
NUCKS1	0.210747	1.97534e-10	3.20671e-09	0.958416	0.74767	0.737269	0.500661	FDR <= 0.05	CTRL	FDR <= 0.05 CTRL
NUTF2	0.208341	1.98219e-10	3.21457e-09	0.964408	0.756067	0.75463	0.509921	FDR <= 0.05	CTRL	FDR <= 0.05 CTRL
PDK2	0.0465364	1.99343e-10	3.22953e-09	0.076002	0.029466	0.184028	0.053571	FDR <= 0.05	CTRL	FDR <= 0.05 CTRL
CEBPZ	0.183574	2.03633e-10	3.29568e-09	0.700798	0.517224	0.674769	0.398148	FDR <= 0.05	CTRL	FDR <= 0.05 CTRL
KIAA0125	0.0771916	2.05067e-10	3.31553e-09	0.12885	0.051659	0.188657	0.06746	FDR <= 0.05	CTRL	FDR <= 0.05 CTRL
RSBN1L	0.121942	2.07682e-10	3.3544e-09	0.304625	0.182683	0.439815	0.187831	FDR <= 0.05	CTRL	FDR <= 0.05 CTRL
ATAD5	0.0926745	2.17004e-10	3.4991e-09	0.209879	0.117204	0.344907	0.13955	FDR <= 0.05	CTRL	FDR <= 0.05 CTRL
OTUB1	0.191993	2.17078e-10	3.4991e-09	0.793644	0.601651	0.722222	0.441799	FDR <= 0.05	CTRL	FDR <= 0.05 CTRL
LINC01013	0.0406488	2.23293e-10	3.59565e-09	0.053057	0.012408	0.105324	0.021164	FDR <= 0.05	CTRL	FDR <= 0.05 CTRL
FAU	0.178275	2.23606e-10	3.59706e-09	3.32947	3.15119	0.991898	0.964947	FDR <= 0.05	CTRL	FDR <= 0.05 CTRL
WDR34	0.0731967	2.33087e-10	3.74581e-09	0.143327	0.07013	0.288194	0.097222	FDR <= 0.05	CTRL	FDR <= 0.05 CTRL
E2F8	0.015931	2.47024e-10	3.96579e-09	0.020009	0.004078	0.075231	0.013228	FDR <= 0.05	CTRL	FDR <= 0.05 CTRL
MRPS18C	0.178599	2.49017e-10	3.99378e-09	0.699515	0.520916	0.662037	0.404101	FDR <= 0.05	CTRL	FDR <= 0.05 CTRL
AKIP1	0.0689039	2.50017e-10	4.00579e-09	0.130763	0.061859	0.269676	0.083333	FDR <= 0.05	CTRL	FDR <= 0.05 CTRL
MX1	0.156421	2.52944e-10	4.04862e-09	0.383701	0.22728	0.439815	0.176587	FDR <= 0.05	CTRL	FDR <= 0.05 CTRL
PDCD7	0.0523811	2.67588e-10	4.27873e-09	0.080787	0.028405	0.174769	0.049603	FDR <= 0.05	CTRL	FDR <= 0.05 CTRL
COX7A2L	0.196868	2.82889e-10	4.51887e-09	0.868123	0.671255	0.732639	0.476852	FDR <= 0.05	CTRL	FDR <= 0.05 CTRL
CHEK1	0.0781757	2.84277e-10	4.53651e-09	0.168	0.089825	0.306713	0.121693	FDR <= 0.05	CTRL	FDR <= 0.05 CTRL
SPAG5	0.0407022	2.88163e-10	4.59394e-09	0.06738	0.026678	0.175926	0.053571	FDR <= 0.05	CTRL	FDR <= 0.05 CTRL
NDUFB5	0.158713	2.88877e-10	4.60072e-09	0.530155	0.371442	0.569444	0.31746	FDR <= 0.05	CTRL	FDR <= 0.05 CTRL
DEF8	0.0991093	2.94133e-10	4.67977e-09	0.217068	0.117958	0.364583	0.133598	FDR <= 0.05	CTRL	FDR <= 0.05 CTRL
IFNGR1	0.131946	2.94542e-10	4.6816e-09	0.324863	0.192917	0.4375	0.186508	FDR <= 0.05	CTRL	FDR <= 0.05 CTRL
ATP2A1-AS1	0.0438527	3.03937e-10	4.82613e-09	0.072777	0.028925	0.190972	0.051587	FDR <= 0.05	CTRL	FDR <= 0.05 CTRL
GINS3	0.0647029	3.12118e-10	4.95112e-09	0.124407	0.059704	0.262731	0.088624	FDR <= 0.05	CTRL	FDR <= 0.05 CTRL
RNF181	0.171761	3.13155e-10	4.96263e-09	0.650602	0.478841	0.65625	0.388228	FDR <= 0.05	CTRL	FDR <= 0.05 CTRL
POC1A	0.058078	3.22319e-10	5.1028e-09	0.111193	0.053115	0.244213	0.085317	FDR <= 0.05	CTRL	FDR <= 0.05 CTRL
MRPL23	0.0865405	3.23913e-10	5.12295e-09	0.179198	0.092658	0.320602	0.113757	FDR <= 0.05	CTRL	FDR <= 0.05 CTRL
HNRNPD	0.207987	3.37652e-10	5.33498e-09	0.896029	0.688043	0.681713	0.459656	FDR <= 0.05	CTRL	FDR <= 0.05 CTRL
PEX16	0.125667	3.38949e-10	5.35017e-09	0.329034	0.203368	0.472222	0.205026	FDR <= 0.05	CTRL	FDR <= 0.05 CTRL
HAUS8	0.066283	3.57095e-10	5.62565e-09	0.130938	0.064655	0.27662	0.094577	FDR <= 0.05	CTRL	FDR <= 0.05 CTRL
TCEB1	0.197643	3.57106e-10	5.62565e-09	0.865117	0.667474	0.690972	0.470899	FDR <= 0.05	CTRL	FDR <= 0.05 CTRL
RFC1	0.129491	3.6175e-10	5.69319e-09	0.357428	0.227937	0.46412	0.221561	FDR <= 0.05	CTRL	FDR <= 0.05 CTRL
MCM8	0.0665125	3.64903e-10	5.73717e-09	0.121508	0.054995	0.248843	0.078042	FDR <= 0.05	CTRL	FDR <= 0.05 CTRL
NDUFAF2	0.130499	3.74663e-10	5.88483e-09	0.365972	0.235474	0.487269	0.229497	FDR <= 0.05	CTRL	FDR <= 0.05 CTRL
ECHS1	0.143197	3.80319e-10	5.9678e-09	0.446391	0.303193	0.532407	0.279762	FDR <= 0.05	CTRL	FDR <= 0.05 CTRL
SCML1	0.092004	3.85601e-10	6.04474e-09	0.181905	0.089901	0.318287	0.098545	FDR <= 0.05	CTRL	FDR <= 0.05 CTRL
RFC2	0.148238	3.86921e-10	6.05716e-09	0.458978	0.31074	0.528935	0.277116	FDR <= 0.05	CTRL	FDR <= 0.05 CTRL
TMEM11	0.113512	3.87152e-10	6.05716e-09	0.288742	0.17523	0.435185	0.186508	FDR <= 0.05	CTRL	FDR <= 0.05 CTRL
ZNF85	0.0597133	3.89113e-10	6.0819e-09	0.108671	0.048958	0.248843	0.074074	FDR <= 0.05	CTRL	FDR <= 0.05 CTRL
EXOSC4	0.173603	3.91453e-10	6.11249e-09	0.642319	0.468717	0.663194	0.37963	FDR <= 0.05	CTRL	FDR <= 0.05 CTRL
POLQ	0.0325213	3.92341e-10	6.12037e-09	0.050589	0.018068	0.138889	0.041005	FDR <= 0.05	CTRL	FDR <= 0.05 CTRL
MRPL27	0.162919	3.95936e-10	6.17042e-09	0.580441	0.417523	0.609954	0.35119	FDR <= 0.05	CTRL	FDR <= 0.05 CTRL
RP11-231C14.7	0.0765102	3.97009e-10	6.18111e-09	0.122474	0.045964	0.196759	0.054233	FDR <= 0.05	CTRL	FDR <= 0.05 CTRL
AAMP	0.140561	4.02284e-10	6.25713e-09	0.443292	0.30273	0.555556	0.285714	FDR <= 0.05	CTRL	FDR <= 0.05 CTRL
NT5C3A	0.119521	4.17947e-10	6.49445e-09	0.296802	0.177281	0.425926	0.184524	FDR <= 0.05	CTRL	FDR <= 0.05 CTRL
ACADM	0.136696	4.28233e-10	6.6478e-09	0.397431	0.260736	0.509259	0.247354	FDR <= 0.05	CTRL	FDR <= 0.05 CTRL
RAB1B	0.172936	4.30928e-10	6.68315e-09	0.626031	0.453095	0.646991	0.363757	FDR <= 0.05	CTRL	FDR <= 0.05 CTRL
IFT22	0.0705318	4.34827e-10	6.73707e-09	0.14213	0.071599	0.295139	0.099206	FDR <= 0.05	CTRL	FDR <= 0.05 CTRL
CHD4	0.169547	4.35812e-10	6.7458e-09	0.568281	0.398734	0.592593	0.322751	FDR <= 0.05	CTRL	FDR <= 0.05 CTRL
SYNCRIP	0.201758	4.46022e-10	6.89714e-09	0.880005	0.678247	0.704861	0.464286	FDR <= 0.05	CTRL	FDR <= 0.05 CTRL
RPSA	0.212624	4.48008e-10	6.92116e-09	3.19094	2.97831	0.976852	0.94246	FDR <= 0.05	CTRL	FDR <= 0.05 CTRL
KAT2A	0.0780491	4.68818e-10	7.23565e-09	0.155867	0.077818	0.292824	0.10582	FDR <= 0.05	CTRL	FDR <= 0.05 CTRL
DTL	0.0706773	4.87543e-10	7.51738e-09	0.143407	0.07273	0.283565	0.099868	FDR <= 0.05	CTRL	FDR <= 0.05 CTRL
ICAM1	-0.251722	5.00195e-10	7.70503e-09	0.637102	0.888824	0.561343	0.522487	FDR <= 0.05	CVID	FDR <= 0.05 CVID
CORO1B	0.0934067	5.13404e-10	7.90088e-09	0.185869	0.092462	0.313657	0.107804	FDR <= 0.05	CTRL	FDR <= 0.05 CTRL
TPM4	0.194527	5.33329e-10	8.19962e-09	0.715395	0.520868	0.635417	0.363095	FDR <= 0.05	CTRL	FDR <= 0.05 CTRL
CYB561A3	0.150053	5.34537e-10	8.21029e-09	0.433396	0.283344	0.524306	0.253968	FDR <= 0.05	CTRL	FDR <= 0.05 CTRL
DDX49	0.119555	5.73468e-10	8.79978e-09	0.332988	0.213433	0.471065	0.220899	FDR <= 0.05	CTRL	FDR <= 0.05 CTRL
ARL3	0.0610632	5.7851e-10	8.86863e-09	0.112104	0.051041	0.253472	0.080688	FDR <= 0.05	CTRL	FDR <= 0.05 CTRL
SPATA33	0.0487999	5.86995e-10	8.99009e-09	0.081607	0.032807	0.195602	0.054894	FDR <= 0.05	CTRL	FDR <= 0.05 CTRL
TERF2IP	0.152287	5.93412e-10	9.07966e-09	0.494998	0.342711	0.571759	0.301587	FDR <= 0.05	CTRL	FDR <= 0.05 CTRL
PFDN4	0.130982	5.97643e-10	9.13564e-09	0.390195	0.259213	0.510417	0.25463	FDR <= 0.05	CTRL	FDR <= 0.05 CTRL
IGHA1	0.156084	6.00742e-10	9.17423e-09	0.400983	0.244899	0.386574	0.187831	FDR <= 0.05	CTRL	FDR <= 0.05 CTRL
C9orf9	0.0211491	6.04936e-10	9.22946e-09	0.026011	0.004862	0.074074	0.01455	FDR <= 0.05	CTRL	FDR <= 0.05 CTRL
MITD1	0.149678	6.05868e-10	9.23245e-09	0.459024	0.309346	0.555556	0.275132	FDR <= 0.05	CTRL	FDR <= 0.05 CTRL
U2SURP	0.194664	6.06287e-10	9.23245e-09	0.81634	0.621675	0.694444	0.436508	FDR <= 0.05	CTRL	FDR <= 0.05 CTRL
YAF2	0.0953249	6.08815e-10	9.26211e-09	0.215141	0.119817	0.364583	0.142857	FDR <= 0.05	CTRL	FDR <= 0.05 CTRL
RAD54L	0.0441885	6.23315e-10	9.47368e-09	0.074877	0.030689	0.193287	0.058862	FDR <= 0.05	CTRL	FDR <= 0.05 CTRL
PARPBP	0.0465565	6.34026e-10	9.6273e-09	0.084076	0.03752	0.210648	0.068122	FDR <= 0.05	CTRL	FDR <= 0.05 CTRL
CLIC1	0.237119	6.38412e-10	9.6847e-09	1.82123	1.58411	0.923611	0.759259	FDR <= 0.05	CTRL	FDR <= 0.05 CTRL
ATP6V0B	0.215382	6.76441e-10	1.02454e-08	1.10644	0.891057	0.799769	0.555556	FDR <= 0.05	CTRL	FDR <= 0.05 CTRL
TPD52	0.101599	6.76653e-10	1.02454e-08	0.236307	0.134708	0.375	0.150132	FDR <= 0.05	CTRL	FDR <= 0.05 CTRL
ATP6V0E2	0.070556	6.89748e-10	1.04337e-08	0.147025	0.076469	0.288194	0.109788	FDR <= 0.05	CTRL	FDR <= 0.05 CTRL
OXLD1	0.103985	6.94183e-10	1.04909e-08	0.256599	0.152615	0.405093	0.173942	FDR <= 0.05	CTRL	FDR <= 0.05 CTRL
GMPPA	0.0922579	7.06025e-10	1.06598e-08	0.214401	0.122143	0.355324	0.150132	FDR <= 0.05	CTRL	FDR <= 0.05 CTRL
RAD51C	0.112769	7.12974e-10	1.07545e-08	0.303295	0.190527	0.423611	0.203042	FDR <= 0.05	CTRL	FDR <= 0.05 CTRL
RAN	0.271834	7.39893e-10	1.115e-08	2.5885	2.31667	0.936343	0.83664	FDR <= 0.05	CTRL	FDR <= 0.05 CTRL
ZFAS1	0.212436	7.40777e-10	1.11528e-08	1.03357	0.821132	0.758102	0.531746	FDR <= 0.05	CTRL	FDR <= 0.05 CTRL
PSMB3	0.236823	7.43676e-10	1.1186e-08	1.68844	1.45162	0.890046	0.720899	FDR <= 0.05	CTRL	FDR <= 0.05 CTRL
C1orf123	0.119795	7.49344e-10	1.12606e-08	0.310795	0.191	0.446759	0.194444	FDR <= 0.05	CTRL	FDR <= 0.05 CTRL
CAPN1	0.109116	7.52661e-10	1.12909e-08	0.263957	0.154842	0.409722	0.162698	FDR <= 0.05	CTRL	FDR <= 0.05 CTRL
HNRNPUL1	0.161117	7.52777e-10	1.12909e-08	0.552991	0.391874	0.600694	0.318783	FDR <= 0.05	CTRL	FDR <= 0.05 CTRL
SNRPE	0.227685	7.6396e-10	1.14479e-08	1.34849	1.12081	0.814815	0.628968	FDR <= 0.05	CTRL	FDR <= 0.05 CTRL
NANS	0.117544	7.80388e-10	1.16831e-08	0.321001	0.203457	0.457176	0.210317	FDR <= 0.05	CTRL	FDR <= 0.05 CTRL
PRC1	0.0484481	7.92147e-10	1.18481e-08	0.085497	0.037049	0.202546	0.063492	FDR <= 0.05	CTRL	FDR <= 0.05 CTRL
FURIN	0.0600251	8.10388e-10	1.21096e-08	0.106028	0.046003	0.224537	0.074735	FDR <= 0.05	CTRL	FDR <= 0.05 CTRL
CDC27	0.0991089	8.11292e-10	1.21118e-08	0.230512	0.131403	0.363426	0.155423	FDR <= 0.05	CTRL	FDR <= 0.05 CTRL
EIF1B	0.164081	8.35613e-10	1.24632e-08	0.561623	0.397542	0.609954	0.32672	FDR <= 0.05	CTRL	FDR <= 0.05 CTRL
RPL13A	0.229311	8.4051e-10	1.25245e-08	2.73736	2.50805	0.966435	0.891534	FDR <= 0.05	CTRL	FDR <= 0.05 CTRL
NMI	0.131051	8.45719e-10	1.25904e-08	0.356481	0.22543	0.482639	0.217593	FDR <= 0.05	CTRL	FDR <= 0.05 CTRL
SRSF2	0.240489	8.54611e-10	1.27109e-08	1.95716	1.71667	0.928241	0.777778	FDR <= 0.05	CTRL	FDR <= 0.05 CTRL
MRPL17	0.171896	8.71631e-10	1.2952e-08	0.654469	0.482573	0.619213	0.376984	FDR <= 0.05	CTRL	FDR <= 0.05 CTRL
FES	0.0415453	8.73057e-10	1.29612e-08	0.060966	0.019421	0.142361	0.035714	FDR <= 0.05	CTRL	FDR <= 0.05 CTRL
APTX	0.104098	8.78719e-10	1.30331e-08	0.251965	0.147867	0.402778	0.165344	FDR <= 0.05	CTRL	FDR <= 0.05 CTRL
UBE2I	0.215049	9.31893e-10	1.3809e-08	1.24111	1.02606	0.831019	0.62037	FDR <= 0.05	CTRL	FDR <= 0.05 CTRL
MRPL21	0.170056	9.44881e-10	1.39884e-08	0.645055	0.474999	0.62963	0.374339	FDR <= 0.05	CTRL	FDR <= 0.05 CTRL
CDK5	0.0666048	9.51699e-10	1.40763e-08	0.134889	0.068284	0.28588	0.100529	FDR <= 0.05	CTRL	FDR <= 0.05 CTRL
SHMT2	0.211662	9.61692e-10	1.4211e-08	1.00391	0.792253	0.774306	0.507937	FDR <= 0.05	CTRL	FDR <= 0.05 CTRL
PDZD11	0.0875299	9.81184e-10	1.44856e-08	0.204796	0.117266	0.355324	0.14881	FDR <= 0.05	CTRL	FDR <= 0.05 CTRL
TLR10	0.0986605	9.85652e-10	1.45381e-08	0.202974	0.104313	0.292824	0.118386	FDR <= 0.05	CTRL	FDR <= 0.05 CTRL
TIMM17A	0.182884	9.93377e-10	1.46386e-08	0.767874	0.58499	0.679398	0.438492	FDR <= 0.05	CTRL	FDR <= 0.05 CTRL
GLRX2	0.0914405	9.98544e-10	1.47011e-08	0.224394	0.132953	0.387731	0.159392	FDR <= 0.05	CTRL	FDR <= 0.05 CTRL
SKA2	0.086688	1.02497e-09	1.50763e-08	0.197755	0.111067	0.334491	0.136905	FDR <= 0.05	CTRL	FDR <= 0.05 CTRL
SLC9A3R1	0.109091	1.02734e-09	1.50955e-08	0.268347	0.159256	0.416667	0.171296	FDR <= 0.05	CTRL	FDR <= 0.05 CTRL
FAM76B	0.0601311	1.02816e-09	1.50955e-08	0.105836	0.045704	0.22338	0.066799	FDR <= 0.05	CTRL	FDR <= 0.05 CTRL
KIF15	0.0379614	1.03571e-09	1.51923e-08	0.064152	0.026191	0.180556	0.054233	FDR <= 0.05	CTRL	FDR <= 0.05 CTRL
C1orf162	0.108748	1.049e-09	1.53731e-08	0.235575	0.126827	0.34838	0.126984	FDR <= 0.05	CTRL	FDR <= 0.05 CTRL
SKAP2	0.127218	1.06772e-09	1.56332e-08	0.347252	0.220034	0.458333	0.212963	FDR <= 0.05	CTRL	FDR <= 0.05 CTRL
MRPS15	0.182387	1.08285e-09	1.58402e-08	0.78497	0.602583	0.686343	0.444444	FDR <= 0.05	CTRL	FDR <= 0.05 CTRL
USP1	0.165492	1.10203e-09	1.6106e-08	0.599072	0.43358	0.577546	0.341931	FDR <= 0.05	CTRL	FDR <= 0.05 CTRL
PSME1	0.228806	1.1247e-09	1.64223e-08	2.20022	1.97141	0.965278	0.833995	FDR <= 0.05	CTRL	FDR <= 0.05 CTRL
NCF1	0.193819	1.12846e-09	1.6455e-08	0.671212	0.477393	0.637731	0.349868	FDR <= 0.05	CTRL	FDR <= 0.05 CTRL
C11orf1	0.0908577	1.129e-09	1.6455e-08	0.215892	0.125034	0.358796	0.150794	FDR <= 0.05	CTRL	FDR <= 0.05 CTRL
PPP1R16B	0.132199	1.13729e-09	1.65607e-08	0.368467	0.236267	0.481481	0.224206	FDR <= 0.05	CTRL	FDR <= 0.05 CTRL
RPL24	0.214116	1.17114e-09	1.70381e-08	2.80845	2.59433	0.96412	0.915344	FDR <= 0.05	CTRL	FDR <= 0.05 CTRL
SASH3	0.161011	1.18953e-09	1.72836e-08	0.571077	0.410066	0.600694	0.342593	FDR <= 0.05	CTRL	FDR <= 0.05 CTRL
IDH1	0.0697853	1.19018e-09	1.72836e-08	0.121162	0.051377	0.219907	0.068783	FDR <= 0.05	CTRL	FDR <= 0.05 CTRL
PSMC3IP	0.0594621	1.19585e-09	1.73501e-08	0.112292	0.05283	0.251157	0.080026	FDR <= 0.05	CTRL	FDR <= 0.05 CTRL
SLC27A5	0.0691176	1.20349e-09	1.74451e-08	0.141182	0.072064	0.288194	0.101852	FDR <= 0.05	CTRL	FDR <= 0.05 CTRL
STOML2	0.204868	1.22284e-09	1.77096e-08	1.0022	0.797336	0.734954	0.517857	FDR <= 0.05	CTRL	FDR <= 0.05 CTRL
RSU1	0.132703	1.23839e-09	1.79185e-08	0.392881	0.260178	0.523148	0.244048	FDR <= 0.05	CTRL	FDR <= 0.05 CTRL
SF3B4	0.177852	1.24535e-09	1.79874e-08	0.723277	0.545425	0.685185	0.419974	FDR <= 0.05	CTRL	FDR <= 0.05 CTRL
RECQL	0.116232	1.24637e-09	1.79874e-08	0.309889	0.193657	0.452546	0.199074	FDR <= 0.05	CTRL	FDR <= 0.05 CTRL
MEAF6	0.138043	1.2472e-09	1.79874e-08	0.42867	0.290627	0.539352	0.270503	FDR <= 0.05	CTRL	FDR <= 0.05 CTRL
SREK1IP1	0.120684	1.24766e-09	1.79874e-08	0.335381	0.214697	0.469907	0.216931	FDR <= 0.05	CTRL	FDR <= 0.05 CTRL
TRUB2	0.119213	1.25931e-09	1.8139e-08	0.337814	0.2186	0.481481	0.225529	FDR <= 0.05	CTRL	FDR <= 0.05 CTRL
CCDC51	0.075002	1.2709e-09	1.82896e-08	0.157329	0.082327	0.310185	0.11045	FDR <= 0.05	CTRL	FDR <= 0.05 CTRL
KCNIP2	0.0308726	1.3427e-09	1.93054e-08	0.0442	0.013327	0.107639	0.029762	FDR <= 0.05	CTRL	FDR <= 0.05 CTRL
LYPLAL1	0.0968356	1.34653e-09	1.93431e-08	0.22193	0.125094	0.353009	0.147487	FDR <= 0.05	CTRL	FDR <= 0.05 CTRL
DCXR	0.200308	1.35704e-09	1.94765e-08	0.905968	0.70566	0.744213	0.48082	FDR <= 0.05	CTRL	FDR <= 0.05 CTRL
CDC123	0.17394	1.36237e-09	1.95355e-08	0.713777	0.539837	0.65625	0.412037	FDR <= 0.05	CTRL	FDR <= 0.05 CTRL
TPGS2	0.112834	1.39511e-09	1.9987e-08	0.30467	0.191836	0.434028	0.196429	FDR <= 0.05	CTRL	FDR <= 0.05 CTRL
MYL12A	0.233691	1.40902e-09	2.01682e-08	1.40816	1.17447	0.861111	0.654101	FDR <= 0.05	CTRL	FDR <= 0.05 CTRL
EIF3E	0.220119	1.43052e-09	2.04576e-08	1.23244	1.01232	0.797454	0.593915	FDR <= 0.05	CTRL	FDR <= 0.05 CTRL
MED16	0.109093	1.44061e-09	2.05834e-08	0.281525	0.172432	0.424769	0.184524	FDR <= 0.05	CTRL	FDR <= 0.05 CTRL
ACOT13	0.103218	1.44942e-09	2.06908e-08	0.261217	0.157999	0.409722	0.175265	FDR <= 0.05	CTRL	FDR <= 0.05 CTRL
MRPL38	0.0731265	1.47629e-09	2.10556e-08	0.138692	0.065565	0.261574	0.08664	FDR <= 0.05	CTRL	FDR <= 0.05 CTRL
MOSPD3	0.0583182	1.52368e-09	2.17121e-08	0.10273	0.044412	0.224537	0.06746	FDR <= 0.05	CTRL	FDR <= 0.05 CTRL
GAPT	0.0524815	1.53377e-09	2.18364e-08	0.076098	0.023616	0.145833	0.035714	FDR <= 0.05	CTRL	FDR <= 0.05 CTRL
NAPSA	0.0839336	1.54946e-09	2.20401e-08	0.174366	0.090432	0.311343	0.117725	FDR <= 0.05	CTRL	FDR <= 0.05 CTRL
CENPT	0.0779139	1.56422e-09	2.22303e-08	0.16294	0.085026	0.300926	0.113095	FDR <= 0.05	CTRL	FDR <= 0.05 CTRL
RP11-14N7.2	0.0282302	1.57046e-09	2.22991e-08	0.041451	0.013221	0.134259	0.027778	FDR <= 0.05	CTRL	FDR <= 0.05 CTRL
BAD	0.0928459	1.58926e-09	2.25461e-08	0.216873	0.124028	0.384259	0.145503	FDR <= 0.05	CTRL	FDR <= 0.05 CTRL
ATF7IP2	0.0721821	1.60921e-09	2.27941e-08	0.134577	0.062395	0.25	0.084656	FDR <= 0.05	CTRL	FDR <= 0.05 CTRL
MLEC	0.109686	1.6096e-09	2.27941e-08	0.292189	0.182503	0.427083	0.191799	FDR <= 0.05	CTRL	FDR <= 0.05 CTRL
DUSP3	0.103034	1.65313e-09	2.33898e-08	0.237439	0.134406	0.369213	0.142196	FDR <= 0.05	CTRL	FDR <= 0.05 CTRL
PHKG2	0.0792665	1.7071e-09	2.41321e-08	0.170966	0.0917	0.318287	0.122354	FDR <= 0.05	CTRL	FDR <= 0.05 CTRL
MRFAP1	0.12657	1.74085e-09	2.45875e-08	0.370806	0.244236	0.501157	0.232804	FDR <= 0.05	CTRL	FDR <= 0.05 CTRL
MED11	0.0924363	1.77535e-09	2.50525e-08	0.216441	0.124005	0.372685	0.146825	FDR <= 0.05	CTRL	FDR <= 0.05 CTRL
RBM4B	0.0511529	1.80974e-09	2.55152e-08	0.083762	0.032609	0.181713	0.051587	FDR <= 0.05	CTRL	FDR <= 0.05 CTRL
TIMM17B	0.168314	1.81757e-09	2.56031e-08	0.662873	0.494559	0.65625	0.385582	FDR <= 0.05	CTRL	FDR <= 0.05 CTRL
SYK	0.117644	1.82518e-09	2.56876e-08	0.294902	0.177258	0.420139	0.176587	FDR <= 0.05	CTRL	FDR <= 0.05 CTRL
ATP6V1E1	0.114855	1.86199e-09	2.61803e-08	0.295685	0.18083	0.44213	0.185847	FDR <= 0.05	CTRL	FDR <= 0.05 CTRL
REC8	0.0426226	1.86346e-09	2.61803e-08	0.066718	0.024095	0.168981	0.040344	FDR <= 0.05	CTRL	FDR <= 0.05 CTRL
COX5A	0.231243	1.90848e-09	2.6789e-08	1.35241	1.12117	0.793981	0.612434	FDR <= 0.05	CTRL	FDR <= 0.05 CTRL
ZMIZ1	0.0756448	1.91014e-09	2.6789e-08	0.156631	0.080987	0.284722	0.106481	FDR <= 0.05	CTRL	FDR <= 0.05 CTRL
ALYREF	0.0510763	1.93869e-09	2.71655e-08	0.088939	0.037863	0.209491	0.062831	FDR <= 0.05	CTRL	FDR <= 0.05 CTRL
SRSF3	0.233969	1.95653e-09	2.73914e-08	1.67068	1.43671	0.87037	0.710979	FDR <= 0.05	CTRL	FDR <= 0.05 CTRL
TCIRG1	0.0977386	1.97025e-09	2.7537e-08	0.208333	0.110594	0.334491	0.119709	FDR <= 0.05	CTRL	FDR <= 0.05 CTRL
MED28	0.142669	1.97038e-09	2.7537e-08	0.471385	0.328716	0.581019	0.292989	FDR <= 0.05	CTRL	FDR <= 0.05 CTRL
MRPL14	0.178393	1.98123e-09	2.76644e-08	0.733777	0.555384	0.653935	0.415344	FDR <= 0.05	CTRL	FDR <= 0.05 CTRL
OARD1	0.0973064	1.98412e-09	2.76806e-08	0.232361	0.135055	0.378472	0.152116	FDR <= 0.05	CTRL	FDR <= 0.05 CTRL
CARD16	0.0915578	2.00208e-09	2.79068e-08	0.193478	0.10192	0.335648	0.108466	FDR <= 0.05	CTRL	FDR <= 0.05 CTRL
POLE3	0.174423	2.06136e-09	2.8708e-08	0.685309	0.510886	0.652778	0.384921	FDR <= 0.05	CTRL	FDR <= 0.05 CTRL
COX7A2	0.223831	2.07301e-09	2.88452e-08	1.59666	1.37283	0.883102	0.712963	FDR <= 0.05	CTRL	FDR <= 0.05 CTRL
RABEP2	0.105463	2.07675e-09	2.88721e-08	0.264302	0.158839	0.409722	0.17328	FDR <= 0.05	CTRL	FDR <= 0.05 CTRL
SPIB	0.166792	2.07872e-09	2.88743e-08	0.532308	0.365515	0.582176	0.284392	FDR <= 0.05	CTRL	FDR <= 0.05 CTRL
PRPF19	0.170263	2.08103e-09	2.88814e-08	0.670889	0.500627	0.653935	0.392857	FDR <= 0.05	CTRL	FDR <= 0.05 CTRL
IMPDH1	0.0913644	2.08627e-09	2.89289e-08	0.227688	0.136324	0.361111	0.162037	FDR <= 0.05	CTRL	FDR <= 0.05 CTRL
TMC6	0.126126	2.14598e-09	2.97311e-08	0.345056	0.21893	0.46875	0.21627	FDR <= 0.05	CTRL	FDR <= 0.05 CTRL
TMEM256-PLSCR3	0.0586006	2.20933e-09	3.05822e-08	0.10622	0.047619	0.229167	0.070106	FDR <= 0.05	CTRL	FDR <= 0.05 CTRL
RPS27A	0.131184	2.23365e-09	3.08921e-08	3.98313	3.85194	0.996528	0.989418	FDR <= 0.05	CTRL	FDR <= 0.05 CTRL
SEC13	0.173146	2.29434e-09	3.1704e-08	0.720918	0.547772	0.694444	0.425265	FDR <= 0.05	CTRL	FDR <= 0.05 CTRL
PBK	0.0245718	2.30306e-09	3.1797e-08	0.037463	0.012891	0.128472	0.031085	FDR <= 0.05	CTRL	FDR <= 0.05 CTRL
RNF7	0.17271	2.31237e-09	3.18979e-08	0.708944	0.536234	0.674769	0.411376	FDR <= 0.05	CTRL	FDR <= 0.05 CTRL
NSA2	0.196571	2.45603e-09	3.38504e-08	0.986823	0.790252	0.766204	0.526455	FDR <= 0.05	CTRL	FDR <= 0.05 CTRL
VRK1	0.110324	2.52222e-09	3.47327e-08	0.304526	0.194202	0.434028	0.205688	FDR <= 0.05	CTRL	FDR <= 0.05 CTRL
TAF11	0.113089	2.53585e-09	3.48904e-08	0.299766	0.186677	0.434028	0.195106	FDR <= 0.05	CTRL	FDR <= 0.05 CTRL
MFI2	0.0391432	2.56039e-09	3.51976e-08	0.05966	0.020517	0.144676	0.040344	FDR <= 0.05	CTRL	FDR <= 0.05 CTRL
RAB5C	0.0924063	2.58531e-09	3.55097e-08	0.205091	0.112685	0.347222	0.125	FDR <= 0.05	CTRL	FDR <= 0.05 CTRL
TP53TG1	0.0674424	2.60558e-09	3.57393e-08	0.132318	0.064876	0.269676	0.089286	FDR <= 0.05	CTRL	FDR <= 0.05 CTRL
NOSIP	0.143859	2.60795e-09	3.57393e-08	0.488737	0.344878	0.576389	0.305556	FDR <= 0.05	CTRL	FDR <= 0.05 CTRL
HPRT1	0.151488	2.60874e-09	3.57393e-08	0.535347	0.383859	0.571759	0.322751	FDR <= 0.05	CTRL	FDR <= 0.05 CTRL
UPF3A	0.120483	2.61355e-09	3.57745e-08	0.344563	0.22408	0.47338	0.215608	FDR <= 0.05	CTRL	FDR <= 0.05 CTRL
YWHAB	0.225945	2.62764e-09	3.59189e-08	1.74593	1.51999	0.90625	0.744709	FDR <= 0.05	CTRL	FDR <= 0.05 CTRL
FANCA	0.0555205	2.62859e-09	3.59189e-08	0.10537	0.04985	0.24537	0.079365	FDR <= 0.05	CTRL	FDR <= 0.05 CTRL
HMBS	0.0983025	2.63684e-09	3.60008e-08	0.253067	0.154764	0.416667	0.175926	FDR <= 0.05	CTRL	FDR <= 0.05 CTRL
B3GAT3	0.111154	2.65059e-09	3.61575e-08	0.291819	0.180665	0.444444	0.185847	FDR <= 0.05	CTRL	FDR <= 0.05 CTRL
GNG2	-0.192313	2.6722e-09	3.64212e-08	0.254662	0.446975	0.280093	0.270503	FDR <= 0.05	CVID	FDR <= 0.05 CVID
KCNN4	0.15024	2.68614e-09	3.658e-08	0.509681	0.359441	0.555556	0.30754	FDR <= 0.05	CTRL	FDR <= 0.05 CTRL
PLEKHJ1	0.140586	2.76048e-09	3.75603e-08	0.439035	0.298449	0.532407	0.265873	FDR <= 0.05	CTRL	FDR <= 0.05 CTRL
GTF2A2	0.192317	3.00867e-09	4.09026e-08	0.923181	0.730864	0.740741	0.492725	FDR <= 0.05	CTRL	FDR <= 0.05 CTRL
PARP2	0.0652007	3.0146e-09	4.09483e-08	0.124883	0.059683	0.253472	0.084656	FDR <= 0.05	CTRL	FDR <= 0.05 CTRL
ISG20	-0.274664	3.05914e-09	4.15139e-08	1.14644	1.4211	0.790509	0.703704	FDR <= 0.05	CVID	FDR <= 0.05 CVID
AGGF1	0.119835	3.06143e-09	4.15139e-08	0.343738	0.223903	0.474537	0.223545	FDR <= 0.05	CTRL	FDR <= 0.05 CTRL
NUPL2	0.0988991	3.16577e-09	4.28923e-08	0.250464	0.151565	0.416667	0.170635	FDR <= 0.05	CTRL	FDR <= 0.05 CTRL
RPL10A	0.218742	3.24343e-09	4.39073e-08	2.94667	2.72793	0.975694	0.911376	FDR <= 0.05	CTRL	FDR <= 0.05 CTRL
ALDH16A1	0.0910708	3.25095e-09	4.39717e-08	0.208955	0.117884	0.350694	0.136243	FDR <= 0.05	CTRL	FDR <= 0.05 CTRL
SCCPDH	0.0772768	3.30462e-09	4.46599e-08	0.169454	0.092178	0.315972	0.116402	FDR <= 0.05	CTRL	FDR <= 0.05 CTRL
KNSTRN	0.0582581	3.31822e-09	4.48057e-08	0.10984	0.051582	0.236111	0.076058	FDR <= 0.05	CTRL	FDR <= 0.05 CTRL
PFDN6	0.161304	3.43866e-09	4.63929e-08	0.624988	0.463684	0.633102	0.380291	FDR <= 0.05	CTRL	FDR <= 0.05 CTRL
SSR3	0.153675	3.45742e-09	4.66066e-08	0.558887	0.405212	0.600694	0.333333	FDR <= 0.05	CTRL	FDR <= 0.05 CTRL
MTFP1	0.131343	3.49651e-09	4.70938e-08	0.402775	0.271432	0.516204	0.255952	FDR <= 0.05	CTRL	FDR <= 0.05 CTRL
HNRNPC	0.228127	3.5243e-09	4.74282e-08	1.73569	1.50756	0.908565	0.727513	FDR <= 0.05	CTRL	FDR <= 0.05 CTRL
SNAPC5	0.108334	3.53463e-09	4.75271e-08	0.282993	0.174659	0.423611	0.190476	FDR <= 0.05	CTRL	FDR <= 0.05 CTRL
MMAB	0.142555	3.80084e-09	5.10636e-08	0.490869	0.348314	0.578704	0.312169	FDR <= 0.05	CTRL	FDR <= 0.05 CTRL
ADD3	0.0862376	3.80796e-09	5.11162e-08	0.176257	0.09002	0.313657	0.103836	FDR <= 0.05	CTRL	FDR <= 0.05 CTRL
LYRM7	0.0831149	3.84032e-09	5.15074e-08	0.198428	0.115314	0.34838	0.144841	FDR <= 0.05	CTRL	FDR <= 0.05 CTRL
KNTC1	0.0445101	3.85714e-09	5.16895e-08	0.074669	0.030159	0.188657	0.055556	FDR <= 0.05	CTRL	FDR <= 0.05 CTRL
AHSA1	0.172716	3.8842e-09	5.20086e-08	0.734409	0.561693	0.672454	0.429894	FDR <= 0.05	CTRL	FDR <= 0.05 CTRL
MFNG	0.153071	3.89187e-09	5.20676e-08	0.551047	0.397976	0.592593	0.335317	FDR <= 0.05	CTRL	FDR <= 0.05 CTRL
KIF23	0.0401933	3.92937e-09	5.25253e-08	0.067743	0.02755	0.165509	0.048942	FDR <= 0.05	CTRL	FDR <= 0.05 CTRL
HMMR	0.0589052	3.93732e-09	5.25875e-08	0.107252	0.048347	0.196759	0.068783	FDR <= 0.05	CTRL	FDR <= 0.05 CTRL
HSD17B7	0.0967592	3.94425e-09	5.26361e-08	0.224576	0.127816	0.357639	0.142196	FDR <= 0.05	CTRL	FDR <= 0.05 CTRL
IER3IP1	0.0936643	3.9555e-09	5.27422e-08	0.212608	0.118944	0.371528	0.134259	FDR <= 0.05	CTRL	FDR <= 0.05 CTRL
GLCCI1	0.0267932	3.97318e-09	5.29337e-08	0.03645	0.009657	0.101852	0.020503	FDR <= 0.05	CTRL	FDR <= 0.05 CTRL
C19orf25	0.123413	4.00011e-09	5.32481e-08	0.340943	0.21753	0.469907	0.213624	FDR <= 0.05	CTRL	FDR <= 0.05 CTRL
PREB	0.101046	4.02712e-09	5.35631e-08	0.263562	0.162517	0.413194	0.179233	FDR <= 0.05	CTRL	FDR <= 0.05 CTRL
ADSS	0.136346	4.42812e-09	5.88476e-08	0.452673	0.316327	0.53588	0.290344	FDR <= 0.05	CTRL	FDR <= 0.05 CTRL
DIAPH3	0.0432124	4.47183e-09	5.9379e-08	0.07384	0.030627	0.18287	0.053571	FDR <= 0.05	CTRL	FDR <= 0.05 CTRL
CNP	0.0966224	4.49927e-09	5.96938e-08	0.229581	0.132959	0.381944	0.150132	FDR <= 0.05	CTRL	FDR <= 0.05 CTRL
HNRNPA1	0.230455	4.50637e-09	5.97383e-08	2.65287	2.42241	0.961806	0.869048	FDR <= 0.05	CTRL	FDR <= 0.05 CTRL
LRRC45	0.0448454	4.52929e-09	5.99925e-08	0.078846	0.034001	0.199074	0.058201	FDR <= 0.05	CTRL	FDR <= 0.05 CTRL
IVD	0.0628568	4.61672e-09	6.10999e-08	0.119487	0.05663	0.238426	0.077381	FDR <= 0.05	CTRL	FDR <= 0.05 CTRL
VPS51	0.131073	4.62942e-09	6.12171e-08	0.417926	0.286853	0.533565	0.277116	FDR <= 0.05	CTRL	FDR <= 0.05 CTRL
MLX	0.127193	4.70918e-09	6.22203e-08	0.390831	0.263638	0.509259	0.250661	FDR <= 0.05	CTRL	FDR <= 0.05 CTRL
APOA1BP	0.158241	4.71608e-09	6.22601e-08	0.593404	0.435163	0.62963	0.35119	FDR <= 0.05	CTRL	FDR <= 0.05 CTRL
ARHGEF1	0.114072	4.74572e-09	6.25996e-08	0.304136	0.190063	0.438657	0.193122	FDR <= 0.05	CTRL	FDR <= 0.05 CTRL
KIAA0226L	0.11849	4.83277e-09	6.36953e-08	0.317189	0.1987	0.444444	0.200397	FDR <= 0.05	CTRL	FDR <= 0.05 CTRL
MRPL18	0.163294	4.9361e-09	6.50035e-08	0.657604	0.494311	0.640046	0.386905	FDR <= 0.05	CTRL	FDR <= 0.05 CTRL
YEATS4	0.107757	4.95754e-09	6.5232e-08	0.294635	0.186878	0.43287	0.201058	FDR <= 0.05	CTRL	FDR <= 0.05 CTRL
EIF2S2	0.213157	4.97369e-09	6.53422e-08	1.17239	0.959237	0.784722	0.578042	FDR <= 0.05	CTRL	FDR <= 0.05 CTRL
PTPN2	0.15458	4.97409e-09	6.53422e-08	0.54218	0.3876	0.58912	0.316138	FDR <= 0.05	CTRL	FDR <= 0.05 CTRL
MRPL9	0.143651	5.00717e-09	6.57227e-08	0.512167	0.368516	0.591435	0.329365	FDR <= 0.05	CTRL	FDR <= 0.05 CTRL
BRE	0.078855	5.13947e-09	6.74039e-08	0.153193	0.074338	0.246528	0.092593	FDR <= 0.05	CTRL	FDR <= 0.05 CTRL
PABPN1	0.114498	5.1895e-09	6.80042e-08	0.335929	0.22143	0.453704	0.220899	FDR <= 0.05	CTRL	FDR <= 0.05 CTRL
LZIC	0.0718518	5.27298e-09	6.90415e-08	0.141422	0.06957	0.268519	0.091931	FDR <= 0.05	CTRL	FDR <= 0.05 CTRL
DHRS9	0.030705	5.33021e-09	6.97336e-08	0.03813	0.007425	0.077546	0.015873	FDR <= 0.05	CTRL	FDR <= 0.05 CTRL
GPN3	0.122262	5.39476e-09	7.05204e-08	0.387053	0.26479	0.510417	0.261905	FDR <= 0.05	CTRL	FDR <= 0.05 CTRL
SPINT1	0.027608	5.43299e-09	7.0962e-08	0.038805	0.011197	0.103009	0.026455	FDR <= 0.05	CTRL	FDR <= 0.05 CTRL
TM7SF2	0.0698437	5.47414e-09	7.1441e-08	0.140835	0.070991	0.253472	0.097884	FDR <= 0.05	CTRL	FDR <= 0.05 CTRL
SDHB	0.154581	5.5155e-09	7.19221e-08	0.610433	0.455851	0.636574	0.378307	FDR <= 0.05	CTRL	FDR <= 0.05 CTRL
CDC25B	0.0463352	5.65447e-09	7.36742e-08	0.078102	0.031767	0.1875	0.056217	FDR <= 0.05	CTRL	FDR <= 0.05 CTRL
POLR1D	0.170719	5.85051e-09	7.61663e-08	0.732032	0.561313	0.659722	0.421296	FDR <= 0.05	CTRL	FDR <= 0.05 CTRL
LPCAT4	0.0592077	5.91237e-09	7.6909e-08	0.09916	0.039952	0.215278	0.050926	FDR <= 0.05	CTRL	FDR <= 0.05 CTRL
FLYWCH2	0.0831939	5.9231e-09	7.69858e-08	0.182929	0.099735	0.313657	0.121032	FDR <= 0.05	CTRL	FDR <= 0.05 CTRL
THOC6	0.12709	5.94338e-09	7.71866e-08	0.394522	0.267433	0.513889	0.258598	FDR <= 0.05	CTRL	FDR <= 0.05 CTRL
MAGEF1	0.086423	5.99846e-09	7.78387e-08	0.200478	0.114055	0.347222	0.138228	FDR <= 0.05	CTRL	FDR <= 0.05 CTRL
MOB1A	0.206502	6.03745e-09	7.8281e-08	1.1464	0.939903	0.810185	0.57672	FDR <= 0.05	CTRL	FDR <= 0.05 CTRL
CIITA	0.113007	6.0448e-09	7.83127e-08	0.284691	0.171684	0.403935	0.173942	FDR <= 0.05	CTRL	FDR <= 0.05 CTRL
SBF1	0.0690531	6.07079e-09	7.85857e-08	0.130247	0.061194	0.25	0.081349	FDR <= 0.05	CTRL	FDR <= 0.05 CTRL
S100PBP	0.0627739	6.09085e-09	7.87815e-08	0.109875	0.047101	0.222222	0.068783	FDR <= 0.05	CTRL	FDR <= 0.05 CTRL
ACYP2	0.0742111	6.11146e-09	7.89842e-08	0.14203	0.067819	0.260417	0.081349	FDR <= 0.05	CTRL	FDR <= 0.05 CTRL
UPP1	0.0600747	6.23509e-09	8.05169e-08	0.113957	0.053882	0.231481	0.077381	FDR <= 0.05	CTRL	FDR <= 0.05 CTRL
CISD2	0.130719	6.30548e-09	8.13601e-08	0.418593	0.287874	0.519676	0.267196	FDR <= 0.05	CTRL	FDR <= 0.05 CTRL
ACTR2	0.172015	6.34426e-09	8.17944e-08	0.703871	0.531857	0.658565	0.402116	FDR <= 0.05	CTRL	FDR <= 0.05 CTRL
NMRK1	0.0665989	6.4182e-09	8.26809e-08	0.129346	0.062747	0.265046	0.089286	FDR <= 0.05	CTRL	FDR <= 0.05 CTRL
LPIN1	0.108661	6.4668e-09	8.32398e-08	0.281027	0.172365	0.413194	0.174603	FDR <= 0.05	CTRL	FDR <= 0.05 CTRL
PRPS1	0.134398	6.58133e-09	8.46458e-08	0.436821	0.302423	0.540509	0.272487	FDR <= 0.05	CTRL	FDR <= 0.05 CTRL
WWC3	0.0559787	6.60251e-09	8.48499e-08	0.101326	0.045347	0.222222	0.066799	FDR <= 0.05	CTRL	FDR <= 0.05 CTRL
HLA-DQA1	0.23736	6.63421e-09	8.51888e-08	2.21256	1.9752	0.959491	0.829365	FDR <= 0.05	CTRL	FDR <= 0.05 CTRL
LTA4H	0.148391	6.72652e-09	8.63048e-08	0.510911	0.36252	0.565972	0.311508	FDR <= 0.05	CTRL	FDR <= 0.05 CTRL
NDUFS2	0.130647	6.96551e-09	8.92994e-08	0.430478	0.299831	0.538194	0.279101	FDR <= 0.05	CTRL	FDR <= 0.05 CTRL
XXbac-BPG32J3.22	0.0543627	6.99384e-09	8.95908e-08	0.094028	0.039665	0.212963	0.054233	FDR <= 0.05	CTRL	FDR <= 0.05 CTRL
CHURC1	0.102276	7.2851e-09	9.32469e-08	0.253308	0.151032	0.399306	0.16336	FDR <= 0.05	CTRL	FDR <= 0.05 CTRL
RANGRF	0.137579	7.37033e-09	9.42624e-08	0.464944	0.327365	0.559028	0.297619	FDR <= 0.05	CTRL	FDR <= 0.05 CTRL
SMAGP	0.0372345	7.4169e-09	9.47821e-08	0.062105	0.024871	0.153935	0.04828	FDR <= 0.05	CTRL	FDR <= 0.05 CTRL
RPS23	0.131908	7.46416e-09	9.53098e-08	4.0359	3.90399	0.99537	0.990079	FDR <= 0.05	CTRL	FDR <= 0.05 CTRL
NDC80	0.0485585	7.52951e-09	9.60674e-08	0.086749	0.03819	0.193287	0.063492	FDR <= 0.05	CTRL	FDR <= 0.05 CTRL
RAB33A	0.0341711	7.56098e-09	9.6392e-08	0.048925	0.014754	0.119213	0.025794	FDR <= 0.05	CTRL	FDR <= 0.05 CTRL
NDUFA6	0.187615	7.81936e-09	9.96065e-08	0.930615	0.743	0.71875	0.501323	FDR <= 0.05	CTRL	FDR <= 0.05 CTRL
FH	0.126904	7.84131e-09	9.98064e-08	0.401319	0.274415	0.510417	0.256614	FDR <= 0.05	CTRL	FDR <= 0.05 CTRL
FUOM	0.1168	7.94483e-09	1.01044e-07	0.322727	0.205926	0.440972	0.205688	FDR <= 0.05	CTRL	FDR <= 0.05 CTRL
NACA	0.18561	7.96426e-09	1.0121e-07	2.99093	2.80532	0.984954	0.935185	FDR <= 0.05	CTRL	FDR <= 0.05 CTRL
SUMO2	0.219878	7.97187e-09	1.01226e-07	2.05499	1.83512	0.929398	0.806878	FDR <= 0.05	CTRL	FDR <= 0.05 CTRL
ETFA	0.163249	8.09038e-09	1.02649e-07	0.667725	0.504476	0.662037	0.394841	FDR <= 0.05	CTRL	FDR <= 0.05 CTRL
HSPBAP1	0.0372809	8.26634e-09	1.04799e-07	0.053763	0.016482	0.119213	0.025132	FDR <= 0.05	CTRL	FDR <= 0.05 CTRL
MRPL50	0.129576	8.27668e-09	1.04847e-07	0.419282	0.289706	0.548611	0.271164	FDR <= 0.05	CTRL	FDR <= 0.05 CTRL
SDF2L1	0.188645	8.46687e-09	1.07171e-07	0.812407	0.623762	0.671296	0.42791	FDR <= 0.05	CTRL	FDR <= 0.05 CTRL
GMPPB	0.118979	8.59841e-09	1.0875e-07	0.360285	0.241307	0.49537	0.238757	FDR <= 0.05	CTRL	FDR <= 0.05 CTRL
ARRB2	0.0769393	8.62572e-09	1.09009e-07	0.161517	0.084578	0.303241	0.10582	FDR <= 0.05	CTRL	FDR <= 0.05 CTRL
RABGGTB	0.140728	8.75766e-09	1.10589e-07	0.469112	0.328384	0.547454	0.294974	FDR <= 0.05	CTRL	FDR <= 0.05 CTRL
CH507-9B2.3	0.0421847	8.78318e-09	1.10823e-07	0.062583	0.020398	0.140046	0.030423	FDR <= 0.05	CTRL	FDR <= 0.05 CTRL
MORF4L1	0.19527	9.34226e-09	1.17785e-07	1.07165	0.876377	0.792824	0.558862	FDR <= 0.05	CTRL	FDR <= 0.05 CTRL
POLR3G	0.0730191	9.62395e-09	1.21241e-07	0.156251	0.083232	0.277778	0.10582	FDR <= 0.05	CTRL	FDR <= 0.05 CTRL
UBE2V2	0.148273	9.65542e-09	1.21541e-07	0.545315	0.397042	0.599537	0.330688	FDR <= 0.05	CTRL	FDR <= 0.05 CTRL
SRRM1	0.208568	9.72083e-09	1.22268e-07	1.25605	1.04748	0.81713	0.607804	FDR <= 0.05	CTRL	FDR <= 0.05 CTRL
OAS1	0.0795204	9.79982e-09	1.23165e-07	0.139704	0.060184	0.216435	0.054233	FDR <= 0.05	CTRL	FDR <= 0.05 CTRL
GTF2I	0.143385	9.85165e-09	1.23719e-07	0.489079	0.345695	0.555556	0.291667	FDR <= 0.05	CTRL	FDR <= 0.05 CTRL
NXT1	0.157902	9.93706e-09	1.24693e-07	0.62125	0.463348	0.645833	0.368386	FDR <= 0.05	CTRL	FDR <= 0.05 CTRL
UROS	0.106172	1.00431e-08	1.25925e-07	0.300048	0.193876	0.44213	0.206349	FDR <= 0.05	CTRL	FDR <= 0.05 CTRL
TNFRSF13C	0.068699	1.02917e-08	1.28941e-07	0.124988	0.056289	0.211806	0.075397	FDR <= 0.05	CTRL	FDR <= 0.05 CTRL
BRI3BP	0.0408461	1.04046e-08	1.3018e-07	0.072154	0.031308	0.174769	0.060185	FDR <= 0.05	CTRL	FDR <= 0.05 CTRL
PTK2	0.0751112	1.04069e-08	1.3018e-07	0.142814	0.067703	0.255787	0.082672	FDR <= 0.05	CTRL	FDR <= 0.05 CTRL
TRAF7	0.122009	1.05073e-08	1.31333e-07	0.395188	0.273179	0.52662	0.261905	FDR <= 0.05	CTRL	FDR <= 0.05 CTRL
RPAIN	0.123252	1.06062e-08	1.32466e-07	0.386985	0.263732	0.50463	0.257937	FDR <= 0.05	CTRL	FDR <= 0.05 CTRL
TMEM9	0.0584234	1.07165e-08	1.33733e-07	0.104935	0.046511	0.207176	0.071429	FDR <= 0.05	CTRL	FDR <= 0.05 CTRL
ITGB2	0.142884	1.07244e-08	1.33733e-07	0.451476	0.308592	0.533565	0.265873	FDR <= 0.05	CTRL	FDR <= 0.05 CTRL
ATP5D	-0.13759	1.07673e-08	1.34163e-07	0.180266	0.317855	0.3125	0.207672	FDR <= 0.05	CVID	FDR <= 0.05 CVID
C11orf73	0.140375	1.08047e-08	1.34524e-07	0.503755	0.363381	0.576389	0.320767	FDR <= 0.05	CTRL	FDR <= 0.05 CTRL
ANXA6	0.153911	1.08405e-08	1.34865e-07	0.534347	0.380436	0.581019	0.312831	FDR <= 0.05	CTRL	FDR <= 0.05 CTRL
AIDA	0.091456	1.08705e-08	1.35133e-07	0.22112	0.129664	0.366898	0.146825	FDR <= 0.05	CTRL	FDR <= 0.05 CTRL
BRMS1	0.134456	1.09653e-08	1.36205e-07	0.453211	0.318755	0.559028	0.289683	FDR <= 0.05	CTRL	FDR <= 0.05 CTRL
HNRNPUL2	0.0510563	1.10653e-08	1.3728e-07	0.084517	0.03346	0.186343	0.049603	FDR <= 0.05	CTRL	FDR <= 0.05 CTRL
LAMTOR1	0.186077	1.1069e-08	1.3728e-07	0.938975	0.752898	0.743056	0.506614	FDR <= 0.05	CTRL	FDR <= 0.05 CTRL
REXO2	0.132809	1.12868e-08	1.39816e-07	0.443272	0.310463	0.533565	0.286376	FDR <= 0.05	CTRL	FDR <= 0.05 CTRL
JTB	0.204514	1.1291e-08	1.39816e-07	1.21862	1.0141	0.805556	0.602513	FDR <= 0.05	CTRL	FDR <= 0.05 CTRL
IARS2	0.105203	1.15827e-08	1.43317e-07	0.291803	0.1866	0.431713	0.20172	FDR <= 0.05	CTRL	FDR <= 0.05 CTRL
MTG1	0.103429	1.16327e-08	1.43824e-07	0.256569	0.153139	0.388889	0.161376	FDR <= 0.05	CTRL	FDR <= 0.05 CTRL
CCS	0.103426	1.17072e-08	1.44633e-07	0.24386	0.140433	0.366898	0.148148	FDR <= 0.05	CTRL	FDR <= 0.05 CTRL
FBXO5	0.0668564	1.17504e-08	1.45055e-07	0.123679	0.056823	0.231481	0.074074	FDR <= 0.05	CTRL	FDR <= 0.05 CTRL
BCKDHA	0.0516259	1.20197e-08	1.48264e-07	0.087057	0.035431	0.180556	0.049603	FDR <= 0.05	CTRL	FDR <= 0.05 CTRL
TBCB	0.164737	1.22646e-08	1.51168e-07	0.679398	0.514661	0.658565	0.392196	FDR <= 0.05	CTRL	FDR <= 0.05 CTRL
EVL	0.131897	1.24438e-08	1.53259e-07	0.393032	0.261135	0.494213	0.238757	FDR <= 0.05	CTRL	FDR <= 0.05 CTRL
WIPF1	0.13828	1.25265e-08	1.5416e-07	0.455231	0.316951	0.550926	0.277116	FDR <= 0.05	CTRL	FDR <= 0.05 CTRL
SMAP2	0.135038	1.25618e-08	1.54474e-07	0.419728	0.28469	0.516204	0.255952	FDR <= 0.05	CTRL	FDR <= 0.05 CTRL
CCDC28A	0.0582916	1.26351e-08	1.55256e-07	0.10367	0.045378	0.222222	0.065476	FDR <= 0.05	CTRL	FDR <= 0.05 CTRL
DHRS4L2	0.0446962	1.26617e-08	1.55463e-07	0.082437	0.037741	0.203704	0.06746	FDR <= 0.05	CTRL	FDR <= 0.05 CTRL
SMIM10	0.0279521	1.29904e-08	1.59377e-07	0.041525	0.013572	0.106481	0.031085	FDR <= 0.05	CTRL	FDR <= 0.05 CTRL
IRF1	-0.267485	1.30078e-08	1.59468e-07	1.24225	1.50974	0.831019	0.721561	FDR <= 0.05	CVID	FDR <= 0.05 CVID
TMEM97	0.115546	1.32838e-08	1.62726e-07	0.356091	0.240545	0.476852	0.241402	FDR <= 0.05	CTRL	FDR <= 0.05 CTRL
PDHA1	0.118381	1.3337e-08	1.63253e-07	0.370561	0.25218	0.493056	0.251984	FDR <= 0.05	CTRL	FDR <= 0.05 CTRL
EBP	0.126087	1.35466e-08	1.65692e-07	0.414034	0.287947	0.50463	0.27381	FDR <= 0.05	CTRL	FDR <= 0.05 CTRL
GTF3C5	0.0965053	1.35599e-08	1.65728e-07	0.245994	0.149489	0.405093	0.161376	FDR <= 0.05	CTRL	FDR <= 0.05 CTRL
COMMD4	0.0967626	1.36713e-08	1.66962e-07	0.25266	0.155897	0.405093	0.172619	FDR <= 0.05	CTRL	FDR <= 0.05 CTRL
NUDCD2	0.122285	1.38481e-08	1.68991e-07	0.385827	0.263543	0.508102	0.251984	FDR <= 0.05	CTRL	FDR <= 0.05 CTRL
NUP37	0.0939196	1.40048e-08	1.70773e-07	0.247989	0.15407	0.390046	0.170635	FDR <= 0.05	CTRL	FDR <= 0.05 CTRL
ACAP1	0.120255	1.42421e-08	1.73534e-07	0.338418	0.218163	0.467593	0.210317	FDR <= 0.05	CTRL	FDR <= 0.05 CTRL
TNF	-0.208952	1.43186e-08	1.74333e-07	0.415741	0.624693	0.349537	0.371032	FDR <= 0.05	CVID	FDR <= 0.05 CVID
NFS1	0.0502976	1.44671e-08	1.76008e-07	0.087026	0.036729	0.180556	0.056878	FDR <= 0.05	CTRL	FDR <= 0.05 CTRL
RPS19BP1	0.178765	1.46683e-08	1.78319e-07	0.862991	0.684226	0.716435	0.478836	FDR <= 0.05	CTRL	FDR <= 0.05 CTRL
HADHA	0.146244	1.47084e-08	1.78671e-07	0.533642	0.387397	0.59375	0.329365	FDR <= 0.05	CTRL	FDR <= 0.05 CTRL
SVIP	0.0910021	1.48648e-08	1.80433e-07	0.218589	0.127587	0.344907	0.150132	FDR <= 0.05	CTRL	FDR <= 0.05 CTRL
MRPS12	0.193173	1.49332e-08	1.81126e-07	1.00192	0.808744	0.752315	0.518519	FDR <= 0.05	CTRL	FDR <= 0.05 CTRL
NDUFAF3	0.188691	1.50855e-08	1.82834e-07	0.971093	0.782402	0.775463	0.528439	FDR <= 0.05	CTRL	FDR <= 0.05 CTRL
RPL5	0.170217	1.52325e-08	1.84476e-07	3.39354	3.22333	0.993056	0.959656	FDR <= 0.05	CTRL	FDR <= 0.05 CTRL
IGHV4-34	0.156337	1.52534e-08	1.84589e-07	0.262443	0.106107	0.125	0.049603	FDR <= 0.05	CTRL	FDR <= 0.05 CTRL
GNB2L1	0.173085	1.53912e-08	1.86115e-07	3.24311	3.07002	0.989583	0.951058	FDR <= 0.05	CTRL	FDR <= 0.05 CTRL
TBC1D7	0.0562668	1.57766e-08	1.90632e-07	0.107772	0.051506	0.232639	0.075397	FDR <= 0.05	CTRL	FDR <= 0.05 CTRL
FRMD8	0.0590179	1.62313e-08	1.95978e-07	0.109989	0.050971	0.228009	0.073413	FDR <= 0.05	CTRL	FDR <= 0.05 CTRL
EXOSC3	0.131969	1.62543e-08	1.96108e-07	0.46756	0.335591	0.552083	0.30754	FDR <= 0.05	CTRL	FDR <= 0.05 CTRL
TOMM20	0.181913	1.62861e-08	1.96343e-07	0.902625	0.720712	0.743056	0.492725	FDR <= 0.05	CTRL	FDR <= 0.05 CTRL
COA3	0.15022	1.65636e-08	1.99538e-07	0.586301	0.436081	0.614583	0.359127	FDR <= 0.05	CTRL	FDR <= 0.05 CTRL
SPSB3	0.0748007	1.67471e-08	2.01596e-07	0.151077	0.076277	0.278935	0.095238	FDR <= 0.05	CTRL	FDR <= 0.05 CTRL
GPX7	0.069194	1.69593e-08	2.03997e-07	0.143696	0.074502	0.266204	0.098545	FDR <= 0.05	CTRL	FDR <= 0.05 CTRL
GNG10	0.140068	1.73501e-08	2.08541e-07	0.460473	0.320405	0.532407	0.271164	FDR <= 0.05	CTRL	FDR <= 0.05 CTRL
CMC2	0.118844	1.75194e-08	2.10417e-07	0.358355	0.239511	0.465278	0.226852	FDR <= 0.05	CTRL	FDR <= 0.05 CTRL
DCTN2	0.124208	1.75544e-08	2.10679e-07	0.403763	0.279555	0.518519	0.265212	FDR <= 0.05	CTRL	FDR <= 0.05 CTRL
TIMP1	0.0514164	1.78319e-08	2.13849e-07	0.092907	0.04149	0.190972	0.065476	FDR <= 0.05	CTRL	FDR <= 0.05 CTRL
UXT	0.19223	1.79816e-08	2.15483e-07	1.10548	0.913247	0.813657	0.572751	FDR <= 0.05	CTRL	FDR <= 0.05 CTRL
POLR3GL	0.0881129	1.80455e-08	2.16086e-07	0.205647	0.117534	0.354167	0.131614	FDR <= 0.05	CTRL	FDR <= 0.05 CTRL
PGM1	0.0755305	1.80823e-08	2.16364e-07	0.165769	0.090238	0.304398	0.114418	FDR <= 0.05	CTRL	FDR <= 0.05 CTRL
BID	0.21392	1.81973e-08	2.17578e-07	1.2638	1.04988	0.826389	0.607804	FDR <= 0.05	CTRL	FDR <= 0.05 CTRL
LSM10	0.147816	1.88253e-08	2.24918e-07	0.56449	0.416674	0.622685	0.341931	FDR <= 0.05	CTRL	FDR <= 0.05 CTRL
CTNNAL1	0.0437688	1.88793e-08	2.25395e-07	0.077019	0.03325	0.19213	0.056217	FDR <= 0.05	CTRL	FDR <= 0.05 CTRL
COX19	0.0896136	1.91236e-08	2.28141e-07	0.218345	0.128732	0.37037	0.143519	FDR <= 0.05	CTRL	FDR <= 0.05 CTRL
RNASEH2B	0.13813	1.94961e-08	2.32411e-07	0.475081	0.336951	0.545139	0.294312	FDR <= 0.05	CTRL	FDR <= 0.05 CTRL
ELOVL1	0.14028	1.98563e-08	2.36529e-07	0.490135	0.349855	0.570602	0.305556	FDR <= 0.05	CTRL	FDR <= 0.05 CTRL
CASP3	0.0839586	2.02363e-08	2.40875e-07	0.186648	0.102689	0.325231	0.113757	FDR <= 0.05	CTRL	FDR <= 0.05 CTRL
PHF5A	0.169251	2.03346e-08	2.41866e-07	0.750745	0.581493	0.664352	0.427249	FDR <= 0.05	CTRL	FDR <= 0.05 CTRL
ZNF519	0.041498	2.03868e-08	2.42306e-07	0.065076	0.023578	0.148148	0.037698	FDR <= 0.05	CTRL	FDR <= 0.05 CTRL
STAP1	0.0905901	2.04616e-08	2.43014e-07	0.221274	0.130684	0.369213	0.148148	FDR <= 0.05	CTRL	FDR <= 0.05 CTRL
ITGB3BP	0.0797631	2.09001e-08	2.48038e-07	0.191743	0.11198	0.334491	0.136243	FDR <= 0.05	CTRL	FDR <= 0.05 CTRL
EIF3M	0.189945	2.12328e-08	2.51798e-07	1.02787	0.837926	0.763889	0.539683	FDR <= 0.05	CTRL	FDR <= 0.05 CTRL
PXN-AS1	0.0334401	2.14252e-08	2.53892e-07	0.053502	0.020062	0.145833	0.037037	FDR <= 0.05	CTRL	FDR <= 0.05 CTRL
IFITM1	0.232878	2.14937e-08	2.54514e-07	1.38006	1.14718	0.856481	0.643519	FDR <= 0.05	CTRL	FDR <= 0.05 CTRL
ECHDC1	0.135267	2.15179e-08	2.54612e-07	0.465801	0.330534	0.55787	0.295635	FDR <= 0.05	CTRL	FDR <= 0.05 CTRL
C20orf96	0.0309722	2.19715e-08	2.59788e-07	0.045434	0.014462	0.119213	0.02381	FDR <= 0.05	CTRL	FDR <= 0.05 CTRL
PLIN3	0.0913443	2.20756e-08	2.60825e-07	0.20838	0.117036	0.34838	0.125661	FDR <= 0.05	CTRL	FDR <= 0.05 CTRL
ZNRF1	0.0334843	2.22734e-08	2.62967e-07	0.05322	0.019736	0.134259	0.042989	FDR <= 0.05	CTRL	FDR <= 0.05 CTRL
LNPEP	0.113288	2.25584e-08	2.66136e-07	0.29953	0.186242	0.409722	0.181878	FDR <= 0.05	CTRL	FDR <= 0.05 CTRL
DAZAP1	0.113558	2.29217e-08	2.70222e-07	0.344804	0.231247	0.46412	0.228175	FDR <= 0.05	CTRL	FDR <= 0.05 CTRL
PLA2G12A	0.0569327	2.31946e-08	2.73238e-07	0.115401	0.058469	0.247685	0.090608	FDR <= 0.05	CTRL	FDR <= 0.05 CTRL
OIP5	0.0342255	2.32295e-08	2.73447e-07	0.057458	0.023233	0.152778	0.043651	FDR <= 0.05	CTRL	FDR <= 0.05 CTRL
JMJD4	0.0983372	2.33382e-08	2.74525e-07	0.268375	0.170038	0.41088	0.187169	FDR <= 0.05	CTRL	FDR <= 0.05 CTRL
ELP5	0.119405	2.33686e-08	2.7468e-07	0.382831	0.263426	0.49537	0.247354	FDR <= 0.05	CTRL	FDR <= 0.05 CTRL
PLEK	-0.234874	2.3671e-08	2.7803e-07	0.524614	0.759488	0.469907	0.427249	FDR <= 0.05	CVID	FDR <= 0.05 CVID
CD96	0.0430019	2.36986e-08	2.78149e-07	0.075008	0.032006	0.18287	0.054233	FDR <= 0.05	CTRL	FDR <= 0.05 CTRL
DDX24	0.181217	2.37617e-08	2.78686e-07	0.93086	0.749643	0.751157	0.512566	FDR <= 0.05	CTRL	FDR <= 0.05 CTRL
TRIP13	0.0529567	2.40287e-08	2.81609e-07	0.107351	0.054394	0.238426	0.085317	FDR <= 0.05	CTRL	FDR <= 0.05 CTRL
SP110	0.125189	2.43327e-08	2.84964e-07	0.36369	0.238501	0.476852	0.212963	FDR <= 0.05	CTRL	FDR <= 0.05 CTRL
PRR34-AS1	0.0527547	2.45733e-08	2.8757e-07	0.099374	0.046619	0.215278	0.07209	FDR <= 0.05	CTRL	FDR <= 0.05 CTRL
FGFR1OP	0.0652088	2.46553e-08	2.8832e-07	0.141068	0.075859	0.297454	0.102513	FDR <= 0.05	CTRL	FDR <= 0.05 CTRL
BNIP3L	0.0718161	2.48029e-08	2.89833e-07	0.140783	0.068967	0.258102	0.085317	FDR <= 0.05	CTRL	FDR <= 0.05 CTRL
ARHGAP9	0.0897021	2.49454e-08	2.91285e-07	0.212775	0.123073	0.354167	0.140212	FDR <= 0.05	CTRL	FDR <= 0.05 CTRL
NET1	0.0553983	2.50108e-08	2.91836e-07	0.09726	0.041862	0.203704	0.054233	FDR <= 0.05	CTRL	FDR <= 0.05 CTRL
TBCA	0.186671	2.51231e-08	2.92932e-07	1.02373	0.837063	0.761574	0.549603	FDR <= 0.05	CTRL	FDR <= 0.05 CTRL
TIPIN	0.0978929	2.53887e-08	2.95812e-07	0.269878	0.171985	0.402778	0.188492	FDR <= 0.05	CTRL	FDR <= 0.05 CTRL
MTHFD1	0.114235	2.56652e-08	2.98816e-07	0.347486	0.233251	0.46875	0.22619	FDR <= 0.05	CTRL	FDR <= 0.05 CTRL
ARPC4	0.0928705	2.59601e-08	3.0203e-07	0.233314	0.140444	0.381944	0.157407	FDR <= 0.05	CTRL	FDR <= 0.05 CTRL
HIST1H1B	0.0923979	2.63371e-08	3.06193e-07	0.191139	0.098741	0.221065	0.093254	FDR <= 0.05	CTRL	FDR <= 0.05 CTRL
COPZ1	0.149715	2.65089e-08	3.07966e-07	0.601888	0.452173	0.640046	0.376984	FDR <= 0.05	CTRL	FDR <= 0.05 CTRL
FLOT1	0.156668	2.65623e-08	3.08362e-07	0.59306	0.436391	0.616898	0.337963	FDR <= 0.05	CTRL	FDR <= 0.05 CTRL
PSMB6	0.196189	2.69423e-08	3.12546e-07	1.2415	1.04531	0.84838	0.618386	FDR <= 0.05	CTRL	FDR <= 0.05 CTRL
ISOC2	0.145879	2.80197e-08	3.24696e-07	0.570107	0.424228	0.600694	0.353175	FDR <= 0.05	CTRL	FDR <= 0.05 CTRL
CCT2	0.212276	2.80303e-08	3.24696e-07	1.42259	1.21032	0.851852	0.650794	FDR <= 0.05	CTRL	FDR <= 0.05 CTRL
TTC1	0.149245	2.81136e-08	3.25425e-07	0.596343	0.447099	0.623843	0.361772	FDR <= 0.05	CTRL	FDR <= 0.05 CTRL
UBE2N	0.191785	2.81476e-08	3.25583e-07	1.1187	0.926916	0.799769	0.576058	FDR <= 0.05	CTRL	FDR <= 0.05 CTRL
ARHGAP15	0.11825	2.82225e-08	3.26212e-07	0.326186	0.207936	0.449074	0.199074	FDR <= 0.05	CTRL	FDR <= 0.05 CTRL
GPN2	0.0740662	2.8446e-08	3.28558e-07	0.171582	0.097516	0.3125	0.123677	FDR <= 0.05	CTRL	FDR <= 0.05 CTRL
GTPBP3	0.0742465	2.84991e-08	3.28934e-07	0.173837	0.099591	0.332176	0.128968	FDR <= 0.05	CTRL	FDR <= 0.05 CTRL
NDUFV3	0.0961349	2.88112e-08	3.32296e-07	0.258844	0.162709	0.402778	0.180556	FDR <= 0.05	CTRL	FDR <= 0.05 CTRL
ACTN4	0.128915	2.89436e-08	3.33582e-07	0.414133	0.285218	0.515046	0.261243	FDR <= 0.05	CTRL	FDR <= 0.05 CTRL
SCIMP	0.0790483	2.95738e-08	3.40599e-07	0.157664	0.078615	0.260417	0.087302	FDR <= 0.05	CTRL	FDR <= 0.05 CTRL
PSMG3	0.0833612	2.96578e-08	3.41321e-07	0.211125	0.127764	0.357639	0.152778	FDR <= 0.05	CTRL	FDR <= 0.05 CTRL
RAB2A	0.13844	2.98333e-08	3.43093e-07	0.497348	0.358908	0.572917	0.311508	FDR <= 0.05	CTRL	FDR <= 0.05 CTRL
EXOSC7	0.125025	2.98977e-08	3.43587e-07	0.42109	0.296065	0.539352	0.276455	FDR <= 0.05	CTRL	FDR <= 0.05 CTRL
MBD4	0.140109	3.03544e-08	3.48585e-07	0.496973	0.356864	0.56713	0.302249	FDR <= 0.05	CTRL	FDR <= 0.05 CTRL
TRIM28	0.115211	3.05742e-08	3.50857e-07	0.346223	0.231012	0.469907	0.225529	FDR <= 0.05	CTRL	FDR <= 0.05 CTRL
TNRC6B	0.0947696	3.09137e-08	3.54262e-07	0.221866	0.127097	0.347222	0.13955	FDR <= 0.05	CTRL	FDR <= 0.05 CTRL
IRF3	0.0910836	3.09153e-08	3.54262e-07	0.221705	0.130622	0.372685	0.142857	FDR <= 0.05	CTRL	FDR <= 0.05 CTRL
HSPA14	0.112279	3.14611e-08	3.60258e-07	0.345857	0.233578	0.476852	0.234788	FDR <= 0.05	CTRL	FDR <= 0.05 CTRL
MZB1	0.102472	3.18069e-08	3.63957e-07	0.272702	0.17023	0.365741	0.172619	FDR <= 0.05	CTRL	FDR <= 0.05 CTRL
TOE1	0.0884115	3.2281e-08	3.69117e-07	0.225215	0.136803	0.375	0.156085	FDR <= 0.05	CTRL	FDR <= 0.05 CTRL
MEA1	0.150499	3.39434e-08	3.87804e-07	0.632929	0.482429	0.630787	0.38955	FDR <= 0.05	CTRL	FDR <= 0.05 CTRL
ISG15	0.142118	3.39638e-08	3.87804e-07	0.440204	0.298085	0.532407	0.24537	FDR <= 0.05	CTRL	FDR <= 0.05 CTRL
RPL15	0.165416	3.40535e-08	3.8855e-07	3.43879	3.27337	0.987269	0.962302	FDR <= 0.05	CTRL	FDR <= 0.05 CTRL
RBBP6	0.135855	3.43112e-08	3.91212e-07	0.455083	0.319228	0.53125	0.272487	FDR <= 0.05	CTRL	FDR <= 0.05 CTRL
PDHB	0.115199	3.49094e-08	3.97748e-07	0.362755	0.247555	0.5	0.242725	FDR <= 0.05	CTRL	FDR <= 0.05 CTRL
C21orf58	0.0252853	3.51239e-08	3.99907e-07	0.037101	0.011815	0.108796	0.028439	FDR <= 0.05	CTRL	FDR <= 0.05 CTRL
COA5	0.103289	3.5609e-08	4.05141e-07	0.284775	0.181486	0.434028	0.189153	FDR <= 0.05	CTRL	FDR <= 0.05 CTRL
KXD1	0.160369	3.5819e-08	4.0724e-07	0.685752	0.525384	0.662037	0.39881	FDR <= 0.05	CTRL	FDR <= 0.05 CTRL
PYCR2	0.0728098	3.59508e-08	4.08448e-07	0.154001	0.081191	0.284722	0.103836	FDR <= 0.05	CTRL	FDR <= 0.05 CTRL
MRPS26	0.147268	3.63407e-08	4.12584e-07	0.600647	0.453379	0.601852	0.361772	FDR <= 0.05	CTRL	FDR <= 0.05 CTRL
SRA1	0.138276	3.72864e-08	4.22983e-07	0.509495	0.371219	0.583333	0.316138	FDR <= 0.05	CTRL	FDR <= 0.05 CTRL
PSMB5	0.170127	3.73095e-08	4.22983e-07	0.812969	0.642842	0.694444	0.455026	FDR <= 0.05	CTRL	FDR <= 0.05 CTRL
FDFT1	0.196847	3.73379e-08	4.23004e-07	1.10044	0.90359	0.788194	0.55754	FDR <= 0.05	CTRL	FDR <= 0.05 CTRL
C14orf1	0.146186	3.74921e-08	4.2445e-07	0.550595	0.40441	0.597222	0.339286	FDR <= 0.05	CTRL	FDR <= 0.05 CTRL
TIMM50	0.140582	3.76878e-08	4.26363e-07	0.539003	0.398421	0.601852	0.337302	FDR <= 0.05	CTRL	FDR <= 0.05 CTRL
ASAH1	0.0948245	3.78691e-08	4.28111e-07	0.237592	0.142768	0.37037	0.153439	FDR <= 0.05	CTRL	FDR <= 0.05 CTRL
MAT2B	0.150275	3.8151e-08	4.30993e-07	0.534512	0.384237	0.596065	0.31746	FDR <= 0.05	CTRL	FDR <= 0.05 CTRL
UBALD1	0.0716957	3.96861e-08	4.48018e-07	0.151716	0.08002	0.284722	0.101852	FDR <= 0.05	CTRL	FDR <= 0.05 CTRL
ESYT1	0.0788566	3.98956e-08	4.50065e-07	0.188916	0.110059	0.333333	0.135582	FDR <= 0.05	CTRL	FDR <= 0.05 CTRL
AC024560.2	0.0327542	3.994e-08	4.50194e-07	0.046861	0.014107	0.103009	0.02381	FDR <= 0.05	CTRL	FDR <= 0.05 CTRL
TPRKB	0.118637	3.99633e-08	4.50194e-07	0.392773	0.274135	0.520833	0.261243	FDR <= 0.05	CTRL	FDR <= 0.05 CTRL
BPTF	0.132415	4.0024e-08	4.50559e-07	0.436319	0.303904	0.53588	0.26918	FDR <= 0.05	CTRL	FDR <= 0.05 CTRL
CAT	0.0767933	4.04302e-08	4.54812e-07	0.171366	0.094572	0.306713	0.111772	FDR <= 0.05	CTRL	FDR <= 0.05 CTRL
CDK4	0.194475	4.0521e-08	4.55512e-07	1.11222	0.917746	0.753472	0.56746	FDR <= 0.05	CTRL	FDR <= 0.05 CTRL
UBE2L3	0.179486	4.05862e-08	4.55924e-07	0.947282	0.767796	0.747685	0.513228	FDR <= 0.05	CTRL	FDR <= 0.05 CTRL
BDH1	0.0750298	4.2597e-08	4.78176e-07	0.185298	0.110268	0.341435	0.143519	FDR <= 0.05	CTRL	FDR <= 0.05 CTRL
ADK	0.158505	4.27166e-08	4.79182e-07	0.661827	0.503323	0.648148	0.383598	FDR <= 0.05	CTRL	FDR <= 0.05 CTRL
BUB1B	0.0330141	4.31082e-08	4.83235e-07	0.056303	0.023289	0.149306	0.047619	FDR <= 0.05	CTRL	FDR <= 0.05 CTRL
PRDX1	0.229239	4.31954e-08	4.83873e-07	2.50364	2.2744	0.947917	0.848545	FDR <= 0.05	CTRL	FDR <= 0.05 CTRL
CAPNS1	0.0850878	4.35e-08	4.86944e-07	0.20829	0.123202	0.34375	0.146825	FDR <= 0.05	CTRL	FDR <= 0.05 CTRL
FBXO4	0.0673184	4.37045e-08	4.88891e-07	0.137552	0.070233	0.260417	0.090608	FDR <= 0.05	CTRL	FDR <= 0.05 CTRL
TIMMDC1	0.132003	4.44884e-08	4.97311e-07	0.461744	0.329742	0.561343	0.291005	FDR <= 0.05	CTRL	FDR <= 0.05 CTRL
PABPC4	0.0895954	4.5627e-08	5.09682e-07	0.223632	0.134037	0.368056	0.152116	FDR <= 0.05	CTRL	FDR <= 0.05 CTRL
MAGOHB	0.124105	4.56978e-08	5.09953e-07	0.429838	0.305733	0.519676	0.281085	FDR <= 0.05	CTRL	FDR <= 0.05 CTRL
RP11-545E17.3	0.0291554	4.57151e-08	5.09953e-07	0.043486	0.01433	0.116898	0.035053	FDR <= 0.05	CTRL	FDR <= 0.05 CTRL
ASNSD1	0.108274	4.64028e-08	5.17263e-07	0.317283	0.209009	0.453704	0.212302	FDR <= 0.05	CTRL	FDR <= 0.05 CTRL
PAK1	0.0822005	4.64403e-08	5.1732e-07	0.197784	0.115583	0.33912	0.137566	FDR <= 0.05	CTRL	FDR <= 0.05 CTRL
DDA1	0.111272	4.65153e-08	5.17794e-07	0.327615	0.216343	0.469907	0.212302	FDR <= 0.05	CTRL	FDR <= 0.05 CTRL
CXCL11	-0.0918675	4.67893e-08	5.20482e-07	0.022216	0.114084	0.019676	0.063492	FDR <= 0.05	CVID	FDR <= 0.05 CVID
FAM129A	-0.128478	4.78008e-08	5.31364e-07	0.147275	0.275753	0.173611	0.205688	FDR <= 0.05	CVID	FDR <= 0.05 CVID
ACD	0.120525	4.84164e-08	5.37833e-07	0.379541	0.259016	0.497685	0.244709	FDR <= 0.05	CTRL	FDR <= 0.05 CTRL
MAGOH	0.172414	4.84947e-08	5.38329e-07	0.868478	0.696064	0.725694	0.487434	FDR <= 0.05	CTRL	FDR <= 0.05 CTRL
LIMK1	0.0629297	4.87643e-08	5.40945e-07	0.114414	0.051485	0.207176	0.070106	FDR <= 0.05	CTRL	FDR <= 0.05 CTRL
CNTRL	0.115917	4.87997e-08	5.40962e-07	0.348865	0.232948	0.47338	0.223545	FDR <= 0.05	CTRL	FDR <= 0.05 CTRL
CKLF	0.0396165	4.89796e-08	5.4258e-07	0.065538	0.025921	0.162037	0.046296	FDR <= 0.05	CTRL	FDR <= 0.05 CTRL
KHSRP	0.0879393	4.96302e-08	5.49406e-07	0.22629	0.138351	0.375	0.154101	FDR <= 0.05	CTRL	FDR <= 0.05 CTRL
MFF	0.143635	4.97007e-08	5.49805e-07	0.583238	0.439603	0.609954	0.364418	FDR <= 0.05	CTRL	FDR <= 0.05 CTRL
E2F2	0.0169348	5.03306e-08	5.56388e-07	0.025361	0.008426	0.085648	0.024471	FDR <= 0.05	CTRL	FDR <= 0.05 CTRL
MGLL	-0.109161	5.04308e-08	5.56742e-07	0.081408	0.190568	0.069444	0.130291	FDR <= 0.05	CVID	FDR <= 0.05 CVID
KLHL23	0.0465504	5.04323e-08	5.56742e-07	0.085711	0.039161	0.208333	0.059524	FDR <= 0.05	CTRL	FDR <= 0.05 CTRL
POMZP3	0.0309498	5.08633e-08	5.61112e-07	0.042621	0.011671	0.09375	0.023148	FDR <= 0.05	CTRL	FDR <= 0.05 CTRL
FADD	0.0899711	5.17958e-08	5.71005e-07	0.229452	0.139481	0.366898	0.158069	FDR <= 0.05	CTRL	FDR <= 0.05 CTRL
TALDO1	0.213319	5.21742e-08	5.7478e-07	1.60599	1.39267	0.898148	0.718915	FDR <= 0.05	CTRL	FDR <= 0.05 CTRL
HEG1	0.0356787	5.28668e-08	5.82008e-07	0.061635	0.025956	0.165509	0.047619	FDR <= 0.05	CTRL	FDR <= 0.05 CTRL
MTDH	0.202781	5.33352e-08	5.86761e-07	1.26895	1.06617	0.811343	0.605159	FDR <= 0.05	CTRL	FDR <= 0.05 CTRL
UNC119	0.11869	5.52459e-08	6.07363e-07	0.356404	0.237714	0.47338	0.220238	FDR <= 0.05	CTRL	FDR <= 0.05 CTRL
RP11-290D2.6	-0.217624	5.63273e-08	6.18826e-07	0.474747	0.692371	0.444444	0.383598	FDR <= 0.05	CVID	FDR <= 0.05 CVID
DRAM2	0.0951398	5.65889e-08	6.21273e-07	0.233407	0.138267	0.364583	0.14418	FDR <= 0.05	CTRL	FDR <= 0.05 CTRL
NDUFA9	0.0649934	5.71106e-08	6.26569e-07	0.129158	0.064164	0.25463	0.080026	FDR <= 0.05	CTRL	FDR <= 0.05 CTRL
RNF114	0.121099	5.81832e-08	6.37899e-07	0.384526	0.263427	0.519676	0.244709	FDR <= 0.05	CTRL	FDR <= 0.05 CTRL
MEMO1	0.0882664	5.83763e-08	6.39577e-07	0.214601	0.126334	0.358796	0.13955	FDR <= 0.05	CTRL	FDR <= 0.05 CTRL
ARL11	0.0444921	5.86414e-08	6.42041e-07	0.069294	0.024802	0.149306	0.03836	FDR <= 0.05	CTRL	FDR <= 0.05 CTRL
AC079767.4	0.0876918	5.9116e-08	6.46794e-07	0.18592	0.098228	0.284722	0.105159	FDR <= 0.05	CTRL	FDR <= 0.05 CTRL
CCNB2	0.0291189	6.13758e-08	6.71058e-07	0.047769	0.01865	0.131944	0.041005	FDR <= 0.05	CTRL	FDR <= 0.05 CTRL
PSMA3	0.190318	6.19106e-08	6.76189e-07	1.12539	0.935075	0.805556	0.575397	FDR <= 0.05	CTRL	FDR <= 0.05 CTRL
RASSF7	0.0617743	6.19297e-08	6.76189e-07	0.120547	0.058772	0.241898	0.080688	FDR <= 0.05	CTRL	FDR <= 0.05 CTRL
PSMB1	0.205288	6.40024e-08	6.98343e-07	1.63148	1.42619	0.890046	0.718915	FDR <= 0.05	CTRL	FDR <= 0.05 CTRL
COTL1	0.0743923	6.40885e-08	6.98805e-07	0.172312	0.09792	0.311343	0.119048	FDR <= 0.05	CTRL	FDR <= 0.05 CTRL
KIF20A	0.0124083	6.42417e-08	6.99998e-07	0.016735	0.004327	0.069444	0.013889	FDR <= 0.05	CTRL	FDR <= 0.05 CTRL
ERGIC3	0.135075	6.44626e-08	7.01926e-07	0.499755	0.36468	0.576389	0.318122	FDR <= 0.05	CTRL	FDR <= 0.05 CTRL
ZDHHC12	0.118251	6.47526e-08	7.04603e-07	0.381851	0.2636	0.501157	0.246693	FDR <= 0.05	CTRL	FDR <= 0.05 CTRL
SUZ12	0.103619	6.48391e-08	7.05064e-07	0.300487	0.196869	0.420139	0.201058	FDR <= 0.05	CTRL	FDR <= 0.05 CTRL
UBAC1	0.0641763	6.57377e-08	7.1435e-07	0.142949	0.078772	0.27662	0.11045	FDR <= 0.05	CTRL	FDR <= 0.05 CTRL
AUNIP	0.0206563	6.85967e-08	7.4491e-07	0.031464	0.010807	0.107639	0.025794	FDR <= 0.05	CTRL	FDR <= 0.05 CTRL
FAM213A	0.0629705	6.89325e-08	7.48048e-07	0.134657	0.071686	0.271991	0.096561	FDR <= 0.05	CTRL	FDR <= 0.05 CTRL
TUBA1A	0.100586	6.90018e-08	7.48264e-07	0.267727	0.167141	0.398148	0.175265	FDR <= 0.05	CTRL	FDR <= 0.05 CTRL
ZCCHC17	0.100961	6.9046e-08	7.48264e-07	0.29344	0.192479	0.425926	0.199074	FDR <= 0.05	CTRL	FDR <= 0.05 CTRL
CCT8	0.197981	7.18468e-08	7.78088e-07	1.19038	0.992397	0.790509	0.578042	FDR <= 0.05	CTRL	FDR <= 0.05 CTRL
DNA2	0.0433275	7.22929e-08	7.8239e-07	0.080533	0.037205	0.185185	0.064815	FDR <= 0.05	CTRL	FDR <= 0.05 CTRL
VPS28	0.150699	7.27414e-08	7.8671e-07	0.609027	0.458328	0.644676	0.368386	FDR <= 0.05	CTRL	FDR <= 0.05 CTRL
CD2BP2	0.131745	7.38022e-08	7.97643e-07	0.474343	0.342598	0.570602	0.303571	FDR <= 0.05	CTRL	FDR <= 0.05 CTRL
MAP3K13	0.0858722	7.38906e-08	7.98058e-07	0.212091	0.126218	0.356481	0.145503	FDR <= 0.05	CTRL	FDR <= 0.05 CTRL
IFI30	0.114863	7.41072e-08	7.99857e-07	0.33273	0.217867	0.451389	0.20172	FDR <= 0.05	CTRL	FDR <= 0.05 CTRL
CD83	-0.273489	7.52001e-08	8.11105e-07	1.78728	2.06077	0.923611	0.837963	FDR <= 0.05	CVID	FDR <= 0.05 CVID
CD320	0.153054	7.53373e-08	8.12036e-07	0.639102	0.486048	0.638889	0.382275	FDR <= 0.05	CTRL	FDR <= 0.05 CTRL
KIAA1524	0.0503975	7.66642e-08	8.25781e-07	0.103222	0.052825	0.236111	0.082672	FDR <= 0.05	CTRL	FDR <= 0.05 CTRL
C15orf40	0.104971	7.6925e-08	8.28032e-07	0.309874	0.204902	0.449074	0.207672	FDR <= 0.05	CTRL	FDR <= 0.05 CTRL
NPM3	0.145439	7.69945e-08	8.28222e-07	0.573514	0.428074	0.561343	0.341931	FDR <= 0.05	CTRL	FDR <= 0.05 CTRL
CEP55	0.027273	7.82632e-08	8.41303e-07	0.042273	0.015	0.118056	0.03373	FDR <= 0.05	CTRL	FDR <= 0.05 CTRL
DOCK8	0.107515	7.87297e-08	8.45748e-07	0.308322	0.200807	0.44213	0.20172	FDR <= 0.05	CTRL	FDR <= 0.05 CTRL
KDM5A	0.102794	7.90342e-08	8.4845e-07	0.27473	0.171936	0.40625	0.175926	FDR <= 0.05	CTRL	FDR <= 0.05 CTRL
ARMCX6	0.0780341	7.95319e-08	8.53219e-07	0.190848	0.112814	0.33912	0.134259	FDR <= 0.05	CTRL	FDR <= 0.05 CTRL
DERA	0.0752972	7.97054e-08	8.54506e-07	0.173857	0.09856	0.320602	0.122354	FDR <= 0.05	CTRL	FDR <= 0.05 CTRL
GGH	0.0621745	8.07561e-08	8.6519e-07	0.138773	0.076598	0.274306	0.105159	FDR <= 0.05	CTRL	FDR <= 0.05 CTRL
GOT2	0.117163	8.10748e-08	8.67842e-07	0.396986	0.279823	0.511574	0.265873	FDR <= 0.05	CTRL	FDR <= 0.05 CTRL
ANAPC11	0.178182	8.11123e-08	8.67842e-07	0.972495	0.794313	0.746528	0.525132	FDR <= 0.05	CTRL	FDR <= 0.05 CTRL
PPP1R7	0.135986	8.13773e-08	8.70094e-07	0.504039	0.368053	0.571759	0.313492	FDR <= 0.05	CTRL	FDR <= 0.05 CTRL
TOPORS-AS1	0.0475982	8.25596e-08	8.82145e-07	0.080423	0.032825	0.173611	0.046958	FDR <= 0.05	CTRL	FDR <= 0.05 CTRL
NPC2	0.134261	8.27151e-08	8.83216e-07	0.439522	0.305262	0.541667	0.265873	FDR <= 0.05	CTRL	FDR <= 0.05 CTRL
ATP5A1	0.184251	8.47825e-08	9.04687e-07	1.04668	0.862432	0.768519	0.539683	FDR <= 0.05	CTRL	FDR <= 0.05 CTRL
MTCH2	0.148929	8.50896e-08	9.07357e-07	0.641654	0.492725	0.628472	0.37963	FDR <= 0.05	CTRL	FDR <= 0.05 CTRL
SNW1	0.132982	8.70821e-08	9.27985e-07	0.476384	0.343402	0.563657	0.30291	FDR <= 0.05	CTRL	FDR <= 0.05 CTRL
PSMA7	0.211389	8.76289e-08	9.3319e-07	1.92085	1.70946	0.920139	0.76918	FDR <= 0.05	CTRL	FDR <= 0.05 CTRL
EME1	0.0247867	8.89145e-08	9.46249e-07	0.037097	0.01231	0.115741	0.029101	FDR <= 0.05	CTRL	FDR <= 0.05 CTRL
EIF5B	0.187711	8.97807e-08	9.54831e-07	1.05755	0.869838	0.761574	0.53836	FDR <= 0.05	CTRL	FDR <= 0.05 CTRL
TRIM25	0.0766525	9.11699e-08	9.68961e-07	0.171997	0.095344	0.287037	0.11045	FDR <= 0.05	CTRL	FDR <= 0.05 CTRL
SNAPIN	0.118798	9.19272e-08	9.7636e-07	0.386552	0.267754	0.497685	0.253968	FDR <= 0.05	CTRL	FDR <= 0.05 CTRL
TPM3	0.201095	9.20191e-08	9.76687e-07	1.53185	1.33076	0.877315	0.700397	FDR <= 0.05	CTRL	FDR <= 0.05 CTRL
ERAL1	0.117202	9.41181e-08	9.98248e-07	0.408961	0.291759	0.533565	0.279101	FDR <= 0.05	CTRL	FDR <= 0.05 CTRL
DIABLO	0.105489	9.41755e-08	9.98248e-07	0.324897	0.219408	0.465278	0.224868	FDR <= 0.05	CTRL	FDR <= 0.05 CTRL
ZNRD1	0.138066	9.43744e-08	9.99693e-07	0.562086	0.42402	0.611111	0.359788	FDR <= 0.05	CTRL	FDR <= 0.05 CTRL
FAM107B	0.096926	9.72327e-08	1.02929e-06	0.23858	0.141654	0.355324	0.146164	FDR <= 0.05	CTRL	FDR <= 0.05 CTRL
TEX30	0.0886126	9.84469e-08	1.04145e-06	0.239021	0.150408	0.381944	0.167989	FDR <= 0.05	CTRL	FDR <= 0.05 CTRL
ZNF581	0.114244	1.00656e-07	1.06411e-06	0.366218	0.251974	0.478009	0.242063	FDR <= 0.05	CTRL	FDR <= 0.05 CTRL
DNASE2	0.0799752	1.02843e-07	1.08652e-06	0.187111	0.107136	0.318287	0.126323	FDR <= 0.05	CTRL	FDR <= 0.05 CTRL
BZW2	0.147637	1.03021e-07	1.08707e-06	0.618153	0.470517	0.638889	0.374339	FDR <= 0.05	CTRL	FDR <= 0.05 CTRL
DDX1	0.113335	1.03031e-07	1.08707e-06	0.363882	0.250547	0.490741	0.241402	FDR <= 0.05	CTRL	FDR <= 0.05 CTRL
PTRH1	0.0998793	1.03954e-07	1.09608e-06	0.310962	0.211082	0.46412	0.219577	FDR <= 0.05	CTRL	FDR <= 0.05 CTRL
BARD1	0.0679628	1.04229e-07	1.09826e-06	0.159185	0.091222	0.310185	0.118386	FDR <= 0.05	CTRL	FDR <= 0.05 CTRL
GCDH	0.103173	1.04384e-07	1.09916e-06	0.310159	0.206986	0.443287	0.215608	FDR <= 0.05	CTRL	FDR <= 0.05 CTRL
FAM133B	0.11758	1.08251e-07	1.13913e-06	0.383854	0.266274	0.490741	0.25463	FDR <= 0.05	CTRL	FDR <= 0.05 CTRL
SUGT1	0.135298	1.09059e-07	1.14673e-06	0.51674	0.381442	0.574074	0.324074	FDR <= 0.05	CTRL	FDR <= 0.05 CTRL
CFAP20	0.093097	1.09117e-07	1.14673e-06	0.264234	0.171137	0.421296	0.185185	FDR <= 0.05	CTRL	FDR <= 0.05 CTRL
MS4A1	0.231664	1.09792e-07	1.15306e-06	1.92041	1.68874	0.90625	0.755291	FDR <= 0.05	CTRL	FDR <= 0.05 CTRL
HIST1H2BN	0.0157986	1.10055e-07	1.15507e-06	0.021117	0.005318	0.070602	0.01455	FDR <= 0.05	CTRL	FDR <= 0.05 CTRL
HNRNPDL	0.200953	1.1013e-07	1.1551e-06	1.92368	1.72273	0.943287	0.78836	FDR <= 0.05	CTRL	FDR <= 0.05 CTRL
RPS6KA3	0.0619775	1.12606e-07	1.1803e-06	0.120516	0.058539	0.231481	0.073413	FDR <= 0.05	CTRL	FDR <= 0.05 CTRL
RBBP4	0.168617	1.1294e-07	1.18257e-06	0.830935	0.662318	0.708333	0.45172	FDR <= 0.05	CTRL	FDR <= 0.05 CTRL
GMCL1	0.062722	1.12971e-07	1.18257e-06	0.126769	0.064047	0.238426	0.084656	FDR <= 0.05	CTRL	FDR <= 0.05 CTRL
LIMK2	0.0477329	1.1507e-07	1.20375e-06	0.086388	0.038655	0.1875	0.060185	FDR <= 0.05	CTRL	FDR <= 0.05 CTRL
ZNF93	0.0328677	1.15382e-07	1.20623e-06	0.050437	0.017569	0.125	0.032407	FDR <= 0.05	CTRL	FDR <= 0.05 CTRL
NDUFA10	0.131706	1.16782e-07	1.22007e-06	0.493672	0.361967	0.564815	0.310847	FDR <= 0.05	CTRL	FDR <= 0.05 CTRL
GPSM2	0.0159448	1.17926e-07	1.23121e-06	0.019028	0.003084	0.045139	0.009259	FDR <= 0.05	CTRL	FDR <= 0.05 CTRL
ARHGAP30	0.121841	1.19524e-07	1.24708e-06	0.406078	0.284237	0.515046	0.261905	FDR <= 0.05	CTRL	FDR <= 0.05 CTRL
FAHD2B	0.0351548	1.2052e-07	1.25665e-06	0.058645	0.023491	0.15625	0.042989	FDR <= 0.05	CTRL	FDR <= 0.05 CTRL
TARDBP	0.0636541	1.20671e-07	1.25741e-06	0.134731	0.071077	0.253472	0.095238	FDR <= 0.05	CTRL	FDR <= 0.05 CTRL
EIF1AY	0.144701	1.20927e-07	1.25888e-06	0.577866	0.433165	0.597222	0.348545	FDR <= 0.05	CTRL	FDR <= 0.05 CTRL
OXCT1	0.090389	1.2097e-07	1.25888e-06	0.240561	0.150172	0.380787	0.160714	FDR <= 0.05	CTRL	FDR <= 0.05 CTRL
ELP6	0.0862915	1.21176e-07	1.2602e-06	0.232008	0.145717	0.383102	0.164683	FDR <= 0.05	CTRL	FDR <= 0.05 CTRL
ZNF207	0.146999	1.21893e-07	1.26683e-06	0.63354	0.486541	0.65162	0.391534	FDR <= 0.05	CTRL	FDR <= 0.05 CTRL
UBXN11	0.0462422	1.22199e-07	1.26918e-06	0.086424	0.040181	0.208333	0.064153	FDR <= 0.05	CTRL	FDR <= 0.05 CTRL
LARS	0.151956	1.23731e-07	1.28426e-06	0.627462	0.475505	0.646991	0.371032	FDR <= 0.05	CTRL	FDR <= 0.05 CTRL
RBM4	0.0781312	1.24481e-07	1.29121e-06	0.18725	0.109119	0.334491	0.126984	FDR <= 0.05	CTRL	FDR <= 0.05 CTRL
PFKFB3	0.0608932	1.25989e-07	1.30601e-06	0.124314	0.06342	0.238426	0.083333	FDR <= 0.05	CTRL	FDR <= 0.05 CTRL
WDR76	0.0615984	1.27238e-07	1.31809e-06	0.136658	0.07506	0.282407	0.099206	FDR <= 0.05	CTRL	FDR <= 0.05 CTRL
PGAP2	0.0670132	1.28163e-07	1.32682e-06	0.149994	0.082981	0.289352	0.111772	FDR <= 0.05	CTRL	FDR <= 0.05 CTRL
OSTC	0.161018	1.29522e-07	1.33963e-06	0.786726	0.625708	0.706019	0.458995	FDR <= 0.05	CTRL	FDR <= 0.05 CTRL
RWDD2B	0.0463818	1.29569e-07	1.33963e-06	0.081564	0.035182	0.174769	0.053571	FDR <= 0.05	CTRL	FDR <= 0.05 CTRL
ATRAID	0.130816	1.31923e-07	1.36309e-06	0.466105	0.33529	0.555556	0.296296	FDR <= 0.05	CTRL	FDR <= 0.05 CTRL
NIPSNAP3A	0.0598211	1.3405e-07	1.38417e-06	0.12021	0.060389	0.239583	0.078042	FDR <= 0.05	CTRL	FDR <= 0.05 CTRL
TMTC4	0.0278132	1.34732e-07	1.39031e-06	0.04083	0.013017	0.107639	0.025132	FDR <= 0.05	CTRL	FDR <= 0.05 CTRL
SNRPD1	0.206576	1.35337e-07	1.39566e-06	1.51717	1.3106	0.849537	0.671296	FDR <= 0.05	CTRL	FDR <= 0.05 CTRL
SERPINB9	-0.166465	1.36104e-07	1.40266e-06	0.269814	0.436279	0.280093	0.277116	FDR <= 0.05	CVID	FDR <= 0.05 CVID
PFN1	-0.195661	1.36812e-07	1.40905e-06	2.79899	2.99465	0.962963	0.931878	FDR <= 0.05	CVID	FDR <= 0.05 CVID
PSMD9	0.0964394	1.37303e-07	1.4132e-06	0.281683	0.185244	0.427083	0.19709	FDR <= 0.05	CTRL	FDR <= 0.05 CTRL
PTPN12	0.0285819	1.40017e-07	1.4402e-06	0.045216	0.016634	0.116898	0.03373	FDR <= 0.05	CTRL	FDR <= 0.05 CTRL
ANKRD13D	0.0444532	1.40618e-07	1.44545e-06	0.069929	0.025476	0.144676	0.035714	FDR <= 0.05	CTRL	FDR <= 0.05 CTRL
MARCH3	0.0886301	1.42545e-07	1.46432e-06	0.20578	0.11715	0.30787	0.121032	FDR <= 0.05	CTRL	FDR <= 0.05 CTRL
EIF2B1	0.124495	1.43275e-07	1.47087e-06	0.46174	0.337246	0.552083	0.304894	FDR <= 0.05	CTRL	FDR <= 0.05 CTRL
RPA2	0.146827	1.43723e-07	1.47453e-06	0.63817	0.491343	0.641204	0.384259	FDR <= 0.05	CTRL	FDR <= 0.05 CTRL
TELO2	0.0839764	1.43883e-07	1.47518e-06	0.210961	0.126985	0.354167	0.142196	FDR <= 0.05	CTRL	FDR <= 0.05 CTRL
C12orf57	0.148467	1.43972e-07	1.47518e-06	0.562967	0.414499	0.604167	0.32672	FDR <= 0.05	CTRL	FDR <= 0.05 CTRL
GLRX3	0.134924	1.4428e-07	1.47739e-06	0.535297	0.400374	0.584491	0.33664	FDR <= 0.05	CTRL	FDR <= 0.05 CTRL
CTSA	0.105609	1.44696e-07	1.4807e-06	0.317209	0.2116	0.453704	0.212302	FDR <= 0.05	CTRL	FDR <= 0.05 CTRL
AIMP1	0.144306	1.45944e-07	1.49251e-06	0.583479	0.439173	0.621528	0.353836	FDR <= 0.05	CTRL	FDR <= 0.05 CTRL
PAX5	0.154482	1.48216e-07	1.51478e-06	0.616376	0.461894	0.616898	0.347222	FDR <= 0.05	CTRL	FDR <= 0.05 CTRL
TMEM134	0.0931377	1.48995e-07	1.52177e-06	0.26454	0.171402	0.405093	0.185185	FDR <= 0.05	CTRL	FDR <= 0.05 CTRL
FAM64A	0.0170945	1.50384e-07	1.53497e-06	0.022885	0.005791	0.076389	0.011905	FDR <= 0.05	CTRL	FDR <= 0.05 CTRL
SAMM50	0.111871	1.51417e-07	1.54342e-06	0.384056	0.272185	0.506944	0.261905	FDR <= 0.05	CTRL	FDR <= 0.05 CTRL
POP5	0.124162	1.51497e-07	1.54342e-06	0.443165	0.319003	0.537037	0.279762	FDR <= 0.05	CTRL	FDR <= 0.05 CTRL
FARSA	0.154671	1.51501e-07	1.54342e-06	0.703463	0.548791	0.677083	0.416667	FDR <= 0.05	CTRL	FDR <= 0.05 CTRL
MANF	0.151402	1.52152e-07	1.54906e-06	0.634651	0.483249	0.607639	0.376323	FDR <= 0.05	CTRL	FDR <= 0.05 CTRL
MALSU1	0.134099	1.54038e-07	1.56692e-06	0.528604	0.394505	0.577546	0.332011	FDR <= 0.05	CTRL	FDR <= 0.05 CTRL
TOMM22	0.192667	1.54102e-07	1.56692e-06	1.37949	1.18682	0.850694	0.659392	FDR <= 0.05	CTRL	FDR <= 0.05 CTRL
CYB5A	0.159596	1.54907e-07	1.57409e-06	0.779357	0.61976	0.703704	0.455026	FDR <= 0.05	CTRL	FDR <= 0.05 CTRL
NHP2	0.208783	1.58521e-07	1.60979e-06	1.66388	1.4551	0.853009	0.71164	FDR <= 0.05	CTRL	FDR <= 0.05 CTRL
RANBP1	0.193972	1.61151e-07	1.63547e-06	1.06357	0.869598	0.710648	0.509259	FDR <= 0.05	CTRL	FDR <= 0.05 CTRL
GPR89A	0.0340987	1.62108e-07	1.64413e-06	0.05166	0.017561	0.114583	0.031085	FDR <= 0.05	CTRL	FDR <= 0.05 CTRL
CDK6	-0.130627	1.63388e-07	1.65606e-06	0.224649	0.355276	0.320602	0.289021	FDR <= 0.05	CVID	FDR <= 0.05 CVID
NT5C3B	0.0647195	1.64145e-07	1.66268e-06	0.151361	0.086641	0.288194	0.118386	FDR <= 0.05	CTRL	FDR <= 0.05 CTRL
NARF	0.0839231	1.64358e-07	1.66378e-06	0.212046	0.128123	0.356481	0.143519	FDR <= 0.05	CTRL	FDR <= 0.05 CTRL
RTFDC1	0.13262	1.65299e-07	1.67225e-06	0.512155	0.379535	0.612269	0.32672	FDR <= 0.05	CTRL	FDR <= 0.05 CTRL
UBR7	0.0617951	1.67198e-07	1.6904e-06	0.133441	0.071646	0.277778	0.093254	FDR <= 0.05	CTRL	FDR <= 0.05 CTRL
FAM127A	0.0608237	1.67627e-07	1.693e-06	0.130193	0.069369	0.261574	0.091931	FDR <= 0.05	CTRL	FDR <= 0.05 CTRL
RAB34	0.0626277	1.67668e-07	1.693e-06	0.131147	0.068519	0.240741	0.085317	FDR <= 0.05	CTRL	FDR <= 0.05 CTRL
HTR3A	0.0139058	1.67837e-07	1.69364e-06	0.016488	0.002582	0.047454	0.008598	FDR <= 0.05	CTRL	FDR <= 0.05 CTRL
C4orf3	0.158909	1.68002e-07	1.69423e-06	0.751367	0.592458	0.681713	0.437831	FDR <= 0.05	CTRL	FDR <= 0.05 CTRL
PPA2	0.0989661	1.68318e-07	1.69635e-06	0.30343	0.204464	0.436343	0.215608	FDR <= 0.05	CTRL	FDR <= 0.05 CTRL
SCPEP1	0.0678174	1.69439e-07	1.70657e-06	0.141956	0.074139	0.256944	0.093254	FDR <= 0.05	CTRL	FDR <= 0.05 CTRL
ATP6V0D1	0.132039	1.69956e-07	1.71016e-06	0.490213	0.358174	0.570602	0.30754	FDR <= 0.05	CTRL	FDR <= 0.05 CTRL
STAT1	-0.219677	1.70009e-07	1.71016e-06	0.838554	1.05823	0.697917	0.593254	FDR <= 0.05	CVID	FDR <= 0.05 CVID
FAM65B	0.0737692	1.70648e-07	1.7155e-06	0.155049	0.08128	0.25463	0.095238	FDR <= 0.05	CTRL	FDR <= 0.05 CTRL
TMEM219	0.108263	1.71249e-07	1.72046e-06	0.31329	0.205026	0.453704	0.199074	FDR <= 0.05	CTRL	FDR <= 0.05 CTRL
BRIX1	0.141737	1.74067e-07	1.74767e-06	0.598406	0.45667	0.625	0.377646	FDR <= 0.05	CTRL	FDR <= 0.05 CTRL
IRF4	-0.164023	1.74462e-07	1.74978e-06	0.335664	0.499687	0.369213	0.349868	FDR <= 0.05	CVID	FDR <= 0.05 CVID
NSL1	0.106023	1.74617e-07	1.74978e-06	0.327505	0.221482	0.454861	0.222222	FDR <= 0.05	CTRL	FDR <= 0.05 CTRL
NUDT16L1	0.0835437	1.74633e-07	1.74978e-06	0.23128	0.147736	0.388889	0.172619	FDR <= 0.05	CTRL	FDR <= 0.05 CTRL
ITGAL	0.0578309	1.74715e-07	1.74978e-06	0.116679	0.058848	0.224537	0.083333	FDR <= 0.05	CTRL	FDR <= 0.05 CTRL
HUWE1	-0.198055	1.77585e-07	1.77741e-06	0.638439	0.836494	0.626157	0.51918	FDR <= 0.05	CVID	FDR <= 0.05 CVID
PSIP1	0.0841391	1.79501e-07	1.79546e-06	0.225428	0.141289	0.353009	0.161376	FDR <= 0.05	CTRL	FDR <= 0.05 CTRL
ABHD11	0.054053	1.86306e-07	1.8613e-06	0.110635	0.056582	0.240741	0.082672	FDR <= 0.05	CTRL	FDR <= 0.05 CTRL
SMIM12	0.132464	1.86317e-07	1.8613e-06	0.495903	0.36344	0.59375	0.311508	FDR <= 0.05	CTRL	FDR <= 0.05 CTRL
TMEM159	0.0475371	1.87342e-07	1.87038e-06	0.089996	0.042459	0.211806	0.066799	FDR <= 0.05	CTRL	FDR <= 0.05 CTRL
HNRNPAB	0.158771	1.88737e-07	1.88313e-06	0.685318	0.526547	0.585648	0.368386	FDR <= 0.05	CTRL	FDR <= 0.05 CTRL
CDKN2AIPNL	0.0984966	1.88999e-07	1.88456e-06	0.303012	0.204515	0.440972	0.217593	FDR <= 0.05	CTRL	FDR <= 0.05 CTRL
BAZ1B	0.111565	1.97308e-07	1.96619e-06	0.370149	0.258584	0.476852	0.240079	FDR <= 0.05	CTRL	FDR <= 0.05 CTRL
NCBP2	0.139467	1.97444e-07	1.96631e-06	0.571639	0.432172	0.62037	0.36045	FDR <= 0.05	CTRL	FDR <= 0.05 CTRL
ATAD3B	0.065856	1.98031e-07	1.97077e-06	0.148716	0.08286	0.28125	0.107804	FDR <= 0.05	CTRL	FDR <= 0.05 CTRL
IFT27	0.0531532	1.98138e-07	1.97077e-06	0.108015	0.054862	0.225694	0.075397	FDR <= 0.05	CTRL	FDR <= 0.05 CTRL
SLC25A38	0.107966	2.00478e-07	1.99281e-06	0.326846	0.21888	0.454861	0.216931	FDR <= 0.05	CTRL	FDR <= 0.05 CTRL
DDX27	0.134004	2.01475e-07	2.0014e-06	0.529083	0.395079	0.587963	0.335317	FDR <= 0.05	CTRL	FDR <= 0.05 CTRL
BABAM1	0.0677895	2.01594e-07	2.0014e-06	0.153305	0.085516	0.291667	0.11045	FDR <= 0.05	CTRL	FDR <= 0.05 CTRL
C8orf76	0.0561533	2.04958e-07	2.03354e-06	0.109777	0.053624	0.221065	0.070106	FDR <= 0.05	CTRL	FDR <= 0.05 CTRL
TSFM	0.066548	2.08956e-07	2.07192e-06	0.160131	0.093583	0.3125	0.122354	FDR <= 0.05	CTRL	FDR <= 0.05 CTRL
SLC12A9	0.0512331	2.09126e-07	2.07232e-06	0.094244	0.043011	0.189815	0.061508	FDR <= 0.05	CTRL	FDR <= 0.05 CTRL
CTNNBL1	0.0986938	2.1349e-07	2.11425e-06	0.299345	0.200651	0.439815	0.208333	FDR <= 0.05	CTRL	FDR <= 0.05 CTRL
SRM	0.0829512	2.15842e-07	2.13622e-06	0.212873	0.129922	0.346065	0.14418	FDR <= 0.05	CTRL	FDR <= 0.05 CTRL
TFEB	0.0987717	2.16255e-07	2.13898e-06	0.275661	0.176889	0.405093	0.180556	FDR <= 0.05	CTRL	FDR <= 0.05 CTRL
RPP21	0.0678944	2.16621e-07	2.14128e-06	0.142734	0.07484	0.263889	0.087302	FDR <= 0.05	CTRL	FDR <= 0.05 CTRL
PRPF31	0.132485	2.21004e-07	2.18325e-06	0.546711	0.414227	0.608796	0.350529	FDR <= 0.05	CTRL	FDR <= 0.05 CTRL
ANXA5	0.136028	2.21642e-07	2.1882e-06	0.505675	0.369647	0.550926	0.304233	FDR <= 0.05	CTRL	FDR <= 0.05 CTRL
ZNF672	0.0758661	2.2405e-07	2.21061e-06	0.17946	0.103594	0.327546	0.121693	FDR <= 0.05	CTRL	FDR <= 0.05 CTRL
NQO2	0.060747	2.25838e-07	2.22687e-06	0.13273	0.071983	0.266204	0.099868	FDR <= 0.05	CTRL	FDR <= 0.05 CTRL
TAF12	0.0913042	2.26785e-07	2.23483e-06	0.259015	0.167711	0.416667	0.183862	FDR <= 0.05	CTRL	FDR <= 0.05 CTRL
ALPL	0.0143233	2.29589e-07	2.26107e-06	0.017293	0.00297	0.047454	0.009259	FDR <= 0.05	CTRL	FDR <= 0.05 CTRL
MBP	0.0803453	2.30653e-07	2.27015e-06	0.205086	0.124741	0.337963	0.144841	FDR <= 0.05	CTRL	FDR <= 0.05 CTRL
SCAF11	0.153175	2.31448e-07	2.27657e-06	0.670139	0.516964	0.662037	0.391534	FDR <= 0.05	CTRL	FDR <= 0.05 CTRL
DKC1	0.161572	2.34469e-07	2.30487e-06	0.790814	0.629242	0.694444	0.440476	FDR <= 0.05	CTRL	FDR <= 0.05 CTRL
SF3B5	0.168064	2.34962e-07	2.3083e-06	0.905757	0.737692	0.709491	0.494709	FDR <= 0.05	CTRL	FDR <= 0.05 CTRL
SNRNP40	0.143794	2.35845e-07	2.31516e-06	0.653138	0.509344	0.652778	0.406746	FDR <= 0.05	CTRL	FDR <= 0.05 CTRL
CASP1	0.0721151	2.35951e-07	2.31516e-06	0.153408	0.081293	0.268519	0.087302	FDR <= 0.05	CTRL	FDR <= 0.05 CTRL
ENTPD1	0.07904	2.36496e-07	2.31909e-06	0.194641	0.115601	0.309028	0.132937	FDR <= 0.05	CTRL	FDR <= 0.05 CTRL
HVCN1	0.152359	2.41584e-07	2.36753e-06	0.597243	0.444884	0.613426	0.339286	FDR <= 0.05	CTRL	FDR <= 0.05 CTRL
LLNLR-245B6.1	0.0455414	2.43888e-07	2.38864e-06	0.082779	0.037238	0.185185	0.058862	FDR <= 0.05	CTRL	FDR <= 0.05 CTRL
MALAT1	-0.150471	2.44262e-07	2.39084e-06	4.42897	4.57944	0.998843	1	FDR <= 0.05	CVID	FDR <= 0.05 CVID
APEH	0.0989233	2.45961e-07	2.40599e-06	0.30682	0.207897	0.449074	0.214286	FDR <= 0.05	CTRL	FDR <= 0.05 CTRL
NCF4	0.0850979	2.49782e-07	2.44187e-06	0.205113	0.120015	0.328704	0.119709	FDR <= 0.05	CTRL	FDR <= 0.05 CTRL
WRAP53	0.0631707	2.51206e-07	2.45429e-06	0.140487	0.077317	0.280093	0.101852	FDR <= 0.05	CTRL	FDR <= 0.05 CTRL
CD74	0.148985	2.52562e-07	2.46603e-06	4.70604	4.55706	1	0.997354	FDR <= 0.05	CTRL	FDR <= 0.05 CTRL
AP2M1	0.154516	2.56345e-07	2.50144e-06	0.726311	0.571796	0.685185	0.42328	FDR <= 0.05	CTRL	FDR <= 0.05 CTRL
ACOT8	0.0708193	2.57781e-07	2.51392e-06	0.169124	0.098304	0.319444	0.117063	FDR <= 0.05	CTRL	FDR <= 0.05 CTRL
ZC3H12D	0.0261638	2.58773e-07	2.52205e-06	0.0385	0.012336	0.099537	0.026455	FDR <= 0.05	CTRL	FDR <= 0.05 CTRL
STRBP	0.0755725	2.59211e-07	2.52478e-06	0.194795	0.119223	0.34375	0.147487	FDR <= 0.05	CTRL	FDR <= 0.05 CTRL
KRTCAP2	0.161296	2.63517e-07	2.56516e-06	0.826563	0.665268	0.737269	0.48082	FDR <= 0.05	CTRL	FDR <= 0.05 CTRL
NAE1	0.0991954	2.68747e-07	2.61447e-06	0.309111	0.209916	0.450231	0.214947	FDR <= 0.05	CTRL	FDR <= 0.05 CTRL
SAE1	0.11915	2.76048e-07	2.68387e-06	0.428381	0.309231	0.524306	0.281085	FDR <= 0.05	CTRL	FDR <= 0.05 CTRL
DLGAP5	0.0354993	2.7703e-07	2.69178e-06	0.059654	0.024154	0.143519	0.042989	FDR <= 0.05	CTRL	FDR <= 0.05 CTRL
NUDC	0.181246	2.80227e-07	2.72118e-06	1.18367	1.00242	0.80787	0.600529	FDR <= 0.05	CTRL	FDR <= 0.05 CTRL
GRPEL1	0.150546	2.80789e-07	2.72499e-06	0.696616	0.54607	0.668981	0.416667	FDR <= 0.05	CTRL	FDR <= 0.05 CTRL
KBTBD3	0.0270186	2.8238e-07	2.73876e-06	0.036623	0.009604	0.083333	0.017196	FDR <= 0.05	CTRL	FDR <= 0.05 CTRL
SPC24	0.0213345	2.85872e-07	2.77094e-06	0.032242	0.010908	0.106481	0.024471	FDR <= 0.05	CTRL	FDR <= 0.05 CTRL
RER1	0.14219	2.88709e-07	2.79674e-06	0.621228	0.479038	0.637731	0.386243	FDR <= 0.05	CTRL	FDR <= 0.05 CTRL
GDI2	0.198436	2.89263e-07	2.79987e-06	1.40204	1.2036	0.835648	0.644841	FDR <= 0.05	CTRL	FDR <= 0.05 CTRL
LLPH	0.0668821	2.89382e-07	2.79987e-06	0.163363	0.096481	0.303241	0.126984	FDR <= 0.05	CTRL	FDR <= 0.05 CTRL
METTL10	0.0579122	3.02202e-07	2.92214e-06	0.112486	0.054574	0.219907	0.068122	FDR <= 0.05	CTRL	FDR <= 0.05 CTRL
RABEPK	0.101946	3.03818e-07	2.93599e-06	0.333359	0.231412	0.469907	0.232143	FDR <= 0.05	CTRL	FDR <= 0.05 CTRL
SAFB2	0.112504	3.06251e-07	2.95771e-06	0.387653	0.275149	0.498843	0.259921	FDR <= 0.05	CTRL	FDR <= 0.05 CTRL
TNK2	0.0399205	3.08519e-07	2.97782e-06	0.06604	0.02612	0.159722	0.044312	FDR <= 0.05	CTRL	FDR <= 0.05 CTRL
PDAP1	0.174995	3.09068e-07	2.98131e-06	1.0323	0.857308	0.763889	0.547619	FDR <= 0.05	CTRL	FDR <= 0.05 CTRL
U2AF1L4	0.0737921	3.11895e-07	3.00677e-06	0.173386	0.099594	0.311343	0.116402	FDR <= 0.05	CTRL	FDR <= 0.05 CTRL
PRKACB	0.0548676	3.12233e-07	3.00821e-06	0.104824	0.049957	0.215278	0.066138	FDR <= 0.05	CTRL	FDR <= 0.05 CTRL
CSNK2A1	0.0997699	3.13854e-07	3.02201e-06	0.303367	0.203597	0.445602	0.203042	FDR <= 0.05	CTRL	FDR <= 0.05 CTRL
HLA-DRA	0.228499	3.20969e-07	3.08865e-06	3.10462	2.87613	0.988426	0.912037	FDR <= 0.05	CTRL	FDR <= 0.05 CTRL
NCAPH2	0.0756317	3.28801e-07	3.16211e-06	0.181173	0.105542	0.313657	0.127646	FDR <= 0.05	CTRL	FDR <= 0.05 CTRL
UQCC2	0.129935	3.29646e-07	3.16833e-06	0.506413	0.376478	0.587963	0.320106	FDR <= 0.05	CTRL	FDR <= 0.05 CTRL
CTSB	0.0891252	3.32219e-07	3.19114e-06	0.213476	0.124351	0.320602	0.128307	FDR <= 0.05	CTRL	FDR <= 0.05 CTRL
RARS	0.104101	3.33642e-07	3.20289e-06	0.34336	0.239259	0.471065	0.237434	FDR <= 0.05	CTRL	FDR <= 0.05 CTRL
CPNE3	0.0993808	3.37298e-07	3.23603e-06	0.301618	0.202237	0.439815	0.201058	FDR <= 0.05	CTRL	FDR <= 0.05 CTRL
DOK1	0.0789006	3.40967e-07	3.26927e-06	0.20171	0.122809	0.322917	0.13955	FDR <= 0.05	CTRL	FDR <= 0.05 CTRL
RALY	0.158211	3.41637e-07	3.27373e-06	0.777983	0.619772	0.68287	0.438492	FDR <= 0.05	CTRL	FDR <= 0.05 CTRL
PPP6C	0.114551	3.42196e-07	3.27712e-06	0.397371	0.28282	0.520833	0.265212	FDR <= 0.05	CTRL	FDR <= 0.05 CTRL
DERL2	0.106967	3.43059e-07	3.28341e-06	0.337273	0.230305	0.471065	0.224206	FDR <= 0.05	CTRL	FDR <= 0.05 CTRL
CDK5RAP2	0.0627797	3.44448e-07	3.29474e-06	0.141767	0.078988	0.28125	0.103836	FDR <= 0.05	CTRL	FDR <= 0.05 CTRL
TUBB6	0.0480713	3.44655e-07	3.29475e-06	0.081427	0.033356	0.144676	0.04828	FDR <= 0.05	CTRL	FDR <= 0.05 CTRL
CXCR4	0.117579	3.45849e-07	3.30418e-06	0.326154	0.208575	0.398148	0.180556	FDR <= 0.05	CTRL	FDR <= 0.05 CTRL
DYNC1I2	0.0789343	3.47448e-07	3.31748e-06	0.200436	0.121502	0.344907	0.140873	FDR <= 0.05	CTRL	FDR <= 0.05 CTRL
PLCG2	0.107513	3.50505e-07	3.34466e-06	0.300818	0.193305	0.40162	0.183862	FDR <= 0.05	CTRL	FDR <= 0.05 CTRL
ARL16	0.0932068	3.5126e-07	3.34987e-06	0.276565	0.183359	0.425926	0.195106	FDR <= 0.05	CTRL	FDR <= 0.05 CTRL
LYPLA1	0.130927	3.52038e-07	3.35528e-06	0.552702	0.421775	0.600694	0.358466	FDR <= 0.05	CTRL	FDR <= 0.05 CTRL
PPP2R4	0.0789956	3.5781e-07	3.40827e-06	0.212949	0.133953	0.381944	0.155423	FDR <= 0.05	CTRL	FDR <= 0.05 CTRL
MRPL15	0.134591	3.63431e-07	3.45974e-06	0.585542	0.450951	0.627315	0.371032	FDR <= 0.05	CTRL	FDR <= 0.05 CTRL
ZGRF1	0.0410279	3.65639e-07	3.47868e-06	0.071819	0.030791	0.179398	0.050926	FDR <= 0.05	CTRL	FDR <= 0.05 CTRL
C1orf228	0.0320962	3.68434e-07	3.50319e-06	0.044824	0.012728	0.096065	0.019841	FDR <= 0.05	CTRL	FDR <= 0.05 CTRL
ANKRD26	0.0527528	3.74192e-07	3.55583e-06	0.108655	0.055903	0.233796	0.085317	FDR <= 0.05	CTRL	FDR <= 0.05 CTRL
FBXO9	0.0780776	3.74576e-07	3.55736e-06	0.206906	0.128829	0.359954	0.150132	FDR <= 0.05	CTRL	FDR <= 0.05 CTRL
MRRF	0.102021	3.76737e-07	3.57575e-06	0.333379	0.231357	0.466435	0.231481	FDR <= 0.05	CTRL	FDR <= 0.05 CTRL
H2AFJ	0.0443082	3.79429e-07	3.59917e-06	0.083568	0.03926	0.197917	0.059524	FDR <= 0.05	CTRL	FDR <= 0.05 CTRL
SPATC1L	0.0663373	3.8187e-07	3.62017e-06	0.155741	0.089403	0.30787	0.115079	FDR <= 0.05	CTRL	FDR <= 0.05 CTRL
NCBP2-AS2	0.0957381	3.85244e-07	3.64999e-06	0.290937	0.195199	0.435185	0.203042	FDR <= 0.05	CTRL	FDR <= 0.05 CTRL
CCDC126	0.0495401	3.85995e-07	3.65121e-06	0.097677	0.048137	0.21412	0.070106	FDR <= 0.05	CTRL	FDR <= 0.05 CTRL
OGFR	0.11539	3.86031e-07	3.65121e-06	0.374929	0.259539	0.493056	0.236772	FDR <= 0.05	CTRL	FDR <= 0.05 CTRL
MED31	0.0759255	3.86058e-07	3.65121e-06	0.193864	0.117939	0.331019	0.140873	FDR <= 0.05	CTRL	FDR <= 0.05 CTRL
C11orf98	0.0465158	3.87061e-07	3.65853e-06	0.079497	0.032981	0.15625	0.042989	FDR <= 0.05	CTRL	FDR <= 0.05 CTRL
ICT1	0.110505	3.87977e-07	3.66401e-06	0.391666	0.281161	0.511574	0.271825	FDR <= 0.05	CTRL	FDR <= 0.05 CTRL
RPS12	0.112879	3.881e-07	3.66401e-06	4.47036	4.35748	0.994213	0.996032	FDR <= 0.05	CTRL	FDR <= 0.05 CTRL
MRPL28	0.134526	3.89965e-07	3.67945e-06	0.572506	0.43798	0.633102	0.363095	FDR <= 0.05	CTRL	FDR <= 0.05 CTRL
CBWD2	0.0855827	3.90553e-07	3.68281e-06	0.23207	0.146487	0.388889	0.158069	FDR <= 0.05	CTRL	FDR <= 0.05 CTRL
SHOC2	0.113218	3.97194e-07	3.74323e-06	0.376196	0.262978	0.515046	0.246693	FDR <= 0.05	CTRL	FDR <= 0.05 CTRL
PLK1	0.0272852	3.98504e-07	3.75336e-06	0.037511	0.010226	0.078704	0.016534	FDR <= 0.05	CTRL	FDR <= 0.05 CTRL
CENPQ	0.0509239	3.99194e-07	3.75764e-06	0.101662	0.050738	0.225694	0.072751	FDR <= 0.05	CTRL	FDR <= 0.05 CTRL
DCUN1D5	0.136222	3.9958e-07	3.75907e-06	0.585249	0.449027	0.608796	0.372354	FDR <= 0.05	CTRL	FDR <= 0.05 CTRL
GEMIN7	0.111176	4.04549e-07	3.80357e-06	0.389182	0.278006	0.509259	0.267196	FDR <= 0.05	CTRL	FDR <= 0.05 CTRL
COMMD8	0.0856201	4.0831e-07	3.83478e-06	0.242369	0.156749	0.386574	0.174603	FDR <= 0.05	CTRL	FDR <= 0.05 CTRL
HSD17B8	0.0634941	4.0849e-07	3.83478e-06	0.144511	0.081017	0.284722	0.104497	FDR <= 0.05	CTRL	FDR <= 0.05 CTRL
RCC2	0.0755849	4.08589e-07	3.83478e-06	0.177465	0.10188	0.309028	0.116402	FDR <= 0.05	CTRL	FDR <= 0.05 CTRL
MRPL49	0.10215	4.10282e-07	3.84841e-06	0.327078	0.224928	0.467593	0.224868	FDR <= 0.05	CTRL	FDR <= 0.05 CTRL
ERGIC2	0.102618	4.20702e-07	3.94383e-06	0.326863	0.224245	0.466435	0.223545	FDR <= 0.05	CTRL	FDR <= 0.05 CTRL
MMS22L	0.0428485	4.2506e-07	3.98026e-06	0.084601	0.041752	0.201389	0.065476	FDR <= 0.05	CTRL	FDR <= 0.05 CTRL
DNTTIP1	0.0813473	4.25086e-07	3.98026e-06	0.220923	0.139576	0.380787	0.156085	FDR <= 0.05	CTRL	FDR <= 0.05 CTRL
CHCHD3	0.145151	4.29064e-07	4.01516e-06	0.671288	0.526137	0.659722	0.39881	FDR <= 0.05	CTRL	FDR <= 0.05 CTRL
SIGMAR1	0.0675035	4.29561e-07	4.01745e-06	0.171353	0.10385	0.30787	0.126323	FDR <= 0.05	CTRL	FDR <= 0.05 CTRL
TPR	0.160413	4.32916e-07	4.04646e-06	0.817204	0.656792	0.711806	0.457011	FDR <= 0.05	CTRL	FDR <= 0.05 CTRL
BUB1	0.0396307	4.39211e-07	4.1029e-06	0.075208	0.035578	0.188657	0.055556	FDR <= 0.05	CTRL	FDR <= 0.05 CTRL
MRPL2	0.0974226	4.4453e-07	4.15016e-06	0.314838	0.217416	0.461806	0.224206	FDR <= 0.05	CTRL	FDR <= 0.05 CTRL
RIC8A	0.10847	4.45091e-07	4.15297e-06	0.355373	0.246903	0.482639	0.237434	FDR <= 0.05	CTRL	FDR <= 0.05 CTRL
TRPV2	0.0507941	4.54809e-07	4.24117e-06	0.096661	0.045867	0.1875	0.068122	FDR <= 0.05	CTRL	FDR <= 0.05 CTRL
BRAT1	0.0636606	4.57754e-07	4.26614e-06	0.138291	0.07463	0.267361	0.093915	FDR <= 0.05	CTRL	FDR <= 0.05 CTRL
FAM49B	0.147684	4.65053e-07	4.33164e-06	0.683671	0.535986	0.666667	0.415344	FDR <= 0.05	CTRL	FDR <= 0.05 CTRL
CWC15	0.127619	4.67087e-07	4.34805e-06	0.520959	0.393341	0.586806	0.335979	FDR <= 0.05	CTRL	FDR <= 0.05 CTRL
VPS26A	0.0705777	4.71172e-07	4.38352e-06	0.16488	0.094302	0.282407	0.116402	FDR <= 0.05	CTRL	FDR <= 0.05 CTRL
RIBC2	0.01354	4.75781e-07	4.42382e-06	0.017567	0.004027	0.05787	0.009921	FDR <= 0.05	CTRL	FDR <= 0.05 CTRL
MRPS9	0.0918577	4.78161e-07	4.44337e-06	0.281354	0.189496	0.423611	0.205688	FDR <= 0.05	CTRL	FDR <= 0.05 CTRL
DDX56	0.125742	4.84002e-07	4.49502e-06	0.492742	0.367001	0.576389	0.31746	FDR <= 0.05	CTRL	FDR <= 0.05 CTRL
NUP85	0.0639517	4.88629e-07	4.53537e-06	0.148374	0.084423	0.283565	0.112434	FDR <= 0.05	CTRL	FDR <= 0.05 CTRL
RPL36AL	0.185568	4.91019e-07	4.5549e-06	1.97578	1.79021	0.943287	0.813492	FDR <= 0.05	CTRL	FDR <= 0.05 CTRL
PPIE	0.102571	4.93876e-07	4.57875e-06	0.336523	0.233952	0.478009	0.233466	FDR <= 0.05	CTRL	FDR <= 0.05 CTRL
ITM2B	0.101823	4.96529e-07	4.60067e-06	0.289123	0.1873	0.392361	0.183201	FDR <= 0.05	CTRL	FDR <= 0.05 CTRL
ITPA	0.124345	4.9839e-07	4.61523e-06	0.495393	0.371048	0.572917	0.32672	FDR <= 0.05	CTRL	FDR <= 0.05 CTRL
VTI1B	0.116558	5.00202e-07	4.62933e-06	0.42222	0.305662	0.524306	0.28373	FDR <= 0.05	CTRL	FDR <= 0.05 CTRL
PSMD8	0.180812	5.005e-07	4.62941e-06	1.25276	1.07194	0.827546	0.619709	FDR <= 0.05	CTRL	FDR <= 0.05 CTRL
RPIA	0.145653	5.01959e-07	4.64021e-06	0.685257	0.539604	0.6875	0.417328	FDR <= 0.05	CTRL	FDR <= 0.05 CTRL
DERL3	0.0531165	5.03012e-07	4.64726e-06	0.108189	0.055072	0.226852	0.080026	FDR <= 0.05	CTRL	FDR <= 0.05 CTRL
GLA	0.067844	5.04701e-07	4.66017e-06	0.148872	0.081028	0.268519	0.098545	FDR <= 0.05	CTRL	FDR <= 0.05 CTRL
RHOBTB3	0.0141106	5.08237e-07	4.69011e-06	0.016112	0.002002	0.037037	0.005952	FDR <= 0.05	CTRL	FDR <= 0.05 CTRL
PCSK7	0.0861215	5.17248e-07	4.7705e-06	0.246108	0.159986	0.384259	0.17791	FDR <= 0.05	CTRL	FDR <= 0.05 CTRL
CCDC25	0.108997	5.19553e-07	4.789e-06	0.383262	0.274265	0.490741	0.255291	FDR <= 0.05	CTRL	FDR <= 0.05 CTRL
STRAP	0.16116	5.20905e-07	4.7987e-06	0.893657	0.732497	0.747685	0.506614	FDR <= 0.05	CTRL	FDR <= 0.05 CTRL
EIF4H	0.172544	5.21295e-07	4.79952e-06	1.092	0.919458	0.795139	0.57672	FDR <= 0.05	CTRL	FDR <= 0.05 CTRL
RUVBL1	0.125183	5.21634e-07	4.79987e-06	0.486733	0.36155	0.565972	0.313492	FDR <= 0.05	CTRL	FDR <= 0.05 CTRL
KIF24	0.0164515	5.22072e-07	4.80114e-06	0.022501	0.006049	0.068287	0.015873	FDR <= 0.05	CTRL	FDR <= 0.05 CTRL
ZMYM6NB	0.0523843	5.24949e-07	4.82482e-06	0.101663	0.049279	0.200231	0.068783	FDR <= 0.05	CTRL	FDR <= 0.05 CTRL
CYB561D2	0.0791894	5.26764e-07	4.83854e-06	0.197175	0.117986	0.322917	0.133598	FDR <= 0.05	CTRL	FDR <= 0.05 CTRL
FAM210A	0.0917056	5.27047e-07	4.83854e-06	0.268095	0.176389	0.413194	0.185185	FDR <= 0.05	CTRL	FDR <= 0.05 CTRL
H2AFV	0.113202	5.30137e-07	4.86411e-06	0.392266	0.279064	0.459491	0.234788	FDR <= 0.05	CTRL	FDR <= 0.05 CTRL
PHPT1	0.137678	5.33387e-07	4.89111e-06	0.599877	0.462198	0.635417	0.371693	FDR <= 0.05	CTRL	FDR <= 0.05 CTRL
PISD	0.0788069	5.36609e-07	4.91784e-06	0.197053	0.118246	0.325231	0.138889	FDR <= 0.05	CTRL	FDR <= 0.05 CTRL
CSTF2	0.0859477	5.38373e-07	4.93118e-06	0.247653	0.161706	0.399306	0.181217	FDR <= 0.05	CTRL	FDR <= 0.05 CTRL
DUS1L	0.0481017	5.45176e-07	4.99063e-06	0.09668	0.048578	0.200231	0.075397	FDR <= 0.05	CTRL	FDR <= 0.05 CTRL
TYSND1	0.0425414	5.46109e-07	4.9963e-06	0.080471	0.03793	0.175926	0.065476	FDR <= 0.05	CTRL	FDR <= 0.05 CTRL
MRPS18A	0.113129	5.46711e-07	4.99895e-06	0.406113	0.292984	0.537037	0.274471	FDR <= 0.05	CTRL	FDR <= 0.05 CTRL
BNIP3	0.0822559	5.505e-07	5.03072e-06	0.232466	0.150211	0.381944	0.169974	FDR <= 0.05	CTRL	FDR <= 0.05 CTRL
C12orf75	0.0744817	5.50862e-07	5.03114e-06	0.186548	0.112066	0.275463	0.118386	FDR <= 0.05	CTRL	FDR <= 0.05 CTRL
SS18	0.0878665	5.5353e-07	5.05262e-06	0.226422	0.138555	0.361111	0.142857	FDR <= 0.05	CTRL	FDR <= 0.05 CTRL
GRB2	0.175655	5.59457e-07	5.10381e-06	0.999852	0.824197	0.743056	0.511905	FDR <= 0.05	CTRL	FDR <= 0.05 CTRL
RPL13	0.105288	5.6616e-07	5.16201e-06	4.08363	3.97834	0.998843	0.993386	FDR <= 0.05	CTRL	FDR <= 0.05 CTRL
MRPL35	0.0967251	5.68079e-07	5.17655e-06	0.316952	0.220227	0.460648	0.224868	FDR <= 0.05	CTRL	FDR <= 0.05 CTRL
TXN	-0.231441	5.693e-07	5.18472e-06	1.96731	2.19875	0.91088	0.841931	FDR <= 0.05	CVID	FDR <= 0.05 CVID
GSDMD	0.110039	5.74945e-07	5.22561e-06	0.356946	0.246907	0.498843	0.226852	FDR <= 0.05	CTRL	FDR <= 0.05 CTRL
NFKBIA	-0.191346	5.74984e-07	5.22561e-06	0.713015	0.904361	0.673611	0.505291	FDR <= 0.05	CVID	FDR <= 0.05 CVID
UGP2	0.0939171	5.75004e-07	5.22561e-06	0.272498	0.178581	0.41088	0.183201	FDR <= 0.05	CTRL	FDR <= 0.05 CTRL
C9orf116	0.0165643	5.75098e-07	5.22561e-06	0.023782	0.007218	0.077546	0.017857	FDR <= 0.05	CTRL	FDR <= 0.05 CTRL
UNC45A	0.0754689	5.77929e-07	5.24834e-06	0.187592	0.112123	0.321759	0.132937	FDR <= 0.05	CTRL	FDR <= 0.05 CTRL
MAPK1IP1L	0.159368	5.91052e-07	5.36447e-06	0.806145	0.646777	0.739583	0.462963	FDR <= 0.05	CTRL	FDR <= 0.05 CTRL
UBE2D2	0.16969	5.94035e-07	5.38848e-06	1.03168	0.86199	0.789352	0.550926	FDR <= 0.05	CTRL	FDR <= 0.05 CTRL
FADS3	0.0499651	6.04392e-07	5.47932e-06	0.096772	0.046807	0.203704	0.06746	FDR <= 0.05	CTRL	FDR <= 0.05 CTRL
RBFA	0.0829091	6.05163e-07	5.48319e-06	0.238627	0.155718	0.387731	0.17328	FDR <= 0.05	CTRL	FDR <= 0.05 CTRL
VDAC2	0.173009	6.10215e-07	5.52371e-06	1.08174	0.908733	0.780093	0.564153	FDR <= 0.05	CTRL	FDR <= 0.05 CTRL
ANKRD10	0.0904804	6.10326e-07	5.52371e-06	0.252598	0.162118	0.394676	0.179233	FDR <= 0.05	CTRL	FDR <= 0.05 CTRL
MCMBP	0.0665418	6.16273e-07	5.57438e-06	0.153703	0.087161	0.28125	0.111111	FDR <= 0.05	CTRL	FDR <= 0.05 CTRL
RPAP3	0.0999308	6.22505e-07	5.62756e-06	0.302908	0.202977	0.43287	0.203704	FDR <= 0.05	CTRL	FDR <= 0.05 CTRL
BIK	0.0174662	6.28544e-07	5.67894e-06	0.022718	0.005252	0.05787	0.011905	FDR <= 0.05	CTRL	FDR <= 0.05 CTRL
GNAI2	0.0848221	6.30442e-07	5.69287e-06	0.246212	0.16139	0.394676	0.175926	FDR <= 0.05	CTRL	FDR <= 0.05 CTRL
MT1F	0.0667473	6.38098e-07	5.75874e-06	0.150399	0.083652	0.271991	0.097222	FDR <= 0.05	CTRL	FDR <= 0.05 CTRL
COMMD1	0.154481	6.41061e-07	5.78221e-06	0.781627	0.627146	0.734954	0.462302	FDR <= 0.05	CTRL	FDR <= 0.05 CTRL
SF3B2	0.177125	6.49057e-07	5.85104e-06	1.30106	1.12393	0.880787	0.646825	FDR <= 0.05	CTRL	FDR <= 0.05 CTRL
YBEY	0.0740522	6.49854e-07	5.85491e-06	0.190543	0.116491	0.344907	0.142196	FDR <= 0.05	CTRL	FDR <= 0.05 CTRL
RFXANK	0.0908427	6.50989e-07	5.86183e-06	0.282461	0.191618	0.425926	0.204365	FDR <= 0.05	CTRL	FDR <= 0.05 CTRL
LINC00339	0.0365545	6.65791e-07	5.99174e-06	0.058685	0.022131	0.138889	0.035714	FDR <= 0.05	CTRL	FDR <= 0.05 CTRL
SPI1	0.121447	6.73535e-07	6.05716e-06	0.414034	0.292586	0.515046	0.255952	FDR <= 0.05	CTRL	FDR <= 0.05 CTRL
NT5DC1	0.0865351	6.73818e-07	6.05716e-06	0.249673	0.163138	0.384259	0.177249	FDR <= 0.05	CTRL	FDR <= 0.05 CTRL
GPS1	0.118762	6.78423e-07	6.09513e-06	0.475795	0.357033	0.568287	0.320767	FDR <= 0.05	CTRL	FDR <= 0.05 CTRL
RPL8	0.122983	6.95456e-07	6.24464e-06	3.77551	3.65253	0.991898	0.983466	FDR <= 0.05	CTRL	FDR <= 0.05 CTRL
JAGN1	0.126741	6.98399e-07	6.26755e-06	0.51128	0.384539	0.583333	0.330026	FDR <= 0.05	CTRL	FDR <= 0.05 CTRL
RUSC1	0.0623714	7.02908e-07	6.30159e-06	0.142929	0.080558	0.28125	0.10582	FDR <= 0.05	CTRL	FDR <= 0.05 CTRL
CD40	-0.209788	7.02981e-07	6.30159e-06	1.55421	1.764	0.912037	0.811508	FDR <= 0.05	CVID	FDR <= 0.05 CVID
HCLS1	0.181036	7.07281e-07	6.33657e-06	1.27417	1.09313	0.849537	0.632937	FDR <= 0.05	CTRL	FDR <= 0.05 CTRL
SRSF5	0.162969	7.12533e-07	6.38005e-06	0.849515	0.686546	0.733796	0.48082	FDR <= 0.05	CTRL	FDR <= 0.05 CTRL
PLCXD1	0.0298069	7.1706e-07	6.41698e-06	0.049058	0.019251	0.126157	0.037037	FDR <= 0.05	CTRL	FDR <= 0.05 CTRL
PHF7	0.0172855	7.24849e-07	6.48306e-06	0.024099	0.006813	0.070602	0.017857	FDR <= 0.05	CTRL	FDR <= 0.05 CTRL
TBC1D5	0.0917122	7.2805e-07	6.50804e-06	0.2526	0.160888	0.377315	0.166667	FDR <= 0.05	CTRL	FDR <= 0.05 CTRL
TMEM59	0.130737	7.32114e-07	6.54071e-06	0.489674	0.358937	0.581019	0.298942	FDR <= 0.05	CTRL	FDR <= 0.05 CTRL
PLP2	0.123315	7.35361e-07	6.56604e-06	0.423848	0.300534	0.474537	0.249339	FDR <= 0.05	CTRL	FDR <= 0.05 CTRL
MRPL45	0.0956089	7.56175e-07	6.74812e-06	0.312578	0.21697	0.456019	0.222222	FDR <= 0.05	CTRL	FDR <= 0.05 CTRL
LINC00969	0.0754732	7.58363e-07	6.76387e-06	0.191292	0.115818	0.334491	0.135582	FDR <= 0.05	CTRL	FDR <= 0.05 CTRL
GUSB	0.0636047	7.64337e-07	6.81334e-06	0.15005	0.086445	0.282407	0.109127	FDR <= 0.05	CTRL	FDR <= 0.05 CTRL
RNF141	0.063454	7.68088e-07	6.84296e-06	0.147167	0.083713	0.274306	0.106481	FDR <= 0.05	CTRL	FDR <= 0.05 CTRL
CCT7	0.184521	7.7307e-07	6.88351e-06	1.32421	1.13969	0.835648	0.630291	FDR <= 0.05	CTRL	FDR <= 0.05 CTRL
AARSD1	0.0369567	7.78096e-07	6.9244e-06	0.060811	0.023854	0.137731	0.034392	FDR <= 0.05	CTRL	FDR <= 0.05 CTRL
ZCRB1	0.112555	7.78792e-07	6.92674e-06	0.418971	0.306416	0.516204	0.277778	FDR <= 0.05	CTRL	FDR <= 0.05 CTRL
ATP6V0E1	0.176986	7.82282e-07	6.95391e-06	1.38617	1.20918	0.893519	0.689153	FDR <= 0.05	CTRL	FDR <= 0.05 CTRL
C15orf57	0.103883	7.86316e-07	6.98588e-06	0.334969	0.231086	0.459491	0.222222	FDR <= 0.05	CTRL	FDR <= 0.05 CTRL
HIBADH	0.0500506	7.87278e-07	6.99054e-06	0.1054	0.055349	0.231481	0.077381	FDR <= 0.05	CTRL	FDR <= 0.05 CTRL
IER2	0.171533	7.89717e-07	7.00672e-06	0.859315	0.687782	0.730324	0.457672	FDR <= 0.05	CTRL	FDR <= 0.05 CTRL
CBWD1	0.0576047	7.89978e-07	7.00672e-06	0.126447	0.068842	0.261574	0.089947	FDR <= 0.05	CTRL	FDR <= 0.05 CTRL
CPPED1	0.0367349	7.9624e-07	7.05834e-06	0.063404	0.026669	0.140046	0.042328	FDR <= 0.05	CTRL	FDR <= 0.05 CTRL
METTL23	0.0813458	8.02702e-07	7.11168e-06	0.215735	0.13439	0.349537	0.146164	FDR <= 0.05	CTRL	FDR <= 0.05 CTRL
NDUFC2	0.0475982	8.04641e-07	7.12417e-06	0.09621	0.048612	0.22338	0.07209	FDR <= 0.05	CTRL	FDR <= 0.05 CTRL
ADGRG5	0.0304835	8.05004e-07	7.12417e-06	0.044554	0.014071	0.094907	0.025794	FDR <= 0.05	CTRL	FDR <= 0.05 CTRL
RSRC1	0.0920925	8.07312e-07	7.14064e-06	0.272873	0.18078	0.416667	0.187169	FDR <= 0.05	CTRL	FDR <= 0.05 CTRL
MTPN	0.137062	8.08437e-07	7.14664e-06	0.594712	0.457651	0.614583	0.368386	FDR <= 0.05	CTRL	FDR <= 0.05 CTRL
ASMTL	0.0951897	8.18026e-07	7.2274e-06	0.306585	0.211395	0.445602	0.218915	FDR <= 0.05	CTRL	FDR <= 0.05 CTRL
ATF5	-0.176345	8.37417e-07	7.39464e-06	0.364891	0.541236	0.34838	0.332011	FDR <= 0.05	CVID	FDR <= 0.05 CVID
BCL7A	0.100306	8.43236e-07	7.44191e-06	0.280683	0.180377	0.393519	0.170635	FDR <= 0.05	CTRL	FDR <= 0.05 CTRL
FAM192A	0.104895	8.44892e-07	7.45241e-06	0.351903	0.247009	0.471065	0.240741	FDR <= 0.05	CTRL	FDR <= 0.05 CTRL
NAA10	0.0782377	8.50372e-07	7.4966e-06	0.216673	0.138435	0.373843	0.160053	FDR <= 0.05	CTRL	FDR <= 0.05 CTRL
IL10RB	0.0615152	8.73136e-07	7.69304e-06	0.123052	0.061537	0.212963	0.070106	FDR <= 0.05	CTRL	FDR <= 0.05 CTRL
RBM14	0.0651345	8.79441e-07	7.74431e-06	0.149269	0.084134	0.283565	0.099868	FDR <= 0.05	CTRL	FDR <= 0.05 CTRL
SYCE2	0.00815862	8.85082e-07	7.7897e-06	0.009325	0.001166	0.027778	0.005291	FDR <= 0.05	CTRL	FDR <= 0.05 CTRL
HSDL2	0.0627252	8.89226e-07	7.82186e-06	0.146153	0.083428	0.275463	0.105159	FDR <= 0.05	CTRL	FDR <= 0.05 CTRL
KIF11	0.0318829	8.94679e-07	7.8655e-06	0.057998	0.026115	0.145833	0.050926	FDR <= 0.05	CTRL	FDR <= 0.05 CTRL
TSTA3	0.119127	8.96258e-07	7.87504e-06	0.482734	0.363607	0.565972	0.316799	FDR <= 0.05	CTRL	FDR <= 0.05 CTRL
NDUFA7	0.0319717	9.01588e-07	7.91752e-06	0.048534	0.016562	0.106481	0.026455	FDR <= 0.05	CTRL	FDR <= 0.05 CTRL
CCDC77	0.039175	9.02487e-07	7.92106e-06	0.073122	0.033947	0.178241	0.053571	FDR <= 0.05	CTRL	FDR <= 0.05 CTRL
FAIM	0.054859	9.11168e-07	7.99286e-06	0.122497	0.067638	0.25	0.090608	FDR <= 0.05	CTRL	FDR <= 0.05 CTRL
ARL4D	0.0402799	9.12631e-07	8.0013e-06	0.056187	0.015907	0.087963	0.020503	FDR <= 0.05	CTRL	FDR <= 0.05 CTRL
NADSYN1	0.0724753	9.18658e-07	8.04972e-06	0.18212	0.109644	0.335648	0.123677	FDR <= 0.05	CTRL	FDR <= 0.05 CTRL
NAA20	0.135337	9.27733e-07	8.12478e-06	0.624026	0.488689	0.646991	0.391534	FDR <= 0.05	CTRL	FDR <= 0.05 CTRL
C1orf43	0.15096	9.32845e-07	8.16508e-06	0.77473	0.62377	0.710648	0.455026	FDR <= 0.05	CTRL	FDR <= 0.05 CTRL
BRCA2	0.0633102	9.36487e-07	8.19247e-06	0.15459	0.091279	0.290509	0.115079	FDR <= 0.05	CTRL	FDR <= 0.05 CTRL
IKZF3	0.146047	9.38558e-07	8.20609e-06	0.615659	0.469612	0.62037	0.349206	FDR <= 0.05	CTRL	FDR <= 0.05 CTRL
MAD2L1BP	0.0555256	9.39072e-07	8.20609e-06	0.121727	0.066201	0.241898	0.079365	FDR <= 0.05	CTRL	FDR <= 0.05 CTRL
MRPL47	0.125399	9.41983e-07	8.22703e-06	0.523834	0.398436	0.586806	0.339947	FDR <= 0.05	CTRL	FDR <= 0.05 CTRL
TIMM22	0.0950698	9.48408e-07	8.27861e-06	0.305907	0.210837	0.444444	0.213624	FDR <= 0.05	CTRL	FDR <= 0.05 CTRL
EIF3D	0.165845	9.55745e-07	8.33811e-06	0.963988	0.798143	0.773148	0.525794	FDR <= 0.05	CTRL	FDR <= 0.05 CTRL
DDIT4	0.17015	9.70602e-07	8.4631e-06	0.75392	0.583771	0.606481	0.382275	FDR <= 0.05	CTRL	FDR <= 0.05 CTRL
SSU72	0.109081	9.77938e-07	8.52241e-06	0.374917	0.265837	0.493056	0.244709	FDR <= 0.05	CTRL	FDR <= 0.05 CTRL
PHF14	0.100842	9.89558e-07	8.61898e-06	0.330698	0.229856	0.459491	0.223545	FDR <= 0.05	CTRL	FDR <= 0.05 CTRL
WDHD1	0.0510757	9.93211e-07	8.64608e-06	0.113751	0.062675	0.248843	0.090608	FDR <= 0.05	CTRL	FDR <= 0.05 CTRL
ATP5B	0.192027	9.99e-07	8.69174e-06	1.50911	1.31709	0.851852	0.675926	FDR <= 0.05	CTRL	FDR <= 0.05 CTRL
LYRM4	0.117877	1.00137e-06	8.7076e-06	0.448954	0.331077	0.534722	0.287037	FDR <= 0.05	CTRL	FDR <= 0.05 CTRL
COPB1	0.0938278	1.00849e-06	8.76477e-06	0.277915	0.184087	0.415509	0.189153	FDR <= 0.05	CTRL	FDR <= 0.05 CTRL
CRAT	0.0285375	1.02195e-06	8.87688e-06	0.04787	0.019333	0.133102	0.035714	FDR <= 0.05	CTRL	FDR <= 0.05 CTRL
PPA1	0.19322	1.0246e-06	8.89511e-06	1.49649	1.30326	0.837963	0.669974	FDR <= 0.05	CTRL	FDR <= 0.05 CTRL
PAXIP1	0.0370844	1.03202e-06	8.95334e-06	0.067826	0.030742	0.167824	0.048942	FDR <= 0.05	CTRL	FDR <= 0.05 CTRL
EIF3B	0.0958597	1.03243e-06	8.95334e-06	0.295394	0.199534	0.434028	0.20172	FDR <= 0.05	CTRL	FDR <= 0.05 CTRL
ABI1	0.113213	1.07766e-06	9.34048e-06	0.396952	0.283739	0.519676	0.256614	FDR <= 0.05	CTRL	FDR <= 0.05 CTRL
SRI	0.164297	1.09456e-06	9.48183e-06	1.01708	0.852787	0.773148	0.553571	FDR <= 0.05	CTRL	FDR <= 0.05 CTRL
P4HB	0.151186	1.09686e-06	9.49664e-06	0.762642	0.611456	0.666667	0.431878	FDR <= 0.05	CTRL	FDR <= 0.05 CTRL
C17orf99	0.0207757	1.14287e-06	9.88961e-06	0.026657	0.005882	0.061343	0.012566	FDR <= 0.05	CTRL	FDR <= 0.05 CTRL
PNPLA6	0.0478027	1.15289e-06	9.97095e-06	0.092883	0.04508	0.204861	0.063492	FDR <= 0.05	CTRL	FDR <= 0.05 CTRL
TMEM147	0.140086	1.1586e-06	1.00126e-05	0.669835	0.529748	0.657407	0.410714	FDR <= 0.05	CTRL	FDR <= 0.05 CTRL
DHX29	0.0949724	1.15896e-06	1.00126e-05	0.302176	0.207204	0.446759	0.215608	FDR <= 0.05	CTRL	FDR <= 0.05 CTRL
APH1A	0.149002	1.17065e-06	1.01081e-05	0.7689	0.619898	0.710648	0.457011	FDR <= 0.05	CTRL	FDR <= 0.05 CTRL
CORO1C	0.0494337	1.17307e-06	1.01235e-05	0.099294	0.049861	0.208333	0.070767	FDR <= 0.05	CTRL	FDR <= 0.05 CTRL
FOPNL	0.0770723	1.19818e-06	1.03346e-05	0.204825	0.127753	0.34838	0.140873	FDR <= 0.05	CTRL	FDR <= 0.05 CTRL
SFI1	0.0412172	1.2096e-06	1.04275e-05	0.078755	0.037537	0.175926	0.061508	FDR <= 0.05	CTRL	FDR <= 0.05 CTRL
ARMC1	0.0886887	1.21261e-06	1.04478e-05	0.272696	0.184008	0.416667	0.194444	FDR <= 0.05	CTRL	FDR <= 0.05 CTRL
C6orf1	0.0963846	1.21597e-06	1.04711e-05	0.270839	0.174454	0.393519	0.170635	FDR <= 0.05	CTRL	FDR <= 0.05 CTRL
ZFAND2B	0.0735859	1.21747e-06	1.04784e-05	0.190898	0.117312	0.335648	0.140873	FDR <= 0.05	CTRL	FDR <= 0.05 CTRL
DLEU1	0.0649027	1.21935e-06	1.04889e-05	0.168049	0.103146	0.309028	0.132275	FDR <= 0.05	CTRL	FDR <= 0.05 CTRL
RPL39L	0.043932	1.22442e-06	1.05269e-05	0.085018	0.041086	0.202546	0.066799	FDR <= 0.05	CTRL	FDR <= 0.05 CTRL
ACADS	0.0334736	1.2332e-06	1.05967e-05	0.054264	0.02079	0.128472	0.037037	FDR <= 0.05	CTRL	FDR <= 0.05 CTRL
UCHL5	0.113243	1.25108e-06	1.07406e-05	0.436281	0.323038	0.513889	0.285053	FDR <= 0.05	CTRL	FDR <= 0.05 CTRL
IMP4	0.159904	1.2513e-06	1.07406e-05	0.939921	0.780017	0.762731	0.524471	FDR <= 0.05	CTRL	FDR <= 0.05 CTRL
S100A11	0.134821	1.26223e-06	1.08286e-05	0.516811	0.38199	0.554398	0.294312	FDR <= 0.05	CTRL	FDR <= 0.05 CTRL
PUF60	0.15007	1.2759e-06	1.094e-05	0.804774	0.654704	0.71875	0.472222	FDR <= 0.05	CTRL	FDR <= 0.05 CTRL
HMGXB4	0.0741456	1.28058e-06	1.09742e-05	0.198747	0.124601	0.337963	0.149471	FDR <= 0.05	CTRL	FDR <= 0.05 CTRL
STAG3	0.171073	1.29301e-06	1.10748e-05	0.833465	0.662392	0.672454	0.435185	FDR <= 0.05	CTRL	FDR <= 0.05 CTRL
PBDC1	0.10377	1.32008e-06	1.12975e-05	0.368642	0.264873	0.494213	0.255291	FDR <= 0.05	CTRL	FDR <= 0.05 CTRL
AIF1	0.0410437	1.32042e-06	1.12975e-05	0.082275	0.041231	0.196759	0.068122	FDR <= 0.05	CTRL	FDR <= 0.05 CTRL
CCL4	-0.16814	1.35097e-06	1.15527e-05	0.152263	0.320403	0.09375	0.140873	FDR <= 0.05	CVID	FDR <= 0.05 CVID
HOXB2	0.0220666	1.35527e-06	1.15833e-05	0.029024	0.006958	0.0625	0.011905	FDR <= 0.05	CTRL	FDR <= 0.05 CTRL
PPIG	0.144684	1.3721e-06	1.17209e-05	0.716132	0.571448	0.667824	0.417328	FDR <= 0.05	CTRL	FDR <= 0.05 CTRL
GGA1	0.0723235	1.3731e-06	1.17231e-05	0.172897	0.100573	0.28125	0.119709	FDR <= 0.05	CTRL	FDR <= 0.05 CTRL
DDOST	0.140469	1.38425e-06	1.1812e-05	0.672213	0.531744	0.670139	0.410053	FDR <= 0.05	CTRL	FDR <= 0.05 CTRL
GBGT1	0.0749998	1.38632e-06	1.18233e-05	0.188925	0.113925	0.306713	0.125661	FDR <= 0.05	CTRL	FDR <= 0.05 CTRL
HLA-E	-0.205883	1.38741e-06	1.18263e-05	1.76551	1.97139	0.957176	0.857143	FDR <= 0.05	CVID	FDR <= 0.05 CVID
POLR2I	0.153886	1.39115e-06	1.18501e-05	0.830493	0.676608	0.688657	0.467593	FDR <= 0.05	CTRL	FDR <= 0.05 CTRL
SEPHS2	0.13445	1.39169e-06	1.18501e-05	0.575718	0.441268	0.621528	0.349206	FDR <= 0.05	CTRL	FDR <= 0.05 CTRL
CAMLG	0.10366	1.4014e-06	1.19265e-05	0.347247	0.243587	0.476852	0.232804	FDR <= 0.05	CTRL	FDR <= 0.05 CTRL
XRCC2	0.0344052	1.42455e-06	1.2117e-05	0.065468	0.031062	0.178241	0.058201	FDR <= 0.05	CTRL	FDR <= 0.05 CTRL
AC009403.2	0.0372246	1.42813e-06	1.2141e-05	0.059284	0.02206	0.114583	0.036376	FDR <= 0.05	CTRL	FDR <= 0.05 CTRL
ARID3B	0.0452195	1.42916e-06	1.21433e-05	0.093498	0.048279	0.194444	0.073413	FDR <= 0.05	CTRL	FDR <= 0.05 CTRL
HNRNPK	0.181462	1.44968e-06	1.23111e-05	1.80506	1.62359	0.928241	0.76918	FDR <= 0.05	CTRL	FDR <= 0.05 CTRL
ABCB8	0.0585248	1.46747e-06	1.24556e-05	0.133983	0.075458	0.262731	0.096561	FDR <= 0.05	CTRL	FDR <= 0.05 CTRL
GCHFR	0.0430714	1.47397e-06	1.25041e-05	0.081848	0.038777	0.177083	0.060185	FDR <= 0.05	CTRL	FDR <= 0.05 CTRL
RSL24D1	0.166958	1.47695e-06	1.25227e-05	1.04048	0.873527	0.795139	0.553571	FDR <= 0.05	CTRL	FDR <= 0.05 CTRL
RNMT	0.111543	1.49696e-06	1.26856e-05	0.396946	0.285403	0.517361	0.257275	FDR <= 0.05	CTRL	FDR <= 0.05 CTRL
MRE11A	0.0644834	1.50792e-06	1.27717e-05	0.155875	0.091391	0.304398	0.11045	FDR <= 0.05	CTRL	FDR <= 0.05 CTRL
IL21R	0.142626	1.53782e-06	1.30181e-05	0.65797	0.515344	0.666667	0.395503	FDR <= 0.05	CTRL	FDR <= 0.05 CTRL
TFAM	0.146613	1.56128e-06	1.32079e-05	0.791358	0.644745	0.690972	0.467593	FDR <= 0.05	CTRL	FDR <= 0.05 CTRL
SERP1	0.165511	1.5619e-06	1.32079e-05	1.01558	0.850072	0.753472	0.531746	FDR <= 0.05	CTRL	FDR <= 0.05 CTRL
POLA2	0.0786744	1.57416e-06	1.33045e-05	0.211998	0.133324	0.356481	0.152778	FDR <= 0.05	CTRL	FDR <= 0.05 CTRL
R3HCC1	0.0705503	1.60472e-06	1.35557e-05	0.179097	0.108547	0.320602	0.128307	FDR <= 0.05	CTRL	FDR <= 0.05 CTRL
MTIF2	0.0852591	1.6132e-06	1.36199e-05	0.252096	0.166837	0.398148	0.17791	FDR <= 0.05	CTRL	FDR <= 0.05 CTRL
DHRS1	0.0308094	1.61403e-06	1.36199e-05	0.040869	0.010059	0.076389	0.013228	FDR <= 0.05	CTRL	FDR <= 0.05 CTRL
EXOSC8	0.127297	1.651e-06	1.39245e-05	0.560993	0.433696	0.575231	0.357804	FDR <= 0.05	CTRL	FDR <= 0.05 CTRL
DPF2	0.0892916	1.6576e-06	1.39728e-05	0.261426	0.172134	0.399306	0.17791	FDR <= 0.05	CTRL	FDR <= 0.05 CTRL
SELT	0.163816	1.65923e-06	1.39792e-05	1.00684	0.843021	0.792824	0.550265	FDR <= 0.05	CTRL	FDR <= 0.05 CTRL
TIMELESS	0.0820801	1.66704e-06	1.40344e-05	0.244725	0.162645	0.385417	0.171958	FDR <= 0.05	CTRL	FDR <= 0.05 CTRL
ITGAE	0.0744092	1.66754e-06	1.40344e-05	0.20525	0.130841	0.347222	0.153439	FDR <= 0.05	CTRL	FDR <= 0.05 CTRL
PFDN2	0.159756	1.6731e-06	1.40738e-05	0.972404	0.812648	0.759259	0.535714	FDR <= 0.05	CTRL	FDR <= 0.05 CTRL
ARHGAP1	0.0644593	1.6841e-06	1.41588e-05	0.149815	0.085355	0.284722	0.100529	FDR <= 0.05	CTRL	FDR <= 0.05 CTRL
GSTM4	0.0420878	1.69059e-06	1.42059e-05	0.080196	0.038108	0.181713	0.056878	FDR <= 0.05	CTRL	FDR <= 0.05 CTRL
MYL12B	0.170363	1.71187e-06	1.43772e-05	1.19893	1.02857	0.832176	0.613757	FDR <= 0.05	CTRL	FDR <= 0.05 CTRL
SLC29A1	0.0846703	1.72304e-06	1.44634e-05	0.265107	0.180437	0.402778	0.193783	FDR <= 0.05	CTRL	FDR <= 0.05 CTRL
VDAC1	0.182204	1.74121e-06	1.46082e-05	1.43806	1.25585	0.854167	0.665344	FDR <= 0.05	CTRL	FDR <= 0.05 CTRL
XRCC4	0.0398821	1.75961e-06	1.47549e-05	0.072495	0.032613	0.149306	0.04828	FDR <= 0.05	CTRL	FDR <= 0.05 CTRL
MRFAP1L1	0.0932662	1.79585e-06	1.50509e-05	0.291171	0.197905	0.440972	0.199735	FDR <= 0.05	CTRL	FDR <= 0.05 CTRL
PAPOLA	0.148269	1.79914e-06	1.50705e-05	0.814206	0.665937	0.728009	0.476852	FDR <= 0.05	CTRL	FDR <= 0.05 CTRL
PGRMC1	0.0620063	1.80778e-06	1.51349e-05	0.163168	0.101161	0.313657	0.127646	FDR <= 0.05	CTRL	FDR <= 0.05 CTRL
GLRX5	0.0275482	1.81319e-06	1.51723e-05	0.041318	0.01377	0.09838	0.028439	FDR <= 0.05	CTRL	FDR <= 0.05 CTRL
RGS2	0.0240142	1.81659e-06	1.51927e-05	0.029563	0.005549	0.05787	0.009921	FDR <= 0.05	CTRL	FDR <= 0.05 CTRL
C1orf131	0.0909666	1.82286e-06	1.52372e-05	0.289903	0.198936	0.424769	0.205026	FDR <= 0.05	CTRL	FDR <= 0.05 CTRL
MRPS27	0.0958579	1.85305e-06	1.54815e-05	0.322154	0.226296	0.471065	0.230159	FDR <= 0.05	CTRL	FDR <= 0.05 CTRL
TGS1	0.122819	1.87061e-06	1.56201e-05	0.521019	0.3982	0.586806	0.334656	FDR <= 0.05	CTRL	FDR <= 0.05 CTRL
S100A6	0.124827	1.87411e-06	1.56338e-05	0.441509	0.316682	0.478009	0.258598	FDR <= 0.05	CTRL	FDR <= 0.05 CTRL
ASXL1	0.0689189	1.87422e-06	1.56338e-05	0.172433	0.103514	0.320602	0.121693	FDR <= 0.05	CTRL	FDR <= 0.05 CTRL
SRP19	0.0507612	1.87647e-06	1.56445e-05	0.109073	0.058312	0.228009	0.088624	FDR <= 0.05	CTRL	FDR <= 0.05 CTRL
GTPBP8	0.0535607	1.88302e-06	1.56909e-05	0.123807	0.070246	0.25463	0.097884	FDR <= 0.05	CTRL	FDR <= 0.05 CTRL
XRCC3	0.031743	1.89174e-06	1.57553e-05	0.059513	0.02777	0.167824	0.053571	FDR <= 0.05	CTRL	FDR <= 0.05 CTRL
SEPT2	0.131366	1.89295e-06	1.57571e-05	0.565165	0.433799	0.609954	0.345899	FDR <= 0.05	CTRL	FDR <= 0.05 CTRL
DCPS	0.125876	1.90054e-06	1.58069e-05	0.560958	0.435082	0.607639	0.365079	FDR <= 0.05	CTRL	FDR <= 0.05 CTRL
CDT1	0.0312116	1.9009e-06	1.58069e-05	0.060171	0.028959	0.162037	0.056878	FDR <= 0.05	CTRL	FDR <= 0.05 CTRL
COL4A3BP	0.0730986	1.90645e-06	1.58365e-05	0.177593	0.104494	0.293981	0.117725	FDR <= 0.05	CTRL	FDR <= 0.05 CTRL
HAPLN3	-0.170831	1.9066e-06	1.58365e-05	0.508193	0.679024	0.489583	0.43254	FDR <= 0.05	CVID	FDR <= 0.05 CVID
ARHGEF6	0.0564188	1.90769e-06	1.58365e-05	0.119016	0.062597	0.240741	0.078704	FDR <= 0.05	CTRL	FDR <= 0.05 CTRL
KIF18B	0.0108402	1.90843e-06	1.58365e-05	0.014514	0.003674	0.05787	0.011905	FDR <= 0.05	CTRL	FDR <= 0.05 CTRL
SLC39A1	0.122389	1.9153e-06	1.58853e-05	0.492148	0.369759	0.565972	0.318122	FDR <= 0.05	CTRL	FDR <= 0.05 CTRL
TSEN34	0.0778341	1.93646e-06	1.60524e-05	0.219303	0.141469	0.365741	0.160714	FDR <= 0.05	CTRL	FDR <= 0.05 CTRL
EGLN2	0.0392932	1.95436e-06	1.61924e-05	0.06949	0.030197	0.149306	0.043651	FDR <= 0.05	CTRL	FDR <= 0.05 CTRL
EIF4E2	0.11201	1.96535e-06	1.6275e-05	0.439196	0.327186	0.553241	0.299603	FDR <= 0.05	CTRL	FDR <= 0.05 CTRL
NOP16	0.164528	1.96709e-06	1.6281e-05	1.00507	0.840547	0.753472	0.534392	FDR <= 0.05	CTRL	FDR <= 0.05 CTRL
CETN2	0.0467747	1.97515e-06	1.63392e-05	0.098166	0.051391	0.208333	0.075397	FDR <= 0.05	CTRL	FDR <= 0.05 CTRL
HIST1H3C	0.0506743	2.00018e-06	1.65377e-05	0.098559	0.047884	0.167824	0.061508	FDR <= 0.05	CTRL	FDR <= 0.05 CTRL
CCDC57	0.0647287	2.02176e-06	1.67075e-05	0.158191	0.093463	0.300926	0.113095	FDR <= 0.05	CTRL	FDR <= 0.05 CTRL
ARF1	0.166584	2.02307e-06	1.67097e-05	1.25067	1.08409	0.851852	0.640873	FDR <= 0.05	CTRL	FDR <= 0.05 CTRL
COL19A1	0.0601159	2.03213e-06	1.67758e-05	0.129663	0.069547	0.233796	0.093254	FDR <= 0.05	CTRL	FDR <= 0.05 CTRL
UQCRC2	0.132495	2.0513e-06	1.69254e-05	0.616298	0.483804	0.645833	0.388889	FDR <= 0.05	CTRL	FDR <= 0.05 CTRL
LIMS1	0.0856311	2.05727e-06	1.69659e-05	0.278859	0.193228	0.405093	0.207672	FDR <= 0.05	CTRL	FDR <= 0.05 CTRL
NKAP	0.0934956	2.06498e-06	1.70206e-05	0.303531	0.210035	0.447917	0.214947	FDR <= 0.05	CTRL	FDR <= 0.05 CTRL
ALDH9A1	0.0842295	2.07903e-06	1.71276e-05	0.247942	0.163713	0.383102	0.178571	FDR <= 0.05	CTRL	FDR <= 0.05 CTRL
IGSF8	0.0613052	2.08863e-06	1.71978e-05	0.137175	0.075869	0.25463	0.097222	FDR <= 0.05	CTRL	FDR <= 0.05 CTRL
CAPG	0.112049	2.09913e-06	1.72753e-05	0.367389	0.25534	0.460648	0.218254	FDR <= 0.05	CTRL	FDR <= 0.05 CTRL
MAEA	0.080972	2.107e-06	1.73312e-05	0.234454	0.153482	0.390046	0.167989	FDR <= 0.05	CTRL	FDR <= 0.05 CTRL
TBL1XR1	0.0736857	2.11048e-06	1.73509e-05	0.199022	0.125337	0.340278	0.141534	FDR <= 0.05	CTRL	FDR <= 0.05 CTRL
ADRM1	0.162511	2.14804e-06	1.76506e-05	1.02931	0.866802	0.803241	0.554894	FDR <= 0.05	CTRL	FDR <= 0.05 CTRL
PDCD5	0.174673	2.17228e-06	1.78406e-05	1.16797	0.993294	0.767361	0.577381	FDR <= 0.05	CTRL	FDR <= 0.05 CTRL
FRA10AC1	0.0682605	2.19051e-06	1.79811e-05	0.17036	0.1021	0.295139	0.122354	FDR <= 0.05	CTRL	FDR <= 0.05 CTRL
GLOD4	0.096114	2.1957e-06	1.80144e-05	0.321379	0.225265	0.451389	0.224868	FDR <= 0.05	CTRL	FDR <= 0.05 CTRL
POLR2K	0.147289	2.22306e-06	1.82296e-05	0.821835	0.674546	0.728009	0.478836	FDR <= 0.05	CTRL	FDR <= 0.05 CTRL
TMEM39B	0.0619608	2.25754e-06	1.85028e-05	0.155189	0.093228	0.303241	0.12037	FDR <= 0.05	CTRL	FDR <= 0.05 CTRL
CDC25C	0.0115831	2.29124e-06	1.87694e-05	0.014783	0.0032	0.061343	0.007275	FDR <= 0.05	CTRL	FDR <= 0.05 CTRL
RNPS1	0.16778	2.29888e-06	1.88223e-05	1.30261	1.13483	0.871528	0.658069	FDR <= 0.05	CTRL	FDR <= 0.05 CTRL
DPM3	0.0729856	2.31957e-06	1.8982e-05	0.186499	0.113513	0.326389	0.127646	FDR <= 0.05	CTRL	FDR <= 0.05 CTRL
MRPL3	0.154621	2.33644e-06	1.91102e-05	0.892947	0.738326	0.728009	0.494709	FDR <= 0.05	CTRL	FDR <= 0.05 CTRL
PSMA1	0.106212	2.34816e-06	1.91963e-05	0.374006	0.267794	0.502315	0.244048	FDR <= 0.05	CTRL	FDR <= 0.05 CTRL
CHAC2	0.0602441	2.35572e-06	1.92482e-05	0.144243	0.083999	0.291667	0.109788	FDR <= 0.05	CTRL	FDR <= 0.05 CTRL
FUZ	0.0287387	2.3589e-06	1.92644e-05	0.053153	0.024415	0.148148	0.04828	FDR <= 0.05	CTRL	FDR <= 0.05 CTRL
DCAF7	0.117638	2.36525e-06	1.93064e-05	0.472613	0.354976	0.556713	0.309524	FDR <= 0.05	CTRL	FDR <= 0.05 CTRL
CCT6A	0.191308	2.38569e-06	1.94632e-05	1.62827	1.43696	0.868056	0.69246	FDR <= 0.05	CTRL	FDR <= 0.05 CTRL
MTHFS	0.086691	2.39339e-06	1.95161e-05	0.261881	0.17519	0.40162	0.181217	FDR <= 0.05	CTRL	FDR <= 0.05 CTRL
SUMF2	0.0911672	2.40273e-06	1.95823e-05	0.273844	0.182677	0.420139	0.180556	FDR <= 0.05	CTRL	FDR <= 0.05 CTRL
PYURF	0.134237	2.41775e-06	1.96946e-05	0.655892	0.521655	0.659722	0.407407	FDR <= 0.05	CTRL	FDR <= 0.05 CTRL
SCOC	0.0819287	2.43013e-06	1.97854e-05	0.253779	0.17185	0.409722	0.186508	FDR <= 0.05	CTRL	FDR <= 0.05 CTRL
GLTSCR2	0.17382	2.44661e-06	1.99094e-05	1.21825	1.04443	0.849537	0.618386	FDR <= 0.05	CTRL	FDR <= 0.05 CTRL
USP8	0.0936752	2.45624e-06	1.99776e-05	0.289856	0.196181	0.428241	0.193783	FDR <= 0.05	CTRL	FDR <= 0.05 CTRL
APEX2	0.0741441	2.459e-06	1.99898e-05	0.21918	0.145036	0.372685	0.166005	FDR <= 0.05	CTRL	FDR <= 0.05 CTRL
ENOSF1	0.0336335	2.46911e-06	2.00619e-05	0.055415	0.021782	0.12963	0.033069	FDR <= 0.05	CTRL	FDR <= 0.05 CTRL
CCL3	-0.153534	2.50481e-06	2.03415e-05	0.128807	0.28234	0.081019	0.122354	FDR <= 0.05	CVID	FDR <= 0.05 CVID
SNX3	0.1129	2.521e-06	2.04626e-05	0.420686	0.307786	0.509259	0.255291	FDR <= 0.05	CTRL	FDR <= 0.05 CTRL
MRPL39	0.0812841	2.52296e-06	2.04681e-05	0.254972	0.173687	0.407407	0.185847	FDR <= 0.05	CTRL	FDR <= 0.05 CTRL
C18orf21	0.057873	2.54653e-06	2.06488e-05	0.139759	0.081886	0.287037	0.105159	FDR <= 0.05	CTRL	FDR <= 0.05 CTRL
TTC3	0.0917265	2.56818e-06	2.08138e-05	0.292642	0.200916	0.425926	0.202381	FDR <= 0.05	CTRL	FDR <= 0.05 CTRL
MRPL12	0.0411747	2.58914e-06	2.0973e-05	0.083478	0.042303	0.1875	0.06746	FDR <= 0.05	CTRL	FDR <= 0.05 CTRL
PCMT1	0.104585	2.60564e-06	2.1096e-05	0.383403	0.278818	0.494213	0.259259	FDR <= 0.05	CTRL	FDR <= 0.05 CTRL
RPS11	0.174484	2.61039e-06	2.11178e-05	2.21294	2.03845	0.940972	0.847884	FDR <= 0.05	CTRL	FDR <= 0.05 CTRL
ENSA	0.155213	2.61103e-06	2.11178e-05	0.956506	0.801293	0.774306	0.537698	FDR <= 0.05	CTRL	FDR <= 0.05 CTRL
GTF2H5	0.0960713	2.6123e-06	2.11178e-05	0.329857	0.233785	0.467593	0.230159	FDR <= 0.05	CTRL	FDR <= 0.05 CTRL
HIST1H2AE	0.0393244	2.63328e-06	2.12767e-05	0.070322	0.030997	0.138889	0.047619	FDR <= 0.05	CTRL	FDR <= 0.05 CTRL
NEIL3	0.0161303	2.63522e-06	2.12816e-05	0.021728	0.005598	0.06713	0.013889	FDR <= 0.05	CTRL	FDR <= 0.05 CTRL
NT5DC2	0.0195166	2.65547e-06	2.14343e-05	0.030867	0.011351	0.092593	0.027778	FDR <= 0.05	CTRL	FDR <= 0.05 CTRL
MRPL1	0.0860747	2.67614e-06	2.15902e-05	0.269439	0.183364	0.408565	0.198413	FDR <= 0.05	CTRL	FDR <= 0.05 CTRL
MRPL54	0.132887	2.69019e-06	2.16926e-05	0.608882	0.475995	0.634259	0.375661	FDR <= 0.05	CTRL	FDR <= 0.05 CTRL
HYPK	0.0451527	2.7067e-06	2.18147e-05	0.083923	0.03877	0.177083	0.048942	FDR <= 0.05	CTRL	FDR <= 0.05 CTRL
CAMTA1	0.0982353	2.72012e-06	2.19119e-05	0.345459	0.247224	0.490741	0.241402	FDR <= 0.05	CTRL	FDR <= 0.05 CTRL
LINC01420	0.110654	2.74615e-06	2.21022e-05	0.410051	0.299397	0.537037	0.265873	FDR <= 0.05	CTRL	FDR <= 0.05 CTRL
YDJC	0.120098	2.74652e-06	2.21022e-05	0.519509	0.399411	0.574074	0.342593	FDR <= 0.05	CTRL	FDR <= 0.05 CTRL
LACTB2	0.0620789	2.7623e-06	2.2218e-05	0.154516	0.092437	0.290509	0.115741	FDR <= 0.05	CTRL	FDR <= 0.05 CTRL
SGOL2	0.0409255	2.77898e-06	2.23409e-05	0.091655	0.050729	0.215278	0.081349	FDR <= 0.05	CTRL	FDR <= 0.05 CTRL
TMEM38A	0.0269883	2.78968e-06	2.24157e-05	0.042609	0.015621	0.111111	0.029762	FDR <= 0.05	CTRL	FDR <= 0.05 CTRL
DRG2	0.0868793	2.82555e-06	2.26925e-05	0.282456	0.195577	0.431713	0.208333	FDR <= 0.05	CTRL	FDR <= 0.05 CTRL
TSTD1	0.101581	2.84476e-06	2.28353e-05	0.333855	0.232274	0.457176	0.218915	FDR <= 0.05	CTRL	FDR <= 0.05 CTRL
SYS1	0.0627324	2.86634e-06	2.29969e-05	0.1397	0.076968	0.243056	0.090608	FDR <= 0.05	CTRL	FDR <= 0.05 CTRL
CAPZA1	0.147623	2.87158e-06	2.30275e-05	0.821582	0.673959	0.72338	0.480159	FDR <= 0.05	CTRL	FDR <= 0.05 CTRL
MPC1	0.0878969	2.89287e-06	2.31865e-05	0.272691	0.184794	0.420139	0.19246	FDR <= 0.05	CTRL	FDR <= 0.05 CTRL
DYRK2	0.0296229	2.92343e-06	2.34197e-05	0.04461	0.014988	0.096065	0.027778	FDR <= 0.05	CTRL	FDR <= 0.05 CTRL
MED25	0.0563533	2.92793e-06	2.3444e-05	0.124133	0.06778	0.232639	0.083995	FDR <= 0.05	CTRL	FDR <= 0.05 CTRL
ALOX5	0.0768203	2.95578e-06	2.36551e-05	0.186422	0.109602	0.310185	0.115079	FDR <= 0.05	CTRL	FDR <= 0.05 CTRL
METTL17	0.0809927	3.00983e-06	2.40756e-05	0.250162	0.169169	0.405093	0.183201	FDR <= 0.05	CTRL	FDR <= 0.05 CTRL
GCSH	0.0891073	3.02995e-06	2.42244e-05	0.31428	0.225172	0.416667	0.222884	FDR <= 0.05	CTRL	FDR <= 0.05 CTRL
FAM53B	0.0361381	3.04254e-06	2.43129e-05	0.061925	0.025787	0.133102	0.042328	FDR <= 0.05	CTRL	FDR <= 0.05 CTRL
[truncated: 13,975 more rows]

## Sheet: Fig 4f
	naive_act_control	naive_act_cvid	mem_act_control	mem_act_cvid
BCL2A1	-0.719302	-0.837911	1.31155	0.245666
TRAF1	-0.673264	-0.948302	1.21864	0.402922
CCND2	-0.752093	-0.897854	1.19039	0.459561
BCL2L1	-0.758042	-0.767184	1.34298	0.182249
EBI3	-0.949233	-0.723661	1.13308	0.539811
ICAM1	-0.300115	-1.11857	1.28048	0.138201
ISG20	0.705929	0.953479	-0.501278	-1.15813
MGLL	-0.715436	-0.780918	1.36412	0.13223
CD83	-0.052746	-0.0979454	1.29524	-1.14455
IRF4	-0.745781	-0.696139	1.39906	0.0428615
CD40	-1.07395	-0.56482	1.12339	0.51538
ATF5	-0.697257	-0.913622	1.24228	0.368597
CCL17	-0.781918	-0.799792	1.28987	0.291839
ECE1	-0.430975	-1.03735	1.30869	0.159636
TNFRSF18	-0.591472	-0.954296	1.29479	0.250973
BACH1	-0.079321	0.70259	0.762108	-1.38538
KLF6	0.121928	0.644962	0.683114	-1.45
PDF	-0.775899	-0.722833	1.36271	0.136017
FSCN1	-0.885798	-0.768636	1.18498	0.469458
GET4	-1.02345	-0.0769546	1.3691	-0.268693
ARHGAP31	-0.736707	-0.726936	1.38669	0.076954
BCL2	0.143667	1.12988	0.0309764	-1.30452
CD82	-1.05209	-0.594434	1.12678	0.519743
TESC	-0.0842366	-0.933478	1.4043	-0.38659
PTP4A3	-0.362384	-0.792042	1.46462	-0.310198
SOCS1	0.296114	1.18803	-0.295108	-1.18904
ZFP36L1	-0.663905	0.99788	0.701256	-1.03523
NFKB2	-1.06179	-0.496205	1.23327	0.324724
CD70	-0.46034	-1.0379	1.29157	0.206668
NRP2	-0.853966	-0.649847	1.35095	0.152859
EMP3	-0.952797	-0.739315	1.08477	0.607343
NDE1	-1.09672	-0.354587	1.28167	0.169637
ID2	-0.783023	-0.580218	1.43029	-0.0670486
BTG1	0.552406	1.11894	-0.683788	-0.987555
CMTM6	-1.17791	-0.39361	1.1195	0.45202
PIK3R5	-0.795002	0.314203	1.2781	-0.797306
JADE2	0.612923	0.85027	-0.0870416	-1.37615
TFRC	-0.942466	-0.717718	1.16065	0.499539
AHNAK	-0.384187	1.0085	0.593506	-1.21782
IFNGR2	-1.24633	0.0716311	1.20036	-0.0256632
MAFF	1.13216	-0.569987	0.504821	-1.067
ATF7IP	0.941185	0.7495	-0.597137	-1.09355
KIF21B	0.80568	-1.12117	0.880272	-0.564784
RAB8B	-0.524982	-1.00167	1.29045	0.236198
TRAF4	-0.909847	-0.679821	1.26733	0.32234
ETV7	0.721117	0.67768	0.0225521	-1.42135
COPRS	-0.949955	-0.60009	1.29279	0.257258
ZBTB32	-0.873316	-0.435029	1.42624	-0.117898
NOP14	-0.895882	-0.822055	1.01057	0.707362
ZNF267	-0.302639	-0.768511	1.46942	-0.398266
PPP1R15A	-0.0418704	0.330039	1.04919	-1.33736
DDX6	0.260431	0.561513	0.656521	-1.47847
