# Supplementary material for: Single-cell Atlas of common variable immunodeficiency shows germinal center-associated epigenetic dysregulation in B-cell responses
Source: Nat Commun. 2022 Apr 1;13:1779. doi: 10.1038/s41467-022-29450-x (PMC8975885; doi:10.1038/s41467-022-29450-x)
Supplement: Supplementary file 19 — Source Data [file 41467_2022_29450_MOESM19_ESM.zip › Source datasets/Source Data Figure 5.xlsx]

## Sheet: Fig 5a
Data for UMAP representation can be access from ‘Activated PBMCs Twins scRNA-seq’ dataset at https://single-cell-atlas-cvid.cellgeni.sanger.ac.uk/

## Sheet: Fig 5b
	TXN	CD37	CXCR4	CD52	CD82	TCL1A	TNFRSF13B	CD27	IGHV4-31	IGHV4-28	cell_type
TCAGGATCAGTTTACG-1	1.29426	2.45042	0	1.29426	1.84001	0	0	0	0	0	B_cells_memory_activated
GATCGCGTCCTACAGA-1	0	3.11273	2.09934	2.93926	0	1.52178	0	0	0	0	B_cells_naive
CGATCGGCACGGCCAT-1	0	3.76022	1.88622	2.23982	0	1.33426	0	0	0	0	B_cells_naive
CATGACACAACCGCCA-1	0	3.18949	1.36341	3.18949	0	2.27506	0	0	0	0	B_cells_naive
GACAGAGAGTGTTTGC-1	0	3.20667	0	2.55321	0	0	0	0	0	0	B_cells_naive_activated
GCGAGAAGTACTCAAC-1	2.8507	1.77325	0	0	0.966981	0	0	0	0	0	B_cells_memory_activated
GAATGAAGTTCACGGC-1	2.09636	1.02393	0	0	0	0	0	0	0	0	B_cells_memory_activated
CACTCCATCCAAGCCG-1	0.687446	1.37773	0.687446	1.37773	0.687446	0.687446	0	0	0	0	B_cells_naive_activated
GCGCAGTTCACTCCTG-1	0	3.65054	1.55805	2.98303	0	2.13996	0	0	0	0	B_cells_naive
CTCCTAGCATCATCCC-1	0	3.31	1.36907	2.28188	0	0	0	0	0	0	B_cells_naive
CGCTATCAGTACCGGA-1	0	3.38433	2.51764	3.04208	0	2.89585	0	0	0	0	B_cells_oligoclonal
TGCTGCTCAGTAGAGC-1	1.55539	1.55539	0	2.50232	1.55539	0	0	0	0	0	B_cells_naive_activated
ACGCCGACAGTACACT-1	1.14377	3.28328	2.45898	1.66339	0	1.14377	0	0	0	0	B_cells_naive
TTAGTTCAGGTGTTAA-1	0	3.09589	2.54365	2.08389	1.20753	2.33996	0	0	0	0	B_cells_naive
GCTTCCAGTGTGTGCC-1	1.68594	0	0	0	0	0	0	0	0	0	B_cells_memory_activated
GTGTGCGGTGACAAAT-1	0	2.79449	2.02556	2.02556	1.16111	0	0	0	1.68397	0	B_cells_memory
CCAATCCCAGACGCTC-1	0	3.98905	2.0878	3.68561	0	0	0	0	0	0	B_cells_naive
GTCTCGTTCTCAAGTG-1	1.8821	1.09471	0.467809	0.872053	0.334801	1.71795	0.785264	0	0	0	B_cells_memory_activated
ACCAGTAGTCGAGTTT-1	4.32434	1.78636	0	0	0	0	0	0	0	0	B_cells_memory_activated
GACGGCTTCTGACCTC-1	0	3.98295	0	2.49234	0	0	0	0	0	0	B_cells_naive_activated
TGAGGGATCGTTACAG-1	2.66507	0	0	0	1.69678	0	0	0	0	0	B_cells_memory_activated
GACGTGCTCATCTGCC-1-1	2.90369	1.35417	0	0	0	0	0	0	0	0	B_cells_memory_activated
TACTCATGTGTGAAAT-1	1.05744	2.34132	0	1.05744	1.05744	0	0	0	0	0	B_cells_memory_activated
CCTTACGAGGTGATTA-1	4.38704	1.73532	0	0	0	0	0	0	1.73532	0	B_cells_memory_activated
AACTCTTAGGGAACGG-1	1.96861	1.57148	0.257249	0.631325	0	1.73939	1.0153	0	0	0	B_cells_memory_activated
TCGCGTTAGGTGCTTT-1	1.16102	1.63758	0	1.53801	0	1.08164	0.218082	0	0.397014	0.218082	B_cells_memory_activated
ACAGCTAAGGCATGGT-1	1.40581	1.40581	0	0	2.32596	0	0	0	0	0	B_cells_memory_activated
AATCCAGGTTGCGCAC-1	0	2.09526	0	2.72492	0	0	0	0	0	0	B_cells_naive_activated
GCTTGAATCTCCGGTT-1	2.2264	2.09007	0	0.779745	1.21249	0	1.21249	0	0	0	B_cells_memory
TAGAGCTCACGGTAGA-1	0	4.02617	0	0	0	0	1.96238	0	0	0	B_cells_naive
TCAGGATAGTACACCT-1	2.56156	1.22118	0	0	2.73093	0	0	0	0	0	B_cells_memory_activated
GAGGTGATCCAGGGCT-1	0	2.80724	0	2.80724	0	0	0	0	0	0	B_cells_naive_activated
AAAGATGTCCTCAACC-1	1.49198	1.72179	0.764832	1.19309	0	0	0	0	0	0	B_cells_memory_activated
CCTAGCTCACATTCGA-1	0	3.66094	2.14939	2.92776	0	0	0	0	0	0	B_cells_memory
CTTACCGGTGCAGACA-1	0	3.13852	2.12305	2.12305	0	3.02614	1.23901	0	0	0	B_cells_naive
AGGCCACCAATGTAAG-1	0	2.82954	2.45317	1.84254	0	1.01915	1.01915	0	0	0	B_cells_naive
CGTCAGGCAAGCGAGT-1	1.81462	2.79827	1.81462	0	0	2.42281	1.81462	0	0	0	B_cells_naive_activated
GTTTCTAGTACCGTAT-1	1.86879	1.03915	0	0	0	0	0	0	0	0	B_cells_memory_activated
ATGGGAGAGTAGGTGC-1	0	0	0	0	0	0	0	0	0	0	B_cells_memory_activated
GTACTCCGTAAATGTG-1	2.98286	0	0	0	0	0	0	0	0	0	B_cells_memory_activated
CAGCAGCCACTCTGTC-1	0	1.46472	0	1.46472	0	0	0.746105	0	0	0	B_cells_memory_activated
AAACCTGGTCTGCCAG-1	0	2.88275	2.24408	0	2.24408	2.24408	0	0	0	0	B_cells_naive_activated
TCTATTGCACACAGAG-1	2.31805	1.04069	0	0	1.53952	1.04069	0	0	0	0	B_cells_memory_activated
GACTAACGTCGCATCG-1	0	3.38336	1.21565	2.09401	1.21565	0	0	0	0	0	B_cells_memory_activated
GATGCTACATCACGTA-1	3.28443	2.42281	0	0	0	3.07061	0	0	0	0	B_cells_memory_activated
CTACGTCAGTGGTAGC-1	2.132	1.24624	0	0.80586	0.482	0.80586	0	0	0	0	B_cells_memory_activated
ACGAGCCGTTGTCTTT-1	1.92914	1.07109	0.979357	0.765994	0	1.54952	0.63939	0	0	0	B_cells_memory_activated
CTCGGGAGTACCGTTA-1	0	2.72345	0	0	0	0	0	0	0	0	B_cells_memory_activated
CGTTGGGCATTTGCTT-1	0	3.83959	0	3.16771	0	2.5158	0	0	0	0	B_cells_naive
GACGTGCTCGAGCCCA-1	0	2.02595	0	2.38646	0	1.45667	0	0	0	0	B_cells_memory_activated
CCACGGAGTACAGCAG-1	2.49985	1.69969	0	0.750504	2.17776	1.8856	0.750504	0	0	0	B_cells_memory_activated
CATCGGGCACACATGT-1	0	3.46995	2.25038	2.51137	0	2.51137	0	0	0	0	B_cells_naive
GATGAGGCATGCCTAA-1	0	3.88842	3.02995	1.33861	0	0	0	0	0	0	B_cells_naive
TGCCAAAGTCCTGCTT-1	0	3.90444	1.61976	3.11839	0	2.84534	0	0	0	0	B_cells_naive
GACACGCTCTTCAACT-1	0	1.90084	0	0	0	0	0	0	0	0	B_cells_naive
CTGTGCTAGAAACGCC-1	1.43265	2.4985	0.953547	1.43265	1.43265	0	0	0	0	0	B_cells_memory_activated
AAGCCGCCATGGGACA-1	0	3.16663	0	3.0391	0	0	0	0	1.34571	0	B_cells_naive
GTAACGTGTTAGGGTG-1	2.5377	0	0	0	1.58586	2.17099	0	0	0	0	B_cells_memory_activated
TGCGTGGGTGGTAACG-1	0	3.45283	2.87273	3.5372	0	1.32995	0	0	3.7545	2.23458	B_cells_oligoclonal
AGGGATGTCCTCCTAG-1	0	1.69278	0	2.28942	0	1.69278	0	0	0	0	B_cells_naive_activated
CTCGGAGTCAGAGCTT-1	0	3.01179	0	0	0	0	0	0	0	0	B_cells_naive_activated
TGTCCCACAGCGTCCA-1	0	3.40947	0	2.84779	0	0	0	1.4469	0	0	B_cells_naive
CCTCTGAGTGCACCAC-1	3.09746	0	0	0	0	2.24672	0	0	0	0	B_cells_memory_activated
CCTTACGTCAACGCTA-1	0	2.61787	2.61787	3.27385	0	0	0	0	0	0	B_cells_naive
CAGCTAAGTTTAGCTG-1	0	4.17107	0	3.29533	0	2.8643	0	0	0	0	B_cells_naive
ACGATACAGCGGCTTC-1	1.75087	3.38635	0	3.78047	2.35321	0	0	0	0	0	B_cells_memory
GTGTGCGTCATGTGGT-1	0	3.8381	0	2.51441	0	1.56579	0	0	0	0	B_cells_naive
GGGAGATGTACAGACG-1	2.27106	1.04007	1.11779	0.863757	0.205937	0	0.522375	0	0	0	B_cells_memory
CAAGATCTCCATGCTC-1	0	3.83699	2.6106	1.79888	1.25887	1.25887	0	0	0	0	B_cells_memory
TTTATGCTCAGTTAGC-1	1.98404	1.18808	0.760984	0.451197	0	1.6077	0.997159	0	0	0	B_cells_memory_activated
TACTTGTTCGTTGACA-1	0	2.0001	2.0001	2.0001	0	2.0001	0	0	0	0	B_cells_naive_activated
GAAATGAAGTATGACA-1	2.04573	0.949594	0	0	0.333729	1.51853	0	0	0	0	B_cells_memory_activated
ATCTACTTCAGTGTTG-1	1.92096	3.58255	0	1.92096	1.92096	0	1.92096	0	0	0	B_cells_naive
GATGAAACATACTACG-1	0	3.17263	1.35035	1.90472	1.35035	0	0	0	0	0	B_cells_naive
CCCAATCAGGCTAGGT-1	0	2.29061	0	0	0	0	0	0	0	0	B_cells_naive_activated
CCTACACGTTCCAACA-1	1.83402	1.83402	2.44391	2.82001	0	0	0	0	0	0	B_cells_naive
CACAAACAGCCGCCTA-1	1.99419	1.19626	0.455483	0.767265	0	2.38028	0.767265	0	0	0	B_cells_memory_activated
TACAGTGTCTGCTGCT-1	0	3.4362	1.66686	2.63092	0	1.66686	0	0	0	0	B_cells_naive
ATCGAGTTCATCATTC-1	2.57835	0	0	0	0	0	0	0	0	0	B_cells_naive_activated
GGATGTTAGGACAGCT-1	1.6456	1.6456	1.6456	0	0	1.6456	0	0	0	0	B_cells_naive_activated
ACGTCAACACTCGACG-1	2.98197	0	0	0	1.97992	0	0	0	0	0	B_cells_memory_activated
ATCGAGTCAATGTTGC-1	0	0.995005	0.995005	0	0	0	0	0	0	0	B_cells_memory_activated
CAGCAGCAGTCTCGGC-1	0.966779	2.94043	0.966779	1.44902	0	0	0	1.77298	0.966779	0	B_cells_naive
CGGACACAGTGTACGG-1	0	3.58051	0	2.07673	0	2.07673	0	0	0	0	B_cells_naive_activated
CATGACATCCGTACAA-1	1.59176	3.02344	0	0	3.19762	0	0	0	0	0	B_cells_memory_activated
AAGGCAGCATTAGGCT-1	0	3.43981	1.79678	2.77823	0	2.77823	0	0	0	0	B_cells_naive
GCTTCCATCGTGTAGT-1	1.76759	1.44405	0.962758	0	0	0	1.76759	0	0	0	B_cells_memory_activated
AAGACCTTCCAGTATG-1	1.55953	3.43568	0	0	0	0	0	0	0	0	B_cells_memory_activated
CAGCGACCATATACCG-1	0	3.41519	2.48769	3.41519	0	2.12294	0	0	0	0	B_cells_naive
TTAGTTCCATGCGCAC-1	2.94966	0	0	0	0	2.30755	0	0	0	0	B_cells_naive_activated
GCGACCAGTCTGATCA-1	2.6519	2.0269	0	0	1.16216	2.28109	0	0	0	0	B_cells_memory_activated
ACATGGTAGGACCACA-1	0	3.60737	1.94279	2.76917	0.914106	2.13685	0	0	0	0	B_cells_naive
CATGCCTCACAACTGT-1	0	1.61297	0	0	1.61297	2.20115	0	0	0	0	B_cells_naive_activated
CAGAGAGCACTTCTGC-1	2.46951	2.84636	0	0	1.8576	1.8576	0	0	0	0	B_cells_naive_activated
CACAAACGTGCACCAC-1	1.85897	2.471	0	2.30543	1.03166	1.03166	1.52853	0	0	0	B_cells_memory_activated
TTAGTTCGTATATGAG-1	0	3.24565	1.01622	2.5907	1.50972	2.08579	1.50972	0	1.01622	0	B_cells_naive
GCTTGAAAGGCTACGA-1-1	0	2.55321	0	0	0	0	1.93502	0	0	0	B_cells_naive_activated
GTTACAGAGGGTCTCC-1	2.73564	3.11925	0	0	0	0	0	0	0	0	B_cells_memory_activated
CTGCGGACATTCACTT-1	0	0	0	0	0	0	0	0	0	0	B_cells_memory_activated
AATCCAGGTTCGAATC-1	3.11498	0	0	0	1.61689	0	0	0	0	0	B_cells_memory_activated
CTTAGGACAGATAATG-1-1	1.68044	0.810028	1.41584	0	0.810028	0	1.05499	0.484884	1.88947	0	B_cells_memory
GCAATCACACTGTTAG-1	3.64157	2.59405	0	0	0	0	0	0	0	0	B_cells_memory_activated
GGCCGATCAAGTCATC-1	1.3717	2.54696	0	1.3717	0	0	1.92921	0	0	1.3717	B_cells_oligoclonal
CGTGTCTAGCTAGTTC-1	0	2.17825	0	0	0	0	0	0	0	0	B_cells_naive_activated
TTTGTCATCCTCCTAG-1	2.01781	1.11122	0	1.44948	0.798787	0.798787	1.23712	0	0	0	B_cells_naive_activated
CAGATCACACATTCGA-1	1.94164	2.56035	0	2.93971	0	1.94164	0	0	0	0	B_cells_naive_activated
ACTGCTCGTTGGAGGT-1	2.65887	1.84247	0	0	1.84247	1.84247	0	0	0	0	B_cells_memory_activated
CGAACATAGAACTGTA-1	3.29238	1.82154	0	0	0	0	0	0	0	0	B_cells_memory_activated
GGTATTGCAAGACGTG-1	2.4408	2.4408	0	0	0	0	0	0	0	0	B_cells_memory_activated
TTAGGCATCTGTTGAG-1	1.52675	1.96367	1.15118	0.732831	0.307721	0.732831	0	0	0.307721	0	B_cells_memory_activated
AACTCAGGTGTGGTTT-1	0	3.40305	1.76518	2.74263	0	1.76518	0	0	0	0	B_cells_naive
TTCTTAGCATCCCATC-1	0	3.7202	1.41047	2.80272	0	2.33153	0	0	0	0	B_cells_naive
GTTCTCGGTATAGGGC-1	0	3.55244	2.61826	3.09948	0	1.6558	0	0	3.55244	2.24861	B_cells_oligoclonal
CTCGAGGTCCACGAAT-1	3.19313	0	0	0	0	0	0	0	0	0	B_cells_memory_activated
TGAGCCGCAGCTCGCA-1	2.88116	0	0	0	0	0	0	0	0	0	B_cells_naive
TGCGTGGAGAGTTGGC-1	1.8965	0	0	0	1.06039	1.5634	0	0	0	0	B_cells_memory_activated
CTCATTATCTCGCATC-1	1.76098	1.76098	0	0	0	1.76098	0	0	1.22644	0	B_cells_naive_activated
GCGGGTTAGAGCTGCA-1	2.14966	0.964965	0	1.15255	0	1.77055	0	0	0	0	B_cells_memory_activated
GCCTCTAAGGCCCTCA-1	2.41103	2.41103	1.47746	0	2.04945	1.47746	0	0	0	0	B_cells_memory_activated
GGATGTTCAGCTGTTA-1	1.7993	2.40612	0	2.78107	1.7993	1.7993	0	0	0	0	B_cells_naive_activated
CAGCGACTCCTTCAAT-1	0	2.46951	0	2.20965	0	1.8576	0	0	0	0	B_cells_naive_activated
ACCAGTACACGGATAG-1	2.98553	0.996512	0	0	0	0.996512	0	0	0	0	B_cells_memory_activated
GTGGGTCGTCATGCCG-1	1.28247	2.43555	0	1.28247	0	0	0	0	0	0	B_cells_memory_activated
GGCGTGTTCAGAGCTT-1	0	3.98818	1.3717	3.07243	0	1.3717	0	0	0	0	B_cells_naive
AGGGATGTCTACCTGC-1	0	3.29038	0	2.42845	0	1.8198	0	0	0	0	B_cells_naive
GAAGCAGAGCTCCTTC-1	0	2.72226	0	0	0	0	0	0	0	0	B_cells_naive_activated
ACCGTAATCATATCGG-1	1.11847	1.97136	0	0	0	0	0	0	0	0	B_cells_memory_activated
GGTGTTAGTAAACACA-1	0	2.58986	1.96906	2.22122	0	1.11667	0	0	0	0	B_cells_naive
GCTGCGAAGGGATCTG-1	1.62892	0	0	0	0	1.62892	0	0	0	0	B_cells_memory_activated
AATCGGTGTGGCCCTA-1	0	3.42834	3.10476	3.10476	0	0	0	0	0	0	B_cells_naive
CACCTTGTCGTGGACC-1	2.44816	2.08502	0	0	1.50904	0	0	0	0	0	B_cells_memory_activated
ATCTGCCGTTACAGAA-1	3.06475	2.68235	2.05536	0	0	1.4827	1.4827	0	0	0	B_cells_naive_activated
GGATGTTGTTGTACAC-1	0	2.4783	1.53479	2.4783	0	0	0	0	0	0	B_cells_memory
GATCTAGTCTATCCTA-1	2.63053	1.66652	0	0	1.66652	0	0	0	0	0	B_cells_memory_activated
GTACTCCAGACCTAGG-1	0	3.74594	3.38865	2.82751	0	1.43047	0	0	0	0	B_cells_naive
AGTGAGGCAGTGGAGT-1	0	3.74917	2.51077	2.1451	0	1.8957	0	0	1.05978	0	B_cells_naive
GTTACAGGTGTGGTTT-1	0	3.61092	3.3673	2.83321	0	2.83321	0	0	0	0	B_cells_naive
ATTACTCAGGGATGGG-1	1.24708	1.91501	0.602522	2.13304	0	0	1.46021	0	0	0	B_cells_memory_activated
TTCGGTCCACGACGAA-1	2.39917	1.09955	0	0	1.94711	1.09955	0	0	0	0	B_cells_memory_activated
TCGAGGCGTAAATACG-1	0	3.62988	2.58295	2.96291	1.96264	0	0	0	0	0	B_cells_naive_activated
TGGCCAGTCCAAGCCG-1	2.24332	1.65102	1.65102	1.65102	2.24332	0	0	0	0	0	B_cells_naive_activated
TACGGTAGTCTGATTG-1	2.43476	0	0	1.00632	0	0	1.00632	0	0	0	B_cells_memory_activated
TGCCAAACATCGATGT-1	0	3.73229	2.79058	2.62046	0	0	0	0	0	0	B_cells_naive
CAGCGACAGAGACTAT-1	1.3645	3.66045	2.53805	2.91683	0	1.3645	0	0	0	0	B_cells_naive
ACGAGGACAATAACGA-1	3.18347	0	0	0	0	1.58002	0	0	0	0	B_cells_memory_activated
CGACCTTAGCCAGAAC-1	0	3.70429	1.49185	2.8036	1.00161	2.26314	0	1.00161	1.00161	0	B_cells_naive
CTCGGGAAGTTCGCAT-1	0	2.33279	0	2.33279	2.70538	0	0	0	0	0	B_cells_naive_activated
CTGATCCAGGGAGTAA-1	1.93308	2.18391	0	1.77929	1.77929	0	0	0	0	0	B_cells_memory_activated
CCTTTCTAGGTGCACA-1	0	3.05602	0	2.40888	0	2.40888	0	0	0	0	B_cells_naive
ACCTTTAAGATGCCTT-1	0	2.23757	1.33241	0	0	0	0	0	1.33241	0	B_cells_memory_activated
CTCGGGATCCGAGCCA-1	3.11994	2.47001	2.47001	0	0	0	0	0	0	0	B_cells_memory_activated
CAGCTGGAGTTTGCGT-1	3.35226	2.06582	0	0	2.69352	0	0	0	0	0	B_cells_memory_activated
TAGAGCTAGGGTGTTG-1	2.2198	0.608295	0.28887	0.608295	0	1.64606	0.15483	0	0	0	B_cells_memory_activated
ACTTTCAAGAGCAATT-1	0	3.87109	2.13064	3.03434	0	2.13064	1.24514	0	1.24514	0	B_cells_naive
AGCTCTCTCTCCAACC-1	0	3.6623	1.99131	2.61376	0	1.99131	0	0	0	0	B_cells_naive
GACAGAGGTACAGTGG-1	0	3.80809	2.6362	2.80651	0	1.27871	0	0	0	0	B_cells_naive
CAAGATCAGTCCATAC-1	0	2.8572	2.98352	3.09567	0	2.8572	0	0	0	0	B_cells_naive
CTCGTCAGTGACTCAT-1	1.56459	2.14727	0	1.06138	1.06138	1.56459	0	0	0	0	B_cells_naive
TACGGGCGTGTGACGA-1	0	3.3813	2.09214	2.9315	0	0	0	0	0	0	B_cells_naive
CTCCTAGCAGTATCTG-1	0	3.61326	1.61136	2.56717	0	1.61136	0	0	0	0	B_cells_naive
ATCATCTGTAGTGAAT-1	0	3.11829	0	2.63652	0	0	0	0	0	0	B_cells_naive_activated
CTACATTAGGGTTTCT-1	2.42479	1.71878	0	0	1.19054	1.19054	0	0	0	0	B_cells_memory_activated
TAAGTGCAGTGCGATG-1	0	2.08718	0	0	0	2.54712	1.21017	0	0	0	B_cells_memory_activated
TTTGTCATCAGGCGAA-1	1.62098	0	0	1.39712	0	0	0.700375	0	0	0	B_cells_memory_activated
CCCAATCTCGCTTAGA-1	2.63741	2.17318	0	0	1.82306	1.82306	0	0	0	0	B_cells_memory_activated
CGTGTCTCAAAGTGCG-1	2.41544	1.4812	0.292538	1.31335	0	2.00911	0	0.292538	0	0	B_cells_memory_activated
ACGCAGCGTACAGTTC-1	0	4.19544	0	2.4763	0	0	0	0	0	0	B_cells_naive
TTTACTGCAACACCTA-1	0	3.31795	3.07693	1.93325	0	1.93325	0	0	0	0	B_cells_naive
GATGAGGTCGTCACGG-1	2.27443	0.41415	0	0.931869	0	0.41415	0.41415	0	0	0	B_cells_memory_activated
ACGCAGCAGCAACGGT-1	0	0	1.725	0	0	1.725	0	0	0	0	B_cells_memory_activated
CACCAGGTCTACTCAT-1	2.18227	1.50323	0	0	0	1.01091	0	0	0	0	B_cells_memory_activated
ACGCCGACAACTGCTA-1	2.14294	2.14294	0	0	0	0	0	0	0	0	B_cells_naive_activated
AGTGTCAGTCGACTAT-1	0	2.96262	0	0	0	0	0	0	0	0	B_cells_memory_activated
TCGGGACAGGAGTCTG-1	2.09978	1.4257	0.191213	0.719587	0	1.80125	1.13371	0	0	0	B_cells_memory_activated
GGCCGATAGTGTGAAT-1	1.66468	1.77427	0.477473	0.799303	0	1.23779	0.477473	0	0	0	B_cells_memory_activated
ATAACGCGTACCGTAT-1	0	2.74173	0	2.74173	0	0	0	0	0	0	B_cells_naive_activated
ACGGGTCCATCGGTTA-1	0	2.19385	1.6064	1.09609	0	0	0	0	0	0	B_cells_memory
TTATGCTCAGACGCTC-1	0	3.47242	0	3.38021	2.25266	0	2.25266	2.25266	0	0	B_cells_memory
TACCTATGTAGCTGCC-1	1.77201	1.64579	0.529169	1.129	0.299186	1.64579	0.299186	0	0	0	B_cells_memory_activated
TACGGGCTCGCCATAA-1	2.47988	1.28224	0	0.94111	1.73844	1.82607	0	0	0	0	B_cells_memory_activated
AACTGGTAGAAACCTA-1	3.0304	0.711542	0	0	0	1.41376	0	0	0	0	B_cells_memory_activated
CAAGTTGGTTACGGAG-1	0	3.99895	1.23363	3.13127	0	1.23363	0	0	0	0	B_cells_naive
CCTTCGACATACGCCG-1	0	0	2.80871	2.80871	0	0	0	0	0	0	B_cells_naive_activated
CTGAAGTTCGTACGGC-1	2.67886	0	0	0	0	0	0	0	0	0	B_cells_naive_activated
CACATTTGTCTCGTTC-1	0	3.87589	2.54994	3.51058	0	2.28796	0	0	0	0	B_cells_naive
TTGGAACCATGCCACG-1	0	3.32452	2.29542	2.29542	0	2.29542	0	0	0	0	B_cells_naive_activated
GCAGTTACACCGTTGG-1	0	1.78142	1.24391	0	1.78142	0	0	0	0	0	B_cells_memory
CTACGTCAGTTCGCGC-1	1.85163	1.74028	0	0	0.851241	1.3043	0.513587	0	2.12633	0.513587	B_cells_oligoclonal
CCCTCCTCATTCCTCG-1	0	2.24107	0	0	0	0	3.26614	0	0	0	B_cells_naive_activated
TTTATGCTCTCGAGTA-1	1.9651	0.929765	0.60796	1.12872	0.245995	1.33208	0.873161	0	0	0	B_cells_memory_activated
GACGTTAAGAGGTACC-1	0	2.87831	2.40428	1.47175	0	0	0	0	0	0	B_cells_naive
TTGGAACTCGAGCCCA-1	3.29989	2.27246	2.27246	0	0	0	0	0	0	0	B_cells_memory_activated
CCTTTCTAGCCGTCGT-1	2.06058	1.81448	0	0	0.997916	0.618591	0	0	0	0	B_cells_memory_activated
GTCCTCAGTTCGAATC-1	0	3.53968	1.46916	2.40124	0	1.46916	0	0	0	0	B_cells_naive
ATCATGGTCGTAGGAG-1	2.20509	1.85328	0	0	1.30572	1.30572	0	0	0	0	B_cells_memory_activated
TGCGTGGCACGAAACG-1	0	3.45256	2.15701	3.45256	0	0	0	0	0	0	B_cells_memory
GACCTGGGTGTTTGTG-1	0	3.36876	1.88836	2.88063	0	0	0	0	0	0	B_cells_naive
CATTATCGTCGGCACT-1	0	2.72359	0	2.09401	0	2.09401	0	0	0	0	B_cells_naive_activated
ACAGCTACAATGGAGC-1	0.939177	3.47065	0.939177	2.17354	0	1.41482	0	0	0	0	B_cells_naive_activated
CTCTACGCAAGTTAAG-1	1.96827	0.862258	0.294255	0.521322	0.70625	1.31829	0.997181	0	0	0	B_cells_memory_activated
AATCCAGTCGGCGCAT-1	2.95052	0	0	0	0	0	0	0	0	0	B_cells_memory_activated
CTCACACCAGGTGCCT-1	3.06621	2.4186	0	0	0	0	0	0	0	0	B_cells_memory_activated
GCTGCGACATGGAATA-1	2.69577	1.82154	0	0	2.57183	0	0	0	0	0	B_cells_memory_activated
TTTGGTTGTCCGAGTC-1	2.77409	0	0	0	0	0	0	0	0	0	B_cells_memory_activated
CCGTGGACACGGCGTT-1	0	3.9631	0	2.7304	0	1.90741	0	0	0	0	B_cells_naive_activated
TTGCGTCCACTAGTAC-1	0	3.85568	1.27258	2.79851	0	1.81484	0	0	0	0	B_cells_naive
CACATTTTCAAGGCTT-1	0	3.33187	0.988392	2.40888	1.47564	0	0.988392	0	0.988392	0	B_cells_memory
GAATGAAGTACAGTTC-1	0	2.51685	1.56789	2.15095	0	1.56789	0	0	0	0	B_cells_naive_activated
GACTAACAGAGTCTGG-1	1.69652	0.99218	0.614404	0.99218	0.614404	2.22715	0.723042	0	0	0	B_cells_memory_activated
AAGGCAGGTAGCGATG-1	3.81976	0	0	0	1.33159	1.33159	0	0	0	0	B_cells_memory_activated
CTAACTTGTACCGTTA-1	0	1.60149	0	1.60149	0	0.688184	0.688184	0	0	0	B_cells_memory_activated
CAAGGCCAGAAACCAT-1	0	0	0	0	0	0	0	0	0	0	B_cells_naive_activated
GATGCTATCAGTACGT-1	0	3.41825	1.93198	0	1.93198	0	0	0	0	0	B_cells_naive_activated
GCGCCAACACTGCCAG-1	1.27741	3.61691	1.27741	2.63452	1.27741	1.82045	0	0	0	0	B_cells_naive
GTCGGGTAGCTATGCT-1	0	3.53741	2.66383	3.53741	0	0	0	0	0	0	B_cells_naive
ATAACGCGTGTCCTCT-1	0	1.83513	0	1.83513	0	0	2.82125	0	0	0	B_cells_naive
ATCGAGTAGTGTCCAT-1	0	3.86936	0	0	0	0	0	0	0	0	B_cells_naive
CGCTTCATCATAGCAC-1	0	3.09243	0	1.8338	0	0	1.8338	0	0	0	B_cells_memory
AGGTCCGGTGTCAATC-1	1.84046	3.49032	0	1.84046	0	1.84046	0	0	0	0	B_cells_naive_activated
GAAGCAGGTCTCGTTC-1	0	3.61805	2.30918	3.33927	1.39179	0	1.39179	0	0	0	B_cells_naive
ATTCTACAGCTAGTTC-1	1.68304	1.5053	0.422536	0.718646	0.300513	1.13247	0.422536	0	0	0	B_cells_memory_activated
AGCGGTCCATGGTAGG-1	0	4.1203	2.70668	2.97753	0	0	0	0	0	0	B_cells_naive
CAGCAGCAGCCAGGAT-1	3.18338	0	0	0	2.26934	0	1.35867	0	0	0	B_cells_memory_activated
GTCAAGTAGAGGACGG-1	0	3.07848	2.69577	3.35459	0	2.06793	0	0	0	0	B_cells_naive
TGACGGCTCGGTTCGG-1	1.4952	2.26701	1.4952	0	0	2.06944	0	0	0	0	B_cells_naive_activated
CTCGGAGTCTCTGTCG-1	0	3.56761	1.77814	1.77814	0	2.75725	0	0	0	0	B_cells_naive
TTGGAACCAGATCCAT-1	1.89842	3.70691	2.51372	1.89842	0	2.89182	0	0	0	0	B_cells_naive_activated
ATTTCTGTCTAACTTC-1	0	2.89171	2.68235	3.21221	0	1.4827	0	0	2.41721	0	B_cells_naive
CTCGGGACAGCTGCTG-1	0	2.26006	0	0	0	0	0	0	0	0	B_cells_naive_activated
AAAGATGAGCGTCAAG-1	2.34763	0	0	0	1.74578	1.98885	0	0	0	0	B_cells_memory_activated
CGGAGCTAGCGATGAC-1	3.04537	0	1.17068	0	2.03766	2.03766	1.17068	0	0	0	B_cells_memory_activated
AACTCTTTCCGCATCT-1	2.08656	3.09881	3.59143	2.08656	0	0	2.08656	0	0	0	B_cells_memory
TTTCCTCTCGTTGACA-1	0	0	0	0	0	0	0	0	0	0	B_cells_naive
TCCACACGTATAGGTA-1	1.86777	0	0.389327	0.668841	0.538818	0	1.90387	0.538818	0	0	B_cells_memory
TCATTTGTCTTCCTTC-1	2.07278	2.70094	1.49816	0	3.08377	0	0	0	0	0	B_cells_naive_activated
TCTGAGACACCATCCT-1	0	2.20293	0	0	0	0	0	0	0	0	B_cells_naive_activated
TTCTTAGAGGATTCGG-1	3.3228	0	0	0	0	0	0	0	0	0	B_cells_memory_activated
ACGGGTCTCTAACTGG-1	0	2.4052	0	0	0	0	0	0	0	0	B_cells_memory_activated
CTACGTCAGCGCTCCA-1	2.90152	0	0	0	2.52316	0	0	0	0	0	B_cells_memory_activated
CCATGTCCAATACGCT-1	3.53565	1.21782	0	0	2.72647	0	0	0	0	0	B_cells_memory_activated
TGATTTCCAGACACTT-1	1.94935	2.56865	2.56865	0	0	0	0	0	0	0	B_cells_naive_activated
TTCTCCTGTTCGTCTC-1	0	0	0	0	0	0	0	0	0	0	B_cells_memory_activated
CCTACCAGTCCGAACC-1	1.77547	0.683408	0.503042	0.968641	0	2.01988	1.37165	0	0	0	B_cells_memory_activated
GCGGGTTCATACGCTA-1	2.70868	1.3355	0	0	0	0	0	0	0	0	B_cells_memory_activated
CTAATGGTCTTCATGT-1	0	0	0	0	0	0	0	0	0	0	B_cells_naive_activated
ACCAGTACAGCCTGTG-1	3.82403	2.58135	1.62367	0	0	0	0	0	0	0	B_cells_memory_activated
ACTTACTTCAACCAAC-1	0	3.54915	0	2.24559	0	0	0	0	0	0	B_cells_memory
GCAATCAAGACAGGCT-1	1.7189	1.48926	0.762954	0.323194	0	1.78506	0.567055	0	0	0	B_cells_memory_activated
GGCCGATGTGGACGAT-1	3.18144	0	1.91255	0	0	0	0	0	0	0	B_cells_memory_activated
CATTATCAGGTGCAAC-1	2.10217	0	0	0	0	0	0	0	0	0	B_cells_memory_activated
CAACCAAGTAGCACGA-1	1.63994	2.06999	0.526191	0	0	0.526191	0	0	2.36974	0	B_cells_naive_activated
CGGACGTCACCAGGCT-1	2.76547	2.13337	0	0	2.49855	1.55215	0	0	0	0	B_cells_memory_activated
CTTGGCTGTGAGCGAT-1	2.15183	0.867912	0.5253	1.32545	1.32545	0	0	1.56868	0	1.22917	B_cells_memory
TCAGCAACATGTCTCC-1	2.28188	3.31	0	0	0	0	0	0	0	0	B_cells_naive_activated
CGTGTAACATGATCCA-1	0	3.13634	2.98941	2.8171	0	2.60879	0	0	0	0	B_cells_naive
GAATGAATCGGATGTT-1	0	3.38756	1.28077	2.63885	0	1.82436	0	0	0	0	B_cells_naive
TGCACCTGTACCGGCT-1	2.56865	2.56865	0	0	0	0	0	0	0	0	B_cells_naive_activated
CGTAGCGCAGCATGAG-1	0	0	0	0	0	0	0	0	0	0	B_cells_naive
TTTGGTTTCCGGGTGT-1	3.33802	0	0	0	2.53698	0	0	0	0	0	B_cells_memory_activated
GGACAAGGTGAGTATA-1	2.51137	0	0	0	0	0	0	0	0	0	B_cells_memory_activated
CATTATCGTCGCTTCT-1	0	3.47838	1.98532	2.60733	0	0	0	0	3.26292	1.42087	B_cells_oligoclonal
AAAGATGAGCTCCTTC-1	2.27402	0	0	0	1.36255	0	0	0	0	0	B_cells_memory_activated
GATCAGTAGTCACGCC-1	0	3.30174	3.00488	2.07643	0	1.5014	0	0	1.00941	0	B_cells_naive
GTATCTTAGTCATGCT-1	0	2.33827	0	0	0	0	2.33827	0	0	0	B_cells_naive_activated
CTACATTCAGTATGCT-1	0	3.64217	0	0	0	2.13238	0	0	0	0	B_cells_memory_activated
AGCTCTCAGAGTGACC-1	1.36855	1.36855	0.312038	0.902121	0	0.549515	1.27073	0	0	0	B_cells_memory_activated
CGATGGCGTTTAGCTG-1	2.16007	1.32491	0.929939	0.652644	0	0	0.267636	0.267636	0.478556	0.267636	B_cells_memory_activated
CCTAGCTTCCCAACGG-1	1.85441	1.85441	0	0	2.8428	0	0	0	0	0	B_cells_memory_activated
GTCCTCAAGGTAGCTG-1	2.55431	0	0	0	1.74832	1.74832	0	0	0	0	B_cells_memory_activated
ACACCAACATGTTGAC-1	0	3.84393	0	3.72882	0	0	0	1.80479	0	0	B_cells_memory_activated
AGGCCGTGTCAAGCGA-1	1.73763	3.52007	3.19537	2.71148	0	0	0	0	0	0	B_cells_naive
TGCCAAAGTAAGCACG-1	0	3.54515	1.97831	2.84487	0	0	0.809198	0	0	0	B_cells_naive
TTGAACGCATAAAGGT-1	2.05804	0	0	0	0	1.48508	0	0	0	0	B_cells_memory_activated
GTTCGGGCACGACGAA-1	0	3.358	1.8789	0	0	0	0	0	0	0	B_cells_naive_activated
AACTCTTAGGTGTTAA-1	0	2.78629	0	0	0	0	0	0	0	0	B_cells_memory_activated
GACAGAGGTATATCCG-1	0	3.37674	2.34421	2.34421	0	2.34421	0	0	0	0	B_cells_naive_activated
CATGCCTAGGTGTTAA-1	2.9897	0	0	0	0	0	0	0	0	0	B_cells_memory_activated
CGACTTCGTACCGAGA-1	0	4.0322	1.96765	2.58834	0	3.24319	0	0	1.40534	0	B_cells_naive
TTGGAACCAATCTACG-1	1.8082	2.79106	0	0	0	0	0	0	0	0	B_cells_naive_activated
TTAGGACAGCTCAACT-1	0	3.46312	2.24408	2.71157	0	2.24408	0	0	0	0	B_cells_naive
CAAGGCCGTAGGACAC-1	0	2.24332	0	0	0	0	0	0	0	0	B_cells_naive_activated
GATCGCGGTCTAGTGT-1	2.53115	0	0	0	0.718637	1.13246	0.718637	0	0	0	B_cells_memory_activated
GATCGCGAGAGTACAT-1	0	1.85943	0	2.47149	0	1.85943	0	0	0	0	B_cells_naive_activated
GACACGCGTAAGAGAG-1	0.941079	2.71235	0	0	0	1.7384	0	0	0	0	B_cells_memory_activated
ACACTGACACACAGAG-1	0	3.25091	1.24743	2.9107	1.24743	1.24743	0	0	0	0	B_cells_naive
TGCCAAAGTGTTAAGA-1	2.02572	1.83502	0	0	0	1.28995	0	0	0	0	B_cells_memory_activated
CGGACTGGTGGCAAAC-1	3.7232	2.48634	0	0	1.54168	0	1.54168	0	1.54168	1.54168	B_cells_oligoclonal
TCTCATAGTAGCACGA-1	1.75759	1.75759	0	0	1.75759	0	1.75759	0	0	0	B_cells_memory_activated
CTTCTCTTCAACACAC-1	1.05368	1.28522	0.751845	0.558056	0	0	0.914106	0	0	0	B_cells_memory
CTCTGGTAGATCCTGT-1	2.25032	1.1387	0	0	2.25032	0	0	0	0	0	B_cells_memory_activated
CTCGAAACATGTCTCC-1	1.66663	2.0989	0	1.90594	0	1.66663	0	0	0	0	B_cells_naive_activated
ACGCAGCCAGGGTACA-1	0	3.14268	2.61493	3.14268	0	2.35135	0	0	0	0	B_cells_naive
TCGGGACTCCTTAATC-1	0	0	0	0	0	1.85943	0	0	0	0	B_cells_memory_activated
AGCAGCCCATCCGCGA-1	1.26183	0.667551	0.490401	1.06434	0	1.74873	0.490401	0	0	0	B_cells_memory_activated
GCATGATGTTAAGGGC-1	1.88741	2.5018	0	1.88741	0	1.88741	0	0	0	0	B_cells_naive_activated
TCGCGTTCAGTTCATG-1	0	2.13369	0	0	0	1.55245	0	0	0	0	B_cells_memory_activated
TGAGGGAGTCTCTCTG-1	0	3.53335	2.72425	2.35106	0	1.74891	0	0	0	0	B_cells_naive_activated
AACTCTTTCATCGATG-1	2.66756	2.29622	0	0	0	0	0	0	0	0	B_cells_memory_activated
ATGCGATAGTCATGCT-1	2.84595	0.732944	0.732944	0.732944	1.15133	1.44541	1.15133	0	0	0	B_cells_memory_activated
AAATGCCGTGTCGCTG-1	0	3.83214	2.63212	2.63212	0	3.01332	0	0	0	0	B_cells_naive
TGACGGCTCGGCATCG-1	2.43318	2.43318	0	0	3.08145	0	0	0	0	0	B_cells_memory_activated
CTCATTATCGTCTGCT-1	0	3.76013	1.38547	2.3016	0	1.94497	0	0	0	0	B_cells_naive
GGAACTTTCGTTTAGG-1	0	1.64695	0	0	1.64695	0	0	0	0	0	B_cells_memory_activated
CTACGTCAGATCACGG-1	0	3.54853	1.43875	2.50585	2.00564	0	1.43875	0	2.2015	1.43875	B_cells_oligoclonal
CTCACACTCACGAAGG-1	1.52206	2.29799	1.02634	2.29799	1.02634	0	1.02634	0	0	0	B_cells_memory_activated
CGAGAAGCAAACCCAT-1	2.62556	0	0	0	0	0	0	0	0	0	B_cells_memory_activated
TATGCCCTCCGAGCCA-1	4.07705	1.9165	0	0	0	0	0	0	0	0	B_cells_memory_activated
TCTCATATCATCACCC-1	0	3.07388	1.49012	0	0	0	0	1.49012	0	0	B_cells_memory
TCGGTAAAGGGCACTA-1	1.84943	2.83724	0	2.83724	0	0	0	0	0	0	B_cells_naive_activated
CGTTCTGAGTTTGCGT-1	0	2.59865	1.97724	1.97724	0	1.97724	0	0	0	0	B_cells_naive
ACTTGTTAGCCAGTTT-1	0	3.5532	2.64248	3.29939	0	1.82764	0	0	0	0	B_cells_naive
CACTCCATCGAGCCCA-1	0	2.45333	0	2.82971	1.84269	0	2.45333	0	0	0	B_cells_memory
ATGAGGGCAGATCCAT-1	0	3.73071	2.87709	3.00356	0	1.2222	0	0	0	0	B_cells_naive
GGGACCTTCCTCAATT-1	2.42609	2.80166	0	0	2.80166	0	0	0	0	0	B_cells_memory_activated
CTAGTGAGTAGCTAAA-1	0	1.87072	0	2.59221	1.32082	0.86426	0.86426	0	0	0	B_cells_naive_activated
TTAACTCGTCATCCCT-1	3.2304	1.42749	0	0	0.7208	0	0	0	0	0	B_cells_memory_activated
CACATAGAGTGGACGT-1	0	3.24615	0	2.90602	1.24391	0	1.78142	0	0	0	B_cells_memory
CGGTTAATCCCTTGTG-1	0	2.88355	1.65238	2.44656	0	1.65238	0	0	0	0	B_cells_naive
GCAAACTGTGTGCCTG-1	0	3.35659	2.43223	2.43223	0	2.43223	0	0	0	0	B_cells_naive
AAGTCTGAGTCGCCGT-1	0	3.01917	0	2.01376	0	2.3737	0	0	0	0	B_cells_naive
TACTCGCTCTGCAGTA-1	3.08875	0	0	0	2.07734	0	0	0	0	0	B_cells_memory_activated
CAGGTGCGTCAATGTC-1	3.16228	0	0	1.44269	1.44269	0	0	0	0	0	B_cells_memory_activated
TTCTCAACACGCCAGT-1	2.46098	0.755197	0	0	0	1.47798	0	0	0	0	B_cells_memory_activated
GATCAGTTCCTTCAAT-1	0	3.64776	3.0508	3.48543	0	2.52606	0	0	0	0	B_cells_naive
TCATTTGTCGAGAACG-1	1.38323	2.56117	0	2.2989	0	0	1.9424	0	1.9424	1.38323	B_cells_oligoclonal
GGCTCGATCTTGCCGT-1	0	3.83926	2.20031	2.83648	0	0	1.30181	0	0	0	B_cells_naive
GGGACCTAGCGAAGGG-1	2.04177	0.850511	0	0	1.85056	0	0.850511	0	0	0	B_cells_memory_activated
AGCTCCTAGATACACA-1	1.24408	3.49974	1.24408	2.38683	0	1.78162	0	0	0	0	B_cells_naive
TAGAGCTTCTATGTGG-1	1.07926	2.91683	2.53805	2.17134	1.92096	1.07926	0	0	0	0	B_cells_memory_activated
TAGTTGGAGCAGACTG-1	0	3.6059	2.41884	2.93955	0	1.81097	0	0	0	0	B_cells_naive
TTTGGTTTCTTCATGT-1	2.71235	2.08348	2.08348	0	2.08348	0	0	0	0	0	B_cells_memory_activated
GCGGGTTCAGCTGTGC-1	1.69465	0.819745	0.491619	1.06639	0	1.57065	1.06639	0	0	0	B_cells_memory_activated
CTAACTTAGAGTCGGT-1	0	2.9352	0	2.29381	0	0	0	0	0	0	B_cells_naive
CTGTGCTGTCTAGTGT-1	0	3.50117	2.54101	1.36689	0	2.54101	0	0	0	0	B_cells_naive
CTCGAGGTCCGAACGC-1	0	2.77988	0	2.77988	0	1.79825	0	0	0	0	B_cells_naive
GATTCAGAGAAGAAGC-1	0	2.50232	0	0	0	0	0	0	2.50232	2.50232	B_cells_oligoclonal
CAGAGAGGTTCTGTTT-1	2.76053	0	0	0	0.90859	0	0	0	0	0	B_cells_memory_activated
GTTCTCGTCGGATGTT-1	2.13482	0.88381	0.536523	0.88381	0	0	1.59031	0	0	0	B_cells_memory
CCAATCCCAGCTCGCA-1	1.63202	0.803912	0	1.11747	0.344597	1.11747	0.97293	0	0	0	B_cells_memory_activated
AGAATAGTCCTTGCCA-1	1.5151	2.45527	0	0	0	1.5151	0	0	0	0	B_cells_memory_activated
CTAGCCTAGTGGAGTC-1	0	2.71367	3.09679	2.71367	0	2.08471	0	0	0	0	B_cells_naive
GAAGCAGGTCGAATCT-1	1.68954	2.28584	0	0	1.68954	0	0	0	0	0	B_cells_memory_activated
GGGCACTTCTTTCCTC-1	0	0	0	0	0	2.73093	0	0	0	0	B_cells_naive_activated
GTCCTCATCCAGAGGA-1	2.60966	1.25815	0	0	2.14671	0	1.25815	0	0	0	B_cells_memory_activated
ACATGGTTCGCGTAGC-1	1.81894	3.07552	0	2.42751	2.42751	0	0	0	0	0	B_cells_memory_activated
AGGCCGTTCACCACCT-1	0	2.51372	0	0	0	0	0	0	0	0	B_cells_naive_activated
GACTACAAGCACACAG-1	0	3.37005	0	0	0	0	0	0	0	0	B_cells_naive_activated
GTATCTTAGTCGTACT-1	0	3.74846	1.72387	0	0	2.3236	0	0	1.19486	0	B_cells_naive
ATAAGAGAGTATCGAA-1	2.14294	3.16012	0	0	0	0	0	0	0	0	B_cells_memory
CAGCGACAGATCCTGT-1	1.28511	3.81675	1.8294	2.81483	0	2.43888	0	0	0	0	B_cells_naive
GTCGGGTGTCTCATCC-1	3.26534	2.9903	0	0	0	0	0	0	0	0	B_cells_memory_activated
GAAACTCCACGGATAG-1	2.1679	0	0	2.1679	0	0	0	0	0	0	B_cells_naive
TCAGGTACATATACGC-1	0	2.19014	0	2.82572	0	0	0	0	0	0	B_cells_naive_activated
TTGGCAACAACGATGG-1	0	3.14087	0	0	0	0	0	0	0	0	B_cells_naive_activated
GGGACCTGTACGCACC-1	3.67328	1.50167	0	0	2.43952	1.50167	0	0	0	0	B_cells_memory_activated
ACTGAACGTCACCTAA-1	0	3.04452	0	0	0	0	0	0	0	0	B_cells_naive_activated
CTGTGCTCACAGCGTC-1	0	3.57156	2.26624	2.90614	2.26624	0	0	0	0	0	B_cells_naive_activated
GTTACAGAGGAGTAGA-1	1.20099	3.95346	0	2.97488	1.20099	1.20099	0	0	1.20099	0	B_cells_naive
GATCGTAAGCAATCTC-1	0	2.5415	0	2.71061	0	0	0	0	0	0	B_cells_naive
CCAATCCAGTTCGATC-1	2.72825	2.72825	2.0984	0	0	0	0	0	0	0	B_cells_naive_activated
TCACGAATCACAATGC-1	0	3.36904	2.91948	3.24041	1.50548	0	0	0	3.84122	0	B_cells_naive
CGAACATGTGTAAGTA-1	3.65769	1.98722	0	0	1.98722	0	0	0	0	0	B_cells_memory_activated
TACTCGCGTAAGAGGA-1	1.97545	1.32441	0.710487	0.710487	0	1.82049	0.710487	0	0	0	B_cells_memory_activated
CAGCTAACATACGCCG-1	3.21199	2.19085	0	0	2.19085	0	0	0	0	0	B_cells_memory_activated
TCAGCAAAGGTGGGTT-1	2.62141	2.62141	0	0	0	0	0	0	0	0	B_cells_memory_activated
GTTTCTAGTAGCGTCC-1	2.56876	0.790711	0	0	0.790711	2.2444	0	0	0	0	B_cells_memory_activated
TACGGATAGAAGGACA-1	2.94028	2.5609	2.5609	0	0	0	0	0	0	0	B_cells_naive
CGTGAGCAGTTCGATC-1	0	3.58409	0	3.38957	0	0	0	0	1.4312	0	B_cells_memory
CGTCACTTCTCCTATA-1	3.27655	1.2665	0	0	1.2665	0	0	0	0	0	B_cells_memory_activated
TCCACACTCCACGACG-1	2.60733	0.813718	0	0	1.25635	1.5621	0	0	0	0	B_cells_memory_activated
AACTTTCGTCTAAAGA-1	1.61522	3.37427	0	2.57162	0	1.95211	0	0	0	0	B_cells_naive_activated
CGCGTTTGTTACCAGT-1	0	2.92346	0	2.28267	0	0	0	0	0	0	B_cells_naive
GCAGCCAAGCTAAGAT-1	3.2631	1.91683	0	0	1.58232	0	0	0	0	0	B_cells_memory_activated
CTGCTGTCAGATGGGT-1	0.712493	1.8238	0.712493	0.712493	0.712493	0	0.712493	0	0	0	B_cells_memory_activated
CGTGTAACAAGTACCT-1	3.4234	0	0	0	2.38795	0	2.38795	0	0	0	B_cells_memory_activated
ACTGAACCACAAGCCC-1	2.3737	0	1.44591	0	0	1.44591	0	0	0	0	B_cells_memory_activated
CTCCTAGAGCGATATA-1	0	0	0	0	0	0	0	0	0	0	B_cells_naive_activated
TAAGCGTAGTGACTCT-1	3.52967	2.48803	0	0	0	0	0	0	0	0	B_cells_memory_activated
TTTATGCTCCGTCATC-1	0	2.6776	0	0	0	2.6776	0	0	0	0	B_cells_naive_activated
CGATCGGAGACAGAGA-1	3.86388	0	0	0	2.24937	0	2.61905	0	0	0	B_cells_memory_activated
CGCGGTAGTTCGTCTC-1	0	3.48878	1.99459	0	0	0	0	0	0	0	B_cells_memory_activated
TACTCATCACGCATCG-1	2.38169	0	0	0	0	0	0	0	0	0	B_cells_memory_activated
TCAGGTATCTTACCGC-1	3.78774	0	0	0	0	0	0	0	0	0	B_cells_memory_activated
GATCGCGCAGCTCGCA-1	0	3.84293	2.57844	1.95844	0	1.39727	0	0	0	0	B_cells_naive
ACTTTCAAGAAACGAG-1	0	2.95973	2.31711	1.95975	0	1.95975	0	0	0	0	B_cells_memory_activated
GCACATATCCAAGCCG-1	2.13633	2.13633	0	0	0	0	0	0	0	0	B_cells_memory_activated
TGCGGGTTCCGAAGAG-1	0	2.612	0	2.612	0	0	0	0	0	0	B_cells_naive_activated
GATCAGTTCATACGGT-1	0	3.02717	2.38133	2.54813	0	1.08649	0	0	0	0	B_cells_naive
TTCGGTCCACGGTGTC-1	2.02313	1.01155	0.362881	0.628571	0.628571	1.68169	0.362881	0	0	0	B_cells_memory_activated
TGGCCAGGTCATGCCG-1	1.92046	3.58198	1.92046	2.53752	0	0	0	0	0	0	B_cells_naive_activated
AAGTCTGTCGTACCGG-1	0	3.93804	2.45042	2.82671	0	1.29426	0	0	0	0	B_cells_naive
TAGCCGGGTTGAACTC-1	1.25563	3.71748	1.25563	2.6064	0	2.6064	0	0	1.25563	0	B_cells_naive
GTGTTAGAGGCTCAGA-1	0	3.41924	3.22581	3.22581	1.30454	1.30454	0	0	0	0	B_cells_naive
GCATGATCATCCAACA-1	0	4.04344	3.19223	3.09142	0	0	0	0	0	0	B_cells_naive
CCAGCGAAGGCATGTG-1	0	3.30073	2.27324	0	0	0	0	0	2.27324	0	B_cells_oligoclonal
TTATGCTGTGGGTATG-1	1.63454	2.42638	1.11958	2.42638	1.11958	0	1.11958	0	0	0	B_cells_naive
GATTCAGAGAGGTACC-1	1.90814	0.493376	0.493376	0.493376	0	0.822276	1.06936	0	0	0	B_cells_memory_activated
AGCTTGACAATGGATA-1	0	0	0	0	0	0	0	0	0	0	B_cells_naive_activated
CGTTAGATCGGCTACG-1	2.0062	0.887892	0.728756	1.25348	0	1.14581	0.728756	0	0	0	B_cells_memory_activated
TCTGGAAAGGCATGTG-1	0	3.85138	3.2341	0	0	0	0	0	0	0	B_cells_naive
AACTCAGTCGAATGCT-1	0	3.76983	2.45042	0	0	2.45042	0	0	0	0	B_cells_naive_activated
AATCGGTGTTCAACCA-1	0	4.05671	0	2.95761	0	2.41054	0	0	0	0	B_cells_naive
GAAGCAGGTGAGGGAG-1	3.46312	1.33778	0	0	0	0	0	0	0	0	B_cells_memory_activated
ACATGGTCAAGGCTCC-1	0	3.97979	1.75324	1.75324	1.21984	0	0	0	1.21984	0	B_cells_naive
GAGGTGAAGCAATCTC-1	1.49172	3.07585	2.42782	2.6932	0	2.6932	0	0	0	0	B_cells_naive
AACACGTTCGGCTTGG-1	3.28122	3.28122	0	0	2.62497	0	0	0	0	0	B_cells_naive_activated
ACGGCCAAGCGATGAC-1	0	1.85487	0	0	0	0	0	0	0	0	B_cells_naive_activated
ACGCCAGGTAAGTAGT-1	1.2404	4.00832	2.38214	2.58664	0	1.2404	0	0	0	0	B_cells_naive
AGAGCTTGTAATAGCA-1	1.9684	0.61494	1.26656	0.61494	0.192591	0.82168	1.06866	0.192591	0	0	B_cells_memory_activated
CATGCCTAGGCAGGTT-1	0	2.77635	2.77635	2.40154	0	1.7951	1.25563	0	0	0	B_cells_naive
TCTATTGTCGATGAGG-1	2.76234	0	0	0	0	0	0	0	0	0	B_cells_memory_activated
CGAACATTCCACGTTC-1	0	2.33153	1.7311	2.33153	0	2.97488	0	0	0	0	B_cells_naive
TTAGGACTCTATCCTA-1	2.39449	1.25009	0	0	1.25009	0	0	0	0	0	B_cells_memory_activated
ACGGAGATCAGATAAG-1	3.20965	1.03974	0	1.03974	2.11793	0	0	0	0	0	B_cells_naive_activated
GGTGTTATCTCCGGTT-1	0	2.39427	0	1.78843	0	0	0	1.78843	0	0	B_cells_naive_activated
CTCGTACCACCCAGTG-1	0	2.89951	2.38035	2.75449	1.23901	0	0	0	0	0	B_cells_naive
GTGTTAGTCGGCTTGG-1	0	0	0	0	0	0	0	0	0	0	B_cells_naive_activated
TCAACGAGTAGGACAC-1	2.76582	0	0	0	2.39133	0	0	0	0	0	B_cells_memory_activated
CATGGCGTCAGCCTAA-1	0	3.60253	1.44566	2.01347	1.44566	0	0	0	0	0	B_cells_naive
GGGAATGCAATCTGCA-1	1.93451	2.55267	0	0	0	0	0	0	0	0	B_cells_naive
TCTATTGCATCATCCC-1	0	2.79707	0	2.16312	0	2.79707	0	0	0	0	B_cells_naive_activated
CTTTGCGTCTCCTATA-1	0	0	2.64297	0	0	0	0	0	0	0	B_cells_memory_activated
GTTCTCGCATGACGGA-1	3.3155	1.6258	0	0	0	0	0	0	0	0	B_cells_memory_activated
CAGCGACCAAGGGTCA-1	0	2.86074	0	1.87049	0	1.87049	0	0	0	0	B_cells_naive
ACTATCTTCCTCATTA-1	1.3576	2.52951	2.52951	1.3576	0	0	0	0	0	0	B_cells_naive
ACTTACTTCTGAAAGA-1	2.09589	0.596175	0.702579	0.886464	0	0.596175	1.73821	0	0	0	B_cells_memory
TTAGGACCAGAAGCAC-1	2.22785	2.4292	0	0	1.97545	1.63704	0	0	0	0	B_cells_memory_activated
CCTCAGTGTGTGCCTG-1	0	2.75887	0	0	0	2.12716	0	0	0	0	B_cells_naive_activated
AAGACCTAGCTAAACA-1	0	4.2335	0	2.41535	0	2.88979	0	0	2.05358	0	B_cells_oligoclonal
AGTGTCAGTTCCACAA-1	0	3.76031	1.28719	3.09017	1.28719	2.81754	0	0	0	0	B_cells_naive_activated
AAAGATGCACAACTGT-1	2.07796	1.92036	0	0.574621	0.328029	0.772276	0.328029	0	0	0	B_cells_memory_activated
ACGAGCCTCAACACGT-1	0	3.52326	0	2.48198	0	3.13244	0	0	0	0	B_cells_naive_activated
TGAGCATTCTCCTATA-1	2.36842	4.07895	2.36842	3.01363	0	2.36842	0	0	0	0	B_cells_naive_activated
CGCTGGACATGGTAGG-1	1.78628	1.60418	0.871637	1.38136	0.181228	1.60418	0.334597	0	0.334597	0	B_cells_memory_activated
AAGTCTGAGATGTTAG-1	0.956596	2.36245	0.956596	2.19879	1.43643	0	0	0	0	0	B_cells_naive
CAGCTAACAGTATGCT-1	0	0	0	2.74037	0	0	0	0	0	0	B_cells_naive_activated
CCGTGGAAGATGTGTA-1	2.09446	1.80607	0	1.96062	0.701757	0	1.39918	0	0	0	B_cells_memory
AGGGAGTGTATGAATG-1	0	2.9352	0	2.66507	0	1.69678	0	0	2.9352	0	B_cells_oligoclonal
GGGCATCCATGGTAGG-1	0	3.63217	0	2.21666	0	0	0	0	0	0	B_cells_naive
CCCTCCTCAGAGTGTG-1	3.2047	0	0	0	0	0	0	0	0	0	B_cells_memory_activated
TTCTTAGTCTTTAGTC-1	0	3.76416	2.82125	2.44511	0	2.18593	0	0	0	0	B_cells_naive
TAGTGGTAGGAATTAC-1	0	3.25091	3.01061	3.35239	0	2.69365	0	0	0	0	B_cells_naive_activated
GTGAAGGCACCAGATT-1	0	1.75048	2.35278	2.35278	1.75048	2.72603	0	0	0	0	B_cells_memory_activated
CAAGGCCAGGTGATTA-1	0	3.54017	0	0	0	0	0	0	0	0	B_cells_naive_activated
TGACTAGTCCTGTAGA-1	0	3.48746	0	3.06248	0	0	1.1831	0	0	0	B_cells_naive
TAGAGCTAGTTACCCA-1	3.37993	2.3472	0	0	1.74539	2.3472	0	0	0	0	B_cells_memory_activated
GATCTAGTCCCAACGG-1	0	3.39346	1.9101	2.52633	0	0	0	1.9101	0	0	B_cells_memory
GCGCAGTCATGTTGAC-1	0	2.46679	1.30729	2.46679	0	0	0	0	0	0	B_cells_naive
TGCCCATCACAGAGGT-1	0	2.09401	0	2.09401	0	0	0	0	0	0	B_cells_naive_activated
AGCTCTCAGGACATTA-1	2.16283	1.32135	0.741644	0.438056	0	0.438056	0.741644	0	0	0	B_cells_memory_activated
TCCCGATCACCTTGTC-1	3.38085	0	0	0	1.21382	1.21382	0	0	0	0	B_cells_memory_activated
CGAGAAGAGTATCTCG-1	0	3.47049	0	0	0	2.43223	0	0	0	0	B_cells_naive_activated
ACTGCTCCAGCGTAAG-1	1.79468	1.79468	1.79468	1.79468	0	0	0	0	1.79468	0	B_cells_naive_activated
CACAAACAGGATGGAA-1	0	0	0	0	0	0	0	0	0	0	B_cells_naive_activated
GACGCGTGTAGTGAAT-1	0	4.24843	0	3.29113	0	1.67001	0	0	0	0	B_cells_naive
TCTGGAATCCATTCTA-1	3.44079	1.32082	0	0	1.32082	0	0	0	0	0	B_cells_memory_activated
AGCTTGAAGTTAGCGG-1	0	2.54886	0	0	0	0	0	0	0	0	B_cells_naive_activated
ACGATGTAGCGACGTA-1	2.90152	1.90716	0	0	0	0	0	0	0	0	B_cells_memory_activated
CCACCTACACCAGGTC-1	2.21821	1.40403	0	0.705005	0	0	1.11439	0	0	0	B_cells_memory_activated
AGGCCGTCACTTCGAA-1	1.24005	0	0	0	1.24005	1.77692	0	0	0	0	B_cells_memory_activated
CTGTGCTAGGCCCTCA-1	2.93746	2.55815	0	0	1.93959	1.93959	0	0	0	0	B_cells_memory_activated
AGCCTAACACCGCTAG-1	3.16315	2.30837	0	0	0	0	0	0	0	0	B_cells_memory_activated
TAGGCATTCTCCGGTT-1	2.88834	0	0	0	0	3.55326	0	0	0	0	B_cells_memory_activated
CTCTAATCACTATCTT-1	0	2.9218	1.25581	0	0	1.79531	0	0	0	0	B_cells_naive_activated
GACAGAGCATGGTTGT-1	0	3.09982	1.51123	1.84031	0	0	0	0	3.31391	1.51123	B_cells_oligoclonal
GTCATTTTCAGGCGAA-1	0.885375	3.16894	1.3475	2.81318	1.3475	0	2.09426	2.39491	0	0	B_cells_memory
CAGCGACCACGGCCAT-1	0	3.29898	1.21531	2.55387	0	2.0936	0	0	0	0	B_cells_naive
CTAGCCTCAGCATGAG-1	1.40118	3.10995	2.79116	3.45315	0	0	0	0	0	0	B_cells_naive_activated
CCGGTAGAGATACACA-1	1.1035	1.1035	1.1035	1.39179	0	0.696817	0.696817	0	0	0	B_cells_memory_activated
GGGTCTGGTTGGACCC-1	0	3.62188	0	2.57535	0	0	0	0	0	0	B_cells_memory
GACCTGGTCATATCGG-1	2.20859	2.09063	0	0	0	0	0	0	0	0	B_cells_memory_activated
CTGAAACTCTCGGACG-1	0	3.6691	0	0	0	0	0	0	0	0	B_cells_memory_activated
GGCAATTCAGTCTTCC-1	2.61485	1.86065	0	0	2.10866	0	0	0	0	0	B_cells_memory_activated
CCACCTAGTTCTCATT-1	3.172	1.01454	0	0	1.50767	1.50767	1.01454	0	0	0	B_cells_memory_activated
ATGCGATAGTATCGAA-1	1.97323	0	0	2.80243	1.41024	0	2.33125	1.41024	0	0	B_cells_memory
CCGGTAGCAAGCGAGT-1	0.894081	2.73767	0.894081	2.98498	2.53057	0	1.91403	0.894081	0	0	B_cells_memory
ATGAGGGGTATGGTTC-1	1.67246	3.11911	0	0	0	0	0	0	0	0	B_cells_naive_activated
ACGCAGCGTCCGCTGA-1	0	3.47807	0	2.81532	2.81532	0	0	0	0	0	B_cells_naive_activated
AGCAGCCGTCGGCTCA-1	1.80014	0	0	0	0	0	0	0	0	0	B_cells_memory_activated
CGTAGCGTCAAGGTAA-1	1.34403	3.16445	2.25165	3.03694	0	2.51267	0	0	0	0	B_cells_naive
CGGCTAGGTACCGTTA-1	0	3.55523	2.17987	2.43888	0	1.28511	0	0	1.28511	0	B_cells_naive_activated
GTTCATTGTCTGGAGA-1	2.26006	1.90545	0	0	1.90545	0	0	0	0	0	B_cells_memory_activated
AGCTCCTCATGTCTCC-1	3.52967	1.46123	0	0	1.46123	1.46123	0	0	0	0	B_cells_memory_activated
GTGCAGCAGAACTGTA-1	1.5111	1.43398	0.610248	1.43398	0.155445	1.35041	0.921715	0	0.289946	0.289946	B_cells_memory_activated
TTGGCAATCGAGGTAG-1	0	2.8168	0	0	0	0	0	0	0	0	B_cells_memory_activated
ACGGCCATCGCGTTTC-1	0	2.98494	1.41849	2.81267	0	0	0	0	0	0	B_cells_naive_activated
GGAACTTCAGAGCCAA-1	2.27519	2.6458	0	0	0	1.67988	0	0	0	0	B_cells_naive_activated
TCAACGACATTGAGCT-1	2.98208	1.34487	0	0	0	1.48279	0	0	0	0	B_cells_memory_activated
CTCGAAAAGATGAGAG-1	0	4.02125	2.52818	3.18061	0	2.26675	0	0	0	0	B_cells_naive
ATCCACCTCGCACTCT-1	1.57293	1.23297	0.298134	0.713944	0	0.87103	0.298134	0	0	0	B_cells_memory_activated
GTAACTGAGACACGAC-1	2.4556	2.09214	0	0	0	1.51538	0	0	0	0	B_cells_memory_activated
CAGAATCGTCTCCACT-1	1.63704	2.59673	1.12167	0	0	0	1.12167	0	3.0773	1.12167	B_cells_oligoclonal
GTCTTCGTCAGTCAGT-1	1.97912	0	0	0	1.41541	0	0	0	0	0	B_cells_memory_activated
GAACCTACAGGCAGTA-1	1.89946	1.75926	0	1.40111	0	0.837812	1.15861	0	0	0	B_cells_memory_activated
TTCTCCTTCCAGATCA-1	0	2.5402	0	2.5402	0	2.91903	0	0	0	0	B_cells_naive_activated
AACCGCGAGCACAGGT-1	0	3.84442	0	2.52035	0	2.15431	0	0	0	0	B_cells_naive
AGGGATGTCGTACCGG-1	0	3.61199	1.65632	2.24918	0	0	0	0	3.42361	0	B_cells_oligoclonal
CAGCAGCGTTGGGACA-1	3.29456	1.44591	0	0	1.44591	2.01376	0	0	0	0	B_cells_memory_activated
TCAGATGTCAATACCG-1	0	2.53377	1.58247	1.58247	3.01234	0	2.53377	0	0	0	B_cells_memory
CAGAGAGCAGACGCCT-1	3.03317	2.50903	0	0	1.3411	0	0	0	0	0	B_cells_memory_activated
CCACCTACATGCATGT-1	1.25009	3.64701	1.78864	2.39449	0	1.78864	0	0	1.25009	0	B_cells_naive_activated
CAGTCCTTCGTTACAG-1	3.95981	0.863704	0	0	0	0.863704	0	0	0	0	B_cells_memory_activated
CAGCATATCGCCGTGA-1	1.96903	1.24285	0	0.80323	1.24285	0	0	0	0	0	B_cells_memory_activated
TTTATGCCACGCGAAA-1	2.8722	2.8722	0	0	1.88078	0	0	0	0	0	B_cells_naive
AGCGTATTCTCAAGTG-1	2.64391	1.67822	1.36201	0.896909	0	1.36201	0	0	0	0	B_cells_naive_activated
GCTCTGTAGGTGTGGT-1	0	3.65799	1.98749	1.98749	0	1.98749	0	0	0	0	B_cells_naive_activated
CTCTAATCAACTTGAC-1	3.45651	0	0	0	0	0	0	0	0	0	B_cells_memory_activated
GTGTTAGTCATGTGGT-1	0	2.98152	1.73686	2.71061	2.33785	0	0	0	0	0	B_cells_naive
ATTTCTGTCAGGTAAA-1	2.76197	0.687496	0.687496	0	1.78232	1.60038	0	0	0	0	B_cells_memory_activated
CTCGAAAGTATGCTTG-1	3.68285	1.66896	0	0	0	0	0	0	0	0	B_cells_memory_activated
TACCTTACAAATTGCC-1	1.59645	2.54994	1.59645	0	0	0	0	0	0	0	B_cells_naive_activated
CTTTGCGAGGCGTACA-1	1.41047	3.7202	0	3.7202	1.9735	0	0	0	0	0	B_cells_memory
TAGTTGGCATTACGAC-1	3.04227	2.30951	0	0	1.03457	0	0	0	0	0	B_cells_memory_activated
AGGTCATCATGTTCCC-1	1.48587	2.83053	1.48587	2.60532	0	0	0	0.760619	0	0	B_cells_naive_activated
GAACATCTCCAGTATG-1	2.25585	2.25585	1.1429	0	2.25585	2.25585	0	0	0	0	B_cells_memory_activated
GCCTCTATCACTATTC-1	0	0	0	0	0	0	0	0	0	0	B_cells_memory_activated
AAAGCAACACAGGAGT-1	0	0	0	0	0	0	0	0	0	0	B_cells_memory_activated
CAAGGCCTCGAGAGCA-1	3.56783	1.41849	0	0	2.60443	0	0	0	0	0	B_cells_memory_activated
CAGTAACAGATGTCGG-1	3.01685	1.76759	0	0	1.23208	0	0	0	0	0	B_cells_memory_activated
GTCAAGTAGGAATTAC-1	3.68002	0	0	0	0	0	0	0	0	0	B_cells_memory_activated
GAACGGATCGGTTCGG-1	2.65764	2.65764	0	0	0	0	0	0	0	0	B_cells_memory_activated
CGAGCCAGTTGGTTTG-1	2.30592	1.032	0	0	1.85943	2.10739	0	0	0	0	B_cells_memory_activated
GCAATCACAATGGTCT-1	0	2.03399	0	0	0	0	0	0	0	0	B_cells_naive_activated
CAGCTAAAGTGTCTCA-1	0	3.50117	0	0	0	0	0	0	0	0	B_cells_naive_activated
AGCAGCCGTCAATGTC-1	0	1.63621	0	0	0	0	0	0	0	0	B_cells_naive_activated
TGCTGCTAGTGGCACA-1	0	3.0157	2.88914	2.3704	0	1.23122	0	0	0	0	B_cells_naive
AAGGTTCAGAAAGTGG-1	1.03856	1.86802	0	0	1.53693	1.86802	0	0	0	0	B_cells_memory_activated
AGGCCACCACATGACT-1	0	3.60914	1.81376	2.16335	0	0	0	0	0	0	B_cells_memory_activated
TTCCCAGGTCACACGC-1	2.41643	2.55775	0	1.48205	0	1.80877	0.993611	0	0	0	B_cells_memory_activated
TTGTAGGAGCACGCCT-1	2.03137	0.471395	0.471395	0.471395	0	1.85943	0	0	0	0	B_cells_memory_activated
TCATTACTCGCGTAGC-1	0	3.94168	0	0	0	0	0	0	0	0	B_cells_naive_activated
CTCTGGTTCCAAACTG-1	1.17593	3.3284	2.67048	2.29904	0	2.04426	0	0	0	0	B_cells_naive
CATCAGAAGGAGCGTT-1	2.69932	1.32812	0	0	0	1.87914	0	0	0	0	B_cells_memory_activated
GCGAGAATCATAACCG-1	0	3.30746	0	3.30746	0	3.80354	0	0	0	0	B_cells_memory_activated
ACCGTAAGTCATATCG-1	2.16414	0	0	0	0	0	0	0	0	0	B_cells_memory_activated
TACTCGCGTGGGTCAA-1	1.47772	4.0692	2.88562	2.88562	0	2.04974	0	0	0	0	B_cells_naive
CTAACTTTCAGAGCTT-1	0	3.41104	2.01629	2.84932	0	1.44814	0	0	2.64054	1.44814	B_cells_oligoclonal
CCACCTACAGTATGCT-1	2.83367	1.75826	0	0	1.43545	0.955807	0	0	0	0	B_cells_memory_activated
CCTTTCTTCGCACTCT-1	0	3.10151	0	2.08904	0	0	0	0	0	0	B_cells_naive
CGTTGGGTCATGGTCA-1	1.94935	2.56865	0	0	1.94935	0	0	0	0	0	B_cells_memory_activated
GGACGTCGTCGCTTCT-1	0	3.63956	2.22343	3.07257	1.11833	0	1.63305	1.11833	0	0	B_cells_memory
TGTGGTAAGGCTAGAC-1	0	2.89477	1.34718	1.34718	1.34718	2.25546	1.34718	0	0	0	B_cells_naive
ACGGCCAAGAATCTCC-1	3.52397	1.53851	0	0	1.03986	1.03986	0	0	0	0	B_cells_memory_activated
AAGACCTCAGTCCTTC-1	0	3.2373	1.96238	3.2373	0	1.40072	0	0	0	0	B_cells_naive
TGTCCCATCACATGCA-1	0	3.11093	1.30298	2.20174	1.30298	1.30298	0	0	0	0	B_cells_memory_activated
TGGCTGGGTAAGTGTA-1	1.92245	1.92245	0	0	0	1.92245	0	0	0	0	B_cells_naive_activated
CATCGGGTCACTTACT-1	0	2.29904	0	0	0	0	0	0	2.29904	2.9407	B_cells_oligoclonal
ACTGCTCAGGTAGCTG-1	1.49091	3.07486	0	1.49091	1.49091	0	0	0	0	0	B_cells_naive
GCGAGAATCATCATTC-1	3.30212	1.61466	0	0	1.61466	0.696413	0	0	0	0	B_cells_memory_activated
GAGCAGACAATCTACG-1	0	3.60456	1.52094	0	0	0	0	1.52094	0	0	B_cells_naive
AAGGCAGAGTAGCGGT-1	0	3.74639	1.32385	3.35266	1.32385	1.32385	0	0	0	0	B_cells_naive
AGAGTGGGTTTAAGCC-1	0	1.8211	0	0	1.8211	0	0	0	0	0	B_cells_naive
ATTATCCTCACCACCT-1	1.82538	0.360303	0.624616	0.360303	0	1.39534	0	0	0	0	B_cells_memory_activated
AACCGCGCATCGGACC-1	0	1.98154	0	0	1.98154	0	2.98375	1.98154	0	0	B_cells_memory
AATCGGTCATTCTCAT-1	0	3.26603	0	1.52628	0	0	0	0	0	0	B_cells_memory_activated
GCAATCAAGCCTCGTG-1	0	3.87381	2.34421	2.98821	0	1.9856	0	0	3.8063	2.60762	B_cells_oligoclonal
ATTTCTGAGAGTACAT-1	1.48444	2.05732	0	0.860779	0	1.48444	0	0	0	0	B_cells_memory_activated
TCTTCGGTCGGCCGAT-1	0	3.59149	1.7986	2.67022	0.985962	0	0	0.985962	0	0	B_cells_naive_activated
TTATGCTCACAGCGTC-1	3.82632	0	0	0	0	0	0	0	1.88884	0	B_cells_memory_activated
CACAGGCGTCCGCTGA-1	0	3.59194	2.54696	2.28504	0	1.3717	0	0	0	0	B_cells_naive
CTAGCCTCACACAGAG-1	2.10404	1.09393	0.689641	0.689641	0	0.807033	1.24775	0	0	0	B_cells_memory_activated
ACCTTTACATCTCGCT-1	2.738	1.5291	1.5291	0	0	0	0	0	0	0	B_cells_memory_activated
TACCTATTCTTGGGTA-1	0	2.5776	0	0	0	1.95766	0	0	0	0	B_cells_memory_activated
TAAGTGCTCTGCGTAA-1	2.57013	0.850511	0	0	1.30337	0.850511	0	0	0	0	B_cells_memory_activated
GTCACGGGTCTAGCGC-1	0	3.49393	2.0909	0	0	1.51427	0	0	0	0	B_cells_memory_activated
AGGGATGTCAAGCCTA-1	0	3.35426	2.06763	1.49359	0	1.49359	0	0	0	0	B_cells_naive
CTGTTTATCTTAGAGC-1	1.31183	0	1.31183	2.47249	0	0	0	0	0	0	B_cells_naive_activated
CAGATCACATGCCTAA-1	0	3.20032	0	0	0	0	0	0	0	0	B_cells_naive_activated
CTGTGCTTCAATAAGG-1	0	3.55244	2.88754	1.89457	0	1.89457	0	0	0	0	B_cells_naive
CAGCTGGTCTGGGCCA-1	3.2921	1.35524	1.35524	0	1.35524	0	0	0	0	0	B_cells_memory_activated
TGACAACAGCCCGAAA-1	2.50644	1.8917	0	0	1.05671	1.05671	0	0	0	0	B_cells_memory_activated
GGCGACTTCGCGTAGC-1	0	3.63856	0	3.09847	0	1.83912	0	0	0	0	B_cells_naive
TTGCCGTAGGGCATGT-1	0	3.88254	2.77353	3.15796	0	0	0	0	3.71455	0	B_cells_naive
CGGAGTCGTAGAGTGC-1	2.64783	0	0	0	0	0	0	0	0	0	B_cells_memory_activated
GACGGCTAGTGAACAT-1	1.58927	2.10938	0.607452	0.982638	0.442867	0.982638	0	0	0	0	B_cells_memory_activated
CACAAACGTGACGGTA-1	0	3.13694	2.99	2.81769	0	0	0	1.42254	3.87566	2.34592	B_cells_oligoclonal
CTAGCCTAGTACGCGA-1	0	2.99771	1.99423	3.42156	1.65461	0	1.65461	0	0	0	B_cells_naive
CTAGCCTGTCCCTACT-1	0.860621	3.66892	1.31621	2.93067	1.8654	2.05709	1.8654	0	0	0	B_cells_naive
ACTTTCACAGGTGCCT-1	2.04087	0.849922	0.638151	1.30262	0	0	0.638151	0	0	0	B_cells_memory
CTGCGGACATTAACCG-1	0	3.12849	0	2.37084	0	1.23157	0	0	0	0	B_cells_naive
CATATTCAGTGAAGTT-1	0	3.28989	0	1.66896	0	0	1.66896	0	0	0	B_cells_memory_activated
CATCCACAGAGTCTGG-1	0	0	0	0	0	0	0	0	0	0	B_cells_memory_activated
TCGCGTTAGGACAGAA-1	3.89484	0	0	0	1.54835	0	0	0	0	1.54835	B_cells_memory_activated
TGAGGGAGTAGAGTGC-1	0.860227	0	0	1.31571	0	0	1.31571	0	0	0	B_cells_memory
CGATTGATCAGCAACT-1	3.90694	1.50005	0	0	2.0749	1.50005	0	0	0	0	B_cells_memory_activated
AAGACCTGTCTCACCT-1	0	2.98019	0	2.33658	0	0	0	0	0	0	B_cells_memory_activated
CGTAGCGGTCACCCAG-1	2.86152	3.1348	0	0	0	0	0	0	0	0	B_cells_memory_activated
TAAGTGCTCAACGCTA-1	0	3.63227	2.96523	2.32235	0	0	0	0	0	0	B_cells_naive
AAAGTAGCAAAGAATC-1	0.569943	2.16121	0.93072	1.19529	0.569943	0.93072	0	0	0	0	B_cells_memory_activated
CATCCACGTGTCCTCT-1	1.92162	1.07977	1.07977	0	0	0	1.58679	1.07977	0	0	B_cells_memory
CACAAACAGAGAGCTC-1	0	3.70525	2.25114	3.0364	0	2.25114	0	0	0	0	B_cells_naive
GGAACTTCATATGAGA-1	0.98407	3.49138	1.79608	2.40261	0.98407	2.23822	0	0	0	0	B_cells_naive
ATCATGGTCTTACCTA-1	1.92812	1.45039	0	1.71752	0	0.502564	0	0	0	0	B_cells_memory_activated
GTACTCCGTCTAGCGC-1	1.56915	0.565606	0.32227	0	0	1.48666	0.761166	0.32227	0	0	B_cells_memory_activated
CGGCTAGTCCAAGTAC-1	0	3.44371	0	3.0541	0	2.14894	0	0	0	0	B_cells_naive
GACACGCGTGCAACGA-1	1.64943	1.64943	0.718332	1.57974	0.531024	1.83339	0.300354	0	0.300354	0	B_cells_memory_activated
TCTCTAATCACTTACT-1-1	1.43387	0.954528	0	0	0	1.43387	0	0	0	0	B_cells_memory_activated
TACGGTAGTAGCCTAT-1	0	2.99902	0	0	3.38773	0	0	0	0	0	B_cells_memory_activated
CTCATTACACCCAGTG-1	2.83926	1.30396	0	0	0	0	0	0	0	0	B_cells_memory_activated
ACACCCTAGAGCAATT-1	1.99022	2.61258	0	0	0	0	0	0	0	0	B_cells_naive_activated
AACTTTCCAATCAGAA-1	4.63323	0	0	0	1.43095	0	0	0	0	0	B_cells_naive_activated
ACTTACTCATACTACG-1	0	3.00842	2.00397	2.62734	0	0	0	0	0	0	B_cells_memory
GCACATAGTACAGCAG-1	2.1636	1.4283	0.373688	1.31332	0	1.18339	0.373688	0	0	0	B_cells_memory_activated
GATGAAATCAAACGGG-1	2.86729	2.03283	0	0	0	0	2.39366	0	0	0	B_cells_naive_activated
CATCAAGGTTCGGGCT-1	0	3.62036	1.4956	2.26748	0	0	1.00467	0	0	0	B_cells_naive
AGTTGGTCATGAGCGA-1	0	3.20275	0	3.1115	2.00639	0	0	0	0	0	B_cells_memory
TTATGCTTCATCGGAT-1	2.19226	2.19226	0	0	2.19226	0	0	0	0	0	B_cells_naive_activated
TCGGTAACAAATACAG-1	2.65986	1.29715	0	0	1.29715	0	0	0	0	0	B_cells_naive_activated
CTTACCGGTGGTTTCA-1	0	2.60385	0	0	0	0	0	0	0	0	B_cells_naive_activated
AGCTCCTGTTCGTGAT-1	0	3.7657	3.09544	2.77691	0	2.94881	0	0	0	0	B_cells_naive
TCGCGTTAGCGCTTAT-1	0	3.15115	2.13468	3.29917	0	2.13468	0	0	0	0	B_cells_naive
CAAGGCCCATGAGCGA-1	1.46506	2.66104	0	1.46506	2.66104	0	1.46506	0	0	0	B_cells_memory
TTGACTTGTGCGATAG-1	2.57479	3.22911	0	0	0	1.95505	0	0	0	0	B_cells_naive_activated
GGCTCGAAGATGAGAG-1	2.61733	1.36878	0	0.681504	1.08306	0	0.681504	0	0	0	B_cells_memory_activated
CCTAGCTGTAGCGTCC-1	2.47997	0	0	0	0	0	0	0	0	0	B_cells_memory_activated
GTCAAGTTCAACACCA-1	0	2.81238	2.37778	1.59176	0	0	0	0	0	0	B_cells_naive
CCAGCGACAAGCCTAT-1	0	3.85062	2.38526	1.45566	0	2.0248	0	0	0	0	B_cells_naive
CACACTCTCGTGGACC-1	1.93603	0	0	0	0	0	0	0	0	0	B_cells_memory_activated
GAATGAATCTTGTACT-1	0	2.562	1.94317	2.94141	0	1.94317	0	0	0	0	B_cells_naive
TCAATCTGTGAGGGTT-1	0	3.60711	2.35731	2.73071	0	2.56134	0	0	1.22102	0	B_cells_naive
CCGTTCAAGGATCGCA-1	0	2.78915	0	3.17391	0	0	0	0	0	0	B_cells_naive_activated
CTTTGCGCAATGTTGC-1	0	3.26884	2.71104	2.71104	1.33736	2.24357	0	0	0	0	B_cells_naive
CAAGATCTCAATCTCT-1	1.51151	3.92138	2.0878	2.71696	0	2.71696	0	0	0	0	B_cells_naive
TACGGATGTGTCGCTG-1	0	0	0	0	0	2.43128	0	0	2.43128	0	B_cells_oligoclonal
CATGGCGTCACGAAGG-1	2.27178	0.735763	0.735763	0	0	1.44956	0	0	2.01789	0.735763	B_cells_oligoclonal
AGCATACAGCCAGAAC-1	1.98762	1.76277	0.815202	1.06106	0.488467	1.06106	0.815202	0	0.815202	0	B_cells_memory_activated
TAGTGGTTCTAACTGG-1	0	3.60168	0	2.79011	0	2.79011	0	0	0	0	B_cells_naive
TCAGGATGTAGGCATG-1	0	2.51059	0	0	0	0	0	0	0	0	B_cells_memory_activated
TTTGGTTTCGACGGAA-1	2.12071	1.459	0	0.31251	0	1.54084	0	0	0	0	B_cells_memory_activated
AGCTTGAGTAAATACG-1	2.08271	2.82191	1.01398	1.01398	0	1.50698	0	0	0	0	B_cells_naive_activated
TCATTACAGGGTGTTG-1	3.94899	0	0	0	1.38457	1.38457	0	0	0	0	B_cells_memory_activated
TGGCGCACAATGGATA-1	1.91157	1.67199	0.542592	0.542592	0	1.91157	0	0	0	0	B_cells_memory_activated
GATCGCGAGAAGAAGC-1	1.64065	0.494559	1.35557	1.35557	0.955295	0	1.57664	0	0	0	B_cells_memory
GTTCGGGCACAAGTAA-1	4.04804	0	0	0	0	0	0	0	2.33996	0	B_cells_memory_activated
ACGGAGAGTACTTGAC-1	0	2.72558	0	0	0	0	0	0	0	0	B_cells_memory_activated
TGGCGCACATCAGTCA-1	0	3.7926	2.26947	2.40874	0	2.73807	0	0	0.894337	0.894337	B_cells_naive
GACCAATCATCTATGG-1	1.97514	1.97514	0.214107	1.28821	0.214107	0.888931	1.52199	0	0	0	B_cells_memory_activated
ATGCGATCAAGGTTTC-1	3.95289	1.99955	0	0	0	0	0	0	0	0	B_cells_naive_activated
TGGTTCCAGGCACATG-1	0	3.51373	2.21302	3.23593	1.31223	2.47298	0	0	1.31223	0	B_cells_naive
GTCTCGTGTGCTAGCC-1	0	3.62389	2.11585	3.13069	0	2.48031	0	0	0	0	B_cells_naive
GTCATTTTCCAAGCCG-1	3.09142	2.07979	0	0	3.09142	0	0	0	0	0	B_cells_memory_activated
GCGCCAATCGGTCCGA-1	0	3.20213	0	2.92792	0	1.93097	0	0	0	0	B_cells_naive
TCTATTGTCCGCATCT-1	0	3.47564	2.60472	3.13214	0	0	0	0	0	0	B_cells_naive
TGACTAGAGTAAGTAC-1	4.36187	2.13896	0	0	1.79072	1.25187	0	0	0	0	B_cells_memory_activated
AAGTCTGTCGAATGGG-1	0	0	0	2.8385	0	0	0	0	0	0	B_cells_naive_activated
ACTTACTGTTCCCGAG-1	3.78135	1.25905	1.25905	0	0.815822	0	0.815822	0	0	0	B_cells_memory
ACATGGTCACTGTGTA-1	3.43884	0	0	0	0	0	0	0	0	0	B_cells_memory_activated
TCTCTAACACCAGCAC-1	0.711014	2.51742	1.12236	1.12236	1.12236	0.711014	0.711014	0	0	0	B_cells_naive_activated
TGTTCCGTCAACACGT-1	0	3.14087	1.69098	2.28743	0	0	0	0	1.69098	0	B_cells_naive_activated
AGGGAGTTCTTGGGTA-1	2.68744	0	0	0	1.48693	0	0	0	0	0	B_cells_memory_activated
GGATTACTCAGGATCT-1	1.31901	3.4384	1.31901	2.22129	0	1.31901	0	0	0	0	B_cells_naive
CCTCTGAAGGGCTTGA-1	2.79014	1.20934	0.777323	0	1.20934	0	0.777323	0	0	0	B_cells_memory_activated
CCCTCCTTCTCGGACG-1	0	2.75597	0	2.87362	1.59527	0	2.06393	1.08682	0	0	B_cells_naive_activated
TTTGGTTCAAGCCGCT-1	2.02338	0.661497	0	0.384477	0	1.4544	0.384477	0	0	0	B_cells_memory_activated
TATCAGGCACTACAGT-1	1.66796	1.77289	0.941615	1.08355	0.330044	1.08355	0.57777	0	1.08355	0	B_cells_memory_activated
CGTGTCTAGTCGTACT-1	2.51622	1.71428	0	0	0	1.71428	0	0	1.71428	1.18673	B_cells_oligoclonal
ACACTGACATGTCGAT-1	2.35024	0.885096	0	0	1.46345	0.66722	0	0	0	0	B_cells_memory_activated
TGGGAAGGTGGTTTCA-1	0	2.69932	1.7269	2.32693	0	0	0	0	0	0	B_cells_naive_activated
CGAATGTCACGTTGGC-1	0	1.53422	0	2.47764	0	1.53422	0	0	0	1.53422	B_cells_oligoclonal
ACCGTAACAATCCAAC-1	2.37429	1.4464	0	0	0	0	0	0	0	0	B_cells_memory_activated
TCTGGAAAGACCACGA-1	4.9443	1.78802	0	0	1.78802	0	1.78802	0	0	0	B_cells_memory_activated
TCTTCGGGTGTGGTTT-1	4.01364	0	0	0	0	0	0	0	0	0	B_cells_memory_activated
AGCGTCGAGGTAAACT-1	2.45277	0	0	1.39487	1.39487	0	0	0	0	0	B_cells_memory_activated
CTGATCCGTGCAGACA-1	0	2.89841	0	0	0	0	0	0	0	0	B_cells_memory_activated
GAATAAGGTTGGTGGA-1	0	4.04533	2.28875	3.20411	0	1.93274	0	0	0	0	B_cells_naive
AGTGTCAGTAAATGTG-1	2.996	1.99267	0	0	0	0	0	0	0	0	B_cells_memory_activated
GCTCCTACAGCTGGCT-1	2.89573	0.937756	0	0	0.937756	0	0	0	0	0	B_cells_memory_activated
CCACCTAGTTGTTTGG-1	3.48469	1.29043	0	0	0	1.29043	0	0	0	0	B_cells_memory_activated
ACGATGTTCCTCATTA-1	2.23517	0.298502	0.528082	0.714671	0.298502	1.64366	0	0	0	0	B_cells_memory_activated
GACGTGCGTTACCGAT-1	0	2.93986	0	2.29823	0	0	0	0	0	0	B_cells_naive
GCGAGAAGTAGCGTAG-1	2.80876	1.52552	0	0.788087	0.788087	1.7573	0	0	0	0	B_cells_memory_activated
CAGATCACACGAGAGT-1	4.26792	2.71301	0	0	0	2.08409	0	0	0	0	B_cells_memory_activated
GGTATTGCAACACGCC-1	2.5207	1.5712	0	0	0	0	0	0	0	0	B_cells_memory_activated
TCAGCTCGTGCTGTAT-1	0	4.30037	0	0	0	0	0	0	0	0	B_cells_oligoclonal
AGCGGTCGTCCGACGT-1	1.99529	1.93596	0	0.613694	0	0.353204	0.353204	0	0	0	B_cells_memory_activated
CCAATCCGTACCATCA-1	2.18874	0	0	0	1.29234	0	0	0	0	0	B_cells_naive_activated
ACACTGACATGCCCGA-1	2.02996	0	0	2.02996	0	0	0	0	0	0	B_cells_memory_activated
GCATGTATCAGCTTAG-1	2.36318	1.75998	0	0	0	0	0	0	0	0	B_cells_memory_activated
GTTCTCGCACCAGTTA-1	0	3.49215	2.73956	3.0574	0	0	0	0	3.39987	0	B_cells_naive
CGTCAGGAGTGCTGCC-1	0	3.56752	2.81238	2.60414	0	1.41825	0	0	1.98235	0	B_cells_naive
GTCTCGTTCACAACGT-1	0	2.22251	0	0	2.22251	0	0	0	0	0	B_cells_memory_activated
CGAACATCAATCCGAT-1	2.32291	0	0	0	0	0	0	0	0	0	B_cells_memory_activated
CGGGTCAAGGCTCTTA-1	3.67444	0	0	0	1.18185	0	0	0	0	0	B_cells_memory_activated
CGCCAAGGTCTGGTCG-1	1.90594	1.06766	0	0.670027	1.90594	1.06766	0	0	0	0	B_cells_memory_activated
GGGAGATAGAAGGCCT-1	0	3.66088	1.17222	1.69714	1.17222	0	0	0	0	0	B_cells_naive
ACGCAGCTCAAACGGG-1	1.31601	1.31601	0	0	0	0	0	0	3.0007	1.86517	B_cells_oligoclonal
GTACTTTGTCGAAAGC-1	0	3.43957	3.26364	2.778	0	2.40314	0	0	0	0	B_cells_naive
CATGGCGTCGATCCCT-1	2.79779	0	0	0	0	0	0	0	0	0	B_cells_memory_activated
ACACCAAGTAACGACG-1	3.09404	1.65119	0	0	1.13353	0	0	0	0	0	B_cells_memory_activated
CGTTGGGTCCATTCTA-1	0	2.69416	0	0	0	2.69416	0	0	0	0	B_cells_memory
TTTCCTCAGTGTCTCA-1	1.92645	3.5888	0	2.54398	0	1.92645	0	0	0	0	B_cells_naive_activated
TTCCCAGTCTAACCGA-1	2.17987	1.28511	0	1.8294	0	1.28511	0	0	0	0	B_cells_memory_activated
AACCATGCAATAGAGT-1	0	3.01424	1.44195	1.44195	2.36901	0	1.44195	0	0	0	B_cells_memory
GCGAGAACATGGTTGT-1	2.13896	3.97846	0	3.43278	0	0	0	0	0	0	B_cells_naive_activated
CTCGAGGGTTTGTGTG-1	3.59378	3.05458	1.80056	0	2.4075	0	0	0	0	0	B_cells_memory_activated
TTGGAACGTACGAAAT-1	1.70336	0.558888	0	0.558888	0	1.38502	0.558888	0	0	0	B_cells_memory_activated
GGATGTTAGGCATGTG-1	1.005	1.496	0	1.005	0	2.57439	0	0	0	0	B_cells_naive
CGAACATTCCGCATCT-1	2.02423	3.52198	0	2.64905	0	0	0	0	0	0	B_cells_naive_activated
CTACATTCAAGCGAGT-1	1.60466	0	0	0	2.19191	0	0	0	0	0	B_cells_memory_activated
CAGCTGGTCTGGTTCC-1	0	3.17868	2.73335	2.26495	0	0	0	0	0	0	B_cells_naive
TGCGCAGTCATCACCC-1	0	3.63	2.50929	2.50929	0	1.89433	0	0	0	0	B_cells_naive
GACGTGCTCCAGGGCT-1	0	3.4881	2.82505	3.43274	0	2.28362	0	0	3.43274	1.83853	B_cells_oligoclonal
GCGCCAAAGTCACGCC-1	2.42892	1.82023	0	1.82023	1.82023	1.82023	0	0	0	0	B_cells_naive_activated
ACAGCTAGTCAGATAA-1	0	2.2643	0	0	0	1.67001	1.67001	0	0	0	B_cells_naive_activated
GGGACCTTCGGCTTGG-1	0	0	2.49107	2.49107	0	0	0	0	0	0	B_cells_memory
TTAGTTCAGTTAAGTG-1	0	4.00486	0	1.20655	1.20655	1.73763	0	0	0	0	B_cells_naive
CTGAAACGTCGCTTCT-1	0	3.82347	2.29783	2.93943	0	0	0	0	0	0	B_cells_memory
CACAAACAGTGGAGAA-1	2.15582	0.534704	0.249028	0.82088	0.687994	1.26554	0.534704	0	0	0	B_cells_memory_activated
CCCTCCTTCAACACTG-1	0	3.47096	1.22304	2.87822	0	2.10322	0	0	1.22304	0	B_cells_naive
CGATCGGTCCTCAATT-1	1.71225	1.39317	0.155464	0.697737	0.514499	0.697737	0.852542	0	0	0	B_cells_memory_activated
ATTACTCCAGCATGAG-1	0	0	0	0	0	0	0	0	0	0	B_cells_memory
CTAATGGTCGAACTGT-1	0	3.8567	2.99915	2.99915	0	2.47622	0	0	0	0	B_cells_naive
ACATGGTTCCTTGGTC-1	0	3.5014	2.96415	2.83796	0	2.83796	0	1.19309	0	0	B_cells_naive
CAGCTAAAGACAAGCC-1	0	3.56935	1.98397	2.34251	0	2.60588	0	0	0	0	B_cells_naive
GCTGGGTAGGTGCTTT-1	2.07988	1.38667	0	0	0	0.693397	1.09895	0	0	0	B_cells_memory_activated
ACAGCCGCAGGGTATG-1	2.9699	0	1.4065	0	0	0	0	0	0	0	B_cells_memory_activated
CAAGGCCGTACTTGAC-1	0	2.90641	2.52792	2.90641	0	0	0	0	0	0	B_cells_naive_activated
CATGACATCGTCCGTT-1	3.43372	1.03592	0	0	0	1.53372	0	0	0	0	B_cells_memory_activated
TAAACCGGTCGGCTCA-1	0	3.39842	0	2.81976	0	0	0	0	0	0	B_cells_naive
GTACTCCCACTCGACG-1	1.43973	3.28678	0	2.63033	0	0	0	0	0	0	B_cells_memory_activated
TCAGGATAGCCCAATT-1	3.31373	1.11103	0	0	0	0	0	0	0	0	B_cells_memory_activated
CTCACACCATCGACGC-1	0	0	0	0	0	0	0	0	0	0	B_cells_memory_activated
CTCGAAATCGCCAAAT-1	3.04567	0	0	0	1.6104	0	0	0	0	0	B_cells_memory_activated
CTGTGCTAGGCACATG-1	1.98262	1.98262	0	0	1.98262	0	2.98494	0	0	0	B_cells_memory
GTCGTAACAATGGAGC-1	1.45204	0	0.503417	0.836697	0.503417	1.28577	1.83017	0	0	0	B_cells_memory_activated
CTGAAGTAGACAGAGA-1	0	3.41223	2.12024	2.8965	0	2.12024	0	0	1.23675	0	B_cells_naive
CAAGTTGAGGACGAAA-1-1	0	2.96123	0	1.53995	0	0	0	0	0	0	B_cells_memory_activated
CCTTTCTAGTAGGTGC-1	2.41047	0	0	0	2.12513	0	0	0	0	0	B_cells_memory_activated
TAGACCACATTCCTGC-1	2.03543	0	0	0	0	0	0	0	0	0	B_cells_memory_activated
CTTAGGACACTGTCGG-1	3.03543	2.55613	0	0	0	0	0	0	0	0	B_cells_memory_activated
TGGGAAGCACCGAAAG-1	0	3.76865	1.39202	2.77974	0	1.39202	0	0	1.39202	0	B_cells_naive
CGCCAAGTCAGCTCTC-1	2.27873	2.91931	0	2.27873	0	0	0	0	0	0	B_cells_oligoclonal
ACGCCAGAGGATATAC-1	2.08179	1.599	0	0.363721	1.50616	1.68394	0	0	0	0	B_cells_memory_activated
CGCTGGATCAGCTTAG-1	2.49407	1.5483	0.804014	1.24386	0.804014	2.19991	0.480725	0	1.40762	0.804014	B_cells_memory_activated
CAGCAGCAGGTACTCT-1	3.6038	2.0146	0	0	0	0	0	0	0	0	B_cells_memory_activated
GCGGGTTTCGTCTGCT-1	0	3.54326	2.04329	3.19891	0	1.472	0	0	0	0	B_cells_naive
CGGACACGTATGCTTG-1	2.69674	0	0	2.06884	0	2.06884	0	0	0	0	B_cells_memory_activated
GCATACAAGAAGGCCT-1	1.79552	1.79552	0	0	0	2.402	0	1.79552	0	0	B_cells_naive
AGCCTAAAGTGATCGG-1	2.10039	2.10039	0.78613	0	1.94225	0	0	0	0	0	B_cells_memory
CGACCTTAGGCTACGA-1	1.5345	3.20492	0	3.66892	1.5345	0	2.31229	1.5345	0	0	B_cells_memory
CATATGGAGTTTGCGT-1	0	3.39389	2.36027	2.83261	0	1.4346	0	0	3.2803	1.4346	B_cells_oligoclonal
CTCCTAGTCCCTTGTG-1	3.29738	2.01629	0	0	0	0	0	0	0	0	B_cells_memory_activated
AGGGTGACAATAGAGT-1	0	0	0	0	0	0	0	0	0	0	B_cells_naive_activated
AAGCCGCAGACAGAGA-1	0	2.94812	2.47166	3.51233	0	1.5291	0	0	0	0	B_cells_naive
GGAGCAATCAAACGGG-1	1.98705	1.51301	0.779383	1.08751	0.580399	0.580399	1.21202	0	0	0	B_cells_memory
CAGCCGACACCAGCAC-1	2.77776	2.51059	0	0	1.5625	0	0	0	0	0	B_cells_memory_activated
GATGAAAGTAGCTAAA-1	2.79634	1.16246	0	0	0	1.16246	0	0	0	0	B_cells_memory_activated
CAGTCCTAGTGTTGAA-1	3.01485	1.76585	0	1.44244	0.961459	0.961459	0	0	0	0	B_cells_memory_activated
CCATTCGCAGAGCCAA-1	3.28906	2.90206	0	0	0	2.26237	0	0	0	0	B_cells_naive_activated
CTCACACCAATCAGAA-1	2.11488	1.23243	0	0	0	2.11488	0	0	0	0	B_cells_memory_activated
TACTCGCCAGAAGCAC-1	1.3434	3.16364	2.25089	2.25089	0	0	0	0	0	0	B_cells_naive
ACTGAGTAGATGTGTA-1	2.08594	1.50986	0	0	0	0	0	0	0	0	B_cells_naive_activated
TGCACCTCAACGATGG-1	2.56865	0	0	0	0	0	0	0	0	0	B_cells_memory_activated
TTCTCAAAGAGGGCTT-1	2.47597	2.47597	0	0	0	0	0	0	0	0	B_cells_memory_activated
ACTTTCAGTGAGGGAG-1	1.9373	0.782988	0	0.466247	0	1.21669	0.466247	0	0	0	B_cells_memory_activated
GTGCGGTAGGAGTCTG-1	0	2.65211	0	3.30937	0	0	0	0	0	0	B_cells_memory
CTAGAGTCACAAGTAA-1	0	3.29905	0	0	0	0	0	0	0	0	B_cells_naive_activated
CACCACTCAAGGGTCA-1	0	3.5724	1.91206	2.90696	0	2.52845	1.35674	0	0	0	B_cells_naive
GTGTGCGAGGCTAGCA-1	0	2.98256	1.98046	0	0	1.98046	0	0	0	0	B_cells_oligoclonal
ACTGATGAGCTTCGCG-1	0	0	0	2.64236	0	0	2.01799	0	0	0	B_cells_memory
GCTGCAGCATCCTTGC-1	0	2.62854	1.14494	1.66478	0	1.14494	0	0	0	0	B_cells_naive
ATCATGGCAGTATAAG-1	0	0	0	0	0	0	0	0	0	0	B_cells_memory_activated
GTTAAGCGTCCCGACA-1	0	2.37547	0	0	0	0	0	0	0	0	B_cells_naive_activated
CAAGGCCCATCTCCCA-1	1.12027	0	0	1.63537	0	1.63537	1.12027	0	0	0	B_cells_memory_activated
CTTAACTTCACTTATC-1	1.93591	1.02213	0.465639	0.909298	0	1.63923	0.909298	0	0.259681	0	B_cells_memory_activated
GTTCGGGAGAAAGTGG-1	0	2.95281	1.95349	1.95349	0	0	0	1.95349	1.95349	0	B_cells_memory_activated
TGACTAGCAGCCAGAA-1	1.83292	1.83292	0	0	0	1.83292	0	0	0	0	B_cells_oligoclonal
GGTGTTACATACAGCT-1	2.01441	1.67352	0	0	0	2.26818	0	0	0	0	B_cells_memory_activated
AGCTCCTTCCGTAGTA-1	2.17415	1.08136	0	0.832528	0.832528	2.01432	0	0	0	0	B_cells_memory_activated
CAGAGAGCAGGTTTCA-1	1.77028	0.594477	0	0.855892	0.432684	1.85847	0.964764	0	1.5083	0	B_cells_memory_activated
CCACGGAAGTACGCGA-1	2.28214	1.59129	0	0.681842	0	1.77285	0.681842	0	0	0	B_cells_memory_activated
AGAGTGGTCTAAGCCA-1	2.90118	1.41742	0	0.941269	2.33982	0	0	0	0	0	B_cells_memory_activated
TTTGCGCTCAGTCAGT-1	0	3.71879	2.29622	1.69896	0	0	0	0	0	0	B_cells_naive
TCTCATAGTTGTCTTT-1	1.95714	2.57703	0	1.95714	0	0	0	0	0	0	B_cells_naive_activated
CTTCTCTGTTCAGTAC-1	0	2.67257	2.36335	1.5791	1.0734	0	0	0	0	0	B_cells_naive
AGCATACGTGATGCCC-1	0	3.51373	0	2.84993	0	1.8608	1.31223	0	0	0	B_cells_naive
TTCTTAGCACATTCGA-1	0	3.48142	1.42325	2.34677	1.42325	2.61025	0	0	0	0	B_cells_naive
CTTACCGAGGCTACGA-1	2.12716	1.77957	1.24233	2.38459	0	1.24233	0	0	0	0	B_cells_naive_activated
TACTTACTCGTCACGG-1	2.33111	1.73071	0	2.70364	1.73071	0	0	0	0	0	B_cells_memory
GTCGGGTTCCAGTATG-1	2.42281	3.46049	2.42281	0	0	0	0	0	0	0	B_cells_naive
GGCTGGTAGTGTCCAT-1	0	2.82199	2.55394	3.20743	0	0	0	0	0	0	B_cells_naive
CTTAGGAGTACCTACA-1	2.83661	1.61232	0	0	0	1.61232	0	0	0	0	B_cells_memory_activated
TCTTTCCTCCGTTGCT-1	0	3.38248	2.57947	2.84802	0	0	0	0	0	0	B_cells_naive
CCGTACTGTCGAGTTT-1	2.28382	0.842476	0	1.01625	0	1.60268	0	0	0	0	B_cells_memory_activated
CTTCTCTCACTTAACG-1	3.50058	0.928307	0.928307	0	1.96303	0	0	0	2.15769	0	B_cells_memory_activated
TGTTCCGCATGATCCA-1	1.53822	2.95915	0	0	0	1.53822	0	0	0	0	B_cells_memory_activated
AGTGAGGGTATAGTAG-1	1.6557	0.282094	0	1.28294	0	0.501869	1.18825	0	0	0	B_cells_memory_activated
CACTCCACACAGACTT-1	3.99663	0	0	0	0	0	0	0	0	0	B_cells_memory_activated
TGTGTTTGTTCAGACT-1	1.58989	3.68968	1.58989	1.58989	2.17548	0	0	0	0	0	B_cells_naive
GTCCTCATCCGCGCAA-1	1.91235	0	0.767235	0.931535	0.325412	0	1.07261	0.325412	0	0	B_cells_memory
TTAACTCAGCATGGCA-1	0.93634	1.73199	0	0	1.73199	0.93634	0.93634	0	0	0	B_cells_memory_activated
TGAGAGGAGCATGGCA-1	2.22988	0	0	0	0	2.22988	0	0	0	2.86776	B_cells_naive_activated
TACCTATAGCCCTAAT-1	0	2.40337	3.05025	2.40337	0	0	0	0	0	0	B_cells_naive
AGTCTTTAGGCCCTCA-1	2.27676	1.45381	0	0	0	1.45381	0	0	0	0	B_cells_memory_activated
GGACAGATCTAACGGT-1	3.13706	2.28386	1.68774	0	1.68774	0	0	0	0	0	B_cells_memory_activated
AGTTGGTCAGTTCATG-1	2.1048	0.788872	0	0	1.52665	1.22431	0	0	0	0	B_cells_memory_activated
TAGTTGGAGGTGATAT-1	0	3.10095	0	1.07467	0	2.3651	0	0	0	0	B_cells_naive
GACGCGTTCGCATGGC-1	3.08609	0	0	1.50005	0	0	0	0	0	0	B_cells_memory_activated
CATATTCCATCGACGC-1	3.28273	1.34803	0	0	1.90205	0	0	0	0	0	B_cells_memory_activated
CACACAAGTCTAGGTT-1	1.94513	0.879829	0	0.879829	0	1.58491	1.24368	0	0	0	B_cells_memory_activated
TACCTATTCGAATCCA-1	2.25763	1.34898	0	0	1.34898	1.66397	0	0	0	0	B_cells_memory_activated
ACTATCTCACATAACC-1	2.85919	1.11708	0	0	1.63156	1.63156	0	0	0	0	B_cells_memory_activated
CTCCTAGTCTGTCCGT-1	0	3.29939	2.43698	2.43698	0	0	0	0	0	0	B_cells_naive
TAGAGCTGTGCGATAG-1	1.95261	1.86289	0	1.03465	0	1.39216	0	0	0	0	B_cells_memory_activated
CATTCGCGTTATGTGC-1	0	4.35841	2.31	3.16489	0	2.68182	0	0	0	0	B_cells_naive
ATTCTACCAGATGAGC-1	0	2.73658	2.26805	3.05437	0	0	1.3576	1.3576	0	0	B_cells_memory
CAAGGCCTCGCAAACT-1	4.32849	0	0	0	0	2.05447	0	0	0	0	B_cells_memory_activated
AGATCTGGTCTAGCCG-1	2.45527	3.49496	0	0	0	0	0	0	2.45527	0	B_cells_oligoclonal
GTTCTCGAGAAGATTC-1	0	3.38391	2.44189	2.13963	0	0.915991	0	0	0	0	B_cells_naive
TTGACTTCAAGACGTG-1	2.49107	2.03399	0	2.39487	0.745464	0	0.745464	0	0	0	B_cells_memory_activated
TCTCTAACAGATGGGT-1	0	3.20781	2.18698	3.20781	0	2.18698	0	0	0	0	B_cells_naive
CTTCTCTCAGGATTGG-1	0	3.58232	1.20311	1.20311	1.20311	2.07836	0	0	0	0	B_cells_naive
CGTTGGGTCTAACTGG-1	0	3.39155	0	0	2.58815	0	0	0	0	0	B_cells_naive
ACACCCTTCCTAAGTG-1	2.28604	2.03168	1.16595	0	2.65702	0	1.16595	0	0	0	B_cells_memory_activated
ACGGGCTAGTTCCACA-1	1.80268	0	0	1.80268	0	0	0	0	0	0	B_cells_memory_activated
GACGTGCCAGCTATTG-1	0	3.62831	3.08842	0	0	2.81582	0	0	0	0	B_cells_naive
GGCTGGTTCAGTTAGC-1	0	2.47947	1.86678	2.85661	0	0	0	0	0	0	B_cells_naive
GTGCGGTCAGTAGAGC-1	0	2.30241	0	1.38614	1.38614	0	0	0	0	0	B_cells_naive_activated
GCACATATCTCGCTTG-1	1.23122	3.12802	1.23122	1.76658	0	1.76658	0	0	0	0	B_cells_naive
CCTAAAGCAGTGAGTG-1	0	3.69262	2.70686	2.23957	0	2.50026	0	0	0	0	B_cells_naive
CCACGGACATGCCCGA-1	0	2.91815	0	3.23906	0	0	0	0	0	0	B_cells_naive
AAAGCAAAGCGGATCA-1	0	3.83818	2.57395	2.78173	0	1.39361	0	0	0	0	B_cells_naive
TCTGAGAAGCTGCAAG-1	0	2.87325	0	0	0	0	0	0	0	0	B_cells_naive_activated
CAGATCAGTGGTGTAG-1	1.8211	1.8211	0	0	0	0	0	0	0	0	B_cells_naive_activated
TACCTATTCTCCAGGG-1	1.39494	2.2616	0	1.1063	0	1.95579	0.409319	0	2.15023	1.39494	B_cells_oligoclonal
ACTGTCCGTGCAGTAG-1	0	3.82962	2.14095	2.77353	0	0	0	0	0	0	B_cells_memory_activated
GTAACTGTCGAGAGCA-1	2.00397	2.62734	0	0	0	0	0	0	0	0	B_cells_naive
GAACGGAGTGCGAAAC-1	2.1136	2.1136	0	0	2.1136	0	0	0	0	0	B_cells_memory_activated
ACTGCTCCAATAACGA-1	1.66002	1.66002	0	0	0	1.43379	0	0	2.13463	0	B_cells_naive_activated
TATTACCTCCATGAGT-1	0	0	0	2.95052	0	0	2.95052	0	0	0	B_cells_memory_activated
TTGGCAATCTTCTGGC-1	0	2.84993	0	0	0	0	0	0	0	0	B_cells_naive_activated
AGGCCACTCAAACCGT-1	0	2.91256	2.11041	2.27233	0	0	1.36114	0	0	0	B_cells_naive
TGAGGGAGTGAAATCA-1	1.5837	1.4416	0.828984	0.498041	0	1.4416	0.828984	0	0	0	B_cells_memory_activated
CCACCTACAGTGGAGT-1	1.28999	1.01347	0	1.01347	1.28999	0	1.50637	0	0	0	B_cells_memory
TGCGCAGAGAGGTTAT-1	0	3.42412	1.5501	2.76303	0	3.14724	0	0	3.14724	2.49616	B_cells_oligoclonal
CTGATCCTCTAACGGT-1	0	3.75824	1.56999	3.31949	0	2.99739	0	0	1.56999	0	B_cells_naive
GTTCATTTCTTTAGGG-1	1.36754	3.66443	2.28004	2.28004	0	0	0	0	2.28004	0	B_cells_naive
ATTGGTGCACTTAACG-1	0	4.22569	1.85532	2.46704	0	2.84382	0	0	0	0	B_cells_naive
CCAGCGAGTAAGAGGA-1	2.83096	2.83096	0	0	0	0	0	0	0	0	B_cells_memory_activated
GGACAGAGTAATAGCA-1	0	2.84993	0	2.84993	0	2.84993	0	0	0	0	B_cells_memory_activated
CACTCCATCTTGACGA-1	0	3.3419	2.68351	2.68351	0	1.71298	0	0	0	0	B_cells_naive
AGCTTGACAGTAAGCG-1	1.7063	0	0	1.17997	2.50727	0	0	0	0	0	B_cells_memory_activated
CATCCACGTACAGACG-1	2.85919	0	0	0	1.63156	0	0	0	0	0	B_cells_memory_activated
AGTAGTCTCGAATGGG-1	2.56849	0	0	0	2.56849	1.00095	0	0	0	0	B_cells_memory_activated
ACTGTCCCAAACCCAT-1	2.51633	2.15045	0	0	0	2.51633	0	0	0	0	B_cells_memory_activated
AACCATGCACGGCGTT-1	0	3.67971	0	2.63033	2.00676	0	0	0	0	0	B_cells_memory
GTGCAGCGTAGGCATG-1	3.22969	1.30749	0	0	1.30749	0	0	0	0	0	B_cells_memory_activated
ACGCCGAGTGTAATGA-1	0	3.10802	0	2.77031	2.25661	2.25661	0	0	2.45859	0	B_cells_memory_activated
AAGCCGCTCTAACTCT-1	2.02096	1.31569	0.435324	0.737608	0.435324	0	0.737608	0	0	0	B_cells_memory_activated
TCAGCTCTCCATGAAC-1	2.92629	0.857952	0	0	0.857952	1.31282	0	0	0	0	B_cells_memory_activated
CTTCTCTTCTTAGCCC-1	2.23463	2.23463	0	0.981559	1.79273	1.79273	1.46724	0	0	0	B_cells_memory_activated
GTATTCTAGGCAGGTT-1	0	3.6037	1.32143	1.87142	0	2.22422	0	0	3.13506	0	B_cells_naive
GCTGCGAGTTTACTCT-1	2.19156	3.88557	0	0	0	2.19156	0	0	0	0	B_cells_naive_activated
CGGACTGGTTGTGGAG-1	1.13453	3.48571	2.24483	1.99185	0	0	0	0	0	0	B_cells_naive
TCATTACTCGCGGATC-1	0	1.72728	2.32735	2.32735	0	0	0	2.97049	0	0	B_cells_memory
CTCTAATGTTTCGCTC-1	2.12599	2.12599	0	1.6917	0	1.37434	0	0	0	0	B_cells_memory_activated
CCTACACTCGTTTATC-1	0.734633	1.15355	0	0.734633	1.15355	0	0	0	0	0	B_cells_memory_activated
CATGCCTGTTACTGAC-1	0	1.46403	0	0.978958	2.03428	0	2.03428	0	1.46403	0	B_cells_memory
AACTTTCTCTCTAGGA-1	0	0	0	2.72825	0	2.72825	0	0	0	0	B_cells_naive_activated
CAAGGCCGTACAGTGG-1	0	3.02941	1.08806	2.81828	1.08806	1.93232	0	0	0	0	B_cells_naive
CATCAAGCACCAGGCT-1	1.18708	1.18708	0	1.62914	0	1.7935	0.375348	0	0.375348	0.647624	B_cells_memory_activated
ACTGAACGTACAGACG-1	2.37481	0	1.23467	0	1.77062	1.23467	1.23467	0	0	0	B_cells_memory_activated
CGTCAGGCACCAGCAC-1	2.33355	1.78636	0.483021	0	1.55303	0.483021	0	0	0	0	B_cells_memory_activated
AGGCCACAGTGGTAGC-1	1.86593	0.45422	0.252681	0.621875	0.765416	0	0.252681	0	2.20268	1.66998	B_cells_memory
ACGCCGATCATTCACT-1	3.37016	2.08204	0	1.73705	1.20605	1.73705	0	0	0	0	B_cells_memory_activated
AGGCCGTAGAATGTGT-1	0	2.84993	0	0	0	0	0	0	0	0	B_cells_memory_activated
CATCGGGAGGAACTGC-1	0	3.94619	1.725	2.32484	0	1.725	0	0	1.725	0	B_cells_naive
CTGCTGTGTAGGGACT-1	1.62155	1.51585	0.410528	1.39765	0	1.88461	0.700733	0	0	0	B_cells_memory_activated
GATCGATTCGAGAGCA-1	3.6963	2.64612	0	0	1.83093	0	0	0	0	0	B_cells_naive_activated
TAAGAGATCGCTTGTC-1	1.69026	0	0	0	0	2.28663	0	0	0	0	B_cells_memory_activated
CGGACTGCATATACGC-1	1.64616	1.64616	0	0.873664	0	0	0	0	0	0	B_cells_naive_activated
ACGGGTCAGAGCTATA-1	0	0	0	0	0	0	0	0	0	0	B_cells_memory_activated
GTTTCTATCGGTCCGA-1	1.20425	3.36768	1.20425	2.70842	0	1.20425	1.20425	0	0	0	B_cells_naive
GGGTTGCGTACGACCC-1	1.95975	1.95975	0	2.57985	0	0	0	0	2.57985	0	B_cells_oligoclonal
ACACCGGCAGGTTTCA-1	0	2.23285	0	0	0	0	0	0	0	0	B_cells_memory_activated
CTCATTAAGAGCCTAG-1	1.95975	0	0	0	0	0	0	0	0	0	B_cells_memory_activated
GTCACAATCAGTTTGG-1	2.9963	2.9963	0	0	0	0	0	0	0	0	B_cells_naive_activated
ACTTTCACAGTTCATG-1	0	2.8484	0	2.8484	0	0	0	0	0	0	B_cells_naive
TCAGCAACAATAACGA-1	3.78935	1.75839	1.75839	0	0	0	0	0	0	0	B_cells_memory_activated
ACGGCCACAAAGGAAG-1	0	3.88547	2.29676	2.9383	1.38144	0	0	1.38144	0	0	B_cells_memory
CAGCGACGTAGCGCTC-1	3.78822	1.91059	0	0	0	0	0	0	0	0	B_cells_memory_activated
GGACAAGCAGGAATGC-1	0	3.58766	2.28109	2.79593	2.28109	0	0	1.16216	0	0	B_cells_memory
TGTGGTATCCCAGGTG-1	0	3.5043	0	0	0	0	0	0	0	0	B_cells_naive
CTAAGACCAGTATAAG-1	1.09941	2.39899	1.6104	1.94694	2.39899	0	0	1.09941	0	0	B_cells_memory
AGCGGTCGTCGCATCG-1	0	3.93978	2.16962	3.18903	0	0	0	0	0	0	B_cells_memory_activated
TGCACCTGTGCAACTT-1	2.66101	1.76478	0	0	0	0	0	0	0	0	B_cells_memory_activated
GGGATGAAGGATGTAT-1	0	3.57156	2.52765	3.18006	0	2.7347	0	0	3.64944	1.3561	B_cells_oligoclonal
CAACTAGCAAACCTAC-1	3.0392	2.19226	0	0	2.19226	0	0	0	0	0	B_cells_memory_activated
CTTAACTTCGCAAACT-1	0	2.06703	0	0	0	0	0	0	0	0	B_cells_naive
GGGAATGGTAGGGTAC-1	0	3.21409	1.94164	0	0	2.56035	0	0	0	0	B_cells_naive_activated
CCTCAGTGTAACGTTC-1	2.78858	1.3991	0	0	0	1.3991	0	0	0	0	B_cells_memory_activated
AACCATGGTCACCTAA-1	2.35407	0.784378	0	0	0	0.784378	0	0	0	0	B_cells_memory_activated
AGATTGCTCATAGCAC-1	2.1456	3.163	0	2.77847	3.163	0	0	0	0	0	B_cells_memory
CATCCACTCAAACGGG-1	0	3.56511	0	2.40704	0	2.20616	0	0	0	0	B_cells_naive
TACAGTGGTTAAAGTG-1	0	3.57332	1.42277	3.13724	0	3.13724	0	0	0	0	B_cells_naive
TGATTTCGTAGGAGTC-1	0	0	0	0	0	0	0	0	0	0	B_cells_memory_activated
AACCGCGAGAGCAATT-1	2.86698	0	0	0	2.86698	0	0	0	0	0	B_cells_memory_activated
TCAGGATCACTGAAGG-1	0	1.84068	0	2.6569	1.29484	0	1.84068	0	0	0	B_cells_naive_activated
ACGGGTCGTACCGTTA-1	0	3.39068	2.73066	1.3529	1.3529	0	0	0	0	0	B_cells_naive
CAACCTCGTTACTGAC-1	2.59463	2.86346	0	0	1.63521	0	0	0	0	0	B_cells_memory_activated
GCGACCATCCTGTACC-1	0	3.66649	1.61184	2.94729	0	1.94849	0	0	0	0	B_cells_naive
AGCTCCTGTAGCGTAG-1	0	3.81976	2.87483	2.49719	0	2.87483	0	1.33159	0	0	B_cells_naive
TGTGGTAAGTACGATA-1	0	0	0	0	2.43507	0	0	0	0	0	B_cells_memory_activated
GATGAGGTCATTTGGG-1	0	0	0	1.98695	0	0	0	1.98695	0	0	B_cells_naive_activated
TGTCCCAGTGTTCTTT-1	1.75312	0	0.312707	0.742586	0.742586	1.27252	1.27252	0	0	0	B_cells_memory_activated
CAGTCCTTCTGTCTCG-1	0	2.69031	0	2.69031	0	0	0	0	0	0	B_cells_naive_activated
AGGTCCGGTCGGCACT-1	2.06763	1.49359	1.49359	0	0	2.06763	0	0	0	0	B_cells_naive_activated
TACCTTAAGATCACGG-1	2.21645	0.77372	0	0.77372	2.0803	0	0	0	0	0	B_cells_memory_activated
TGCTACCAGTACGACG-1	0	2.77999	2.01216	2.63612	0	2.77999	0	0	0	0	B_cells_naive
CGCTATCCATGCCCGA-1	0.77745	3.29102	1.51023	1.74111	0.77745	1.20951	0.77745	0	0.77745	0	B_cells_naive
CGTCACTGTCTTCTCG-1	0	4.1094	0	3.0431	0	0	0	0	0	0	B_cells_naive
ATTTCTGGTACTTCTT-1	0	0	0	0	0	0	0	0	0	0	B_cells_memory_activated
GGGCATCGTCGTTGTA-1	2.42562	1.81721	0	0	0	0	0	0	0	0	B_cells_memory_activated
GTGCAGCAGACCACGA-1	3.11701	2.3017	0	1.02899	1.02899	0	0	0	0	0	B_cells_memory_activated
TACGGGCGTACAAGTA-1	3.44037	0	0	0	1.67036	1.67036	0	0	0	0	B_cells_memory_activated
TGGACGCTCCGCATCT-1	0	2.98553	0	0	0	0	0	0	0	0	B_cells_memory_activated
CGTGAGCTCAGAAATG-1	0	3.54131	2.40276	2.66756	1.47045	2.04153	0	0	0	0	B_cells_naive_activated
CACACAACACATGTGT-1	2.66259	0	0	0	0	0	0	0	0	0	B_cells_memory_activated
CGTGTCTGTACCGAGA-1	2.35688	1.22068	0	0	1.75423	1.22068	0	0	0	0	B_cells_memory_activated
TCTTTCCCAAGCCGCT-1	1.84001	2.65616	1.84001	1.29426	1.29426	0	0	0	0	0	B_cells_naive
CACCAGGAGGATGCGT-1	2.8385	0	0	0	0	0	0	0	0	0	B_cells_memory_activated
CGATTGAGTTACAGAA-1	2.03226	2.03226	0	0	0	0	0	0	0	0	B_cells_memory_activated
CATTATCGTCGCTTTC-1	2.0959	1.38857	0.694667	0.895614	0.105665	0.982729	0.442919	0	0	0	B_cells_memory_activated
GCGCCAAGTACTCAAC-1	3.42532	0	0	0	1.7843	1.7843	0	0	0	0	B_cells_memory_activated
GTCCTCATCGCATGAT-1	0	3.59427	2.40796	1.26068	0	1.26068	0	0	0	0	B_cells_naive
CTTGGCTCAGTGAGTG-1	1.73677	0	0	0	0	0.418635	0	0	0	0	B_cells_memory_activated
CACACAAAGAGTCGGT-1	2.11215	0.591851	0.591851	1.1047	0	2.15983	0	0.339087	0	0	B_cells_memory_activated
GTATCTTTCAGTTAGC-1	0	3.89078	2.45576	1.84493	0	2.45576	0	0	0	0	B_cells_naive
GTAGTCAGTTATGTGC-1	0	3.427	2.76582	2.49889	0	0	0	0	0	0	B_cells_naive
CCAGCGAAGCTAGCCC-1	3.76708	1.50876	0	0	0	0	0	0	0	0	B_cells_memory_activated
GGACAAGAGGAACTGC-1	2.22471	2.22471	0	0	0	0	0	0	0	0	B_cells_memory_activated
TGACTTTCAAGCGCTC-1	0	1.40026	0	0	0	0	0	0	0	0	B_cells_memory_activated
ACGAGCCGTGAGCGAT-1	2.38683	1.78162	0	0	3.14535	0	0	0	0	0	B_cells_memory_activated
ACGCAGCGTCCAGTTA-1	0	3.02941	0	0	0	2.38348	0	0	0	0	B_cells_naive_activated
TACTTGTGTATAATGG-1	1.45971	0.975445	0	0	0	1.16413	0	0	1.45971	0	B_cells_memory_activated
CTGCTGTTCATAGCAC-1	1.72743	1.04749	0	0	2.41392	1.54777	0.655051	0	0	0	B_cells_memory_activated
TGCGCAGGTTAAGACA-1	0	4.25809	2.65826	3.18738	1.46276	3.04009	0	0	0	0	B_cells_naive
ACCAGTAGTACTCGCG-1	0.9512	1.75206	0	1.42974	0.9512	0	0	0	0	0	B_cells_memory_activated
CAAGAAAGTCAAGCGA-1	0	3.68124	0	1.87609	0	0	0	0	0	0	B_cells_naive
CCTCAGTGTGGTCCGT-1	2.21457	0.702939	0.227072	1.02405	0	1.33608	1.46186	0	0	0	B_cells_memory_activated
AAGGAGCTCATCACCC-1	2.15701	2.79058	2.15701	0	0	2.79058	0	0	0	0	B_cells_memory_activated
TCGGTAAGTCATATCG-1	0	2.65592	0	2.82646	0	1.83979	0	0	0	0	B_cells_naive_activated
CGCGGTATCATGTCCC-1	0	4.27411	2.76687	2.76687	0	2.76687	0	0	0	0	B_cells_naive
AGATCTGAGGGCACTA-1	1.31801	3.59917	2.22007	2.22007	0	1.86748	0	0	0	0	B_cells_naive
CTCCTAGAGTCGATAA-1	0	3.34168	2.6833	2.05625	0	1.48349	0	0	0	0	B_cells_naive
CGGACACGTGTGGCTC-1	2.66034	0.347597	0.605039	0.347597	0	0	0.80959	0	0	0	B_cells_memory_activated
GAGTCCGTCTGTCTCG-1	2.56255	2.94198	1.94368	0	0	2.56255	0	0	0	0	B_cells_naive_activated
CCTTTCTCATTGGCGC-1	2.48399	3.13454	0	2.48399	0	0	0	0	0	0	B_cells_memory
TGGGCGTGTTATGCGT-1	1.42445	3.57547	2.3482	1.9894	0	2.3482	0	0	0	0	B_cells_naive
CGAGCACGTAGGGTAC-1	4.57155	0	0	0	0	0	0	0	0	0	B_cells_memory_activated
GCAGCCACAGGCGATA-1	0	3.58681	2.2803	1.68451	0	2.2803	0	0	0	0	B_cells_naive
CGTTAGATCGCGTTTC-1	2.37813	3.41294	2.37813	3.41294	0	2.37813	0	0	0	0	B_cells_memory_activated
TGTGGTAGTGCGCTTG-1	2.5821	1.96185	0	0	0	1.96185	0	0	0	0	B_cells_memory_activated
CTACACCGTCCGTGAC-1	0	3.26223	1.52318	2.73093	0	1.52318	0	0	0	0	B_cells_naive_activated
CGGACACTCCTACAGA-1	1.95193	1.95193	0	0	0	0	0	0	0	0	B_cells_naive_activated
AGCAGCCAGACCTAGG-1	1.22423	1.22423	1.75839	0	0	0	1.75839	0	0	0	B_cells_memory
TTAGGCAAGCAGACTG-1	0	3.63066	2.12197	0	0	0	2.75335	0	0	0	B_cells_naive
TGGGAAGGTTGGGACA-1	1.72913	2.39186	0	2.03111	1.72913	0	0.843506	0	0	0	B_cells_memory_activated
GATCTAGAGTGCCATT-1	2.88594	1.89314	0	0	0	0	0	0	0	0	B_cells_naive_activated
GTTCATTCAAATTGCC-1	1.48308	1.84894	0.217786	1.36605	0.39652	1.68265	0	0	0.5481	0.5481	B_cells_memory_activated
CAAGTTGGTGCGCTTG-1	4.49313	2.20126	0	0	0	1.30259	0	0	0	0	B_cells_memory_activated
CGCTGGAGTCCTGCTT-1	0	3.70968	0	2.76885	0	2.76885	0	0	0	0	B_cells_naive_activated
TATCTCAAGAGGTAGA-1	2.9347	1.02302	0	1.02302	0	0	0	0	0	0	B_cells_memory_activated
CTCGAAAAGCGCTTAT-1	2.58015	1.69306	0	0.746222	0	1.69306	0	0	0	0	B_cells_memory_activated
ACATACGGTTGTCTTT-1	2.26903	1.82487	0	0	1.82487	1.49694	0	0	1.49694	1.00577	B_cells_memory_activated
CCGTGGAAGTGACTCT-1	0	3.41451	2.64388	3.17255	0	2.37961	0	0	0	0	B_cells_naive_activated
TACTCGCAGAGACGAA-1	0	3.73196	2.99682	2.47398	0	1.86172	0	0	0	0	B_cells_naive
CCTACCATCTGGTGTA-1	1.73234	1.20205	0	1.20205	0	1.50194	0.771712	0	0	0	B_cells_memory_activated
ATCCACCCACATAACC-1	1.50986	3.24582	0	2.08594	0	1.50986	0	0	0	0	B_cells_naive_activated
GTTACAGGTAACGTTC-1	1.77645	0.718763	1.33633	0.718763	0	1.77645	1.13262	0	0	0	B_cells_memory_activated
CGCGTTTTCCGCATCT-1	1.43998	2.00704	0	0	0	1.43998	0	0	0	0	B_cells_memory_activated
AGGGTGATCGGTCCGA-1-1	1.92445	1.92445	0	0	0	0	0	0	0	0	B_cells_naive_activated
GGCCGATTCCTTGCCA-1	0	3.67059	2.93713	3.27778	0	1.80884	0	0	0	0	B_cells_naive
TTCTTAGTCGTCTGCT-1	1.34131	2.88728	1.34131	3.16093	0	2.50929	1.34131	0	0	0	B_cells_naive
AACGTTGAGCCGGTAA-1	2.63572	2.63572	0	0	0	0	0	0	0	0	B_cells_naive_activated
CGTAGGCAGTGGTAGC-1	1.7938	0.98236	0.442708	0	0	1.69659	1.17176	0	0	0	B_cells_memory_activated
GCAGCCATCGCAGGCT-1	1.73244	2.85015	0	0	0	0	0	0	1.73244	0	B_cells_naive_activated
CTAACTTGTCTCGTTC-1	1.77406	1.77406	0	0	1.77406	0	0	0	0	0	B_cells_memory_activated
AACCATGCAATGGTCT-1	2.84764	3.51136	0	2.21085	0	0	0	0	0	0	B_cells_naive_activated
CACATTTAGGCCCTTG-1	2.03697	0.908918	0.259535	0.259535	0	1.33897	0.847357	0	0	0	B_cells_memory_activated
CACAAACGTAAAGTCA-1	2.38571	0	1.2432	0	2.12824	0	0	0	1.2432	0	B_cells_memory_activated
CGACTTCCACTGTGTA-1	0	0	0	0	0	0	0	0	0	0	B_cells_naive_activated
TGACAACTCCACGACG-1	0	2.81754	1.59613	2.18243	1.59613	0	1.59613	0	0	0	B_cells_memory
TCACGAATCATCTGTT-1	1.11736	2.29381	0	1.48794	0	1.75771	0	0	2.7342	0	B_cells_oligoclonal
TGTGTTTGTTACGACT-1	0	3.81345	0	1.69206	0	2.28862	0	0	0	0	B_cells_naive
GACTGCGAGACACGAC-1	2.16831	0.657118	0.26983	1.05028	0	1.48323	0	0	0	0	B_cells_memory_activated
CCATGTCTCCCGACTT-1	0	3.49806	2.4582	0	0	0	0	0	0	0	B_cells_naive_activated
TGCTGCTCAACGATGG-1	0.87196	3.53801	2.07417	1.6438	1.33057	0	1.6438	2.07417	0.87196	0	B_cells_memory
CCACCTACATCTACGA-1	0	3.78174	0	1.96395	1.96395	1.96395	0	0	0	0	B_cells_naive_activated
AAGTCTGGTGCAGACA-1	1.14101	3.42813	1.14101	2.0001	0	0	0	0	1.14101	0	B_cells_naive_activated
GAAACTCAGGGTCTCC-1	3.29446	2.63773	0	0	1.67281	0	0	0	2.2674	0	B_cells_memory_activated
ACGATGTCACCACCAG-1	0	3.08942	2.4408	2.18173	2.18173	0	1.28662	1.83115	0	0	B_cells_naive
GTTTCTAGTTCCCGAG-1	0	2.54831	0	0	0	0	0	0	0	0	B_cells_naive_activated
CATCGGGAGTGAATTG-1	1.1795	1.89189	1.1795	0	0	0	0.754421	0.754421	0	0	B_cells_memory_activated
TGGTTCCGTTGGAGGT-1	1.98348	0.98263	1.46855	1.12796	1.72215	0	1.46855	0	0	0	B_cells_memory
ACGGCCATCGCTAGCG-1	3.01534	1.3273	1.3273	0	2.23136	1.8782	0	0	0	0	B_cells_memory_activated
CATGACAGTGAGCGAT-1	0	1.94677	0	0	1.94677	0	1.94677	0	0	0	B_cells_memory
GGGCATCCAAAGCAAT-1	0	3.65479	3.05768	2.91133	0	2.27116	0	0	0	0	B_cells_naive
CGCCAAGAGTACCGGA-1	0	3.32474	2.87609	2.04095	1.46994	2.66694	0	0	3.19633	2.40215	B_cells_oligoclonal
CGCTGGAAGTGTTGAA-1	0	2.90553	0	2.77978	2.26566	0	0	0	2.46783	0	B_cells_memory
TGACTAGAGGAGTTGC-1-1	0	0	0	0	2.94028	0	0	0	0	0	B_cells_memory_activated
GCCTCTACAGACACTT-1	1.94301	0.95343	0.335506	0.914261	0.404338	1.02745	0.830998	0	0	0	B_cells_memory_activated
ACTTGTTTCTATCCTA-1	3.12643	1.31481	0	0	1.31481	0	0	0	0	0	B_cells_memory_activated
GTAACGTAGATGCCTT-1	1.77528	1.77528	0	0	2.37991	0	0	0	0	0	B_cells_memory_activated
CACTCCAGTCTGATTG-1	1.7413	1.7413	0	0	2.71564	2.08656	0	0	1.20967	0	B_cells_memory_activated
AACTCAGTCTGAGGGA-1	0	2.72292	0	0	0	2.72292	0	0	0	0	B_cells_naive_activated
GGATGTTCACAGATTC-1	0	3.2541	0	0	0	2.86776	0	0	0	0	B_cells_naive
CGCGTTTTCCAAGCCG-1	0	2.9927	1.06262	1.56609	0	0	0	0	0	0	B_cells_memory_activated
GGAGCAATCTGTTTGT-1	2.5565	2.5565	0	0	0	0	0	0	0	0	B_cells_memory_activated
CGGACTGAGTGCAAGC-1	0	3.51452	2.21375	2.8507	0	0	0	0	0	0	B_cells_naive
CGGTTAAGTCATTAGC-1	0	3.49806	2.53805	2.74527	0	2.27637	0	0	1.3645	0	B_cells_naive
AAGTCTGAGAGACTTA-1	1.54573	0	0	0	0	1.54573	0	0	0	0	B_cells_memory_activated
TTGCGTCAGATCCCGC-1-1	2.19651	2.19651	0	0	2.19651	0	0	0	0	0	B_cells_memory_activated
TGACTAGGTTCTGTTT-1	3.14104	1.54501	0	0	0	1.54501	0	0	0	0	B_cells_memory_activated
CAAGAAAAGGTGGGTT-1	2.67288	1.47486	0	0	0	0	0	0	0	0	B_cells_memory_activated
CACCACTCACAACTGT-1	0	3.44927	2.2477	2.55353	0	2.05063	0	0	0	0	B_cells_naive
AGGTCATTCGGTGTTA-1	2.00519	0.477566	0.799438	0.651396	0.651396	0.267025	0.799438	0	0	0	B_cells_memory_activated
ACGAGGATCCAGGGCT-1	2.43507	3.08344	0	0	0	2.43507	0	0	0	0	B_cells_memory_activated
CCCAGTTTCACAAACC-1	0	3.47655	0	1.9837	0	1.9837	0	0	0	0	B_cells_naive
GTATCTTAGAAAGTGG-1	2.53934	0	0	0	0	0	0	0	0	0	B_cells_memory_activated
AACTCCCAGAGACTTA-1	1.43265	1.43265	0	0	0	1.43265	0	0	0	0	B_cells_memory_activated
CACCTTGGTACTCAAC-1	1.90716	3.39013	0	0	0	0	0	0	0	0	B_cells_naive_activated
CCCTCCTTCGCGTAGC-1	1.69823	3.91416	2.29542	0	0	0	0	0	0	0	B_cells_naive
AGCGTATAGTACTTGC-1	1.77969	0.739606	0	1.57544	0	2.27838	0.436676	0	0	0	B_cells_memory_activated
GATGAGGCAGTTCATG-1	0	0	0	0	0	0	0	0	0	0	B_cells_memory_activated
TGACAACAGACTAGAT-1	2.57056	1.00237	0	0	0	1.49278	0	0	1.49278	1.00237	B_cells_memory_activated
CGCTGGAGTCTGGAGA-1	2.56145	2.56145	0	0	1.94266	1.94266	0	0	0	0	B_cells_memory_activated
ACGATGTTCGTGGGAA-1	1.29062	3.20743	1.59991	2.74037	0	0	0	0	0	0	B_cells_memory
ACATACGGTCTGGAGA-1	0	0	0	0	0	0	0	0	0	0	B_cells_naive_activated
TGACAACTCGTACCGG-1	2.19507	0.634851	0.634851	1.1684	0	0.745942	0.509859	0	0	0	B_cells_memory_activated
GCTTGAACAACACCCG-1	0	1.30827	0	1.30827	0	0	0	0	0	0	B_cells_naive_activated
TTTGTCAAGCCATCGC-1	3.70087	0	0	0	1.16111	0	0	0	0	0	B_cells_memory_activated
CATCCACCATGACGGA-1	0	2.04524	0	1.70244	0	1.1767	0	0	0	0	B_cells_naive_activated
GTCACAATCGCACTCT-1	0	0	0	0	0	0	0	0	0	0	B_cells_memory_activated
CGCCAAGAGATGCCTT-1	1.9401	1.9401	0	1.9401	0	0	0	0	0	0	B_cells_naive_activated
ATCCGAATCGCTGATA-1	2.41814	1.36645	0	0	1.36645	0	0	0	1.68308	0	B_cells_memory_activated
CGTTAGATCCGCGTTT-1	2.53164	2.53164	0	0	0	0	0	0	0	0	B_cells_naive_activated
GTGCAGCGTCCGAAGA-1	0	3.88968	1.79867	3.16493	0	0	0	0	0	0	B_cells_naive_activated
CATGACATCTACTATC-1	1.49411	0.195533	0.73227	0.831062	0	1.71112	0	0	2.04054	1.15044	B_cells_oligoclonal
GTCACAATCTGTCAAG-1	2.93791	0	0	0	1.52066	0	0	0	0	0	B_cells_memory_activated
AACGTTGAGGGTTTCT-1	1.89429	1.44157	0.525658	0.711653	0.296978	1.29501	0.379153	0	0.109089	0	B_cells_memory_activated
TTAGGCAGTCTCCCTA-1	2.28584	2.28584	0	0	0	0	0	0	0	0	B_cells_oligoclonal
AGCAGCCCAGATCCAT-1	1.89698	2.51215	0	1.89698	0	0	0	0	0	0	B_cells_naive_activated
ATCGAGTGTCAGGACA-1	1.84191	2.45248	0.84464	1.84191	0.84464	0.84464	0	0.84464	2.19309	1.2959	B_cells_oligoclonal
TGCGTGGGTTTGTGTG-1	1.27909	3.68639	1.27909	2.807	0	1.27909	0	1.27909	3.07947	0	B_cells_naive
CCGTTCAGTGTTGGGA-1	0	3.85514	2.38945	3.425	1.4592	2.38945	0	0	0	0	B_cells_naive
CAGCCGACAGACTCGC-1	2.47933	1.08261	0.329644	0.329644	0	1.31729	0.77538	0	0	0	B_cells_memory_activated
TCCCGATTCAACACAC-1	0	2.85198	0	1.86264	0	1.86264	0	0	0	0	B_cells_naive
CGATCGGCAAAGTGCG-1	2.05923	3.06898	2.05923	0	0	2.68648	0	0	0	0	B_cells_naive_activated
GTCTTCGAGGATATAC-1	1.14581	3.96043	1.66582	2.46172	1.14581	1.66582	0	0	0	0	B_cells_naive
AGTAGTCTCCTCGCAT-1	0	2.79634	2.3254	0	0	0	0	0	3.24319	1.40534	B_cells_oligoclonal
AGAGTGGAGACTAGGC-1	2.13594	1.41353	0	0.659138	0	1.05301	0.270822	0	0	0	B_cells_memory_activated
CGAACATCAGAGCCAA-1	1.57324	1.3524	0.67068	1.06854	0	1.06854	1.06854	0	0	0	B_cells_memory_activated
ACATCAGTCCACTGGG-1	0	3.01963	0	1.77001	1.77001	0	0	0	0	0	B_cells_naive_activated
CTGCTGTTCATCGGAT-1	0	0	2.06763	0	0	0	0	0	0	0	B_cells_naive_activated
GACACGCAGTACATGA-1	0	3.3297	0	0	0	2.30025	0	0	0	0	B_cells_naive_activated
CTCTACGGTTCAGCGC-1	0	2.61025	1.98804	1.98804	0	0	0	0	0	0	B_cells_memory_activated
TCTTCGGTCAAGCCTA-1	2.49412	1.88031	0	0	1.88031	0	0	0	0	0	B_cells_memory_activated
CGCGTTTGTCTGGTCG-1	0	2.28584	0	0	0	0	0	0	0	0	B_cells_naive_activated
AACTCTTGTCTCCACT-1	2.45576	1.84493	1.02097	0	1.84493	1.02097	0	0	0	0	B_cells_memory_activated
CTAAGACAGAGCTGCA-1	3.54806	0	0	0	0	0	0	0	0	0	B_cells_memory_activated
GGGAATGGTTGGTAAA-1	1.63691	0.417006	1.12156	0.417006	0	1.27733	1.5308	0	0.417006	0.936969	B_cells_memory_activated
GACTACAGTAGGGACT-1	0	3.17684	2.41674	2.79202	0	0	0	0	0	0	B_cells_naive
GAACATCTCTGGGCCA-1	0	3.26594	0	0	0	0	0	0	0	0	B_cells_naive_activated
CATGCCTCACGACGAA-1	0	2.48097	1.86817	0	0	0	0	0	0	0	B_cells_naive_activated
GGGTCTGAGTGAACGC-1	3.5043	0	0	0	0	0	0	0	0	0	B_cells_memory_activated
TGATTTCCACAGATTC-1	0	3.30316	1.83093	2.96212	0	2.81655	0	0	0	0	B_cells_naive_activated
CCGTACTCAGACGTAG-1	3.08676	2.07551	2.07551	2.07551	0	0	0	0	0	0	B_cells_memory_activated
GATGAGGGTCTCATCC-1	1.62269	0	2.21194	3.23476	1.62269	0	0	0	0	0	B_cells_memory
CACAGTACAGTGGGAT-1	1.98695	3.4802	1.13068	2.87819	0	0	0	0	0	0	B_cells_memory_activated
CACAGGCCAAGCCGTC-1	0	2.93689	0	0	0	0	0	0	0	0	B_cells_memory_activated
CAACTAGCATCCGCGA-1	2.41601	0	0	0	0	0	0	0	0	0	B_cells_memory_activated
ACTGAGTCAGCCAGAA-1	0	3.7575	0	0	0	0	0	0	0	0	B_cells_memory_activated
GTCGTAATCTGCGGCA-1	0	2.25165	0	2.89075	0	3.77315	0	0	0	0	B_cells_naive
CGACCTTGTAGCGTAG-1	0	0	0	0	0	0	0	0	0	0	B_cells_naive_activated
TCTATTGGTCTAAAGA-1	1.21811	2.17732	0.518928	0.858853	0	0.993461	0.292754	0	0	0	B_cells_memory_activated
ACTGATGAGATTACCC-1	2.19536	0.620431	0.219647	0.905764	0.219647	1.1665	0.313683	0	0	0	B_cells_memory_activated
ACGAGGATCCCTCAGT-1	0	0	0	0	0	3.01087	0	0	0	0	B_cells_memory_activated
TACGGGCCAATGCCAT-1	0	3.94097	0	0	0	0	0	0	0	0	B_cells_naive_activated
TTATGCTTCTCTGTCG-1	0	0	0	0	0	0	0	0	0	0	B_cells_naive
ACTTTCAAGTGTCCAT-1	2.26237	0	0	3.28906	0	2.26237	0	0	0	0	B_cells_naive_activated
GTGAAGGGTCGAATCT-1	2.75763	1.29093	0	0.948446	0.423457	0.423457	0	0	0	0	B_cells_memory_activated
CCACTACCATGGGACA-1	0	3.19612	0	2.17617	0	0	0	0	0	0	B_cells_naive
AAGGTTCCACCCAGTG-1	0	3.13064	2.8115	2.98375	0	2.33996	0	0	0	0	B_cells_naive
ATTCTACTCAACCATG-1	0	3.81432	1.42733	2.61522	0	2.35163	0	0	0	0	B_cells_naive
GAGTCCGTCGGCCGAT-1	0	2.64905	0	2.02423	0	0	0	0	0	0	B_cells_naive
AACCGCGCATCCTAGA-1	2.28135	1.36863	0	0	0	2.54317	0	0	0	0	B_cells_memory_activated
ACGTCAACAATTGCTG-1	1.5916	1.92678	1.08377	2.17738	1.08377	0	1.08377	0	0	0	B_cells_memory
CATCGAAAGGCACATG-1	2.15499	0	0	0	0	0	0	0	0	0	B_cells_memory_activated
TACCTATTCGTTTGCC-1	1.83957	3.40505	2.19061	2.65567	1.29388	1.29388	0	0	1.29388	0	B_cells_naive
CCTTACGGTAGGGTAC-1	3.12098	2.471	0	0	0	0	0	0	0	0	B_cells_memory_activated
GACGCGTAGCTAACTC-1	0	3.20012	2.17987	2.43888	0	2.17987	0	0	0	0	B_cells_naive
TAAGCGTGTGGTCCGT-1	1.30582	0	0.852435	1.30582	0	0.852435	0.852435	0	0	0	B_cells_memory_activated
CGTCCATCAAGACACG-1	0	3.23033	2.0313	2.65661	0	1.16565	0	0	0	0	B_cells_naive
GTGTTAGGTTCTGGTA-1	0	3.51803	2.33679	2.85411	0	0	0	0	0	0	B_cells_naive
CGCGTTTGTTAGGGTG-1	2.41969	1.18665	0	0	1.18665	0	0	0	0	0	B_cells_memory_activated
TTATGCTCATGGTCTA-1	2.25236	0.830744	0.701869	0.870258	0	1.69379	0.60569	0	0	0	B_cells_memory_activated
ATCGAGTGTCATACTG-1	1.97173	1.6584	0.326742	1.72941	0	0	1.07576	0	0	0	B_cells_memory_activated
CATGCCTGTTCGTCTC-1	0	3.24758	0	1.78265	0	0	0	0	0	0	B_cells_memory_activated
TCAGGATAGATCCCAT-1	0	0	0	0	0	0	0	0	0	0	B_cells_naive_activated
GACACGCGTCCCTTGT-1	0	4.11936	2.72392	3.25501	0	3.38371	0	0	0	0	B_cells_naive
GTGCGGTTCAGCAACT-1	2.60408	0	0	0	2.14139	0	0	0	0	0	B_cells_memory_activated
TGGGAAGCAGTTCCCT-1	3.51408	0	0	0	0	0	0	0	0	0	B_cells_memory_activated
TGCTACCAGTCAAGGC-1	0	3.59159	1.97795	2.23044	1.12362	2.23044	0	0	0	0	B_cells_naive_activated
CACAGGCTCCGTAGGC-1	3.10965	3.78024	0	0	0	0	0	0	0	0	B_cells_naive_activated
AGAATAGAGGACAGCT-1	1.5534	2.23932	1.05214	1.33385	0	0	1.05214	0	1.88575	0.658493	B_cells_oligoclonal
CTAGCCTTCACGGTTA-1	0	2.93783	1.60386	1.93993	0	0	0	0	1.09397	0	B_cells_naive
GACGCGTCACGAAAGC-1	3.2044	3.2044	0	0	0	2.55103	0	0	0	0	B_cells_naive_activated
CAAGGCCTCAGCTTAG-1	0	3.05217	2.14716	3.26582	0	1.79846	0	0	1.25851	0	B_cells_naive
TTGGAACAGCTACCTA-1	0	0	0	0	0	0	0	0	0	0	B_cells_memory_activated
ACGAGGAGTGCACTTA-1	1.42513	0.947478	0.422911	1.28978	0.422911	1.54432	0.947478	0.422911	0.422911	0	B_cells_memory_activated
TGTCCCAGTCACAAGG-1	0	2.57199	1.95245	0	0	0	0	0	0	0	B_cells_naive
CTCTACGTCATATCGG-1	0	3.5276	1.21199	2.08945	1.21199	1.21199	0	0	0	0	B_cells_naive_activated
CTCTACGCAGTGACAG-1	0	2.49565	0	0	0	0	0	0	0	0	B_cells_naive_activated
TATTACCAGGGTGTTG-1	2.01516	3.02071	0	0	0	0	0	0	0	0	B_cells_memory_activated
ATTGGACAGCTACCGC-1	0	3.65524	1.42063	3.37613	0	0	0	0	0	0	B_cells_memory_activated
CGGAGCTTCGACGGAA-1	1.66426	3.53174	1.66426	2.62794	0	0	0	1.1445	2.25795	0	B_cells_memory
CACACCTAGCGTTCCG-1	0	3.94752	3.08742	3.21523	1.38345	2.29917	0	0	0	0	B_cells_naive
CTTCTCTAGTGTCCAT-1	2.76392	1.10745	0	0	0	0	0	0	0	0	B_cells_memory_activated
TCTCTAAAGAAGGGTA-1	0	3.79016	0	1.97136	0	0	0	0	1.97136	0	B_cells_naive_activated
GAATGAAAGCGTTTAC-1	2.16448	2.79851	0	0	2.16448	0	0	0	0	0	B_cells_naive
GGATTACAGATCCCGC-1	1.62498	2.58286	1.62498	2.21448	0	1.62498	0	0	0	0	B_cells_naive
TTTATGCAGGCCCTTG-1	2.7117	1.73782	0	0	2.33891	0	0	0	0	0	B_cells_memory_activated
CATCGGGCACCAGGCT-1	0	3.26959	1.99131	1.99131	0	2.24427	0	0	0	0	B_cells_naive
AGGGATGGTTTAGGAA-1	2.8805	1.64977	0	1.33602	0.876275	1.64977	0	0	0	0	B_cells_memory_activated
TGCTGCTGTCCAGTGC-1	0	3.88169	1.48008	2.75393	0	1.48008	0	0	0	0	B_cells_naive
CACAGTAGTACAGCAG-1	0	2.91517	0	0	0	0	0	0	0	0	B_cells_memory_activated
TGACGGCTCACGCGGT-1	2.31656	1.86941	0	1.86941	1.03962	0	0	0	0	0	B_cells_memory_activated
CGGACTGGTTTAGCTG-1	0	2.98964	1.06052	2.779	0	0	1.56355	0	0	0	B_cells_naive
CGTCAGGGTAATCACC-1-1	0	2.11745	0	2.74854	0	0	0	0	0	0	B_cells_naive_activated
CTTAGGAGTAGCTCCG-1	1.54081	2.96227	1.54081	0	2.48533	0	1.54081	0	0	0	B_cells_memory
AACTCAGCACTTACGA-1	2.92513	2.92513	2.92513	0	0	0	0	0	0	0	B_cells_memory_activated
ACAGCCGCATGGTAGG-1	1.94677	2.94539	0	2.94539	0	0	0	0	0	0	B_cells_memory_activated
CAAGTTGTCTCCTATA-1	0	3.4807	1.9057	2.8999	0	3.04616	0	0	2.8999	1.9057	B_cells_oligoclonal
ACAGCTAGTAATCACC-1	0.917703	1.70667	0	1.38806	0	0.917703	0	0	0	0	B_cells_memory_activated
AACTGGTCAGGAACGT-1	2.43717	1.64408	0	0	1.98298	0	0	0	0	0	B_cells_memory_activated
CTAGAGTTCAGCGATT-1	0	2.70908	0	0	0	2.0804	0	0	0	2.0804	B_cells_oligoclonal
TTTATGCTCTTCAACT-1	3.44323	1.79972	0	0	2.40658	0	0	0	0	0	B_cells_memory_activated
AGCTTGATCAGAAATG-1	0	3.21123	1.75127	2.35364	1.21816	2.09714	0	0	0	0	B_cells_naive_activated
CGGTTAAGTGATAAAC-1	0	2.01142	0	0	0	1.67071	0	0	0	0	B_cells_naive_activated
ACGAGCCAGCAACGGT-1	1.74891	2.9954	1.74891	1.74891	0	0	0	0	0	0	B_cells_naive_activated
CCACGGATCAGCTCGG-1	0	2.64783	0	0	0	0	0	0	0	0	B_cells_memory
ACGAGGACAGGGCATA-1	0	3.9622	0	2.9471	0	2.16745	0	0	0	0	B_cells_naive
AATCGGTTCCTAGGGC-1	2.23161	0	0	0	1.3275	1.3275	0	0	0	0	B_cells_memory_activated
TCGGGACAGTTACGGG-1	2.20598	1.61732	1.10519	0	2.20598	0	0	0	0	0	B_cells_memory_activated
AACCGCGGTTATCACG-1	1.34152	3.70249	1.34152	2.24861	0	2.24861	0	0	0	0	B_cells_naive
CCAATCCTCGTTACGA-1	1.58063	3.18421	2.16517	1.58063	0	2.16517	0	0	0	0	B_cells_naive
TGCCCTACACACCGAC-1	0	2.62417	0	0	0	0	0	0	0	0	B_cells_naive_activated
CAGCAGCTCCCAAGTA-1	0	3.61691	2.80481	2.80481	0	1.82045	0	0	1.27741	0	B_cells_naive
GCTCTGTTCCTGCAGG-1	1.38581	3.52573	2.44175	2.44175	0	0.915901	0	0	0	0	B_cells_naive
CATTATCCAGTATGCT-1	0	0	2.12911	2.12911	0	0	2.12911	0	0	0	B_cells_memory_activated
TCAGGATAGCTTATCG-1	1.94849	0.889072	0	0.453079	0	0	0	0	0	0	B_cells_memory_activated
AAGACCTTCTTGAGGT-1	1.99564	1.40662	1.40662	1.25397	0	1.45273	1.30749	0	0	0	B_cells_memory_activated
GCTCCTAAGTCCCACG-1	0	0	0	0	0	0	0	0	0	0	B_cells_memory_activated
ACATACGTCTTGCCGT-1	2.76707	1.94087	0	0	0	1.94087	0	0	1.94087	0	B_cells_oligoclonal
GCATGATTCGCTGATA-1	0	0	2.52421	0	0	0	0	0	0	0	B_cells_memory
CTCGTCAGTAAGTTCC-1	1.15363	2.91003	1.15363	0	2.64034	0	0	0	0	0	B_cells_memory_activated
CAGTCCTTCCTGCCAT-1	1.98384	1.12824	0	0.812763	0	0.607636	0.607636	0	0	0	B_cells_memory_activated
GATCGCGGTCTCAACA-1	0	3.56756	1.57393	1.57393	0	1.57393	0	0	0	0	B_cells_naive
GTCAAGTTCGAACTGT-1	3.15446	1.33633	0	0	0	0	0	0	0	0	B_cells_memory_activated
CCTAAAGGTTCGCGAC-1	4.03462	1.24347	0	0	0	0	0	0	1.78091	0	B_cells_memory_activated
ATTGGACTCACTGGGC-1	0	3.13822	1.87422	1.87422	0	2.48752	0	0	0	0	B_cells_naive_activated
CGATGGCAGGCTAGGT-1	0	2.84382	0	0	0	0	0	0	0	0	B_cells_naive_activated
ACATCAGAGCTAGTGG-1	0	3.48479	0	3.14117	0	1.99104	0	0	0	0	B_cells_naive
GGCGTGTCAGACACTT-1	2.19751	1.71105	0.955708	1.05336	0.236456	1.36973	0	0	0	0	B_cells_memory_activated
TACCTATAGAGGGATA-1	0	2.87799	0	0	0	0	0	0	0	0	B_cells_naive_activated
GTACTCCGTGTTTGTG-1	2.24948	0.623578	0.526191	0.939251	0.159665	1.63994	1.37194	0	0.418286	0.297313	B_cells_memory_activated
CTAAGACAGGGCTTGA-1	1.02634	2.29799	0	1.02634	0	0.639438	0.639438	0	0	0	B_cells_memory_activated
TGGTTCCCACAGTCGC-1	1.64044	1.64044	0	0	0.526446	2.07053	0	0	0	0	B_cells_memory_activated
CCTTTCTAGACTTTCG-1	3.65493	0	0	0	2.98732	0	0	0	0	0	B_cells_memory_activated
CGGAGTCTCAATACCG-1	0	4.51121	0	0	0	2.00564	0	0	0	0	B_cells_naive
AAACGGGGTTGTTTGG-1	0	4.53286	2.79346	3.85041	0	0	0	0	0	0	B_cells_naive
ACATACGTCCTGCCAT-1	0	4.00181	2.59463	3.07513	0	1.63521	0	0	0	0	B_cells_naive
TCAGCTCGTTTAGCTG-1	1.48367	0.922333	0.321205	1.56609	0.563935	0.321205	1.29514	0.321205	0	0	B_cells_memory_activated
GGACATTTCGGCGCAT-1	2.02864	1.29239	0.507041	0.888222	0	1.29239	1.12855	0	0	0	B_cells_memory_activated
GTCAAGTAGTACGCCC-1	0	3.83625	0	1.44442	0	0	0	0	0	0	B_cells_naive
CTTGGCTAGGGCTTCC-1	2.17999	0	0	0	0	1.59394	0	0	0	0	B_cells_memory_activated
ATTTCTGAGTGACATA-1	1.20737	2.33975	0.775802	0.775802	0	2.33975	0	0	0	0	B_cells_memory_activated
ACAGCTAGTCGCTTCT-1	0	4.00267	1.52234	2.93994	0	2.09997	0	0	1.52234	0	B_cells_naive_activated
CGTGAGCGTGACTCAT-1	0	0	0	0	0	0	0	0	0	0	B_cells_naive_activated
CCTACCACACATTCGA-1	0.919513	1.70914	0	1.39032	0	2.30741	0	0	0	0	B_cells_memory_activated
GGCCGATCAACTGGCC-1	0	3.63676	0	0	0	0	0	0	0	0	B_cells_memory_activated
TTCGAAGTCGGCGCTA-1	2.23853	0.828184	0	1.44052	0	0.828184	0.828184	0	0	0	B_cells_memory_activated
ACTGAGTTCTCCGGTT-1	2.11986	1.50533	0.276642	0.670944	0	0.670944	0.276642	0	0	0	B_cells_memory_activated
AGCAGCCTCGAGGTAG-1	1.92121	1.07945	0	1.36471	0	0	0	0	0	0	B_cells_memory_activated
CGTCCATGTCCGAGTC-1	1.49816	2.70094	0	2.07278	0	0	0	0	0	0	B_cells_naive_activated
CACAGGCAGTCAAGCG-1	2.02636	1.22232	0.469232	1.0283	1.0283	0	1.38475	0	0	0	B_cells_memory_activated
GCGAGAACAAGTCATC-1	2.14627	2.14627	0	0	0	2.14627	0	0	0	0	B_cells_naive_activated
TACTTACAGAGGGATA-1	0	2.23558	2.23558	2.70269	1.33077	0	0	0	3.53828	2.49616	B_cells_oligoclonal
ATAACGCCACGGCGTT-1	0	3.72436	1.80099	3.26873	0	2.92824	0	0	0	0	B_cells_naive
CGCCAAGTCCTCTAGC-1	1.93451	0	0	0	2.1854	0	0	0	0	0	B_cells_memory_activated
CGGACGTGTACACCGC-1	0	2.66632	0	0	2.04037	0	0	0	0	0	B_cells_memory_activated
GGTGCGTCAACACCTA-1	0.774223	1.73618	0	2.21728	0	2.33711	1.50557	0	0	0	B_cells_memory_activated
TCAATCTTCAGAGGTG-1	3.38865	0	0	2.35537	0	0	0	0	0	0	B_cells_naive_activated
TGAGCATGTAGCGATG-1	1.84409	1.09724	0	0	0.51	1.09724	0	0	0	0	B_cells_memory_activated
GATCTAGCACCAGTTA-1	3.77879	1.45616	0	0	2.65027	0	1.45616	0	0	0	B_cells_memory_activated
GCACTCTTCCAGGGCT-1	1.51815	1.93725	1.21665	0.782956	0	2.09526	0.782956	0	0	0	B_cells_naive_activated
GTATTCTGTGTCTGAT-1	1.21841	1.5201	0.784313	1.21841	0	1.21841	0	0	0	0	B_cells_memory_activated
TTCTCCTCATTGGTAC-1	3.79642	1.76438	0	0	0	0	0	0	0	0	B_cells_naive_activated
GTCTTCGTCAGATAAG-1	0	3.49573	2.66184	3.21811	0	2.456	0	0	1.2987	0	B_cells_naive
AGCTCCTGTAGCGTGA-1	2.0146	2.0146	2.63873	2.63873	0	2.0146	0	0	0	0	B_cells_naive_activated
CGGACACTCGCAAGCC-1	0	3.87144	2.04329	2.87862	0	2.40459	0	0	0	0	B_cells_naive
ATCTGCCGTCTACCTC-1	3.05179	0	0	0	0	1.61555	0	0	0	0	B_cells_memory_activated
ACTGATGTCATTATCC-1	0	2.25572	1.90133	2.25572	0	1.34739	0	0	0	0	B_cells_naive
AAGGAGCTCGTTTGCC-1	2.13598	1.51209	0.331396	0.331396	0	1.21119	0	0	0	0.331396	B_cells_memory_activated
GTCTTCGGTAGCGCAA-1	1.99489	0.434639	0.434639	0.736595	0	1.15613	0.896801	0	0	0	B_cells_memory_activated
TGCCCATGTCGCATCG-1	0	3.45595	0	1.68344	0	0	0	0	0	0	B_cells_naive
GCGCAACAGAAGGGTA-1	0	3.15947	1.70686	2.04994	0	1.18044	0	0	0	0	B_cells_naive
GTCACGGTCTCCAGGG-1	2.85378	3.23985	0	2.85378	0	2.21666	0	0	0	0	B_cells_memory_activated
TTTACTGAGTACGATA-1	2.01235	2.01235	0	2.63632	0	0	0	0	0	0	B_cells_naive_activated
CACCTTGGTTGTTTGG-1	0	2.73969	0	2.73969	0	0	0	0	0	0	B_cells_naive_activated
CATCAGATCGAGGTAG-1	1.56621	0.922424	0	0	0	1.39396	1.7131	0	0	0	B_cells_memory_activated
CGGCTAGAGGCCCTCA-1	1.52499	1.52499	0.414481	2.22109	0.414481	1.52499	1.89453	0	0	0	B_cells_memory_activated
CCGTGGAGTGGCTCCA-1	0	0	0	1.87656	0	0	0	0	0	0	B_cells_naive_activated
ATGGGAGCATGCTAGT-1	0	0	0	0	0	0	0	0	0	0	B_cells_naive_activated
TGAAAGAGTATCAGTC-1	2.32818	2.97136	2.32818	0	0	0	0	0	3.3596	2.32818	B_cells_oligoclonal
AGAGCGAGTGGACGAT-1	0	4.26919	1.92745	3.41312	0	0	0	0	1.92745	0	B_cells_naive
CTTCTCTTCCTAAGTG-1	3.93551	2.60617	0	0	0	0	0	0	0	0	B_cells_memory_activated
TGGTTAGGTAGCTAAA-1	3.42149	0	0	0	2.38616	0	0	0	0	0	B_cells_memory_activated
GTTACAGTCCTAAGTG-1	0	3.78877	2.4128	2.61787	0	2.4128	1.26449	0	0	0	B_cells_naive
GGTGAAGGTCCAACTA-1	3.82852	0	0	0	0	0	0	0	0	0	B_cells_memory_activated
GGATGTTCAAAGTGCG-1	3.19649	1.92595	0	0	0	0	0	0	0	0	B_cells_memory_activated
ACTTTCACAGCTATTG-1	0	3.48837	1.13639	2.44907	0	1.13639	0	0	1.13639	0	B_cells_naive
GACCAATAGCGTGAGT-1	2.66166	1.46557	0	1.46557	0	0	0	0	0	0	B_cells_memory_activated
GCAGCCATCTTGACGA-1	0	3.10897	1.51871	2.09589	0	2.72558	0	0	0	0	B_cells_naive_activated
CACTCCAAGATAGTCA-1	3.49058	0	0	0	1.29484	1.29484	1.29484	0	0	0	B_cells_memory_activated
GCATGTAAGCTGCAAG-1	0	2.01912	0	0	0	0	0	0	0	0	B_cells_naive
TGTGTTTGTGACCAAG-1	0.996836	2.68632	0.996836	2.56247	0.996836	0	0	0.996836	0	0	B_cells_naive
TTTGTCAGTATCTGCA-1	2.64539	2.64539	0	0	0	0	0	0	0	0	B_cells_naive_activated
AACTGGTCAGCAGTTT-1	2.72725	1.5201	0	1.5201	0	0	0	0	0	0	B_cells_memory_activated
GGGATGAGTTCACGGC-1	2.10419	1.22382	0.892036	1.83742	1.22382	0	0.392063	0	0	0	B_cells_memory_activated
TCCACACAGATCCCAT-1	2.28307	2.02881	0	0	1.16367	1.68702	0	0	0	0	B_cells_memory_activated
GTCACGGAGTTGAGTA-1	3.4335	0	0	0	0	0	0	0	0	0	B_cells_memory_activated
TGCCCATGTGTTGGGA-1	0	3.23109	1.7684	3.23109	1.7684	0	0	0	0	0	B_cells_memory
CGGCTAGAGTGCGATG-1	0	3.39823	1.43802	2.00481	0	2.62824	0	0	0	0	B_cells_naive
GCACATAGTGTGAAAT-1	1.31941	1.6838	0.437122	0.437122	0	0.972572	0	0	1.31941	0.437122	B_cells_oligoclonal
CCATGTCTCCCATTTA-1	0	0	0	2.30106	2.30106	0	0	0	0	0	B_cells_naive_activated
CGGACTGCATATACCG-1	0	0	0	1.89698	0	1.89698	0	0	0	0	B_cells_naive_activated
ACACTGATCGCAGGCT-1	0	3.60874	1.75601	2.87709	1.2222	0	0	1.2222	0	0	B_cells_memory
CAGCTGGGTTACGACT-1	3.12201	0	0	0	0	0	0	0	0	0	B_cells_naive_activated
TATTACCTCATAACCG-1	3.66322	0	0	0	2.35106	3.38405	0	0	0	0	B_cells_memory_activated
TCCACACTCTTGCAAG-1	0.609067	1.92731	1.25737	0.609067	1.25737	0	0.609067	0	2.32492	0	B_cells_memory
ATTGGTGGTCCATCCT-1	1.31881	3.24457	2.22104	3.00434	0	1.8684	0	0	0	0	B_cells_naive
AGGGTGACAATCACAC-1	0	0	0	0	0	0	0	0	0	0	B_cells_memory_activated
GAATGAAGTTGGAGGT-1	0	3.2708	0	0	0	0	1.9924	0	0	0	B_cells_naive
GACTAACTCAATCACG-1	1.94036	1.38144	0	0	1.38144	1.38144	1.38144	0	0	0	B_cells_memory_activated
GATCAGTAGCCACCTG-1	3.78296	1.14655	0	0	1.66669	0	0	0	0	0	B_cells_memory_activated
GGAGCAAAGTATCTCG-1	0	3.04595	0	2.774	2.39926	0	1.79301	0	0	0	B_cells_memory
AGCTCTCTCGAATGCT-1	0	2.38885	1.78347	3.03505	0	0	1.78347	0	0	0	B_cells_memory
GATCGATAGTCCATAC-1	0	0	0	0	0	2.22104	0	0	0	0	B_cells_naive_activated
CTAACTTCAGCTCGCA-1	0	2.78145	1.95401	3.34131	2.31109	0	0	0	1.95401	1.95401	B_cells_oligoclonal
TTGAACGGTGCCTTGG-1	2.04497	0.610371	0	0.986647	0	1.25941	1.47349	0	0	0	B_cells_memory_activated
CGTAGCGAGGGATGGG-1	3.03883	0	0	0	1.78678	0	0	0	0	0	B_cells_memory_activated
CGAACATGTGTTCTTT-1	3.13296	1.86956	0	0	0	0	0	0	0	0	B_cells_memory_activated
TCTCATACAGCGTTCG-1	0	3.62503	0	3.3813	1.62106	2.57835	0	0	0	0	B_cells_naive_activated
GACAGAGAGTGGGTTG-1	1.64443	1.12786	0.675067	1.07443	0	0.675067	0.589713	0	0	0	B_cells_memory_activated
CGGGTCAGTGCTAGCC-1	3.31638	0	0	2.03341	0	0	0	0	0	0	B_cells_memory_activated
ATCCGAAAGATAGCAT-1	2.25814	1.66443	0	0	2.46016	1.14465	0	0	0	0	B_cells_memory_activated
ATTACTCAGGGTGTTG-1	2.33834	1.86599	0	1.58958	0.576802	1.41618	0	0	0	0	B_cells_memory_activated
CCGTACTCAATGGTCT-1	0	3.56437	0	3.89272	1.7184	0	2.06222	2.06222	0	0	B_cells_memory
AGCTCCTCAGCTATTG-1	0	2.61493	0	0	0	0	0	0	0	0	B_cells_naive_activated
CTCGGGAGTTACGCGC-1	2.57442	1.9547	0	1.10546	0	2.08842	0	0	0	0	B_cells_memory_activated
AGCAGCCGTCTGCGGT-1	2.87588	0.749561	0	0	1.17315	0.749561	0	0	0	0	B_cells_memory_activated
GTTCGGGTCTCGGACG-1	1.07505	1.58109	0	0	2.53217	0	0	0	0	0	B_cells_memory_activated
CTGTTTATCGCTTGTC-1	0	3.87058	0	3.19807	0	2.34124	0	0	0	0	B_cells_naive
CAGAGAGCATGGGACA-1	2.90663	0	0	0	2.90663	0	0	0	0	0	B_cells_memory_activated
AGCTCCTAGATCGATA-1	0	0	0	0	0	0	0	0	0	0	B_cells_memory_activated
AGCGGTCAGGCTAGCA-1	0	3.68745	1.88149	2.4954	0	2.70191	0	0	0	0	B_cells_naive
CTTTGCGGTCTCATCC-1	0.885877	1.66304	0	0	1.66304	0.885877	0	0	1.34813	0.885877	B_cells_memory_activated
CTACACCTCCGTAGTA-1	2.35883	2.35883	0	3.00356	0	0	0	0	0	0	B_cells_naive
TACTTGTTCAACACGT-1	0	0	0	3.53612	0	0	0	0	0	0	B_cells_memory_activated
TGACTTTTCCACTGGG-1	0	3.05989	2.41257	2.41257	0	2.05092	0	0	0	0	B_cells_naive
TGAGCCGAGGCAGGTT-1	0	3.57577	0	3.85643	0	0	0	0	0	0	B_cells_naive_activated
ACATGGTGTGTCTGAT-1	0	4.25385	0	3.03599	0	0	0	0	0	0	B_cells_naive_activated
GATGCTATCGATAGAA-1	2.56976	0	0	0	0	0	0	0	0	0	B_cells_memory_activated
AGAGTGGGTGCCTGCA-1	0	2.55103	0	0	0	0	0	0	0	0	B_cells_memory_activated
TCGGTAAAGATCCCAT-1	2.49176	1.15135	0.732958	0.732958	0	1.15135	0.963877	0	0	0	B_cells_memory_activated
GCATGCGAGAATTGTG-1	0	1.80777	0	0	0	0	0	0	0	0	B_cells_memory_activated
AACTCTTTCGGATGTT-1	0	0	0	0	0	0	0	0	2.53591	1.91897	B_cells_oligoclonal
CGATGTACATTCACTT-1	2.03563	1.16908	0	0.746455	0	0	0	0	0	0	B_cells_memory_activated
GCTGCTTTCTTTACGT-1	1.91699	0	0	0	0	1.91699	0	0	0	0	B_cells_naive_activated
TTGTAGGTCGGTGTTA-1	2.67276	1.4136	0	1.4136	0	1.97706	0.711436	0	0	0	B_cells_memory_activated
GACAGAGTCGGTCTAA-1	1.68599	1.16281	0.273175	0.487511	0	1.68599	0.487511	0	0	0	B_cells_memory_activated
CTGGTCTTCGCTGATA-1	2.71548	0	0	0	0	1.51027	0	0	0	0	B_cells_memory_activated
GTGTGCGAGACCGGAT-1	2.78843	2.15499	0	0	2.78843	0	0	0	0	0	B_cells_memory_activated
TGACAACGTTAGAACA-1	2.33764	0	0	1.20573	1.73666	0	0	0	0	0	B_cells_memory_activated
CAAGTTGCAAGCTGAG-1	3.80048	0	0	0	0	0	0	0	0	0	B_cells_naive_activated
GGCTGGTGTTAAGACA-1	0	3.86073	2.89766	2.75266	1.77406	2.37858	0	0	1.23761	0	B_cells_naive
CTACGTCCAGGTGCCT-1	3.09042	1.50357	0	0	2.5834	1.83204	0	0	0	0	B_cells_memory_activated
ATCCGAATCTACCTGC-1	0	3.92093	2.74363	2.53644	0	2.91517	0	0	0	0	B_cells_naive_activated
CACCAGGGTGCAGACA-1	1.01836	3.17774	0	3.54398	0	0	1.51234	1.8415	0	0	B_cells_memory
TTGGAACAGACAGAGA-1	0	3.59624	2.93015	2.0909	0	1.51427	0	0	0	0	B_cells_naive
ACCGTAATCATTGCCC-1	1.99679	3.66848	0	0	0	0	0	0	0	0	B_cells_naive_activated
TGCCAAACACTTCTGC-1	0	2.69245	0	2.69245	0	0	1.72085	1.72085	0	0	B_cells_naive
TCGAGGCTCGTTGACA-1	2.80098	0	1.40907	0	0	0	0	0	0	0	B_cells_memory_activated
AGAGCTTAGTTCCACA-1	0.68451	1.37331	0	1.08708	0	0.68451	0	0	0	0	B_cells_memory_activated
CACCTTGAGTGGTAAT-1	0	3.06353	1.26705	1.80841	0	2.62117	0	0	0	0	B_cells_naive
TCAACGACAGGATCGA-1	2.96786	1.96712	0	0	0	0	0	0	0	0	B_cells_memory_activated
CGGACTGCAGCGATCC-1	4.48779	1.92595	0	0	2.54344	0	0	0	0	0	B_cells_memory_activated
CTGATAGTCGTGGACC-1	2.01347	3.01886	0	0	0	0	0	0	0	0	B_cells_memory_activated
GTACGTACAATCCAAC-1	2.50686	1.17966	0	0	0	1.47703	0	0	0	0	B_cells_memory_activated
ACTGTCCAGACGCTTT-1	3.22118	0	0	0	0	0	0	0	0	0	B_cells_naive_activated
TTCCCAGGTAGATTAG-1	2.07673	2.70516	0	2.70516	0	2.07673	0	0	0	0	B_cells_memory_activated
GTGCTTCGTCGGGTCT-1	2.63849	0.832564	0	0.832564	0	2.01437	0	0	0	0	B_cells_memory_activated
AGATTGCGTGTTCGAT-1	0.711383	1.82197	0	1.41353	0	0.711383	1.12285	0	0	0	B_cells_memory_activated
AGTCTTTAGGTAGCTG-1	2.0597	0.56554	0	0	0.56554	0	0.56554	0	0	0	B_cells_memory
CTCACACCACCGAATT-1	2.16176	2.16176	0	0	0	0	0	0	0	0	B_cells_naive_activated
GATCAGTCATCAGTAC-1	0	3.35559	0	0	0	0	0	0	0	0	B_cells_naive_activated
ACTTTCAGTACCATCA-1	1.4422	0	0	0	1.76558	0.961259	0	0	0	0	B_cells_memory_activated
GGGACCTCAGACTCGC-1	1.10115	0	0	1.61248	0	0	0	0	0	0	B_cells_memory
ACTGTCCCACCGGAAA-1	0	1.79489	0	0.813019	0.813019	0	2.14338	0	0	0	B_cells_memory_activated
GCGCAACGTCTCGTTC-1	0	2.89451	2.25521	2.89451	0	2.51633	0	0	0	0	B_cells_naive_activated
GGGATGAGTTCAGACT-1	3.35871	0	0	0	2.32735	0	0	0	0	0	B_cells_memory_activated
TGCTACCGTAAAGTCA-1	1.6751	2.0161	0	0	0	0	0	0	0	0	B_cells_memory_activated
GAGCAGATCGCCAGCA-1	3.1815	0	0	0	0	0	0	0	0	0	B_cells_memory_activated
TGACGGCTCAAACGGG-1	2.1026	0.672091	1.39493	0.494017	0	1.35454	0.391477	0	0	0	B_cells_memory_activated
CGCTGGACATCCTTGC-1	0	3.01917	0	2.3737	0	0	0	0	0	0	B_cells_naive_activated
ACTGAGTTCACTGGGC-1	0	3.42772	1.94036	3.32596	0	0	1.38144	0	2.29676	0	B_cells_memory
CGATGGCAGTACGTTC-1	1.88727	0	0	0.587893	0.587893	1.22394	0.587893	0	0.955659	0.955659	B_cells_oligoclonal
GATCGTATCTAGCACA-1	0	3.45066	1.67899	2.64479	0	0	0	0	0	0	B_cells_naive
CAGAGAGCATTTCACT-1	0	3.73158	2.27533	3.18977	0	1.36363	0	0	0	0	B_cells_naive_activated
CAGAGAGGTATTAGCC-1	0	0	0	0	0	2.42656	0	0	0	0	B_cells_naive_activated
CTCTAATTCCGTCATC-1	2.56292	0	0	0	1.60768	0	0	0	0	0	B_cells_memory_activated
GCCTCTAGTATTCTCT-1	4.02746	1.28776	0	0	0	0	0	0	0	0	B_cells_memory_activated
TTTGGTTAGCGTAATA-1	1.91639	1.14279	1.04043	0.266259	0	0.266259	0	0	0	0	B_cells_memory_activated
GCATGCGAGGCTACGA-1	2.14794	2.14794	0	0	0	0	0	0	0	0	B_cells_memory_activated
CTCACACGTTATTCTC-1	0	3.63784	0	2.12846	0	0	0	0	0	0	B_cells_naive_activated
ATGGGAGTCTGTACGA-1	0	4.08442	3.4576	2.58749	0	2.32457	0	0	0	0	B_cells_naive
CTGAAGTCAGGACGTA-1	0	3.16646	2.27621	2.58291	0	0	0	0	0	0	B_cells_naive
TAAGTGCGTCACACGC-1	0	3.50788	3.18332	3.50788	1.72728	2.97049	0	0	1.72728	0	B_cells_naive
ATAACGCTCCACGACG-1	2.47298	0	0	0	2.47298	0	0	0	0	0	B_cells_memory_activated
GGCGTGTAGCTGCAAG-1	0	3.97699	2.13764	3.64798	0	2.13764	0	0	0	0	B_cells_naive
GGATTACCATACTCTT-1-1	0	1.89314	0	0	0	1.89314	0	0	0	0	B_cells_memory
CATGCCTGTCCCTACT-1	1.85578	3.90338	2.46753	3.11736	0	0	0	0	0	0	B_cells_naive
ATTACTCAGCTAACAA-1	0	2.48365	0	0	0	0	1.53937	0	0	0	B_cells_memory
GGACGTCAGCCACGCT-1	0	3.27508	0	0	0	0	0	0	0	0	B_cells_naive_activated
AAGGTTCTCTGATTCT-1	0	2.35623	0	0	0	0	0	0	0	0	B_cells_naive_activated
AGGTCCGGTCAGAAGC-1	0	3.04072	2.39427	0	0	0	0	0	0	0	B_cells_naive_activated
CCTCAGTAGAACTCGG-1	0	3.98461	2.52337	2.96284	0	2.06462	0	0	0	0	B_cells_naive
GGAAAGCAGCTCTCGG-1	3.35737	0	0	0	0	0	0	0	0	0	B_cells_memory_activated
TCACGAATCCACGACG-1	1.25896	1.25896	0	0	0	0.815752	0	0	0	0	B_cells_memory_activated
TTATGCTGTACTTGAC-1	2.59943	2.05339	0	0	0.757236	0.757236	0	0	0	0	B_cells_memory_activated
AGAGCTTAGTACGATA-1	2.77823	0	0	0	0	2.14538	0	0	0	0	B_cells_memory_activated
GGGAGATCAGACAAAT-1	0	0	0	0	0	0	0	0	2.86385	0	B_cells_oligoclonal
CTCGGGAAGACAGGCT-1	1.85124	2.83926	2.66856	2.98502	1.30396	0	0	0	0	0	B_cells_naive
AAGTCTGCATTTCAGG-1	2.41884	0	0	0	0	2.41884	0	0	0	0	B_cells_memory_activated
CGATTGACAAGTTGTC-1	1.81312	2.42117	0	0	0	0	0	0	0	0	B_cells_memory_activated
ACGGAGAGTTTGTGTG-1	2.07803	1.03089	0.203303	0.855547	0.203303	1.36883	0.372175	0	0.372175	0.203303	B_cells_memory_activated
GTATTCTGTCATTAGC-1	3.02754	0.617448	0	0	0	0	0	0	0	0	B_cells_memory_activated
CCGTGGAGTAGGAGTC-1	1.85623	0	0	0	1.85623	0	0	0	0	0	B_cells_memory_activated
ATTGGACAGATAGGAG-1	1.12883	1.9846	0	1.12883	0	0	1.6456	0	0	0	B_cells_memory
CTCGAAACATGGTCTA-1	2.60873	2.14582	0	1.25743	0	0	0	0	0	0	B_cells_memory_activated
ATGAGGGGTACAGTTC-1	0	3.86072	2.80335	3.28964	0	3.07577	0	0	0	0	B_cells_naive_activated
CTCACACAGGCCCGTT-1	1.17562	3.72141	3.1528	2.50149	0	2.50149	0	0	0	0	B_cells_naive
TGAAAGAAGGCTCTTA-1	0	3.2631	1.58232	2.16705	1.91683	0	1.07606	0	0	0	B_cells_naive
TACGGATGTTACGCGC-1	0	3.44274	0	2.40612	0	1.4733	0	0	0	0	B_cells_naive
GGACAGAAGAGTACAT-1	0	4.08348	0	2.95672	0	1.53622	0	0	0	0	B_cells_naive
TCGCGTTCACCTCGGA-1	1.45541	0	2.02452	0	0	2.64936	0	0	0	0	B_cells_oligoclonal
TCGTAGAGTCAACTGT-1	0	3.26099	0	0	0	0	0	0	0	0	B_cells_naive_activated
GAACATCCACCCATGG-1	0	3.35907	2.2331	2.87116	0	2.7001	0	0	0	0	B_cells_naive
GTACGTATCTCAAGTG-1	3.41911	3.41911	0	0	0	2.75818	0	0	0	0	B_cells_naive_activated
CTGATAGTCTGCTGCT-1	0	3.12201	0	0	0	0	0	0	2.10787	0	B_cells_oligoclonal
ATTATCCCACAACGCC-1	1.46582	3.62813	0	2.39729	0	1.46582	0	0	0	0	B_cells_naive
ACGGCCAGTCCAGTAT-1	0	3.03883	0	2.65702	0	0	0	0	0	0	B_cells_naive
ACGTCAACATAAGACA-1	1.95818	1.95818	0	1.95818	0	0	0	0	0	0	B_cells_naive_activated
AGAGCTTAGCTCAACT-1-1	0	2.1136	0	2.1136	0	0	0	0	0	0	B_cells_naive
GTCGTAACAGTGAGTG-1	3.47554	2.43698	0	0	0	2.43698	0	0	0	0	B_cells_naive_activated
AACGTTGAGATATACG-1	0	3.68932	1.72104	3.17603	0	1.72104	0	0	0	0	B_cells_naive
GCGCAACTCCAGAAGG-1	2.24455	1.22681	0.573658	0.829095	0.158853	1.36783	0.750981	0	0	0	B_cells_memory_activated
TATGCCCGTATCAGTC-1	2.44316	0.804867	0	0	0	0.804867	0.481314	0	0.804867	0	B_cells_memory_activated
AAGTCTGGTCCGTCAG-1	0	2.72292	0	2.72292	0	0	0	0	0	0	B_cells_naive
TCTCATAGTGACTCAT-1	3.03883	0	0	0	0	0	0	0	0	0	B_cells_naive_activated
GAAGCAGGTGCGGTAA-1	2.78657	0	0	0	0	0	0	0	0	0	B_cells_memory_activated
GGGCATCTCGCCCTTA-1	3.30325	1.7902	0	0	0	0.80989	0	0	0	0	B_cells_memory_activated
CTCTGGTAGCACCGTC-1	2.38254	1.08737	0.399861	0.399861	0	1.77769	0	0	0	0	B_cells_memory_activated
TCGGTAAAGTAGGTGC-1	0	3.20621	0	2.99315	1.74695	3.38176	0	0	0	0	B_cells_naive
GGGCACTGTGTGACCC-1	2.64337	2.27285	1.67775	1.67775	0	3.12534	0	0	0	0	B_cells_naive
AGATTGCAGGCTCAGA-1	0	3.72383	2.33489	3.2533	1.41329	1.41329	0	0	0	0	B_cells_naive
AACTCTTAGTTTAGGA-1	1.61104	2.5668	0	0	0	0	0	0	0	0	B_cells_naive_activated
AGTCTTTAGACTAGAT-1	0	2.82422	0	2.18874	1.6018	0	0	0	0	0	B_cells_naive
CGATCGGCACAGGAGT-1	2.36056	4.07042	0	0	0	0	0	0	0	0	B_cells_naive_activated
GCTGCGACATGTAGTC-1	1.82328	3.29437	2.80798	3.29437	0	1.82328	0	0	0	0	B_cells_naive
GGAATAACAGTCAGCC-1	1.7311	0	0	0	0	0	0	0	0	0	B_cells_memory_activated
TACCTTATCGAGCCCA-1	3.59468	0	1.43949	0	2.36609	0	0	0	0	0	B_cells_memory_activated
GTCGGGTTCTGGCGAC-1	0	3.71513	2.19865	1.61072	0	2.56643	0	0	0	0	B_cells_naive
CACAGGCTCGAGGTAG-1	3.20394	1.745	0	0	0	0	0	0	0	0	B_cells_memory_activated
CCACGGACACGCCAGT-1	3.08013	0	0	0	0	0	0	0	0	0	B_cells_memory_activated
CGGTTAAGTCATTAGC-1-1	1.52038	2.46146	0	0	0	0	0	0	0	0	B_cells_naive
TGTGTTTGTGATGTCT-1	1.47252	4.06257	2.04387	3.05217	0	0	0	0	0	0	B_cells_naive_activated
GGAATAATCTTGCCGT-1	3.63376	3.06689	0	0	1.62826	0	0	0	0	0	B_cells_oligoclonal
CATCAGATCCTTGACC-1	1.31322	3.23723	0	2.21423	0	1.31322	0	0	0	0	B_cells_naive
GACCAATCAAACTGCT-1	1.42682	0.782548	0	0.582974	0	0.582974	0.582974	0	0	0	B_cells_memory_activated
CCCATACTCGGCGGTT-1	0	0	0	3.04738	2.40063	0	0	0	0	0	B_cells_memory_activated
TCTCATAGTCGCGAAA-1	3.10829	0	0	0	2.09526	0	0	0	0	0	B_cells_memory_activated
TCGCGAGGTAGCCTAT-1	1.31982	2.77789	1.31982	2.06138	0	0	0	0	1.31982	0.863466	B_cells_oligoclonal
GATCGCGCACGTTGGC-1	0	0	0	0	0	2.63632	0	0	0	0	B_cells_naive_activated
CTCTGGTTCGGCTACG-1	0	3.70604	2.39088	2.76535	1.78533	0	0	0	0	0	B_cells_naive
TTGACTTAGGTTCCTA-1	2.60908	2.9897	2.60908	0	0	0	0	0	0	0	B_cells_naive
GTTTCTATCACAAACC-1	1.62128	1.47772	0	0.855768	0	1.10849	0.516762	0	0	0	B_cells_memory_activated
CGTCACTGTAAGCACG-1	3.43912	2.26353	1.66931	0	2.63372	0	0	0	0	0	B_cells_memory_activated
GCTCTGTAGTGACATA-1	1.80862	2.79154	0	0	0	0	0	0	0	0	B_cells_naive_activated
CGCCAAGGTTAAAGTG-1	1.74539	1.74539	1.51427	1.21315	0	1.51427	0	0	0	0	B_cells_memory_activated
TCGCGAGAGCGGCTTC-1	0	3.73262	3.06312	3.33905	0	2.05388	0	0	0	0	B_cells_naive
TGACTAGAGGACATTA-1	1.97338	0.682164	0.682164	0.596156	0	1.59181	0.596156	0	0	0	B_cells_memory_activated
TGCGCAGCAGCCTTTC-1	0	0	0	0	0	2.66881	0	0	0	0	B_cells_memory_activated
CAGAATCGTCGCGGTT-1	0	3.73778	3.06816	2.62568	0	1.27054	0	0	0	0	B_cells_naive
ATGCGATCATTCCTGC-1	0	4.03796	0	0	0	0	0	0	0	0	B_cells_naive_activated
TTTGGTTCAAGCCATT-1	0	3.38021	2.72053	3.03802	0	2.89182	0	0	0	0	B_cells_naive
TGGTTCCTCTTAGCCC-1	1.31144	3.66256	1.31144	3.12201	0	2.47199	1.31144	0	0	0	B_cells_naive
ACATCAGAGAGGTTGC-1	0	3.62374	1.82633	0	0	0	0	0	0	0	B_cells_naive
AACTCTTAGCACGCCT-1	2.02281	2.02281	0	0	1.4539	0	0	0	0	0	B_cells_memory_activated
ATCATCTCACCAGATT-1	3.05892	2.41164	0	0	0	0	0	0	0	0	B_cells_memory_activated
TCTGGAACAGGGTATG-1	3.13743	1.87352	0	0	1.32324	0	0	0	0	0	B_cells_memory_activated
AGGTCCGCAGCGTTCG-1	0	3.43585	0	2.07146	1.19759	1.19759	0	0	0	0	B_cells_naive
CACAAACAGCCACTAT-1	0	0	1.90084	0	1.90084	0	0	0	0	0	B_cells_memory
GAACCTAAGACTTTCG-1	1.84602	1.84602	0.566494	0	0.566494	1.57078	0	0	1.18974	0	B_cells_memory_activated
GACTACAGTAGAGTGC-1	0	4.01364	1.86172	2.85096	0	0	0	0	0	0	B_cells_naive_activated
TCTTCGGTCGTGGACC-1	2.13457	1.78657	0	0	0	2.13457	0	0	0	0	B_cells_memory_activated
CAGATCACACTCAGGC-1	0	3.48095	2.07918	1.50384	0	0	0	0	1.50384	0	B_cells_naive
ACGGGCTTCGGCGCTA-1	1.69062	2.42656	1.37335	1.69062	0	1.37335	0	0	2.42656	1.69062	B_cells_oligoclonal
CTAGCCTAGATCACGG-1	2.71323	1.73917	0	0	0	0	0	0	0	0	B_cells_memory_activated
GCGCGATCATTGGGCC-1	0	2.14161	0	0	0	2.77423	0	0	0	0	B_cells_memory_activated
CTTAACTAGTGGGTTG-1	0	3.76605	2.44688	3.24345	0	2.92247	0	0	0	0	B_cells_naive
CGACCTTGTACCCAAT-1	1.95453	1.95453	1.95453	1.95453	0	0	0	0	0	0	B_cells_naive
TCTGGAAAGCTGAAAT-1	2.13764	2.77001	2.13764	0	0	0	0	0	0	0	B_cells_naive
TCGCGTTCACCAGGTC-1	1.00852	0	0	0	0	0	0	0	0	0	B_cells_memory_activated
GCCAAATAGCTTTGGT-1	2.45967	1.84853	1.84853	0	0	0	0	0	0	0	B_cells_naive_activated
GTCGTAACATAGACTC-1	2.70473	0	0	0	1.20148	1.73167	0	0	0	0	B_cells_memory_activated
ACACTGAAGGTGCTAG-1	3.87528	0	0	0	1.32873	0	0	0	0	0	B_cells_memory_activated
TCGCGAGTCTTGCCGT-1	0	3.22783	1.76558	2.11233	0	0	0	0	0	0	B_cells_memory
CTAGCCTCAAGCCATT-1	1.85335	2.4649	0	1.52332	0	1.85335	0	0	0	0	B_cells_memory_activated
CCATTCGCAGTCTTCC-1	0	2.61258	0	0	0	0	0	0	0	0	B_cells_naive
CGTTCTGCAAAGAATC-1	0	2.42719	0	0	2.42719	1.49118	0	0	0	0	B_cells_memory_activated
TGGTTCCAGACAGACC-1	1.89894	0.694216	0	0.848519	0.288216	0.848519	0.982165	0	0	0	B_cells_memory_activated
TATTACCAGACTTTCG-1	0	3.66076	2.993	1.42493	0	2.993	0	0	3.38161	2.61229	B_cells_oligoclonal
AAACGGGTCGGGAGTA-1	0	2.85378	0	2.21666	0	0	0	0	0	0	B_cells_naive_activated
GTCGTAATCCTTCAAT-1	0.836327	2.02014	0	1.59404	0	0.836327	0.836327	0	0	0	B_cells_memory_activated
CATCCACCAATGTAAG-1	1.55716	3.1558	1.55716	1.55716	0	0	0	0	0	0	B_cells_naive_activated
CAGAATCGTAAGTAGT-1	1.10394	0.454892	0	0.253092	0	1.61582	0.253092	0	0	0	B_cells_memory_activated
ACGGCCAAGAGTAAGG-1	1.36645	3.40831	0	2.27873	0	0	0	0	0	0	B_cells_memory
AGGGATGAGGAATTAC-1	0.817231	1.8012	0.817231	1.99076	1.26086	0	0	0	1.56709	0	B_cells_memory
CGAACATTCAGCTCTC-1	1.5716	0.820421	0	2.29255	1.26495	0	1.99569	0.820421	0	0	B_cells_memory
CATGACAAGTTTAGGA-1	0	3.36832	2.02752	2.52905	0	0.974108	0	0	0	0	B_cells_naive
CAGCTGGAGATAGGAG-1	0	2.95224	0	0	0	0	0	0	0	0	B_cells_memory_activated
GTCACGGCATGGGAAC-1	2.17102	1.52276	0	0.468427	0.468427	1.85275	0	0	0	0	B_cells_memory_activated
GTCACGGGTTGGGACA-1	0	3.63946	0	0	0	0	0	0	0	0	B_cells_memory_activated
TCGTAGAGTTCCACTC-1	1.6863	2.65313	2.28227	2.28227	1.6863	0	0	0	0	0	B_cells_naive
CTAGTGATCTCCGGTT-1	0	2.99766	2.35321	3.38635	0	0	0	0	0	0	B_cells_naive
GCTCCTAAGTTCCACA-1	0	3.51954	2.6847	2.47847	0	2.21836	0	0	0	0	B_cells_naive
CCTAGCTCAAGTTCTG-1	1.79468	2.40108	0	0	0	0	0	0	0	0	B_cells_naive_activated
GACAGAGCATCAGTCA-1	0	3.18955	2.07734	2.70581	0	2.07734	0	0	0	0	B_cells_naive
GTCTCGTTCCATGAGT-1	2.68478	0	0	1.7141	0	0	0	0	0	0	B_cells_naive_activated
TTGCCGTCATCACGAT-1	2.28827	0.887354	0.619079	0.251333	0.251333	1.18964	1.42145	0	0	0	B_cells_memory_activated
ATAACGCCAAGGGTCA-1	0	0	2.42094	0	0	0	0	0	0	0	B_cells_memory
ATTGGTGGTATAATGG-1	0	0	0	3.08842	0	0	0	0	0	0	B_cells_memory
GACGCGTAGCCACCTG-1	2.06282	0	0	0	2.06282	2.06282	0	0	0	0	B_cells_memory_activated
ACGCAGCCAGTCGTGC-1	3.04561	0	0	0	2.89936	1.35077	0	0	1.35077	1.35077	B_cells_memory_activated
TTCTCAACAGCTTCGG-1	2.20844	2.84509	1.85646	0	0	1.30847	1.30847	0	0	0	B_cells_naive_activated
GGCTGGTAGGGTCTCC-1	3.399	1.43863	0	0	0	0	0	0	0	0	B_cells_memory_activated
GCATGATTCGTGACAT-1	0	2.58437	0	0	0	0	0	0	0	0	B_cells_memory_activated
TGCGCAGTCCAAGTAC-1	2.48955	1.87609	0	0	0	0	2.86698	0	0	0	B_cells_memory_activated
GATCTAGGTTCTGGTA-1	3.89845	2.42971	0	0	0	0	0	0	0	0	B_cells_memory_activated
GCGCAGTCAAGCGTAG-1	2.24483	0	0	0	2.61434	1.65238	0	0	0	0	B_cells_memory_activated
GCTGGGTAGGTGGGTT-1	2.66073	0	0	0	0	1.4648	0	0	0	0	B_cells_memory_activated
CGGAGCTTCTACTCAT-1	1.02749	0	0	0	0	0	1.02749	0	0	0	B_cells_memory
AGAGTGGAGATGCCAG-1-1	2.23434	0	0	0	0	2.23434	0	0	0	0	B_cells_memory_activated
CGCTATCTCAACACGT-1	0	3.21319	0	2.05625	0	0	0	0	0	0	B_cells_naive
TGGTTCCTCGTGGTCG-1	0	3.76458	3.17757	2.15904	0	0	0	0	1.57514	0	B_cells_naive
ACGTCAAGTCCGAACC-1	0	0	0	0	0	0	0	0	0	0	B_cells_memory_activated
GCGAGAACAGCATGAG-1	3.48981	0	0	0	0	0	0	0	0	0	B_cells_memory_activated
CATCGAACATTTGCCC-1	2.0908	1.21307	0	0	0.780193	1.93289	0	0	0	0	B_cells_memory_activated
CTCAGAAAGCTGTCTA-1	1.44236	1.66913	0.730871	0.730871	1.1486	0.730871	0	0	0	0	B_cells_memory_activated
CTGCTGTAGGTGCAAC-1	1.13769	3.4234	2.76234	2.45081	0	1.99587	0	0	0	0	B_cells_naive
CACACCTCATGGTCAT-1	0	3.37765	0	2.34507	1.74344	0	0	0	0	0	B_cells_naive
GTCATTTTCTCTGCTG-1	0	0	0	0	0	0	0	0	0	0	B_cells_naive_activated
CTCGGAGGTAAGGATT-1	1.44609	1.56602	0.239443	1.23398	0.239443	1.06257	1.06257	0	0	0	B_cells_memory_activated
CCTAAAGAGCTGAAAT-1	0	3.17904	0	2.1604	0	0	2.1604	0	3.17904	0	B_cells_oligoclonal
CGAGAAGTCTATGTGG-1	0	0	0	0	0	0	0	0	0	0	B_cells_memory_activated
ATCATGGTCCGTTGCT-1	1.54986	1.78301	0	2.38835	0	1.24527	0	0	1.78301	0.805107	B_cells_oligoclonal
ATCTGCCGTTCAGTAC-1-1	0	3.85273	2.8776	2.6085	0	3.4128	0	0	0	0	B_cells_naive
CGTAGCGCACTACAGT-1	1.54544	3.72787	1.54544	2.12586	0	1.54544	0	0	0	0	B_cells_naive
GAACCTAAGCCCAACC-1	0	3.37604	3.29884	2.78588	1.15482	2.01761	1.15482	0	0	0	B_cells_naive
TATCTCATCGCATGGC-1	3.2687	0	0	0	0	1.58694	0	0	0	0	B_cells_memory_activated
AGCCTAAAGACAATAC-1	0	3.63412	2.63994	2.26954	0	0	0	0	0	0	B_cells_naive
CTGATCCGTCAGAGGT-1	0	0	0	0	0	0	0	0	2.88275	2.24408	B_cells_oligoclonal
CGTAGCGGTTCCACAA-1	3.88869	0	0	0	0	1.60688	0	0	0	0	B_cells_memory_activated
GGGATGAGTGGTACAG-1	2.70712	3.36633	0	0	0	0	0	0	0	0	B_cells_memory_activated
CTCGAGGCAACCGCCA-1	0	2.97254	0	1.4086	0	0	1.4086	0	0	0	B_cells_memory
GAGCAGATCACCCTCA-1	0	3.11664	0	1.67036	0	0	1.67036	0	0	0	B_cells_naive_activated
CAAGATCAGAATTGTG-1	2.23561	2.09913	0	0	2.55969	1.21975	0	0	0	0	B_cells_memory_activated
GCGCAGTAGAATAGGG-1	0.699813	1.10749	0.699813	1.62008	0	1.62008	0	0	2.31455	1.10749	B_cells_oligoclonal
CGGACACTCCGTAGTA-1-1	2.5821	0	0	0	0	0	0	0	0	0	B_cells_memory_activated
CTGTTTACACGCATCG-1	0	3.25171	0	0	0	0	0	0	0	0	B_cells_naive_activated
TTTACTGCACGAAAGC-1	0	2.84306	0	3.22891	0	0	0	0	0	0	B_cells_memory_activated
ATCCGAATCCTTTCTC-1	2.01144	1.35515	0.391744	0.391744	0.541939	1.71484	0.391744	0	0	0	B_cells_naive_activated
TCGCGAGAGGAGTAGA-1	2.78391	2.40888	0	0	0	0	0	0	0	0	B_cells_memory_activated
TTCTACAGTATGGTTC-1	0	3.37447	0	0	0	0	0	0	0	0	B_cells_naive_activated
AGCTTGAGTGCAACTT-1	0	2.62943	2.83805	2.00592	0	0	0	0	0	0	B_cells_naive
GCGGGTTTCTCTGCTG-1	4.22708	0	0	0	0	0	0	0	0	0	B_cells_memory_activated
CGGACACAGTGCTGCC-1	3.52672	0	0	0	0	0	0	0	0	0	B_cells_memory_activated
CGTTAGAAGATGTGGC-1	0	3.87519	3.37811	2.34549	0	0	0	0	0	0	B_cells_naive
ATCCGAAGTGGAAAGA-1	1.49708	1.49708	0	0	2.07156	0	0	0	0	0	B_cells_memory_activated
CACACAACACCATCCT-1	2.83096	0.845929	0	0	0.845929	0.845929	0	0	0.509867	0	B_cells_memory_activated
GTCCTCACAGCGTTCG-1	0	3.80757	2.69211	2.69211	1.32243	2.48575	0	0	0	0	B_cells_naive
GCTGCAGTCTTAGCCC-1	0	3.34828	1.48879	3.07224	0	0	0	0	0	0	B_cells_naive
AGCAGCCAGACTAAGT-1	0	0	0	0	0	0	0	0	0	0	B_cells_memory
TACTCGCTCTGAAAGA-1	0	3.37993	2.3472	2.55103	0	0	0	0	0	0	B_cells_naive
GCGCAGTCAAGCCGTC-1	1.90072	0.667035	0.388133	0.667035	0	1.46316	0.884873	0	1.34687	0.388133	B_cells_memory_activated
TCTCATAGTCGAACAG-1	2.14294	2.77564	0	0	0	0	0	0	0	0	B_cells_memory_activated
GATGAGGTCACCAGGC-1	1.77244	1.53985	0.341531	1.44852	0.341531	0	1.11038	0	0	0	B_cells_memory_activated
TTTGGTTAGCTTCGCG-1	3.09712	0	0	0	0	0	0	0	0	0	B_cells_memory_activated
ACCAGTACATCGGACC-1	0	3.61037	2.73384	3.00515	0	1.22338	0	0	0	0	B_cells_naive
ACACCGGAGATATACG-1	2.59871	1.63876	0	0.868333	2.06872	0	0.868333	0	0	0	B_cells_memory_activated
TAAGCGTGTAAGTGTA-1	0	3.33665	2.30674	0	0	0	0	0	0	0	B_cells_naive_activated
CATATGGCAATCAGAA-1	0	3.24075	1.50575	2.08133	1.50575	2.08133	0	0	0	0	B_cells_naive
CGGAGTCTCGCCTGTT-1	2.99871	0	0	0	0	0	0	0	0	0	B_cells_memory_activated
AACCGCGCAGCCTGTG-1	0	2.84687	2.01404	2.01404	0	0	0	0	0	0	B_cells_naive
CCTAGCTCAGTATGCT-1	0	3.15009	0	3.15009	0	0	0	0	0	0	B_cells_naive
CTTAACTTCAGTACGT-1	3.20895	1.93705	0	1.93705	0	0	0	0	0	0	B_cells_naive_activated
TCTCATAAGGGATCTG-1	2.72224	1.30541	0	0	0	0	0	1.19545	0	0	B_cells_memory
TACGGTAGTAGTGAAT-1	0	2.87235	0	0	1.75186	0	1.75186	0	0	0	B_cells_memory
AACTGGTCAATGGAAT-1	0	3.4451	2.09683	2.2951	0	2.2951	0	0	0	0	B_cells_naive
TAGAGCTTCACTGGGC-1	2.12651	3.63568	0	0	0	0	0	0	0	0	B_cells_naive
CAGTCCTGTAGAGCTG-1	0	3.17099	2.25776	3.04343	1.34908	2.51895	0	0	0	0	B_cells_naive
GCGCAGTAGTAGCCGA-1	3.56332	1.77447	0	0	1.77447	1.77447	0	0	1.77447	0	B_cells_memory_activated
CAAGAAATCAGTTGAC-1	0	3.57958	2.27363	2.27363	0	0	0	0	0	0	B_cells_naive
CAGCTGGGTCTGATCA-1	2.79154	2.79154	0	0	0	0	0	0	0	0	B_cells_naive_activated
TATCAGGCATAGGATA-1	1.92233	1.34287	0.302879	0.535031	0.162863	0.723314	1.47262	0	0	0	B_cells_memory_activated
GAAATGAGTAGCAAAT-1	2.31178	0.602447	0.345921	1.12052	0	0.80642	0	0	0	0	B_cells_memory_activated
TGGTTAGTCTTCGAGA-1	1.65204	2.24445	0	0	0	0	0	0	0	0	B_cells_memory_activated
CATCCACCAACGATGG-1	3.04262	0	0	0	0	0	0	0	0	0	B_cells_naive_activated
CCTATTAGTTAAGAAC-1	2.57479	2.31218	0	0	0	0	0	0	0	0	B_cells_memory_activated
CGTAGGCAGGCATTGG-1	0	3.70702	2.74972	3.17818	2.4385	0	0	0	0	0	B_cells_memory
CTGAAGTGTGAAGGCT-1	1.54699	0.803094	0	0	1.54699	0.803094	0	0	0	0	B_cells_memory_activated
ATAACGCGTTCATGGT-1	1.7914	0.887051	1.02423	0.305269	0	1.14484	0	0	0	0	B_cells_memory_activated
TGGCGCATCACAGTAC-1	0	2.53913	0	0	0	0	0	0	0	0	B_cells_memory_activated
TACTCGCTCTCAAACG-1	0	3.38295	0	1.90084	0	0	0	0	0	0	B_cells_memory
AGTGGGAAGACAGGCT-1	3.45701	1.40418	0	0	2.58692	0	0	0	0	0	B_cells_memory_activated
CTGAAACAGCGACGTA-1	0	2.95915	0	0	0	0	0	0	0	0	B_cells_memory_activated
AAATGCCCAGATGGGT-1	4.35876	2.16517	0	0	1.58063	1.58063	0	0	0	0	B_cells_memory_activated
CGGCTAGAGTGGCACA-1	1.624	3.23632	1.624	3.38484	0	1.624	0	0	0	0	B_cells_memory_activated
GACGCGTGTATGAATG-1	1.81578	1.58091	0	0	0	1.35958	0.278855	0	0	0	B_cells_memory_activated
GCTGGGTAGAAACCAT-1	1.9759	1.9759	0	0	2.33405	0	0	0	0	0	B_cells_memory_activated
CTGATAGCAATGTAAG-1	0	3.05097	1.79741	2.14604	0	2.14604	0	0	0	0	B_cells_naive
GCATACATCCTAGTGA-1	1.81613	1.27369	0	0	0.827241	1.27369	0	0	0	0	B_cells_memory_activated
CGTCTACAGGGCTCTC-1	4.88927	1.2912	0	0	0	0	0	0	0	0	B_cells_memory_activated
CAGCAGCAGACCTTTG-1	2.19509	1.60752	0	0	2.33321	1.29754	0	0	0	0	B_cells_memory_activated
CGTAGCGCACTGCCAG-1	3.36208	1.14494	2.25853	0	0	1.66478	0	0	0	0	B_cells_memory_activated
GAGTCCGTCATAAAGG-1	0	2.57816	0	0	0	0	0	0	0	0	B_cells_memory_activated
CGTCTACTCGCGTTTC-1	1.83565	1.83565	0	0.391379	0	0.391379	0	0	0	0	B_cells_memory_activated
GACGGCTAGTCATCCA-1	1.08825	1.93257	0.685389	0	0	1.08825	0.685389	0	0	0	B_cells_naive_activated
CGAACATAGACCGGAT-1	1.69099	1.22776	0.472121	0.695969	0.338086	1.76252	0	0	0	0	B_cells_memory_activated
ACATCAGCAAGGTGTG-1	2.26546	0	0	0	0	0	0	0	0	0	B_cells_memory_activated
GGAAAGCGTCACCTAA-1	0	3.75954	0	0	0	0	0	0	0	0	B_cells_memory_activated
CGCGGTACAGGATTGG-1	1.18342	3.25504	0	2.95095	1.71038	0	1.71038	0	0	0	B_cells_memory
CACAGGCCATTGGCGC-1	1.27091	1.74062	0.996728	0.617723	0	2.21043	0	0	3.32945	0	B_cells_memory_activated
CCGGTAGGTGGCAAAC-1	0	3.72832	1.80437	3.05892	1.80437	1.80437	0	0	0	0	B_cells_memory_activated
CATGGCGTCAGCAACT-1	1.56399	3.75083	0	2.1466	0	2.77953	0	0	0	0	B_cells_naive
TCTATTGCATTTCAGG-1	0	3.48922	2.31	2.51309	0	2.31	0	0	0	0	B_cells_naive
GCGCGATGTCTGCGGT-1	0	2.70712	0	2.70712	2.07857	0	2.07857	0	0	0	B_cells_naive
CGAGCACAGAGGACGG-1	1.4346	3.39389	2.00093	2.83261	0	2.62408	0	0	0	0	B_cells_naive
CGTTCTGGTTTGCATG-1	3.31446	1.46174	0	0	1.46174	0	0	0	0	0	B_cells_memory_activated
AGGTCATAGAAGCCCA-1	2.9531	2.31082	0	0	0	0	0	0	0	0	B_cells_memory_activated
CACACAACAAATCCGT-1	1.38256	2.2981	1.38256	1.94164	1.94164	0	0	0	0	0	B_cells_memory_activated
GGAATAAAGGACCACA-1	0	3.54111	0	3.2874	0	0	1.27461	0	0	0	B_cells_naive
CGCTATCCATGTCTCC-1	3.04882	1.25599	0	0	0	0	0	0	0	0	B_cells_memory_activated
CAGTCCTTCCGCATCT-1	1.04259	2.75318	1.87328	1.54182	1.54182	0	0	0	0	0	B_cells_naive_activated
TAGCCGGTCTATCCCG-1	0	0	2.52316	0	0	0	0	0	0	0	B_cells_naive_activated
TCAACGACACGGTGTC-1	1.8314	1.60486	0.30863	0.734614	0.30863	1.52944	0.734614	0	0	0	B_cells_memory_activated
CCACGGACAAGCGTAG-1	3.02195	1.77204	0	0	0	1.77204	0	0	0	0	B_cells_memory_activated
CCACCTATCACATAGC-1	2.37547	0	0	0	0	0	0	0	0	0	B_cells_memory_activated
TAAGAGAGTTGTCGCG-1	1.76488	1.5327	0	1.5327	0	0.793089	0	0	0	0	B_cells_memory_activated
TACTCATCAAGTCTGT-1	1.28077	3.86681	0	2.8092	0	1.28077	0	0	1.28077	0	B_cells_naive
AAAGCAACACAAGTAA-1	2.21339	0	0	1.11076	1.11076	1.9615	0	0	0	0	B_cells_memory_activated
AGATCTGAGTCAAGCG-1	0	2.36289	1.43679	2.83532	1.43679	2.36289	0	0	0	0	B_cells_naive_activated
CACACCTTCTAACTCT-1	0	2.81828	1.74474	2.18313	0	0.945773	0	1.74474	0	0	B_cells_naive
TTCTACACACAGACAG-1	2.22972	1.21511	0	0.781765	0	1.51644	1.37708	0	0	0	B_cells_memory_activated
ACTGAGTGTTAGTGGG-1	2.06904	1.72481	0.931046	0	0	0	0	0	0	0	B_cells_memory_activated
TCAATCTGTGAGTATA-1	0	2.83422	0	1.84673	0	0	0	0	2.45771	0	B_cells_naive_activated
CTACATTTCTGGGCCA-1	1.01487	3.1725	1.01487	2.44704	0	0	1.01487	1.01487	1.01487	0	B_cells_naive
TCTGAGATCAGTGCAT-1	2.77529	0	0	0	2.14261	1.56042	0	0	0	0	B_cells_memory_activated
CCATGTCGTCAAGCGA-1	2.31995	1.32243	0	0.65103	0	1.04205	0	0	1.87259	0	B_cells_oligoclonal
ACATGGTCAAAGTGCG-1	2.65395	0	0	0	0	0	0	0	0	0	B_cells_naive_activated
TAGCCGGGTACTTCTT-1	0	3.62543	2.95857	1.3975	0	2.31601	0	0	0	0	B_cells_naive
TTATGCTGTGCTGTAT-1	2.39246	2.39246	0	2.39246	0	0	0	0	0	0	B_cells_naive
TGGGCGTTCGTTACGA-1	2.10192	0.890509	0	0	0	0.890509	0	0	0	0	B_cells_memory_activated
CCACGGAGTCACCCAG-1	2.19883	2.19883	0	0	1.61088	1.09981	0	0	0	0	B_cells_memory_activated
GCCAAATTCGGTCCGA-1	3.26116	1.71559	0	0	0	1.71559	0	0	1.18784	0	B_cells_memory_activated
CGGAGTCTCGGGAGTA-1	0	2.81434	1.28473	2.17941	0	0	0	0	0	0	B_cells_naive
GTAGGCCAGTTTGCGT-1	0	3.34317	2.59623	2.13391	0	0	0	0	0	0	B_cells_naive
GGAATAATCAACGAAA-1	2.52739	2.52739	1.91108	3.17978	1.91108	2.52739	0	0	0	0	B_cells_naive_activated
GGCCGATGTCCTAGCG-1	2.02537	3.52326	0	0	2.02537	0	0	0	0	0	B_cells_memory_activated
CGCTTCAGTAGCCTCG-1	1.35035	1.35035	0	0	0	1.35035	0	0	1.90472	0	B_cells_memory_activated
TCTTTCCTCGGAGCAA-1	0	2.63512	0	2.01123	0	0	0	0	0	0	B_cells_naive
GCGACCACATTGCGGC-1	1.31074	2.05057	0.856313	0.856313	1.31074	0	0	0	0	0	B_cells_memory_activated
CGGACTGTCTGGAGCC-1	2.64661	3.02816	2.02196	0	0	3.02816	0	0	0	0	B_cells_naive
AAGGTTCTCTCGCATC-1	0	3.38804	1.42999	2.82691	0	1.99569	0	0	0	0	B_cells_naive
GGATTACTCGCTGATA-1	0	4.27177	0	3.49993	0	3.00903	0	0	0	0	B_cells_naive
CCATTCGTCGGTCCGA-1	0	3.50284	1.66669	3.11232	0	2.26064	0	0	0	0	B_cells_naive
GTGAAGGCATCTGGTA-1	1.80014	1.98967	0	0	0	1.80014	0	0	0	0	B_cells_memory_activated
CTGTTTAGTTCCCTTG-1	0	4.19277	3.08493	2.642	0	2.17756	0	0	0	0	B_cells_naive
GCACATAGTTAAGGGC-1	0	3.22757	2.28307	2.28307	0	2.02881	0	0	0	0	B_cells_naive_activated
GCCTCTACACCATGTA-1	1.10708	1.61959	0	1.10708	1.95679	0	1.10708	0	0	0	B_cells_naive_activated
GGATGTTGTCCGAATT-1	0	0	0	0	0	0	0	0	0	0	B_cells_memory_activated
AAGGTTCAGGACACCA-1	0	2.97371	0	0	2.59348	0	0	0	0	0	B_cells_memory_activated
CCTTTCTTCGGCTACG-1	1.28729	3.02879	0.837886	1.83193	0	0	0.837886	0	0	0	B_cells_naive_activated
ACGGGTCGTCATATCG-1	1.83292	3.09142	0	0	1.83292	0	0	0	0	0	B_cells_naive_activated
CACAGGCGTAGCGTAG-1	1.77982	1.04672	0.480013	0.654481	0.143255	1.47899	0.480013	0	0	0	B_cells_memory_activated
GGATTACGTTTCGCTC-1	3.81665	0	0	0	2.65119	0	0	0	0	0	B_cells_memory_activated
TCAGCTCGTGTGCCTG-1	1.62511	0.967587	0	0	0	1.23761	0.967587	0	0	0	B_cells_memory_activated
AACTTTCAGCGTCAAG-1	0	3.41199	0	0	2.37724	0	0	0	0	0	B_cells_naive
CTCGAGGTCAAACCAC-1	1.9837	2.98612	0	1.9837	0	0	0	0	0	0	B_cells_naive_activated
GATGCTATCAGCGACC-1	1.60006	1.78199	0.687299	1.37751	0	1.09081	0	0	0	0	B_cells_memory
GTCAAGTTCGCCCTTA-1	0	2.56024	2.09965	2.56024	0	0	0	1.22017	0	0	B_cells_memory
GTTACAGTCGTTACAG-1	0	3.47655	0	0	0	0	0	0	0	0	B_cells_naive_activated
GATCAGTTCCCATTAT-1	1.56807	1.56807	0	0	0.923842	0	0	0	0	0	B_cells_memory_activated
AGCGGTCAGCTAAACA-1	0	3.36283	2.49719	2.70373	1.33159	2.70373	0	0	0	0	B_cells_naive
AGGGTGAAGTGCAAGC-1	1.95168	3.09746	1.39134	1.39134	1.95168	0	0	0	0	0	B_cells_memory_activated
TACCTATGTAATCGTC-1	3.08971	1.38525	0	0	2.30133	1.38525	0	0	0	0	B_cells_memory_activated
GCGCCAATCTTCAACT-1	2.0917	1.62065	0.70017	0.410153	0.225959	1.66957	0.818731	0	0	0	B_cells_memory_activated
ACGGGTCCACGAAATA-1	1.5222	1.30474	0	1.98362	0.639523	2.20389	0	0	0	0	B_cells_memory_activated
CGTTCTGAGGCATGTG-1	2.10059	1.5229	0	1.75452	0.78626	0.78626	0	0	0	0	B_cells_memory_activated
GAGTCCGCAGGTTTCA-1	0	3.39615	0.923613	3.28886	0.923613	0	1.39544	0	0	0	B_cells_memory
TGGGAAGGTAAGCACG-1	2.14427	3.4386	0	0	0	2.14427	0	0	0	0	B_cells_naive
CATGGCGAGAGCTTCT-1	0	3.16228	2.77776	2.14493	1.5625	2.14493	0	0	0	0	B_cells_naive
CGTTAGAGTACATGTC-1	2.68794	1.08429	0	0	1.08429	0	0	0	0	0	B_cells_memory_activated
CAGATCACACGACGAA-1	0	3.7113	2.66042	2.39578	0	1.46454	0	0	0	0	B_cells_naive
TACAGTGCAATTCCTT-1	2.46869	2.1047	0	1.52656	0	0	1.52656	0	0	0	B_cells_memory_activated
CTACACCCACTGCCAG-1	0	3.31073	1.5628	1.5628	2.51094	0	0	0	0	0	B_cells_naive_activated
GCGCCAACAGGGTACA-1	0	3.73661	2.68457	3.06702	0	2.68457	0	0	0	0	B_cells_memory_activated
TTCTTAGAGATCGATA-1	1.65126	1.22605	0	0.790218	0	2.10697	0	0	0	0	B_cells_memory_activated
CCCTCCTAGAGAACAG-1	2.04592	2.04592	0	0	0	0	0	0	0	0	B_cells_naive_activated
CACCACTTCGGTTAAC-1	1.84286	0	1.09626	0.509416	0.509416	0	1.29672	0	0	0	B_cells_memory_activated
GCGCAGTGTTTAGGAA-1	2.58493	3.63197	0	2.96494	0	0	0	0	2.96494	1.96448	B_cells_oligoclonal
CTGGTCTTCGTAGATC-1	2.87168	2.87168	0	0	0	0	0	0	0	0	B_cells_memory_activated
CTCGTACAGCACCGCT-1	0	3.73206	2.81414	1.98397	0	2.81414	0	0	1.41968	0	B_cells_naive
CATCGAACAAAGCAAT-1	1.41243	1.63729	0	1.63729	0	1.41243	1.41243	0	0	0	B_cells_memory
GCATGATGTTCCCTTG-1	2.97533	2.33195	0	0	0	0	0	0	0	0	B_cells_memory_activated
ACACCCTTCGTGACAT-1	0	2.73093	0	0	0	0	0	0	0	0	B_cells_naive_activated
GTGAAGGGTATATGGA-1	0	3.22911	0	0	0	0	0	0	0	0	B_cells_naive
AGTGGGACATACTACG-1	0	3.79953	2.21812	2.47822	0	2.68444	0	0	0	0	B_cells_naive
CTGATCCGTCGAAAGC-1	0	0	0	0	0	2.94368	0	0	0	0	B_cells_memory_activated
CACAGTAAGGTCATCT-1	3.05313	0	0	0	0	1.25923	0	0	0	0	B_cells_memory_activated
CTGTGCTCAATGCCAT-1	2.02823	1.45869	0	0	0	1.78347	0	0	0	0	B_cells_memory_activated
TCAGGATCAGATGGCA-1	0	0	0	2.25623	0	0	0	0	0	0	B_cells_naive_activated
TAGTTGGAGAGTGAGA-1	1.40349	3.11287	1.96554	3.54855	0	1.96554	0	0	0	0	B_cells_memory
GACGTTATCGCGCCAA-1	1.86956	3.52379	0	0	0	0	0	0	0	0	B_cells_naive_activated
GAACGGATCGAGCCCA-1	2.38504	2.38504	0	1.24268	1.77998	1.24268	0	0	0	0	B_cells_memory_activated
AGAATAGGTCTAAAGA-1	1.96897	1.4065	0	0	2.32679	0	0	0	0	0	B_cells_memory_activated
ACTGATGCATTTGCTT-1	3.1302	1.68189	0	0	1.68189	0	0	0	0	0	B_cells_memory_activated
GGGTCTGCATAGTAAG-1	2.54886	0	0	0	2.54886	0	0	0	0	0	B_cells_memory_activated
TTCTCAACAATGGATA-1	1.53279	2.11169	1.53279	0	0	2.74241	0	0	0	0	B_cells_oligoclonal
CGTGTCTAGTGTTGAA-1	0	0	2.48601	2.48601	0	2.48601	0	0	0	0	B_cells_memory_activated
CTAGAGTAGCACCGTC-1	1.86895	1.03927	0	1.03927	1.53779	1.03927	0	0	0	0	B_cells_memory
TGACTAGAGACGCTTT-1	3.10303	0	0	0	1.29696	0	0	0	0	0	B_cells_memory_activated
TGGTTCCTCGCCCTTA-1	0	3.60688	2.56112	2.56112	1.22085	1.22085	0	0	0	0	B_cells_naive
CCATGTCCAAGTTCTG-1	2.90247	0	0	0	1.66861	1.66861	0	0	0	0	B_cells_memory_activated
ACTTGTTGTCGCTTTC-1	0	3.1528	1.70116	2.50149	1.70116	0	0	0	0	0	B_cells_naive
AACACGTTCGACCAGC-1	2.80214	1.58309	0	0	2.1679	0	0	0	0	0	B_cells_memory_activated
ACCGTAAAGTATGACA-1	1.91222	1.57803	0.673635	1.35688	0	1.91222	1.57803	0	0	0	B_cells_memory_activated
CGCGGTAGTCGCTTTC-1	0	3.2371	1.62465	1.1113	0	0	0	1.9622	0	0	B_cells_memory_activated
CGGACTGAGTCGATAA-1	2.09911	0.281718	0.681182	1.71482	0.281718	0	1.44787	0.501265	0	0	B_cells_memory
CGGAGCTAGAGCTGCA-1	2.18733	2.0272	0.840949	0.840949	0	1.60054	0	0	0	0	B_cells_memory_activated
CGCGGTATCATGTCTT-1	0	3.04971	2.26366	3.1773	0	1.35396	0	0	2.26366	0	B_cells_naive
CTCGTCAGTATGAAAC-1	2.46441	2.94062	0	1.5229	1.5229	2.10059	0	0	0	0	B_cells_naive_activated
CCTTCGACACCCTATC-1	0	3.04762	2.77564	2.40086	0	2.6057	0	0	0	0	B_cells_naive_activated
CGTTGGGAGTGAATTG-1	0	2.5327	0	2.5327	0	0	0	0	0	0	B_cells_memory_activated
GTAACGTCACTTAACG-1	2.17996	0.225616	0.225616	0.699316	0.409582	0.817782	0.817782	0	0	0	B_cells_memory_activated
GGGTTGCGTTGTGGAG-1	2.13872	0.859324	0.519259	1.11263	0	1.11263	0.859324	0	0	0	B_cells_memory_activated
GTGAAGGCAGGCAGTA-1	0.675146	1.07454	1.07454	2.67418	0.675146	1.76158	2.04772	0	0	0	B_cells_memory_activated
GCGAGAATCAGAAATG-1	2.89282	2.37393	1.23398	0	0	0	0	0	0	0	B_cells_memory_activated
TTGCCGTAGGTGGGTT-1	2.19132	3.82936	2.19132	2.97262	0	1.29445	0	0	1.84023	0	B_cells_naive
TCAACGAGTCAACTGT-1	2.36667	2.36667	2.36667	0	0	0	0	0	0	0	B_cells_naive_activated
GGGTCTGTCCAATGGT-1	0	2.20055	2.20055	2.98248	1.84898	0	1.302	0	0	0	B_cells_memory
GTAGTCAAGCCATCGC-1	0	3.66415	0	0	2.61552	0	0	0	0	2.61552	B_cells_oligoclonal
CGCGTTTCATAACCTG-1	2.35883	1.75601	0	0	0	0	0	0	0	0	B_cells_memory_activated
GTACTTTAGTCCAGGA-1	2.32999	1.58223	1.1998	0	0.572761	1.58223	0	0	0	0	B_cells_memory_activated
ACATCAGCACCCAGTG-1	1.15022	3.4412	0	3.01701	2.01179	0	0	0	0	0	B_cells_memory
AGGCCGTCACCATGTA-1	2.26469	3.96592	2.26469	0	0	0	0	0	0	0	B_cells_naive_activated
ACGGCCAAGAGCTATA-1	2.86463	2.86463	0	0	0	0	0	0	0	0	B_cells_naive_activated
TAGCCGGTCTGTCTAT-1	0	2.85404	0	1.86448	0	1.86448	0	0	0	0	B_cells_naive_activated
AACCGCGAGAGACTTA-1	1.58309	2.1679	0	2.1679	0	0	2.1679	0	0	0	B_cells_memory
GACGCGTCAATCACAC-1	0	4.05979	1.42661	3.38375	0	2.9951	0	0	0	0	B_cells_naive
CTACCCAAGCTCTCGG-1	2.09573	1.02348	0	0	1.02348	0	0	0	0	0	B_cells_memory_activated
GAACATCAGTATTGGA-1	2.90743	2.76234	0	0	0	0	0	0	0	0	B_cells_naive_activated
CAAGGCCCAAATTGCC-1	0	3.3183	2.66073	0	0	0	0	0	0	0	B_cells_naive_activated
CGACTTCTCAAGGTAA-1	1.53933	1.7418	0	1.12891	0	1.28518	0.715952	0	0	0	B_cells_memory_activated
GGCTCGATCAACGGGA-1	2.33954	1.98114	0	0	2.17631	1.41718	0	0	0	0	B_cells_memory_activated
CGGACGTGTTACCAGT-1	0	4.01059	2.1679	2.1679	0	0	0	0	0	0	B_cells_memory_activated
GAACCTACAGTACACT-1	0	3.24592	2.59096	2.38638	0	1.78121	1.24373	0	0	0	B_cells_naive
ACGTCAATCTTGCATT-1	1.59786	1.7797	0	0.685926	0	1.08897	0	0	0	0	B_cells_memory_activated
CAAGGCCGTAGCGTGA-1	0	2.29301	0	0	0	0	0	0	0	0	B_cells_naive_activated
CTTCTCTAGCGGATCA-1	0	3.29832	1.44889	2.64145	0	0	0	0	0	0	B_cells_naive
ACATGGTTCCTATTCA-1	0	3.62247	1.95609	2.57591	0	0	0	0	0	0	B_cells_naive
ACTGAGTCAGAAGCAC-1	3.0667	3.28048	2.41907	0	0	0	0	0	0	0	B_cells_naive_activated
GTGGGTCGTCCTGCTT-1	2.9399	0	0	0	1.60561	1.09542	0	0	0	0	B_cells_memory_activated
AAAGATGAGTCCAGGA-1	2.52105	2.89936	0	0	0	2.89936	0	0	0	0	B_cells_naive_activated
CAGCAGCTCGTACGGC-1	0	3.84916	2.15859	1.80926	0	0	0	0	0	0	B_cells_naive_activated
GAATAAGTCTGAGGGA-1	2.21787	2.21787	0.860621	0	0	0	0	0	0	0	B_cells_memory_activated
AGTAGTCGTTATCCGA-1	2.18034	0.733646	0.594429	0.85583	0	2.26813	0.85583	0	0	0	B_cells_memory_activated
GCAAACTAGCAGGTCA-1	2.27857	1.16024	0.679879	0.900348	0	1.08088	0	0	0	0	B_cells_memory_activated
CTCGGAGTCATGCATG-1	0	4.04813	2.88408	2.24533	0	2.24533	0	0	0	0	B_cells_naive
CTAAGACCATGTCGAT-1	1.88096	1.23326	0.298242	0.871273	0	0.871273	1.00702	0	0	0	B_cells_memory_activated
CTACCCACACCACGTG-1	2.93971	2.56035	0	0	0	0	0	0	0	0	B_cells_naive_activated
CCTACACCAAGGGTCA-1	2.95742	3.34541	0	2.31492	0	2.31492	0	0	0	0	B_cells_naive_activated
GCCTCTATCTCTAAGG-1	2.09562	1.80717	0	1.40018	1.96176	0	0.702425	0	0	0	B_cells_memory_activated
GACGTGCGTATTAGCC-1	0	3.29989	2.37872	2.85178	0	2.64297	0	0	0	0	B_cells_naive
TATCAGGTCGTGGACC-1	0	3.69745	2.02252	3.1293	0	1.1587	0	0	2.47897	1.1587	B_cells_oligoclonal
ACATACGCAAGAGTCG-1	0	0	0	0	0	0	0	0	0	0	B_cells_naive_activated
AGCCTAATCAGCTCTC-1	1.93135	1.93135	0	1.69086	0	0.906123	0	0	0	0	B_cells_memory_activated
GATGAAACACATTTCT-1	1.8369	1.68594	0.63101	0	0	2.36787	0	0	0	0	B_cells_memory_activated
AGATTGCCATCCGCGA-1	1.54573	1.54573	0	0	2.12618	0	0	0	0	0	B_cells_memory_activated
ACGAGGACACTGCCAG-1	0	1.92229	1.08029	2.17272	1.08029	0	1.58741	0	0	0	B_cells_naive
TGCGCAGTCTGTGCAA-1	3.46899	2.80651	0	0	0	0	0	0	0	0	B_cells_memory_activated
GCGCCAAAGACCACGA-1	1.97617	0.807818	0.807818	0	0	1.24876	0	0	1.78709	0.807818	B_cells_oligoclonal
CGTGAGCAGAGCTATA-1	2.50335	2.50335	0	0	0	2.50335	0	0	0	0	B_cells_memory_activated
TTATGCTTCCGCTGTT-1	2.21339	0	0	0	0	0	0	0	0	0	B_cells_memory_activated
CCGGTAGGTACCGTTA-1	2.03592	0.491163	0.491163	0.819089	0.819089	1.90329	1.42817	0	0	0	B_cells_memory_activated
GTTACAGGTGTTTGTG-1	1.54893	2.97207	1.54893	0	0	0	0	0	0	0	B_cells_naive
AACTCTTCACTGTCGG-1	1.93186	2.1256	0	1.81881	0.552614	2.21	0.906474	0	0	0	B_cells_memory_activated
TTGGAACAGGACATTA-1	1.81785	0	0.828402	0.828402	0	0	0	0	0	0	B_cells_memory_activated
CGGCTAGCACTTAAGC-1	3.57072	0	0	0	2.90532	3.57072	0	0	0	0	B_cells_memory_activated
TCTTTCCAGCAATATG-1	2.31136	2.31136	0	0	1.39361	0	0	0	0	0	B_cells_memory_activated
ACGATGTAGAGAACAG-1	3.08692	1.82896	0	0	0	0	0	0	0	0	B_cells_naive_activated
GGAAAGCGTCACCCAG-1	0	3.53909	1.88291	2.49693	0	0	0	0	0	0	B_cells_naive
CCACCTATCGCTAGCG-1	1.15185	1.67299	0	0	0	1.67299	0	0	0	0	B_cells_naive_activated
ACCAGTAGTCACTGGC-1	1.15214	0	0	0	1.15214	1.15214	0	0	0	0	B_cells_memory_activated
CTCCTAGCATGTAGTC-1	1.9063	1.01614	0.365078	0.631937	0.365078	1.29301	0.365078	0	0	0	B_cells_memory_activated
GTTCTCGGTTTGACTG-1	0	0	0	0	0	0	0	0	0	0	B_cells_naive_activated
CCTACACTCGCTAGCG-1	1.88884	1.55627	0	0	2.13797	2.50335	0	0	0	0	B_cells_memory_activated
TTGCCGTCATTCCTGC-1	0	3.33656	1.31163	2.67836	0	1.31163	0	0	0	0	B_cells_naive
ATCGAGTCAAGCGTAG-1	0	2.06102	0	2.68839	0	3.56303	0	0	0	0	B_cells_naive
TCGCGAGCATTCTCAT-1	2.08409	2.08409	0	0	0	0	0	0	0	0	B_cells_memory_activated
ACAGCTAAGGCGACAT-1	2.26314	2.26314	0	0	0	0	0	0	0	0	B_cells_memory_activated
CAAGATCCAAGAAAGG-1	0	3.05989	0	0	0	0	0	0	0	0	B_cells_memory_activated
TCCCGATCAAAGTGCG-1	1.89147	1.02643	0.227828	0.704817	0.227828	1.30471	1.19478	0	0.823888	0.120388	B_cells_memory_activated
CTCCTAGTCATGCATG-1	0	2.10501	1.52684	0	0	1.52684	0	0	0	0	B_cells_naive_activated
CTAGCCTCAGATCTGT-1	0	3.29321	0	1.67176	1.67176	2.26624	0	0	0	0	B_cells_memory_activated
ACCTTTAAGTTAGGTA-1	1.22661	2.73812	1.22661	1.22661	0	0	1.22661	0	0	0	B_cells_memory
GGGAATGCACGTTGGC-1	2.22574	1.3404	0.472757	0.960027	0	1.03434	0.183546	0.183546	0	0	B_cells_memory_activated
AATCGGTGTTGCGCAC-1	2.23339	1.18547	0	0	0.922196	0	0	0	0	0	B_cells_memory_activated
GATCGATGTAAGAGGA-1	3.30304	0	0	0	0	0	0	0	0	0	B_cells_memory_activated
CAACCTCAGTTACCCA-1	2.55076	0	1.93274	0	0	2.28875	0	0	0	0	B_cells_memory_activated
CCTTCCCCATGCAATC-1	2.71235	2.71235	0	0	0	0	0	0	0	0	B_cells_memory_activated
AGCTCTCTCACTCTTA-1	1.83204	3.09042	0	0	0	1.83204	0	0	0	0	B_cells_naive_activated
ATGTGTGGTTAGGGTG-1	1.74731	1.58463	0.730961	1.33511	0.358255	1.14872	1.00185	0	0	0	B_cells_memory_activated
CAACTAGGTCGAAAGC-1	0	3.44688	2.08143	2.85477	0	0	0	0	0	0	B_cells_memory_activated
CAAGAAACAGTATAAG-1	1.9574	0	0	0	0	0	0	0	0	0	B_cells_memory
ATCATGGTCATTATCC-1	3.34207	2.47747	0	0	0	0	0	0	0	0	B_cells_memory_activated
GATGCTATCAATCACG-1	0	3.81753	1.99551	2.99912	0	0	0	1.6558	0	0	B_cells_memory
CAGCTAACAGTACACT-1	2.19972	2.19972	0	0	0	0	0	0	0	0	B_cells_naive_activated
TTAACTCAGGAATTAC-1	1.26981	3.17978	0	0	0	0	0	0	0	0	B_cells_memory_activated
CAACCAAGTAAACCTC-1	2.85455	0	0	0	1.45239	0	0	0	0	0	B_cells_memory_activated
TAGTTGGCAGTCGTGC-1	0	3.73478	0	0	0	0	0	0	0	0	B_cells_naive_activated
CCATTCGTCGAACGGA-1	0	0	0	2.74309	0	0	0	0	0	0	B_cells_naive
GTCACAACACTTACGA-1	3.26028	1.1872	0	0	0	0	0	0	0	0	B_cells_memory_activated
TACTCGCAGAAAGTGG-1	3.11833	1.75819	0	0	1.22406	1.94625	0	0	0	0	B_cells_memory_activated
ACATACGTCCTAGTGA-1	0	4.41038	2.25738	2.89679	0	1.66373	0	0	0	0	B_cells_naive
GGGCACTCAGGACGTA-1	0	3.41225	1.84583	1.84583	0	0	0	0	0	0	B_cells_naive
GGAACTTTCACTTATC-1	1.64072	1.12475	0	0	1.12475	0	0	0	0	0	B_cells_memory_activated
TTTGCGCTCAGGCGAA-1	0	3.27141	0	0	0	0	0	0	0	0	B_cells_memory_activated
ACGCCGAGTGAGGGAG-1	2.20616	3.0541	0	2.20616	0	0	0	0	0	0	B_cells_naive
CAGCAGCAGAATCTCC-1	1.9057	0	1.9057	0	0	2.52158	0	0	0	0	B_cells_naive_activated
ACGGGTCAGTGACATA-1	1.48008	1.48008	0	2.41411	2.41411	1.48008	0	0	0	0	B_cells_memory_activated
CAACCAAAGGGTTCCC-1	0	3.8971	1.49225	2.42845	0	1.49225	0	0	3.56871	2.42845	B_cells_oligoclonal
ATAAGAGGTGCAACGA-1	0	3.76351	2.71026	2.88143	0	2.50361	0	0	0	0	B_cells_naive
CTTGGCTAGTCCATAC-1	2.17505	1.52087	0	0.965287	0.500906	1.52087	0.500906	0	0	0	B_cells_memory_activated
GAGGTGAAGACAGGCT-1-1	1.70594	2.6755	0	0	0	0	0	0	0	0	B_cells_naive_activated
GTCTCGTGTGCTCTTC-1	2.22471	2.8623	0	0	0	0	0	0	0	0	B_cells_naive_activated
AGGCCGTCACTAAGTC-1	2.01029	2.01029	0	1.14904	0	1.14904	0	0	0	0	B_cells_memory_activated
TCGCGTTCACACATGT-1	1.48772	3.34695	1.48772	3.21844	0	2.06102	0	0	0	0	B_cells_naive
GCACTCTCACGGTGTC-1	0.808645	1.97745	0.808645	1.5549	0	0	1.5549	0	0	0	B_cells_memory_activated
CGAATGTTCTCTGTCG-1	3.24514	0	0	0	0	2.08533	0	0	0	0	B_cells_memory_activated
TACCTTACAGCCTATA-1	2.94795	1.18122	0	0	1.18122	1.18122	0	0	0	0	B_cells_memory_activated
TCAGGATGTCATCCCT-1	4.32735	0.938892	0.938892	0	0	0	0	0	0	0	B_cells_memory_activated
GGGTCTGGTGTATGGG-1	1.73244	1.73244	0	0	0	1.20213	0	0	0	0	B_cells_memory_activated
ACAGCTAGTCAAACTC-1	1.80536	0	0	0.517377	0.991047	1.9599	0.291782	0	0	0	B_cells_memory_activated
CTCGAAAGTGCACGAA-1	0	3.40835	3.2597	2.87325	0	2.87325	0	0	0	0	B_cells_naive
CGAATGTCAACGATGG-1	2.1476	0	0	0	0	0	0	0	0	0	B_cells_memory_activated
GCGAGAAAGTCGAGTG-1	0	3.05025	2.40337	1.79678	0	0	0	0	0	0	B_cells_naive
TTAGTTCCACGAGGTA-1	0	3.02692	0	0	2.02082	0	0	0	0	0	B_cells_memory_activated
ATGGGAGAGGTAAACT-1	0	3.57577	1.35931	1.91501	1.91501	0	0	0	0	0	B_cells_naive
CAACCTCTCCGTAGGC-1	1.68356	2.1172	0	1.36689	0	0	1.36689	0	0	0	B_cells_memory_activated
GCTTGAACACTAAGTC-1	0	0	0	0.986278	1.47304	0	0	0	0	0	B_cells_memory_activated
TAGACCACACCAGGCT-1	3.05281	0	2.04446	0	0	0	0	0	0	0	B_cells_memory_activated
ATTATCCCATGCCTTC-1	2.54929	0	0	0	2.08924	1.21182	0	0	0	0	B_cells_memory_activated
GGACATTAGACCACGA-1	2.65196	1.45755	0	0	0	0.973698	0	0	0	0	B_cells_memory_activated
GTGCAGCTCGAGGTAG-1	2.79803	1.81441	0	0	1.81441	0	0	0	0	0	B_cells_memory_activated
AACCATGTCCGTCATC-1	0	0	0	0	2.06282	0	0	0	0	0	B_cells_memory_activated
TGACGGCTCGACAGCC-1	1.85532	1.85532	0	1.85532	0	1.85532	0	0	0	0	B_cells_naive_activated
GGAGCAAAGATCCTGT-1	3.81315	1.48323	0	0	0	0	0	0	0	0	B_cells_memory_activated
CATGACACACATAACC-1	0	3.17099	1.18879	2.68775	0	0	0	0	0	0	B_cells_naive
CTAGTGACAGCGTCCA-1	3.88444	1.67352	0	0	0	0	1.67352	0	0	0	B_cells_memory_activated
ACCTTTACAAACTGTC-1	1.51593	2.72226	0	2.09277	0	0	0	0	0	0	B_cells_naive_activated
CATATGGAGCCTTGAT-1	0	3.21903	1.75799	1.75799	0	0	0	0	0	0	B_cells_naive_activated
CCGTACTTCCACTCCA-1	1.4625	1.4625	0	0	1.4625	0	0	0	0	0	B_cells_memory_activated
CGGCTAGGTACTTAGC-1	1.32002	0	0	1.8698	1.8698	0	0	0	0	0	B_cells_memory_activated
CTCTGGTCAAGTCTGT-1	0	3.15132	1.10967	2.72349	1.10967	1.62269	0	0	1.10967	0	B_cells_naive
TCAGCTCGTAGCTCCG-1	0	3.39931	1.91526	3.29766	0	2.27038	0	0	0	0	B_cells_naive
TTCTCCTAGCAGATCG-1	2.02049	1.22678	0.295886	0.865952	0	1.49137	1.27603	0	0	0	B_cells_memory_activated
CAGCTGGTCCTAAGTG-1	2.5821	0	0	0	0	0	0	0	0	0	B_cells_memory_activated
CATCGAAAGGTGATTA-1	2.83171	1.60816	0	0	0	0	0	0	0	0	B_cells_naive_activated
GTGTTAGGTCTCACCT-1	2.89397	2.2547	0	2.2547	0	0	0	0	0	0	B_cells_naive_activated
GCGCAGTAGGCTAGGT-1	0	2.20868	0	2.84534	0	3.23125	0	0	0	0	B_cells_naive
AGCGTATAGTCCGTAT-1	2.09526	2.72492	0	2.72492	2.09526	0	0	0	0	0	B_cells_naive_activated
AACCATGCAGATTGCT-1	3.32797	0	0	0	0	0	0	0	0	0	B_cells_memory_activated
CGTTCTGCATTTCAGG-1	0	3.31178	2.18944	2.44873	0	2.97061	0	0	3.40378	0	B_cells_oligoclonal
TAGCCGGCATCCTAGA-1	3.70001	0	0	0	0	0	0	0	0	0	B_cells_memory_activated
GCGCGATCATCACCCT-1	1.92723	0.714731	0.776611	0.578145	0.231833	1.50902	0.231833	0	0	0	B_cells_memory_activated
GCATGCGGTCTGATCA-1	2.04563	3.0541	0	0	0	0	0	0	0	0	B_cells_naive_activated
AAGACCTTCATCGATG-1	0	3.22597	2.36755	3.68097	0	2.36755	0	0	0	0	B_cells_naive
CGCGGTATCCAGTATG-1	1.48932	3.82085	2.425	2.69031	0	2.69031	0	0	0	0	B_cells_naive
AGGCCACTCACGATGT-1	2.26585	1.67141	0	0	1.67141	1.15052	0	0	0	0	B_cells_memory_activated
GTGGGTCGTAAGAGGA-1	0	2.9936	0	0	0	0	0	0	0	0	B_cells_memory
GGTGAAGCATACGCCG-1	0	4.01275	0	3.53171	0	2.57004	0	0	0	0	B_cells_naive
CGATGTAGTCGACTGC-1	1.72901	1.87455	0.743642	0.632795	0	1.09408	0.365638	0	0	0	B_cells_memory_activated
AAATGCCCAGGTGCCT-1	3.08662	1.64492	0	0	0	1.64492	0	0	0	0	B_cells_memory_activated
AGTGAGGGTGCAACGA-1	0	3.28184	1.14275	3.19823	0	0	0	0	0	0	B_cells_memory
ACGAGGACATGGAATA-1	0	3.70194	1.45717	2.6515	0	2.38706	0	0	0	0	B_cells_naive
CTTCTCTTCTGGTTCC-1	3.5188	0	0	0	0	0	0	0	0	0	B_cells_memory_activated
CCAGCGATCATAGCAC-1	0	3.15127	1.78678	2.13479	2.13479	0	0	0	0	0	B_cells_memory
CGTCACTCAGCGTTCG-1	0	3.58085	2.91517	0	0	0	0	0	0	0	B_cells_memory_activated
CTACCCATCTCATTCA-1	0	3.96276	1.86126	3.42995	0	1.31263	0	0	2.67962	0	B_cells_oligoclonal
AGACGTTAGTTAGGTA-1	2.69074	1.71934	0	0	0	0	0	0	0	0	B_cells_memory_activated
CTCTGGTGTTACCAGT-1	3.37608	1.27221	0	0	2.42257	0	0	0	0	0	B_cells_memory_activated
CTGAAGTCATCCGGGT-1	1.29909	0.510719	0.938107	0.510719	0	1.46613	0.635863	0	0	0	B_cells_memory_activated
ATCTACTAGAAGAAGC-1	0	3.33354	0	2.80032	0	3.33354	0	0	1.58155	0	B_cells_naive_activated
CACACTCCATTCACTT-1	4.07886	2.44752	0	0	1.83734	0	0	0	0	0	B_cells_memory_activated
TTTGGTTTCGTGGACC-1	2.45771	1.30006	0	0	0	1.30006	0	0	0	0	B_cells_memory_activated
GACCTGGTCATGGTCA-1	0	3.33905	2.05388	0	0	0	0	0	0	0	B_cells_naive
CTGTTTAGTAGCTGCC-1	1.28677	0.837477	0.503961	1.83132	0.503961	0	1.72042	0	0	0	B_cells_memory_activated
GACTACATCAGTACGT-1	2.55049	1.93249	0	0	0	0	0	0	0	0	B_cells_memory_activated
CGGTTAAGTGCCTTGG-1	0	3.63842	1.66258	2.62602	0.885542	0.885542	0	0	3.3344	1.90169	B_cells_oligoclonal
TCTTTCCTCCATGCTC-1	1.4549	3.30588	2.85764	2.38437	0	2.85764	0	0	0	0	B_cells_naive
GTCACAACAATGTAAG-1	0	2.56823	0.918426	0	0	0	0	0	0	0	B_cells_naive_activated
GAAACTCTCAACTCTT-1	1.76585	1.26375	0.207654	0.869083	0.961459	0.526125	0.653963	0	0	0	B_cells_memory_activated
CCTACACTCAGTTGAC-1	0	3.68968	2.17548	2.54236	0	1.58989	0	0	3.47276	2.81017	B_cells_oligoclonal
TCAGATGTCTCGTTTA-1	2.44367	2.44367	0	0	0	0	0	0	0	0	B_cells_naive_activated
CGTCAGGTCCGCGGTA-1	0	2.6223	1.43314	2.83081	0	0	0	0	0	0	B_cells_naive_activated
GACGTGCCATCGATTG-1	1.13668	3.09847	1.65495	2.61728	0	0	0	0	0	0	B_cells_memory
ACTGAACCAAGCGTAG-1	0	2.89774	0	2.51947	0	0	0	0	0	0	B_cells_naive
GATCGTACATCACGTA-1	2.25508	0	0	0	0	1.66166	0	0	0	0	B_cells_memory_activated
GGAAAGCTCGCTAGCG-1	0	0	0	2.86074	0	0	0	0	0	0	B_cells_memory_activated
CTCGAAAAGGAGCGAG-1	1.43569	3.00644	1.43569	2.19794	0.956004	0	0	0.956004	0	0	B_cells_naive
TTAGGCAGTAGCGCTC-1	3.02437	0	0	1.08455	1.59253	1.08455	0	0	0	0	B_cells_memory_activated
CACACTCAGTACTTGC-1	0	3.53774	2.23508	2.87325	0	0	0	0	0	0	B_cells_naive_activated
AGCGTATGTTACGCGC-1	2.84585	1.30906	0.85499	0	0	0	0	0	0	0	B_cells_memory_activated
CAAGATCTCGGATGTT-1	1.28327	0.912498	0	0.556908	0.556908	0.750426	0	0	0	0	B_cells_memory_activated
CGTGTCTGTCACAAGG-1	1.97456	3.25091	1.97456	0	0	0	0	0	0	0	B_cells_naive_activated
CTTAACTGTGTCGCTG-1	1.383	1.94215	0	0	0	1.383	0	0	0	0	B_cells_memory_activated
CACAAACTCGAATGCT-1	2.76499	0.855534	0	0	1.62095	0	0	1.10821	0	0	B_cells_memory
CATCGAACACATGACT-1	0	2.95052	0	0	0	0	0	0	0	0	B_cells_naive_activated
CACACCTTCGCACTCT-1	1.90477	1.49455	0.586586	1.1819	0.124846	1.33301	0.845754	0	0	0	B_cells_memory_activated
TAGCCGGTCCATGAAC-1	1.78463	1.78463	0	0	0	1.09291	0	0	0	0	B_cells_memory_activated
CGAATGTAGCTGCCCA-1	0	0	0	0	0	0	0	0	0	0	B_cells_memory_activated
TTTGGTTGTAAGTGTA-1	0	4.40838	2.61575	3.52523	0	2.78581	0	0	0	0	B_cells_naive
ACTGATGAGATGTCGG-1	1.97635	1.63787	0	0	1.97635	1.12236	0	0	0	0	B_cells_memory_activated
CTCATTAGTTCGAATC-1	0	2.90315	1.35375	2.52474	0	2.52474	0	0	1.35375	0	B_cells_oligoclonal
AGAGCGAGTAGTGAAT-1	3.94891	2.32735	0	0	1.72728	0	0	0	0	0	B_cells_memory_activated
ACGGGCTGTCTCCACT-1	0	3.11825	2.81625	2.92736	1.08662	2.18121	0	0	0	0	B_cells_naive
CATCGAATCGTACGGC-1	0	3.35115	1.72085	0	0	0	0	0	0	0	B_cells_naive_activated
GTGAAGGCATTATCTC-1	0	3.43874	2.30701	1.95012	0	3.43874	0	0	0	0	B_cells_naive
CTAGCCTGTCCAGTAT-1	1.97458	1.31213	0.327665	0.677684	0.327665	1.31213	1.00969	0.177194	0	0	B_cells_memory_activated
TTCTCAACAACTGCTA-1	2.50748	0	0	0	1.65398	1.65398	0	0	0	0.533344	B_cells_memory_activated
ATTATCCAGCCAGGAT-1	1.83912	2.44945	0	0	0	0	0	0	0	0	B_cells_naive_activated
CTCGAAAAGGACTGGT-1	0	3.38602	1.96255	2.72616	0	0	0	0	0	0	B_cells_naive
CGATCGGAGTTTGCGT-1	0	3.50953	0	0	0	2.46902	0	0	0	0	B_cells_naive_activated
CGCTATCGTGTCAATC-1	0	3.77666	1.95949	2.57957	0	0	0	0	0	0	B_cells_naive
TCTTCGGTCACGGTTA-1	0	3.22407	1.61377	1.95055	0	2.20204	0	0	0	0	B_cells_naive
GCTGCGATCGGGAGTA-1	0	2.43223	0	0	2.43223	0	0	0	0	0	B_cells_memory_activated
CCGTTCACATGTAAGA-1	1.76408	1.36891	0.705998	0.549717	0.461347	1.33091	0.902404	0	0.630907	0.136759	B_cells_memory_activated
GATTCAGCATACTACG-1	0	1.8886	1.33633	1.33633	1.8886	0	0	0	0	0	B_cells_memory
AGGTCATAGATCTGCT-1	0	3.20626	0	1.66896	0	0	0	0	0	0	B_cells_naive_activated
CAAGATCCAATCTACG-1	0.897253	3.49538	0.897253	1.6787	0.897253	0.897253	0	0	0	0	B_cells_naive
CGCTGGATCGCGATCG-1	2.29743	0.823457	1.26884	0	0.494197	0.494197	0	0	0	0	B_cells_memory_activated
AGGTCATAGCTGCAAG-1	3.03831	1.03189	0	0	1.85927	0	0	0	0	0	B_cells_memory_activated
CTCTACGAGAGACTAT-1	0	2.23136	0	2.23136	0	0	0	1.3273	0	0	B_cells_memory
ATAACGCGTAGCGATG-1	0	3.26534	2.10375	2.4677	2.4677	0	0	0	3.39408	1.52571	B_cells_oligoclonal
TAAGAGACACAGCGTC-1	0	3.94267	0	3.26873	0	2.78296	0	0	0	0	B_cells_naive
CATCGGGGTTCAGGCC-1	1.47097	3.54196	2.40337	2.40337	0	2.87736	0	0	0	0	B_cells_naive
CGAGAAGGTCTGATCA-1	3.18144	0	0	0	0	0	0	0	0	0	B_cells_memory_activated
GTCTCGTAGTCCGGTC-1	0	3.61043	1.38592	2.30214	0	0	0	0	0	0	B_cells_naive
TCCACACGTGTAATGA-1	1.68451	2.2803	0	1.36776	0	0.901491	0	0	0	0	B_cells_memory_activated
TCGTACCCATAAGACA-1	0	0	0	0	2.00065	2.00065	0	0	0	0	B_cells_memory_activated
CTAATGGTCGATGAGG-1	0	3.74565	1.49172	1.49172	2.06552	1.49172	0	0	0	0	B_cells_naive
TCCACACCAGATCTGT-1	0	3.44528	1.10641	2.71894	1.10641	0	0	0	1.10641	1.61878	B_cells_naive
CATCGGGCAATCAGAA-1	3.00392	2.15938	2.15938	0	1.57544	0	1.57544	0	0	0	B_cells_memory_activated
CGTCACTCACCAGGTC-1	2.21593	2.85301	0	0	0	0	0	0	0	0	B_cells_naive_activated
GCAGCCAGTTCAGTAC-1	0	3.78207	1.30337	2.66781	0	1.30337	0	0	0	0	B_cells_naive
AGGCCACCATATACGC-1	2.23199	1.55673	0	0.605323	0.347781	1.79027	0.347781	0	0	0	B_cells_memory_activated
ATCTGCCAGCTAAACA-1	1.99034	1.3059	0.531804	0.827241	0.300845	1.36737	0.774728	0	0	0	B_cells_memory_activated
CACCACTAGGGTGTTG-1	2.61905	1.99624	0	1.99624	0	1.99624	0	0	0	0	B_cells_memory_activated
ATCCACCCATTGCGGC-1	1.28967	3.87885	1.28967	2.96636	1.83468	1.28967	0	0	0	0	B_cells_naive
AAGGAGCCAAGGACAC-1	1.40837	3.78985	1.40837	2.80011	0	0	0	0	0	0	B_cells_naive
CGACTTCTCAATCACG-1	1.44327	1.44327	0	0	1.14941	0	1.67009	0	0	0	B_cells_memory
AGGCCACTCGCTGATA-1	1.77556	1.58335	0.416187	1.58335	0	1.2756	0.57338	0	0	0	B_cells_memory_activated
TACTTGTTCAGGCGAA-1	0	2.17479	0	0	2.80944	0	0	0	0	0	B_cells_memory_activated
CCGTACTCATACAGCT-1	0	3.76543	1.89074	3.26992	0	2.24458	0	0	0	1.33819	B_cells_naive_activated
TACACGACAAAGGCGT-1	0	1.83336	2.44319	0	0	1.83336	0	0	0	0	B_cells_naive_activated
GAGCAGACACATAACC-1	2.58834	2.58834	0	0	2.96844	1.96765	0	0	0	0	B_cells_naive_activated
CGATGTAGTAGCCTCG-1	3.21745	1.48693	0	0	0.997591	1.81405	0	0	0	0	B_cells_memory_activated
GTTACAGGTAACGTTC-1-1	0	3.7575	0	3.54017	0	0	0	0	0	2.23732	B_cells_oligoclonal
GGCAATTTCGTGGGAA-1	2.0001	2.0001	0	2.0001	0	2.62319	0	0	0	0	B_cells_naive_activated
TTCTCCTTCGTTTGCC-1	0	3.68938	2.26915	3.12139	0	3.29633	0	0	0	0	B_cells_naive
CCTTACGAGCCCGAAA-1	0	2.76164	2.59188	2.38728	1.24443	0	0	0	0	0	B_cells_naive
GTGTTAGTCCGGGTGT-1	1.69026	1.69026	0	0	0	0	0	0	0	0	B_cells_oligoclonal
ACGCCGAAGGCTCAGA-1	0	0	2.01235	0	0	0	0	0	3.50869	3.01762	B_cells_oligoclonal
GGCTCGACATCCCATC-1	0	3.78094	2.09714	0	1.51983	0	0	0	0	0	B_cells_memory
CGCTATCCACCAGCAC-1	2.9043	1.49301	0	0	2.18457	2.00257	0	0	0	0	B_cells_memory_activated
GCCTCTAGTAGAAAGG-1	0	2.80688	1.5871	1.5871	0	0	0	0	0	0	B_cells_naive_activated
GACGTTACACGAAGCA-1	1.93291	1.93291	0	0.685584	0	1.59731	0	0	0	0	B_cells_memory_activated
AGACGTTAGTGTACCT-1	2.10787	2.10787	0	0	0	2.73834	0	0	0	0	B_cells_memory_activated
CTTAACTTCACGCGGT-1	0	3.51373	0	0	0	0	0	0	0	0	B_cells_naive_activated
TCAATCTTCCTCTAGC-1	0	3.40172	1.63804	1.63804	0	1.1225	0	0	1.1225	0	B_cells_naive_activated
AGAGCGAGTTGCGCAC-1	2.36339	0	0	0	0	0	0	0	0	0	B_cells_memory_activated
CCAGCGAGTGGACGAT-1	0	3.9193	2.44913	3.24582	0	2.71498	0	0	0	0	B_cells_naive
TGTTCCGTCCAGAAGG-1	1.67106	2.26546	0	1.15022	0	0.732102	0	0	0	0	B_cells_memory_activated
CTGGTCTGTTGATTGC-1	1.93148	2.5494	0	0	0	0	0	0	0	0	B_cells_naive
CTAGCCTTCCTCTAGC-1	0	1.66861	0	0	0	0	0	0	0	0	B_cells_naive_activated
TACTCGCCACTGTCGG-1	0	2.68478	0	1.7141	0	1.7141	0	0	0	0	B_cells_naive_activated
AGAGCGAGTCCAGTGC-1	2.18455	1.59804	0.44682	0.878934	0	1.59804	0.44682	0	0	0.44682	B_cells_memory_activated
GCGACCATCCGTAGGC-1	2.61434	1.65238	0	0	1.65238	0	0	0	0	0	B_cells_memory_activated
CGAGCCACACTCAGGC-1	3.84131	1.63787	0	0	0	0	0	0	0	0	B_cells_memory_activated
ATCATCTGTACTCAAC-1	0	3.82204	2.84802	3.23397	0	2.21121	0	0	0	0	B_cells_naive
ACATCAGAGAAACCTA-1	0	3.59909	1.12883	3.08742	1.6456	0	1.6456	1.6456	0	0	B_cells_memory
AGCTCTCGTGAGGGAG-1	1.67281	3.29446	1.67281	1.67281	0	0	0	0	0	0	B_cells_naive
GGACAGAGTACTTAGC-1	0	2.36274	0	0	0	0	0	0	0	0	B_cells_memory_activated
CTCTAATCACAGGTTT-1	0	3.49329	2.89998	2.89998	0	1.7761	0	0	3.49329	0	B_cells_naive
GTCGTAACAGTATGCT-1	0	3.25954	0	3.25954	0	1.79301	0	0	0	0	B_cells_naive
GAATGAAGTTCGTGAT-1	0	3.00174	2.3571	3.00174	1.75442	2.3571	0	0	0	0	B_cells_naive
GTATCTTCAGTCAGAG-1	2.36013	2.73362	1.7572	2.36013	0	2.73362	0	0	0	0	B_cells_naive_activated
TAGAGCTCACCTTGTC-1	1.72137	1.87344	0.377903	0.377903	0	1.32318	0.377903	0	2.75335	0	B_cells_oligoclonal
GACCTGGCATGCTGGC-1	1.24832	2.2532	0.725021	1.02051	0	1.02051	0.725021	0	0	0	B_cells_memory_activated
GGCGACTCAGGTGGAT-1	2.44463	3.48367	0	2.44463	0	2.44463	0	0	0	0	B_cells_naive_activated
AAAGATGGTCTCTCTG-1	0	3.53693	0	3.65147	1.6429	2.23434	0	0	0	0	B_cells_naive
GTGCAGCTCCACGTGG-1	3.14852	0	0	0	0	0	0	0	0	0	B_cells_memory_activated
GAACATCCATCGGGTC-1	0	1.96606	0	1.96606	0	2.58664	0	0	0	0	B_cells_naive_activated
GAAATGAAGAGATGAG-1	2.18593	2.18593	0	0	0	2.18593	0	0	0	0	B_cells_memory_activated
AGGTCCGTCAAGGTAA-1	0	2.76002	0	0	0	1.7806	0	0	0	0	B_cells_naive_activated
TCACAAGCAAGGTGTG-1	0	3.01018	2.10829	2.56932	0	1.76178	0	0	1.22712	0	B_cells_oligoclonal
CGCCAAGTCTGCTGCT-1	0	3.47832	1.28568	2.64515	0	2.18057	0	0	0	0	B_cells_naive
TGAGCATCAACTTGAC-1	2.3871	1.27477	0.357427	0.357427	0.357427	0	1.74503	0	0	0	B_cells_memory_activated
CAAGAAATCAGCTCGG-1	0	0	0	0	0	0	0	0	0	0	B_cells_memory_activated
TCGTACCGTATAGTAG-1	0	3.31255	2.02996	2.65518	2.02996	0	0	0	0	0	B_cells_naive_activated
GGGTCTGTCGCTTAGA-1	0	0	0	0	0	0	0	0	0	0	B_cells_naive_activated
CGACCTTCATCATCCC-1	1.58316	1.07677	0	0.676807	0	1.36168	1.07677	0	0	0	B_cells_memory_activated
GCATGTAAGCACAGGT-1	2.47497	2.21496	0	1.31382	2.21496	0	0	0	0	0	B_cells_memory
TGCTGCTTCGTTGACA-1	0	2.84898	0	2.58041	1.1098	2.21212	0	0	1.1098	0	B_cells_naive
CACCAGGGTGAAAGAG-1	2.36297	1.19676	1.19676	0.570863	0.570863	0	0.325626	0	3.28796	0	B_cells_memory
ACCGTAATCCCGGATG-1	0	0	0	0	0	0	0	0	0	0	B_cells_memory_activated
CTTGGCTCAGACGCTC-1	0	3.72206	2.67069	2.94092	1.70171	0	0	0	0	0	B_cells_naive
GTGCGGTAGCACCGCT-1	1.24373	3.91941	2.59096	2.38638	0	0	0	0	0	0	B_cells_naive
ACTGATGCAGCGTCCA-1	1.56601	2.3484	0	1.34564	1.06256	0.666228	0.666228	0	0	0	B_cells_memory
ACAGCCGCAAGTAGTA-1	0	4.55745	2.8818	2.8818	0	0	0	0	0	0	B_cells_naive
GATGAGGCAGTATAAG-1	0	1.73686	0	3.76387	1.73686	0	1.73686	0	0	0	B_cells_memory
CACAAACTCGCCCTTA-1	1.9899	1.28099	0.555559	0.315874	0.748758	0.748758	0.315874	0	1.04987	0.555559	B_cells_memory_activated
CATTATCAGATGGCGT-1	1.39179	3.69602	2.57171	2.77946	0	0	0	0	0	0	B_cells_naive
TTTACTGAGAGTTGGC-1	0	3.31255	0	2.65518	0	2.65518	0	1.6881	1.6881	0	B_cells_naive_activated
TACGGGCGTCTACCTC-1	0	4.01097	1.5834	0	0	2.53484	0	0	0	0	B_cells_naive
ACCAGTAGTCTCACCT-1	2.38188	0.757848	0.757848	0.757848	0.562917	0	1.52388	0	0.173068	0	B_cells_memory_activated
TGTCCCAAGGCAGTCA-1	1.24885	0	0	1.24885	0	0	2.13523	0	0	0	B_cells_naive_activated
AGGGATGAGATGGGTC-1	0	4.16257	2.90396	2.73254	0	2.52553	0	0	1.35439	0	B_cells_naive
TAGACCACAAACCCAT-1	2.84402	2.55481	0	0.731878	0	1.8555	0	0	0	0	B_cells_memory_activated
GACGCGTAGTGCGTGA-1	3.22779	1.16382	0	0	0	0	0	0	0	0	B_cells_memory_activated
CGACCTTTCCAGAGGA-1	0	2.90451	0	2.26469	0	0	0	0	0	0	B_cells_naive_activated
GACGTGCTCATGTAGC-1	0	3.2806	0	2.0012	0	0	0	0	0	0	B_cells_naive_activated
GCGCAACCAATCGGTT-1	0	2.81651	2.34478	1.42158	0	0	0	0	3.13574	0	B_cells_naive
GCTGCGATCCGAGCCA-1	1.49842	1.49842	1.49842	0	2.43571	0	0	0	0	0	B_cells_memory_activated
ACTATCTAGTGTTGAA-1	2.62544	0	0	0	1.27036	1.27036	0	0	0	0	B_cells_memory_activated
TGCTGCTCACCTCGGA-1	1.45194	1.59446	0	1.45194	0	1.59446	1.08615	0	0	0	B_cells_memory_activated
TGACGGCGTTGAGGTG-1	2.28399	0	0	0	2.28399	0	0	0	2.75321	1.37082	B_cells_memory_activated
CATTATCAGCGTGTCC-1	3.20971	2.18874	0	0	0	0	0	0	0	0	B_cells_naive_activated
TGTGGTAAGCATGGCA-1	1.3717	0	0	0	1.3717	0	0	0	0	0	B_cells_memory_activated
CAGTAACGTACTTGAC-1	0	3.69183	1.51649	2.72292	0	0	0	0	0	0	B_cells_naive
CGATGGCCAGCTGTAT-1	0	2.72603	0	2.35278	0	1.75048	0	0	0	0	B_cells_naive
CCTTCGATCGTATCAG-1	2.7561	2.12456	0	0	0	2.12456	0	0	0	0	B_cells_naive_activated
TACACGACAGCTGTGC-1	2.78616	0.868574	0	0	0	1.32628	0	0	0	0	B_cells_memory_activated
AGTTGGTAGCCACTAT-1	3.99442	0	0	0	0	0	0	0	0	1.76558	B_cells_oligoclonal
GGGTCTGAGCCACGCT-1	0	2.6684	0	0	1.69969	0	0	0	0	0	B_cells_naive_activated
TGCCCTATCCACGACG-1	0	0	0	0	0	0	0	0	0	0	B_cells_naive_activated
GGCAATTGTTCTCATT-1	1.76603	1.54905	0.451269	0.886145	0.250877	1.34847	0.538176	0	0.356085	0.356085	B_cells_memory_activated
GATCGTAAGAGTAATC-1	1.36104	4.07762	2.53377	3.05878	0	1.36104	0	0	0	0	B_cells_naive
AGTCTTTTCCGCATCT-1	3.37765	2.71806	0	0	0	0	0	0	0	0	B_cells_naive_activated
GGAATAAAGATCACGG-1	0	0	0	0	0	0	0	0	0	0	B_cells_memory_activated
AACTGGTCATTACGAC-1	1.59207	2.1779	0	0	0	0	0	0	0	0	B_cells_naive_activated
TGCCCATTCACAATGC-1	1.55039	2.1314	0	0	1.55039	0	0	0	0	0	B_cells_naive_activated
GTACTCCTCGGTTCGG-1	0	3.09076	0	2.70777	0	2.07918	0	0	0	0	B_cells_naive_activated
CACAAACTCGTTACGA-1	3.2242	1.68415	0	2.02576	1.16126	0	0	0	0	0	B_cells_naive_activated
ATGGGAGCAGACAAAT-1	1.98235	1.05707	0	1.68303	1.05707	0	0	0	0	0	B_cells_memory
TCAATCTTCTACCTGC-1	0.995974	3.40203	0.995974	2.25516	0	1.8119	0	0.995974	0	0	B_cells_naive
AGTGTCAGTATATGAG-1	0	3.39258	2.10238	2.56311	0	2.10238	0	0	0	0	B_cells_naive
TACGGGCTCCCTGACT-1	3.5515	0	0	0	0	0	0	0	0	0	B_cells_memory_activated
GGGAATGCATCAGTAC-1	2.12955	1.78183	0	0	0	0	0	0	0	0	B_cells_memory_activated
GTTTCTATCGGCCGAT-1	0	3.5271	2.02881	2.86292	0	1.4592	0	0	0	0	B_cells_naive
GTGCAGCCAGACAGGT-1	1.28077	3.29562	2.17456	1.82436	0	0	1.28077	0	0	0	B_cells_naive
GTTCTCGAGGACCACA-1	2.03529	0.746251	0	0	0	1.6931	0	0	0	0	B_cells_memory_activated
GGGAATGCATACGCCG-1	2.20055	1.84898	0	0	0	0	0	0	0	0	B_cells_memory_activated
TGCGGGTGTCTCTCTG-1	1.5296	1.86011	0.643998	1.03253	0	0	0.643998	0	0	0	B_cells_memory_activated
GTACTCCCAACACCTA-1	1.79093	0	0	0	1.79093	0	0	0	0	0	B_cells_memory_activated
[truncated: 3,120 more rows]

## Sheet: Fig 5c
Graph generated from data in Supplementary Data 8
