# Supplementary material for: Single-cell Atlas of common variable immunodeficiency shows germinal center-associated epigenetic dysregulation in B-cell responses
Source: Nat Commun. 2022 Apr 1;13:1779. doi: 10.1038/s41467-022-29450-x (PMC8975885; doi:10.1038/s41467-022-29450-x)
Supplement: Supplementary file 19 — Source Data [file 41467_2022_29450_MOESM19_ESM.zip › Source datasets/Source Data Figure 6.xlsx]

## Sheet: Fig 6a
Box plot generated with data presented in Supplementary Data 9

## Sheet: Fig 6b
Plot generated with data presented in Supplementary Data 9

## Sheet: Fig 6c
Box plot generated with data presented in Supplementary Data 9

## Sheet: Fig 6d
Plot generated with data presented in Supplementary Data 10

## Sheet: Fig 6e
symbol	donor	expression	group
CCL22	CONTROL9	7.13964	CONTROL
CCL22	CONTROL5	4.42172	CONTROL
CCL22	CONTROL7	2.48627	CONTROL
CCL22	CONTROL2	5.33902	CONTROL
CCL22	CONTROL8	4.20599	CONTROL
CCL22	CONTROL4	6.72601	CONTROL
CCL22	CONTROL3	3.14332	CONTROL
CCL22	CONTROL6	8.63806	CONTROL
CCL22	CVID29	3.28281	CVID
CCL22	CVID34	1.84339	CVID
CCL22	CVID3	5.38347	CVID
CCL22	CVID37	3.03295	CVID
CCL22	CVID33	3.23834	CVID
CCL22	CVID25	5.53384	CVID
CCL22	CVID36	5.67566	CVID
CCL22	CVID23	2.16125	CVID
CCL22	CVID1	11.614	CVID
CCL22	CVID18	1.56492	CVID
CD70	CONTROL9	1.96308	CONTROL
CD70	CONTROL5	1.20227	CONTROL
CD70	CONTROL7	1.67404	CONTROL
CD70	CONTROL2	1.46888	CONTROL
CD70	CONTROL8	1.59582	CONTROL
CD70	CONTROL4	2.19821	CONTROL
CD70	CONTROL3	1.1011	CONTROL
CD70	CONTROL6	2.03475	CONTROL
CD70	CVID29	0.53782	CVID
CD70	CVID34	1.34887	CVID
CD70	CVID3	1.93978	CVID
CD70	CVID37	0.456639	CVID
CD70	CVID33	0.641602	CVID
CD70	CVID25	1.84798	CVID
CD70	CVID36	0.710559	CVID
CD70	CVID23	0.388007	CVID
CD70	CVID1	1.37621	CVID
CD70	CVID18	0.629341	CVID
CD72	CONTROL9	1.47303	CONTROL
CD72	CONTROL5	2.35554	CONTROL
CD72	CONTROL7	1.78681	CONTROL
CD72	CONTROL2	2.17709	CONTROL
CD72	CONTROL8	1.84285	CONTROL
CD72	CONTROL4	1.50787	CONTROL
CD72	CONTROL3	2.47475	CONTROL
CD72	CONTROL6	1.70941	CONTROL
CD72	CVID29	2.91835	CVID
CD72	CVID34	5.19783	CVID
CD72	CVID3	1.97097	CVID
CD72	CVID37	2.3903	CVID
CD72	CVID33	3.38308	CVID
CD72	CVID25	1.77371	CVID
CD72	CVID36	4.34668	CVID
CD72	CVID23	3.57647	CVID
CD72	CVID1	1.60728	CVID
CD72	CVID18	2.84423	CVID
ICAM1	CONTROL9	4.49698	CONTROL
ICAM1	CONTROL5	3.85615	CONTROL
ICAM1	CONTROL7	3.37253	CONTROL
ICAM1	CONTROL2	3.58248	CONTROL
ICAM1	CONTROL8	2.92992	CONTROL
ICAM1	CONTROL4	3.52041	CONTROL
ICAM1	CONTROL3	1.96106	CONTROL
ICAM1	CONTROL6	4.92897	CONTROL
ICAM1	CVID29	2.80253	CVID
ICAM1	CVID34	1.37506	CVID
ICAM1	CVID3	3.34772	CVID
ICAM1	CVID37	2.27058	CVID
ICAM1	CVID33	3.24973	CVID
ICAM1	CVID25	2.54972	CVID
ICAM1	CVID36	2.64505	CVID
ICAM1	CVID23	3.14145	CVID
ICAM1	CVID1	4.76707	CVID
ICAM1	CVID18	2.89953	CVID
LGALS9	CONTROL9	2.36308	CONTROL
LGALS9	CONTROL5	2.25751	CONTROL
LGALS9	CONTROL7	2.61538	CONTROL
LGALS9	CONTROL2	1.79735	CONTROL
LGALS9	CONTROL8	1.67594	CONTROL
LGALS9	CONTROL4	2.08729	CONTROL
LGALS9	CONTROL3	2.31987	CONTROL
LGALS9	CONTROL6	2.31667	CONTROL
LGALS9	CVID29	3.94004	CVID
LGALS9	CVID34	3.51205	CVID
LGALS9	CVID3	2.51242	CVID
LGALS9	CVID37	6.85585	CVID
LGALS9	CVID33	5.45857	CVID
LGALS9	CVID25	1.46838	CVID
LGALS9	CVID36	4.73456	CVID
LGALS9	CVID23	3.55365	CVID
LGALS9	CVID1	3.67209	CVID
LGALS9	CVID18	3.53122	CVID
PTPRC	CONTROL9	10.6181	CONTROL
PTPRC	CONTROL5	11.9603	CONTROL
PTPRC	CONTROL7	11.5031	CONTROL
PTPRC	CONTROL2	10.2963	CONTROL
PTPRC	CONTROL8	10.8975	CONTROL
PTPRC	CONTROL4	10.2648	CONTROL
PTPRC	CONTROL3	10.8156	CONTROL
PTPRC	CONTROL6	9.87681	CONTROL
PTPRC	CVID29	12.1418	CVID
PTPRC	CVID34	15.6276	CVID
PTPRC	CVID3	10.437	CVID
PTPRC	CVID37	13.8418	CVID
PTPRC	CVID33	13.4893	CVID
PTPRC	CVID25	10.6534	CVID
PTPRC	CVID36	12.6413	CVID
PTPRC	CVID23	12.0689	CVID
PTPRC	CVID1	8.12021	CVID
PTPRC	CVID18	12.2732	CVID

## Sheet: Fig 6f
	CONTROL9	CONTROL3	CONTROL7	CONTROL2	CONTROL4	CONTROL8	CONTROL6	CONTROL5	CVID18	CVID23	CVID29	CVID33	CVID36
CCL17	0.636584	-1.35948	-0.899109	-0.101258	1.04278	-0.461196	2.00295	0.497928	-1.04172	-0.628324	-0.784675	-0.0320382	1.12756
CCL22	1.2586	-0.62075	-0.929739	0.411822	1.06408	-0.12101	1.96326	-0.0195575	-1.36302	-1.08259	-0.555153	-0.576067	0.570131
CCR6	-1.0218	-1.72554	-0.0416398	0.261319	-0.36236	-0.275668	-0.489889	-0.881849	0.392427	0.0976602	0.723746	1.17547	2.14812
CCR7	0.973513	-1.03553	-0.500803	-0.209214	0.758393	-0.400021	1.52935	0.268841	-1.30939	-1.21225	-0.996212	0.858067	1.27525
CD19	-0.585041	0.536894	0.105162	-0.369337	-1.18338	0.0373826	-2.2088	-0.549864	0.993401	0.706137	1.59058	0.151918	0.774952
CD37	-0.176524	-0.258199	-1.60502	-1.15384	-0.447333	-0.653331	0.547649	0.378283	-0.207655	0.200542	-0.0478649	1.01176	2.41153
CD52	-0.540136	-0.859835	0.206112	-0.556921	0.0755173	-1.21185	-0.311614	-0.9582	0.381799	0.00707694	-0.00297502	1.22574	2.54528
CD70	1.15337	-0.22529	0.691079	0.362933	1.52944	0.56597	1.268	-0.0634831	-0.979832	-1.36582	-1.12621	-0.960221	-0.849931
CD72	-1.15305	-0.019536	-0.797976	-0.356355	-1.11362	-0.734568	-0.885565	-0.154427	0.398557	1.22713	0.482427	1.0083	2.09868
CD74	-0.737908	0.534947	-1.07818	-1.90783	0.471124	0.00482206	-1.01158	-0.629734	0.245127	0.526557	1.46287	1.08301	1.03678
CD79A	-0.577962	-1.07985	0.512507	-0.537539	-0.438594	-0.510852	-1.43649	-0.210721	1.85391	1.6192	0.0242335	-0.323669	1.10584
CD79B	-1.01382	-0.136063	-0.875413	-1.02423	-1.2818	-0.484877	-0.417431	0.0379373	1.00117	1.04202	0.384684	0.670512	2.09731
CD80	1.50322	-1.1945	-0.805491	0.498836	-0.511972	1.02047	1.1532	1.12711	-1.10911	-1.37026	-0.30795	0.391632	-0.395192
CD81	-1.32484	0.700858	-0.193307	-0.236605	-1.45839	-0.823969	0.446896	-1.16407	-0.211795	1.29802	0.381435	1.49458	1.09117
CD86	0.547864	-0.240734	0.258455	-0.228558	2.46609	-1.2227	0.82862	0.534966	-1.54533	-0.211224	-0.587151	-0.389264	-0.211022
CR1	-0.92045	-0.0789132	-0.990821	0.267846	-0.784097	-0.968564	-1.02819	0.926224	1.29459	2.14649	-0.170946	-0.21087	0.517698
CXCL10	0.872	-1.08764	-0.349399	1.10043	-0.802028	-1.09223	2.00214	0.571222	-0.890544	-0.179497	-0.946921	-0.103074	0.905546
CXCL9	0.918459	-0.951087	-0.61032	1.11717	-0.741367	-1.16184	1.87115	0.484462	-0.97219	0.158508	-1.13278	0.176442	0.843396
FCGR2B	-0.910156	-0.266725	-0.470652	-1.79183	0.0701815	-0.0907189	0.0169986	-0.179325	0.772075	0.457666	1.58481	-1.00672	1.8144
FCRL4	1.65224	-0.256098	-0.501712	0.32185	1.059	1.58599	-0.058595	-0.740695	-0.88693	-1.69271	0.422308	-0.911059	0.00641605
FCRLA	-1.60353	-0.977744	0.297411	0.439381	-1.1187	-0.442248	-0.501309	-0.902684	1.10522	1.42489	1.00996	0.0867134	1.18263
HLA-DPA1	-1.03192	-0.810887	-0.265953	-0.732394	-0.0638227	0.0506112	-0.187474	-1.89299	0.462006	0.549164	0.897335	1.24327	1.78306
HLA-DQB2	-0.272954	-0.7061	-0.498295	-0.271434	2.14591	-1.28078	-0.463868	-0.7061	1.20452	1.26717	0.487608	0.0169645	-0.922633
HLA-DRA	-1.11006	0.165752	-0.61221	-1.09058	-0.106777	-0.374882	-1.68518	0.255582	-0.227964	0.987336	1.67948	1.1725	0.947003
ICAM1	1.48614	-1.76406	0.0449676	0.314047	0.234493	-0.522309	2.0398	0.664803	-0.561258	-0.251203	-0.685581	-0.112418	-0.887419
IFITM3	-0.0454544	-0.876258	0.703754	0.728629	-0.797222	-0.0380048	2.66238	-0.823051	-0.262683	-0.156024	-0.371168	0.446079	-1.17097
IFNGR1	-1.66358	0.33434	1.17298	-0.268702	-0.684106	0.6447	-1.25965	0.199925	0.992847	1.32047	0.870741	-0.444622	-1.21534
IL2RA	0.978661	-0.47515	-0.977717	0.171333	0.398931	-0.221281	2.02806	0.310581	-1.37541	-1.24136	-0.957458	0.943286	0.41752
IL4R	-1.76619	-0.318867	-0.971552	-0.753583	0.49195	-0.309362	-1.0235	0.435362	0.535548	1.58689	1.39478	-0.241455	0.939982
LGALS9	-0.518971	-0.555733	-0.304349	-1.00022	-0.753581	-1.1035	-0.558452	-0.608775	0.474717	0.493795	0.822484	2.11424	1.49834
LTA	1.15585	-1.14676	-0.608059	0.297741	0.600765	-0.730678	1.95194	0.588679	-0.866484	-0.286791	-1.59603	0.676346	-0.0365213
PTPN1	-1.29137	0.0595918	-0.591552	-0.652916	0.0518956	-0.1974	-1.19798	-0.718535	-0.0394062	1.51452	1.81497	1.39579	-0.147611
PTPN6	-0.0763451	-0.765589	1.43566	-1.03948	-0.745662	0.447964	-1.80775	-0.176254	1.24886	0.654105	0.939926	0.7587	-0.874135
PTPRC	-0.770243	-0.587303	0.0494399	-1.06827	-1.09744	-0.511485	-1.45674	0.472778	0.762623	0.573359	0.640929	1.88882	1.10354
PTPRCAP	-1.28521	-0.883189	0.43886	-1.44619	0.063983	1.52598	0.0767535	-1.31243	1.68082	0.450567	0.192515	0.1182	0.379325
TNF	1.03453	-1.08736	-0.238184	0.223928	0.907734	-0.224394	1.90638	0.677189	-1.03138	-0.434696	-1.61951	0.57188	-0.686123
TRAF4	0.550137	1.14883	1.57037	0.203004	0.0788722	0.831255	0.365078	-0.479234	-0.235796	-0.59059	-0.154836	-0.94381	-2.34328

## Sheet: Fig 6g
Plot generated with data presented in Supplementary Data 13

## Sheet: Fig 6h
Data for UMAP representation can be access from ‘Activated PBMCs Expanded Cohort CITE-seq’ dataset at https://single-cell-atlas-cvid.cellgeni.sanger.ac.uk/

## Sheet: Fig 6i
Graph generated from data in Supplementary Data 15
