# Supplementary material for: Single-cell Atlas of common variable immunodeficiency shows germinal center-associated epigenetic dysregulation in B-cell responses
Source: Nat Commun. 2022 Apr 1;13:1779. doi: 10.1038/s41467-022-29450-x (PMC8975885; doi:10.1038/s41467-022-29450-x)
Supplement: Supplementary file 19 — Source Data [file 41467_2022_29450_MOESM19_ESM.zip › Source datasets/Source Data Suppl. Figure 3.xlsx]

## Sheet: Supp. Fig 3a
	methylation	population	disease
1	0.726993	naive	control
2	0.64455	naive	control
3	0.526928	naive	control
4	0.561358	naive	control
5	0.621413	naive	control
6	0.595706	naive	control
7	0.546423	naive	control
8	-1.21966	naive	control
9	0.000936569	naive	control
10	0.546906	naive	control
11	0.698669	naive	control
12	0.706301	naive	control
13	0.686852	naive	control
14	0.60723	naive	control
15	0.576648	naive	control
16	0.557817	naive	control
17	0.612669	naive	control
18	0.592545	naive	control
19	0.543042	naive	control
20	0.514532	naive	control
21	0.548402	naive	control
22	0.67688	naive	control
23	0.662944	naive	control
24	0.639369	naive	control
25	0.591612	naive	control
26	0.554452	naive	control
27	0.593446	naive	control
28	0.621724	naive	control
29	0.588827	naive	control
30	0.573723	naive	control
31	0.54993	naive	control
32	0.565905	naive	control
33	0.706239	naive	control
34	0.67589	naive	control
35	0.698542	naive	control
36	0.67943	naive	control
37	0.621342	naive	control
38	0.667216	naive	control
39	0.636755	naive	control
40	0.561296	naive	control
41	0.557745	naive	control
42	0.551369	naive	control
43	0.525779	naive	control
44	0.543451	naive	control
45	0.535355	naive	control
46	0.545483	naive	control
47	0.569197	naive	control
48	0.517399	naive	control
49	0.598572	naive	control
50	0.621602	naive	control
51	0.689498	naive	control
52	0.580215	naive	control
53	0.626932	naive	control
54	0.577622	naive	control
55	0.606255	naive	control
56	0.5931	naive	control
57	0.622612	naive	control
58	0.546249	naive	control
59	0.563726	naive	control
60	0.561189	naive	control
61	0.588253	naive	control
62	0.558556	naive	control
63	0.633828	naive	control
64	0.641926	naive	control
65	0.561614	naive	control
66	0.545995	naive	control
67	0.544366	naive	control
68	0.538844	naive	control
69	0.593513	naive	control
70	0.701798	naive	control
71	0.628213	naive	control
72	0.580711	naive	control
73	0.610986	naive	control
74	0.547804	naive	control
75	0.604089	naive	control
76	0.67869	naive	control
77	0.579456	naive	control
78	0.529572	naive	control
79	0.564955	naive	control
80	0.592915	naive	control
81	0.677504	naive	control
82	0.623222	naive	control
83	0.615326	naive	control
84	0.627063	naive	control
85	0.518865	naive	control
86	0.603449	naive	control
87	0.544129	naive	control
88	0.569706	naive	control
89	0.575093	naive	control
90	0.560368	naive	control
91	0.595645	naive	control
92	0.654786	naive	control
93	0.583291	naive	control
94	0.53722	naive	control
95	0.580516	naive	control
96	0.70937	naive	control
97	0.715678	naive	control
98	0.647961	naive	control
99	0.605614	naive	control
100	0.551728	naive	control
101	0.552414	naive	control
102	0.574129	naive	control
103	0.550704	naive	control
104	0.653742	naive	control
105	0.620201	naive	control
106	0.593292	naive	control
107	0.621554	naive	control
108	0.647299	naive	control
109	0.604183	naive	control
110	0.742492	naive	control
111	0.597875	naive	control
112	0.649576	naive	control
113	0.554466	naive	control
114	0.545338	naive	control
115	0.569189	naive	control
116	0.56658	naive	control
117	0.544313	naive	control
118	0.525994	naive	control
119	0.639682	naive	control
120	0.646679	naive	control
121	0.726293	naive	control
122	0.617235	naive	control
123	0.541693	naive	control
124	0.525823	naive	control
125	0.556161	naive	control
126	0.547993	naive	control
127	0.540634	naive	control
128	0.53079	naive	control
129	0.542788	naive	control
130	0.574701	naive	control
131	0.529613	naive	control
132	0.543877	naive	control
133	0.651411	naive	control
134	0.636101	naive	control
135	0.56971	naive	control
136	0.610723	naive	control
137	0.603581	naive	control
138	0.557793	naive	control
139	0.547096	naive	control
140	0.563195	naive	control
141	0.579439	naive	control
142	0.546611	naive	control
143	0.561358	naive	control
144	0.53701	naive	control
145	0.530287	naive	control
146	0.53828	naive	control
147	0.525981	naive	control
148	0.529804	naive	control
149	0.521853	naive	control
150	0.5974	naive	control
151	0.658557	naive	control
152	0.636317	naive	control
153	0.591354	naive	control
154	0.646253	naive	control
155	0.555909	naive	control
156	0.543144	naive	control
157	0.543681	naive	control
158	0.553411	naive	control
159	0.544132	naive	control
160	0.582619	naive	control
161	0.571441	naive	control
162	0.597887	naive	control
163	0.600943	naive	control
164	0.614098	naive	control
165	0.638367	naive	control
166	0.558482	naive	control
167	0.562993	naive	control
168	0.661056	naive	control
169	0.600205	naive	control
170	0.597857	naive	control
171	0.601859	naive	control
172	0.577636	naive	control
173	0.599859	naive	control
174	0.59821	naive	control
175	0.53857	naive	control
176	0.661579	naive	control
177	0.556587	naive	control
178	0.614035	naive	control
179	0.543485	naive	control
180	0.583197	naive	control
181	0.672738	naive	control
182	0.67096	naive	control
183	0.691738	naive	control
184	0.602561	naive	control
185	0.606803	naive	control
186	0.60562	naive	control
187	0.549421	naive	control
188	0.754145	naive	control
189	0.647479	naive	control
190	0.575318	naive	control
191	0.58127	naive	control
192	0.648736	naive	control
193	0.609708	naive	control
194	0.534952	naive	control
195	0.627408	naive	control
196	0.590451	naive	control
197	0.603886	naive	control
198	0.621178	naive	control
199	0.546026	naive	control
200	0.672734	naive	control
201	0.596823	naive	control
202	0.586726	naive	control
203	0.631948	naive	control
204	0.705954	naive	control
205	0.7627	naive	control
206	0.713873	naive	control
207	0.584799	naive	control
208	0.593674	naive	control
209	0.557636	naive	control
210	0.666899	naive	control
211	0.677136	naive	control
212	0.709236	naive	control
213	0.675493	naive	control
214	0.671366	naive	control
215	0.67408	naive	control
216	0.601905	naive	control
217	0.595191	naive	control
218	0.635033	naive	control
219	0.589498	naive	control
220	0.622895	naive	control
221	0.718177	naive	control
222	0.70768	naive	control
223	0.543913	naive	control
224	0.592623	naive	control
225	0.598792	naive	control
226	0.565262	naive	control
227	0.560545	naive	control
228	0.538376	naive	control
229	0.570607	naive	control
230	0.54193	naive	control
231	0.607887	naive	control
232	0.557261	naive	control
233	0.555045	naive	control
234	0.575553	naive	control
235	0.552443	naive	control
236	0.542477	naive	control
237	0.559835	naive	control
238	0.632981	naive	control
239	0.583136	naive	control
240	0.769369	naive	control
241	0.746205	naive	control
242	0.777967	naive	control
243	0.575383	naive	control
244	0.614082	naive	control
245	0.605867	naive	control
246	0.728575	naive	control
247	0.70544	naive	control
248	0.775013	naive	control
249	0.713377	naive	control
250	0.691198	naive	control
251	0.701775	naive	control
252	0.587921	naive	control
253	0.61931	naive	control
254	0.595718	naive	control
255	0.564761	naive	control
256	0.633299	naive	control
257	0.576154	naive	control
258	0.59033	naive	control
259	0.586532	naive	control
260	0.592813	naive	control
261	0.521239	naive	control
262	0.6024	naive	control
263	0.54085	naive	control
264	0.578415	naive	control
265	0.54736	naive	control
266	0.528317	naive	control
267	0.514238	naive	control
268	0.541973	naive	control
269	0.559703	naive	control
270	0.545191	naive	control
271	0.556979	naive	control
272	0.549829	naive	control
273	0.543336	naive	control
274	0.532534	naive	control
275	0.584204	naive	control
276	0.581695	naive	control
277	0.59922	naive	control
278	0.536876	naive	control
279	0.620128	naive	control
280	0.57084	naive	control
281	0.551377	naive	control
282	0.634305	naive	control
283	0.619583	naive	control
284	0.643708	naive	control
285	0.64296	naive	control
286	0.598284	naive	control
287	0.596455	naive	control
288	0.555542	naive	control
289	0.557785	naive	control
290	0.585952	naive	control
291	0.531897	naive	control
292	0.550311	naive	control
293	0.665801	naive	control
294	0.583384	naive	control
295	0.64368	naive	control
296	0.539337	naive	control
297	0.549155	naive	control
298	0.581249	naive	control
299	0.550181	naive	control
300	0.635901	naive	control
301	0.649284	naive	control
302	0.546046	naive	control
303	0.579524	naive	control
304	0.613108	naive	control
305	0.628592	naive	control
306	0.638401	naive	control
307	0.660121	naive	control
308	0.622279	naive	control
309	0.691939	naive	control
310	0.559111	naive	control
311	0.620725	naive	control
312	0.639267	naive	control
313	0.662412	naive	control
314	0.673368	naive	control
315	0.521387	naive	control
316	0.540148	naive	control
317	0.543939	naive	control
318	0.619598	naive	control
319	0.583256	naive	control
320	0.625683	naive	control
321	0.590971	naive	control
322	0.670977	naive	control
323	0.734232	naive	control
324	0.630547	naive	control
325	0.54142	naive	control
326	0.642706	naive	control
327	0.652017	naive	control
328	0.725497	naive	control
329	0.659662	naive	control
330	0.629835	naive	control
331	0.728756	naive	control
332	0.548222	naive	control
333	0.668055	naive	control
334	0.512128	naive	control
335	0.513852	naive	control
336	0.531833	naive	control
337	0.563387	naive	control
338	0.582103	naive	control
339	0.631497	naive	control
340	0.577728	naive	control
341	0.60443	naive	control
342	0.564179	naive	control
343	0.551314	naive	control
344	0.59954	naive	control
345	0.549812	naive	control
346	0.557709	naive	control
347	0.571489	naive	control
348	0.534844	naive	control
349	0.576905	naive	control
350	0.547659	naive	control
351	0.624778	naive	control
352	0.587697	naive	control
353	0.592201	naive	control
354	0.66166	naive	control
355	0.510361	naive	control
356	0.5365	naive	control
357	0.535197	naive	control
358	0.597685	naive	control
359	0.577347	naive	control
360	0.680882	naive	control
361	0.584819	naive	control
362	0.660226	naive	control
363	0.580325	naive	control
364	0.561619	naive	control
365	0.533195	naive	control
366	0.54525	naive	control
367	0.54998	naive	control
368	0.540681	naive	control
369	0.542979	naive	control
370	0.53732	naive	control
371	0.555256	naive	control
372	0.676919	naive	control
373	0.545595	naive	control
374	0.547897	naive	control
375	0.529018	naive	control
376	0.514224	naive	control
377	0.527227	naive	control
378	0.522434	naive	control
379	0.564677	naive	control
380	0.564641	naive	control
381	0.57241	naive	control
382	0.526925	naive	control
383	0.537342	naive	control
384	0.560224	naive	control
385	0.519044	naive	control
386	0.545052	naive	control
387	0.545022	naive	control
388	0.533764	naive	control
389	0.516236	naive	control
390	0.548066	naive	control
391	0.534151	naive	control
392	0.558116	naive	control
393	-0.278506	naive	control
394	0.560691	naive	control
395	0.554766	naive	control
396	0.544021	naive	control
397	0.561725	naive	control
398	0.583726	naive	control
399	0.56056	naive	control
400	0.643633	naive	control
401	0.580364	naive	control
402	0.558865	naive	control
403	0.545919	naive	control
404	0.565783	naive	control
405	0.546872	naive	control
406	0.525699	naive	control
407	0.574111	naive	control
408	0.537675	naive	control
409	0.52891	naive	control
410	0.54358	naive	control
411	0.621084	naive	control
412	0.5771	naive	control
413	0.533386	naive	control
414	0.537628	naive	control
415	0.559513	naive	control
416	0.550258	naive	control
417	0.521609	naive	control
418	0.562593	naive	control
419	0.608882	naive	control
420	0.634045	naive	control
421	0.518783	naive	control
422	0.558861	naive	control
423	0.559926	naive	control
424	0.637667	naive	control
425	0.596217	naive	control
426	0.548459	naive	control
427	0.563208	naive	control
428	0.628935	naive	control
429	0.645622	naive	control
430	0.698086	naive	control
431	0.538185	naive	control
432	0.540195	naive	control
433	0.580271	naive	control
434	0.552492	naive	control
435	0.553347	naive	control
436	0.53864	naive	control
437	0.582513	naive	control
438	0.523506	naive	control
439	0.559331	naive	control
440	0.549727	naive	control
441	0.482742	naive	control
442	0.544091	naive	control
443	0.530669	naive	control
444	0.527124	naive	control
445	0.523106	naive	control
446	0.52763	naive	control
447	0.538476	naive	control
448	0.62187	naive	control
449	0.605148	naive	control
450	0.554136	naive	control
451	0.648708	naive	control
452	0.558443	naive	control
453	0.551091	naive	control
454	0.530694	naive	control
455	0.522305	naive	control
456	0.536121	naive	control
457	0.602165	naive	control
458	0.561533	naive	control
459	0.570289	naive	control
460	0.585444	naive	control
461	0.555044	naive	control
462	0.587546	naive	control
463	0.541923	naive	control
464	0.590255	naive	control
465	0.541942	naive	control
466	0.528725	naive	control
467	0.75486	naive	control
468	0.692705	naive	control
469	0.661042	naive	control
470	0.693158	naive	control
471	0.554177	naive	control
472	0.551531	naive	control
473	0.529311	naive	control
474	0.520652	naive	control
475	0.531098	naive	control
476	0.552613	naive	control
477	0.584641	naive	control
478	0.536655	naive	control
479	0.562166	naive	control
480	0.603625	naive	control
481	0.526458	naive	control
482	0.542473	naive	control
483	0.631986	naive	control
484	0.545967	naive	control
485	0.633244	naive	control
486	0.537998	naive	control
487	0.560739	naive	control
488	0.556687	naive	control
489	0.525324	naive	control
490	0.580825	naive	control
491	0.647756	naive	control
492	0.575393	naive	control
493	0.616047	naive	control
494	0.580162	naive	control
495	0.526702	naive	control
496	0.607279	naive	control
497	0.618633	naive	control
498	0.52957	naive	control
499	0.55981	naive	control
500	0.583045	naive	control
501	0.606302	naive	control
502	0.576455	naive	control
503	0.587217	naive	control
504	0.624293	naive	control
505	0.585488	naive	control
506	0.648211	naive	control
507	0.428221	naive	control
508	0.558541	naive	control
509	0.577271	naive	control
510	0.567515	naive	control
511	0.529137	naive	control
512	0.532698	naive	control
513	0.481622	naive	control
514	0.602602	naive	control
515	0.56054	naive	control
516	0.591058	naive	control
517	0.612787	naive	control
518	0.525789	naive	control
519	0.531321	naive	control
520	0.544321	naive	control
521	0.534674	naive	control
522	0.571999	naive	control
523	0.594448	naive	control
524	0.585852	naive	control
525	0.714567	naive	control
526	0.555467	naive	control
527	0.546212	naive	control
528	0.624547	naive	control
529	0.625097	naive	control
530	0.581981	naive	control
531	0.577146	naive	control
532	0.615196	naive	control
533	0.582857	naive	control
534	0.614044	naive	control
535	0.553026	naive	control
536	0.575241	naive	control
537	0.547776	naive	control
538	0.570216	naive	control
539	0.563432	naive	control
540	0.544164	naive	control
541	0.541226	naive	control
542	0.545009	naive	control
543	0.54226	naive	control
544	0.561786	naive	control
545	0.570893	naive	control
546	0.53141	naive	control
547	0.563973	naive	control
548	0.559074	naive	control
549	0.574731	naive	control
550	0.580608	naive	control
551	0.65121	naive	control
552	0.744846	naive	control
553	0.702235	naive	control
554	0.674738	naive	control
555	0.56289	naive	control
556	0.542437	naive	control
557	0.534573	naive	control
558	0.607307	naive	control
559	0.622286	naive	control
560	0.493176	naive	control
561	0.638331	naive	control
562	0.521363	naive	control
563	0.469354	naive	control
564	0.5239	naive	control
565	0.556645	naive	control
566	0.542675	naive	control
567	0.536943	naive	control
568	0.608546	naive	control
569	0.622639	naive	control
570	0.642466	naive	control
571	0.452483	MUS	control
572	0.469422	MUS	control
573	0.477285	MUS	control
574	0.453888	MUS	control
575	0.450444	MUS	control
576	0.422668	MUS	control
577	0.604472	MUS	control
578	0.543497	MUS	control
579	0.902875	MUS	control
580	0.450497	MUS	control
581	0.421028	MUS	control
582	0.378006	MUS	control
583	0.403205	MUS	control
584	0.403182	MUS	control
585	0.467065	MUS	control
586	0.465525	MUS	control
587	0.433904	MUS	control
588	0.451011	MUS	control
589	0.474918	MUS	control
590	0.499693	MUS	control
591	0.467032	MUS	control
592	0.444791	MUS	control
593	0.441644	MUS	control
594	0.429063	MUS	control
595	0.487468	MUS	control
596	0.470481	MUS	control
597	0.467334	MUS	control
598	0.445974	MUS	control
599	0.437044	MUS	control
600	0.461407	MUS	control
601	0.460908	MUS	control
602	0.403797	MUS	control
603	0.385055	MUS	control
604	0.41835	MUS	control
605	0.376665	MUS	control
606	0.438015	MUS	control
607	0.454512	MUS	control
608	0.427937	MUS	control
609	0.455231	MUS	control
610	0.471368	MUS	control
611	0.45129	MUS	control
612	0.458363	MUS	control
613	0.489302	MUS	control
614	0.502979	MUS	control
615	0.462877	MUS	control
616	0.437043	MUS	control
617	0.455341	MUS	control
618	0.494111	MUS	control
619	0.462079	MUS	control
620	0.426096	MUS	control
621	0.409077	MUS	control
622	0.44987	MUS	control
623	0.416726	MUS	control
624	0.465296	MUS	control
625	0.468078	MUS	control
626	0.447175	MUS	control
627	0.481845	MUS	control
628	0.468173	MUS	control
629	0.44929	MUS	control
630	0.47121	MUS	control
631	0.438021	MUS	control
632	0.463137	MUS	control
633	0.437888	MUS	control
634	0.413189	MUS	control
635	0.464996	MUS	control
636	0.470938	MUS	control
637	0.481564	MUS	control
638	0.465364	MUS	control
639	0.466365	MUS	control
640	0.41325	MUS	control
641	0.448436	MUS	control
642	0.454609	MUS	control
643	0.457549	MUS	control
644	0.484176	MUS	control
645	0.445299	MUS	control
646	0.479099	MUS	control
647	0.465069	MUS	control
648	0.475035	MUS	control
649	0.481964	MUS	control
650	0.458546	MUS	control
651	0.439591	MUS	control
652	0.439675	MUS	control
653	0.44245	MUS	control
654	0.443897	MUS	control
655	0.513584	MUS	control
656	0.487811	MUS	control
657	0.482026	MUS	control
658	0.469052	MUS	control
659	0.44848	MUS	control
660	0.468393	MUS	control
661	0.465761	MUS	control
662	0.382343	MUS	control
663	0.479979	MUS	control
664	0.431836	MUS	control
665	0.4547	MUS	control
666	0.429035	MUS	control
667	0.411187	MUS	control
668	0.468123	MUS	control
669	0.467042	MUS	control
670	0.45759	MUS	control
671	0.474747	MUS	control
672	0.468203	MUS	control
673	0.468989	MUS	control
674	0.438693	MUS	control
675	0.347553	MUS	control
676	0.437348	MUS	control
677	0.434009	MUS	control
678	0.427299	MUS	control
679	0.433447	MUS	control
680	0.327926	MUS	control
681	0.465498	MUS	control
682	0.438809	MUS	control
683	0.478348	MUS	control
684	0.466541	MUS	control
685	0.442593	MUS	control
686	0.46555	MUS	control
687	0.47333	MUS	control
688	0.513266	MUS	control
689	0.471243	MUS	control
690	0.44225	MUS	control
691	0.348828	MUS	control
692	0.454182	MUS	control
693	0.496627	MUS	control
694	0.492013	MUS	control
695	0.477716	MUS	control
696	0.470808	MUS	control
697	0.479067	MUS	control
698	0.470419	MUS	control
699	0.466427	MUS	control
700	0.44712	MUS	control
701	0.47508	MUS	control
702	0.484469	MUS	control
703	0.472168	MUS	control
704	0.474172	MUS	control
705	0.480005	MUS	control
706	0.441909	MUS	control
707	0.455525	MUS	control
708	0.458649	MUS	control
709	0.456866	MUS	control
710	0.438652	MUS	control
711	0.485548	MUS	control
712	0.472693	MUS	control
713	0.463156	MUS	control
714	0.479656	MUS	control
715	0.48545	MUS	control
716	0.479566	MUS	control
717	0.465193	MUS	control
718	0.469937	MUS	control
719	0.477745	MUS	control
720	0.449058	MUS	control
721	0.491377	MUS	control
722	0.342334	MUS	control
723	0.572642	MUS	control
724	0.437158	MUS	control
725	0.457202	MUS	control
726	0.483897	MUS	control
727	0.473004	MUS	control
728	0.477252	MUS	control
729	0.491921	MUS	control
730	0.462071	MUS	control
731	0.454138	MUS	control
732	0.448718	MUS	control
733	0.500451	MUS	control
734	0.427043	MUS	control
735	0.436115	MUS	control
736	0.465874	MUS	control
737	0.448812	MUS	control
738	0.44368	MUS	control
739	0.452174	MUS	control
740	0.473034	MUS	control
741	0.537175	MUS	control
742	0.437582	MUS	control
743	0.440734	MUS	control
744	0.472163	MUS	control
745	0.469488	MUS	control
746	0.453817	MUS	control
747	0.471498	MUS	control
748	0.450559	MUS	control
749	0.465306	MUS	control
750	0.479854	MUS	control
751	0.424092	MUS	control
752	0.4126	MUS	control
753	0.431182	MUS	control
754	0.473613	MUS	control
755	0.469478	MUS	control
756	0.439704	MUS	control
757	0.484187	MUS	control
758	0.402666	MUS	control
759	0.438923	MUS	control
760	0.461827	MUS	control
761	0.491124	MUS	control
762	0.438049	MUS	control
763	0.405517	MUS	control
764	0.424232	MUS	control
765	0.498218	MUS	control
766	0.439353	MUS	control
767	0.456195	MUS	control
768	0.473855	MUS	control
769	0.471777	MUS	control
770	0.406309	MUS	control
771	0.431958	MUS	control
772	0.445937	MUS	control
773	0.446464	MUS	control
774	0.41788	MUS	control
775	0.269757	MUS	control
776	0.398084	MUS	control
777	0.436353	MUS	control
778	0.496087	MUS	control
779	0.492114	MUS	control
780	0.459277	MUS	control
781	0.417742	MUS	control
782	0.399207	MUS	control
783	0.452582	MUS	control
784	0.452667	MUS	control
785	0.437014	MUS	control
786	0.473316	MUS	control
787	0.421261	MUS	control
788	0.427479	MUS	control
789	0.476282	MUS	control
790	0.466404	MUS	control
791	0.438871	MUS	control
792	0.448677	MUS	control
793	0.495266	MUS	control
794	0.463691	MUS	control
795	0.523089	MUS	control
796	0.44657	MUS	control
797	0.462404	MUS	control
798	0.468909	MUS	control
799	0.479899	MUS	control
800	0.466503	MUS	control
801	0.448665	MUS	control
802	0.478909	MUS	control
803	0.486225	MUS	control
804	0.425027	MUS	control
805	0.458331	MUS	control
806	0.476622	MUS	control
807	0.478254	MUS	control
808	0.441619	MUS	control
809	0.544028	MUS	control
810	0.386378	MUS	control
811	0.358296	MUS	control
812	0.365873	MUS	control
813	0.393662	MUS	control
814	0.501416	MUS	control
815	0.486213	MUS	control
816	0.370027	MUS	control
817	0.405843	MUS	control
818	0.336332	MUS	control
819	0.40138	MUS	control
820	0.348426	MUS	control
821	0.35664	MUS	control
822	0.491687	MUS	control
823	0.470461	MUS	control
824	0.437594	MUS	control
825	0.47831	MUS	control
826	0.418618	MUS	control
827	0.467389	MUS	control
828	0.50655	MUS	control
829	0.488932	MUS	control
830	0.464673	MUS	control
831	0.477772	MUS	control
832	0.427736	MUS	control
833	0.501377	MUS	control
834	0.480853	MUS	control
835	0.477599	MUS	control
836	0.441142	MUS	control
837	0.49216	MUS	control
838	0.451	MUS	control
839	0.490136	MUS	control
840	0.484678	MUS	control
841	0.448037	MUS	control
842	0.465612	MUS	control
843	0.455392	MUS	control
844	0.501298	MUS	control
845	0.499969	MUS	control
846	0.449019	MUS	control
847	0.420123	MUS	control
848	0.468185	MUS	control
849	0.487685	MUS	control
850	0.469478	MUS	control
851	0.479664	MUS	control
852	0.469903	MUS	control
853	0.47459	MUS	control
854	0.52281	MUS	control
855	0.428688	MUS	control
856	0.435655	MUS	control
857	0.442708	MUS	control
858	0.484281	MUS	control
859	0.490775	MUS	control
860	0.460464	MUS	control
861	0.491252	MUS	control
862	0.459616	MUS	control
863	0.401714	MUS	control
864	0.444722	MUS	control
865	0.484717	MUS	control
866	0.483745	MUS	control
867	0.478388	MUS	control
868	0.482556	MUS	control
869	0.506725	MUS	control
870	0.516401	MUS	control
871	0.425258	MUS	control
872	0.481063	MUS	control
873	0.453239	MUS	control
874	0.439627	MUS	control
875	0.269765	MUS	control
876	0.405644	MUS	control
877	0.425294	MUS	control
878	0.441856	MUS	control
879	0.422411	MUS	control
880	0.451515	MUS	control
881	0.428044	MUS	control
882	0.46346	MUS	control
883	0.488421	MUS	control
884	0.354797	MUS	control
885	0.474454	MUS	control
886	0.450906	MUS	control
887	0.486509	MUS	control
888	0.435634	MUS	control
889	0.448796	MUS	control
890	0.45504	MUS	control
891	0.512034	MUS	control
892	0.299393	MUS	control
893	0.152312	MUS	control
894	0.438827	MUS	control
895	0.504854	MUS	control
896	0.446278	MUS	control
897	0.436163	MUS	control
898	0.401339	MUS	control
899	0.472655	MUS	control
900	0.506306	MUS	control
901	0.46671	MUS	control
902	0.459297	MUS	control
903	0.439702	MUS	control
904	0.486592	MUS	control
905	0.484826	MUS	control
906	0.459195	MUS	control
907	0.45301	MUS	control
908	0.484478	MUS	control
909	0.474717	MUS	control
910	0.471223	MUS	control
911	0.461359	MUS	control
912	0.494896	MUS	control
913	0.470154	MUS	control
914	0.428927	MUS	control
915	0.477365	MUS	control
916	0.454256	MUS	control
917	0.462534	MUS	control
918	0.476197	MUS	control
919	0.44925	MUS	control
920	0.467974	MUS	control
921	0.446761	MUS	control
922	0.431279	MUS	control
923	0.452833	MUS	control
924	0.423786	MUS	control
925	0.49277	MUS	control
926	0.488572	MUS	control
927	0.451029	MUS	control
928	0.472765	MUS	control
929	0.477095	MUS	control
930	0.43162	MUS	control
931	0.462452	MUS	control
932	0.449758	MUS	control
933	0.445293	MUS	control
934	0.444625	MUS	control
935	0.473771	MUS	control
936	0.44903	MUS	control
937	0.459017	MUS	control
938	0.476317	MUS	control
939	0.464999	MUS	control
940	0.468612	MUS	control
941	0.465283	MUS	control
942	0.443325	MUS	control
943	0.462509	MUS	control
944	0.496299	MUS	control
945	0.489362	MUS	control
946	0.473143	MUS	control
947	0.481597	MUS	control
948	0.475006	MUS	control
949	0.454801	MUS	control
950	0.453664	MUS	control
951	0.454565	MUS	control
952	0.470535	MUS	control
953	0.495788	MUS	control
954	0.473104	MUS	control
955	0.50229	MUS	control
956	0.470144	MUS	control
957	0.45804	MUS	control
958	0.476816	MUS	control
959	0.486108	MUS	control
960	0.472337	MUS	control
961	0.47013	MUS	control
962	0.457208	MUS	control
963	-0.884035	MUS	control
964	0.46546	MUS	control
965	0.488163	MUS	control
966	0.451917	MUS	control
967	0.471313	MUS	control
968	0.459328	MUS	control
969	0.445935	MUS	control
970	0.458173	MUS	control
971	0.464399	MUS	control
972	0.475835	MUS	control
973	0.484578	MUS	control
974	0.463392	MUS	control
975	0.480476	MUS	control
976	0.480327	MUS	control
977	0.45963	MUS	control
978	0.434242	MUS	control
979	0.457249	MUS	control
980	0.468461	MUS	control
981	0.466391	MUS	control
982	0.463472	MUS	control
983	0.481276	MUS	control
984	0.490627	MUS	control
985	0.458582	MUS	control
986	0.482995	MUS	control
987	0.505925	MUS	control
988	0.452761	MUS	control
989	0.47329	MUS	control
990	0.458816	MUS	control
991	0.0260631	MUS	control
992	0.475315	MUS	control
993	0.481557	MUS	control
994	0.443656	MUS	control
995	0.437957	MUS	control
996	0.472118	MUS	control
997	0.484026	MUS	control
998	0.445688	MUS	control
999	0.470078	MUS	control
1000	0.411827	MUS	control
1001	0.457562	MUS	control
1002	0.472159	MUS	control
1003	0.458687	MUS	control
1004	0.454134	MUS	control
1005	0.459053	MUS	control
1006	0.533725	MUS	control
1007	0.456039	MUS	control
1008	0.497245	MUS	control
1009	0.455308	MUS	control
1010	0.492533	MUS	control
1011	0.536942	MUS	control
1012	0.501317	MUS	control
1013	0.466232	MUS	control
1014	0.448947	MUS	control
1015	0.48933	MUS	control
1016	0.4867	MUS	control
1017	0.483172	MUS	control
1018	0.428288	MUS	control
1019	0.408403	MUS	control
1020	0.470008	MUS	control
1021	0.373287	MUS	control
1022	0.459271	MUS	control
1023	0.458168	MUS	control
1024	0.481073	MUS	control
1025	0.466684	MUS	control
1026	0.498307	MUS	control
1027	0.377227	MUS	control
1028	0.438953	MUS	control
1029	0.462274	MUS	control
1030	0.426102	MUS	control
1031	0.503155	MUS	control
1032	0.406303	MUS	control
1033	0.471803	MUS	control
1034	0.484342	MUS	control
1035	0.565071	MUS	control
1036	0.458411	MUS	control
1037	0.0413041	MUS	control
1038	0.405389	MUS	control
1039	0.418441	MUS	control
1040	0.432582	MUS	control
1041	0.455566	MUS	control
1042	0.459018	MUS	control
1043	0.47177	MUS	control
1044	0.478654	MUS	control
1045	0.48	MUS	control
1046	0.453472	MUS	control
1047	0.474661	MUS	control
1048	0.487824	MUS	control
1049	0.448109	MUS	control
1050	0.439607	MUS	control
1051	0.478412	MUS	control
1052	0.470568	MUS	control
1053	0.475516	MUS	control
1054	0.457654	MUS	control
1055	0.474909	MUS	control
1056	0.480093	MUS	control
1057	0.453027	MUS	control
1058	0.463349	MUS	control
1059	0.483269	MUS	control
1060	0.491599	MUS	control
1061	0.41827	MUS	control
1062	0.441547	MUS	control
1063	0.437509	MUS	control
1064	0.471104	MUS	control
1065	0.472537	MUS	control
1066	0.451511	MUS	control
1067	0.498367	MUS	control
1068	0.501101	MUS	control
1069	0.395486	MUS	control
1070	0.48032	MUS	control
1071	0.418574	MUS	control
1072	0.485997	MUS	control
1073	0.458021	MUS	control
1074	0.455956	MUS	control
1075	0.464112	MUS	control
1076	0.35892	MUS	control
1077	0.482214	MUS	control
1078	0.477604	MUS	control
1079	0.485596	MUS	control
1080	0.45639	MUS	control
1081	0.464895	MUS	control
1082	0.480664	MUS	control
1083	0.516021	MUS	control
1084	0.471936	MUS	control
1085	0.4674	MUS	control
1086	0.478593	MUS	control
1087	0.436736	MUS	control
1088	0.480139	MUS	control
1089	0.488623	MUS	control
1090	0.459526	MUS	control
1091	0.484662	MUS	control
1092	0.481107	MUS	control
1093	0.46048	MUS	control
1094	0.471644	MUS	control
1095	0.450595	MUS	control
1096	0.476877	MUS	control
1097	0.473552	MUS	control
1098	0.459081	MUS	control
1099	0.440971	MUS	control
1100	0.466943	MUS	control
1101	0.477559	MUS	control
1102	0.454906	MUS	control
1103	0.506901	MUS	control
1104	0.435732	MUS	control
1105	0.476857	MUS	control
1106	0.463775	MUS	control
1107	0.464673	MUS	control
1108	0.476188	MUS	control
1109	0.470251	MUS	control
1110	0.476748	MUS	control
1111	0.492059	MUS	control
1112	0.475933	MUS	control
1113	0.494519	MUS	control
1114	0.467697	MUS	control
1115	0.450392	MUS	control
1116	0.469702	MUS	control
1117	0.479616	MUS	control
1118	0.47436	MUS	control
1119	0.474527	MUS	control
1120	0.462612	MUS	control
1121	0.439822	MUS	control
1122	0.38013	MUS	control
1123	0.45191	MUS	control
1124	0.495603	MUS	control
1125	0.468802	MUS	control
1126	0.476739	MUS	control
1127	0.490727	MUS	control
1128	0.438353	MUS	control
1129	0.451445	MUS	control
1130	0.469572	MUS	control
1131	0.404637	MUS	control
1132	0.509809	MUS	control
1133	0.476098	MUS	control
1134	0.49072	MUS	control
1135	0.473373	MUS	control
1136	0.460487	MUS	control
1137	0.47405	MUS	control
1138	0.46383	MUS	control
1139	0.456478	MUS	control
1140	0.437488	MUS	control
1141	-1.67139	MS	control
1142	-1.8346	MS	control
1143	-1.98616	MS	control
1144	-1.95285	MS	control
1145	-1.89486	MS	control
1146	-1.96306	MS	control
1147	-1.86409	MS	control
1148	-0.929679	MS	control
1149	-1.78993	MS	control
1150	-1.9455	MS	control
1151	-1.76433	MS	control
1152	-1.81352	MS	control
1153	-1.85738	MS	control
1154	-1.9455	MS	control
1155	-1.93355	MS	control
1156	-1.94131	MS	control
1157	-1.93768	MS	control
1158	-1.9278	MS	control
1159	-1.98201	MS	control
1160	-1.9873	MS	control
1161	-1.98747	MS	control
1162	-1.77242	MS	control
1163	-1.84357	MS	control
1164	-1.90736	MS	control
1165	-1.93093	MS	control
1166	-1.98049	MS	control
1167	-1.91569	MS	control
1168	-1.874	MS	control
1169	-1.94041	MS	control
1170	-1.94954	MS	control
1171	-1.96559	MS	control
1172	-1.93417	MS	control
1173	-1.7935	MS	control
1174	-1.82831	MS	control
1175	-1.79532	MS	control
1176	-1.82617	MS	control
1177	-1.90522	MS	control
1178	-1.80566	MS	control
1179	-1.83168	MS	control
1180	-1.96492	MS	control
1181	-1.9748	MS	control
1182	-1.98431	MS	control
1183	-1.98161	MS	control
1184	-1.96578	MS	control
1185	-1.98974	MS	control
1186	-1.96474	MS	control
1187	-1.95522	MS	control
1188	-1.98833	MS	control
1189	-1.89685	MS	control
1190	-1.90438	MS	control
1191	-1.85431	MS	control
1192	-1.97805	MS	control
1193	-1.92732	MS	control
1194	-1.93951	MS	control
1195	-1.9038	MS	control
1196	-1.9216	MS	control
1197	-1.77864	MS	control
1198	-1.9714	MS	control
1199	-1.97577	MS	control
1200	-1.95959	MS	control
1201	-1.95345	MS	control
1202	-1.94516	MS	control
1203	-1.88561	MS	control
1204	-1.89526	MS	control
1205	-1.95234	MS	control
1206	-1.98241	MS	control
1207	-1.97792	MS	control
1208	-1.97534	MS	control
1209	-1.92398	MS	control
1210	-1.75675	MS	control
1211	-1.90564	MS	control
1212	-1.95669	MS	control
1213	-1.91532	MS	control
1214	-1.95781	MS	control
1215	-1.902	MS	control
1216	-1.70132	MS	control
1217	-1.95218	MS	control
1218	-1.98351	MS	control
1219	-1.9688	MS	control
1220	-1.9334	MS	control
1221	-1.84403	MS	control
1222	-1.91512	MS	control
1223	-1.92085	MS	control
1224	-1.90152	MS	control
1225	-1.91046	MS	control
1226	-1.91372	MS	control
1227	-1.98289	MS	control
1228	-1.97419	MS	control
1229	-1.95966	MS	control
1230	-1.96929	MS	control
1231	-1.94112	MS	control
1232	-1.88504	MS	control
1233	-1.91421	MS	control
1234	-1.94453	MS	control
1235	-1.95083	MS	control
1236	-1.76873	MS	control
1237	-1.73186	MS	control
1238	-1.78161	MS	control
1239	-1.8827	MS	control
1240	-1.9853	MS	control
1241	-1.97901	MS	control
1242	-1.96799	MS	control
1243	-1.97753	MS	control
1244	-1.85853	MS	control
1245	-1.95427	MS	control
1246	-1.94654	MS	control
1247	-1.90773	MS	control
1248	-1.8756	MS	control
1249	-1.91395	MS	control
1250	-1.69606	MS	control
1251	-1.92281	MS	control
1252	-1.73813	MS	control
1253	-1.97299	MS	control
1254	-1.97189	MS	control
1255	-1.9661	MS	control
1256	-1.88899	MS	control
1257	-1.95649	MS	control
1258	-1.97422	MS	control
1259	-1.8656	MS	control
1260	-1.87311	MS	control
1261	-1.82905	MS	control
1262	-1.91681	MS	control
1263	-1.97179	MS	control
1264	-1.97024	MS	control
1265	-1.97644	MS	control
1266	-1.98122	MS	control
1267	-1.98328	MS	control
1268	-1.99279	MS	control
1269	-1.97024	MS	control
1270	-1.95978	MS	control
1271	-1.98438	MS	control
1272	-1.97283	MS	control
1273	-1.75324	MS	control
1274	-1.83346	MS	control
1275	-1.9229	MS	control
1276	-1.92759	MS	control
1277	-1.92338	MS	control
1278	-1.98299	MS	control
1279	-1.95551	MS	control
1280	-1.96283	MS	control
1281	-1.9511	MS	control
1282	-1.98326	MS	control
1283	-1.97784	MS	control
1284	-1.99071	MS	control
1285	-1.98404	MS	control
1286	-1.98285	MS	control
1287	-1.99699	MS	control
1288	-1.99359	MS	control
1289	-1.99708	MS	control
1290	-1.92747	MS	control
1291	-1.73159	MS	control
1292	-1.90835	MS	control
1293	-1.84039	MS	control
1294	-1.90145	MS	control
1295	-1.98545	MS	control
1296	-1.97297	MS	control
1297	-1.9819	MS	control
1298	-1.98429	MS	control
1299	-1.97517	MS	control
1300	-1.95322	MS	control
1301	-1.96614	MS	control
1302	-1.93005	MS	control
1303	-1.87035	MS	control
1304	-1.89072	MS	control
1305	-1.91532	MS	control
1306	-1.98087	MS	control
1307	-1.97469	MS	control
1308	-1.83427	MS	control
1309	-1.91193	MS	control
1310	-1.84772	MS	control
1311	-1.81745	MS	control
1312	-1.91049	MS	control
1313	-1.92166	MS	control
1314	-1.93494	MS	control
1315	-1.98344	MS	control
1316	-1.79356	MS	control
1317	-1.97114	MS	control
1318	-1.94624	MS	control
1319	-1.9596	MS	control
1320	-1.91763	MS	control
1321	-1.84294	MS	control
1322	-1.86816	MS	control
1323	-1.82037	MS	control
1324	-1.9211	MS	control
1325	-1.90997	MS	control
1326	-1.93572	MS	control
1327	-1.97099	MS	control
1328	-1.56153	MS	control
1329	-1.87049	MS	control
1330	-1.90377	MS	control
1331	-1.89828	MS	control
1332	-1.87043	MS	control
1333	-1.85551	MS	control
1334	-1.93805	MS	control
1335	-1.85948	MS	control
1336	-1.93769	MS	control
1337	-1.93097	MS	control
1338	-1.88566	MS	control
1339	-1.98641	MS	control
1340	-1.85989	MS	control
1341	-1.90567	MS	control
1342	-1.9521	MS	control
1343	-1.88145	MS	control
1344	-1.69803	MS	control
1345	-1.80554	MS	control
1346	-1.71298	MS	control
1347	-1.94969	MS	control
1348	-1.85202	MS	control
1349	-1.85659	MS	control
1350	-1.78756	MS	control
1351	-1.8532	MS	control
1352	-1.81359	MS	control
1353	-1.79083	MS	control
1354	-1.80227	MS	control
1355	-1.82659	MS	control
1356	-1.93441	MS	control
1357	-1.91927	MS	control
1358	-1.87757	MS	control
1359	-1.8991	MS	control
1360	-1.90182	MS	control
1361	-1.70136	MS	control
1362	-1.61179	MS	control
1363	-1.95837	MS	control
1364	-1.91408	MS	control
1365	-1.92647	MS	control
1366	-1.95388	MS	control
1367	-1.97825	MS	control
1368	-1.98849	MS	control
1369	-1.94598	MS	control
1370	-1.9874	MS	control
1371	-1.90656	MS	control
1372	-1.96084	MS	control
1373	-1.96502	MS	control
1374	-1.93969	MS	control
1375	-1.97707	MS	control
1376	-1.98792	MS	control
1377	-1.96772	MS	control
1378	-1.86449	MS	control
1379	-1.74549	MS	control
1380	-1.55134	MS	control
1381	-1.73296	MS	control
1382	-1.68803	MS	control
1383	-1.92328	MS	control
1384	-1.88208	MS	control
1385	-1.8775	MS	control
1386	-1.75605	MS	control
1387	-1.82729	MS	control
1388	-1.69625	MS	control
1389	-1.74266	MS	control
1390	-1.80758	MS	control
1391	-1.80852	MS	control
1392	-1.88491	MS	control
1393	-1.90094	MS	control
1394	-1.94257	MS	control
1395	-1.93793	MS	control
1396	-1.91389	MS	control
1397	-1.95092	MS	control
1398	-1.91576	MS	control
1399	-1.90653	MS	control
1400	-1.91187	MS	control
1401	-1.98256	MS	control
1402	-1.964	MS	control
1403	-1.96634	MS	control
1404	-1.94677	MS	control
1405	-1.97342	MS	control
1406	-1.99432	MS	control
1407	-1.98962	MS	control
1408	-1.97804	MS	control
1409	-1.94285	MS	control
1410	-1.98792	MS	control
1411	-1.97802	MS	control
1412	-1.97864	MS	control
1413	-1.98293	MS	control
1414	-1.9712	MS	control
1415	-1.91719	MS	control
1416	-1.94695	MS	control
1417	-1.95543	MS	control
1418	-1.99379	MS	control
1419	-1.88576	MS	control
1420	-1.95812	MS	control
1421	-1.96951	MS	control
1422	-1.83259	MS	control
1423	-1.85269	MS	control
1424	-1.69044	MS	control
1425	-1.82606	MS	control
1426	-1.93217	MS	control
1427	-1.94854	MS	control
1428	-1.95052	MS	control
1429	-1.94102	MS	control
1430	-1.93974	MS	control
1431	-1.97644	MS	control
1432	-1.98693	MS	control
1433	-1.87406	MS	control
1434	-1.95889	MS	control
1435	-1.85751	MS	control
1436	-1.97955	MS	control
1437	-1.98386	MS	control
1438	-1.89272	MS	control
1439	-1.94217	MS	control
1440	-1.77943	MS	control
1441	-1.87032	MS	control
1442	-1.9757	MS	control
1443	-1.93711	MS	control
1444	-1.93819	MS	control
1445	-1.88817	MS	control
1446	-1.8196	MS	control
1447	-1.8213	MS	control
1448	-1.91306	MS	control
1449	-1.81664	MS	control
1450	-1.98056	MS	control
1451	-1.90803	MS	control
1452	-1.87603	MS	control
1453	-1.74972	MS	control
1454	-1.83211	MS	control
1455	-1.99074	MS	control
1456	-1.99355	MS	control
1457	-1.97649	MS	control
1458	-1.92212	MS	control
1459	-1.93784	MS	control
1460	-1.83622	MS	control
1461	-1.73807	MS	control
1462	-1.74728	MS	control
1463	-1.66029	MS	control
1464	-1.86468	MS	control
1465	-1.85337	MS	control
1466	-1.85509	MS	control
1467	-1.86443	MS	control
1468	-1.73732	MS	control
1469	-1.7309	MS	control
1470	-1.75548	MS	control
1471	-1.66813	MS	control
1472	-1.97387	MS	control
1473	-1.82085	MS	control
1474	-1.98806	MS	control
1475	-1.98445	MS	control
1476	-1.9746	MS	control
1477	-1.97556	MS	control
1478	-1.91396	MS	control
1479	-1.80591	MS	control
1480	-1.94227	MS	control
1481	-1.92924	MS	control
1482	-1.93757	MS	control
1483	-1.9861	MS	control
1484	-1.92805	MS	control
1485	-1.96815	MS	control
1486	-1.981	MS	control
1487	-1.96981	MS	control
1488	-1.99009	MS	control
1489	-1.96971	MS	control
1490	-1.9744	MS	control
1491	-1.92506	MS	control
1492	-1.93469	MS	control
1493	-1.94031	MS	control
1494	-1.72348	MS	control
1495	-1.9876	MS	control
1496	-1.98386	MS	control
1497	-1.974	MS	control
1498	-1.94668	MS	control
1499	-1.93708	MS	control
1500	-1.74922	MS	control
1501	-1.95643	MS	control
1502	-1.8537	MS	control
1503	-1.94075	MS	control
1504	-1.98076	MS	control
1505	-1.97914	MS	control
1506	-1.98124	MS	control
1507	-1.98302	MS	control
1508	-1.98672	MS	control
1509	-1.98887	MS	control
1510	-1.98501	MS	control
1511	-1.98381	MS	control
1512	-1.70122	MS	control
1513	-1.97754	MS	control
1514	-1.96246	MS	control
1515	-1.97561	MS	control
1516	-1.99403	MS	control
1517	-1.98645	MS	control
1518	-1.99205	MS	control
1519	-1.97862	MS	control
1520	-1.97724	MS	control
1521	-1.96831	MS	control
1522	-1.99151	MS	control
1523	-1.96997	MS	control
1524	-1.97097	MS	control
1525	-1.95893	MS	control
1526	-1.98694	MS	control
1527	-1.9903	MS	control
1528	-1.97508	MS	control
1529	-1.99359	MS	control
1530	-1.98095	MS	control
1531	-1.96742	MS	control
1532	-1.95522	MS	control
1533	1.07008	MS	control
1534	-1.96787	MS	control
1535	-1.95455	MS	control
1536	-1.99409	MS	control
1537	-1.95489	MS	control
1538	-1.93695	MS	control
1539	-1.97	MS	control
1540	-1.80838	MS	control
1541	-1.9533	MS	control
1542	-1.96138	MS	control
1543	-1.97866	MS	control
1544	-1.97896	MS	control
1545	-1.97858	MS	control
1546	-1.97954	MS	control
1547	-1.96793	MS	control
1548	-1.9844	MS	control
1549	-1.99349	MS	control
1550	-1.98212	MS	control
1551	-1.83987	MS	control
1552	-1.94586	MS	control
1553	-1.98596	MS	control
1554	-1.97914	MS	control
1555	-1.97634	MS	control
1556	-1.97054	MS	control
1557	-1.98242	MS	control
1558	-1.96981	MS	control
1559	-1.90179	MS	control
1560	-1.88912	MS	control
1561	-1.92427	MS	control
1562	-1.96453	MS	control
1563	-1.95933	MS	control
1564	-1.91898	MS	control
1565	-1.94569	MS	control
1566	-1.97948	MS	control
1567	-1.95844	MS	control
1568	-1.89781	MS	control
1569	-1.81251	MS	control
1570	-1.81193	MS	control
1571	-1.99268	MS	control
1572	-1.98977	MS	control
1573	-1.96128	MS	control
1574	-1.96577	MS	control
1575	-1.97664	MS	control
1576	-1.9291	MS	control
1577	-1.94832	MS	control
1578	-1.97535	MS	control
1579	-1.96802	MS	control
1580	-1.96484	MS	control
1581	-1.96252	MS	control
1582	-1.96368	MS	control
1583	-1.96236	MS	control
1584	-1.98454	MS	control
1585	-1.99341	MS	control
1586	-1.99202	MS	control
1587	-1.98205	MS	control
1588	-1.88728	MS	control
1589	-1.95472	MS	control
1590	-1.98258	MS	control
1591	-1.91353	MS	control
1592	-1.97978	MS	control
1593	-1.98253	MS	control
1594	-1.99177	MS	control
1595	-1.98906	MS	control
1596	-1.96854	MS	control
1597	-1.93654	MS	control
1598	-1.97775	MS	control
1599	-1.95784	MS	control
1600	-1.94455	MS	control
1601	-1.93981	MS	control
1602	-1.89792	MS	control
1603	-1.96045	MS	control
1604	-1.87267	MS	control
1605	-1.78569	MS	control
1606	-1.97483	MS	control
1607	-1.88306	MS	control
1608	-1.79759	MS	control
1609	-1.84164	MS	control
1610	-1.83415	MS	control
1611	-1.97998	MS	control
1612	-1.96404	MS	control
1613	-1.98321	MS	control
1614	-1.98521	MS	control
1615	-1.97808	MS	control
1616	-1.98719	MS	control
1617	-1.95302	MS	control
1618	-1.98604	MS	control
1619	-1.98539	MS	control
1620	-1.93588	MS	control
1621	-1.9936	MS	control
1622	-1.98617	MS	control
1623	-1.69336	MS	control
1624	-1.98892	MS	control
1625	-1.868	MS	control
1626	-1.94787	MS	control
1627	-1.97946	MS	control
1628	-1.98383	MS	control
1629	-1.99449	MS	control
1630	-1.93117	MS	control
1631	-1.88731	MS	control
1632	-1.95182	MS	control
1633	-1.93507	MS	control
1634	-1.94443	MS	control
1635	-1.9891	MS	control
1636	-1.90246	MS	control
1637	-1.77888	MS	control
1638	-1.964	MS	control
1639	-1.97025	MS	control
1640	-1.94068	MS	control
1641	-1.95762	MS	control
1642	-1.93335	MS	control
1643	-1.94655	MS	control
1644	-1.87866	MS	control
1645	-1.95661	MS	control
1646	-1.8977	MS	control
1647	-1.94143	MS	control
1648	-1.91942	MS	control
1649	-1.88151	MS	control
1650	-1.94175	MS	control
1651	-1.99674	MS	control
1652	-1.98881	MS	control
1653	-1.99643	MS	control
1654	-1.92572	MS	control
1655	-1.90653	MS	control
1656	-1.92525	MS	control
1657	-1.9419	MS	control
1658	-1.99299	MS	control
1659	-1.98888	MS	control
1660	-1.98176	MS	control
1661	-1.96969	MS	control
1662	-1.94413	MS	control
1663	-1.9312	MS	control
1664	-1.93628	MS	control
1665	-1.65768	MS	control
1666	-1.90655	MS	control
1667	-1.97552	MS	control
1668	-1.89964	MS	control
1669	-1.91025	MS	control
1670	-1.96211	MS	control
1671	-1.95593	MS	control
1672	-1.90253	MS	control
1673	-1.85937	MS	control
1674	-1.92165	MS	control
1675	-1.96466	MS	control
1676	-1.95064	MS	control
1677	-1.97851	MS	control
1678	-1.95663	MS	control
1679	-1.96768	MS	control
1680	-1.99023	MS	control
1681	-1.97401	MS	control
1682	-1.98261	MS	control
1683	-1.9691	MS	control
1684	-1.95868	MS	control
1685	-1.96114	MS	control
1686	-1.98866	MS	control
1687	-1.9694	MS	control
1688	-1.95992	MS	control
1689	-1.91823	MS	control
1690	-1.96466	MS	control
1691	-1.82276	MS	control
1692	-1.71785	MS	control
1693	-1.70053	MS	control
1694	-1.65646	MS	control
1695	-1.96657	MS	control
1696	-1.99463	MS	control
1697	-1.97873	MS	control
1698	-1.93566	MS	control
1699	-1.88489	MS	control
1700	-1.9452	MS	control
1701	-1.98754	MS	control
1702	-1.97743	MS	control
1703	-1.95886	MS	control
1704	-1.94067	MS	control
1705	-1.97706	MS	control
1706	-1.97585	MS	control
1707	-1.974	MS	control
1708	-1.91269	MS	control
1709	-1.86039	MS	control
1710	-1.89073	MS	control
1711	0.873004	naive.C	cvid
1712	0.773866	naive.C	cvid
1713	0.608707	naive.C	cvid
1714	0.693545	naive.C	cvid
1715	0.754638	naive.C	cvid
1716	0.674119	naive.C	cvid
1717	0.674322	naive.C	cvid
1718	-0.2195	naive.C	cvid
1719	0.393439	naive.C	cvid
1720	0.745437	naive.C	cvid
1721	0.845127	naive.C	cvid
1722	0.865598	naive.C	cvid
1723	0.812966	naive.C	cvid
1724	0.730588	naive.C	cvid
1725	0.698706	naive.C	cvid
1726	0.709434	naive.C	cvid
1727	0.70967	naive.C	cvid
1728	0.734935	naive.C	cvid
1729	0.610244	naive.C	cvid
1730	0.582005	naive.C	cvid
1731	0.610879	naive.C	cvid
1732	0.822011	naive.C	cvid
1733	0.783536	naive.C	cvid
1734	0.760765	naive.C	cvid
1735	0.672417	naive.C	cvid
1736	0.622503	naive.C	cvid
1737	0.705157	naive.C	cvid
1738	0.771918	naive.C	cvid
1739	0.708715	naive.C	cvid
1740	0.676492	naive.C	cvid
1741	0.664028	naive.C	cvid
1742	0.74436	naive.C	cvid
1743	0.856536	naive.C	cvid
1744	0.814159	naive.C	cvid
1745	0.874388	naive.C	cvid
1746	0.819321	naive.C	cvid
1747	0.72148	naive.C	cvid
1748	0.818246	naive.C	cvid
1749	0.785571	naive.C	cvid
1750	0.65107	naive.C	cvid
1751	0.642125	naive.C	cvid
1752	0.61727	naive.C	cvid
1753	0.589478	naive.C	cvid
1754	0.606032	naive.C	cvid
1755	0.596016	naive.C	cvid
1756	0.705318	naive.C	cvid
1757	0.677205	naive.C	cvid
1758	0.585431	naive.C	cvid
1759	0.738697	naive.C	cvid
1760	0.751425	naive.C	cvid
1761	0.792127	naive.C	cvid
1762	0.635018	naive.C	cvid
1763	0.752876	naive.C	cvid
1764	0.688389	naive.C	cvid
1765	0.71558	naive.C	cvid
1766	0.709516	naive.C	cvid
1767	0.806597	naive.C	cvid
1768	0.630194	naive.C	cvid
1769	0.626808	naive.C	cvid
1770	0.630562	naive.C	cvid
1771	0.672363	naive.C	cvid
1772	0.727504	naive.C	cvid
1773	0.759501	naive.C	cvid
1774	0.758512	naive.C	cvid
1775	0.662146	naive.C	cvid
1776	0.61011	naive.C	cvid
1777	0.617127	naive.C	cvid
1778	0.643609	naive.C	cvid
1779	0.701913	naive.C	cvid
1780	0.866969	naive.C	cvid
1781	0.724856	naive.C	cvid
1782	0.662656	naive.C	cvid
1783	0.741175	naive.C	cvid
1784	0.653082	naive.C	cvid
1785	0.751556	naive.C	cvid
1786	0.859005	naive.C	cvid
1787	0.671542	naive.C	cvid
1788	0.614589	naive.C	cvid
1789	0.632946	naive.C	cvid
1790	0.70766	naive.C	cvid
1791	0.775046	naive.C	cvid
1792	0.718198	naive.C	cvid
1793	0.718379	naive.C	cvid
1794	0.735314	naive.C	cvid
1795	0.714987	naive.C	cvid
1796	0.69356	naive.C	cvid
1797	0.604594	naive.C	cvid
1798	0.640827	naive.C	cvid
1799	0.664702	naive.C	cvid
1800	0.644948	naive.C	cvid
1801	0.671472	naive.C	cvid
1802	0.819049	naive.C	cvid
1803	0.712865	naive.C	cvid
1804	0.794776	naive.C	cvid
1805	0.729749	naive.C	cvid
1806	0.829862	naive.C	cvid
1807	0.895366	naive.C	cvid
1808	0.820611	naive.C	cvid
1809	0.770385	naive.C	cvid
1810	0.611999	naive.C	cvid
1811	0.612274	naive.C	cvid
1812	0.628946	naive.C	cvid
1813	0.628468	naive.C	cvid
1814	0.783067	naive.C	cvid
1815	0.767384	naive.C	cvid
1816	0.697042	naive.C	cvid
1817	0.736516	naive.C	cvid
1818	0.774245	naive.C	cvid
1819	0.741195	naive.C	cvid
1820	0.960691	naive.C	cvid
1821	0.698263	naive.C	cvid
1822	0.877127	naive.C	cvid
1823	0.614985	naive.C	cvid
1824	0.639208	naive.C	cvid
1825	0.688583	naive.C	cvid
1826	0.762166	naive.C	cvid
1827	0.687681	naive.C	cvid
1828	0.584914	naive.C	cvid
1829	0.768549	naive.C	cvid
1830	0.768226	naive.C	cvid
1831	0.861171	naive.C	cvid
1832	0.724828	naive.C	cvid
1833	0.602123	naive.C	cvid
1834	0.641322	naive.C	cvid
1835	0.607567	naive.C	cvid
1836	0.612431	naive.C	cvid
1837	0.598004	naive.C	cvid
1838	0.589057	naive.C	cvid
1839	0.677088	naive.C	cvid
1840	0.683795	naive.C	cvid
1841	0.61443	naive.C	cvid
1842	0.603169	naive.C	cvid
1843	0.833007	naive.C	cvid
1844	0.863253	naive.C	cvid
1845	0.704059	naive.C	cvid
1846	0.708311	naive.C	cvid
1847	0.713799	naive.C	cvid
1848	0.608409	naive.C	cvid
1849	0.712851	naive.C	cvid
1850	0.703334	naive.C	cvid
1851	0.657713	naive.C	cvid
1852	0.604065	naive.C	cvid
1853	0.616663	naive.C	cvid
1854	0.576834	naive.C	cvid
1855	0.592244	naive.C	cvid
1856	0.604918	naive.C	cvid
1857	0.56936	naive.C	cvid
1858	0.570232	naive.C	cvid
1859	0.568541	naive.C	cvid
1860	0.704919	naive.C	cvid
1861	0.822965	naive.C	cvid
1862	0.833671	naive.C	cvid
1863	0.799714	naive.C	cvid
1864	0.773545	naive.C	cvid
1865	0.610137	naive.C	cvid
1866	0.621066	naive.C	cvid
1867	0.613269	naive.C	cvid
1868	0.597141	naive.C	cvid
1869	0.596596	naive.C	cvid
1870	0.677826	naive.C	cvid
1871	0.666461	naive.C	cvid
1872	0.725346	naive.C	cvid
1873	0.723993	naive.C	cvid
1874	0.779212	naive.C	cvid
1875	0.729566	naive.C	cvid
1876	0.616635	naive.C	cvid
1877	0.647179	naive.C	cvid
1878	0.788448	naive.C	cvid
1879	0.724718	naive.C	cvid
1880	0.782447	naive.C	cvid
1881	0.887507	naive.C	cvid
1882	0.801535	naive.C	cvid
1883	0.715793	naive.C	cvid
1884	0.680331	naive.C	cvid
1885	0.592645	naive.C	cvid
1886	0.862562	naive.C	cvid
1887	0.63787	naive.C	cvid
1888	0.682738	naive.C	cvid
1889	0.681542	naive.C	cvid
1890	0.713522	naive.C	cvid
1891	0.794117	naive.C	cvid
1892	0.781798	naive.C	cvid
1893	0.823565	naive.C	cvid
1894	0.688485	naive.C	cvid
1895	0.705038	naive.C	cvid
1896	0.697242	naive.C	cvid
1897	0.624368	naive.C	cvid
1898	0.932473	naive.C	cvid
1899	0.762773	naive.C	cvid
1900	0.747154	naive.C	cvid
1901	0.729769	naive.C	cvid
1902	0.772874	naive.C	cvid
1903	0.867391	naive.C	cvid
1904	0.839944	naive.C	cvid
1905	0.743993	naive.C	cvid
1906	0.699711	naive.C	cvid
1907	0.69747	naive.C	cvid
1908	0.72006	naive.C	cvid
1909	0.588568	naive.C	cvid
1910	0.807126	naive.C	cvid
1911	0.746469	naive.C	cvid
1912	0.667529	naive.C	cvid
1913	0.75561	naive.C	cvid
1914	0.917678	naive.C	cvid
1915	0.917561	naive.C	cvid
1916	0.89855	naive.C	cvid
1917	0.689702	naive.C	cvid
1918	0.782667	naive.C	cvid
1919	0.850066	naive.C	cvid
1920	0.870117	naive.C	cvid
1921	0.799108	naive.C	cvid
1922	0.845435	naive.C	cvid
1923	0.792631	naive.C	cvid
1924	0.83567	naive.C	cvid
1925	0.788633	naive.C	cvid
1926	0.67493	naive.C	cvid
1927	0.77308	naive.C	cvid
1928	0.78105	naive.C	cvid
1929	0.733151	naive.C	cvid
1930	0.716346	naive.C	cvid
1931	0.859801	naive.C	cvid
1932	0.914552	naive.C	cvid
1933	0.639526	naive.C	cvid
1934	0.710575	naive.C	cvid
1935	0.654584	naive.C	cvid
1936	0.67505	naive.C	cvid
1937	0.614885	naive.C	cvid
1938	0.598337	naive.C	cvid
1939	0.653051	naive.C	cvid
1940	0.598402	naive.C	cvid
1941	0.727351	naive.C	cvid
1942	0.626628	naive.C	cvid
1943	0.630529	naive.C	cvid
1944	0.729666	naive.C	cvid
1945	0.630594	naive.C	cvid
1946	0.587962	naive.C	cvid
1947	0.629607	naive.C	cvid
1948	0.781925	naive.C	cvid
1949	0.718429	naive.C	cvid
1950	0.938236	naive.C	cvid
1951	0.878579	naive.C	cvid
1952	0.923133	naive.C	cvid
1953	0.813295	naive.C	cvid
1954	0.72172	naive.C	cvid
1955	0.72222	naive.C	cvid
1956	0.913497	naive.C	cvid
1957	0.816942	naive.C	cvid
1958	0.926961	naive.C	cvid
1959	0.889248	naive.C	cvid
1960	0.886412	naive.C	cvid
1961	0.905238	naive.C	cvid
1962	0.727341	naive.C	cvid
1963	0.733919	naive.C	cvid
1964	0.703606	naive.C	cvid
1965	0.670193	naive.C	cvid
1966	0.771381	naive.C	cvid
1967	0.668366	naive.C	cvid
1968	0.670344	naive.C	cvid
1969	0.690444	naive.C	cvid
1970	0.719835	naive.C	cvid
1971	0.625074	naive.C	cvid
1972	0.676842	naive.C	cvid
1973	0.641575	naive.C	cvid
1974	0.656829	naive.C	cvid
1975	0.619898	naive.C	cvid
1976	0.620152	naive.C	cvid
1977	0.578528	naive.C	cvid
1978	0.639263	naive.C	cvid
1979	0.670474	naive.C	cvid
1980	0.593248	naive.C	cvid
1981	0.638916	naive.C	cvid
1982	0.613707	naive.C	cvid
1983	0.624409	naive.C	cvid
1984	0.60411	naive.C	cvid
1985	0.687666	naive.C	cvid
1986	0.693511	naive.C	cvid
1987	0.70573	naive.C	cvid
1988	0.604399	naive.C	cvid
1989	0.702879	naive.C	cvid
1990	0.653318	naive.C	cvid
1991	0.624273	naive.C	cvid
1992	0.777243	naive.C	cvid
1993	0.758587	naive.C	cvid
1994	0.833125	naive.C	cvid
1995	0.817396	naive.C	cvid
1996	0.724461	naive.C	cvid
1997	0.6996	naive.C	cvid
1998	0.652272	naive.C	cvid
1999	0.67513	naive.C	cvid
[truncated: 1,421 more rows]

## Sheet: Supp. Fig 3b
PCA generated with DNA methylation data from Supplementary Data 5

## Sheet: Supp. Fig 3c
	chr	start	end	ID	Naive Ctrl	US-mem Ctrl	S-mem Ctrl		chr	start	end	ID	Naive CVID	US-mem CVID	S-mem CVID
1	chr1	0	5000000	1	0.788138	0.776609	0.687404		chr1	0	5000000	1	0.794271	0.773331	0.72587
2	chr1	5000000	10000000	2	0.844846	0.835494	0.748194		chr1	5000000	10000000	2	0.85075	0.834911	0.798415
3	chr1	10000000	15000000	3	0.873388	0.865591	0.76301		chr1	10000000	15000000	3	0.879146	0.863371	0.823641
4	chr1	15000000	20000000	4	0.82553	0.812243	0.707658		chr1	15000000	20000000	4	0.832539	0.810921	0.763672
5	chr1	20000000	25000000	5	0.825051	0.815942	0.728915		chr1	20000000	25000000	5	0.830748	0.814985	0.77526
6	chr1	25000000	30000000	6	0.8089	0.800226	0.741387		chr1	25000000	30000000	6	0.812959	0.79968	0.775804
7	chr1	30000000	35000000	7	0.821577	0.808925	0.698553		chr1	30000000	35000000	7	0.82837	0.80723	0.765581
8	chr1	35000000	40000000	8	0.815562	0.805393	0.736769		chr1	35000000	40000000	8	0.821118	0.804654	0.777455
9	chr1	40000000	45000000	9	0.82397	0.817841	0.760357		chr1	40000000	45000000	9	0.827522	0.815695	0.794938
10	chr1	45000000	50000000	10	0.839547	0.831301	0.714673		chr1	45000000	50000000	10	0.844496	0.829017	0.79399
11	chr1	50000000	55000000	11	0.854998	0.850598	0.795173		chr1	50000000	55000000	11	0.858604	0.850037	0.827982
12	chr1	55000000	60000000	12	0.908266	0.902788	0.754382		chr1	55000000	60000000	12	0.913735	0.898664	0.866614
13	chr1	60000000	65000000	13	0.89362	0.888852	0.780193		chr1	60000000	65000000	13	0.897399	0.886891	0.864884
14	chr1	65000000	70000000	14	0.88464	0.878446	0.715762		chr1	65000000	70000000	14	0.889029	0.874971	0.844662
15	chr1	70000000	75000000	15	0.945639	0.942919	0.758642		chr1	70000000	75000000	15	0.95039	0.940135	0.90084
16	chr1	75000000	80000000	16	0.911174	0.908376	0.737699		chr1	75000000	80000000	16	0.9155	0.904649	0.864217
17	chr1	80000000	85000000	17	0.926616	0.922097	0.769176		chr1	80000000	85000000	17	0.930398	0.919963	0.89117
18	chr1	85000000	90000000	18	0.881295	0.878502	0.816632		chr1	85000000	90000000	18	0.885412	0.876998	0.864621
19	chr1	90000000	95000000	19	0.8586	0.854745	0.773129		chr1	90000000	95000000	19	0.862257	0.853047	0.834192
20	chr1	95000000	100000000	20	0.933835	0.932092	0.746319		chr1	95000000	100000000	20	0.938926	0.927734	0.891786
21	chr1	100000000	105000000	21	0.928017	0.925036	0.777102		chr1	100000000	105000000	21	0.932928	0.921636	0.893527
22	chr1	105000000	110000000	22	0.867923	0.864217	0.781217		chr1	105000000	110000000	22	0.872482	0.862356	0.843188
23	chr1	110000000	115000000	23	0.83241	0.825852	0.735899		chr1	110000000	115000000	23	0.837519	0.82341	0.796363
24	chr1	115000000	120000000	24	0.870443	0.861013	0.731003		chr1	115000000	120000000	24	0.874716	0.858803	0.831902
25	chr1	120000000	125000000	25	0.872038	0.875572	0.725288		chr1	120000000	125000000	25	0.879824	0.867376	0.812534
26	chr1	125000000	130000000	26	0.841175	0.870507	0.846		chr1	125000000	130000000	26	0.857814	0.867248	0.88605
27	chr1	130000000	135000000	27	NA	NA	NA		chr1	130000000	135000000	27	NA	NA	NA
28	chr1	135000000	140000000	28	NA	NA	NA		chr1	135000000	140000000	28	NA	NA	NA
29	chr1	140000000	145000000	29	0.68524	0.713054	0.630012		chr1	140000000	145000000	29	0.697344	0.711114	0.6745
30	chr1	145000000	150000000	30	0.772776	0.770214	0.706523		chr1	145000000	150000000	30	0.778054	0.767883	0.753981
31	chr1	150000000	155000000	31	0.824043	0.815155	0.755827		chr1	150000000	155000000	31	0.828355	0.813748	0.792404
32	chr1	155000000	160000000	32	0.785828	0.776263	0.700032		chr1	155000000	160000000	32	0.79008	0.77391	0.749882
33	chr1	160000000	165000000	33	0.863078	0.853674	0.745434		chr1	160000000	165000000	33	0.868763	0.851514	0.828097
34	chr1	165000000	170000000	34	0.853008	0.848039	0.739184		chr1	165000000	170000000	34	0.858543	0.845685	0.816702
35	chr1	170000000	175000000	35	0.913291	0.910654	0.841893		chr1	170000000	175000000	35	0.917623	0.908867	0.891801
36	chr1	175000000	180000000	36	0.901921	0.892245	0.76388		chr1	175000000	180000000	36	0.907172	0.889059	0.85828
37	chr1	180000000	185000000	37	0.863525	0.857799	0.761563		chr1	180000000	185000000	37	0.869285	0.854635	0.830512
38	chr1	185000000	190000000	38	0.955528	0.951599	0.809898		chr1	185000000	190000000	38	0.959404	0.948313	0.920509
39	chr1	190000000	195000000	39	0.962682	0.961687	0.794974		chr1	190000000	195000000	39	0.967205	0.957788	0.924808
40	chr1	195000000	200000000	40	0.92933	0.925112	0.797895		chr1	195000000	200000000	40	0.932568	0.921424	0.899107
41	chr1	200000000	205000000	41	0.838578	0.829354	0.734095		chr1	200000000	205000000	41	0.843605	0.827497	0.792533
42	chr1	205000000	210000000	42	0.847871	0.838448	0.733762		chr1	205000000	210000000	42	0.853311	0.834685	0.807265
43	chr1	210000000	215000000	43	0.874509	0.869646	0.756734		chr1	210000000	215000000	43	0.878281	0.866406	0.835745
44	chr1	215000000	220000000	44	0.932461	0.926122	0.741104		chr1	215000000	220000000	44	0.937598	0.92055	0.885804
45	chr1	220000000	225000000	45	0.882149	0.877338	0.786434		chr1	220000000	225000000	45	0.886411	0.875883	0.848852
46	chr1	225000000	230000000	46	0.815396	0.809756	0.735301		chr1	225000000	230000000	46	0.820216	0.808553	0.783436
47	chr1	230000000	235000000	47	0.876747	0.870524	0.77305		chr1	230000000	235000000	47	0.881662	0.868905	0.844745
48	chr1	235000000	240000000	48	0.916083	0.910775	0.796823		chr1	235000000	240000000	48	0.920941	0.908421	0.880757
49	chr1	240000000	245000000	49	0.908685	0.904698	0.796015		chr1	240000000	245000000	49	0.913795	0.902347	0.878782
50	chr1	245000000	248956422	50	0.904758	0.90017	0.834006		chr1	245000000	248956422	50	0.909808	0.900747	0.882967
51	chr2	0	5000000	51	0.912969	0.907386	0.769516		chr2	0	5000000	51	0.921057	0.904604	0.857645
52	chr2	5000000	10000000	52	0.891955	0.885528	0.762596		chr2	5000000	10000000	52	0.897222	0.88283	0.851535
53	chr2	10000000	15000000	53	0.888248	0.881904	0.780829		chr2	10000000	15000000	53	0.893133	0.878261	0.848735
54	chr2	15000000	20000000	54	0.908578	0.901958	0.737215		chr2	15000000	20000000	54	0.9139	0.897863	0.856444
55	chr2	20000000	25000000	55	0.886335	0.882029	0.758452		chr2	20000000	25000000	55	0.891625	0.878248	0.842119
56	chr2	25000000	30000000	56	0.842299	0.835847	0.767951		chr2	25000000	30000000	56	0.847551	0.835426	0.808553
57	chr2	30000000	35000000	57	0.931136	0.925876	0.849294		chr2	30000000	35000000	57	0.935217	0.924273	0.904919
58	chr2	35000000	40000000	58	0.892194	0.886631	0.800113		chr2	35000000	40000000	58	0.895926	0.883981	0.864836
59	chr2	40000000	45000000	59	0.865534	0.863131	0.781007		chr2	40000000	45000000	59	0.868797	0.861645	0.840665
60	chr2	45000000	50000000	60	0.868908	0.86659	0.782476		chr2	45000000	50000000	60	0.872967	0.86434	0.842407
61	chr2	50000000	55000000	61	0.936684	0.934502	0.802077		chr2	50000000	55000000	61	0.940764	0.931617	0.903196
62	chr2	55000000	60000000	62	0.93122	0.926175	0.790059		chr2	55000000	60000000	62	0.93511	0.922311	0.898745
63	chr2	60000000	65000000	63	0.855234	0.851179	0.816237		chr2	60000000	65000000	63	0.85811	0.848919	0.840388
64	chr2	65000000	70000000	64	0.871511	0.864462	0.74228		chr2	65000000	70000000	64	0.87688	0.860487	0.835515
65	chr2	70000000	75000000	65	0.79296	0.787053	0.700015		chr2	70000000	75000000	65	0.796357	0.784696	0.753164
66	chr2	75000000	80000000	66	0.956024	0.951132	0.734379		chr2	75000000	80000000	66	0.962311	0.945657	0.901894
67	chr2	80000000	85000000	67	0.94203	0.936156	0.731794		chr2	80000000	85000000	67	0.946214	0.930786	0.891726
68	chr2	85000000	90000000	68	0.843577	0.840512	0.766734		chr2	85000000	90000000	68	0.848732	0.838522	0.815063
69	chr2	90000000	95000000	69	0.822532	0.819221	0.632622		chr2	90000000	95000000	69	0.831841	0.81244	0.765003
70	chr2	95000000	100000000	70	0.847835	0.844692	0.784319		chr2	95000000	100000000	70	0.851939	0.842377	0.815513
71	chr2	100000000	105000000	71	0.882712	0.874525	0.751277		chr2	100000000	105000000	71	0.888299	0.872011	0.842369
72	chr2	105000000	110000000	72	0.903309	0.89862	0.767575		chr2	105000000	110000000	72	0.909027	0.896852	0.860691
73	chr2	110000000	115000000	73	0.850854	0.84161	0.741172		chr2	110000000	115000000	73	0.8568	0.837773	0.813296
74	chr2	115000000	120000000	74	0.871017	0.862696	0.677676		chr2	115000000	120000000	74	0.878072	0.858269	0.81389
75	chr2	120000000	125000000	75	0.910866	0.904926	0.733198		chr2	120000000	125000000	75	0.916539	0.900056	0.848505
76	chr2	125000000	130000000	76	0.892333	0.887046	0.757287		chr2	125000000	130000000	76	0.897961	0.88519	0.843549
77	chr2	130000000	135000000	77	0.850147	0.844153	0.732981		chr2	130000000	135000000	77	0.856089	0.842108	0.809018
78	chr2	135000000	140000000	78	0.93282	0.930313	0.788432		chr2	135000000	140000000	78	0.938808	0.926898	0.899298
79	chr2	140000000	145000000	79	0.954605	0.947259	0.846671		chr2	140000000	145000000	79	0.957736	0.944344	0.925006
80	chr2	145000000	150000000	80	0.940094	0.938454	0.835914		chr2	145000000	150000000	80	0.94428	0.934408	0.912573
81	chr2	150000000	155000000	81	0.925437	0.920967	0.763914		chr2	150000000	155000000	81	0.930085	0.917822	0.88396
82	chr2	155000000	160000000	82	0.908341	0.904388	0.793946		chr2	155000000	160000000	82	0.912506	0.902768	0.884352
83	chr2	160000000	165000000	83	0.897956	0.896439	0.725892		chr2	160000000	165000000	83	0.902374	0.893226	0.85982
84	chr2	165000000	170000000	84	0.919502	0.915838	0.818007		chr2	165000000	170000000	84	0.923421	0.914576	0.894699
85	chr2	170000000	175000000	85	0.835706	0.83349	0.756001		chr2	170000000	175000000	85	0.839234	0.831433	0.811414
86	chr2	175000000	180000000	86	0.799624	0.797238	0.699764		chr2	175000000	180000000	86	0.801518	0.794028	0.776616
87	chr2	180000000	185000000	87	0.91859	0.912981	0.788068		chr2	180000000	185000000	87	0.922809	0.910722	0.886304
88	chr2	185000000	190000000	88	0.943273	0.938142	0.789245		chr2	185000000	190000000	88	0.947164	0.935844	0.905003
89	chr2	190000000	195000000	89	0.918266	0.913869	0.791977		chr2	190000000	195000000	89	0.922319	0.911863	0.888331
90	chr2	195000000	200000000	90	0.881254	0.879526	0.742685		chr2	195000000	200000000	90	0.885216	0.876609	0.845398
91	chr2	200000000	205000000	91	0.897207	0.892829	0.813775		chr2	200000000	205000000	91	0.900896	0.891126	0.87225
92	chr2	205000000	210000000	92	0.898026	0.889046	0.769936		chr2	205000000	210000000	92	0.903366	0.885839	0.861673
93	chr2	210000000	215000000	93	0.943478	0.938818	0.771782		chr2	210000000	215000000	93	0.948059	0.933508	0.906673
94	chr2	215000000	220000000	94	0.811254	0.804484	0.683175		chr2	215000000	220000000	94	0.815483	0.80207	0.760884
95	chr2	220000000	225000000	95	0.896362	0.890213	0.742937		chr2	220000000	225000000	95	0.901366	0.88679	0.852718
96	chr2	225000000	230000000	96	0.927303	0.922518	0.759077		chr2	225000000	230000000	96	0.932168	0.919137	0.882847
97	chr2	230000000	235000000	97	0.843624	0.83843	0.765695		chr2	230000000	235000000	97	0.848139	0.837172	0.808457
98	chr2	235000000	240000000	98	0.880557	0.873649	0.762776		chr2	235000000	240000000	98	0.887179	0.871885	0.830191
99	chr2	240000000	242193529	99	0.824212	0.819288	0.729149		chr2	240000000	242193529	99	0.831926	0.816013	0.767385
100	chr3	0	5000000	100	0.92957	0.923677	0.762433		chr3	0	5000000	100	0.935692	0.920857	0.887209
101	chr3	5000000	10000000	101	0.903294	0.895683	0.745252		chr3	5000000	10000000	101	0.907514	0.892359	0.857439
102	chr3	10000000	15000000	102	0.860433	0.850514	0.752317		chr3	10000000	15000000	102	0.866614	0.848321	0.810281
103	chr3	15000000	20000000	103	0.903419	0.898391	0.82893		chr3	15000000	20000000	103	0.908422	0.895436	0.879905
104	chr3	20000000	25000000	104	0.921914	0.920824	0.767093		chr3	20000000	25000000	104	0.927166	0.917288	0.88741
105	chr3	25000000	30000000	105	0.919025	0.915345	0.725485		chr3	25000000	30000000	105	0.922558	0.911676	0.872873
106	chr3	30000000	35000000	106	0.894735	0.891656	0.802953		chr3	30000000	35000000	106	0.899822	0.889458	0.872326
107	chr3	35000000	40000000	107	0.872856	0.865918	0.731544		chr3	35000000	40000000	107	0.876789	0.861199	0.82966
108	chr3	40000000	45000000	108	0.86878	0.865636	0.789941		chr3	40000000	45000000	108	0.872675	0.862873	0.844158
109	chr3	45000000	50000000	109	0.836466	0.831224	0.785364		chr3	45000000	50000000	109	0.840338	0.830428	0.809066
110	chr3	50000000	55000000	110	0.831907	0.823352	0.729726		chr3	50000000	55000000	110	0.835862	0.821835	0.787746
111	chr3	55000000	60000000	111	0.89895	0.893636	0.799734		chr3	55000000	60000000	111	0.904389	0.891208	0.868751
112	chr3	60000000	65000000	112	0.910511	0.902852	0.744065		chr3	60000000	65000000	112	0.915564	0.899305	0.87016
113	chr3	65000000	70000000	113	0.922834	0.919038	0.762352		chr3	65000000	70000000	113	0.928349	0.916213	0.883862
114	chr3	70000000	75000000	114	0.908643	0.903796	0.781371		chr3	70000000	75000000	114	0.913454	0.901453	0.87834
115	chr3	75000000	80000000	115	0.935487	0.929114	0.758033		chr3	75000000	80000000	115	0.940578	0.925319	0.89321
116	chr3	80000000	85000000	116	0.975971	0.970912	0.777311		chr3	80000000	85000000	116	0.980164	0.966696	0.929778
117	chr3	85000000	90000000	117	0.95673	0.950649	0.759312		chr3	85000000	90000000	117	0.960428	0.947779	0.911451
118	chr3	90000000	95000000	118	0.975081	0.971018	0.825944		chr3	90000000	95000000	118	0.979064	0.968602	0.940157
119	chr3	95000000	100000000	119	0.932224	0.924965	0.727371		chr3	95000000	100000000	119	0.936354	0.920592	0.883047
120	chr3	100000000	105000000	120	0.931172	0.930059	0.822158		chr3	100000000	105000000	120	0.935629	0.926809	0.907226
121	chr3	105000000	110000000	121	0.935847	0.934777	0.843779		chr3	105000000	110000000	121	0.940288	0.931572	0.915199
122	chr3	110000000	115000000	122	0.904951	0.902566	0.822636		chr3	110000000	115000000	122	0.910104	0.899271	0.885382
123	chr3	115000000	120000000	123	0.927114	0.919232	0.745822		chr3	115000000	120000000	123	0.933216	0.914355	0.881575
124	chr3	120000000	125000000	124	0.878743	0.874481	0.769771		chr3	120000000	125000000	124	0.884019	0.872181	0.840783
125	chr3	125000000	130000000	125	0.831475	0.826584	0.755442		chr3	125000000	130000000	125	0.836701	0.825367	0.795086
126	chr3	130000000	135000000	126	0.882471	0.876267	0.735668		chr3	130000000	135000000	126	0.887323	0.874362	0.836802
127	chr3	135000000	140000000	127	0.875931	0.868351	0.741697		chr3	135000000	140000000	127	0.881341	0.864323	0.831808
128	chr3	140000000	145000000	128	0.894409	0.89154	0.790815		chr3	140000000	145000000	128	0.898982	0.888581	0.861956
129	chr3	145000000	150000000	129	0.872045	0.866971	0.713396		chr3	145000000	150000000	129	0.87552	0.862607	0.83491
130	chr3	150000000	155000000	130	0.912076	0.908569	0.790198		chr3	150000000	155000000	130	0.916268	0.905858	0.879809
131	chr3	155000000	160000000	131	0.884341	0.878958	0.752243		chr3	155000000	160000000	131	0.88796	0.876214	0.852212
132	chr3	160000000	165000000	132	0.932872	0.926098	0.774861		chr3	160000000	165000000	132	0.936972	0.922374	0.890854
133	chr3	165000000	170000000	133	0.914291	0.909578	0.711349		chr3	165000000	170000000	133	0.917777	0.906436	0.868389
134	chr3	170000000	175000000	134	0.920745	0.91472	0.800567		chr3	170000000	175000000	134	0.923801	0.912596	0.888691
135	chr3	175000000	180000000	135	0.936987	0.933334	0.821366		chr3	175000000	180000000	135	0.941249	0.930485	0.90786
136	chr3	180000000	185000000	136	0.852841	0.845857	0.752807		chr3	180000000	185000000	136	0.855972	0.843554	0.81895
137	chr3	185000000	190000000	137	0.898917	0.894353	0.825312		chr3	185000000	190000000	137	0.903418	0.892558	0.876049
138	chr3	190000000	195000000	138	0.891286	0.884876	0.774795		chr3	190000000	195000000	138	0.896001	0.882332	0.854986
139	chr3	195000000	198295559	139	0.842926	0.83732	0.786718		chr3	195000000	198295559	139	0.848251	0.837226	0.811558
140	chr4	0	5000000	140	0.800433	0.79364	0.731276		chr4	0	5000000	140	0.806437	0.792607	0.760095
141	chr4	5000000	10000000	141	0.83484	0.824855	0.702832		chr4	5000000	10000000	141	0.843548	0.823123	0.771935
142	chr4	10000000	15000000	142	0.906384	0.90094	0.741066		chr4	10000000	15000000	142	0.911272	0.898917	0.865238
143	chr4	15000000	20000000	143	0.914091	0.907915	0.734634		chr4	15000000	20000000	143	0.919039	0.903586	0.866969
144	chr4	20000000	25000000	144	0.933324	0.925115	0.71537		chr4	20000000	25000000	144	0.939316	0.922086	0.874752
145	chr4	25000000	30000000	145	0.929407	0.925697	0.789649		chr4	25000000	30000000	145	0.934323	0.922887	0.88909
146	chr4	30000000	35000000	146	0.966775	0.959186	0.757655		chr4	30000000	35000000	146	0.970433	0.956621	0.921041
147	chr4	35000000	40000000	147	0.910764	0.907701	0.8255		chr4	35000000	40000000	147	0.914555	0.905405	0.886471
148	chr4	40000000	45000000	148	0.89182	0.885942	0.772718		chr4	40000000	45000000	148	0.896404	0.884599	0.853949
149	chr4	45000000	50000000	149	0.889168	0.882527	0.742546		chr4	45000000	50000000	149	0.895943	0.878321	0.85163
150	chr4	50000000	55000000	150	0.868885	0.862737	0.734558		chr4	50000000	55000000	150	0.873191	0.859843	0.829482
151	chr4	55000000	60000000	151	0.899756	0.894987	0.754985		chr4	55000000	60000000	151	0.905046	0.891435	0.85971
152	chr4	60000000	65000000	152	0.971544	0.966083	0.746783		chr4	60000000	65000000	152	0.976897	0.960541	0.915801
153	chr4	65000000	70000000	153	0.963806	0.955154	0.748761		chr4	65000000	70000000	153	0.968424	0.949701	0.91012
154	chr4	70000000	75000000	154	0.905354	0.900756	0.730457		chr4	70000000	75000000	154	0.909859	0.896424	0.862036
155	chr4	75000000	80000000	155	0.892171	0.890098	0.777688		chr4	75000000	80000000	155	0.896781	0.88734	0.864809
156	chr4	80000000	85000000	156	0.855615	0.850903	0.750977		chr4	80000000	85000000	156	0.858965	0.847712	0.827726
157	chr4	85000000	90000000	157	0.904715	0.901184	0.818629		chr4	85000000	90000000	157	0.909182	0.898989	0.885475
158	chr4	90000000	95000000	158	0.947792	0.943224	0.787026		chr4	90000000	95000000	158	0.951843	0.94156	0.913044
159	chr4	95000000	100000000	159	0.930879	0.925768	0.759059		chr4	95000000	100000000	159	0.935418	0.922736	0.889537
160	chr4	100000000	105000000	160	0.918563	0.916485	0.817468		chr4	100000000	105000000	160	0.922718	0.912632	0.891124
161	chr4	105000000	110000000	161	0.896337	0.894481	0.77911		chr4	105000000	110000000	161	0.900535	0.891772	0.867226
162	chr4	110000000	115000000	162	0.88213	0.880161	0.761874		chr4	110000000	115000000	162	0.885782	0.878196	0.856715
163	chr4	115000000	120000000	163	0.937833	0.934888	0.775608		chr4	115000000	120000000	163	0.94191	0.932149	0.900456
164	chr4	120000000	125000000	164	0.903684	0.901004	0.761589		chr4	120000000	125000000	164	0.908033	0.897697	0.872961
165	chr4	125000000	130000000	165	0.930824	0.924383	0.781735		chr4	125000000	130000000	165	0.934193	0.921687	0.893513
166	chr4	130000000	135000000	166	0.964606	0.956216	0.772446		chr4	130000000	135000000	166	0.969733	0.952199	0.916323
167	chr4	135000000	140000000	167	0.933494	0.926824	0.789691		chr4	135000000	140000000	167	0.937174	0.924618	0.894776
168	chr4	140000000	145000000	168	0.887869	0.883917	0.711401		chr4	140000000	145000000	168	0.892539	0.880825	0.849131
169	chr4	145000000	150000000	169	0.900083	0.897716	0.757265		chr4	145000000	150000000	169	0.904346	0.894691	0.862754
170	chr4	150000000	155000000	170	0.887287	0.886547	0.777741		chr4	150000000	155000000	170	0.891829	0.885456	0.857189
171	chr4	155000000	160000000	171	0.927029	0.921998	0.756992		chr4	155000000	160000000	171	0.931154	0.917664	0.887716
172	chr4	160000000	165000000	172	0.95895	0.952491	0.770677		chr4	160000000	165000000	172	0.963633	0.948325	0.916784
173	chr4	165000000	170000000	173	0.92679	0.924052	0.806169		chr4	165000000	170000000	173	0.932343	0.920263	0.897148
174	chr4	170000000	175000000	174	0.882722	0.88064	0.709316		chr4	170000000	175000000	174	0.886671	0.877449	0.845528
175	chr4	175000000	180000000	175	0.962585	0.957525	0.79363		chr4	175000000	180000000	175	0.966906	0.953705	0.92147
176	chr4	180000000	185000000	176	0.897804	0.894522	0.769583		chr4	180000000	185000000	176	0.903737	0.892559	0.864347
177	chr4	185000000	190000000	177	0.919253	0.914119	0.79138		chr4	185000000	190000000	177	0.925236	0.912196	0.88296
178	chr4	190000000	190214555	178	0.42735	0.407897	0.470675		chr4	190000000	190214555	178	0.441913	0.395879	0.474071
179	chr5	0	5000000	179	0.836276	0.828661	0.715124		chr5	0	5000000	179	0.845083	0.825719	0.78334
180	chr5	5000000	10000000	180	0.911047	0.900647	0.702938		chr5	5000000	10000000	180	0.919185	0.896243	0.848823
181	chr5	10000000	15000000	181	0.907811	0.901098	0.758759		chr5	10000000	15000000	181	0.913708	0.898259	0.862665
182	chr5	15000000	20000000	182	0.945956	0.94069	0.776699		chr5	15000000	20000000	182	0.95102	0.937535	0.898122
183	chr5	20000000	25000000	183	0.983276	0.97717	0.791612		chr5	20000000	25000000	183	0.988001	0.97368	0.941373
184	chr5	25000000	30000000	184	0.984433	0.979179	0.789065		chr5	25000000	30000000	184	0.988737	0.974556	0.940337
185	chr5	30000000	35000000	185	0.91566	0.909536	0.78765		chr5	30000000	35000000	185	0.92016	0.905436	0.880158
186	chr5	35000000	40000000	186	0.908735	0.903367	0.771293		chr5	35000000	40000000	186	0.914167	0.902007	0.871918
187	chr5	40000000	45000000	187	0.871412	0.866435	0.737885		chr5	40000000	45000000	187	0.876236	0.862974	0.838303
188	chr5	45000000	50000000	188	0.950249	0.949713	0.680694		chr5	45000000	50000000	188	0.964306	0.939621	0.863894
189	chr5	50000000	55000000	189	0.904529	0.903109	0.769394		chr5	50000000	55000000	189	0.909994	0.899043	0.871241
190	chr5	55000000	60000000	190	0.896482	0.892358	0.796303		chr5	55000000	60000000	190	0.901091	0.889184	0.870448
191	chr5	60000000	65000000	191	0.914915	0.911919	0.783188		chr5	60000000	65000000	191	0.919547	0.907766	0.879368
192	chr5	65000000	70000000	192	0.910222	0.911742	0.841652		chr5	65000000	70000000	192	0.914749	0.908992	0.892754
193	chr5	70000000	75000000	193	0.852082	0.849981	0.728945		chr5	70000000	75000000	193	0.855707	0.847041	0.818438
194	chr5	75000000	80000000	194	0.86388	0.862241	0.800488		chr5	75000000	80000000	194	0.867949	0.860495	0.847265
195	chr5	80000000	85000000	195	0.914182	0.911437	0.825986		chr5	80000000	85000000	195	0.918569	0.909523	0.894337
196	chr5	85000000	90000000	196	0.903321	0.90154	0.770648		chr5	85000000	90000000	196	0.907467	0.896232	0.875246
197	chr5	90000000	95000000	197	0.898475	0.896271	0.762829		chr5	90000000	95000000	197	0.901843	0.892119	0.868882
198	chr5	95000000	100000000	198	0.896719	0.893737	0.760837		chr5	95000000	100000000	198	0.900476	0.890176	0.864192
199	chr5	100000000	105000000	199	0.952218	0.948674	0.780892		chr5	100000000	105000000	199	0.956266	0.945239	0.912384
200	chr5	105000000	110000000	200	0.940029	0.937405	0.799494		chr5	105000000	110000000	200	0.943325	0.93438	0.905418
201	chr5	110000000	115000000	201	0.908022	0.900743	0.725135		chr5	110000000	115000000	201	0.913284	0.896908	0.861927
202	chr5	115000000	120000000	202	0.909175	0.905701	0.778978		chr5	115000000	120000000	202	0.913447	0.901979	0.875248
203	chr5	120000000	125000000	203	0.908814	0.908087	0.792688		chr5	120000000	125000000	203	0.91307	0.903292	0.881795
204	chr5	125000000	130000000	204	0.912152	0.906599	0.784127		chr5	125000000	130000000	204	0.916517	0.904351	0.878515
205	chr5	130000000	135000000	205	0.848606	0.844031	0.76389		chr5	130000000	135000000	205	0.85189	0.842674	0.817275
206	chr5	135000000	140000000	206	0.816957	0.809208	0.705373		chr5	135000000	140000000	206	0.821121	0.80715	0.773695
207	chr5	140000000	145000000	207	0.742923	0.735745	0.707334		chr5	140000000	145000000	207	0.746918	0.734734	0.744541
208	chr5	145000000	150000000	208	0.902676	0.897279	0.739665		chr5	145000000	150000000	208	0.907834	0.893796	0.858192
209	chr5	150000000	155000000	209	0.857932	0.847198	0.716485		chr5	150000000	155000000	209	0.862696	0.842571	0.809035
210	chr5	155000000	160000000	210	0.908158	0.9011	0.794791		chr5	155000000	160000000	210	0.913292	0.897871	0.87419
211	chr5	160000000	165000000	211	0.929194	0.923211	0.731083		chr5	160000000	165000000	211	0.934887	0.918252	0.880643
212	chr5	165000000	170000000	212	0.954429	0.948265	0.758129		chr5	165000000	170000000	212	0.959086	0.945372	0.898233
213	chr5	170000000	175000000	213	0.854276	0.844791	0.723486		chr5	170000000	175000000	213	0.859883	0.842496	0.805394
214	chr5	175000000	180000000	214	0.81409	0.807646	0.723856		chr5	175000000	180000000	214	0.819922	0.805315	0.771512
215	chr5	180000000	181538259	215	0.770417	0.760564	0.684023		chr5	180000000	181538259	215	0.774528	0.759501	0.729301
216	chr6	0	5000000	216	0.842324	0.834689	0.743363		chr6	0	5000000	216	0.84782	0.834199	0.804387
217	chr6	5000000	10000000	217	0.888956	0.885138	0.785142		chr6	5000000	10000000	217	0.894306	0.882197	0.861432
218	chr6	10000000	15000000	218	0.865812	0.859696	0.786233		chr6	10000000	15000000	218	0.869427	0.857419	0.843413
219	chr6	15000000	20000000	219	0.90804	0.90211	0.813879		chr6	15000000	20000000	219	0.912494	0.901384	0.8796
220	chr6	20000000	25000000	220	0.925716	0.922935	0.826693		chr6	20000000	25000000	220	0.930641	0.921412	0.901424
221	chr6	25000000	30000000	221	0.690153	0.674313	0.631594		chr6	25000000	30000000	221	0.693836	0.672969	0.67751
222	chr6	30000000	35000000	222	0.765489	0.756076	0.683899		chr6	30000000	35000000	222	0.77108	0.75412	0.7261
223	chr6	35000000	40000000	223	0.850831	0.844796	0.788569		chr6	35000000	40000000	223	0.855128	0.843108	0.823883
224	chr6	40000000	45000000	224	0.813145	0.802931	0.714078		chr6	40000000	45000000	224	0.817215	0.800142	0.768336
225	chr6	45000000	50000000	225	0.919078	0.913688	0.780563		chr6	45000000	50000000	225	0.92383	0.909994	0.885568
226	chr6	50000000	55000000	226	0.880411	0.876801	0.722767		chr6	50000000	55000000	226	0.887166	0.871977	0.84408
227	chr6	55000000	60000000	227	0.916262	0.913804	0.769653		chr6	55000000	60000000	227	0.923313	0.908175	0.883595
228	chr6	60000000	65000000	228	0.962871	0.959432	0.793993		chr6	60000000	65000000	228	0.968536	0.956406	0.921518
229	chr6	65000000	70000000	229	0.96605	0.95777	0.753926		chr6	65000000	70000000	229	0.971332	0.953263	0.917035
230	chr6	70000000	75000000	230	0.911464	0.906875	0.805577		chr6	70000000	75000000	230	0.913778	0.904763	0.879957
231	chr6	75000000	80000000	231	0.909227	0.905433	0.713238		chr6	75000000	80000000	231	0.914619	0.898642	0.864045
232	chr6	80000000	85000000	232	0.898844	0.891686	0.738972		chr6	80000000	85000000	232	0.903056	0.887397	0.861434
233	chr6	85000000	90000000	233	0.891342	0.885239	0.796848		chr6	85000000	90000000	233	0.895753	0.882533	0.861572
234	chr6	90000000	95000000	234	0.942219	0.938205	0.731649		chr6	90000000	95000000	234	0.946358	0.934398	0.89655
235	chr6	95000000	100000000	235	0.860706	0.855615	0.681653		chr6	95000000	100000000	235	0.865908	0.850476	0.819405
236	chr6	100000000	105000000	236	0.909189	0.903077	0.724913		chr6	100000000	105000000	236	0.912855	0.899072	0.864501
237	chr6	105000000	110000000	237	0.84178	0.837059	0.797852		chr6	105000000	110000000	237	0.844951	0.834617	0.827693
238	chr6	110000000	115000000	238	0.898823	0.8949	0.798403		chr6	110000000	115000000	238	0.90233	0.891324	0.874596
239	chr6	115000000	120000000	239	0.877857	0.872963	0.744413		chr6	115000000	120000000	239	0.882391	0.869068	0.846297
240	chr6	120000000	125000000	240	0.947349	0.943409	0.747039		chr6	120000000	125000000	240	0.951142	0.939306	0.902995
241	chr6	125000000	130000000	241	0.90647	0.902954	0.747711		chr6	125000000	130000000	241	0.91231	0.899836	0.871429
242	chr6	130000000	135000000	242	0.904783	0.903415	0.814184		chr6	130000000	135000000	242	0.908202	0.900631	0.881127
243	chr6	135000000	140000000	243	0.87385	0.86855	0.81404		chr6	135000000	140000000	243	0.878667	0.866234	0.856639
244	chr6	140000000	145000000	244	0.911547	0.906708	0.811292		chr6	140000000	145000000	244	0.914954	0.904995	0.886767
245	chr6	145000000	150000000	245	0.87789	0.87285	0.759924		chr6	145000000	150000000	245	0.882188	0.870385	0.84444
246	chr6	150000000	155000000	246	0.909238	0.907253	0.813814		chr6	150000000	155000000	246	0.913482	0.904499	0.879764
247	chr6	155000000	160000000	247	0.87635	0.87178	0.813674		chr6	155000000	160000000	247	0.882391	0.870489	0.854519
248	chr6	160000000	165000000	248	0.941187	0.937073	0.79437		chr6	160000000	165000000	248	0.947522	0.935401	0.900796
249	chr6	165000000	170000000	249	0.881087	0.876213	0.767742		chr6	165000000	170000000	249	0.88827	0.874414	0.835814
250	chr6	170000000	170805979	250	0.818249	0.819036	0.738967		chr6	170000000	170805979	250	0.82753	0.814941	0.780014
251	chr7	0	5000000	251	0.846245	0.842082	0.784383		chr7	0	5000000	251	0.853338	0.840445	0.810099
252	chr7	5000000	10000000	252	0.856204	0.851536	0.786802		chr7	5000000	10000000	252	0.859465	0.850784	0.828569
253	chr7	10000000	15000000	253	0.954717	0.948007	0.762138		chr7	10000000	15000000	253	0.957936	0.946273	0.910362
254	chr7	15000000	20000000	254	0.920083	0.917885	0.817994		chr7	15000000	20000000	254	0.923561	0.91528	0.897455
255	chr7	20000000	25000000	255	0.875523	0.874479	0.784149		chr7	20000000	25000000	255	0.879871	0.871387	0.851294
256	chr7	25000000	30000000	256	0.81263	0.808025	0.741729		chr7	25000000	30000000	256	0.816898	0.807304	0.795067
257	chr7	30000000	35000000	257	0.884366	0.878156	0.731801		chr7	30000000	35000000	257	0.889728	0.874003	0.836663
258	chr7	35000000	40000000	258	0.888368	0.880717	0.783874		chr7	35000000	40000000	258	0.892352	0.877569	0.859065
259	chr7	40000000	45000000	259	0.878381	0.873738	0.749553		chr7	40000000	45000000	259	0.883323	0.870958	0.836796
260	chr7	45000000	50000000	260	0.911209	0.902996	0.750134		chr7	45000000	50000000	260	0.916608	0.900143	0.862183
261	chr7	50000000	55000000	261	0.917162	0.907214	0.708814		chr7	50000000	55000000	261	0.922373	0.902851	0.856643
262	chr7	55000000	60000000	262	0.905639	0.891147	0.778104		chr7	55000000	60000000	262	0.914487	0.889296	0.86033
263	chr7	60000000	65000000	263	0.875808	0.878115	0.774556		chr7	60000000	65000000	263	0.894318	0.868443	0.853824
264	chr7	65000000	70000000	264	0.913821	0.91059	0.814889		chr7	65000000	70000000	264	0.919412	0.909897	0.88052
265	chr7	70000000	75000000	265	0.883649	0.880007	0.785959		chr7	70000000	75000000	265	0.889851	0.879015	0.8458
266	chr7	75000000	80000000	266	0.886513	0.882793	0.802515		chr7	75000000	80000000	266	0.891143	0.881066	0.861062
267	chr7	80000000	85000000	267	0.961562	0.956354	0.756804		chr7	80000000	85000000	267	0.965475	0.953393	0.918418
268	chr7	85000000	90000000	268	0.915914	0.911943	0.723455		chr7	85000000	90000000	268	0.92044	0.907448	0.87233
269	chr7	90000000	95000000	269	0.88027	0.881432	0.796615		chr7	90000000	95000000	269	0.884009	0.87773	0.864013
270	chr7	95000000	100000000	270	0.878541	0.873301	0.777137		chr7	95000000	100000000	270	0.882334	0.87039	0.844532
271	chr7	100000000	105000000	271	0.814251	0.808827	0.728567		chr7	100000000	105000000	271	0.818143	0.806614	0.778947
272	chr7	105000000	110000000	272	0.899605	0.897691	0.817422		chr7	105000000	110000000	272	0.904398	0.89606	0.875737
273	chr7	110000000	115000000	273	0.937893	0.931764	0.793334		chr7	110000000	115000000	273	0.941485	0.929324	0.902095
274	chr7	115000000	120000000	274	0.925299	0.919523	0.768071		chr7	115000000	120000000	274	0.929279	0.914975	0.887936
275	chr7	120000000	125000000	275	0.888579	0.885106	0.680458		chr7	120000000	125000000	275	0.893619	0.879102	0.84428
276	chr7	125000000	130000000	276	0.841362	0.838024	0.747384		chr7	125000000	130000000	276	0.845105	0.835143	0.810776
277	chr7	130000000	135000000	277	0.914208	0.904655	0.808682		chr7	130000000	135000000	277	0.919399	0.902847	0.873673
278	chr7	135000000	140000000	278	0.907265	0.901847	0.804967		chr7	135000000	140000000	278	0.911989	0.90019	0.877587
279	chr7	140000000	145000000	279	0.880516	0.872996	0.773061		chr7	140000000	145000000	279	0.884532	0.870213	0.846089
280	chr7	145000000	150000000	280	0.897683	0.891726	0.759778		chr7	145000000	150000000	280	0.902389	0.889067	0.855309
281	chr7	150000000	155000000	281	0.854248	0.847657	0.748063		chr7	150000000	155000000	281	0.859727	0.846053	0.815578
282	chr7	155000000	159345973	282	0.841336	0.836866	0.752221		chr7	155000000	159345973	282	0.848737	0.834466	0.796425
283	chr8	0	5000000	283	0.914323	0.909726	0.792566		chr8	0	5000000	283	0.92247	0.909364	0.871503
284	chr8	5000000	10000000	284	0.90826	0.900047	0.791456		chr8	5000000	10000000	284	0.913619	0.897686	0.868781
285	chr8	10000000	15000000	285	0.853126	0.847074	0.717716		chr8	10000000	15000000	285	0.858586	0.843642	0.807773
286	chr8	15000000	20000000	286	0.917834	0.91328	0.759783		chr8	15000000	20000000	286	0.922132	0.910784	0.877785
287	chr8	20000000	25000000	287	0.830517	0.821739	0.696613		chr8	20000000	25000000	287	0.835933	0.818829	0.780683
288	chr8	25000000	30000000	288	0.860202	0.85244	0.753331		chr8	25000000	30000000	288	0.865175	0.849593	0.822373
289	chr8	30000000	35000000	289	0.911416	0.9039	0.745204		chr8	30000000	35000000	289	0.915645	0.899361	0.864836
290	chr8	35000000	40000000	290	0.873407	0.867705	0.728375		chr8	35000000	40000000	290	0.878219	0.862768	0.8317
291	chr8	40000000	45000000	291	0.869156	0.861179	0.74386		chr8	40000000	45000000	291	0.877094	0.855443	0.824512
292	chr8	45000000	50000000	292	0.899673	0.895398	0.762208		chr8	45000000	50000000	292	0.911066	0.889266	0.843586
293	chr8	50000000	55000000	293	0.901039	0.896499	0.750973		chr8	50000000	55000000	293	0.906318	0.89326	0.860368
294	chr8	55000000	60000000	294	0.90678	0.900613	0.767039		chr8	55000000	60000000	294	0.912829	0.896615	0.865855
295	chr8	60000000	65000000	295	0.880292	0.875518	0.735171		chr8	60000000	65000000	295	0.885522	0.871566	0.844882
296	chr8	65000000	70000000	296	0.904802	0.899991	0.775515		chr8	65000000	70000000	296	0.90908	0.896627	0.867745
297	chr8	70000000	75000000	297	0.883388	0.87844	0.74898		chr8	70000000	75000000	297	0.887701	0.874803	0.847498
298	chr8	75000000	80000000	298	0.916167	0.910872	0.717079		chr8	75000000	80000000	298	0.919079	0.906444	0.870884
299	chr8	80000000	85000000	299	0.919649	0.916414	0.754166		chr8	80000000	85000000	299	0.924368	0.912156	0.877489
300	chr8	85000000	90000000	300	0.931904	0.926957	0.75089		chr8	85000000	90000000	300	0.935743	0.923522	0.888226
301	chr8	90000000	95000000	301	0.902396	0.899553	0.752852		chr8	90000000	95000000	301	0.906613	0.896306	0.862915
302	chr8	95000000	100000000	302	0.877279	0.873712	0.781743		chr8	95000000	100000000	302	0.88081	0.871992	0.850372
303	chr8	100000000	105000000	303	0.860232	0.853201	0.7582		chr8	100000000	105000000	303	0.863497	0.851033	0.828384
304	chr8	105000000	110000000	304	0.929467	0.926192	0.748789		chr8	105000000	110000000	304	0.932741	0.923335	0.889981
305	chr8	110000000	115000000	305	0.975729	0.972121	0.762813		chr8	110000000	115000000	305	0.97921	0.968016	0.927155
306	chr8	115000000	120000000	306	0.93736	0.932908	0.804733		chr8	115000000	120000000	306	0.941093	0.931197	0.905398
307	chr8	120000000	125000000	307	0.900054	0.898049	0.799686		chr8	120000000	125000000	307	0.904769	0.8948	0.874395
308	chr8	125000000	130000000	308	0.939824	0.935485	0.819707		chr8	125000000	130000000	308	0.943934	0.933229	0.902925
309	chr8	130000000	135000000	309	0.901604	0.894038	0.758954		chr8	130000000	135000000	309	0.907403	0.891084	0.855094
310	chr8	135000000	140000000	310	0.941457	0.931006	0.710667		chr8	135000000	140000000	310	0.950665	0.925248	0.868044
311	chr8	140000000	145000000	311	0.789157	0.780268	0.709275		chr8	140000000	145000000	311	0.794591	0.778528	0.738751
312	chr8	145000000	145138636	312	0.623349	0.619775	0.511386		chr8	145000000	145138636	312	0.634811	0.613048	0.586161
313	chr9	0	5000000	313	0.862715	0.857335	0.749669		chr9	0	5000000	313	0.867169	0.855013	0.83146
314	chr9	5000000	10000000	314	0.930426	0.929898	0.816229		chr9	5000000	10000000	314	0.934009	0.926536	0.902498
315	chr9	10000000	15000000	315	0.929564	0.923667	0.688732		chr9	10000000	15000000	315	0.936313	0.919147	0.875255
316	chr9	15000000	20000000	316	0.925423	0.91997	0.778845		chr9	15000000	20000000	316	0.929606	0.917238	0.885742
317	chr9	20000000	25000000	317	0.893034	0.88844	0.715645		chr9	20000000	25000000	317	0.896606	0.881974	0.854945
318	chr9	25000000	30000000	318	0.948822	0.945188	0.740478		chr9	25000000	30000000	318	0.954141	0.940881	0.897539
319	chr9	30000000	35000000	319	0.866885	0.858711	0.743867		chr9	30000000	35000000	319	0.871775	0.856164	0.827633
320	chr9	35000000	40000000	320	0.833794	0.82807	0.749791		chr9	35000000	40000000	320	0.838496	0.826144	0.80137
321	chr9	40000000	45000000	321	0.857357	0.856271	0.745179		chr9	40000000	45000000	321	0.869093	0.853274	0.826835
322	chr9	45000000	50000000	322	0.995653	0.978535	0.803314		chr9	45000000	50000000	322	0.989709	0.97888	0.947289
323	chr9	50000000	55000000	323	NA	NA	NA		chr9	50000000	55000000	323	NA	NA	NA
324	chr9	55000000	60000000	324	NA	NA	NA		chr9	55000000	60000000	324	NA	NA	NA
325	chr9	60000000	65000000	325	0.810409	0.810748	0.688396		chr9	60000000	65000000	325	0.823388	0.807564	0.780445
326	chr9	65000000	70000000	326	0.866612	0.865204	0.762015		chr9	65000000	70000000	326	0.874578	0.861981	0.835876
327	chr9	70000000	75000000	327	0.923299	0.918033	0.76307		chr9	70000000	75000000	327	0.927808	0.913158	0.883217
328	chr9	75000000	80000000	328	0.900861	0.896319	0.761687		chr9	75000000	80000000	328	0.906501	0.893471	0.866397
329	chr9	80000000	85000000	329	0.92508	0.921274	0.773167		chr9	80000000	85000000	329	0.930271	0.919154	0.886619
330	chr9	85000000	90000000	330	0.895598	0.887626	0.75671		chr9	85000000	90000000	330	0.901339	0.88467	0.846507
331	chr9	90000000	95000000	331	0.870594	0.865381	0.792692		chr9	90000000	95000000	331	0.875503	0.86395	0.838236
332	chr9	95000000	100000000	332	0.827323	0.82197	0.761167		chr9	95000000	100000000	332	0.830538	0.820066	0.802204
333	chr9	100000000	105000000	333	0.91871	0.912818	0.741763		chr9	100000000	105000000	333	0.923226	0.907781	0.871614
334	chr9	105000000	110000000	334	0.906206	0.900619	0.740058		chr9	105000000	110000000	334	0.911597	0.897966	0.859539
335	chr9	110000000	115000000	335	0.864478	0.860475	0.764894		chr9	110000000	115000000	335	0.869748	0.858951	0.830573
336	chr9	115000000	120000000	336	0.933214	0.921014	0.670056		chr9	115000000	120000000	336	0.941002	0.912602	0.861219
337	chr9	120000000	125000000	337	0.83778	0.83243	0.775159		chr9	120000000	125000000	337	0.842082	0.831224	0.809107
338	chr9	125000000	130000000	338	0.806444	0.797298	0.744684		chr9	125000000	130000000	338	0.81029	0.796429	0.771443
339	chr9	130000000	135000000	339	0.826116	0.816142	0.730387		chr9	130000000	135000000	339	0.832392	0.814123	0.769667
340	chr9	135000000	138394717	340	0.764921	0.757761	0.671749		chr9	135000000	138394717	340	0.771321	0.756221	0.705747
341	chr10	0	5000000	341	0.916805	0.910197	0.796		chr10	0	5000000	341	0.923588	0.908292	0.872083
342	chr10	5000000	10000000	342	0.885217	0.880721	0.768222		chr10	5000000	10000000	342	0.889896	0.879312	0.851116
343	chr10	10000000	15000000	343	0.902982	0.895879	0.811206		chr10	10000000	15000000	343	0.907699	0.894769	0.86985
344	chr10	15000000	20000000	344	0.923488	0.918958	0.777404		chr10	15000000	20000000	344	0.928359	0.916921	0.885626
345	chr10	20000000	25000000	345	0.860293	0.854423	0.730035		chr10	20000000	25000000	345	0.863528	0.852938	0.827048
346	chr10	25000000	30000000	346	0.892288	0.887419	0.755877		chr10	25000000	30000000	346	0.896042	0.886245	0.853646
347	chr10	30000000	35000000	347	0.910564	0.903033	0.783155		chr10	30000000	35000000	347	0.91478	0.901711	0.873215
348	chr10	35000000	40000000	348	0.915451	0.910415	0.783301		chr10	35000000	40000000	348	0.924368	0.905177	0.877106
349	chr10	40000000	45000000	349	0.843179	0.831327	0.690782		chr10	40000000	45000000	349	0.850781	0.828819	0.784151
350	chr10	45000000	50000000	350	0.858781	0.849212	0.752642		chr10	45000000	50000000	350	0.863658	0.848321	0.818947
351	chr10	50000000	55000000	351	0.937533	0.931533	0.735434		chr10	50000000	55000000	351	0.942658	0.927241	0.888946
352	chr10	55000000	60000000	352	0.923552	0.91813	0.705762		chr10	55000000	60000000	352	0.929835	0.912392	0.869619
353	chr10	60000000	65000000	353	0.912523	0.909325	0.803096		chr10	60000000	65000000	353	0.917083	0.907002	0.885393
354	chr10	65000000	70000000	354	0.902165	0.896177	0.783603		chr10	65000000	70000000	354	0.90727	0.893748	0.862317
355	chr10	70000000	75000000	355	0.858146	0.850863	0.796089		chr10	70000000	75000000	355	0.862315	0.849871	0.825307
356	chr10	75000000	80000000	356	0.876127	0.865118	0.720961		chr10	75000000	80000000	356	0.882045	0.862145	0.819547
357	chr10	80000000	85000000	357	0.925022	0.915321	0.729827		chr10	80000000	85000000	357	0.931326	0.911709	0.868892
358	chr10	85000000	90000000	358	0.867195	0.86059	0.758443		chr10	85000000	90000000	358	0.872799	0.856573	0.829761
359	chr10	90000000	95000000	359	0.873368	0.871004	0.780281		chr10	90000000	95000000	359	0.877279	0.868874	0.847292
360	chr10	95000000	100000000	360	0.840968	0.83496	0.746145		chr10	95000000	100000000	360	0.846548	0.83338	0.806666
361	chr10	100000000	105000000	361	0.752061	0.744232	0.681044		chr10	100000000	105000000	361	0.754926	0.742946	0.721661
362	chr10	105000000	110000000	362	0.95947	0.947028	0.715279		chr10	105000000	110000000	362	0.964701	0.939943	0.898103
363	chr10	110000000	115000000	363	0.877063	0.868185	0.769183		chr10	110000000	115000000	363	0.882383	0.864654	0.842039
364	chr10	115000000	120000000	364	0.83787	0.831975	0.705757		chr10	115000000	120000000	364	0.843684	0.829304	0.79673
365	chr10	120000000	125000000	365	0.849943	0.842566	0.715947		chr10	120000000	125000000	365	0.855779	0.840246	0.800991
366	chr10	125000000	130000000	366	0.89454	0.885908	0.745778		chr10	125000000	130000000	366	0.901427	0.884924	0.844149
367	chr10	130000000	133797422	367	0.838214	0.831958	0.731508		chr10	130000000	133797422	367	0.846389	0.831061	0.784147
368	chr11	0	5000000	368	0.796823	0.789328	0.707445		chr11	0	5000000	368	0.803595	0.786451	0.744373
369	chr11	5000000	10000000	369	0.866017	0.861542	0.757852		chr11	5000000	10000000	369	0.871628	0.858979	0.828511
370	chr11	10000000	15000000	370	0.85808	0.851073	0.702994		chr11	10000000	15000000	370	0.863721	0.847037	0.812593
371	chr11	15000000	20000000	371	0.860138	0.85361	0.718041		chr11	15000000	20000000	371	0.865225	0.849519	0.809903
372	chr11	20000000	25000000	372	0.90005	0.894404	0.670302		chr11	20000000	25000000	372	0.905547	0.888121	0.845054
373	chr11	25000000	30000000	373	0.940843	0.932549	0.731213		chr11	25000000	30000000	373	0.946704	0.924822	0.887248
374	chr11	30000000	35000000	374	0.841969	0.836332	0.72911		chr11	30000000	35000000	374	0.845959	0.834567	0.810244
375	chr11	35000000	40000000	375	0.92884	0.922125	0.744157		chr11	35000000	40000000	375	0.935015	0.917249	0.880189
376	chr11	40000000	45000000	376	0.882015	0.87304	0.70672		chr11	40000000	45000000	376	0.887255	0.869222	0.826878
377	chr11	45000000	50000000	377	0.838936	0.829462	0.750612		chr11	45000000	50000000	377	0.844648	0.827677	0.805658
378	chr11	50000000	55000000	378	0.924977	0.914129	0.66952		chr11	50000000	55000000	378	0.951488	0.901497	0.856461
379	chr11	55000000	60000000	379	0.851838	0.844177	0.697712		chr11	55000000	60000000	379	0.860924	0.835814	0.808486
380	chr11	60000000	65000000	380	0.781551	0.771146	0.689578		chr11	60000000	65000000	380	0.786022	0.769621	0.733419
381	chr11	65000000	70000000	381	0.764053	0.755092	0.692029		chr11	65000000	70000000	381	0.76934	0.753069	0.724371
382	chr11	70000000	75000000	382	0.862082	0.855356	0.771227		chr11	70000000	75000000	382	0.868538	0.853676	0.816227
383	chr11	75000000	80000000	383	0.854918	0.84946	0.756914		chr11	75000000	80000000	383	0.861407	0.846484	0.817208
384	chr11	80000000	85000000	384	0.949822	0.942237	0.7454		chr11	80000000	85000000	384	0.954678	0.938404	0.901656
385	chr11	85000000	90000000	385	0.913301	0.908706	0.763548		chr11	85000000	90000000	385	0.916842	0.905183	0.876148
386	chr11	90000000	95000000	386	0.906374	0.898237	0.711085		chr11	90000000	95000000	386	0.910585	0.893888	0.853443
387	chr11	95000000	100000000	387	0.935373	0.93029	0.77811		chr11	95000000	100000000	387	0.94021	0.926403	0.89632
388	chr11	100000000	105000000	388	0.927441	0.923951	0.766602		chr11	100000000	105000000	388	0.932882	0.920586	0.889827
389	chr11	105000000	110000000	389	0.927693	0.923003	0.784485		chr11	105000000	110000000	389	0.931536	0.918337	0.889518
390	chr11	110000000	115000000	390	0.882307	0.874814	0.741427		chr11	110000000	115000000	390	0.888706	0.871025	0.83718
391	chr11	115000000	120000000	391	0.836486	0.823565	0.699549		chr11	115000000	120000000	391	0.841783	0.820956	0.775816
392	chr11	120000000	125000000	392	0.855954	0.846114	0.719873		chr11	120000000	125000000	392	0.861045	0.844149	0.808121
393	chr11	125000000	130000000	393	0.874144	0.863884	0.723618		chr11	125000000	130000000	393	0.880261	0.861123	0.822712
394	chr11	130000000	135000000	394	0.886445	0.872842	0.698655		chr11	130000000	135000000	394	0.894484	0.869603	0.81722
395	chr11	135000000	135086622	395	0.943257	0.942817	0.740748		chr11	135000000	135086622	395	0.959606	0.938686	0.874912
396	chr12	0	5000000	396	0.850384	0.84193	0.751624		chr12	0	5000000	396	0.855468	0.839895	0.808807
397	chr12	5000000	10000000	397	0.851568	0.84349	0.751991		chr12	5000000	10000000	397	0.856372	0.841308	0.811348
398	chr12	10000000	15000000	398	0.886269	0.877165	0.800303		chr12	10000000	15000000	398	0.891184	0.875122	0.863315
399	chr12	15000000	20000000	399	0.951415	0.946279	0.780891		chr12	15000000	20000000	399	0.955498	0.942826	0.907125
400	chr12	20000000	25000000	400	0.929992	0.926051	0.804087		chr12	20000000	25000000	400	0.934687	0.923808	0.89767
401	chr12	25000000	30000000	401	0.89193	0.887087	0.794946		chr12	25000000	30000000	401	0.896497	0.88401	0.866469
402	chr12	30000000	35000000	402	0.884883	0.880713	0.783513		chr12	30000000	35000000	402	0.892958	0.879664	0.847233
403	chr12	35000000	40000000	403	0.946179	0.942113	0.802932		chr12	35000000	40000000	403	0.954391	0.937743	0.906644
404	chr12	40000000	45000000	404	0.917467	0.916721	0.771056		chr12	40000000	45000000	404	0.920917	0.913423	0.880405
405	chr12	45000000	50000000	405	0.797666	0.793537	0.736254		chr12	45000000	50000000	405	0.800825	0.79127	0.772361
406	chr12	50000000	55000000	406	0.771407	0.760893	0.700232		chr12	50000000	55000000	406	0.775163	0.759688	0.739679
407	chr12	55000000	60000000	407	0.812097	0.806292	0.721868		chr12	55000000	60000000	407	0.815928	0.803692	0.78084
408	chr12	60000000	65000000	408	0.903734	0.900959	0.748984		chr12	60000000	65000000	408	0.907454	0.897697	0.863469
409	chr12	65000000	70000000	409	0.889582	0.888274	0.793048		chr12	65000000	70000000	409	0.894048	0.88549	0.865033
410	chr12	70000000	75000000	410	0.931956	0.9263	0.749337		chr12	70000000	75000000	410	0.935663	0.922378	0.885484
411	chr12	75000000	80000000	411	0.922207	0.918439	0.798728		chr12	75000000	80000000	411	0.925353	0.91578	0.892214
412	chr12	80000000	85000000	412	0.948437	0.943158	0.732011		chr12	80000000	85000000	412	0.953356	0.938789	0.896715
413	chr12	85000000	90000000	413	0.92207	0.917942	0.749532		chr12	85000000	90000000	413	0.926054	0.914655	0.884426
414	chr12	90000000	95000000	414	0.905397	0.903218	0.8337		chr12	90000000	95000000	414	0.909228	0.900567	0.887355
415	chr12	95000000	100000000	415	0.902438	0.895531	0.76523		chr12	95000000	100000000	415	0.908344	0.891965	0.864445
416	chr12	100000000	105000000	416	0.877588	0.872131	0.78871		chr12	100000000	105000000	416	0.881219	0.870489	0.850824
417	chr12	105000000	110000000	417	0.858407	0.849798	0.742307		chr12	105000000	110000000	417	0.863684	0.848323	0.816737
418	chr12	110000000	115000000	418	0.82245	0.814558	0.731949		chr12	110000000	115000000	418	0.827004	0.81315	0.786271
419	chr12	115000000	120000000	419	0.888926	0.879938	0.756364		chr12	115000000	120000000	419	0.896139	0.878349	0.843005
420	chr12	120000000	125000000	420	0.831826	0.823643	0.78369		chr12	120000000	125000000	420	0.836134	0.823589	0.804137
421	chr12	125000000	130000000	421	0.921908	0.911055	0.715239		chr12	125000000	130000000	421	0.930139	0.907185	0.851807
422	chr12	130000000	133275309	422	0.845471	0.838286	0.764078		chr12	130000000	133275309	422	0.853227	0.837637	0.801267
423	chr13	0	5000000	423	NA	NA	NA		chr13	0	5000000	423	NA	NA	NA
424	chr13	5000000	10000000	424	NA	NA	NA		chr13	5000000	10000000	424	NA	NA	NA
425	chr13	10000000	15000000	425	NA	NA	NA		chr13	10000000	15000000	425	NA	NA	NA
426	chr13	15000000	20000000	426	0.896238	0.887922	0.769419		chr13	15000000	20000000	426	0.907903	0.878275	0.841677
427	chr13	20000000	25000000	427	0.880092	0.876592	0.782832		chr13	20000000	25000000	427	0.885335	0.874608	0.847717
428	chr13	25000000	30000000	428	0.836434	0.828476	0.716765		chr13	25000000	30000000	428	0.841035	0.826499	0.796641
429	chr13	30000000	35000000	429	0.904157	0.89764	0.792932		chr13	30000000	35000000	429	0.909008	0.895095	0.866709
430	chr13	35000000	40000000	430	0.913693	0.906592	0.731729		chr13	35000000	40000000	430	0.917318	0.903515	0.869624
431	chr13	40000000	45000000	431	0.88977	0.887343	0.822455		chr13	40000000	45000000	431	0.894228	0.885155	0.871373
432	chr13	45000000	50000000	432	0.886824	0.882954	0.808346		chr13	45000000	50000000	432	0.891177	0.880609	0.866049
433	chr13	50000000	55000000	433	0.876201	0.871926	0.760971		chr13	50000000	55000000	433	0.879765	0.868017	0.842015
434	chr13	55000000	60000000	434	0.969214	0.962939	0.754442		chr13	55000000	60000000	434	0.974092	0.958426	0.917747
435	chr13	60000000	65000000	435	0.969492	0.961761	0.769607		chr13	60000000	65000000	435	0.973845	0.957961	0.919144
436	chr13	65000000	70000000	436	0.981966	0.977267	0.77489		chr13	65000000	70000000	436	0.985228	0.97319	0.935297
437	chr13	70000000	75000000	437	0.947694	0.944762	0.783293		chr13	70000000	75000000	437	0.951745	0.941679	0.908951
438	chr13	75000000	80000000	438	0.890664	0.887441	0.752265		chr13	75000000	80000000	438	0.894322	0.884323	0.857673
439	chr13	80000000	85000000	439	0.967067	0.96208	0.760104		chr13	80000000	85000000	439	0.970625	0.960124	0.923517
440	chr13	85000000	90000000	440	0.974066	0.969157	0.767138		chr13	85000000	90000000	440	0.977381	0.967149	0.928829
441	chr13	90000000	95000000	441	0.925245	0.921473	0.709835		chr13	90000000	95000000	441	0.929237	0.91768	0.880237
442	chr13	95000000	100000000	442	0.870152	0.864259	0.76985		chr13	95000000	100000000	442	0.874423	0.86291	0.836925
443	chr13	100000000	105000000	443	0.933488	0.929919	0.768952		chr13	100000000	105000000	443	0.939039	0.926255	0.895302
444	chr13	105000000	110000000	444	0.922848	0.918072	0.720519		chr13	105000000	110000000	444	0.927614	0.91525	0.870436
445	chr13	110000000	114364328	445	0.855201	0.848927	0.771037		chr13	110000000	114364328	445	0.861557	0.847434	0.810251
446	chr14	0	5000000	446	NA	NA	NA		chr14	0	5000000	446	NA	NA	NA
447	chr14	5000000	10000000	447	NA	NA	NA		chr14	5000000	10000000	447	NA	NA	NA
448	chr14	10000000	15000000	448	NA	NA	NA		chr14	10000000	15000000	448	NA	NA	NA
449	chr14	15000000	20000000	449	0.930511	0.929024	0.737364		chr14	15000000	20000000	449	0.94706	0.908794	0.848493
450	chr14	20000000	25000000	450	0.81252	0.804274	0.712048		chr14	20000000	25000000	450	0.81754	0.799623	0.776201
451	chr14	25000000	30000000	451	0.924864	0.91484	0.666792		chr14	25000000	30000000	451	0.930371	0.909742	0.863863
452	chr14	30000000	35000000	452	0.913776	0.911353	0.810905		chr14	30000000	35000000	452	0.916962	0.909018	0.887403
453	chr14	35000000	40000000	453	0.828175	0.824427	0.694252		chr14	35000000	40000000	453	0.831865	0.821376	0.795977
454	chr14	40000000	45000000	454	0.961916	0.955819	0.758775		chr14	40000000	45000000	454	0.965416	0.950523	0.913244
455	chr14	45000000	50000000	455	0.910942	0.907344	0.737371		chr14	45000000	50000000	455	0.914556	0.903869	0.866636
456	chr14	50000000	55000000	456	0.856014	0.851931	0.770142		chr14	50000000	55000000	456	0.859238	0.849337	0.831044
457	chr14	55000000	60000000	457	0.873603	0.868262	0.758064		chr14	55000000	60000000	457	0.877929	0.864966	0.842682
458	chr14	60000000	65000000	458	0.845354	0.840085	0.756067		chr14	60000000	65000000	458	0.849855	0.83755	0.816506
459	chr14	65000000	70000000	459	0.872583	0.869476	0.796189		chr14	65000000	70000000	459	0.876387	0.867908	0.841495
460	chr14	70000000	75000000	460	0.861063	0.856869	0.804905		chr14	70000000	75000000	460	0.864765	0.856106	0.840062
461	chr14	75000000	80000000	461	0.866554	0.856695	0.742076		chr14	75000000	80000000	461	0.870999	0.853384	0.822914
462	chr14	80000000	85000000	462	0.9625	0.955637	0.774325		chr14	80000000	85000000	462	0.966809	0.951025	0.916389
463	chr14	85000000	90000000	463	0.91757	0.911156	0.775011		chr14	85000000	90000000	463	0.922299	0.908194	0.881427
464	chr14	90000000	95000000	464	0.867574	0.858271	0.760783		chr14	90000000	95000000	464	0.873026	0.856633	0.819412
465	chr14	95000000	100000000	465	0.864307	0.854826	0.703423		chr14	95000000	100000000	465	0.872281	0.852624	0.807747
466	chr14	100000000	105000000	466	0.816827	0.81089	0.731945		chr14	100000000	105000000	466	0.822666	0.808929	0.769381
467	chr14	105000000	107043718	467	0.736582	0.725596	0.641496		chr14	105000000	107043718	467	0.743956	0.72436	0.704837
468	chr15	0	5000000	468	NA	NA	NA		chr15	0	5000000	468	NA	NA	NA
469	chr15	5000000	10000000	469	NA	NA	NA		chr15	5000000	10000000	469	NA	NA	NA
470	chr15	10000000	15000000	470	NA	NA	NA		chr15	10000000	15000000	470	NA	NA	NA
471	chr15	15000000	20000000	471	0.866356	0.860026	0.629626		chr15	15000000	20000000	471	0.894307	0.830886	0.763581
472	chr15	20000000	25000000	472	0.891154	0.883504	0.755251		chr15	20000000	25000000	472	0.903384	0.878461	0.845866
473	chr15	25000000	30000000	473	0.90398	0.894816	0.758762		chr15	25000000	30000000	473	0.910657	0.8936	0.854785
474	chr15	30000000	35000000	474	0.854936	0.849524	0.746177		chr15	30000000	35000000	474	0.858462	0.846627	0.819788
475	chr15	35000000	40000000	475	0.914913	0.910457	0.752245		chr15	35000000	40000000	475	0.918401	0.909028	0.87601
476	chr15	40000000	45000000	476	0.833749	0.830643	0.797045		chr15	40000000	45000000	476	0.836754	0.828984	0.815977
477	chr15	45000000	50000000	477	0.885193	0.880824	0.7554		chr15	45000000	50000000	477	0.889367	0.877494	0.851404
478	chr15	50000000	55000000	478	0.88112	0.874211	0.772914		chr15	50000000	55000000	478	0.884024	0.870798	0.847946
479	chr15	55000000	60000000	479	0.892642	0.890123	0.811989		chr15	55000000	60000000	479	0.897091	0.888214	0.870724
480	chr15	60000000	65000000	480	0.87933	0.875488	0.786369		chr15	60000000	65000000	480	0.884174	0.872967	0.847579
481	chr15	65000000	70000000	481	0.828664	0.819677	0.737738		chr15	65000000	70000000	481	0.833051	0.81837	0.788592
482	chr15	70000000	75000000	482	0.826369	0.814565	0.710365		chr15	70000000	75000000	482	0.831433	0.812823	0.778736
483	chr15	75000000	80000000	483	0.832759	0.823289	0.741464		chr15	75000000	80000000	483	0.837549	0.820215	0.79044
484	chr15	80000000	85000000	484	0.850059	0.843322	0.718209		chr15	80000000	85000000	484	0.854548	0.840602	0.804727
485	chr15	85000000	90000000	485	0.866118	0.858032	0.71792		chr15	85000000	90000000	485	0.871903	0.855325	0.813025
486	chr15	90000000	95000000	486	0.880462	0.871959	0.750219		chr15	90000000	95000000	486	0.885158	0.870089	0.838659
487	chr15	95000000	100000000	487	0.85622	0.851837	0.686868		chr15	95000000	100000000	487	0.861256	0.847601	0.812039
488	chr15	100000000	101991189	488	0.857193	0.851344	0.742595		chr15	100000000	101991189	488	0.865843	0.849805	0.808287
489	chr16	0	5000000	489	0.765336	0.757234	0.711963		chr16	0	5000000	489	0.769446	0.756648	0.727096
490	chr16	5000000	10000000	490	0.916699	0.904719	0.716243		chr16	5000000	10000000	490	0.925362	0.902729	0.853542
491	chr16	10000000	15000000	491	0.891917	0.884605	0.803646		chr16	10000000	15000000	491	0.895958	0.883334	0.85585
492	chr16	15000000	20000000	492	0.906185	0.90228	0.820881		chr16	15000000	20000000	492	0.912098	0.900993	0.875895
493	chr16	20000000	25000000	493	0.87049	0.867126	0.777962		chr16	20000000	25000000	493	0.876032	0.864562	0.836623
494	chr16	25000000	30000000	494	0.862678	0.854206	0.761384		chr16	25000000	30000000	494	0.867669	0.852156	0.821462
495	chr16	30000000	35000000	495	0.776219	0.770707	0.709678		chr16	30000000	35000000	495	0.783174	0.769279	0.749512
496	chr16	35000000	40000000	496	0.895688	0.888283	0.730295		chr16	35000000	40000000	496	0.916086	0.876393	0.85272
497	chr16	40000000	45000000	497	NA	NA	NA		chr16	40000000	45000000	497	NA	NA	NA
498	chr16	45000000	50000000	498	0.862588	0.856321	0.741935		chr16	45000000	50000000	498	0.868245	0.852108	0.811698
499	chr16	50000000	55000000	499	0.84856	0.839786	0.697967		chr16	50000000	55000000	499	0.85412	0.836484	0.799187
500	chr16	55000000	60000000	500	0.84455	0.836399	0.70585		chr16	55000000	60000000	500	0.850021	0.834018	0.790248
501	chr16	60000000	65000000	501	0.978249	0.971271	0.740241		chr16	60000000	65000000	501	0.982248	0.967309	0.922273
502	chr16	65000000	70000000	502	0.817857	0.810109	0.744209		chr16	65000000	70000000	502	0.821765	0.808623	0.787201
503	chr16	70000000	75000000	503	0.89246	0.887094	0.811017		chr16	70000000	75000000	503	0.89733	0.886891	0.863426
504	chr16	75000000	80000000	504	0.9151	0.907745	0.782475		chr16	75000000	80000000	504	0.919321	0.90621	0.875849
505	chr16	80000000	85000000	505	0.899952	0.890073	0.766095		chr16	80000000	85000000	505	0.906538	0.887817	0.847301
506	chr16	85000000	90000000	506	0.809427	0.79989	0.729839		chr16	85000000	90000000	506	0.816436	0.797613	0.763126
507	chr16	90000000	90338345	507	0.795191	0.77969	0.714432		chr16	90000000	90338345	507	0.800061	0.779673	0.758199
508	chr17	0	5000000	508	0.820955	0.814143	0.768603		chr17	0	5000000	508	0.824939	0.813617	0.791076
509	chr17	5000000	10000000	509	0.801724	0.793219	0.712006		chr17	5000000	10000000	509	0.805834	0.792143	0.760312
510	chr17	10000000	15000000	510	0.918782	0.910338	0.774625		chr17	10000000	15000000	510	0.924748	0.908505	0.876118
511	chr17	15000000	20000000	511	0.841038	0.838529	0.778158		chr17	15000000	20000000	511	0.845897	0.836401	0.814624
512	chr17	20000000	25000000	512	0.861638	0.858947	0.762487		chr17	20000000	25000000	512	0.873647	0.853116	0.822581
513	chr17	25000000	30000000	513	0.819035	0.813349	0.751808		chr17	25000000	30000000	513	0.824602	0.809692	0.786128
514	chr17	30000000	35000000	514	0.851852	0.839697	0.73328		chr17	30000000	35000000	514	0.857568	0.837108	0.801223
515	chr17	35000000	40000000	515	0.780756	0.773029	0.717883		chr17	35000000	40000000	515	0.78415	0.771362	0.751303
516	chr17	40000000	45000000	516	0.782915	0.776112	0.707642		chr17	40000000	45000000	516	0.78649	0.775502	0.745132
517	chr17	45000000	50000000	517	0.751635	0.745902	0.686795		chr17	45000000	50000000	517	0.755942	0.743481	0.720466
518	chr17	50000000	55000000	518	0.864105	0.855506	0.694487		chr17	50000000	55000000	518	0.868989	0.851122	0.808906
519	chr17	55000000	60000000	519	0.85952	0.854746	0.790506		chr17	55000000	60000000	519	0.864402	0.853167	0.836762
520	chr17	60000000	65000000	520	0.834986	0.830898	0.785504		chr17	60000000	65000000	520	0.837861	0.830158	0.815471
521	chr17	65000000	70000000	521	0.886537	0.882853	0.805564		chr17	65000000	70000000	521	0.891211	0.881085	0.856886
522	chr17	70000000	75000000	522	0.864075	0.855106	0.719371		chr17	70000000	75000000	522	0.869432	0.851787	0.810473
523	chr17	75000000	80000000	523	0.793801	0.782985	0.700101		chr17	75000000	80000000	523	0.799286	0.781232	0.738528
524	chr17	80000000	83257441	524	0.790859	0.784684	0.735561		chr17	80000000	83257441	524	0.79579	0.783193	0.753835
525	chr18	0	5000000	525	0.884893	0.882062	0.739302		chr18	0	5000000	525	0.890456	0.878621	0.844143
526	chr18	5000000	10000000	526	0.88403	0.8796	0.741681		chr18	5000000	10000000	526	0.887951	0.877823	0.84408
527	chr18	10000000	15000000	527	0.878499	0.873533	0.781933		chr18	10000000	15000000	527	0.883043	0.872242	0.844768
528	chr18	15000000	20000000	528	0.968475	0.962094	0.755649		chr18	15000000	20000000	528	0.973177	0.952078	0.896583
529	chr18	20000000	25000000	529	0.887117	0.882511	0.789346		chr18	20000000	25000000	529	0.891378	0.881744	0.858976
530	chr18	25000000	30000000	530	0.924702	0.917071	0.727307		chr18	25000000	30000000	530	0.928926	0.913592	0.875112
531	chr18	30000000	35000000	531	0.89742	0.892791	0.729033		chr18	30000000	35000000	531	0.901416	0.88956	0.859041
532	chr18	35000000	40000000	532	0.895853	0.889956	0.73225		chr18	35000000	40000000	532	0.901213	0.887268	0.846009
533	chr18	40000000	45000000	533	0.969984	0.963998	0.769254		chr18	40000000	45000000	533	0.974465	0.960556	0.923597
534	chr18	45000000	50000000	534	0.859413	0.851638	0.736625		chr18	45000000	50000000	534	0.865247	0.85025	0.815196
535	chr18	50000000	55000000	535	0.905318	0.900067	0.713031		chr18	50000000	55000000	535	0.911077	0.895301	0.853005
536	chr18	55000000	60000000	536	0.88164	0.876427	0.794529		chr18	55000000	60000000	536	0.886977	0.87547	0.855197
537	chr18	60000000	65000000	537	0.905058	0.899222	0.748213		chr18	60000000	65000000	537	0.909904	0.896521	0.865902
538	chr18	65000000	70000000	538	0.962489	0.95727	0.761968		chr18	65000000	70000000	538	0.966093	0.953048	0.916133
539	chr18	70000000	75000000	539	0.92927	0.923965	0.764924		chr18	70000000	75000000	539	0.933806	0.920101	0.885143
540	chr18	75000000	80000000	540	0.8878	0.880552	0.793203		chr18	75000000	80000000	540	0.893442	0.879044	0.848907
541	chr18	80000000	80373285	541	0.804322	0.802435	0.691953		chr18	80000000	80373285	541	0.810851	0.804212	0.743322
542	chr19	0	5000000	542	0.752198	0.741419	0.686886		chr19	0	5000000	542	0.75695	0.740981	0.704839
543	chr19	5000000	10000000	543	0.831877	0.82306	0.762468		chr19	5000000	10000000	543	0.836847	0.821698	0.79435
544	chr19	10000000	15000000	544	0.767596	0.758509	0.709516		chr19	10000000	15000000	544	0.770697	0.758997	0.735372
545	chr19	15000000	20000000	545	0.779175	0.767764	0.710894		chr19	15000000	20000000	545	0.783194	0.766057	0.738717
546	chr19	20000000	25000000	546	0.899137	0.893788	0.82559		chr19	20000000	25000000	546	0.90614	0.892162	0.876388
547	chr19	25000000	30000000	547	0.881489	0.872729	0.687401		chr19	25000000	30000000	547	0.889859	0.865968	0.805003
548	chr19	30000000	35000000	548	0.86134	0.855294	0.735869		chr19	30000000	35000000	548	0.867219	0.853399	0.811252
549	chr19	35000000	40000000	549	0.79119	0.784262	0.743182		chr19	35000000	40000000	549	0.794763	0.783075	0.766202
550	chr19	40000000	45000000	550	0.782424	0.771601	0.690927		chr19	40000000	45000000	550	0.786452	0.769705	0.740527
551	chr19	45000000	50000000	551	0.760509	0.749628	0.69921		chr19	45000000	50000000	551	0.764278	0.749336	0.72475
552	chr19	50000000	55000000	552	0.792776	0.782173	0.715479		chr19	50000000	55000000	552	0.798815	0.782331	0.756793
553	chr19	55000000	58617616	553	0.767706	0.760941	0.7185		chr19	55000000	58617616	553	0.771695	0.759739	0.745121
554	chr20	0	5000000	554	0.789313	0.781188	0.69794		chr20	0	5000000	554	0.793779	0.780295	0.752085
555	chr20	5000000	10000000	555	0.902239	0.894291	0.714618		chr20	5000000	10000000	555	0.907831	0.889978	0.856649
556	chr20	10000000	15000000	556	0.92896	0.923775	0.727729		chr20	10000000	15000000	556	0.934248	0.91958	0.878029
557	chr20	15000000	20000000	557	0.904427	0.897925	0.774853		chr20	15000000	20000000	557	0.910031	0.896799	0.8635
558	chr20	20000000	25000000	558	0.828691	0.817177	0.659368		chr20	20000000	25000000	558	0.833745	0.814416	0.774605
559	chr20	25000000	30000000	559	0.804344	0.790518	0.707372		chr20	25000000	30000000	559	0.817564	0.784562	0.776383
560	chr20	30000000	35000000	560	0.836633	0.830322	0.769984		chr20	30000000	35000000	560	0.84318	0.829046	0.806772
561	chr20	35000000	40000000	561	0.854489	0.846905	0.774346		chr20	35000000	40000000	561	0.859679	0.846039	0.817556
562	chr20	40000000	45000000	562	0.868203	0.857713	0.720794		chr20	40000000	45000000	562	0.874548	0.854541	0.816337
563	chr20	45000000	50000000	563	0.851724	0.837709	0.721287		chr20	45000000	50000000	563	0.85732	0.836429	0.790004
564	chr20	50000000	55000000	564	0.888845	0.879151	0.761619		chr20	50000000	55000000	564	0.894976	0.877711	0.843391
565	chr20	55000000	60000000	565	0.848767	0.838096	0.696092		chr20	55000000	60000000	565	0.854297	0.835647	0.786887
566	chr20	60000000	64444167	566	0.798146	0.789945	0.684461		chr20	60000000	64444167	566	0.805768	0.786481	0.736756
567	chr21	0	5000000	567	NA	NA	NA		chr21	0	5000000	567	NA	NA	NA
568	chr21	5000000	10000000	568	0.612739	0.595263	0.499006		chr21	5000000	10000000	568	0.633878	0.583235	0.562974
569	chr21	10000000	15000000	569	0.894614	0.874907	0.739626		chr21	10000000	15000000	569	0.910807	0.867511	0.830293
570	chr21	15000000	20000000	570	0.942935	0.939833	0.776872		chr21	15000000	20000000	570	0.948621	0.93576	0.906793
571	chr21	20000000	25000000	571	0.982023	0.97553	0.797672		chr21	20000000	25000000	571	0.98585	0.973518	0.941739
572	chr21	25000000	30000000	572	0.923811	0.920795	0.791441		chr21	25000000	30000000	572	0.927538	0.917225	0.890653
573	chr21	30000000	35000000	573	0.870086	0.862931	0.77123		chr21	30000000	35000000	573	0.873574	0.861843	0.836262
574	chr21	35000000	40000000	574	0.8613	0.854763	0.73874		chr21	35000000	40000000	574	0.866015	0.854367	0.822489
575	chr21	40000000	45000000	575	0.849112	0.84201	0.746652		chr21	40000000	45000000	575	0.856149	0.840805	0.803704
576	chr21	45000000	46709983	576	0.851054	0.848233	0.767815		chr21	45000000	46709983	576	0.859826	0.846677	0.805994
577	chr22	0	5000000	577	NA	NA	NA		chr22	0	5000000	577	NA	NA	NA
578	chr22	5000000	10000000	578	NA	NA	NA		chr22	5000000	10000000	578	NA	NA	NA
579	chr22	10000000	15000000	579	0.777067	0.740108	0.624985		chr22	10000000	15000000	579	0.809563	0.721374	0.709508
580	chr22	15000000	20000000	580	0.835238	0.829114	0.755526		chr22	15000000	20000000	580	0.841297	0.82621	0.803184
581	chr22	20000000	25000000	581	0.821961	0.820984	0.757983		chr22	20000000	25000000	581	0.82873	0.819385	0.795936
582	chr22	25000000	30000000	582	0.870362	0.861488	0.757519		chr22	25000000	30000000	582	0.876289	0.859982	0.82232
583	chr22	30000000	35000000	583	0.887631	0.878161	0.77723		chr22	30000000	35000000	583	0.89312	0.876128	0.841885
584	chr22	35000000	40000000	584	0.810742	0.798247	0.71581		chr22	35000000	40000000	584	0.81626	0.797197	0.758405
585	chr22	40000000	45000000	585	0.844723	0.838148	0.76067		chr22	40000000	45000000	585	0.851009	0.836788	0.797836
586	chr22	45000000	50000000	586	0.858839	0.853887	0.763231		chr22	45000000	50000000	586	0.865803	0.851901	0.807901
587	chr22	50000000	50818468	587	0.729073	0.721697	0.661608		chr22	50000000	50818468	587	0.732474	0.719615	0.686896
588	chrX	0	5000000	588	NA	NA	NA		chrX	0	5000000	588	NA	NA	NA
589	chrX	5000000	10000000	589	NA	NA	NA		chrX	5000000	10000000	589	NA	NA	NA
590	chrX	10000000	15000000	590	NA	NA	NA		chrX	10000000	15000000	590	NA	NA	NA
591	chrX	15000000	20000000	591	NA	NA	NA		chrX	15000000	20000000	591	NA	NA	NA
592	chrX	20000000	25000000	592	NA	NA	NA		chrX	20000000	25000000	592	NA	NA	NA
593	chrX	25000000	30000000	593	NA	NA	NA		chrX	25000000	30000000	593	NA	NA	NA
594	chrX	30000000	35000000	594	NA	NA	NA		chrX	30000000	35000000	594	NA	NA	NA
595	chrX	35000000	40000000	595	NA	NA	NA		chrX	35000000	40000000	595	NA	NA	NA
596	chrX	40000000	45000000	596	NA	NA	NA		chrX	40000000	45000000	596	NA	NA	NA
597	chrX	45000000	50000000	597	NA	NA	NA		chrX	45000000	50000000	597	NA	NA	NA
598	chrX	50000000	55000000	598	NA	NA	NA		chrX	50000000	55000000	598	NA	NA	NA
599	chrX	55000000	60000000	599	NA	NA	NA		chrX	55000000	60000000	599	NA	NA	NA
600	chrX	60000000	65000000	600	NA	NA	NA		chrX	60000000	65000000	600	NA	NA	NA
601	chrX	65000000	70000000	601	NA	NA	NA		chrX	65000000	70000000	601	NA	NA	NA
602	chrX	70000000	75000000	602	NA	NA	NA		chrX	70000000	75000000	602	NA	NA	NA
603	chrX	75000000	80000000	603	NA	NA	NA		chrX	75000000	80000000	603	NA	NA	NA
604	chrX	80000000	85000000	604	NA	NA	NA		chrX	80000000	85000000	604	NA	NA	NA
605	chrX	85000000	90000000	605	NA	NA	NA		chrX	85000000	90000000	605	NA	NA	NA
606	chrX	90000000	95000000	606	NA	NA	NA		chrX	90000000	95000000	606	NA	NA	NA
607	chrX	95000000	100000000	607	NA	NA	NA		chrX	95000000	100000000	607	NA	NA	NA
608	chrX	100000000	105000000	608	NA	NA	NA		chrX	100000000	105000000	608	NA	NA	NA
609	chrX	105000000	110000000	609	NA	NA	NA		chrX	105000000	110000000	609	NA	NA	NA
610	chrX	110000000	115000000	610	NA	NA	NA		chrX	110000000	115000000	610	NA	NA	NA
611	chrX	115000000	120000000	611	NA	NA	NA		chrX	115000000	120000000	611	NA	NA	NA
612	chrX	120000000	125000000	612	NA	NA	NA		chrX	120000000	125000000	612	NA	NA	NA
613	chrX	125000000	130000000	613	NA	NA	NA		chrX	125000000	130000000	613	NA	NA	NA
614	chrX	130000000	135000000	614	NA	NA	NA		chrX	130000000	135000000	614	NA	NA	NA
615	chrX	135000000	140000000	615	NA	NA	NA		chrX	135000000	140000000	615	NA	NA	NA
616	chrX	140000000	145000000	616	NA	NA	NA		chrX	140000000	145000000	616	NA	NA	NA
617	chrX	145000000	150000000	617	NA	NA	NA		chrX	145000000	150000000	617	NA	NA	NA
618	chrX	150000000	155000000	618	NA	NA	NA		chrX	150000000	155000000	618	NA	NA	NA
619	chrX	155000000	156040895	619	NA	NA	NA		chrX	155000000	156040895	619	NA	NA	NA
620	chrY	0	5000000	620	NA	NA	NA		chrY	0	5000000	620	NA	NA	NA
621	chrY	5000000	10000000	621	NA	NA	NA		chrY	5000000	10000000	621	NA	NA	NA
622	chrY	10000000	15000000	622	NA	NA	NA		chrY	10000000	15000000	622	NA	NA	NA
623	chrY	15000000	20000000	623	NA	NA	NA		chrY	15000000	20000000	623	NA	NA	NA
624	chrY	20000000	25000000	624	NA	NA	NA		chrY	20000000	25000000	624	NA	NA	NA
625	chrY	25000000	30000000	625	NA	NA	NA		chrY	25000000	30000000	625	NA	NA	NA
626	chrY	30000000	35000000	626	NA	NA	NA		chrY	30000000	35000000	626	NA	NA	NA
627	chrY	35000000	40000000	627	NA	NA	NA		chrY	35000000	40000000	627	NA	NA	NA
628	chrY	40000000	45000000	628	NA	NA	NA		chrY	40000000	45000000	628	NA	NA	NA
629	chrY	45000000	50000000	629	NA	NA	NA		chrY	45000000	50000000	629	NA	NA	NA
630	chrY	50000000	55000000	630	NA	NA	NA		chrY	50000000	55000000	630	NA	NA	NA
631	chrY	55000000	57227415	631	NA	NA	NA		chrY	55000000	57227415	631	NA	NA	NA

## Sheet: Supp. Fig 3d
	PMDs
	GM12801	GM12878	media	SD
d10	64	47	55.5	12.0208
d9	93	91	92	1.41421
d8	105	115	110	7.07107
d7	99	135	117	25.4558
d6	124	122	123	1.41421
d5	91	82	86.5	6.36396
d4	67	80	73.5	9.19239
d3	64	51	57.5	9.19239
d2	43	27	35	11.3137
d1	12	12	12	0
	non.PMDs
	GM12801	GM12878	media	SD
d10	1186	1082	1134	73.5391
d9	599	635	617	25.4558
d8	404	463	433.5	41.7193
d7	266	313	289.5	33.234
d6	167	148	157.5	13.435
d5	91	78	84.5	9.19239
d4	43	31	37	8.48528
d3	16	24	20	5.65685
d2	9	7	8	1.41421
d1	2	2	2	0

## Sheet: Supp. Fig 3e
	TET1	TET2	TET3	cell_type	activation
TCAGGATCAGTTTACG-1	0	0	0	B_cells_memory_activated	CD3
GATCGCGTCCTACAGA-1	0	0	0	B_cells_naive	CTRL
CGATCGGCACGGCCAT-1	0	0	0	B_cells_naive	CTRL
CATGACACAACCGCCA-1	0	0	0	B_cells_naive	CTRL
GACAGAGAGTGTTTGC-1	0	0	0	B_cells_naive_activated	CD3
GCGAGAAGTACTCAAC-1	0	0	0	B_cells_memory_activated	CD3
GAATGAAGTTCACGGC-1	0	0	0	B_cells_memory_activated	CD3
CACTCCATCCAAGCCG-1	0	0	0	B_cells_naive_activated	CD40L
GCGCAGTTCACTCCTG-1	0	0	0	B_cells_naive	CTRL
CTCCTAGCATCATCCC-1	0	0	0	B_cells_naive	CTRL
TGCTGCTCAGTAGAGC-1	0	1.55539	0	B_cells_naive_activated	CD40L
ACGCCGACAGTACACT-1	0	0	0	B_cells_naive	CTRL
TTAGTTCAGGTGTTAA-1	0	0	0	B_cells_naive	CTRL
GCTTCCAGTGTGTGCC-1	0	0	0	B_cells_memory_activated	CD3
GTGTGCGGTGACAAAT-1	0	0	0	B_cells_memory	CTRL
CCAATCCCAGACGCTC-1	0	0	0	B_cells_naive	CTRL
GTCTCGTTCTCAAGTG-1	0	0.181347	0	B_cells_memory_activated	CD40L
ACCAGTAGTCGAGTTT-1	0	0	0	B_cells_memory_activated	CD3
GACGGCTTCTGACCTC-1	0	0	0	B_cells_naive_activated	CTRL
TGAGGGATCGTTACAG-1	0	1.69678	0	B_cells_memory_activated	CD3
GACGTGCTCATCTGCC-1-1	0	0	0	B_cells_memory_activated	CD40L
TACTCATGTGTGAAAT-1	0	0	0	B_cells_memory_activated	CD40L
CCTTACGAGGTGATTA-1	0	0	0	B_cells_memory_activated	CD3
AACTCTTAGGGAACGG-1	0	0	0	B_cells_memory_activated	CD40L
TCGCGTTAGGTGCTTT-1	0	0.397014	0	B_cells_memory_activated	CD40L
ACAGCTAAGGCATGGT-1	0	0	0	B_cells_memory_activated	CD3
AATCCAGGTTGCGCAC-1	0	0	0	B_cells_naive_activated	CD3
GCTTGAATCTCCGGTT-1	0	0.779745	0	B_cells_memory	CD40L
TAGAGCTCACGGTAGA-1	0	0	0	B_cells_naive	CD3
TCAGGATAGTACACCT-1	0	0	0	B_cells_memory_activated	CD3
GAGGTGATCCAGGGCT-1	0	0	0	B_cells_naive_activated	CD3
AAAGATGTCCTCAACC-1	0	0	0	B_cells_memory_activated	CD40L
CCTAGCTCACATTCGA-1	0	0	0	B_cells_memory	CTRL
CTTACCGGTGCAGACA-1	0	1.23901	0	B_cells_naive	CTRL
AGGCCACCAATGTAAG-1	0	0	0	B_cells_naive	CTRL
CGTCAGGCAAGCGAGT-1	0	0	0	B_cells_naive_activated	CD3
GTTTCTAGTACCGTAT-1	0	0	0	B_cells_memory_activated	CD3
ATGGGAGAGTAGGTGC-1	0	0	0	B_cells_memory_activated	CD3
GTACTCCGTAAATGTG-1	0	0	2.33912	B_cells_memory_activated	CD3
CAGCAGCCACTCTGTC-1	0	0.746105	0	B_cells_memory_activated	CD40L
AAACCTGGTCTGCCAG-1	0	0	0	B_cells_naive_activated	CD3
TCTATTGCACACAGAG-1	0	0	0	B_cells_memory_activated	CD3
GACTAACGTCGCATCG-1	0	0	0	B_cells_memory_activated	CTRL
GATGCTACATCACGTA-1	0	0	0	B_cells_memory_activated	CD3
CTACGTCAGTGGTAGC-1	0	0	0	B_cells_memory_activated	CD3
ACGAGCCGTTGTCTTT-1	0	0	0	B_cells_memory_activated	CD40L
CTCGGGAGTACCGTTA-1	0	0	0	B_cells_memory_activated	CD40L
CGTTGGGCATTTGCTT-1	0	0	0	B_cells_naive	CD3
GACGTGCTCGAGCCCA-1	0	0	0	B_cells_memory_activated	CD3
CCACGGAGTACAGCAG-1	0	0	0.750504	B_cells_memory_activated	CD3
CATCGGGCACACATGT-1	0	0	0	B_cells_naive	CTRL
GATGAGGCATGCCTAA-1	0	0	0	B_cells_naive	CTRL
TGCCAAAGTCCTGCTT-1	0	0	0	B_cells_naive	CTRL
GACACGCTCTTCAACT-1	0	0	0	B_cells_naive	CD3
CTGTGCTAGAAACGCC-1	0	0	0	B_cells_memory_activated	CTRL
AAGCCGCCATGGGACA-1	0	0	0	B_cells_naive	CTRL
GTAACGTGTTAGGGTG-1	0	0	0	B_cells_memory_activated	CD3
AGGGATGTCCTCCTAG-1	0	0	0	B_cells_naive_activated	CD3
CTCGGAGTCAGAGCTT-1	0	0	0	B_cells_naive_activated	CD3
TGTCCCACAGCGTCCA-1	0	0	0	B_cells_naive	CTRL
CCTCTGAGTGCACCAC-1	0	0	0	B_cells_memory_activated	CD3
CCTTACGTCAACGCTA-1	0	0	0	B_cells_naive	CD3
CAGCTAAGTTTAGCTG-1	0	0	0	B_cells_naive	CTRL
ACGATACAGCGGCTTC-1	0	0	0	B_cells_memory	CD40L
GTGTGCGTCATGTGGT-1	0	0	0	B_cells_naive	CTRL
GGGAGATGTACAGACG-1	0	0	0	B_cells_memory	CD40L
CAAGATCTCCATGCTC-1	0	0	0	B_cells_memory	CTRL
TTTATGCTCAGTTAGC-1	0	0	0	B_cells_memory_activated	CD40L
TACTTGTTCGTTGACA-1	0	0	0	B_cells_naive_activated	CD3
GAAATGAAGTATGACA-1	0	0	0	B_cells_memory_activated	CD40L
ATCTACTTCAGTGTTG-1	0	1.92096	0	B_cells_naive	CD3
GATGAAACATACTACG-1	0	0	0	B_cells_naive	CTRL
CCCAATCAGGCTAGGT-1	0	0	0	B_cells_naive_activated	CD40L
CCTACACGTTCCAACA-1	0	1.2891	0	B_cells_naive	CTRL
CACAAACAGCCGCCTA-1	0	0	0	B_cells_memory_activated	CD40L
TACAGTGTCTGCTGCT-1	0	0	0	B_cells_naive	CTRL
ATCGAGTTCATCATTC-1	0	0	0	B_cells_naive_activated	CD3
GGATGTTAGGACAGCT-1	0	0	0	B_cells_naive_activated	CD3
ACGTCAACACTCGACG-1	0	0	0	B_cells_memory_activated	CD3
ATCGAGTCAATGTTGC-1	0	0	0	B_cells_memory_activated	CD40L
CAGCAGCAGTCTCGGC-1	0	0	0	B_cells_naive	CTRL
CGGACACAGTGTACGG-1	0	0	0	B_cells_naive_activated	CD3
CATGACATCCGTACAA-1	0	0	0	B_cells_memory_activated	CD3
AAGGCAGCATTAGGCT-1	0	0	0	B_cells_naive	CTRL
GCTTCCATCGTGTAGT-1	0	0	0	B_cells_memory_activated	CD40L
AAGACCTTCCAGTATG-1	0	0	0	B_cells_memory_activated	CD40L
CAGCGACCATATACCG-1	0	1.54283	0	B_cells_naive	CTRL
TTAGTTCCATGCGCAC-1	0	0	0	B_cells_naive_activated	CD3
GCGACCAGTCTGATCA-1	0	0	0	B_cells_memory_activated	CD3
ACATGGTAGGACCACA-1	0	0	0	B_cells_naive	CTRL
CATGCCTCACAACTGT-1	0	0	0	B_cells_naive_activated	CD3
CAGAGAGCACTTCTGC-1	0	0	0	B_cells_naive_activated	CD3
CACAAACGTGCACCAC-1	0	0	0	B_cells_memory_activated	CD40L
TTAGTTCGTATATGAG-1	0	0	0	B_cells_naive	CTRL
GCTTGAAAGGCTACGA-1-1	0	0	0	B_cells_naive_activated	CD3
GTTACAGAGGGTCTCC-1	0	0	0	B_cells_memory_activated	CD3
CTGCGGACATTCACTT-1	0	0	0	B_cells_memory_activated	CD3
AATCCAGGTTCGAATC-1	0	0	0	B_cells_memory_activated	CD3
CTTAGGACAGATAATG-1-1	0	0.484884	0	B_cells_memory	CD40L
GCAATCACACTGTTAG-1	0	0	0	B_cells_memory_activated	CD3
CGTGTCTAGCTAGTTC-1	0	0	0	B_cells_naive_activated	CD3
TTTGTCATCCTCCTAG-1	0	0	0	B_cells_naive_activated	CD3
CAGATCACACATTCGA-1	0	0	0	B_cells_naive_activated	CD3
ACTGCTCGTTGGAGGT-1	0	0	0	B_cells_memory_activated	CD3
CGAACATAGAACTGTA-1	0	0	0	B_cells_memory_activated	CD3
GGTATTGCAAGACGTG-1	0	0	0	B_cells_memory_activated	CD3
TTAGGCATCTGTTGAG-1	0	0	0	B_cells_memory_activated	CD40L
AACTCAGGTGTGGTTT-1	0	0	0	B_cells_naive	CTRL
TTCTTAGCATCCCATC-1	0	0	0	B_cells_naive	CTRL
CTCGAGGTCCACGAAT-1	0	1.27984	0	B_cells_memory_activated	CD3
TGAGCCGCAGCTCGCA-1	0	0	0	B_cells_naive	CD3
TGCGTGGAGAGTTGGC-1	0	0	0	B_cells_memory_activated	CD3
CTCATTATCTCGCATC-1	0	0	0	B_cells_naive_activated	CD3
GCGGGTTAGAGCTGCA-1	0	0	0	B_cells_memory_activated	CD3
GCCTCTAAGGCCCTCA-1	0	0	0	B_cells_memory_activated	CD3
GGATGTTCAGCTGTTA-1	0	0	0	B_cells_naive_activated	CD3
CAGCGACTCCTTCAAT-1	0	0	0	B_cells_naive_activated	CD40L
ACCAGTACACGGATAG-1	0	0	0	B_cells_memory_activated	CD3
GTGGGTCGTCATGCCG-1	0	0	0	B_cells_memory_activated	CD40L
GGCGTGTTCAGAGCTT-1	0	0	0	B_cells_naive	CTRL
AGGGATGTCTACCTGC-1	0	0	0	B_cells_naive	CD3
GAAGCAGAGCTCCTTC-1	0	0	0	B_cells_naive_activated	CD3
ACCGTAATCATATCGG-1	0	0	0	B_cells_memory_activated	CD3
GGTGTTAGTAAACACA-1	0	0	0	B_cells_naive	CTRL
GCTGCGAAGGGATCTG-1	0	0	0	B_cells_memory_activated	CD3
AATCGGTGTGGCCCTA-1	0	0	0	B_cells_naive	CTRL
CACCTTGTCGTGGACC-1	0	0	0	B_cells_memory_activated	CD3
ATCTGCCGTTACAGAA-1	0	0	0	B_cells_naive_activated	CD3
GGATGTTGTTGTACAC-1	0	0	0	B_cells_memory	CD3
GATCTAGTCTATCCTA-1	0	0	0	B_cells_memory_activated	CD3
GTACTCCAGACCTAGG-1	0	0	0	B_cells_naive	CTRL
AGTGAGGCAGTGGAGT-1	0	0	1.05978	B_cells_naive	CTRL
GTTACAGGTGTGGTTT-1	0	0	0	B_cells_naive	CTRL
ATTACTCAGGGATGGG-1	0	0	0	B_cells_memory_activated	CD40L
TTCGGTCCACGACGAA-1	0	0	0	B_cells_memory_activated	CD3
TCGAGGCGTAAATACG-1	0	0	0	B_cells_naive_activated	CTRL
TGGCCAGTCCAAGCCG-1	0	0	0	B_cells_naive_activated	CD3
TACGGTAGTCTGATTG-1	0	0	0	B_cells_memory_activated	CD3
TGCCAAACATCGATGT-1	0	0	0	B_cells_naive	CTRL
CAGCGACAGAGACTAT-1	0	0	0	B_cells_naive	CTRL
ACGAGGACAATAACGA-1	0	0	0	B_cells_memory_activated	CD3
CGACCTTAGCCAGAAC-1	0	0	0	B_cells_naive	CTRL
CTCGGGAAGTTCGCAT-1	0	0	0	B_cells_naive_activated	CD3
CTGATCCAGGGAGTAA-1	0	0	0	B_cells_memory_activated	CD3
CCTTTCTAGGTGCACA-1	0	0	0	B_cells_naive	CD3
ACCTTTAAGATGCCTT-1	0	0	0	B_cells_memory_activated	CD40L
CTCGGGATCCGAGCCA-1	0	0	0	B_cells_memory_activated	CD3
CAGCTGGAGTTTGCGT-1	0	0	0	B_cells_memory_activated	CD3
TAGAGCTAGGGTGTTG-1	0	0	0	B_cells_memory_activated	CD40L
ACTTTCAAGAGCAATT-1	0	0	0	B_cells_naive	CTRL
AGCTCTCTCTCCAACC-1	0	0	0	B_cells_naive	CTRL
GACAGAGGTACAGTGG-1	0	0	0	B_cells_naive	CTRL
CAAGATCAGTCCATAC-1	0	0	0	B_cells_naive	CTRL
CTCGTCAGTGACTCAT-1	0	0	0	B_cells_naive	CD40L
TACGGGCGTGTGACGA-1	0	0	0	B_cells_naive	CTRL
CTCCTAGCAGTATCTG-1	0	0	0	B_cells_naive	CTRL
ATCATCTGTAGTGAAT-1	0	0	0	B_cells_naive_activated	CD3
CTACATTAGGGTTTCT-1	0	0	0.762872	B_cells_memory_activated	CD3
TAAGTGCAGTGCGATG-1	0	0	0	B_cells_memory_activated	CD40L
TTTGTCATCAGGCGAA-1	0	0.700375	0	B_cells_memory_activated	CD40L
CCCAATCTCGCTTAGA-1	0	0	0	B_cells_memory_activated	CD3
CGTGTCTCAAAGTGCG-1	0	0	0	B_cells_memory_activated	CD40L
ACGCAGCGTACAGTTC-1	0	0	0	B_cells_naive	CTRL
TTTACTGCAACACCTA-1	0	0	0	B_cells_naive	CTRL
GATGAGGTCGTCACGG-1	0	0.41415	0	B_cells_memory_activated	CD40L
ACGCAGCAGCAACGGT-1	0	0	0	B_cells_memory_activated	CD3
CACCAGGTCTACTCAT-1	0	0	0	B_cells_memory_activated	CD40L
ACGCCGACAACTGCTA-1	0	0	0	B_cells_naive_activated	CD3
AGTGTCAGTCGACTAT-1	0	0	0	B_cells_memory_activated	CD3
TCGGGACAGGAGTCTG-1	0	0.191213	0	B_cells_memory_activated	CD40L
GGCCGATAGTGTGAAT-1	0	0	0	B_cells_memory_activated	CD40L
ATAACGCGTACCGTAT-1	0	0	0	B_cells_naive_activated	CD3
ACGGGTCCATCGGTTA-1	0	0	0	B_cells_memory	CD40L
TTATGCTCAGACGCTC-1	0	0	0	B_cells_memory	CD40L
TACCTATGTAGCTGCC-1	0	0.299186	0	B_cells_memory_activated	CD40L
TACGGGCTCGCCATAA-1	0	0	0	B_cells_memory_activated	CD3
AACTGGTAGAAACCTA-1	0	0	0	B_cells_memory_activated	CD3
CAAGTTGGTTACGGAG-1	0	0	0	B_cells_naive	CTRL
CCTTCGACATACGCCG-1	0	0	0	B_cells_naive_activated	CD3
CTGAAGTTCGTACGGC-1	0	0	0	B_cells_naive_activated	CD3
CACATTTGTCTCGTTC-1	0	0	0	B_cells_naive	CTRL
TTGGAACCATGCCACG-1	0	0	0	B_cells_naive_activated	CTRL
GCAGTTACACCGTTGG-1	0	0	0	B_cells_memory	CD40L
CCCTCCTCATTCCTCG-1	0	0	0	B_cells_naive_activated	CD3
TTTATGCTCTCGAGTA-1	0	0.349487	0	B_cells_memory_activated	CD40L
GACGTTAAGAGGTACC-1	0	0	0	B_cells_naive	CTRL
TTGGAACTCGAGCCCA-1	0	0	0	B_cells_memory_activated	CD3
CCTTTCTAGCCGTCGT-1	0	0.618591	0	B_cells_memory_activated	CD3
GTCCTCAGTTCGAATC-1	0	0	0	B_cells_naive	CTRL
ATCATGGTCGTAGGAG-1	0	0	0	B_cells_memory_activated	CD3
TGCGTGGCACGAAACG-1	0	0	0	B_cells_memory	CD3
GACCTGGGTGTTTGTG-1	0	0	0	B_cells_naive	CD40L
CATTATCGTCGGCACT-1	0	0	0	B_cells_naive_activated	CD3
ACAGCTACAATGGAGC-1	0	0	0	B_cells_naive_activated	CTRL
CTCTACGCAAGTTAAG-1	0	0	0	B_cells_memory_activated	CD40L
AATCCAGTCGGCGCAT-1	0	0	0	B_cells_memory_activated	CD3
CTCACACCAGGTGCCT-1	0	0	0	B_cells_memory_activated	CD3
GCTGCGACATGGAATA-1	0	0	0	B_cells_memory_activated	CD3
TTTGGTTGTCCGAGTC-1	0	0	0	B_cells_memory_activated	CD3
CCGTGGACACGGCGTT-1	0	0	0	B_cells_naive_activated	CTRL
TTGCGTCCACTAGTAC-1	0	0	0	B_cells_naive	CTRL
CACATTTTCAAGGCTT-1	0	0	0	B_cells_memory	CTRL
GAATGAAGTACAGTTC-1	0	0	0	B_cells_naive_activated	CD3
GACTAACAGAGTCTGG-1	0	0.192386	0	B_cells_memory_activated	CD40L
AAGGCAGGTAGCGATG-1	0	0	0	B_cells_memory_activated	CD3
CTAACTTGTACCGTTA-1	0	0	0	B_cells_memory_activated	CD40L
CAAGGCCAGAAACCAT-1	0	0	0	B_cells_naive_activated	CD3
GATGCTATCAGTACGT-1	0	0	0	B_cells_naive_activated	CD3
GCGCCAACACTGCCAG-1	0	0	0	B_cells_naive	CTRL
GTCGGGTAGCTATGCT-1	0	2.03804	0	B_cells_naive	CTRL
ATAACGCGTGTCCTCT-1	0	0	0	B_cells_naive	CD3
ATCGAGTAGTGTCCAT-1	0	0	0	B_cells_naive	CD3
CGCTTCATCATAGCAC-1	0	1.8338	0	B_cells_memory	CD3
AGGTCCGGTGTCAATC-1	0	0	0	B_cells_naive_activated	CD3
GAAGCAGGTCTCGTTC-1	0	0	0	B_cells_naive	CTRL
ATTCTACAGCTAGTTC-1	0	0.300513	0	B_cells_memory_activated	CD40L
AGCGGTCCATGGTAGG-1	0	0	0	B_cells_naive	CTRL
CAGCAGCAGCCAGGAT-1	0	0	0	B_cells_memory_activated	CD3
GTCAAGTAGAGGACGG-1	0	0	0	B_cells_naive	CTRL
TGACGGCTCGGTTCGG-1	0	0	0	B_cells_naive_activated	CD40L
CTCGGAGTCTCTGTCG-1	0	0	0	B_cells_naive	CTRL
TTGGAACCAGATCCAT-1	0	0	0	B_cells_naive_activated	CTRL
ATTTCTGTCTAACTTC-1	0	0	0	B_cells_naive	CTRL
CTCGGGACAGCTGCTG-1	0	0	0	B_cells_naive_activated	CD3
AAAGATGAGCGTCAAG-1	0	0	0	B_cells_memory_activated	CD3
CGGAGCTAGCGATGAC-1	0	0	1.17068	B_cells_memory_activated	CD3
AACTCTTTCCGCATCT-1	0	0	0	B_cells_memory	CD3
TTTCCTCTCGTTGACA-1	0	0	0	B_cells_naive	CD3
TCCACACGTATAGGTA-1	0	0	0	B_cells_memory	CD40L
TCATTTGTCTTCCTTC-1	0	0	0	B_cells_naive_activated	CD3
TCTGAGACACCATCCT-1	0	0	0	B_cells_naive_activated	CD3
TTCTTAGAGGATTCGG-1	0	0	0	B_cells_memory_activated	CD3
ACGGGTCTCTAACTGG-1	0	0	0	B_cells_memory_activated	CD3
CTACGTCAGCGCTCCA-1	0	0	0	B_cells_memory_activated	CD3
CCATGTCCAATACGCT-1	0	0	0	B_cells_memory_activated	CD3
TGATTTCCAGACACTT-1	0	0	0	B_cells_naive_activated	CD3
TTCTCCTGTTCGTCTC-1	0	0	0	B_cells_memory_activated	CD3
CCTACCAGTCCGAACC-1	0	0	0	B_cells_memory_activated	CD40L
GCGGGTTCATACGCTA-1	0	0	0	B_cells_memory_activated	CD3
CTAATGGTCTTCATGT-1	0	0	0	B_cells_naive_activated	CD3
ACCAGTACAGCCTGTG-1	0	0	0	B_cells_memory_activated	CD3
ACTTACTTCAACCAAC-1	0	0	0	B_cells_memory	CTRL
GCAATCAAGACAGGCT-1	0	0	0	B_cells_memory_activated	CD40L
GGCCGATGTGGACGAT-1	0	0	0	B_cells_memory_activated	CD3
CATTATCAGGTGCAAC-1	0	2.10217	0	B_cells_memory_activated	CD3
CAACCAAGTAGCACGA-1	0	0	0	B_cells_naive_activated	CD40L
CGGACGTCACCAGGCT-1	0	0	0	B_cells_memory_activated	CD3
CTTGGCTGTGAGCGAT-1	0	0	0	B_cells_memory	CD40L
TCAGCAACATGTCTCC-1	0	0	0	B_cells_naive_activated	CD3
CGTGTAACATGATCCA-1	0	0	0	B_cells_naive	CTRL
GAATGAATCGGATGTT-1	0	0	0	B_cells_naive	CTRL
TGCACCTGTACCGGCT-1	0	0	0	B_cells_naive_activated	CD3
CGTAGCGCAGCATGAG-1	0	0	0	B_cells_naive	CD3
TTTGGTTTCCGGGTGT-1	0	0	0	B_cells_memory_activated	CD3
GGACAAGGTGAGTATA-1	0	0	0	B_cells_memory_activated	CD3
AAAGATGAGCTCCTTC-1	0	0	0	B_cells_memory_activated	CD3
GATCAGTAGTCACGCC-1	0	0	0	B_cells_naive	CTRL
GTATCTTAGTCATGCT-1	0	0	0	B_cells_naive_activated	CD3
CTACATTCAGTATGCT-1	0	2.13238	0	B_cells_memory_activated	CTRL
AGCTCTCAGAGTGACC-1	0	0.312038	0	B_cells_memory_activated	CD40L
CGATGGCGTTTAGCTG-1	0	0	0	B_cells_memory_activated	CD40L
CCTAGCTTCCCAACGG-1	0	0	0	B_cells_memory_activated	CD3
GTCCTCAAGGTAGCTG-1	0	0	0	B_cells_memory_activated	CD3
ACACCAACATGTTGAC-1	0	0	0	B_cells_memory_activated	CTRL
AGGCCGTGTCAAGCGA-1	0	0	0	B_cells_naive	CTRL
TGCCAAAGTAAGCACG-1	0	0	0	B_cells_naive	CTRL
TTGAACGCATAAAGGT-1	0	0	0	B_cells_memory_activated	CD3
GTTCGGGCACGACGAA-1	0	0	0	B_cells_naive_activated	CD3
AACTCTTAGGTGTTAA-1	0	0	0	B_cells_memory_activated	CD3
GACAGAGGTATATCCG-1	0	0	0	B_cells_naive_activated	CD3
CATGCCTAGGTGTTAA-1	0	0	0	B_cells_memory_activated	CD3
CGACTTCGTACCGAGA-1	0	0	0	B_cells_naive	CTRL
TTGGAACCAATCTACG-1	0	0	0	B_cells_naive_activated	CD3
TTAGGACAGCTCAACT-1	0	0	0	B_cells_naive	CTRL
CAAGGCCGTAGGACAC-1	0	0	0	B_cells_naive_activated	CD3
GATCGCGGTCTAGTGT-1	0	0	0.718637	B_cells_memory_activated	CD3
GATCGCGAGAGTACAT-1	0	1.85943	0	B_cells_naive_activated	CD3
GACACGCGTAAGAGAG-1	0	0	0	B_cells_memory_activated	CD40L
ACACTGACACACAGAG-1	0	0	0	B_cells_naive	CTRL
TGCCAAAGTGTTAAGA-1	0	0	0	B_cells_memory_activated	CD40L
TCTCATAGTAGCACGA-1	0	0	0	B_cells_memory_activated	CD3
CTTCTCTTCAACACAC-1	0	0	0	B_cells_memory	CD40L
CTCTGGTAGATCCTGT-1	0	0	0	B_cells_memory_activated	CD3
CTCGAAACATGTCTCC-1	0	0	0	B_cells_naive_activated	CD40L
ACGCAGCCAGGGTACA-1	0	0	0	B_cells_naive	CTRL
TCGGGACTCCTTAATC-1	0	0	0	B_cells_memory_activated	CD3
AGCAGCCCATCCGCGA-1	0	0	0	B_cells_memory_activated	CD40L
GCATGATGTTAAGGGC-1	0	0	0	B_cells_naive_activated	CD3
TCGCGTTCAGTTCATG-1	0	0	0	B_cells_memory_activated	CD3
TGAGGGAGTCTCTCTG-1	0	0	0	B_cells_naive_activated	CTRL
AACTCTTTCATCGATG-1	0	0	0	B_cells_memory_activated	CD3
ATGCGATAGTCATGCT-1	0	0	0	B_cells_memory_activated	CD3
AAATGCCGTGTCGCTG-1	0	0	0	B_cells_naive	CTRL
TGACGGCTCGGCATCG-1	0	0	0	B_cells_memory_activated	CD3
CTCATTATCGTCTGCT-1	0	0	0	B_cells_naive	CTRL
GGAACTTTCGTTTAGG-1	0	0	0	B_cells_memory_activated	CD3
CTCACACTCACGAAGG-1	0	0	0	B_cells_memory_activated	CD40L
CGAGAAGCAAACCCAT-1	0	0	0	B_cells_memory_activated	CD3
TATGCCCTCCGAGCCA-1	0	0	1.9165	B_cells_memory_activated	CD3
TCTCATATCATCACCC-1	0	0	0	B_cells_memory	CTRL
TCGGTAAAGGGCACTA-1	0	1.84943	0	B_cells_naive_activated	CD3
CGTTCTGAGTTTGCGT-1	0	0	0	B_cells_naive	CD3
ACTTGTTAGCCAGTTT-1	0	0	0	B_cells_naive	CTRL
CACTCCATCGAGCCCA-1	0	0	0	B_cells_memory	CD3
ATGAGGGCAGATCCAT-1	0	0	0	B_cells_naive	CTRL
GGGACCTTCCTCAATT-1	0	0	0	B_cells_memory_activated	CD3
CTAGTGAGTAGCTAAA-1	0	0	0	B_cells_naive_activated	CD3
TTAACTCGTCATCCCT-1	0	0	0	B_cells_memory_activated	CD3
CACATAGAGTGGACGT-1	0	0	0	B_cells_memory	CTRL
CGGTTAATCCCTTGTG-1	0	0	0	B_cells_naive	CTRL
GCAAACTGTGTGCCTG-1	0	0	0	B_cells_naive	CTRL
AAGTCTGAGTCGCCGT-1	0	0	0	B_cells_naive	CTRL
TACTCGCTCTGCAGTA-1	0	0	0	B_cells_memory_activated	CD3
CAGGTGCGTCAATGTC-1	0	0	0	B_cells_memory_activated	CD3
TTCTCAACACGCCAGT-1	0	0	0	B_cells_memory_activated	CD3
GATCAGTTCCTTCAAT-1	0	0	0	B_cells_naive	CTRL
GGCTCGATCTTGCCGT-1	0	0	0	B_cells_naive	CTRL
GGGACCTAGCGAAGGG-1	0	0	0	B_cells_memory_activated	CD3
AGCTCCTAGATACACA-1	0	0	0	B_cells_naive	CTRL
TAGAGCTTCTATGTGG-1	0	0	0	B_cells_memory_activated	CTRL
TAGTTGGAGCAGACTG-1	0	0	0	B_cells_naive	CTRL
TTTGGTTTCTTCATGT-1	0	0	0	B_cells_memory_activated	CD3
GCGGGTTCAGCTGTGC-1	0	0.491619	0	B_cells_memory_activated	CD40L
CTAACTTAGAGTCGGT-1	0	0	0	B_cells_naive	CD3
CTGTGCTGTCTAGTGT-1	0	0	0	B_cells_naive	CTRL
CTCGAGGTCCGAACGC-1	0	0	0	B_cells_naive	CTRL
CAGAGAGGTTCTGTTT-1	0	0	0.90859	B_cells_memory_activated	CD3
GTTCTCGTCGGATGTT-1	0	0	0.30382	B_cells_memory	CD40L
CCAATCCCAGCTCGCA-1	0	0.344597	0	B_cells_memory_activated	CD40L
AGAATAGTCCTTGCCA-1	0	0	0	B_cells_memory_activated	CD40L
CTAGCCTAGTGGAGTC-1	0	0	0	B_cells_naive	CD3
GAAGCAGGTCGAATCT-1	0	0	0	B_cells_memory_activated	CD3
GGGCACTTCTTTCCTC-1	0	0	0	B_cells_naive_activated	CD3
GTCCTCATCCAGAGGA-1	0	0	0	B_cells_memory_activated	CD3
ACATGGTTCGCGTAGC-1	0	0	0	B_cells_memory_activated	CTRL
AGGCCGTTCACCACCT-1	0	0	0	B_cells_naive_activated	CD3
GACTACAAGCACACAG-1	0	0	0	B_cells_naive_activated	CD3
GTATCTTAGTCGTACT-1	0	0	0	B_cells_naive	CTRL
ATAAGAGAGTATCGAA-1	0	0	0	B_cells_memory	CD3
CAGCGACAGATCCTGT-1	0	0	0	B_cells_naive	CTRL
GTCGGGTGTCTCATCC-1	0	0	1.98749	B_cells_memory_activated	CD3
GAAACTCCACGGATAG-1	0	0	0	B_cells_naive	CD3
TCAGGTACATATACGC-1	0	0	0	B_cells_naive_activated	CD3
TTGGCAACAACGATGG-1	0	0	0	B_cells_naive_activated	CD3
GGGACCTGTACGCACC-1	0	0	0	B_cells_memory_activated	CD3
ACTGAACGTCACCTAA-1	0	0	0	B_cells_naive_activated	CD3
CTGTGCTCACAGCGTC-1	0	0	0	B_cells_naive_activated	CD3
GTTACAGAGGAGTAGA-1	0	0	0	B_cells_naive	CTRL
GATCGTAAGCAATCTC-1	0	0	0	B_cells_naive	CTRL
CCAATCCAGTTCGATC-1	0	0	0	B_cells_naive_activated	CD3
TCACGAATCACAATGC-1	0	0	0	B_cells_naive	CTRL
CGAACATGTGTAAGTA-1	0	0	0	B_cells_memory_activated	CD3
TACTCGCGTAAGAGGA-1	0	0.29639	0	B_cells_memory_activated	CD40L
CAGCTAACATACGCCG-1	0	0	0	B_cells_memory_activated	CD3
TCAGCAAAGGTGGGTT-1	0	0	0	B_cells_memory_activated	CD3
GTTTCTAGTAGCGTCC-1	0	0	0	B_cells_memory_activated	CD3
TACGGATAGAAGGACA-1	0	0	0	B_cells_naive	CD3
CGTGAGCAGTTCGATC-1	0	0	0	B_cells_memory	CTRL
CGTCACTTCTCCTATA-1	0	0	0	B_cells_memory_activated	CD3
TCCACACTCCACGACG-1	0	0	0	B_cells_memory_activated	CD3
AACTTTCGTCTAAAGA-1	0	0	0	B_cells_naive_activated	CTRL
CGCGTTTGTTACCAGT-1	0	0	0	B_cells_naive	CD3
GCAGCCAAGCTAAGAT-1	0	0	0	B_cells_memory_activated	CD3
CTGCTGTCAGATGGGT-1	0	0	0	B_cells_memory_activated	CD40L
CGTGTAACAAGTACCT-1	0	0	0	B_cells_memory_activated	CD3
ACTGAACCACAAGCCC-1	0	0	0	B_cells_memory_activated	CD40L
CTCCTAGAGCGATATA-1	0	0	0	B_cells_naive_activated	CD3
TAAGCGTAGTGACTCT-1	0	0	0	B_cells_memory_activated	CD3
TTTATGCTCCGTCATC-1	0	0	0	B_cells_naive_activated	CD3
CGATCGGAGACAGAGA-1	0	0	0	B_cells_memory_activated	CD3
CGCGGTAGTTCGTCTC-1	0	0	0	B_cells_memory_activated	CTRL
TACTCATCACGCATCG-1	0	0	0	B_cells_memory_activated	CD3
TCAGGTATCTTACCGC-1	0	0	0	B_cells_memory_activated	CD3
GATCGCGCAGCTCGCA-1	0	0	0	B_cells_naive	CTRL
ACTTTCAAGAAACGAG-1	0	0	0	B_cells_memory_activated	CTRL
GCACATATCCAAGCCG-1	0	0	0	B_cells_memory_activated	CD3
TGCGGGTTCCGAAGAG-1	0	0	0	B_cells_naive_activated	CD3
GATCAGTTCATACGGT-1	0	0	0	B_cells_naive	CTRL
TTCGGTCCACGGTGTC-1	0	0	0	B_cells_memory_activated	CD40L
TGGCCAGGTCATGCCG-1	0	0	0	B_cells_naive_activated	CD3
AAGTCTGTCGTACCGG-1	0	0	0	B_cells_naive	CTRL
TAGCCGGGTTGAACTC-1	0	0	0	B_cells_naive	CTRL
GTGTTAGAGGCTCAGA-1	0	0	0	B_cells_naive	CTRL
GCATGATCATCCAACA-1	0	0	0	B_cells_naive	CTRL
TTATGCTGTGGGTATG-1	0	0	0	B_cells_naive	CD40L
GATTCAGAGAGGTACC-1	0	0.493376	0	B_cells_memory_activated	CD40L
AGCTTGACAATGGATA-1	0	0	2.59463	B_cells_naive_activated	CD3
CGTTAGATCGGCTACG-1	0	0	0	B_cells_memory_activated	CD40L
TCTGGAAAGGCATGTG-1	0	0	0	B_cells_naive	CTRL
AACTCAGTCGAATGCT-1	0	0	0	B_cells_naive_activated	CD3
AATCGGTGTTCAACCA-1	0	0	0	B_cells_naive	CTRL
GAAGCAGGTGAGGGAG-1	0	0	0	B_cells_memory_activated	CD3
ACATGGTCAAGGCTCC-1	0	0	0	B_cells_naive	CTRL
GAGGTGAAGCAATCTC-1	0	0	0	B_cells_naive	CTRL
AACACGTTCGGCTTGG-1	0	0	0	B_cells_naive_activated	CD3
ACGGCCAAGCGATGAC-1	0	0	0	B_cells_naive_activated	CD3
ACGCCAGGTAAGTAGT-1	0	0	0	B_cells_naive	CTRL
AGAGCTTGTAATAGCA-1	0	0.192591	0	B_cells_memory_activated	CD40L
CATGCCTAGGCAGGTT-1	0	0	0	B_cells_naive	CTRL
TCTATTGTCGATGAGG-1	0	0	0	B_cells_memory_activated	CD3
CGAACATTCCACGTTC-1	0	0	0	B_cells_naive	CD3
TTAGGACTCTATCCTA-1	0	0	0	B_cells_memory_activated	CD3
ACGGAGATCAGATAAG-1	0	0	0	B_cells_naive_activated	CD3
GGTGTTATCTCCGGTT-1	0	0	0	B_cells_naive_activated	CD40L
CTCGTACCACCCAGTG-1	0	0	0	B_cells_naive	CTRL
GTGTTAGTCGGCTTGG-1	0	0	2.0743	B_cells_naive_activated	CD3
TCAACGAGTAGGACAC-1	0	0	0	B_cells_memory_activated	CD3
CATGGCGTCAGCCTAA-1	0	0	0	B_cells_naive	CTRL
GGGAATGCAATCTGCA-1	0	0	0	B_cells_naive	CD40L
TCTATTGCATCATCCC-1	0	0	0	B_cells_naive_activated	CD3
CTTTGCGTCTCCTATA-1	0	0	0	B_cells_memory_activated	CD3
GTTCTCGCATGACGGA-1	0	0	0	B_cells_memory_activated	CD3
CAGCGACCAAGGGTCA-1	0	0	0	B_cells_naive	CD40L
ACTATCTTCCTCATTA-1	0	0	0	B_cells_naive	CTRL
ACTTACTTCTGAAAGA-1	0	0.185475	0	B_cells_memory	CD40L
TTAGGACCAGAAGCAC-1	0	0	0	B_cells_memory_activated	CD3
CCTCAGTGTGTGCCTG-1	0	0	0	B_cells_naive_activated	CD3
AGTGTCAGTTCCACAA-1	0	0	0	B_cells_naive_activated	CTRL
AAAGATGCACAACTGT-1	0	0	0	B_cells_memory_activated	CD40L
ACGAGCCTCAACACGT-1	0	0	0	B_cells_naive_activated	CD3
TGAGCATTCTCCTATA-1	0	0	0	B_cells_naive_activated	CD3
CGCTGGACATGGTAGG-1	0	0	0.181228	B_cells_memory_activated	CD40L
AAGTCTGAGATGTTAG-1	0	0	0.956596	B_cells_naive	CD40L
CAGCTAACAGTATGCT-1	0	0	0	B_cells_naive_activated	CD3
CCGTGGAAGATGTGTA-1	0	0	0	B_cells_memory	CD40L
GGGCATCCATGGTAGG-1	0	0	0	B_cells_naive	CD40L
CCCTCCTCAGAGTGTG-1	0	0	0	B_cells_memory_activated	CD3
TTCTTAGTCTTTAGTC-1	0	0	0	B_cells_naive	CTRL
TAGTGGTAGGAATTAC-1	0	0	0	B_cells_naive_activated	CTRL
GTGAAGGCACCAGATT-1	0	0	0	B_cells_memory_activated	CTRL
CAAGGCCAGGTGATTA-1	0	0	0	B_cells_naive_activated	CD3
TGACTAGTCCTGTAGA-1	0	0	0	B_cells_naive	CTRL
TAGAGCTAGTTACCCA-1	0	0	0	B_cells_memory_activated	CD3
GATCTAGTCCCAACGG-1	0	0	0	B_cells_memory	CD3
GCGCAGTCATGTTGAC-1	0	0	0	B_cells_naive	CTRL
TGCCCATCACAGAGGT-1	0	0	0	B_cells_naive_activated	CD3
AGCTCTCAGGACATTA-1	0	0.438056	0	B_cells_memory_activated	CD40L
TCCCGATCACCTTGTC-1	0	0	0	B_cells_memory_activated	CD3
CGAGAAGAGTATCTCG-1	0	0	0	B_cells_naive_activated	CD3
ACTGCTCCAGCGTAAG-1	0	0	0	B_cells_naive_activated	CTRL
CACAAACAGGATGGAA-1	0	0	0	B_cells_naive_activated	CD3
GACGCGTGTAGTGAAT-1	0	0	0	B_cells_naive	CTRL
TCTGGAATCCATTCTA-1	0	0	0	B_cells_memory_activated	CD3
AGCTTGAAGTTAGCGG-1	0	0	0	B_cells_naive_activated	CD3
ACGATGTAGCGACGTA-1	0	0	0	B_cells_memory_activated	CD3
CCACCTACACCAGGTC-1	0	0	0	B_cells_memory_activated	CD40L
AGGCCGTCACTTCGAA-1	0	0	0	B_cells_memory_activated	CD3
CTGTGCTAGGCCCTCA-1	0	0	0	B_cells_memory_activated	CD3
AGCCTAACACCGCTAG-1	0	0	0	B_cells_memory_activated	CD3
TAGGCATTCTCCGGTT-1	0	0	0	B_cells_memory_activated	CD3
CTCTAATCACTATCTT-1	0	1.25581	0	B_cells_naive_activated	CTRL
GTCATTTTCAGGCGAA-1	0	0	0	B_cells_memory	CTRL
CAGCGACCACGGCCAT-1	0	0	0	B_cells_naive	CTRL
CTAGCCTCAGCATGAG-1	0	0	0	B_cells_naive_activated	CTRL
CCGGTAGAGATACACA-1	0	0.696817	0	B_cells_memory_activated	CD40L
GGGTCTGGTTGGACCC-1	0	0	0	B_cells_memory	CD3
GACCTGGTCATATCGG-1	0	1.10715	0	B_cells_memory_activated	CD40L
CTGAAACTCTCGGACG-1	0	0	0	B_cells_memory_activated	CD3
GGCAATTCAGTCTTCC-1	0	0	0	B_cells_memory_activated	CD3
CCACCTAGTTCTCATT-1	0	0	1.01454	B_cells_memory_activated	CD3
ATGCGATAGTATCGAA-1	0	0	0	B_cells_memory	CD40L
CCGGTAGCAAGCGAGT-1	0	0	0	B_cells_memory	CTRL
ATGAGGGGTATGGTTC-1	0	0	1.67246	B_cells_naive_activated	CD3
ACGCAGCGTCCGCTGA-1	0	0	0	B_cells_naive_activated	CD3
AGCAGCCGTCGGCTCA-1	0	0	0	B_cells_memory_activated	CD3
CGTAGCGTCAAGGTAA-1	0	0	0	B_cells_naive	CTRL
CGGCTAGGTACCGTTA-1	0	0	0	B_cells_naive_activated	CTRL
GTTCATTGTCTGGAGA-1	0	0	1.35099	B_cells_memory_activated	CD3
AGCTCCTCATGTCTCC-1	0	0	0	B_cells_memory_activated	CD3
GTGCAGCAGAACTGTA-1	0	0	0	B_cells_memory_activated	CD40L
TTGGCAATCGAGGTAG-1	0	0	0	B_cells_memory_activated	CD3
ACGGCCATCGCGTTTC-1	0	0	0	B_cells_naive_activated	CD40L
GGAACTTCAGAGCCAA-1	0	0	0	B_cells_naive_activated	CD3
TCAACGACATTGAGCT-1	0	0	0	B_cells_memory_activated	CD3
CTCGAAAAGATGAGAG-1	0	0	0	B_cells_naive	CTRL
ATCCACCTCGCACTCT-1	0	0	0	B_cells_memory_activated	CD40L
GTAACTGAGACACGAC-1	0	0	0	B_cells_memory_activated	CD3
GTCTTCGTCAGTCAGT-1	0	0	0	B_cells_memory_activated	CD3
GAACCTACAGGCAGTA-1	0	0	0	B_cells_memory_activated	CD40L
TTCTCCTTCCAGATCA-1	0	0	0	B_cells_naive_activated	CD3
AACCGCGAGCACAGGT-1	0	0	0	B_cells_naive	CTRL
CAGCAGCGTTGGGACA-1	0	0	0	B_cells_memory_activated	CD3
TCAGATGTCAATACCG-1	0	1.58247	0	B_cells_memory	CD40L
CAGAGAGCAGACGCCT-1	0	0	0	B_cells_memory_activated	CD3
CCACCTACATGCATGT-1	0	0	0	B_cells_naive_activated	CTRL
CAGTCCTTCGTTACAG-1	0	0	0.863704	B_cells_memory_activated	CD3
CAGCATATCGCCGTGA-1	0	0	0	B_cells_memory_activated	CD3
TTTATGCCACGCGAAA-1	0	0	0	B_cells_naive	CD3
AGCGTATTCTCAAGTG-1	0	0	0	B_cells_naive_activated	CD3
GCTCTGTAGGTGTGGT-1	0	0	0	B_cells_naive_activated	CD3
CTCTAATCAACTTGAC-1	0	0	2.41907	B_cells_memory_activated	CD3
GTGTTAGTCATGTGGT-1	0	0	0	B_cells_naive	CD3
ATTTCTGTCAGGTAAA-1	0	0	0	B_cells_memory_activated	CD3
CTCGAAAGTATGCTTG-1	0	0	0	B_cells_memory_activated	CD3
TACCTTACAAATTGCC-1	0	0	0	B_cells_naive_activated	CD3
CTTTGCGAGGCGTACA-1	0	0	0	B_cells_memory	CD40L
TAGTTGGCATTACGAC-1	0	0	0	B_cells_memory_activated	CD3
AGGTCATCATGTTCCC-1	0	0	0	B_cells_naive_activated	CTRL
GAACATCTCCAGTATG-1	0	0	0	B_cells_memory_activated	CD3
GCCTCTATCACTATTC-1	0	0	0	B_cells_memory_activated	CD3
AAAGCAACACAGGAGT-1	0	0	0	B_cells_memory_activated	CD3
CAAGGCCTCGAGAGCA-1	0	0	0	B_cells_memory_activated	CD3
CAGTAACAGATGTCGG-1	0	0	0	B_cells_memory_activated	CD3
GTCAAGTAGGAATTAC-1	0	0	0	B_cells_memory_activated	CD3
GAACGGATCGGTTCGG-1	0	0	0	B_cells_memory_activated	CD3
CGAGCCAGTTGGTTTG-1	0	0	0	B_cells_memory_activated	CD3
GCAATCACAATGGTCT-1	0	0	0	B_cells_naive_activated	CD3
CAGCTAAAGTGTCTCA-1	0	0	0	B_cells_naive_activated	CD3
AGCAGCCGTCAATGTC-1	0	0	0	B_cells_naive_activated	CD3
TGCTGCTAGTGGCACA-1	0	0	0	B_cells_naive	CTRL
AAGGTTCAGAAAGTGG-1	0	0	0	B_cells_memory_activated	CD3
AGGCCACCACATGACT-1	0	1.27165	0	B_cells_memory_activated	CTRL
TTCCCAGGTCACACGC-1	0	0	0	B_cells_memory_activated	CD40L
TTGTAGGAGCACGCCT-1	0	0	0	B_cells_memory_activated	CD40L
TCATTACTCGCGTAGC-1	0	0	0	B_cells_naive_activated	CD3
CTCTGGTTCCAAACTG-1	0	0	0	B_cells_naive	CTRL
CATCAGAAGGAGCGTT-1	0	0	0	B_cells_memory_activated	CD3
GCGAGAATCATAACCG-1	0	0	0	B_cells_memory_activated	CD3
ACCGTAAGTCATATCG-1	0	0	0	B_cells_memory_activated	CD3
TACTCGCGTGGGTCAA-1	0	0	0	B_cells_naive	CTRL
CCACCTACAGTATGCT-1	0	0	0	B_cells_memory_activated	CD3
CCTTTCTTCGCACTCT-1	0	0	0	B_cells_naive	CD3
CGTTGGGTCATGGTCA-1	0	0	0	B_cells_memory_activated	CD3
GGACGTCGTCGCTTCT-1	0	0	0	B_cells_memory	CTRL
TGTGGTAAGGCTAGAC-1	0	0	0	B_cells_naive	CD40L
ACGGCCAAGAATCTCC-1	0	0	0	B_cells_memory_activated	CD3
AAGACCTCAGTCCTTC-1	0	0	0	B_cells_naive	CTRL
TGTCCCATCACATGCA-1	0	0	0	B_cells_memory_activated	CTRL
TGGCTGGGTAAGTGTA-1	0	0	0	B_cells_naive_activated	CD3
ACTGCTCAGGTAGCTG-1	0	0	0	B_cells_naive	CD3
GCGAGAATCATCATTC-1	0	0.696413	0	B_cells_memory_activated	CD3
GAGCAGACAATCTACG-1	0	0	0	B_cells_naive	CTRL
AAGGCAGAGTAGCGGT-1	0	0	0	B_cells_naive	CTRL
AGAGTGGGTTTAAGCC-1	0	0	0	B_cells_naive	CD3
ATTATCCTCACCACCT-1	0	0	0	B_cells_memory_activated	CD40L
AACCGCGCATCGGACC-1	0	0	0	B_cells_memory	CD3
AATCGGTCATTCTCAT-1	0	0	0	B_cells_memory_activated	CD40L
ATTTCTGAGAGTACAT-1	0	0	0	B_cells_memory_activated	CD40L
TCTTCGGTCGGCCGAT-1	0	0	0	B_cells_naive_activated	CTRL
TTATGCTCACAGCGTC-1	0	0	0	B_cells_memory_activated	CD3
CACAGGCGTCCGCTGA-1	0	1.3717	0	B_cells_naive	CTRL
CTAGCCTCACACAGAG-1	0	0.221742	0	B_cells_memory_activated	CD40L
ACCTTTACATCTCGCT-1	0	0	0	B_cells_memory_activated	CD3
TACCTATTCTTGGGTA-1	0	0	0	B_cells_memory_activated	CD3
TAAGTGCTCTGCGTAA-1	0	0	0	B_cells_memory_activated	CD3
GTCACGGGTCTAGCGC-1	0	0	0	B_cells_memory_activated	CTRL
AGGGATGTCAAGCCTA-1	0	0	0	B_cells_naive	CTRL
CTGTTTATCTTAGAGC-1	0	0	0	B_cells_naive_activated	CD3
CAGATCACATGCCTAA-1	0	0	0	B_cells_naive_activated	CD3
CTGTGCTTCAATAAGG-1	0	0	0	B_cells_naive	CD3
CAGCTGGTCTGGGCCA-1	0	0	0	B_cells_memory_activated	CD3
TGACAACAGCCCGAAA-1	0	0	0	B_cells_memory_activated	CD3
GGCGACTTCGCGTAGC-1	0	0	0	B_cells_naive	CTRL
TTGCCGTAGGGCATGT-1	0	0	0	B_cells_naive	CTRL
CGGAGTCGTAGAGTGC-1	0	0	2.64783	B_cells_memory_activated	CD3
GACGGCTAGTGAACAT-1	0	0.245752	0	B_cells_memory_activated	CD40L
CTAGCCTAGTACGCGA-1	0	0	0	B_cells_naive	CTRL
CTAGCCTGTCCCTACT-1	0	0	0	B_cells_naive	CTRL
ACTTTCACAGGTGCCT-1	0	0	0	B_cells_memory	CD40L
CTGCGGACATTAACCG-1	0	0	0	B_cells_naive	CTRL
CATATTCAGTGAAGTT-1	0	0	0	B_cells_memory_activated	CTRL
CATCCACAGAGTCTGG-1	0	0	0	B_cells_memory_activated	CD3
TCGCGTTAGGACAGAA-1	0	1.54835	0	B_cells_memory_activated	CD3
TGAGGGAGTAGAGTGC-1	0	0	0	B_cells_memory	CD40L
CGATTGATCAGCAACT-1	0	0	0	B_cells_memory_activated	CD3
AAGACCTGTCTCACCT-1	0	0	0	B_cells_memory_activated	CD3
CGTAGCGGTCACCCAG-1	0	0	0	B_cells_memory_activated	CD3
TAAGTGCTCAACGCTA-1	0	0	0	B_cells_naive	CTRL
AAAGTAGCAAAGAATC-1	0	0	0.569943	B_cells_memory_activated	CD40L
CATCCACGTGTCCTCT-1	0	0	0	B_cells_memory	CD40L
CACAAACAGAGAGCTC-1	0	0	0	B_cells_naive	CTRL
GGAACTTCATATGAGA-1	0	0	0	B_cells_naive	CTRL
ATCATGGTCTTACCTA-1	0	0	0	B_cells_memory_activated	CD40L
GTACTCCGTCTAGCGC-1	0	0	0	B_cells_memory_activated	CD40L
CGGCTAGTCCAAGTAC-1	0	0	0	B_cells_naive	CTRL
GACACGCGTGCAACGA-1	0	0	0	B_cells_memory_activated	CD40L
TCTCTAATCACTTACT-1-1	0	0	0	B_cells_memory_activated	CD3
TACGGTAGTAGCCTAT-1	0	0	0	B_cells_memory_activated	CD3
CTCATTACACCCAGTG-1	0	0	0	B_cells_memory_activated	CD3
ACACCCTAGAGCAATT-1	0	0	0	B_cells_naive_activated	CD3
AACTTTCCAATCAGAA-1	0	0	0	B_cells_naive_activated	CD3
ACTTACTCATACTACG-1	0	0	0	B_cells_memory	CD40L
GCACATAGTACAGCAG-1	0	0	0	B_cells_memory_activated	CD40L
GATGAAATCAAACGGG-1	0	0	0	B_cells_naive_activated	CD3
CATCAAGGTTCGGGCT-1	0	0	0	B_cells_naive	CTRL
AGTTGGTCATGAGCGA-1	0	0	0	B_cells_memory	CTRL
TTATGCTTCATCGGAT-1	0	0	0	B_cells_naive_activated	CD3
TCGGTAACAAATACAG-1	0	0	0	B_cells_naive_activated	CD3
CTTACCGGTGGTTTCA-1	0	0	0	B_cells_naive_activated	CD3
AGCTCCTGTTCGTGAT-1	0	0	0	B_cells_naive	CTRL
TCGCGTTAGCGCTTAT-1	0	0	0	B_cells_naive	CTRL
CAAGGCCCATGAGCGA-1	0	0	0	B_cells_memory	CD40L
TTGACTTGTGCGATAG-1	0	0	0	B_cells_naive_activated	CD3
GGCTCGAAGATGAGAG-1	0	0.681504	0	B_cells_memory_activated	CD3
CCTAGCTGTAGCGTCC-1	0	0	0	B_cells_memory_activated	CD3
GTCAAGTTCAACACCA-1	0	0	0	B_cells_naive	CTRL
CCAGCGACAAGCCTAT-1	0	0	0	B_cells_naive	CTRL
CACACTCTCGTGGACC-1	0	0	0	B_cells_memory_activated	CD3
GAATGAATCTTGTACT-1	0	0	0	B_cells_naive	CD3
TCAATCTGTGAGGGTT-1	0	0	0	B_cells_naive	CTRL
CCGTTCAAGGATCGCA-1	0	0	0	B_cells_naive_activated	CD3
CTTTGCGCAATGTTGC-1	0	0	0	B_cells_naive	CTRL
CAAGATCTCAATCTCT-1	0	0	0	B_cells_naive	CTRL
AGCATACAGCCAGAAC-1	0	0	0	B_cells_memory_activated	CD40L
TAGTGGTTCTAACTGG-1	0	0	0	B_cells_naive	CTRL
TCAGGATGTAGGCATG-1	0	0	0	B_cells_memory_activated	CD3
TTTGGTTTCGACGGAA-1	0	0.31251	0	B_cells_memory_activated	CD40L
AGCTTGAGTAAATACG-1	0	0	0	B_cells_naive_activated	CD40L
TCATTACAGGGTGTTG-1	0	0	0	B_cells_memory_activated	CD3
TGGCGCACAATGGATA-1	0	0	0	B_cells_memory_activated	CD40L
GATCGCGAGAAGAAGC-1	0	0	0	B_cells_memory	CD40L
GTTCGGGCACAAGTAA-1	0	0	0	B_cells_memory_activated	CD3
ACGGAGAGTACTTGAC-1	0	0	0	B_cells_memory_activated	CD3
TGGCGCACATCAGTCA-1	0	0.894337	0	B_cells_naive	CTRL
GACCAATCATCTATGG-1	0	0	0.214107	B_cells_memory_activated	CD40L
ATGCGATCAAGGTTTC-1	0	0	0	B_cells_naive_activated	CD3
TGGTTCCAGGCACATG-1	0	0	0	B_cells_naive	CTRL
GTCTCGTGTGCTAGCC-1	0	0	0	B_cells_naive	CTRL
GTCATTTTCCAAGCCG-1	0	0	0	B_cells_memory_activated	CD3
GCGCCAATCGGTCCGA-1	0	0	0	B_cells_naive	CTRL
TCTATTGTCCGCATCT-1	0	0	0	B_cells_naive	CTRL
TGACTAGAGTAAGTAC-1	0	0	0	B_cells_memory_activated	CD3
AAGTCTGTCGAATGGG-1	0	0	0	B_cells_naive_activated	CD3
ACTTACTGTTCCCGAG-1	0	0	0.815822	B_cells_memory	CD3
ACATGGTCACTGTGTA-1	0	0	0	B_cells_memory_activated	CD3
TCTCTAACACCAGCAC-1	0	0	0	B_cells_naive_activated	CD40L
TGTTCCGTCAACACGT-1	0	0	0	B_cells_naive_activated	CTRL
AGGGAGTTCTTGGGTA-1	0	1.48693	0	B_cells_memory_activated	CD3
GGATTACTCAGGATCT-1	0	0	0	B_cells_naive	CTRL
CCTCTGAAGGGCTTGA-1	0	0	0	B_cells_memory_activated	CD3
CCCTCCTTCTCGGACG-1	0	0	0	B_cells_naive_activated	CTRL
TTTGGTTCAAGCCGCT-1	0	0	0	B_cells_memory_activated	CD40L
TATCAGGCACTACAGT-1	0	0	0	B_cells_memory_activated	CD40L
ACACTGACATGTCGAT-1	0	0	0	B_cells_memory_activated	CD3
TGGGAAGGTGGTTTCA-1	0	0	0	B_cells_naive_activated	CTRL
ACCGTAACAATCCAAC-1	0	0	0	B_cells_memory_activated	CD3
TCTGGAAAGACCACGA-1	0	0	0	B_cells_memory_activated	CD3
TCTTCGGGTGTGGTTT-1	0	0	0	B_cells_memory_activated	CD3
AGCGTCGAGGTAAACT-1	0	0	0	B_cells_memory_activated	CD40L
CTGATCCGTGCAGACA-1	0	0	0	B_cells_memory_activated	CD3
GAATAAGGTTGGTGGA-1	0	0	0	B_cells_naive	CTRL
AGTGTCAGTAAATGTG-1	0	0	0	B_cells_memory_activated	CD3
GCTCCTACAGCTGGCT-1	0	0	0	B_cells_memory_activated	CD3
CCACCTAGTTGTTTGG-1	0	0	0	B_cells_memory_activated	CD3
ACGATGTTCCTCATTA-1	0	0.298502	0	B_cells_memory_activated	CD40L
GACGTGCGTTACCGAT-1	0	0	0	B_cells_naive	CD3
GCGAGAAGTAGCGTAG-1	0	0	0	B_cells_memory_activated	CD3
CAGATCACACGAGAGT-1	0	0	0	B_cells_memory_activated	CD3
GGTATTGCAACACGCC-1	0	0	0	B_cells_memory_activated	CD3
AGCGGTCGTCCGACGT-1	0	0	0	B_cells_memory_activated	CD40L
CCAATCCGTACCATCA-1	0	0	0	B_cells_naive_activated	CD3
ACACTGACATGCCCGA-1	0	0	0	B_cells_memory_activated	CD3
GCATGTATCAGCTTAG-1	0	0	0	B_cells_memory_activated	CD3
GTTCTCGCACCAGTTA-1	0	0	0	B_cells_naive	CTRL
CGTCAGGAGTGCTGCC-1	0	0	0	B_cells_naive	CTRL
GTCTCGTTCACAACGT-1	0	0	0	B_cells_memory_activated	CD3
CGAACATCAATCCGAT-1	0	0	0	B_cells_memory_activated	CD3
CGGGTCAAGGCTCTTA-1	0	0	0	B_cells_memory_activated	CD3
CGCCAAGGTCTGGTCG-1	0	0.670027	0	B_cells_memory_activated	CD3
GGGAGATAGAAGGCCT-1	0	0	0	B_cells_naive	CTRL
GTACTTTGTCGAAAGC-1	0	0	0	B_cells_naive	CTRL
CATGGCGTCGATCCCT-1	0	0	0	B_cells_memory_activated	CD3
ACACCAAGTAACGACG-1	0	0	1.13353	B_cells_memory_activated	CD3
CGTTGGGTCCATTCTA-1	0	0	0	B_cells_memory	CD3
TTTCCTCAGTGTCTCA-1	0	0	0	B_cells_naive_activated	CD3
TTCCCAGTCTAACCGA-1	0	0	0	B_cells_memory_activated	CD3
AACCATGCAATAGAGT-1	0	0	0	B_cells_memory	CD40L
GCGAGAACATGGTTGT-1	0	0	0	B_cells_naive_activated	CD3
CTCGAGGGTTTGTGTG-1	0	0	0	B_cells_memory_activated	CD3
TTGGAACGTACGAAAT-1	0	0	0	B_cells_memory_activated	CD40L
GGATGTTAGGCATGTG-1	0	0	0	B_cells_naive	CD40L
CGAACATTCCGCATCT-1	0	0	0	B_cells_naive_activated	CD3
CTACATTCAAGCGAGT-1	0	0	1.60466	B_cells_memory_activated	CD3
CAGCTGGTCTGGTTCC-1	0	0	0	B_cells_naive	CTRL
TGCGCAGTCATCACCC-1	0	0	0	B_cells_naive	CTRL
GCGCCAAAGTCACGCC-1	0	0	0	B_cells_naive_activated	CD3
ACAGCTAGTCAGATAA-1	0	0	0	B_cells_naive_activated	CD3
GGGACCTTCGGCTTGG-1	0	0	0	B_cells_memory	CD3
TTAGTTCAGTTAAGTG-1	0	0	0	B_cells_naive	CTRL
CTGAAACGTCGCTTCT-1	0	0	0	B_cells_memory	CD3
CACAAACAGTGGAGAA-1	0	0	0	B_cells_memory_activated	CD40L
CCCTCCTTCAACACTG-1	0	1.22304	0	B_cells_naive	CTRL
CGATCGGTCCTCAATT-1	0	0	0	B_cells_memory_activated	CD40L
ATTACTCCAGCATGAG-1	0	0	0	B_cells_memory	CD3
CTAATGGTCGAACTGT-1	0	0	0	B_cells_naive	CTRL
ACATGGTTCCTTGGTC-1	0	0	0	B_cells_naive	CTRL
CAGCTAAAGACAAGCC-1	0	0	0	B_cells_naive	CTRL
GCTGGGTAGGTGCTTT-1	0	0	0	B_cells_memory_activated	CD3
ACAGCCGCAGGGTATG-1	0	0	0	B_cells_memory_activated	CD3
CAAGGCCGTACTTGAC-1	0	0	0	B_cells_naive_activated	CD3
CATGACATCGTCCGTT-1	0	0	0	B_cells_memory_activated	CD3
TAAACCGGTCGGCTCA-1	0	0	0	B_cells_naive	CTRL
GTACTCCCACTCGACG-1	0	0	0	B_cells_memory_activated	CTRL
TCAGGATAGCCCAATT-1	0	0	0	B_cells_memory_activated	CD3
CTCACACCATCGACGC-1	0	0	0	B_cells_memory_activated	CD3
CTCGAAATCGCCAAAT-1	0	1.6104	0	B_cells_memory_activated	CD3
CTGTGCTAGGCACATG-1	0	0	0	B_cells_memory	CD3
GTCGTAACAATGGAGC-1	0	0.836697	0	B_cells_memory_activated	CD40L
CTGAAGTAGACAGAGA-1	0	0	0	B_cells_naive	CTRL
CAAGTTGAGGACGAAA-1-1	0	0	0	B_cells_memory_activated	CD40L
CCTTTCTAGTAGGTGC-1	0	0	0	B_cells_memory_activated	CD3
TAGACCACATTCCTGC-1	0	0	0	B_cells_memory_activated	CD3
CTTAGGACACTGTCGG-1	0	0	0	B_cells_memory_activated	CD3
TGGGAAGCACCGAAAG-1	0	0	0	B_cells_naive	CTRL
ACGCCAGAGGATATAC-1	0	0	0.363721	B_cells_memory_activated	CD3
CGCTGGATCAGCTTAG-1	0	0	0	B_cells_memory_activated	CD3
CAGCAGCAGGTACTCT-1	0	0	0	B_cells_memory_activated	CD3
GCGGGTTTCGTCTGCT-1	0	0	0	B_cells_naive	CTRL
CGGACACGTATGCTTG-1	0	0	0	B_cells_memory_activated	CD3
GCATACAAGAAGGCCT-1	0	0	0	B_cells_naive	CD3
AGCCTAAAGTGATCGG-1	0	0	0	B_cells_memory	CD3
CGACCTTAGGCTACGA-1	0	0	0	B_cells_memory	CTRL
CTCCTAGTCCCTTGTG-1	0	0	0	B_cells_memory_activated	CD3
AGGGTGACAATAGAGT-1	0	0	0	B_cells_naive_activated	CD3
AAGCCGCAGACAGAGA-1	0	0	0	B_cells_naive	CTRL
GGAGCAATCAAACGGG-1	0	0	0	B_cells_memory	CD40L
CAGCCGACACCAGCAC-1	0	0	1.5625	B_cells_memory_activated	CD3
GATGAAAGTAGCTAAA-1	0	0	0	B_cells_memory_activated	CD3
CAGTCCTAGTGTTGAA-1	0	0	0	B_cells_memory_activated	CD3
CCATTCGCAGAGCCAA-1	0	0	0	B_cells_naive_activated	CD3
CTCACACCAATCAGAA-1	0	0	0	B_cells_memory_activated	CD3
TACTCGCCAGAAGCAC-1	0	0	0	B_cells_naive	CTRL
ACTGAGTAGATGTGTA-1	0	0	0	B_cells_naive_activated	CD3
TGCACCTCAACGATGG-1	0	0	0	B_cells_memory_activated	CD3
TTCTCAAAGAGGGCTT-1	0	0	0	B_cells_memory_activated	CD3
ACTTTCAGTGAGGGAG-1	0	0	0	B_cells_memory_activated	CD3
GTGCGGTAGGAGTCTG-1	0	0	0	B_cells_memory	CD3
CTAGAGTCACAAGTAA-1	0	0	0	B_cells_naive_activated	CD3
CACCACTCAAGGGTCA-1	0	0	0	B_cells_naive	CTRL
ACTGATGAGCTTCGCG-1	0	0	0	B_cells_memory	CD3
GCTGCAGCATCCTTGC-1	0	0	0	B_cells_naive	CD40L
ATCATGGCAGTATAAG-1	0	0	0	B_cells_memory_activated	CD3
GTTAAGCGTCCCGACA-1	0	0	0	B_cells_naive_activated	CD3
CAAGGCCCATCTCCCA-1	0	0	0	B_cells_memory_activated	CD40L
CTTAACTTCACTTATC-1	0	0	0	B_cells_memory_activated	CD40L
GTTCGGGAGAAAGTGG-1	0	0	0	B_cells_memory_activated	CTRL
GGTGTTACATACAGCT-1	0	0	0	B_cells_memory_activated	CD3
AGCTCCTTCCGTAGTA-1	0	0	0	B_cells_memory_activated	CD3
CAGAGAGCAGGTTTCA-1	0	0	0	B_cells_memory_activated	CD40L
CCACGGAAGTACGCGA-1	0	0	0	B_cells_memory_activated	CD40L
AGAGTGGTCTAAGCCA-1	0	0	0	B_cells_memory_activated	CD3
TTTGCGCTCAGTCAGT-1	0	0	0	B_cells_naive	CD40L
TCTCATAGTTGTCTTT-1	0	0	0	B_cells_naive_activated	CD3
CTTCTCTGTTCAGTAC-1	0	0	0	B_cells_naive	CTRL
AGCATACGTGATGCCC-1	0	0	0	B_cells_naive	CTRL
TTCTTAGCACATTCGA-1	0	0	0	B_cells_naive	CTRL
CTTACCGAGGCTACGA-1	0	0	0	B_cells_naive_activated	CD3
TACTTACTCGTCACGG-1	0	0	0	B_cells_memory	CD3
GTCGGGTTCCAGTATG-1	0	0	0	B_cells_naive	CD3
GGCTGGTAGTGTCCAT-1	0	0	0	B_cells_naive	CTRL
CTTAGGAGTACCTACA-1	0	0	0	B_cells_memory_activated	CD3
TCTTTCCTCCGTTGCT-1	0	0	0	B_cells_naive	CTRL
CCGTACTGTCGAGTTT-1	0	0	0	B_cells_memory_activated	CD40L
CTTCTCTCACTTAACG-1	0	0	0	B_cells_memory_activated	CD3
TGTTCCGCATGATCCA-1	0	0	0	B_cells_memory_activated	CD3
AGTGAGGGTATAGTAG-1	0	0	0	B_cells_memory_activated	CD40L
CACTCCACACAGACTT-1	0	0	0	B_cells_memory_activated	CD3
TGTGTTTGTTCAGACT-1	0	0	0	B_cells_naive	CTRL
GTCCTCATCCGCGCAA-1	0	0.325412	0	B_cells_memory	CD40L
TTAACTCAGCATGGCA-1	0	0	0	B_cells_memory_activated	CD3
TGAGAGGAGCATGGCA-1	0	0	0	B_cells_naive_activated	CD3
TACCTATAGCCCTAAT-1	0	0	0	B_cells_naive	CD3
AGTCTTTAGGCCCTCA-1	0	0	0	B_cells_memory_activated	CD3
GGACAGATCTAACGGT-1	0	0	0	B_cells_memory_activated	CD3
AGTTGGTCAGTTCATG-1	0	0	0	B_cells_memory_activated	CD3
TAGTTGGAGGTGATAT-1	0	0	0	B_cells_naive	CTRL
GACGCGTTCGCATGGC-1	0	0	0	B_cells_memory_activated	CD3
CATATTCCATCGACGC-1	0	0	0	B_cells_memory_activated	CD3
CACACAAGTCTAGGTT-1	0	0	0	B_cells_memory_activated	CD40L
TACCTATTCGAATCCA-1	0	0	0	B_cells_memory_activated	CD3
ACTATCTCACATAACC-1	0	0	0	B_cells_memory_activated	CD3
CTCCTAGTCTGTCCGT-1	0	0	0	B_cells_naive	CTRL
TAGAGCTGTGCGATAG-1	0	0	0	B_cells_memory_activated	CD40L
CATTCGCGTTATGTGC-1	0	0	0	B_cells_naive	CTRL
ATTCTACCAGATGAGC-1	0	0	0	B_cells_memory	CTRL
CAAGGCCTCGCAAACT-1	0	0	0	B_cells_memory_activated	CD3
GTTCTCGAGAAGATTC-1	0	0	0	B_cells_naive	CTRL
TTGACTTCAAGACGTG-1	0	0	0	B_cells_memory_activated	CD40L
TCTCTAACAGATGGGT-1	0	0	0	B_cells_naive	CTRL
CTTCTCTCAGGATTGG-1	0	0	0	B_cells_naive	CTRL
CGTTGGGTCTAACTGG-1	0	0	0	B_cells_naive	CTRL
ACACCCTTCCTAAGTG-1	0	0	0	B_cells_memory_activated	CD3
ACGGGCTAGTTCCACA-1	0	0	0	B_cells_memory_activated	CD3
GACGTGCCAGCTATTG-1	0	0	0	B_cells_naive	CD40L
GGCTGGTTCAGTTAGC-1	0	0	0	B_cells_naive	CTRL
GTGCGGTCAGTAGAGC-1	0	0	0	B_cells_naive_activated	CD40L
GCACATATCTCGCTTG-1	0	0	0	B_cells_naive	CTRL
CCTAAAGCAGTGAGTG-1	0	0	0	B_cells_naive	CTRL
CCACGGACATGCCCGA-1	0	0	0	B_cells_naive	CTRL
AAAGCAAAGCGGATCA-1	0	0	0	B_cells_naive	CTRL
TCTGAGAAGCTGCAAG-1	0	0	0	B_cells_naive_activated	CD3
CAGATCAGTGGTGTAG-1	0	0	0	B_cells_naive_activated	CD3
ACTGTCCGTGCAGTAG-1	0	0	0	B_cells_memory_activated	CTRL
GTAACTGTCGAGAGCA-1	0	0	0	B_cells_naive	CD3
GAACGGAGTGCGAAAC-1	0	0	0	B_cells_memory_activated	CD3
ACTGCTCCAATAACGA-1	0	0	0	B_cells_naive_activated	CD40L
TATTACCTCCATGAGT-1	0	0	0	B_cells_memory_activated	CD3
TTGGCAATCTTCTGGC-1	0	0	0	B_cells_naive_activated	CD3
AGGCCACTCAAACCGT-1	0	0	0	B_cells_naive	CTRL
TGAGGGAGTGAAATCA-1	0	0.828984	0	B_cells_memory_activated	CD40L
CCACCTACAGTGGAGT-1	0	0	0	B_cells_memory	CD40L
CTGATCCTCTAACGGT-1	0	0	0	B_cells_naive	CTRL
GTTCATTTCTTTAGGG-1	0	0	0	B_cells_naive	CTRL
ATTGGTGCACTTAACG-1	0	0	0	B_cells_naive	CTRL
CCAGCGAGTAAGAGGA-1	0	0	0	B_cells_memory_activated	CD3
GGACAGAGTAATAGCA-1	0	0	0	B_cells_memory_activated	CD3
CACTCCATCTTGACGA-1	0	0	0	B_cells_naive	CTRL
AGCTTGACAGTAAGCG-1	0	0	0	B_cells_memory_activated	CD3
CATCCACGTACAGACG-1	0	1.63156	0	B_cells_memory_activated	CD3
AGTAGTCTCGAATGGG-1	0	0	0	B_cells_memory_activated	CD3
ACTGTCCCAAACCCAT-1	0	0	0	B_cells_memory_activated	CD40L
AACCATGCACGGCGTT-1	0	0	0	B_cells_memory	CD3
GTGCAGCGTAGGCATG-1	0	0	0	B_cells_memory_activated	CD3
ACGCCGAGTGTAATGA-1	0	0	0	B_cells_memory_activated	CTRL
AAGCCGCTCTAACTCT-1	0	0	0	B_cells_memory_activated	CD40L
TCAGCTCTCCATGAAC-1	0	0	0	B_cells_memory_activated	CD3
CTTCTCTTCTTAGCCC-1	0	0	0	B_cells_memory_activated	CD3
GTATTCTAGGCAGGTT-1	0	0	0	B_cells_naive	CTRL
GCTGCGAGTTTACTCT-1	0	0	0	B_cells_naive_activated	CD3
CGGACTGGTTGTGGAG-1	0	0	0	B_cells_naive	CTRL
TCATTACTCGCGGATC-1	0	0	0	B_cells_memory	CD3
CTCTAATGTTTCGCTC-1	0	0	0	B_cells_memory_activated	CD3
CCTACACTCGTTTATC-1	0	0.734633	0	B_cells_memory_activated	CD3
CATGCCTGTTACTGAC-1	0	0	0	B_cells_memory	CD40L
AACTTTCTCTCTAGGA-1	0	0	0	B_cells_naive_activated	CD3
CAAGGCCGTACAGTGG-1	0	0	0	B_cells_naive	CTRL
CATCAAGCACCAGGCT-1	0	0	0	B_cells_memory_activated	CD40L
ACTGAACGTACAGACG-1	0	0	0	B_cells_memory_activated	CD3
CGTCAGGCACCAGCAC-1	0	0	0	B_cells_memory_activated	CD3
AGGCCACAGTGGTAGC-1	0	0.252681	0	B_cells_memory	CD40L
ACGCCGATCATTCACT-1	0	0	0	B_cells_memory_activated	CD3
AGGCCGTAGAATGTGT-1	0	0	0	B_cells_memory_activated	CD3
CATCGGGAGGAACTGC-1	0	0	0	B_cells_naive	CTRL
CTGCTGTGTAGGGACT-1	0	0	0	B_cells_memory_activated	CD40L
GATCGATTCGAGAGCA-1	0	0	0	B_cells_naive_activated	CD3
TAAGAGATCGCTTGTC-1	0	0	0	B_cells_memory_activated	CD3
CGGACTGCATATACGC-1	0	0	0	B_cells_naive_activated	CD40L
ACGGGTCAGAGCTATA-1	0	0	0	B_cells_memory_activated	CD3
GTTTCTATCGGTCCGA-1	0	0	0	B_cells_naive	CTRL
ACACCGGCAGGTTTCA-1	0	0	0	B_cells_memory_activated	CD3
CTCATTAAGAGCCTAG-1	0	0	0	B_cells_memory_activated	CTRL
GTCACAATCAGTTTGG-1	0	0	0	B_cells_naive_activated	CD3
ACTTTCACAGTTCATG-1	0	0	0	B_cells_naive	CD3
TCAGCAACAATAACGA-1	0	0	0	B_cells_memory_activated	CD3
ACGGCCACAAAGGAAG-1	0	0	0	B_cells_memory	CTRL
CAGCGACGTAGCGCTC-1	0	0	0	B_cells_memory_activated	CD3
GGACAAGCAGGAATGC-1	0	0	0	B_cells_memory	CTRL
TGTGGTATCCCAGGTG-1	0	0	0	B_cells_naive	CD3
CTAAGACCAGTATAAG-1	0	0	0	B_cells_memory	CD40L
AGCGGTCGTCGCATCG-1	0	0	0	B_cells_memory_activated	CTRL
TGCACCTGTGCAACTT-1	0	0	0	B_cells_memory_activated	CD3
CAACTAGCAAACCTAC-1	0	0	0	B_cells_memory_activated	CD3
CTTAACTTCGCAAACT-1	0	0	0	B_cells_naive	CD3
GGGAATGGTAGGGTAC-1	0	0	0	B_cells_naive_activated	CD3
CCTCAGTGTAACGTTC-1	0	0	0	B_cells_memory_activated	CD3
AACCATGGTCACCTAA-1	0	0	0	B_cells_memory_activated	CD3
AGATTGCTCATAGCAC-1	0	0	0	B_cells_memory	CD3
CATCCACTCAAACGGG-1	0	1.10532	0	B_cells_naive	CTRL
TACAGTGGTTAAAGTG-1	0	0	0	B_cells_naive	CTRL
TGATTTCGTAGGAGTC-1	0	0	0	B_cells_memory_activated	CD3
AACCGCGAGAGCAATT-1	0	0	0	B_cells_memory_activated	CD3
TCAGGATCACTGAAGG-1	0	0	0	B_cells_naive_activated	CD40L
ACGGGTCGTACCGTTA-1	0	0	0	B_cells_naive	CTRL
CAACCTCGTTACTGAC-1	0	0	0	B_cells_memory_activated	CD3
GCGACCATCCTGTACC-1	0	0	0	B_cells_naive	CTRL
AGCTCCTGTAGCGTAG-1	0	0	0	B_cells_naive	CTRL
TGTGGTAAGTACGATA-1	0	0	0	B_cells_memory_activated	CD3
GATGAGGTCATTTGGG-1	0	0	0	B_cells_naive_activated	CD3
TGTCCCAGTGTTCTTT-1	0	0.312707	0	B_cells_memory_activated	CD40L
CAGTCCTTCTGTCTCG-1	0	0	0	B_cells_naive_activated	CD3
AGGTCCGGTCGGCACT-1	0	0	0	B_cells_naive_activated	CD3
TACCTTAAGATCACGG-1	0	0	0.77372	B_cells_memory_activated	CD3
TGCTACCAGTACGACG-1	0	0	0	B_cells_naive	CTRL
CGCTATCCATGCCCGA-1	0	0	0	B_cells_naive	CTRL
CGTCACTGTCTTCTCG-1	0	0	0	B_cells_naive	CTRL
ATTTCTGGTACTTCTT-1	0	0	0	B_cells_memory_activated	CD3
GGGCATCGTCGTTGTA-1	0	0	0	B_cells_memory_activated	CD3
GTGCAGCAGACCACGA-1	0	0	0	B_cells_memory_activated	CD3
TACGGGCGTACAAGTA-1	0	0	0	B_cells_memory_activated	CD3
TGGACGCTCCGCATCT-1	0	0	0	B_cells_memory_activated	CD3
CGTGAGCTCAGAAATG-1	0	0	0	B_cells_naive_activated	CTRL
CACACAACACATGTGT-1	0	0	0	B_cells_memory_activated	CD3
CGTGTCTGTACCGAGA-1	0	0	0	B_cells_memory_activated	CD3
TCTTTCCCAAGCCGCT-1	0	0	0	B_cells_naive	CD40L
CACCAGGAGGATGCGT-1	0	0	0	B_cells_memory_activated	CD3
CGATTGAGTTACAGAA-1	0	0	0	B_cells_memory_activated	CD3
CATTATCGTCGCTTTC-1	0	0	0	B_cells_memory_activated	CD40L
GCGCCAAGTACTCAAC-1	0	0	0	B_cells_memory_activated	CD3
GTCCTCATCGCATGAT-1	0	0	0	B_cells_naive	CTRL
CTTGGCTCAGTGAGTG-1	0	0	0	B_cells_memory_activated	CD40L
CACACAAAGAGTCGGT-1	0	0	0	B_cells_memory_activated	CD40L
GTATCTTTCAGTTAGC-1	0	0	0	B_cells_naive	CTRL
GTAGTCAGTTATGTGC-1	0	0	0	B_cells_naive	CTRL
CCAGCGAAGCTAGCCC-1	0	0	0	B_cells_memory_activated	CD3
GGACAAGAGGAACTGC-1	0	0	0	B_cells_memory_activated	CD3
TGACTTTCAAGCGCTC-1	0	0	0	B_cells_memory_activated	CD3
ACGAGCCGTGAGCGAT-1	0	0	0	B_cells_memory_activated	CD3
ACGCAGCGTCCAGTTA-1	0	0	0	B_cells_naive_activated	CD3
TACTTGTGTATAATGG-1	0	0	0	B_cells_memory_activated	CD3
CTGCTGTTCATAGCAC-1	0	0	0	B_cells_memory_activated	CD3
TGCGCAGGTTAAGACA-1	0	0	0	B_cells_naive	CTRL
ACCAGTAGTACTCGCG-1	0	0	0	B_cells_memory_activated	CD40L
CAAGAAAGTCAAGCGA-1	0	0	0	B_cells_naive	CTRL
CCTCAGTGTGGTCCGT-1	0	0	0	B_cells_memory_activated	CD40L
AAGGAGCTCATCACCC-1	0	0	0	B_cells_memory_activated	CD3
TCGGTAAGTCATATCG-1	0	0	0	B_cells_naive_activated	CD3
CGCGGTATCATGTCCC-1	0	0	0	B_cells_naive	CTRL
AGATCTGAGGGCACTA-1	0	0	0	B_cells_naive	CTRL
CTCCTAGAGTCGATAA-1	0	0	1.48349	B_cells_naive	CTRL
CGGACACGTGTGGCTC-1	0	0	0	B_cells_memory_activated	CD40L
GAGTCCGTCTGTCTCG-1	0	0	0	B_cells_naive_activated	CD3
CCTTTCTCATTGGCGC-1	0	0	0	B_cells_memory	CD3
TGGGCGTGTTATGCGT-1	0	0	0	B_cells_naive	CTRL
CGAGCACGTAGGGTAC-1	0	0	0	B_cells_memory_activated	CD3
GCAGCCACAGGCGATA-1	0	0	0	B_cells_naive	CTRL
CGTTAGATCGCGTTTC-1	0	0	0	B_cells_memory_activated	CTRL
TGTGGTAGTGCGCTTG-1	0	0	0	B_cells_memory_activated	CD3
CTACACCGTCCGTGAC-1	0	0	0	B_cells_naive_activated	CTRL
CGGACACTCCTACAGA-1	0	0	0	B_cells_naive_activated	CD3
AGCAGCCAGACCTAGG-1	0	0	0	B_cells_memory	CD40L
TTAGGCAAGCAGACTG-1	0	0	0	B_cells_naive	CD3
TGGGAAGGTTGGGACA-1	0	0	0	B_cells_memory_activated	CD40L
GATCTAGAGTGCCATT-1	0	0	0	B_cells_naive_activated	CD3
GTTCATTCAAATTGCC-1	0	0.217786	0	B_cells_memory_activated	CD40L
CAAGTTGGTGCGCTTG-1	0	0	0	B_cells_memory_activated	CD3
CGCTGGAGTCCTGCTT-1	0	0	0	B_cells_naive_activated	CTRL
TATCTCAAGAGGTAGA-1	0	0	0	B_cells_memory_activated	CD3
CTCGAAAAGCGCTTAT-1	0	0	0	B_cells_memory_activated	CD40L
ACATACGGTTGTCTTT-1	0	0	0	B_cells_memory_activated	CD3
CCGTGGAAGTGACTCT-1	0	0	0	B_cells_naive_activated	CTRL
TACTCGCAGAGACGAA-1	0	0	0	B_cells_naive	CTRL
CCTACCATCTGGTGTA-1	0	0	0	B_cells_memory_activated	CD40L
ATCCACCCACATAACC-1	0	0	0	B_cells_naive_activated	CD40L
GTTACAGGTAACGTTC-1	0	0.300572	0	B_cells_memory_activated	CD40L
CGCGTTTTCCGCATCT-1	0	1.43998	0	B_cells_memory_activated	CD3
AGGGTGATCGGTCCGA-1-1	0	0	0	B_cells_naive_activated	CD3
GGCCGATTCCTTGCCA-1	0	0	1.26742	B_cells_naive	CTRL
TTCTTAGTCGTCTGCT-1	0	0	0	B_cells_naive	CTRL
AACGTTGAGCCGGTAA-1	0	0	0	B_cells_naive_activated	CD3
CGTAGGCAGTGGTAGC-1	0	0	0	B_cells_memory_activated	CD40L
GCAGCCATCGCAGGCT-1	0	0	0	B_cells_naive_activated	CD3
CTAACTTGTCTCGTTC-1	0	0	0	B_cells_memory_activated	CD3
AACCATGCAATGGTCT-1	0	0	0	B_cells_naive_activated	CD3
CACATTTAGGCCCTTG-1	0	0.367757	0	B_cells_memory_activated	CD40L
CACAAACGTAAAGTCA-1	0	0	0	B_cells_memory_activated	CD3
CGACTTCCACTGTGTA-1	0	0	0	B_cells_naive_activated	CD3
TGACAACTCCACGACG-1	0	0	0	B_cells_memory	CD40L
TGTGTTTGTTACGACT-1	0	0	0	B_cells_naive	CTRL
GACTGCGAGACACGAC-1	0	0	0.26983	B_cells_memory_activated	CD40L
CCATGTCTCCCGACTT-1	0	0	0	B_cells_naive_activated	CD3
TGCTGCTCAACGATGG-1	0	0.87196	0	B_cells_memory	CTRL
CCACCTACATCTACGA-1	0	0	0	B_cells_naive_activated	CTRL
AAGTCTGGTGCAGACA-1	0	0	0	B_cells_naive_activated	CTRL
GAAACTCAGGGTCTCC-1	0	0	0	B_cells_memory_activated	CD3
ACGATGTCACCACCAG-1	0	0	0	B_cells_naive	CTRL
GTTTCTAGTTCCCGAG-1	0	0	0	B_cells_naive_activated	CD3
CATCGGGAGTGAATTG-1	0	0	0	B_cells_memory_activated	CD40L
TGGTTCCGTTGGAGGT-1	0	0	0	B_cells_memory	CD40L
ACGGCCATCGCTAGCG-1	0	0	0	B_cells_memory_activated	CD3
CATGACAGTGAGCGAT-1	0	0	0	B_cells_memory	CD40L
GGGCATCCAAAGCAAT-1	0	0	0	B_cells_naive	CTRL
CGCTGGAAGTGTTGAA-1	0	1.15037	0	B_cells_memory	CTRL
TGACTAGAGGAGTTGC-1-1	0	0	0	B_cells_memory_activated	CD3
GCCTCTACAGACACTT-1	0	0	0	B_cells_memory_activated	CD40L
ACTTGTTTCTATCCTA-1	0	0	0	B_cells_memory_activated	CD3
GTAACGTAGATGCCTT-1	0	0	0	B_cells_memory_activated	CD3
CACTCCAGTCTGATTG-1	0	0	0	B_cells_memory_activated	CD3
AACTCAGTCTGAGGGA-1	0	0	0	B_cells_naive_activated	CD3
GGATGTTCACAGATTC-1	0	0	0	B_cells_naive	CD3
CGCGTTTTCCAAGCCG-1	0	0	0	B_cells_memory_activated	CTRL
GGAGCAATCTGTTTGT-1	0	0	0	B_cells_memory_activated	CD3
CGGACTGAGTGCAAGC-1	0	0	0	B_cells_naive	CTRL
CGGTTAAGTCATTAGC-1	0	0	0	B_cells_naive	CTRL
AAGTCTGAGAGACTTA-1	0	0	0	B_cells_memory_activated	CD3
TTGCGTCAGATCCCGC-1-1	0	0	0	B_cells_memory_activated	CD3
TGACTAGGTTCTGTTT-1	0	1.04521	0	B_cells_memory_activated	CD3
CAAGAAAAGGTGGGTT-1	0	0	0	B_cells_memory_activated	CD3
CACCACTCACAACTGT-1	0	1.47851	0	B_cells_naive	CTRL
AGGTCATTCGGTGTTA-1	0	0	0	B_cells_memory_activated	CD40L
ACGAGGATCCAGGGCT-1	0	0	0	B_cells_memory_activated	CD3
CCCAGTTTCACAAACC-1	0	0	0	B_cells_naive	CTRL
GTATCTTAGAAAGTGG-1	0	0	0	B_cells_memory_activated	CD3
AACTCCCAGAGACTTA-1	0	0	0	B_cells_memory_activated	CD3
CACCTTGGTACTCAAC-1	0	0	0	B_cells_naive_activated	CD3
CCCTCCTTCGCGTAGC-1	0	0	0	B_cells_naive	CTRL
AGCGTATAGTACTTGC-1	0	0.436676	0	B_cells_memory_activated	CD40L
GATGAGGCAGTTCATG-1	0	0	2.69416	B_cells_memory_activated	CD3
TGACAACAGACTAGAT-1	0	0	0	B_cells_memory_activated	CD3
CGCTGGAGTCTGGAGA-1	0	0	0	B_cells_memory_activated	CD3
ACGATGTTCGTGGGAA-1	0	0.840499	0	B_cells_memory	CTRL
ACATACGGTCTGGAGA-1	0	0	0	B_cells_naive_activated	CD3
TGACAACTCGTACCGG-1	0	0.200231	0	B_cells_memory_activated	CD40L
GCTTGAACAACACCCG-1	0	0	0	B_cells_naive_activated	CD3
TTTGTCAAGCCATCGC-1	0	1.16111	1.16111	B_cells_memory_activated	CD3
CATCCACCATGACGGA-1	0	0	0	B_cells_naive_activated	CD3
GTCACAATCGCACTCT-1	0	0	0	B_cells_memory_activated	CD3
CGCCAAGAGATGCCTT-1	0	0	0	B_cells_naive_activated	CD3
ATCCGAATCGCTGATA-1	0	0	0.900449	B_cells_memory_activated	CD3
CGTTAGATCCGCGTTT-1	0	0	0	B_cells_naive_activated	CD3
GTGCAGCGTCCGAAGA-1	0	0	0	B_cells_naive_activated	CTRL
GTCACAATCTGTCAAG-1	0	0	0	B_cells_memory_activated	CD3
AACGTTGAGGGTTTCT-1	0	0.20744	0	B_cells_memory_activated	CD40L
AGCAGCCCAGATCCAT-1	0	0	0	B_cells_naive_activated	CD3
TGCGTGGGTTTGTGTG-1	0	0	0	B_cells_naive	CTRL
CCGTTCAGTGTTGGGA-1	0	0	0	B_cells_naive	CTRL
CAGCCGACAGACTCGC-1	0	0.329644	0	B_cells_memory_activated	CD40L
TCCCGATTCAACACAC-1	0	0	0	B_cells_naive	CD3
CGATCGGCAAAGTGCG-1	0	0	0	B_cells_naive_activated	CD40L
GTCTTCGAGGATATAC-1	0	0	0	B_cells_naive	CTRL
AGAGTGGAGACTAGGC-1	0	0	0	B_cells_memory_activated	CD40L
CGAACATCAGAGCCAA-1	0	0	0	B_cells_memory_activated	CD40L
ACATCAGTCCACTGGG-1	0	0	0	B_cells_naive_activated	CD3
CTGCTGTTCATCGGAT-1	0	0	0	B_cells_naive_activated	CD3
GACACGCAGTACATGA-1	0	0	0	B_cells_naive_activated	CD3
CTCTACGGTTCAGCGC-1	0	0	0	B_cells_memory_activated	CD3
TCTTCGGTCAAGCCTA-1	0	0	2.49412	B_cells_memory_activated	CD3
CGCGTTTGTCTGGTCG-1	0	0	0	B_cells_naive_activated	CD3
AACTCTTGTCTCCACT-1	0	0	0	B_cells_memory_activated	CD3
CTAAGACAGAGCTGCA-1	0	0	0	B_cells_memory_activated	CD3
GGGAATGGTTGGTAAA-1	0	0.417006	0	B_cells_memory_activated	CD40L
GACTACAGTAGGGACT-1	0	1.2676	0	B_cells_naive	CTRL
GAACATCTCTGGGCCA-1	0	0	0	B_cells_naive_activated	CD3
CATGCCTCACGACGAA-1	0	0	0	B_cells_naive_activated	CD3
GGGTCTGAGTGAACGC-1	0	0	0	B_cells_memory_activated	CD3
TGATTTCCACAGATTC-1	0	0	0	B_cells_naive_activated	CTRL
CCGTACTCAGACGTAG-1	0	0	0	B_cells_memory_activated	CD3
GATGAGGGTCTCATCC-1	0	0	0	B_cells_memory	CD40L
CACAGTACAGTGGGAT-1	0	0	0	B_cells_memory_activated	CTRL
CACAGGCCAAGCCGTC-1	0	0	0	B_cells_memory_activated	CD3
CAACTAGCATCCGCGA-1	0	0	0	B_cells_memory_activated	CD3
ACTGAGTCAGCCAGAA-1	0	0	0	B_cells_memory_activated	CD3
GTCGTAATCTGCGGCA-1	0	0	0	B_cells_naive	CD3
CGACCTTGTAGCGTAG-1	0	0	0	B_cells_naive_activated	CD3
TCTATTGGTCTAAAGA-1	0	0	0	B_cells_memory_activated	CD40L
ACTGATGAGATTACCC-1	0	0	0	B_cells_memory_activated	CD40L
ACGAGGATCCCTCAGT-1	0	0	0	B_cells_memory_activated	CD3
TACGGGCCAATGCCAT-1	0	0	0	B_cells_naive_activated	CD3
TTATGCTTCTCTGTCG-1	0	0	0	B_cells_naive	CD3
ACTTTCAAGTGTCCAT-1	0	0	0	B_cells_naive_activated	CD3
GTGAAGGGTCGAATCT-1	0	0	0	B_cells_memory_activated	CD3
CCACTACCATGGGACA-1	0	0	0	B_cells_naive	CD3
AAGGTTCCACCCAGTG-1	0	0	0	B_cells_naive	CTRL
ATTCTACTCAACCATG-1	0	0	0	B_cells_naive	CTRL
GAGTCCGTCGGCCGAT-1	0	0	0	B_cells_naive	CD3
AACCGCGCATCCTAGA-1	0	0	0	B_cells_memory_activated	CD3
ACGTCAACAATTGCTG-1	0	0	0	B_cells_memory	CD40L
CATCGAAAGGCACATG-1	0	0	0	B_cells_memory_activated	CD3
TACCTATTCGTTTGCC-1	0	0	1.29388	B_cells_naive	CTRL
CCTTACGGTAGGGTAC-1	0	0	0	B_cells_memory_activated	CD3
GACGCGTAGCTAACTC-1	0	0	0	B_cells_naive	CTRL
TAAGCGTGTGGTCCGT-1	0	0	0	B_cells_memory_activated	CD40L
CGTCCATCAAGACACG-1	0	0	0	B_cells_naive	CTRL
GTGTTAGGTTCTGGTA-1	0	0	0	B_cells_naive	CTRL
CGCGTTTGTTAGGGTG-1	0	0	0	B_cells_memory_activated	CD3
TTATGCTCATGGTCTA-1	0	0.0884703	0	B_cells_memory_activated	CD40L
ATCGAGTGTCATACTG-1	0	0	0	B_cells_memory_activated	CD40L
CATGCCTGTTCGTCTC-1	0	0	0	B_cells_memory_activated	CTRL
TCAGGATAGATCCCAT-1	0	0	0	B_cells_naive_activated	CD3
GACACGCGTCCCTTGT-1	0	0	0	B_cells_naive	CTRL
GTGCGGTTCAGCAACT-1	0	0	0	B_cells_memory_activated	CD3
TGGGAAGCAGTTCCCT-1	0	0	0	B_cells_memory_activated	CD3
TGCTACCAGTCAAGGC-1	0	0	1.12362	B_cells_naive_activated	CTRL
CACAGGCTCCGTAGGC-1	0	0	0	B_cells_naive_activated	CD3
CTAGCCTTCACGGTTA-1	0	0	0	B_cells_naive	CTRL
GACGCGTCACGAAAGC-1	0	0	0	B_cells_naive_activated	CD3
CAAGGCCTCAGCTTAG-1	0	0	0	B_cells_naive	CTRL
TTGGAACAGCTACCTA-1	0	0	0	B_cells_memory_activated	CD3
ACGAGGAGTGCACTTA-1	0	0	0	B_cells_memory_activated	CD40L
TGTCCCAGTCACAAGG-1	0	0	0	B_cells_naive	CD3
CTCTACGTCATATCGG-1	0	0	1.21199	B_cells_naive_activated	CTRL
CTCTACGCAGTGACAG-1	0	0	0	B_cells_naive_activated	CD3
TATTACCAGGGTGTTG-1	0	0	0	B_cells_memory_activated	CD3
ATTGGACAGCTACCGC-1	0	0	0	B_cells_memory_activated	CTRL
CGGAGCTTCGACGGAA-1	0	0	0	B_cells_memory	CTRL
CACACCTAGCGTTCCG-1	0	0	0	B_cells_naive	CTRL
CTTCTCTAGTGTCCAT-1	0	0	0	B_cells_memory_activated	CD3
TCTCTAAAGAAGGGTA-1	0	0	0	B_cells_naive_activated	CD3
GAATGAAAGCGTTTAC-1	0	2.16448	0	B_cells_naive	CD3
GGATTACAGATCCCGC-1	0	0	0	B_cells_naive	CD3
TTTATGCAGGCCCTTG-1	0	0	0	B_cells_memory_activated	CD3
CATCGGGCACCAGGCT-1	0	0	0	B_cells_naive	CTRL
AGGGATGGTTTAGGAA-1	0	0	0	B_cells_memory_activated	CD3
TGCTGCTGTCCAGTGC-1	0	0.756635	0	B_cells_naive	CTRL
CACAGTAGTACAGCAG-1	0	0	0	B_cells_memory_activated	CD3
TGACGGCTCACGCGGT-1	0	0	0	B_cells_memory_activated	CD3
CGGACTGGTTTAGCTG-1	0	0	0	B_cells_naive	CTRL
CGTCAGGGTAATCACC-1-1	0	0	0	B_cells_naive_activated	CD3
CTTAGGAGTAGCTCCG-1	0	0	0	B_cells_memory	CD40L
AACTCAGCACTTACGA-1	0	0	0	B_cells_memory_activated	CD3
ACAGCCGCATGGTAGG-1	0	0	0	B_cells_memory_activated	CD3
ACAGCTAGTAATCACC-1	0	0	0	B_cells_memory_activated	CD3
AACTGGTCAGGAACGT-1	0	0	0	B_cells_memory_activated	CD3
TTTATGCTCTTCAACT-1	0	0	0	B_cells_memory_activated	CD3
AGCTTGATCAGAAATG-1	0	0	0	B_cells_naive_activated	CTRL
CGGTTAAGTGATAAAC-1	0	0	0	B_cells_naive_activated	CD3
ACGAGCCAGCAACGGT-1	0	0	0	B_cells_naive_activated	CD3
CCACGGATCAGCTCGG-1	0	0	0	B_cells_memory	CD3
ACGAGGACAGGGCATA-1	0	0	0	B_cells_naive	CTRL
AATCGGTTCCTAGGGC-1	0	0	0	B_cells_memory_activated	CD3
TCGGGACAGTTACGGG-1	0	0	0	B_cells_memory_activated	CD3
AACCGCGGTTATCACG-1	0	0	0	B_cells_naive	CTRL
CCAATCCTCGTTACGA-1	0	0	0	B_cells_naive	CTRL
TGCCCTACACACCGAC-1	0	0	0	B_cells_naive_activated	CD3
CAGCAGCTCCCAAGTA-1	0	0	0	B_cells_naive	CTRL
GCTCTGTTCCTGCAGG-1	0	0	0	B_cells_naive	CTRL
CATTATCCAGTATGCT-1	0	0	0	B_cells_memory_activated	CD3
TCAGGATAGCTTATCG-1	0	0	0	B_cells_memory_activated	CD40L
AAGACCTTCTTGAGGT-1	0	0	0	B_cells_memory_activated	CD40L
GCTCCTAAGTCCCACG-1	0	0	1.99459	B_cells_memory_activated	CD3
GCATGATTCGCTGATA-1	0	0	0	B_cells_memory	CD3
CTCGTCAGTAAGTTCC-1	0	0	0	B_cells_memory_activated	CTRL
CAGTCCTTCCTGCCAT-1	0	0.349278	0	B_cells_memory_activated	CD40L
GATCGCGGTCTCAACA-1	0	0	0	B_cells_naive	CD40L
GTCAAGTTCGAACTGT-1	0	0	0	B_cells_memory_activated	CD3
CCTAAAGGTTCGCGAC-1	0	0	0	B_cells_memory_activated	CD3
ATTGGACTCACTGGGC-1	0	0	0	B_cells_naive_activated	CD3
CGATGGCAGGCTAGGT-1	0	0	0	B_cells_naive_activated	CD3
ACATCAGAGCTAGTGG-1	0	0	0	B_cells_naive	CTRL
GGCGTGTCAGACACTT-1	0	0	0	B_cells_memory_activated	CD40L
TACCTATAGAGGGATA-1	0	0	0	B_cells_naive_activated	CD3
GTACTCCGTGTTTGTG-1	0	0.159665	0	B_cells_memory_activated	CD40L
CTAAGACAGGGCTTGA-1	0	0	0	B_cells_memory_activated	CD40L
TGGTTCCCACAGTCGC-1	0	0	0	B_cells_memory_activated	CD40L
CCTTTCTAGACTTTCG-1	0	0	0	B_cells_memory_activated	CD3
CGGAGTCTCAATACCG-1	0	0	0	B_cells_naive	CD3
AAACGGGGTTGTTTGG-1	0	0	0	B_cells_naive	CD3
ACATACGTCCTGCCAT-1	0	0	0	B_cells_naive	CTRL
TCAGCTCGTTTAGCTG-1	0	0.321205	0	B_cells_memory_activated	CD40L
GGACATTTCGGCGCAT-1	0	0	0	B_cells_memory_activated	CD40L
GTCAAGTAGTACGCCC-1	0	0	0	B_cells_naive	CTRL
CTTGGCTAGGGCTTCC-1	0	0	0	B_cells_memory_activated	CD3
ATTTCTGAGTGACATA-1	0	0	0	B_cells_memory_activated	CD40L
ACAGCTAGTCGCTTCT-1	0	0	0	B_cells_naive_activated	CTRL
CGTGAGCGTGACTCAT-1	0	0	0	B_cells_naive_activated	CD3
CCTACCACACATTCGA-1	0	0	0	B_cells_memory_activated	CD40L
GGCCGATCAACTGGCC-1	0	0	0	B_cells_memory_activated	CD3
TTCGAAGTCGGCGCTA-1	0	0.497485	0	B_cells_memory_activated	CD40L
ACTGAGTTCTCCGGTT-1	0	0	0	B_cells_memory_activated	CD40L
AGCAGCCTCGAGGTAG-1	0	0	0	B_cells_memory_activated	CD40L
CGTCCATGTCCGAGTC-1	0	0	0	B_cells_naive_activated	CD3
CACAGGCAGTCAAGCG-1	0	0	0	B_cells_memory_activated	CD40L
GCGAGAACAAGTCATC-1	0	0	0	B_cells_naive_activated	CD3
ATAACGCCACGGCGTT-1	0	0	0	B_cells_naive	CTRL
CGCCAAGTCCTCTAGC-1	0	0	0	B_cells_memory_activated	CD3
CGGACGTGTACACCGC-1	0	0	0	B_cells_memory_activated	CD3
GGTGCGTCAACACCTA-1	0	0.774223	0	B_cells_memory_activated	CD40L
TCAATCTTCAGAGGTG-1	0	0	0	B_cells_naive_activated	CD3
TGAGCATGTAGCGATG-1	0	0	0	B_cells_memory_activated	CD3
GATCTAGCACCAGTTA-1	0	0	0	B_cells_memory_activated	CD3
GCACTCTTCCAGGGCT-1	0	0	0	B_cells_naive_activated	CD40L
GTATTCTGTGTCTGAT-1	0	0	0	B_cells_memory_activated	CD40L
TTCTCCTCATTGGTAC-1	0	0	0	B_cells_naive_activated	CD3
GTCTTCGTCAGATAAG-1	0	0	0	B_cells_naive	CTRL
AGCTCCTGTAGCGTGA-1	0	0	0	B_cells_naive_activated	CD3
CGGACACTCGCAAGCC-1	0	0	0	B_cells_naive	CTRL
ATCTGCCGTCTACCTC-1	0	0	0	B_cells_memory_activated	CD3
ACTGATGTCATTATCC-1	0	0	0	B_cells_naive	CTRL
AAGGAGCTCGTTTGCC-1	0	0	0	B_cells_memory_activated	CD40L
GTCTTCGGTAGCGCAA-1	0	0	0	B_cells_memory_activated	CD40L
TGCCCATGTCGCATCG-1	0	0	0	B_cells_naive	CTRL
GCGCAACAGAAGGGTA-1	0	0	0	B_cells_naive	CTRL
GTCACGGTCTCCAGGG-1	0	0	0	B_cells_memory_activated	CD3
TTTACTGAGTACGATA-1	0	0	0	B_cells_naive_activated	CD3
CACCTTGGTTGTTTGG-1	0	0	0	B_cells_naive_activated	CD3
CATCAGATCGAGGTAG-1	0	0	0	B_cells_memory_activated	CD40L
CGGCTAGAGGCCCTCA-1	0	0	0	B_cells_memory_activated	CD40L
CCGTGGAGTGGCTCCA-1	0	0	0	B_cells_naive_activated	CD3
ATGGGAGCATGCTAGT-1	0	0	0	B_cells_naive_activated	CD3
AGAGCGAGTGGACGAT-1	0	0	0	B_cells_naive	CTRL
CTTCTCTTCCTAAGTG-1	0	0	0	B_cells_memory_activated	CD3
TGGTTAGGTAGCTAAA-1	0	0	0	B_cells_memory_activated	CD3
GTTACAGTCCTAAGTG-1	0	0	0	B_cells_naive	CTRL
GGTGAAGGTCCAACTA-1	0	0	0	B_cells_memory_activated	CD3
GGATGTTCAAAGTGCG-1	0	0	0	B_cells_memory_activated	CD3
ACTTTCACAGCTATTG-1	0	0	0	B_cells_naive	CTRL
GACCAATAGCGTGAGT-1	0	0	0	B_cells_memory_activated	CD3
GCAGCCATCTTGACGA-1	0	0	0	B_cells_naive_activated	CD40L
CACTCCAAGATAGTCA-1	0	0	0	B_cells_memory_activated	CD3
GCATGTAAGCTGCAAG-1	0	0	0	B_cells_naive	CD3
TGTGTTTGTGACCAAG-1	0	0	0	B_cells_naive	CTRL
TTTGTCAGTATCTGCA-1	0	0	0	B_cells_naive_activated	CD3
AACTGGTCAGCAGTTT-1	0	0	0	B_cells_memory_activated	CD3
GGGATGAGTTCACGGC-1	0	0	0	B_cells_memory_activated	CD40L
TCCACACAGATCCCAT-1	0	0	0	B_cells_memory_activated	CD3
GTCACGGAGTTGAGTA-1	0	0	0	B_cells_memory_activated	CD3
TGCCCATGTGTTGGGA-1	0	0	0	B_cells_memory	CTRL
CGGCTAGAGTGCGATG-1	0	0	0	B_cells_naive	CTRL
CCATGTCTCCCATTTA-1	0	0	0	B_cells_naive_activated	CD3
CGGACTGCATATACCG-1	0	0	0	B_cells_naive_activated	CD3
ACACTGATCGCAGGCT-1	0	0	0	B_cells_memory	CTRL
CAGCTGGGTTACGACT-1	0	0	0	B_cells_naive_activated	CD3
TATTACCTCATAACCG-1	0	0	0	B_cells_memory_activated	CD3
TCCACACTCTTGCAAG-1	0	0.609067	0	B_cells_memory	CD40L
ATTGGTGGTCCATCCT-1	0	0	0	B_cells_naive	CTRL
AGGGTGACAATCACAC-1	0	0	0	B_cells_memory_activated	CD3
GAATGAAGTTGGAGGT-1	0	0	0	B_cells_naive	CD3
GACTAACTCAATCACG-1	0	0	0	B_cells_memory_activated	CD3
GATCAGTAGCCACCTG-1	0	0	0	B_cells_memory_activated	CD3
GGAGCAAAGTATCTCG-1	0	0	0	B_cells_memory	CD3
AGCTCTCTCGAATGCT-1	0	0	0	B_cells_memory	CD3
GATCGATAGTCCATAC-1	0	0	0	B_cells_naive_activated	CD3
TTGAACGGTGCCTTGG-1	0	0.610371	0	B_cells_memory_activated	CD40L
CGTAGCGAGGGATGGG-1	0	0	0	B_cells_memory_activated	CD3
CGAACATGTGTTCTTT-1	0	0	0	B_cells_memory_activated	CD3
TCTCATACAGCGTTCG-1	0	0	0	B_cells_naive_activated	CTRL
GACAGAGAGTGGGTTG-1	0	0.149018	0	B_cells_memory_activated	CD40L
CGGGTCAGTGCTAGCC-1	0	0	0	B_cells_memory_activated	CD3
ATCCGAAAGATAGCAT-1	0	0	1.14465	B_cells_memory_activated	CD3
ATTACTCAGGGTGTTG-1	0	0	0	B_cells_memory_activated	CD3
CCGTACTCAATGGTCT-1	0	0	0	B_cells_memory	CTRL
AGCTCCTCAGCTATTG-1	0	0	0	B_cells_naive_activated	CD3
CTCGGGAGTTACGCGC-1	0	0	0	B_cells_memory_activated	CD40L
AGCAGCCGTCTGCGGT-1	0	0	0	B_cells_memory_activated	CD3
GTTCGGGTCTCGGACG-1	0	0	0	B_cells_memory_activated	CD3
CTGTTTATCGCTTGTC-1	0	0	0	B_cells_naive	CTRL
CAGAGAGCATGGGACA-1	0	0	0	B_cells_memory_activated	CD3
AGCTCCTAGATCGATA-1	0	0	0	B_cells_memory_activated	CD3
AGCGGTCAGGCTAGCA-1	0	0	0	B_cells_naive	CTRL
CTTTGCGGTCTCATCC-1	0	0	0	B_cells_memory_activated	CD3
CTACACCTCCGTAGTA-1	0	0	0	B_cells_naive	CD3
TACTTGTTCAACACGT-1	0	0	0	B_cells_memory_activated	CD3
TGACTTTTCCACTGGG-1	0	0	0	B_cells_naive	CTRL
TGAGCCGAGGCAGGTT-1	0	0	0	B_cells_naive_activated	CD3
ACATGGTGTGTCTGAT-1	0	0	0	B_cells_naive_activated	CD3
GATGCTATCGATAGAA-1	0	0	0	B_cells_memory_activated	CD3
AGAGTGGGTGCCTGCA-1	0	0	0	B_cells_memory_activated	CD3
TCGGTAAAGATCCCAT-1	0	0	0.239258	B_cells_memory_activated	CD40L
GCATGCGAGAATTGTG-1	0	0	0	B_cells_memory_activated	CD3
CGATGTACATTCACTT-1	0	0	0	B_cells_memory_activated	CD40L
GCTGCTTTCTTTACGT-1	0	0	0	B_cells_naive_activated	CD3
TTGTAGGTCGGTGTTA-1	0	0	0	B_cells_memory_activated	CD40L
GACAGAGTCGGTCTAA-1	0	0	0	B_cells_memory_activated	CD40L
CTGGTCTTCGCTGATA-1	0	0	0	B_cells_memory_activated	CD3
GTGTGCGAGACCGGAT-1	0	0	0	B_cells_memory_activated	CD3
TGACAACGTTAGAACA-1	0	0	0	B_cells_memory_activated	CD3
CAAGTTGCAAGCTGAG-1	0	0	0	B_cells_naive_activated	CD3
GGCTGGTGTTAAGACA-1	0	0	0	B_cells_naive	CTRL
CTACGTCCAGGTGCCT-1	0	0	0	B_cells_memory_activated	CD3
ATCCGAATCTACCTGC-1	0	0	0	B_cells_naive_activated	CTRL
CACCAGGGTGCAGACA-1	0	0	0	B_cells_memory	CTRL
TTGGAACAGACAGAGA-1	0	0	0	B_cells_naive	CTRL
ACCGTAATCATTGCCC-1	0	0	0	B_cells_naive_activated	CD3
TGCCAAACACTTCTGC-1	0	0	0	B_cells_naive	CD3
TCGAGGCTCGTTGACA-1	0	0	0	B_cells_memory_activated	CD3
AGAGCTTAGTTCCACA-1	0	0	0	B_cells_memory_activated	CD40L
CACCTTGAGTGGTAAT-1	0	0	0	B_cells_naive	CTRL
TCAACGACAGGATCGA-1	0	0	0	B_cells_memory_activated	CD3
CGGACTGCAGCGATCC-1	0	0	0	B_cells_memory_activated	CD3
CTGATAGTCGTGGACC-1	0	0	0	B_cells_memory_activated	CD3
GTACGTACAATCCAAC-1	0	0	0	B_cells_memory_activated	CD3
ACTGTCCAGACGCTTT-1	0	0	0	B_cells_naive_activated	CD3
TTCCCAGGTAGATTAG-1	0	0	0	B_cells_memory_activated	CD3
GTGCTTCGTCGGGTCT-1	0	0	0	B_cells_memory_activated	CD3
AGATTGCGTGTTCGAT-1	0	0	0	B_cells_memory_activated	CD40L
AGTCTTTAGGTAGCTG-1	0	0	0	B_cells_memory	CD40L
CTCACACCACCGAATT-1	0	0	0	B_cells_naive_activated	CD3
GATCAGTCATCAGTAC-1	0	0	0	B_cells_naive_activated	CD3
ACTTTCAGTACCATCA-1	0	0.961259	0	B_cells_memory_activated	CD3
GGGACCTCAGACTCGC-1	0	0	0	B_cells_memory	CD40L
ACTGTCCCACCGGAAA-1	0	0	0	B_cells_memory_activated	CD40L
GCGCAACGTCTCGTTC-1	0	0	0	B_cells_naive_activated	CTRL
GGGATGAGTTCAGACT-1	0	0	0	B_cells_memory_activated	CD3
TGCTACCGTAAAGTCA-1	0	0	0	B_cells_memory_activated	CD3
GAGCAGATCGCCAGCA-1	0	0	0	B_cells_memory_activated	CD3
TGACGGCTCAAACGGG-1	0	0.14818	0	B_cells_memory_activated	CD40L
CGCTGGACATCCTTGC-1	0	0	0	B_cells_naive_activated	CD3
ACTGAGTTCACTGGGC-1	0	0	0	B_cells_memory	CTRL
GATCGTATCTAGCACA-1	0	0	0	B_cells_naive	CTRL
CAGAGAGCATTTCACT-1	0	0	0	B_cells_naive_activated	CTRL
CAGAGAGGTATTAGCC-1	0	0	0	B_cells_naive_activated	CD3
CTCTAATTCCGTCATC-1	0	0	0	B_cells_memory_activated	CD3
GCCTCTAGTATTCTCT-1	0	0	0	B_cells_memory_activated	CD3
TTTGGTTAGCGTAATA-1	0	0	0	B_cells_memory_activated	CD40L
GCATGCGAGGCTACGA-1	0	0	0	B_cells_memory_activated	CD3
CTCACACGTTATTCTC-1	0	0	0	B_cells_naive_activated	CD3
ATGGGAGTCTGTACGA-1	0	0	0	B_cells_naive	CTRL
CTGAAGTCAGGACGTA-1	0	0	0	B_cells_naive	CTRL
TAAGTGCGTCACACGC-1	0	0	0	B_cells_naive	CTRL
ATAACGCTCCACGACG-1	0	0	0	B_cells_memory_activated	CD3
GGCGTGTAGCTGCAAG-1	0	0	0	B_cells_naive	CTRL
GGATTACCATACTCTT-1-1	0	0	0	B_cells_memory	CD3
CATGCCTGTCCCTACT-1	0	0	0	B_cells_naive	CTRL
ATTACTCAGCTAACAA-1	0	0	0	B_cells_memory	CD3
GGACGTCAGCCACGCT-1	0	0	0	B_cells_naive_activated	CD3
AAGGTTCTCTGATTCT-1	0	0	0	B_cells_naive_activated	CD3
AGGTCCGGTCAGAAGC-1	0	0	0	B_cells_naive_activated	CD3
CCTCAGTAGAACTCGG-1	0	0	0	B_cells_naive	CTRL
GGAAAGCAGCTCTCGG-1	0	0	0	B_cells_memory_activated	CD3
TCACGAATCCACGACG-1	0	0	0	B_cells_memory_activated	CD40L
TTATGCTGTACTTGAC-1	0	1.18318	0	B_cells_memory_activated	CD3
AGAGCTTAGTACGATA-1	0	0	0	B_cells_memory_activated	CD3
CTCGGGAAGACAGGCT-1	0	0	0	B_cells_naive	CTRL
AAGTCTGCATTTCAGG-1	0	0	0	B_cells_memory_activated	CD3
CGATTGACAAGTTGTC-1	0	0	0	B_cells_memory_activated	CD40L
ACGGAGAGTTTGTGTG-1	0	0	0.203303	B_cells_memory_activated	CD40L
GTATTCTGTCATTAGC-1	0	0	0	B_cells_memory_activated	CD3
CCGTGGAGTAGGAGTC-1	0	0	0	B_cells_memory_activated	CD3
ATTGGACAGATAGGAG-1	0	0	0	B_cells_memory	CD40L
CTCGAAACATGGTCTA-1	0	0	0	B_cells_memory_activated	CD3
ATGAGGGGTACAGTTC-1	0	0	0	B_cells_naive_activated	CTRL
CTCACACAGGCCCGTT-1	0	0	0	B_cells_naive	CTRL
TGAAAGAAGGCTCTTA-1	0	1.07606	0	B_cells_naive	CTRL
TACGGATGTTACGCGC-1	0	1.4733	0	B_cells_naive	CTRL
GGACAGAAGAGTACAT-1	0	0	0	B_cells_naive	CTRL
TCGTAGAGTCAACTGT-1	0	1.79426	0	B_cells_naive_activated	CD3
GAACATCCACCCATGG-1	0	0	0	B_cells_naive	CTRL
GTACGTATCTCAAGTG-1	0	0	0	B_cells_naive_activated	CD3
ATTATCCCACAACGCC-1	0	0	0	B_cells_naive	CTRL
ACGGCCAGTCCAGTAT-1	0	0	0	B_cells_naive	CD3
ACGTCAACATAAGACA-1	0	0	0	B_cells_naive_activated	CD3
AGAGCTTAGCTCAACT-1-1	0	0	0	B_cells_naive	CD3
GTCGTAACAGTGAGTG-1	0	0	0	B_cells_naive_activated	CD3
AACGTTGAGATATACG-1	0	0	0	B_cells_naive	CTRL
GCGCAACTCCAGAAGG-1	0	0.0825776	0	B_cells_memory_activated	CD40L
TATGCCCGTATCAGTC-1	0	0	0.481314	B_cells_memory_activated	CD40L
AAGTCTGGTCCGTCAG-1	0	0	0	B_cells_naive	CD3
TCTCATAGTGACTCAT-1	0	0	0	B_cells_naive_activated	CD3
GAAGCAGGTGCGGTAA-1	0	0	0	B_cells_memory_activated	CD3
GGGCATCTCGCCCTTA-1	0	0.80989	0	B_cells_memory_activated	CD3
CTCTGGTAGCACCGTC-1	0	0	0	B_cells_memory_activated	CD40L
TCGGTAAAGTAGGTGC-1	0	0	0	B_cells_naive	CTRL
GGGCACTGTGTGACCC-1	0	0	0	B_cells_naive	CD40L
AGATTGCAGGCTCAGA-1	0	0	0	B_cells_naive	CTRL
AACTCTTAGTTTAGGA-1	0	0	0	B_cells_naive_activated	CD3
AGTCTTTAGACTAGAT-1	0	0	0	B_cells_naive	CD3
CGATCGGCACAGGAGT-1	0	0	0	B_cells_naive_activated	CD3
GCTGCGACATGTAGTC-1	0	0	0	B_cells_naive	CTRL
GGAATAACAGTCAGCC-1	0	0	0	B_cells_memory_activated	CD3
TACCTTATCGAGCCCA-1	0	0	0	B_cells_memory_activated	CD3
GTCGGGTTCTGGCGAC-1	0	0	0	B_cells_naive	CTRL
CACAGGCTCGAGGTAG-1	0	0	0	B_cells_memory_activated	CD3
CCACGGACACGCCAGT-1	0	0	0	B_cells_memory_activated	CD3
CGGTTAAGTCATTAGC-1-1	0	0	0	B_cells_naive	CD3
TGTGTTTGTGATGTCT-1	0	0	0	B_cells_naive_activated	CTRL
CATCAGATCCTTGACC-1	0	0	0	B_cells_naive	CTRL
GACCAATCAAACTGCT-1	0	0	0	B_cells_memory_activated	CD40L
CCCATACTCGGCGGTT-1	0	0	0	B_cells_memory_activated	CD3
TCTCATAGTCGCGAAA-1	0	0	0	B_cells_memory_activated	CD3
GATCGCGCACGTTGGC-1	0	0	0	B_cells_naive_activated	CD3
CTCTGGTTCGGCTACG-1	0	0	0	B_cells_naive	CTRL
TTGACTTAGGTTCCTA-1	0	0	0	B_cells_naive	CD3
GTTTCTATCACAAACC-1	0	0	0	B_cells_memory_activated	CD40L
CGTCACTGTAAGCACG-1	0	0	0	B_cells_memory_activated	CD3
GCTCTGTAGTGACATA-1	0	0	0	B_cells_naive_activated	CD3
CGCCAAGGTTAAAGTG-1	0	0	0	B_cells_memory_activated	CD40L
TCGCGAGAGCGGCTTC-1	0	0	0	B_cells_naive	CTRL
TGACTAGAGGACATTA-1	0	0	0	B_cells_memory_activated	CD40L
TGCGCAGCAGCCTTTC-1	0	0	0	B_cells_memory_activated	CD3
CAGAATCGTCGCGGTT-1	0	0	0	B_cells_naive	CTRL
ATGCGATCATTCCTGC-1	0	0	0	B_cells_naive_activated	CD3
TTTGGTTCAAGCCATT-1	0	0	0	B_cells_naive	CTRL
TGGTTCCTCTTAGCCC-1	0	0	0	B_cells_naive	CTRL
ACATCAGAGAGGTTGC-1	0	1.82633	0	B_cells_naive	CD3
AACTCTTAGCACGCCT-1	0	0	0	B_cells_memory_activated	CD3
ATCATCTCACCAGATT-1	0	0	0	B_cells_memory_activated	CD3
TCTGGAACAGGGTATG-1	0	0	0	B_cells_memory_activated	CD3
AGGTCCGCAGCGTTCG-1	0	0	0	B_cells_naive	CTRL
CACAAACAGCCACTAT-1	0	0	0	B_cells_memory	CD3
GAACCTAAGACTTTCG-1	0	0	0	B_cells_memory_activated	CD3
GACTACAGTAGAGTGC-1	0	0	0	B_cells_naive_activated	CD3
TCTTCGGTCGTGGACC-1	0	0	0	B_cells_memory_activated	CD3
CAGATCACACTCAGGC-1	0	0	0	B_cells_naive	CTRL
CTAGCCTAGATCACGG-1	0	0	0	B_cells_memory_activated	CD3
GCGCGATCATTGGGCC-1	0	0	0	B_cells_memory_activated	CD40L
CTTAACTAGTGGGTTG-1	0	0	0	B_cells_naive	CTRL
CGACCTTGTACCCAAT-1	0	0	0	B_cells_naive	CD3
TCTGGAAAGCTGAAAT-1	0	0	0	B_cells_naive	CD3
TCGCGTTCACCAGGTC-1	0	0	0	B_cells_memory_activated	CD40L
GCCAAATAGCTTTGGT-1	0	0	0	B_cells_naive_activated	CD3
GTCGTAACATAGACTC-1	0	0	0	B_cells_memory_activated	CD3
ACACTGAAGGTGCTAG-1	0	0	0	B_cells_memory_activated	CD3
TCGCGAGTCTTGCCGT-1	0	0	0	B_cells_memory	CTRL
CTAGCCTCAAGCCATT-1	0	0	0	B_cells_memory_activated	CD40L
CCATTCGCAGTCTTCC-1	0	0	0	B_cells_naive	CD3
CGTTCTGCAAAGAATC-1	0	0	1.49118	B_cells_memory_activated	CD3
TGGTTCCAGACAGACC-1	0	0	0	B_cells_memory_activated	CD40L
AAACGGGTCGGGAGTA-1	0	0	0	B_cells_naive_activated	CD3
GTCGTAATCCTTCAAT-1	0	0	0	B_cells_memory_activated	CD40L
CATCCACCAATGTAAG-1	0	0	0	B_cells_naive_activated	CD3
CAGAATCGTAAGTAGT-1	0	0.454892	0	B_cells_memory_activated	CD40L
ACGGCCAAGAGTAAGG-1	0	0	0	B_cells_memory	CTRL
AGGGATGAGGAATTAC-1	0	0	0	B_cells_memory	CD3
CGAACATTCAGCTCTC-1	0	1.26495	0	B_cells_memory	CD40L
CATGACAAGTTTAGGA-1	0	0	0	B_cells_naive	CTRL
CAGCTGGAGATAGGAG-1	0	0	0	B_cells_memory_activated	CD3
GTCACGGCATGGGAAC-1	0	0	0	B_cells_memory_activated	CD3
GTCACGGGTTGGGACA-1	0	0	0	B_cells_memory_activated	CD3
TCGTAGAGTTCCACTC-1	0	0	0	B_cells_naive	CD40L
CTAGTGATCTCCGGTT-1	0	0	0	B_cells_naive	CTRL
GCTCCTAAGTTCCACA-1	0	1.31661	0	B_cells_naive	CTRL
CCTAGCTCAAGTTCTG-1	0	0	0	B_cells_naive_activated	CD3
GACAGAGCATCAGTCA-1	0	0	0	B_cells_naive	CTRL
GTCTCGTTCCATGAGT-1	0	0	0	B_cells_naive_activated	CD3
TTGCCGTCATCACGAT-1	0	0	0	B_cells_memory_activated	CD40L
ATAACGCCAAGGGTCA-1	0	0	0	B_cells_memory	CD3
ATTGGTGGTATAATGG-1	0	0	0	B_cells_memory	CD3
GACGCGTAGCCACCTG-1	0	0	0	B_cells_memory_activated	CD3
ACGCAGCCAGTCGTGC-1	0	0	0	B_cells_memory_activated	CD3
TTCTCAACAGCTTCGG-1	0	0	0	B_cells_naive_activated	CD3
GGCTGGTAGGGTCTCC-1	0	0	0	B_cells_memory_activated	CD3
GCATGATTCGTGACAT-1	0	0	0	B_cells_memory_activated	CD3
TGCGCAGTCCAAGTAC-1	0	0	0	B_cells_memory_activated	CD3
GATCTAGGTTCTGGTA-1	0	0	0	B_cells_memory_activated	CD3
GCGCAGTCAAGCGTAG-1	0	0	0	B_cells_memory_activated	CD3
GCTGGGTAGGTGGGTT-1	0	0	0	B_cells_memory_activated	CD3
CGGAGCTTCTACTCAT-1	0	0	0	B_cells_memory	CD40L
AGAGTGGAGATGCCAG-1-1	0	0	0	B_cells_memory_activated	CD3
CGCTATCTCAACACGT-1	0	0	0	B_cells_naive	CTRL
TGGTTCCTCGTGGTCG-1	0	0	0	B_cells_naive	CTRL
ACGTCAAGTCCGAACC-1	0	0	0	B_cells_memory_activated	CD3
GCGAGAACAGCATGAG-1	0	0	0	B_cells_memory_activated	CD3
CATCGAACATTTGCCC-1	0	0	0	B_cells_memory_activated	CD3
CTCAGAAAGCTGTCTA-1	0	0	0	B_cells_memory_activated	CD40L
CTGCTGTAGGTGCAAC-1	0	0	0	B_cells_naive	CTRL
CACACCTCATGGTCAT-1	0	0	0	B_cells_naive	CD3
GTCATTTTCTCTGCTG-1	0	0	0	B_cells_naive_activated	CD3
CTCGGAGGTAAGGATT-1	0	0	0	B_cells_memory_activated	CD40L
CGAGAAGTCTATGTGG-1	0	0	0	B_cells_memory_activated	CD3
ATCTGCCGTTCAGTAC-1-1	0	0	0	B_cells_naive	CTRL
CGTAGCGCACTACAGT-1	0	0	0	B_cells_naive	CTRL
GAACCTAAGCCCAACC-1	0	0	0	B_cells_naive	CTRL
TATCTCATCGCATGGC-1	0	0	0	B_cells_memory_activated	CD3
AGCCTAAAGACAATAC-1	0	0	0	B_cells_naive	CTRL
CGTAGCGGTTCCACAA-1	0	0	0	B_cells_memory_activated	CD3
GGGATGAGTGGTACAG-1	0	0	0	B_cells_memory_activated	CD3
CTCGAGGCAACCGCCA-1	0	0	1.4086	B_cells_memory	CD40L
GAGCAGATCACCCTCA-1	0	0	0	B_cells_naive_activated	CD3
CAAGATCAGAATTGTG-1	0	0	0	B_cells_memory_activated	CD3
CGGACACTCCGTAGTA-1-1	0	0	0	B_cells_memory_activated	CD3
CTGTTTACACGCATCG-1	0	0	0	B_cells_naive_activated	CD3
TTTACTGCACGAAAGC-1	0	0	0	B_cells_memory_activated	CTRL
ATCCGAATCCTTTCTC-1	0	0.214933	0	B_cells_naive_activated	CD3
TCGCGAGAGGAGTAGA-1	0	0	0	B_cells_memory_activated	CD3
TTCTACAGTATGGTTC-1	0	0	0	B_cells_naive_activated	CD3
AGCTTGAGTGCAACTT-1	0	0	0	B_cells_naive	CTRL
GCGGGTTTCTCTGCTG-1	0	0	0	B_cells_memory_activated	CD3
CGGACACAGTGCTGCC-1	0	0	0	B_cells_memory_activated	CD3
CGTTAGAAGATGTGGC-1	0	0	0	B_cells_naive	CTRL
ATCCGAAGTGGAAAGA-1	0	0	0	B_cells_memory_activated	CD3
CACACAACACCATCCT-1	0	0	0.509867	B_cells_memory_activated	CD3
GTCCTCACAGCGTTCG-1	0	0	0	B_cells_naive	CTRL
GCTGCAGTCTTAGCCC-1	0	1.48879	0	B_cells_naive	CTRL
AGCAGCCAGACTAAGT-1	0	0	0	B_cells_memory	CD3
TACTCGCTCTGAAAGA-1	0	0	0	B_cells_naive	CTRL
GCGCAGTCAAGCCGTC-1	0	0	0	B_cells_memory_activated	CD40L
TCTCATAGTCGAACAG-1	0	0	0	B_cells_memory_activated	CD3
GATGAGGTCACCAGGC-1	0	0	0	B_cells_memory_activated	CD40L
TTTGGTTAGCTTCGCG-1	0	0	0	B_cells_memory_activated	CD3
ACCAGTACATCGGACC-1	0	0	0	B_cells_naive	CTRL
ACACCGGAGATATACG-1	0	0	0	B_cells_memory_activated	CD3
TAAGCGTGTAAGTGTA-1	0	0	0	B_cells_naive_activated	CD3
CATATGGCAATCAGAA-1	0	0	0	B_cells_naive	CTRL
CGGAGTCTCGCCTGTT-1	0	0	0	B_cells_memory_activated	CD3
AACCGCGCAGCCTGTG-1	0	0	0	B_cells_naive	CTRL
CCTAGCTCAGTATGCT-1	0	0	0	B_cells_naive	CTRL
CTTAACTTCAGTACGT-1	0	0	0	B_cells_naive_activated	CD3
TCTCATAAGGGATCTG-1	0	0.325102	0	B_cells_memory	CD40L
TACGGTAGTAGTGAAT-1	0	0	0	B_cells_memory	CD3
AACTGGTCAATGGAAT-1	0	0	0	B_cells_naive	CTRL
TAGAGCTTCACTGGGC-1	0	0	0	B_cells_naive	CD3
CAGTCCTGTAGAGCTG-1	0	0	0	B_cells_naive	CTRL
GCGCAGTAGTAGCCGA-1	0	0	0	B_cells_memory_activated	CD3
CAAGAAATCAGTTGAC-1	0	0	0	B_cells_naive	CTRL
CAGCTGGGTCTGATCA-1	0	0	0	B_cells_naive_activated	CD3
TATCAGGCATAGGATA-1	0	0	0	B_cells_memory_activated	CD40L
GAAATGAGTAGCAAAT-1	0	0.345921	0	B_cells_memory_activated	CD40L
TGGTTAGTCTTCGAGA-1	0	0	0	B_cells_memory_activated	CD3
CATCCACCAACGATGG-1	0	0	0	B_cells_naive_activated	CD3
CCTATTAGTTAAGAAC-1	0	0	0	B_cells_memory_activated	CD3
CGTAGGCAGGCATTGG-1	0	1.12855	0	B_cells_memory	CTRL
CTGAAGTGTGAAGGCT-1	0	0	0	B_cells_memory_activated	CD3
ATAACGCGTTCATGGT-1	0	0	0	B_cells_memory_activated	CD40L
TGGCGCATCACAGTAC-1	0	0	0	B_cells_memory_activated	CD3
TACTCGCTCTCAAACG-1	0	0	0	B_cells_memory	CTRL
AGTGGGAAGACAGGCT-1	0	0	0	B_cells_memory_activated	CD3
CTGAAACAGCGACGTA-1	0	0	0	B_cells_memory_activated	CD3
AAATGCCCAGATGGGT-1	0	0	0	B_cells_memory_activated	CD3
CGGCTAGAGTGGCACA-1	0	0	0	B_cells_memory_activated	CTRL
GACGCGTGTATGAATG-1	0	0	0	B_cells_memory_activated	CD40L
GCTGGGTAGAAACCAT-1	0	0	0	B_cells_memory_activated	CD3
CTGATAGCAATGTAAG-1	0	0	0	B_cells_naive	CTRL
GCATACATCCTAGTGA-1	0	0	0	B_cells_memory_activated	CD3
CGTCTACAGGGCTCTC-1	0	0	0	B_cells_memory_activated	CD3
CAGCAGCAGACCTTTG-1	0	0	0	B_cells_memory_activated	CD3
CGTAGCGCACTGCCAG-1	0	0	0	B_cells_memory_activated	CD3
GAGTCCGTCATAAAGG-1	0	0	0	B_cells_memory_activated	CD3
CGTCTACTCGCGTTTC-1	0	0	0	B_cells_memory_activated	CD40L
GACGGCTAGTCATCCA-1	0	0	0	B_cells_naive_activated	CD40L
CGAACATAGACCGGAT-1	0	0.183263	0	B_cells_memory_activated	CD40L
ACATCAGCAAGGTGTG-1	0	0	0	B_cells_memory_activated	CD3
GGAAAGCGTCACCTAA-1	0	0	0	B_cells_memory_activated	CD3
CGCGGTACAGGATTGG-1	0	0	0	B_cells_memory	CD40L
CACAGGCCATTGGCGC-1	0	0	0	B_cells_memory_activated	CD40L
CCGGTAGGTGGCAAAC-1	0	0	0	B_cells_memory_activated	CTRL
CATGGCGTCAGCAACT-1	0	0	0	B_cells_naive	CTRL
TCTATTGCATTTCAGG-1	0	0	0	B_cells_naive	CTRL
GCGCGATGTCTGCGGT-1	0	0	0	B_cells_naive	CD3
CGAGCACAGAGGACGG-1	0	0	0	B_cells_naive	CTRL
CGTTCTGGTTTGCATG-1	0	0	0	B_cells_memory_activated	CD3
AGGTCATAGAAGCCCA-1	0	0	0	B_cells_memory_activated	CD3
CACACAACAAATCCGT-1	0	0	0	B_cells_memory_activated	CD40L
GGAATAAAGGACCACA-1	0	0	0	B_cells_naive	CTRL
CGCTATCCATGTCTCC-1	0	0	0	B_cells_memory_activated	CD3
CAGTCCTTCCGCATCT-1	0	0	0	B_cells_naive_activated	CD3
TAGCCGGTCTATCCCG-1	0	0	0	B_cells_naive_activated	CD3
TCAACGACACGGTGTC-1	0	0	0	B_cells_memory_activated	CD40L
CCACGGACAAGCGTAG-1	0	1.77204	0	B_cells_memory_activated	CD3
CCACCTATCACATAGC-1	0	0	0	B_cells_memory_activated	CD3
TAAGAGAGTTGTCGCG-1	0	0	0	B_cells_memory_activated	CD40L
TACTCATCAAGTCTGT-1	1.28077	0	0	B_cells_naive	CTRL
AAAGCAACACAAGTAA-1	0	0	0	B_cells_memory_activated	CD3
AGATCTGAGTCAAGCG-1	0	0	0	B_cells_naive_activated	CTRL
CACACCTTCTAACTCT-1	0	0	0	B_cells_naive	CTRL
TTCTACACACAGACAG-1	0	0.465407	0	B_cells_memory_activated	CD40L
ACTGAGTGTTAGTGGG-1	0	0.570177	0	B_cells_memory_activated	CD40L
TCAATCTGTGAGTATA-1	0	0	0	B_cells_naive_activated	CD3
CTACATTTCTGGGCCA-1	0	0	0	B_cells_naive	CTRL
TCTGAGATCAGTGCAT-1	0	0	0	B_cells_memory_activated	CD3
ACATGGTCAAAGTGCG-1	0	0	0	B_cells_naive_activated	CD3
TAGCCGGGTACTTCTT-1	0	0	0	B_cells_naive	CTRL
TTATGCTGTGCTGTAT-1	0	0	0	B_cells_naive	CD3
TGGGCGTTCGTTACGA-1	0	0	0	B_cells_memory_activated	CD3
CCACGGAGTCACCCAG-1	0	1.61088	0	B_cells_memory_activated	CD3
GCCAAATTCGGTCCGA-1	0	0	0	B_cells_memory_activated	CD3
CGGAGTCTCGGGAGTA-1	0	0	0	B_cells_naive	CTRL
GTAGGCCAGTTTGCGT-1	0	0	0	B_cells_naive	CTRL
GGAATAATCAACGAAA-1	0	0	0	B_cells_naive_activated	CD3
GGCCGATGTCCTAGCG-1	0	0	0	B_cells_memory_activated	CD3
CGCTTCAGTAGCCTCG-1	0	0	0	B_cells_memory_activated	CD3
TCTTTCCTCGGAGCAA-1	0	0	0	B_cells_naive	CTRL
GCGACCACATTGCGGC-1	0	0	0	B_cells_memory_activated	CD40L
CGGACTGTCTGGAGCC-1	0	0	0	B_cells_naive	CD3
AAGGTTCTCTCGCATC-1	0	0	0	B_cells_naive	CTRL
GGATTACTCGCTGATA-1	0	0	0	B_cells_naive	CTRL
CCATTCGTCGGTCCGA-1	0	0	0	B_cells_naive	CTRL
GTGAAGGCATCTGGTA-1	0	0	0	B_cells_memory_activated	CD40L
CTGTTTAGTTCCCTTG-1	0	0	0	B_cells_naive	CTRL
GCACATAGTTAAGGGC-1	0	0	0	B_cells_naive_activated	CTRL
GCCTCTACACCATGTA-1	0	1.10708	0	B_cells_naive_activated	CD3
GGATGTTGTCCGAATT-1	0	0	0	B_cells_memory_activated	CD3
AAGGTTCAGGACACCA-1	0	0	0	B_cells_memory_activated	CD3
CCTTTCTTCGGCTACG-1	0	0	0	B_cells_naive_activated	CTRL
ACGGGTCGTCATATCG-1	0	0	0	B_cells_naive_activated	CD3
CACAGGCGTAGCGTAG-1	0	0.143255	0	B_cells_memory_activated	CD40L
GGATTACGTTTCGCTC-1	0	0	0	B_cells_memory_activated	CD3
TCAGCTCGTGTGCCTG-1	0	0.596523	0	B_cells_memory_activated	CD40L
AACTTTCAGCGTCAAG-1	0	0	0	B_cells_naive	CD3
CTCGAGGTCAAACCAC-1	0	0	0	B_cells_naive_activated	CD3
GATGCTATCAGCGACC-1	0	0	0	B_cells_memory	CD40L
GTCAAGTTCGCCCTTA-1	0	0	0	B_cells_memory	CTRL
GTTACAGTCGTTACAG-1	0	0	0	B_cells_naive_activated	CD3
GATCAGTTCCCATTAT-1	0	0	0	B_cells_memory_activated	CD3
AGCGGTCAGCTAAACA-1	0	0	0	B_cells_naive	CTRL
AGGGTGAAGTGCAAGC-1	0	0	0	B_cells_memory_activated	CD40L
TACCTATGTAATCGTC-1	0	0	0	B_cells_memory_activated	CD3
GCGCCAATCTTCAACT-1	0	0.225959	0	B_cells_memory_activated	CD40L
ACGGGTCCACGAAATA-1	0	0	0	B_cells_memory_activated	CD40L
CGTTCTGAGGCATGTG-1	0	0	0	B_cells_memory_activated	CD3
GAGTCCGCAGGTTTCA-1	0	0	0	B_cells_memory	CTRL
TGGGAAGGTAAGCACG-1	0	0	0	B_cells_naive	CD3
CATGGCGAGAGCTTCT-1	0	0	0	B_cells_naive	CTRL
CGTTAGAGTACATGTC-1	0	0	0	B_cells_memory_activated	CD3
CAGATCACACGACGAA-1	0	0	0	B_cells_naive	CTRL
TACAGTGCAATTCCTT-1	0	0	0	B_cells_memory_activated	CD3
CTACACCCACTGCCAG-1	0	0	0	B_cells_naive_activated	CTRL
GCGCCAACAGGGTACA-1	0	0	0	B_cells_memory_activated	CTRL
TTCTTAGAGATCGATA-1	0	0	0	B_cells_memory_activated	CD40L
CCCTCCTAGAGAACAG-1	0	0	0	B_cells_naive_activated	CD3
CACCACTTCGGTTAAC-1	0	0	0	B_cells_memory_activated	CD40L
CTGGTCTTCGTAGATC-1	0	0	0	B_cells_memory_activated	CD3
CTCGTACAGCACCGCT-1	0	0	0	B_cells_naive	CTRL
CATCGAACAAAGCAAT-1	0	0	0	B_cells_memory	CD3
GCATGATGTTCCCTTG-1	0	0	0	B_cells_memory_activated	CD3
ACACCCTTCGTGACAT-1	0	0	0	B_cells_naive_activated	CD3
GTGAAGGGTATATGGA-1	0	0	0	B_cells_naive	CD3
AGTGGGACATACTACG-1	0	0	0	B_cells_naive	CTRL
CTGATCCGTCGAAAGC-1	0	2.94368	0	B_cells_memory_activated	CD3
CACAGTAAGGTCATCT-1	0	0	0	B_cells_memory_activated	CD3
CTGTGCTCAATGCCAT-1	0	0	0	B_cells_memory_activated	CD40L
TCAGGATCAGATGGCA-1	0	0	0	B_cells_naive_activated	CD3
TAGTTGGAGAGTGAGA-1	0	0	0	B_cells_memory	CTRL
GACGTTATCGCGCCAA-1	0	0	0	B_cells_naive_activated	CD3
GAACGGATCGAGCCCA-1	0	0	0	B_cells_memory_activated	CD3
AGAATAGGTCTAAAGA-1	0	0	0	B_cells_memory_activated	CD3
ACTGATGCATTTGCTT-1	0	0	0	B_cells_memory_activated	CD3
GGGTCTGCATAGTAAG-1	0	0	0	B_cells_memory_activated	CD3
CGTGTCTAGTGTTGAA-1	0	0	0	B_cells_memory_activated	CTRL
CTAGAGTAGCACCGTC-1	0	0	0	B_cells_memory	CD3
TGACTAGAGACGCTTT-1	0	1.29696	0	B_cells_memory_activated	CD3
TGGTTCCTCGCCCTTA-1	0	0	0	B_cells_naive	CTRL
CCATGTCCAAGTTCTG-1	0	0	0	B_cells_memory_activated	CD3
ACTTGTTGTCGCTTTC-1	0	0	0	B_cells_naive	CTRL
AACACGTTCGACCAGC-1	0	0	0	B_cells_memory_activated	CD3
ACCGTAAAGTATGACA-1	0	0	0	B_cells_memory_activated	CD40L
CGCGGTAGTCGCTTTC-1	0	0	0	B_cells_memory_activated	CTRL
CGGACTGAGTCGATAA-1	0	0	0	B_cells_memory	CD40L
CGGAGCTAGAGCTGCA-1	0	0	0	B_cells_memory_activated	CD40L
CGCGGTATCATGTCTT-1	0	0	0	B_cells_naive	CTRL
CTCGTCAGTATGAAAC-1	0	0	0	B_cells_naive_activated	CD3
CCTTCGACACCCTATC-1	0	0	0	B_cells_naive_activated	CTRL
CGTTGGGAGTGAATTG-1	0	0	0	B_cells_memory_activated	CD3
GTAACGTCACTTAACG-1	0	0.225616	0	B_cells_memory_activated	CD40L
GGGTTGCGTTGTGGAG-1	0	0	0	B_cells_memory_activated	CD40L
GTGAAGGCAGGCAGTA-1	0	0	0	B_cells_memory_activated	CD40L
GCGAGAATCAGAAATG-1	0	0	0	B_cells_memory_activated	CD3
TTGCCGTAGGTGGGTT-1	0	0	0	B_cells_naive	CTRL
TCAACGAGTCAACTGT-1	0	0	0	B_cells_naive_activated	CD3
GGGTCTGTCCAATGGT-1	0	0	0	B_cells_memory	CTRL
CGCGTTTCATAACCTG-1	0	0	0	B_cells_memory_activated	CD3
GTACTTTAGTCCAGGA-1	0	0	0	B_cells_memory_activated	CD3
ACATCAGCACCCAGTG-1	0	0	0	B_cells_memory	CTRL
AGGCCGTCACCATGTA-1	0	0	0	B_cells_naive_activated	CD3
ACGGCCAAGAGCTATA-1	0	0	0	B_cells_naive_activated	CD3
TAGCCGGTCTGTCTAT-1	0	0	0	B_cells_naive_activated	CD3
AACCGCGAGAGACTTA-1	0	0	0	B_cells_memory	CD3
GACGCGTCAATCACAC-1	0	0	0	B_cells_naive	CTRL
CTACCCAAGCTCTCGG-1	0	0	0	B_cells_memory_activated	CD3
GAACATCAGTATTGGA-1	0	0	0	B_cells_naive_activated	CD3
CAAGGCCCAAATTGCC-1	0	0	0	B_cells_naive_activated	CD3
CGACTTCTCAAGGTAA-1	0	0	0	B_cells_memory_activated	CD40L
GGCTCGATCAACGGGA-1	0	0.941079	0	B_cells_memory_activated	CD3
CGGACGTGTTACCAGT-1	0	0	0	B_cells_memory_activated	CTRL
GAACCTACAGTACACT-1	0	0	0	B_cells_naive	CTRL
ACGTCAATCTTGCATT-1	0	0	0	B_cells_memory_activated	CD40L
CAAGGCCGTAGCGTGA-1	0	0	0	B_cells_naive_activated	CD3
CTTCTCTAGCGGATCA-1	0	0	0	B_cells_naive	CTRL
ACATGGTTCCTATTCA-1	0	0	0	B_cells_naive	CTRL
ACTGAGTCAGAAGCAC-1	0	0	0	B_cells_naive_activated	CD3
GTGGGTCGTCCTGCTT-1	0	0	0	B_cells_memory_activated	CD3
AAAGATGAGTCCAGGA-1	0	1.90521	0	B_cells_naive_activated	CD3
CAGCAGCTCGTACGGC-1	0	0	0	B_cells_naive_activated	CTRL
GAATAAGTCTGAGGGA-1	0	0	0	B_cells_memory_activated	CD40L
AGTAGTCGTTATCCGA-1	0	0	0	B_cells_memory_activated	CD40L
GCAAACTAGCAGGTCA-1	0	0	0	B_cells_memory_activated	CD40L
CTCGGAGTCATGCATG-1	0	0	0	B_cells_naive	CTRL
CTAAGACCATGTCGAT-1	0	0	0	B_cells_memory_activated	CD40L
CTACCCACACCACGTG-1	0	0	0	B_cells_naive_activated	CD3
CCTACACCAAGGGTCA-1	0	0	0	B_cells_naive_activated	CD3
GCCTCTATCTCTAAGG-1	0	0	0	B_cells_memory_activated	CD3
GACGTGCGTATTAGCC-1	0	0	0	B_cells_naive	CTRL
ACATACGCAAGAGTCG-1	0	0	0	B_cells_naive_activated	CD3
AGCCTAATCAGCTCTC-1	0	0	0	B_cells_memory_activated	CD40L
GATGAAACACATTTCT-1	0	0	0	B_cells_memory_activated	CD40L
AGATTGCCATCCGCGA-1	0	0	0	B_cells_memory_activated	CD3
ACGAGGACACTGCCAG-1	0	0	0	B_cells_naive	CD40L
TGCGCAGTCTGTGCAA-1	0	0	0	B_cells_memory_activated	CD3
CGTGAGCAGAGCTATA-1	0	0	0	B_cells_memory_activated	CD3
TTATGCTTCCGCTGTT-1	0	0	0	B_cells_memory_activated	CD3
CCGGTAGGTACCGTTA-1	0	0	0	B_cells_memory_activated	CD40L
GTTACAGGTGTTTGTG-1	0	0	0	B_cells_naive	CD40L
AACTCTTCACTGTCGG-1	0	0	0	B_cells_memory_activated	CD40L
TTGGAACAGGACATTA-1	0	0	0	B_cells_memory_activated	CD3
CGGCTAGCACTTAAGC-1	0	0	0	B_cells_memory_activated	CD3
TCTTTCCAGCAATATG-1	0	0	0	B_cells_memory_activated	CD3
ACGATGTAGAGAACAG-1	0	0	0	B_cells_naive_activated	CD3
GGAAAGCGTCACCCAG-1	0	0	0	B_cells_naive	CTRL
CCACCTATCGCTAGCG-1	0	0	0	B_cells_naive_activated	CD40L
ACCAGTAGTCACTGGC-1	0	0	0	B_cells_memory_activated	CD3
CTCCTAGCATGTAGTC-1	0	0	0	B_cells_memory_activated	CD40L
GTTCTCGGTTTGACTG-1	0	0	0	B_cells_naive_activated	CD3
CCTACACTCGCTAGCG-1	0	0	0	B_cells_memory_activated	CD3
TTGCCGTCATTCCTGC-1	0	0	0	B_cells_naive	CTRL
ATCGAGTCAAGCGTAG-1	0	0	0	B_cells_naive	CTRL
TCGCGAGCATTCTCAT-1	0	0	0	B_cells_memory_activated	CD3
ACAGCTAAGGCGACAT-1	0	0	0	B_cells_memory_activated	CD3
CAAGATCCAAGAAAGG-1	0	0	0	B_cells_memory_activated	CD3
TCCCGATCAAAGTGCG-1	0	0	0	B_cells_memory_activated	CD40L
CTCCTAGTCATGCATG-1	0	0	0	B_cells_naive_activated	CD3
CTAGCCTCAGATCTGT-1	0	0	0	B_cells_memory_activated	CD3
ACCTTTAAGTTAGGTA-1	0	0	0	B_cells_memory	CD3
GGGAATGCACGTTGGC-1	0	0.183546	0	B_cells_memory_activated	CD40L
AATCGGTGTTGCGCAC-1	0	0	0	B_cells_memory_activated	CD3
GATCGATGTAAGAGGA-1	0	0	0	B_cells_memory_activated	CD3
CAACCTCAGTTACCCA-1	0	0	0	B_cells_memory_activated	CD3
CCTTCCCCATGCAATC-1	0	0	0	B_cells_memory_activated	CD3
AGCTCTCTCACTCTTA-1	0	0	0	B_cells_naive_activated	CD3
ATGTGTGGTTAGGGTG-1	0	0	0	B_cells_memory_activated	CD40L
CAACTAGGTCGAAAGC-1	0	1.20556	0	B_cells_memory_activated	CTRL
CAAGAAACAGTATAAG-1	0	0	0	B_cells_memory	CD40L
ATCATGGTCATTATCC-1	0	0	0	B_cells_memory_activated	CD3
GATGCTATCAATCACG-1	0	0	0	B_cells_memory	CTRL
CAGCTAACAGTACACT-1	0	0	0	B_cells_naive_activated	CD3
TTAACTCAGGAATTAC-1	0	0	0	B_cells_memory_activated	CD3
CAACCAAGTAAACCTC-1	0	0	0	B_cells_memory_activated	CD3
TAGTTGGCAGTCGTGC-1	0	0	0	B_cells_naive_activated	CD3
CCATTCGTCGAACGGA-1	0	0	0	B_cells_naive	CD3
GTCACAACACTTACGA-1	0	0	0	B_cells_memory_activated	CD3
TACTCGCAGAAAGTGG-1	0	0	0	B_cells_memory_activated	CD3
ACATACGTCCTAGTGA-1	0	0	0	B_cells_naive	CTRL
GGGCACTCAGGACGTA-1	0	0	0	B_cells_naive	CTRL
GGAACTTTCACTTATC-1	0	0	0	B_cells_memory_activated	CD3
TTTGCGCTCAGGCGAA-1	0	0	0	B_cells_memory_activated	CD3
ACGCCGAGTGAGGGAG-1	0	0	0	B_cells_naive	CD3
CAGCAGCAGAATCTCC-1	0	0	0	B_cells_naive_activated	CD3
ACGGGTCAGTGACATA-1	0	0	0	B_cells_memory_activated	CD3
ATAAGAGGTGCAACGA-1	0	0	0	B_cells_naive	CTRL
CTTGGCTAGTCCATAC-1	0	0	0	B_cells_memory_activated	CD40L
GAGGTGAAGACAGGCT-1-1	0	0	0	B_cells_naive_activated	CD3
GTCTCGTGTGCTCTTC-1	0	0	0	B_cells_naive_activated	CD3
AGGCCGTCACTAAGTC-1	0	0	0	B_cells_memory_activated	CD40L
TCGCGTTCACACATGT-1	0	0	0	B_cells_naive	CTRL
GCACTCTCACGGTGTC-1	0	0	0	B_cells_memory_activated	CD40L
CGAATGTTCTCTGTCG-1	0	0	0	B_cells_memory_activated	CD3
TACCTTACAGCCTATA-1	0	0	0	B_cells_memory_activated	CD3
TCAGGATGTCATCCCT-1	0	0.575812	0	B_cells_memory_activated	CTRL
GGGTCTGGTGTATGGG-1	0	0	0	B_cells_memory_activated	CD3
ACAGCTAGTCAAACTC-1	0	0.291782	0	B_cells_memory_activated	CD40L
CTCGAAAGTGCACGAA-1	0	0	0	B_cells_naive	CTRL
CGAATGTCAACGATGG-1	0	0	0	B_cells_memory_activated	CD3
GCGAGAAAGTCGAGTG-1	0	0	0	B_cells_naive	CD40L
TTAGTTCCACGAGGTA-1	0	0	0	B_cells_memory_activated	CD3
ATGGGAGAGGTAAACT-1	0	0	0	B_cells_naive	CTRL
CAACCTCTCCGTAGGC-1	0	0	0	B_cells_memory_activated	CD40L
GCTTGAACACTAAGTC-1	0	0	0	B_cells_memory_activated	CD40L
TAGACCACACCAGGCT-1	0	0	0	B_cells_memory_activated	CD3
ATTATCCCATGCCTTC-1	0	0	0	B_cells_memory_activated	CD3
GGACATTAGACCACGA-1	0	0	0	B_cells_memory_activated	CD3
GTGCAGCTCGAGGTAG-1	0	0	0	B_cells_memory_activated	CD3
AACCATGTCCGTCATC-1	0	0	0	B_cells_memory_activated	CD3
TGACGGCTCGACAGCC-1	0	0	0	B_cells_naive_activated	CD3
GGAGCAAAGATCCTGT-1	0	0	0	B_cells_memory_activated	CD3
CATGACACACATAACC-1	0	0	1.18879	B_cells_naive	CTRL
CTAGTGACAGCGTCCA-1	0	0	0	B_cells_memory_activated	CD3
ACCTTTACAAACTGTC-1	0	0	0	B_cells_naive_activated	CD3
CATATGGAGCCTTGAT-1	0	0	0	B_cells_naive_activated	CD3
CCGTACTTCCACTCCA-1	0	0	0	B_cells_memory_activated	CD3
CGGCTAGGTACTTAGC-1	0	0	1.8698	B_cells_memory_activated	CD3
CTCTGGTCAAGTCTGT-1	0	0	0	B_cells_naive	CTRL
TCAGCTCGTAGCTCCG-1	0	0	0	B_cells_naive	CTRL
TTCTCCTAGCAGATCG-1	0	0.158847	0.158847	B_cells_memory_activated	CD40L
CAGCTGGTCCTAAGTG-1	0	0	0	B_cells_memory_activated	CD3
CATCGAAAGGTGATTA-1	0	0	0	B_cells_naive_activated	CD3
GTGTTAGGTCTCACCT-1	0	0	0	B_cells_naive_activated	CD3
GCGCAGTAGGCTAGGT-1	0	0	0	B_cells_naive	CD3
AGCGTATAGTCCGTAT-1	0	0	0	B_cells_naive_activated	CD3
AACCATGCAGATTGCT-1	0	0	0	B_cells_memory_activated	CD3
TAGCCGGCATCCTAGA-1	0	0	0	B_cells_memory_activated	CD3
GCGCGATCATCACCCT-1	0	0.231833	0	B_cells_memory_activated	CD40L
GCATGCGGTCTGATCA-1	0	0	0	B_cells_naive_activated	CD3
AAGACCTTCATCGATG-1	0	0	0	B_cells_naive	CTRL
CGCGGTATCCAGTATG-1	0	0	0	B_cells_naive	CTRL
AGGCCACTCACGATGT-1	0	0	0	B_cells_memory_activated	CD3
GTGGGTCGTAAGAGGA-1	0	0	0	B_cells_memory	CD3
GGTGAAGCATACGCCG-1	0	0	0	B_cells_naive	CTRL
CGATGTAGTCGACTGC-1	0	0.199438	0	B_cells_memory_activated	CD40L
AAATGCCCAGGTGCCT-1	0	0	0	B_cells_memory_activated	CD3
AGTGAGGGTGCAACGA-1	0	0	0	B_cells_memory	CTRL
ACGAGGACATGGAATA-1	0	1.45717	0	B_cells_naive	CTRL
CTTCTCTTCTGGTTCC-1	0	0	0	B_cells_memory_activated	CD3
CCAGCGATCATAGCAC-1	0	0	0	B_cells_memory	CTRL
CGTCACTCAGCGTTCG-1	0	0	0	B_cells_memory_activated	CD3
AGACGTTAGTTAGGTA-1	0	0	0	B_cells_memory_activated	CD3
CTCTGGTGTTACCAGT-1	0	0	0	B_cells_memory_activated	CD3
CTGAAGTCATCCGGGT-1	0	0.200622	0.200622	B_cells_memory_activated	CD40L
ATCTACTAGAAGAAGC-1	0	0	0	B_cells_naive_activated	CTRL
CACACTCCATTCACTT-1	0	0	0	B_cells_memory_activated	CD3
TTTGGTTTCGTGGACC-1	0	0	0	B_cells_memory_activated	CD40L
GACCTGGTCATGGTCA-1	0	0	0	B_cells_naive	CD3
CTGTTTAGTAGCTGCC-1	0.503961	0	0	B_cells_memory_activated	CD40L
GACTACATCAGTACGT-1	0	0	0	B_cells_memory_activated	CD3
TCTTTCCTCCATGCTC-1	0	0	0	B_cells_naive	CTRL
GTCACAACAATGTAAG-1	0	0.918426	0.918426	B_cells_naive_activated	CD3
GAAACTCTCAACTCTT-1	0	0.379514	0	B_cells_memory_activated	CD40L
TCAGATGTCTCGTTTA-1	0	0	0	B_cells_naive_activated	CD3
CGTCAGGTCCGCGGTA-1	0	0	0	B_cells_naive_activated	CTRL
GACGTGCCATCGATTG-1	0	0	0	B_cells_memory	CTRL
ACTGAACCAAGCGTAG-1	0	0	0	B_cells_naive	CTRL
GATCGTACATCACGTA-1	0	0	0	B_cells_memory_activated	CD3
GGAAAGCTCGCTAGCG-1	0	0	0	B_cells_memory_activated	CD3
CTCGAAAAGGAGCGAG-1	0	0	0	B_cells_naive	CTRL
TTAGGCAGTAGCGCTC-1	0	0	0	B_cells_memory_activated	CD3
CACACTCAGTACTTGC-1	0	0	0	B_cells_naive_activated	CD3
AGCGTATGTTACGCGC-1	0	0	0	B_cells_memory_activated	CD40L
CAAGATCTCGGATGTT-1	0	0	0	B_cells_memory_activated	CD40L
CGTGTCTGTCACAAGG-1	0	0	0	B_cells_naive_activated	CD3
CTTAACTGTGTCGCTG-1	0	1.383	0	B_cells_memory_activated	CD40L
CACAAACTCGAATGCT-1	0.516598	0	0	B_cells_memory	CD40L
CATCGAACACATGACT-1	0	0	0	B_cells_naive_activated	CD3
CACACCTTCGCACTCT-1	0	0.124846	0.124846	B_cells_memory_activated	CD40L
TAGCCGGTCCATGAAC-1	0	0	0	B_cells_memory_activated	CD40L
CGAATGTAGCTGCCCA-1	0	0	0	B_cells_memory_activated	CD3
TTTGGTTGTAAGTGTA-1	0	1.26285	0	B_cells_naive	CTRL
ACTGATGAGATGTCGG-1	0	1.12236	0	B_cells_memory_activated	CD3
AGAGCGAGTAGTGAAT-1	0	0	0	B_cells_memory_activated	CD3
ACGGGCTGTCTCCACT-1	0	0	0	B_cells_naive	CTRL
CATCGAATCGTACGGC-1	0	0	0	B_cells_naive_activated	CD3
GTGAAGGCATTATCTC-1	0	0	0	B_cells_naive	CTRL
CTAGCCTGTCCAGTAT-1	0	0.177194	0	B_cells_memory_activated	CD40L
TTCTCAACAACTGCTA-1	0	0	0	B_cells_memory_activated	CD3
ATTATCCAGCCAGGAT-1	0	0	0	B_cells_naive_activated	CD3
CTCGAAAAGGACTGGT-1	0	0	0	B_cells_naive	CTRL
CGATCGGAGTTTGCGT-1	0	0	0	B_cells_naive_activated	CD3
CGCTATCGTGTCAATC-1	0	0	1.39819	B_cells_naive	CTRL
TCTTCGGTCACGGTTA-1	0	0	0	B_cells_naive	CTRL
GCTGCGATCGGGAGTA-1	0	0	0	B_cells_memory_activated	CD3
CCGTTCACATGTAAGA-1	0	0	0	B_cells_memory_activated	CD40L
GATTCAGCATACTACG-1	0	0	0	B_cells_memory	CD40L
AGGTCATAGATCTGCT-1	0	0	1.14845	B_cells_naive_activated	CTRL
CAAGATCCAATCTACG-1	0	0	0	B_cells_naive	CTRL
CGCTGGATCGCGATCG-1	0	0	0	B_cells_memory_activated	CD40L
AGGTCATAGCTGCAAG-1	0	1.03189	0	B_cells_memory_activated	CD3
CTCTACGAGAGACTAT-1	0	0	0	B_cells_memory	CD40L
TAAGAGACACAGCGTC-1	0	0	0	B_cells_naive	CTRL
CATCGGGGTTCAGGCC-1	0	0	0	B_cells_naive	CTRL
CGAGAAGGTCTGATCA-1	0	0	0	B_cells_memory_activated	CD3
GTCTCGTAGTCCGGTC-1	0	0	0	B_cells_naive	CTRL
TCCACACGTGTAATGA-1	0	0	0	B_cells_memory_activated	CD40L
TCGTACCCATAAGACA-1	0	0	0	B_cells_memory_activated	CD3
CTAATGGTCGATGAGG-1	0	0	0	B_cells_naive	CTRL
TCCACACCAGATCTGT-1	0	0	0	B_cells_naive	CTRL
CATCGGGCAATCAGAA-1	0	0	0	B_cells_memory_activated	CD3
CGTCACTCACCAGGTC-1	0	0	0	B_cells_naive_activated	CD3
GCAGCCAGTTCAGTAC-1	0	0	0	B_cells_naive	CTRL
AGGCCACCATATACGC-1	0	0	0	B_cells_memory_activated	CD40L
ATCTGCCAGCTAAACA-1	0	0.300845	0	B_cells_memory_activated	CD40L
CACCACTAGGGTGTTG-1	0	0	0	B_cells_memory_activated	CD3
ATCCACCCATTGCGGC-1	0	0	0	B_cells_naive	CTRL
AAGGAGCCAAGGACAC-1	0	0	0	B_cells_naive	CTRL
CGACTTCTCAATCACG-1	0	0	0	B_cells_memory	CD3
AGGCCACTCGCTGATA-1	0	0	0	B_cells_memory_activated	CD40L
TACTTGTTCAGGCGAA-1	0	0	0	B_cells_memory_activated	CD3
CCGTACTCATACAGCT-1	0	0	0	B_cells_naive_activated	CTRL
TACACGACAAAGGCGT-1	0	0	0	B_cells_naive_activated	CD40L
GAGCAGACACATAACC-1	0	0	0	B_cells_naive_activated	CD3
CGATGTAGTAGCCTCG-1	0	0	0	B_cells_memory_activated	CD3
GGCAATTTCGTGGGAA-1	0	0	0	B_cells_naive_activated	CD3
TTCTCCTTCGTTTGCC-1	0	0	0	B_cells_naive	CTRL
CCTTACGAGCCCGAAA-1	0	0	0	B_cells_naive	CTRL
GGCTCGACATCCCATC-1	0	0	0	B_cells_memory	CTRL
CGCTATCCACCAGCAC-1	0	0	0	B_cells_memory_activated	CD3
GCCTCTAGTAGAAAGG-1	0	0	0	B_cells_naive_activated	CD3
GACGTTACACGAAGCA-1	0	0	0	B_cells_memory_activated	CD40L
AGACGTTAGTGTACCT-1	0	0	0	B_cells_memory_activated	CD3
CTTAACTTCACGCGGT-1	0	0	0	B_cells_naive_activated	CD3
TCAATCTTCCTCTAGC-1	0	1.1225	0	B_cells_naive_activated	CTRL
AGAGCGAGTTGCGCAC-1	0	0	0	B_cells_memory_activated	CD3
CCAGCGAGTGGACGAT-1	0	0	0	B_cells_naive	CTRL
TGTTCCGTCCAGAAGG-1	0	0	0	B_cells_memory_activated	CD3
CTGGTCTGTTGATTGC-1	0	0	0	B_cells_naive	CD3
CTAGCCTTCCTCTAGC-1	0	0	0	B_cells_naive_activated	CD3
TACTCGCCACTGTCGG-1	0	0	0	B_cells_naive_activated	CD3
AGAGCGAGTCCAGTGC-1	0	0	0	B_cells_memory_activated	CD40L
GCGACCATCCGTAGGC-1	0	0	0	B_cells_memory_activated	CD3
CGAGCCACACTCAGGC-1	0	0	0	B_cells_memory_activated	CD3
ATCATCTGTACTCAAC-1	0	0	0	B_cells_naive	CTRL
ACATCAGAGAAACCTA-1	0	0	0	B_cells_memory	CTRL
AGCTCTCGTGAGGGAG-1	0	0	0	B_cells_naive	CD40L
GGACAGAGTACTTAGC-1	0	0	0	B_cells_memory_activated	CD3
CTCTAATCACAGGTTT-1	0	0	0	B_cells_naive	CTRL
GTCGTAACAGTATGCT-1	0	0	0	B_cells_naive	CTRL
GAATGAAGTTCGTGAT-1	0	0	0	B_cells_naive	CTRL
GTATCTTCAGTCAGAG-1	0	0	0	B_cells_naive_activated	CD3
GACCTGGCATGCTGGC-1	0	0	0.303746	B_cells_memory_activated	CD40L
GGCGACTCAGGTGGAT-1	0	0	0	B_cells_naive_activated	CD3
AAAGATGGTCTCTCTG-1	0	0	0	B_cells_naive	CTRL
GTGCAGCTCCACGTGG-1	0	0	0	B_cells_memory_activated	CD3
GAACATCCATCGGGTC-1	0	0	0	B_cells_naive_activated	CD3
GAAATGAAGAGATGAG-1	0	0	0	B_cells_memory_activated	CD3
AGGTCCGTCAAGGTAA-1	0	0	0	B_cells_naive_activated	CD3
CGCCAAGTCTGCTGCT-1	0	0	0	B_cells_naive	CTRL
TGAGCATCAACTTGAC-1	0	0	0	B_cells_memory_activated	CD40L
CAAGAAATCAGCTCGG-1	0	0	0	B_cells_memory_activated	CD3
TCGTACCGTATAGTAG-1	0	0	0	B_cells_naive_activated	CD3
GGGTCTGTCGCTTAGA-1	0	0	0	B_cells_naive_activated	CD3
CGACCTTCATCATCCC-1	0	0	0	B_cells_memory_activated	CD40L
GCATGTAAGCACAGGT-1	0	0	0	B_cells_memory	CD3
TGCTGCTTCGTTGACA-1	0	0	0	B_cells_naive	CTRL
CACCAGGGTGAAAGAG-1	0	0	0	B_cells_memory	CD40L
ACCGTAATCCCGGATG-1	0	0	1.85033	B_cells_memory_activated	CD3
CTTGGCTCAGACGCTC-1	0	0	0	B_cells_naive	CTRL
GTGCGGTAGCACCGCT-1	0	0	0	B_cells_naive	CTRL
ACTGATGCAGCGTCCA-1	0	0	0	B_cells_memory	CD40L
ACAGCCGCAAGTAGTA-1	0	0	0	B_cells_naive	CTRL
GATGAGGCAGTATAAG-1	0	0	0	B_cells_memory	CD3
CACAAACTCGCCCTTA-1	0	0	0.315874	B_cells_memory_activated	CD40L
CATTATCAGATGGCGT-1	0	0	0	B_cells_naive	CTRL
TTTACTGAGAGTTGGC-1	0	1.6881	0	B_cells_naive_activated	CD3
TACGGGCGTCTACCTC-1	0	0	0	B_cells_naive	CTRL
ACCAGTAGTCTCACCT-1	0	0	0	B_cells_memory_activated	CD40L
TGTCCCAAGGCAGTCA-1	0	0	0	B_cells_naive_activated	CD3
AGGGATGAGATGGGTC-1	0	0	0	B_cells_naive	CTRL
TAGACCACAAACCCAT-1	0	0	0	B_cells_memory_activated	CD40L
GACGCGTAGTGCGTGA-1	0	0	0	B_cells_memory_activated	CD3
CGACCTTTCCAGAGGA-1	0	0	0	B_cells_naive_activated	CD3
GACGTGCTCATGTAGC-1	0	0	0	B_cells_naive_activated	CD40L
GCGCAACCAATCGGTT-1	0	0	0	B_cells_naive	CTRL
GCTGCGATCCGAGCCA-1	0	0	0	B_cells_memory_activated	CD3
ACTATCTAGTGTTGAA-1	0	0	0	B_cells_memory_activated	CD3
TGCTGCTCACCTCGGA-1	0	0	0	B_cells_memory_activated	CD40L
TGACGGCGTTGAGGTG-1	0	0	0	B_cells_memory_activated	CD3
CATTATCAGCGTGTCC-1	0	0	0	B_cells_naive_activated	CD3
TGTGGTAAGCATGGCA-1	0	0	0	B_cells_memory_activated	CD3
CAGTAACGTACTTGAC-1	0	0	0	B_cells_naive	CTRL
CGATGGCCAGCTGTAT-1	0	0	0	B_cells_naive	CTRL
CCTTCGATCGTATCAG-1	0	0	0	B_cells_naive_activated	CD3
TACACGACAGCTGTGC-1	0	0	0	B_cells_memory_activated	CD3
GGGTCTGAGCCACGCT-1	0	0	0	B_cells_naive_activated	CD3
TGCCCTATCCACGACG-1	0	0	0	B_cells_naive_activated	CD3
GGCAATTGTTCTCATT-1	0	0	0.133285	B_cells_memory_activated	CD40L
GATCGTAAGAGTAATC-1	0	0	0	B_cells_naive	CTRL
AGTCTTTTCCGCATCT-1	0	0	0	B_cells_naive_activated	CD3
GGAATAAAGATCACGG-1	0	0	0	B_cells_memory_activated	CD3
AACTGGTCATTACGAC-1	0	0	0	B_cells_naive_activated	CD3
TGCCCATTCACAATGC-1	0	0	0	B_cells_naive_activated	CD3
GTACTCCTCGGTTCGG-1	0	0	0	B_cells_naive_activated	CD3
CACAAACTCGTTACGA-1	0	0	0	B_cells_naive_activated	CD3
ATGGGAGCAGACAAAT-1	0	0	0	B_cells_memory	CD40L
TCAATCTTCTACCTGC-1	0	0	0	B_cells_naive	CTRL
AGTGTCAGTATATGAG-1	0	0	0	B_cells_naive	CTRL
TACGGGCTCCCTGACT-1	0	0	0	B_cells_memory_activated	CD3
GGGAATGCATCAGTAC-1	0	0	0	B_cells_memory_activated	CD3
GTTTCTATCGGCCGAT-1	0	0	0	B_cells_naive	CTRL
GTGCAGCCAGACAGGT-1	0	0	0	B_cells_naive	CTRL
GTTCTCGAGGACCACA-1	0	0	0	B_cells_memory_activated	CD40L
GGGAATGCATACGCCG-1	0	0	0	B_cells_memory_activated	CD3
TGCGGGTGTCTCTCTG-1	0	0	0	B_cells_memory_activated	CD40L
GTACTCCCAACACCTA-1	0	0	0	B_cells_memory_activated	CD3
ACATCAGCATGGGACA-1	0	0	0	B_cells_naive	CTRL
GCGCAGTAGAAGGTGA-1	0	0	0	B_cells_naive_activated	CD3
GCGGGTTGTTACGCGC-1	0	0	0	B_cells_memory_activated	CD3
GGTGTTAGTGGCAAAC-1	0	0	0	B_cells_naive_activated	CTRL
GGGCATCTCCGTAGTA-1	0	1.09028	0	B_cells_naive_activated	CD40L
CCTATTAGTCGAATCT-1	0	0	0	B_cells_naive	CTRL
ACTATCTTCAAACCGT-1	0	0	0	B_cells_memory_activated	CD40L
GTAGGCCAGAGCTATA-1	0	0.729145	0	B_cells_memory_activated	CD3
TCCCGATCACTACAGT-1	0	0	0	B_cells_naive	CTRL
TAAGAGAAGAATCTCC-1	0	0	0	B_cells_memory_activated	CD3
CCTTCCCAGTAAGTAC-1	0	0	0	B_cells_memory	CD40L
GTCGTAAGTGCAACTT-1	0	0	0	B_cells_memory_activated	CD40L
GATTCAGGTCTAGTGT-1	0	0	0	B_cells_naive_activated	CD3
TAGAGCTGTATCGCAT-1	0	0	0	B_cells_naive	CTRL
TTCTCCTAGCGACGTA-1	0	0	0	B_cells_naive_activated	CD3
TTGTAGGGTAAACGCG-1	0	0	0	B_cells_memory_activated	CD3
ATGCGATGTTCTGAAC-1	0	0	0	B_cells_memory_activated	CD40L
CCGGGATGTGTGTGCC-1	0	0	0	B_cells_naive_activated	CD3
ATCATCTTCCCATTTA-1	0	0	0	B_cells_memory_activated	CD40L
GACGCGTCAAGGACTG-1	0	0	0	B_cells_memory	CD40L
GCGGGTTTCAATAAGG-1	0	0	0	B_cells_memory_activated	CD3
CTCTACGCAAGGTTCT-1	0	0	0	B_cells_memory_activated	CTRL
ACGGGCTAGAGAACAG-1	0	0	0	B_cells_naive_activated	CD40L
TGGGCGTTCAGGATCT-1	0	0	0	B_cells_memory_activated	CD3
AGAGTGGAGAAACGAG-1	0	0	0	B_cells_memory_activated	CD3
CTAACTTTCATATCGG-1	0	0	0	B_cells_naive	CTRL
CCTTCGATCTACGAGT-1	0	0	0	B_cells_naive	CTRL
CTTACCGTCCTTCAAT-1	0	0	0	B_cells_naive_activated	CD40L
CGTGAGCGTTAGTGGG-1	0	0	0	B_cells_memory_activated	CD3
TTCTCAAAGAATAGGG-1	0	0	1.42854	B_cells_naive_activated	CD3
ATTGGACGTAGCGTGA-1	0	0	0	B_cells_memory_activated	CD3
CGGTTAAAGCTGCCCA-1	0	0	0	B_cells_memory_activated	CD3
ACTATCTAGACTACAA-1	0	0	0	B_cells_naive	CTRL
CAAGATCAGAATAGGG-1	0	0	0	B_cells_naive	CTRL
CAAGTTGCATTAGGCT-1	0	0	0	B_cells_naive_activated	CD3
TAGACCAAGGACATTA-1	0	0	0	B_cells_memory_activated	CD3
CTGGTCTTCTTGCAAG-1-1	0	0	0	B_cells_naive_activated	CD3
GACAGAGAGAAGATTC-1	0	0	0	B_cells_memory_activated	CD3
CACATTTCACGGATAG-1	0	0	0	B_cells_naive	CTRL
CCAATCCCATTTGCTT-1	0	0	0	B_cells_memory_activated	CD3
TCGCGAGGTCTAGCGC-1	0	0.607807	0	B_cells_memory_activated	CD40L
TGTGTTTCAAGCGTAG-1	0	0	0	B_cells_memory_activated	CD3
CTGGTCTTCTGCTGCT-1	0	0	0	B_cells_naive_activated	CD3
ATCTACTGTAAATGAC-1	0	0	0	B_cells_memory_activated	CD3
AACTCAGGTCTTGTCC-1	0	0	0	B_cells_naive_activated	CD3
TCACAAGAGACTGGGT-1	0	0	0	B_cells_memory_activated	CD40L
TCACAAGTCACTCTTA-1	0	0	0	B_cells_memory_activated	CD3
GCTGGGTGTCCTAGCG-1	0	0	0	B_cells_naive	CTRL
CCATTCGTCCTCAATT-1	0	0	0	B_cells_naive_activated	CD3
TTCTCAAAGCCACCTG-1	0	0	0	B_cells_naive	CTRL
CGATGTAGTAGTGAAT-1	0	0	0	B_cells_naive	CTRL
CACCAGGAGTAGGCCA-1	0	0	0	B_cells_naive	CD3
CTCTACGCATATGAGA-1	0	0	0	B_cells_memory_activated	CD3
AGAGTGGTCAGCAACT-1	0	0	0	B_cells_naive_activated	CD3
GACGCGTCACATTTCT-1	0	0	0	B_cells_memory_activated	CD3
CAACCAAAGTATTGGA-1	0	0	0	B_cells_memory_activated	CD3
TAGCCGGCATCCCATC-1	0	0	0	B_cells_memory_activated	CD3
CTCCTAGAGTTATCGC-1	0	1.19582	0	B_cells_naive	CTRL
GCATGCGTCTGCAAGT-1	0	0	0	B_cells_memory	CD3
TAGAGCTAGTACATGA-1	0	0	0	B_cells_naive	CTRL
ATCCGAACACCATGTA-1	0	0	0.80658	B_cells_memory_activated	CD3
GAAATGAAGCTAAGAT-1	0	0	0	B_cells_naive	CTRL
AACTCAGGTGGACGAT-1	0	0	0	B_cells_naive_activated	CD3
TGTGGTAGTGCAGACA-1	0	0	0	B_cells_memory_activated	CD3
ATCCGAATCAACCATG-1	0	0	0	B_cells_memory_activated	CD3
GCAGCCAGTCTTGATG-1	0	0	0	B_cells_naive_activated	CTRL
CTGTTTAGTAGCGTGA-1	0	0	0	B_cells_memory_activated	CD40L
TATGCCCTCTCTGAGA-1	0	0	0	B_cells_naive	CTRL
CCTTCCCAGGTTCCTA-1	0	0	0	B_cells_memory_activated	CD3
ACCCACTGTCATCGGC-1	0	0	0	B_cells_naive_activated	CD3
CATTATCTCAAAGACA-1	0	0	0	B_cells_naive_activated	CD40L
CGTCCATGTGCAGTAG-1	0	0	0	B_cells_naive_activated	CD3
GGGCATCTCGCTAGCG-1	0	0	0	B_cells_memory_activated	CD3
TGATTTCCAGTGAGTG-1	0	0	0	B_cells_naive	CTRL
ATTGGACTCAACGCTA-1	0	0	0	B_cells_memory_activated	CD3
CTCATTAGTGTAATGA-1	0	0	0	B_cells_memory_activated	CTRL
CTAAGACAGAAAGTGG-1	0	0	0	B_cells_memory_activated	CD3
GGACATTCAGGACCCT-1	0	0	0	B_cells_naive_activated	CD3
TCGGGACAGTACATGA-1	0	0	0.786651	B_cells_memory_activated	CD3
ACATACGAGTAATCCC-1	0	0	0	B_cells_memory_activated	CD3
CACATTTTCCAGTATG-1	0	0	0	B_cells_memory_activated	CD3
GAATGAATCCGCATCT-1	0	0	0	B_cells_memory_activated	CD3
[truncated: 2,930 more rows]

## Sheet: Supp. Fig 3f
GO Biological Process (20+ terms)
Term Name	Binom Rank	BinomRaw P-Value	Binom FDR Q-Val	BinomFoldEnrichment	BinomObservedRegion Hits	BinomRegion SetCoverage	HyperRank	Hyper FDR Q-Val	HyperFoldEnrichment	HyperObservedGene Hits	HyperTotalGenes	HyperGene SetCoverage
plasma membrane organization	52	5.426e-10	1.0894e-07	2.6865	52	1.39%	251	0.03796	1.8553	27	108	1.11%
positive regulation of Ras GTPase activity	59	3e-09	5.296e-07	2.0628	81	2.17%	195	0.019829	1.7159	40	173	1.65%
regulation of apoptotic signaling pathway	63	5.3416e-09	8.8518e-07	2.1013	75	2.01%	150	0.0071127	1.7267	47	202	1.93%
collagen metabolic process	79	2.5948e-08	3.4291e-06	2.6395	43	1.15%	171	0.012755	2.1606	23	79	0.95%
multicellular organismal macromolecule metabolic process	91	7.8845e-08	9.0455e-06	2.5333	43	1.15%	226	0.03066	2.0081	23	85	0.95%
phosphatidylcholine acyl-chain remodeling	101	1.4794e-07	1.5292e-05	5.2542	16	0.43%	167	0.011712	3.2653	11	25	0.45%
paramesonephric duct development	107	2.0324e-07	1.983e-05	11.0794	9	0.24%	188	0.018269	7.4212	4	4	0.16%
B cell receptor signaling pathway	110	2.2393e-07	2.1253e-05	3.4225	25	0.67%	102	0.0017835	3.3515	14	31	0.58%
phosphatidylglycerol acyl-chain remodeling	119	4.274e-07	3.7497e-05	6.0819	13	0.35%	155	0.0084918	3.9289	9	17	0.37%
phosphatidic acid biosynthetic process	166	1.9408e-06	0.00012206	3.4284	21	0.56%	67	0.00046583	3.5909	15	31	0.62%
intrinsic apoptotic signaling pathway	169	2.2058e-06	0.00013626	2.1581	46	1.23%	200	0.02131	1.8141	33	135	1.36%
negative regulation of gliogenesis	221	8.1223e-06	0.00038369	2.5529	29	0.78%	249	0.0364	2.8149	11	29	0.45%
lung-associated mesenchyme development	265	1.9264e-05	0.00075893	3.4035	17	0.46%	139	0.0049617	5.1949	7	10	0.29%
response to estradiol stimulus	273	2.3295e-05	0.00089082	2.0527	41	1.10%	197	0.020181	2.1204	22	77	0.90%
regulation of glial cell differentiation	276	2.4733e-05	0.00093557	2.0901	39	1.05%	218	0.025785	2.4737	15	45	0.62%
negative regulation of tumor necrosis factor production	278	2.7093e-05	0.0010175	3.3106	17	0.46%	261	0.048219	2.7211	11	30	0.45%
exocrine system development	308	4.4085e-05	0.0014943	2.1841	33	0.89%	201	0.021265	2.53	15	44	0.62%
CD4-positive or CD8-positive alpha-beta T cell lineage commitment	311	4.6214e-05	0.0015514	4.5419	11	0.30%	232	0.032994	5.3009	5	7	0.21%
synaptic transmission, dopaminergic	330	5.6952e-05	0.0018018	4.4353	11	0.30%	140	0.0054804	4.5669	8	13	0.33%
negative regulation of osteoblast differentiation	348	8.2334e-05	0.00247	2.4579	24	0.64%	168	0.011939	2.9235	13	33	0.53%
Mouse Phenotype (20+ terms)
TermName	BinomRank	BinomRaw P-Value	Binom FDR Q-Val	BinomFoldEnrichment	BinomObservedRegion Hits	BinomRegion SetCoverage	HyperRank	Hyper FDR Q-Val	HyperFoldEnrichment	HyperObservedGene Hits	HyperTotalGenes	HyperGene SetCoverage
increased B cell number	15	2.7712e-11	1.4628e-08	2.0645	102	2.74%	62	0.00059058	1.7511	63	267	2.59%
abnormal spleen secondary B follicle morphology	20	4.0784e-10	1.6147e-07	2.6229	55	1.48%	307	0.031916	1.7786	29	121	1.19%
abnormal retinal blood vessel morphology	28	7.781e-10	2.2e-07	7.1155	17	0.46%	204	0.013459	4.9475	6	9	0.25%
abnormal ovary development	30	8.785e-10	2.3187e-07	16.8176	10	0.27%	93	0.0031396	6.3611	6	7	0.25%
abnormal central nervous system regeneration	32	9.3583e-10	2.3156e-07	8.3356	15	0.40%	115	0.0045484	5.1949	7	10	0.29%
abnormal choroid plexus morphology	34	1.0506e-09	2.4468e-07	2.957	43	1.15%	42	0.00026054	2.997	21	52	0.86%
abnormal spleen B cell follicle morphology	40	2.6034e-09	5.1534e-07	2.2835	65	1.74%	226	0.01716	1.7196	38	164	1.56%
increased transitional stage B cell number	45	8.2564e-09	1.4528e-06	3.8243	27	0.72%	362	0.048189	2.551	11	32	0.45%
increased marginal zone B cell number	60	6.5e-08	8.5825e-06	4.0756	22	0.59%	203	0.013487	2.664	14	39	0.58%
abnormal lymph node B cell domain morphology	68	1.4159e-07	1.6487e-05	3.149	29	0.78%	89	0.002914	2.6604	19	53	0.78%
impaired behavioral response to xenobiotic	71	2.1536e-07	2.4017e-05	2.3076	48	1.29%	56	0.00055129	2.4737	27	81	1.11%
abnormal lymph node cortex morphology	75	3.3235e-07	3.5087e-05	2.9515	30	0.80%	132	0.005307	2.4332	20	61	0.82%
impaired behavioral response to addictive substance	77	3.6252e-07	3.7278e-05	2.9389	30	0.80%	80	0.0018415	2.8422	18	47	0.74%
increased stomach mucosa thickness	80	5.0558e-07	5.004e-05	8.4473	10	0.27%	338	0.040706	4.6383	5	8	0.21%
increased immature B cell number	82	5.7669e-07	5.5685e-05	2.4354	40	1.07%	119	0.0046208	2.3066	23	74	0.95%
loss of dopaminergic neurons	87	9.4537e-07	8.6039e-05	3.3514	23	0.62%	356	0.045239	3.1247	8	19	0.33%
short vertebral body	88	1.0132e-06	9.1167e-05	13.9668	7	0.19%	321	0.036207	5.937	4	5	0.16%
abnormal ureter development	99	2.2557e-06	0.00018041	2.7935	28	0.75%	214	0.015331	3.2266	10	23	0.41%
abnormal dopaminergic neuron morphology	102	2.6615e-06	0.0002066	2.4416	35	0.94%	128	0.005007	2.7614	16	43	0.66%
incomplete cephalic closure	114	3.6248e-06	0.00025177	2.4428	34	0.91%	238	0.019804	2.3748	16	50	0.66%
MSigDB Immunologic Signatures (10 terms)
TermName	BinomRank	BinomRaw P-Value	Binom FDR Q-Val	BinomFoldEnrichment	BinomObservedRegion Hits	BinomRegion SetCoverage	HyperRank	Hyper FDR Q-Val	HyperFoldEnrichment	HyperObservedGene Hits	HyperTotalGenes	HyperGene SetCoverage
Genes up-regulated in comparison of peripheral blood mononuclear cells (PBMC) from healthy donors versus PBMCs from patients with type 2 diabetes at the time of diagnosis.	3	7.0525e-16	4.4901e-13	3.5205	59	1.58%	18	0.026529	1.6866	45	198	1.85%
Genes down-regulated in comparison of naive B cells versus day 0 monocytes.	5	8.3552e-12	3.1917e-09	2.4254	76	2.04%	12	0.02256	1.7155	46	199	1.89%
Genes down-regulated in comparison of memory IgG IgA B cells versus plasma cells from bone marrow and blood.	11	1.6199e-10	2.8128e-08	2.4348	66	1.77%	2	0.0066124	1.906	47	183	1.93%
Genes down-regulated in comparison of systemic lupus erythematosus CD4 [GeneID=920] T cells versus systemic lupus erythematosus B cells.	12	1.7397e-10	2.769e-08	2.1527	85	2.28%	4	0.0049646	1.9083	45	175	1.85%
Genes up-regulated in comparison of naive CD4 [GeneID=920] T cells versus stimulated CD4 [GeneID=920] Th2 cells at 48 h.	15	5.4661e-10	6.9602e-08	2.2935	70	1.88%	23	0.030963	1.6795	43	190	1.77%
Genes down-regulated in comparison of naive B cells versus memory IgG IgA B cells.	25	9.8646e-09	7.5365e-07	2.1182	71	1.90%	16	0.025306	1.7096	44	191	1.81%
Genes up-regulated in comparison of peripheral blood mononuclear cells (PBMC) from patients with type 1 diabetes at the time of the diagnosis versus those at 1 month later.	28	2.7065e-08	1.8462e-06	2.2039	61	1.64%	20	0.032831	1.6745	44	195	1.81%
Genes up-regulated in comparison of memory CD8 T cells versus effector CD8 T cells KLRG1 high [GeneID=10219].	46	1.8732e-07	7.7778e-06	2.095	60	1.61%	6	0.01359	1.8242	44	179	1.81%
Genes up-regulated in plasma cells versus naive B cells.	62	3.1282e-07	9.6368e-06	2.0344	62	1.66%	26	0.048076	1.6827	39	172	1.60%
Genes up-regulated in comparison of naive CD8 T cells versus effector CD8 T cells.	64	4.3111e-07	1.2866e-05	2.0144	62	1.66%	5	0.0043938	1.8459	49	197	2.02%
GO Molecular Function (7 terms)
TermName	BinomRank	BinomRaw P-Value	Binom FDR Q-Val	BinomFoldEnrichment	BinomObservedRegion Hits	BinomRegion SetCoverage	HyperRank	Hyper FDR Q-Val	HyperFoldEnrichment	HyperObservedGene Hits	HyperTotalGenes	HyperGene SetCoverage
structural molecule activity	3	1.4797e-22	1.8191e-19	2.1473	199	5.34%	39	0.045858	1.344	115	635	4.73%
small GTPase regulator activity	4	1.5511e-15	1.4301e-12	2.1218	137	3.67%	5	0.0030759	1.6942	71	311	2.92%
extracellular matrix structural constituent	5	1.9492e-14	1.4377e-11	3.2942	58	1.56%	31	0.01669	2.1721	24	82	0.99%
guanyl-nucleotide exchange factor activity	11	1.1227e-10	3.7643e-08	2.2085	82	2.20%	9	0.0045204	1.8753	47	186	1.93%
Ras guanyl-nucleotide exchange factor activity	13	5.2097e-10	1.4779e-07	2.4008	64	1.72%	4	0.0031068	2.2012	35	118	1.44%
voltage-gated calcium channel activity	17	6.306e-09	1.368e-06	3.1148	36	0.97%	38	0.036984	2.7565	13	35	0.53%
Rho guanyl-nucleotide exchange factor activity	22	1.8878e-07	3.1647e-05	2.4511	43	1.15%	12	0.0087798	2.3748	24	75	0.99%

## Sheet: Supp. Fig 3g
Annotation	Number of peaks	Total size (bp)	Log2 Ratio (obs/exp)	LogP enrichment (+values depleted)
3UTR	74	25731656	1142	-20806
miRNA	0	95811	-0.17	125
ncRNA	20	6809716	1172	-7032
TTS	118	30962023	1548	-52669
pseudo	4	2020586	603	-1304
Exon	109	35614449	1231	-33715
Intron	1884	1204364871	263	-56505
Intergenic	1423	1530765139	-488	179582
Promoter	106	34327377	1244	-33.39
5UTR	7	2477448	1116	-3072
snoRNA	0	344	-1	0
scRNA	0	97	0	0
rRNA	0	25562	-47	33
