# Supplementary material for: Single-cell Atlas of common variable immunodeficiency shows germinal center-associated epigenetic dysregulation in B-cell responses
Source: Nat Commun. 2022 Apr 1;13:1779. doi: 10.1038/s41467-022-29450-x (PMC8975885; doi:10.1038/s41467-022-29450-x)
Supplement: Supplementary file 19 — Source Data [file 41467_2022_29450_MOESM19_ESM.zip › Source datasets/Source Data Suppl. Figure 4.xlsx]

## Sheet: Supp. Fig 4a
Motif Name	Consensus	P-value	Log P-value	q-value (Benjamini)	# of Target Sequences with Motif(of 2009)	% of Target Sequences with Motif	# of Background Sequences with Motif(of 943)	% of Background Sequences with Motif
BATF(bZIP)/Th17-BATF-ChIP-Seq(GSE39756)/Homer	DATGASTCAT	1e-62	-144.5	0	537	0.2673	120.3	0.1276
JunB(bZIP)/DendriticCells-Junb-ChIP-Seq(GSE36099)/Homer	RATGASTCAT	1e-54	-126.2	0	502	0.2499	115.3	0.1223
Atf3(bZIP)/GBM-ATF3-ChIP-Seq(GSE33912)/Homer	DATGASTCATHN	1e-52	-120.7	0	547	0.2723	133	0.141
NFkB-p65(RHD)/GM12787-p65-ChIP-Seq(GSE19485)/Homer	WGGGGATTTCCC	1e-51	-119.5	0	587	0.2922	148.7	0.1577
AP-1(bZIP)/ThioMac-PU.1-ChIP-Seq(GSE21512)/Homer	VTGACTCATC	1e-50	-116.6	0	605	0.3011	156.9	0.1664
Fra2(bZIP)/Striatum-Fra2-ChIP-Seq(GSE43429)/Homer	GGATGACTCATC	1e-48	-111.5	0	453	0.2255	104.2	0.1105
Fra1(bZIP)/BT549-Fra1-ChIP-Seq(GSE46166)/Homer	NNATGASTCATH	1e-47	-109.9	0	480	0.2389	114.7	0.1216
Fosl2(bZIP)/3T3L1-Fosl2-ChIP-Seq(GSE56872)/Homer	NATGASTCABNN	1e-45	-105.7	0	362	0.1802	76.7	0.0813
NFkB-p50	p52(RHD)/Monocyte-p50-ChIP-Chip(Schreiber_et_al.)/Homer	GGGGGAATCCCC	1e-45	-104.4	0	215	0.107	33.7	0.0357
Oct6(POU	Homeobox)/NPC-Pou3f1-ChIP-Seq(GSE35496)/Homer	WATGCAAATGAG	1e-44	-103.3	0	240	0.1195	40.8	0.0433
Brn1(POU	Homeobox)/NPC-Brn1-ChIP-Seq(GSE35496)/Homer	TATGCWAATBAV	1e-42	-97.24	0	178	0.0886	25.8	0.0274
Oct4(POU	Homeobox)/mES-Oct4-ChIP-Seq(GSE11431)/Homer	ATTTGCATAW	1e-35	-82.25	0	267	0.1329	54.5	0.0578
KLF14(Zf)/HEK293-KLF14.GFP-ChIP-Seq(GSE58341)/Homer	RGKGGGCGKGGC	1e-34	-78.92	0	1396	0.6949	529.2	0.5612
IRF:BATF(IRF:bZIP)/pDC-Irf8-ChIP-Seq(GSE66899)/Homer	CTTTCANTATGACTV	1e-33	-77.71	0	88	0.0438	8.7	0.0093
PU.1(ETS)/ThioMac-PU.1-ChIP-Seq(GSE21512)/Homer	AGAGGAAGTG	1e-32	-74.16	0	400	0.1991	102.7	0.1089
Jun-AP1(bZIP)/K562-cJun-ChIP-Seq(GSE31477)/Homer	GATGASTCATCN	1e-28	-66.55	0	286	0.1424	66.4	0.0704
ELF3(ETS)/PDAC-ELF3-ChIP-Seq(GSE64557)/Homer	ANCAGGAAGT	1e-27	-63.95	0	500	0.2489	145.5	0.1543
BORIS(Zf)/K562-CTCFL-ChIP-Seq(GSE32465)/Homer	CNNBRGCGCCCCCTGSTGGC	1e-26	-61.26	0	240	0.1195	53.5	0.0568
bZIP:IRF(bZIP	IRF)/Th17-BatF-ChIP-Seq(GSE39756)/Homer	NAGTTTCABTHTGACTNW	1e-25	-59.46	0	268	0.1334	63.3	0.0671
Esrrb(NR)/mES-Esrrb-ChIP-Seq(GSE11431)/Homer	KTGACCTTGA	1e-25	-59.26	0	461	0.2295	133.3	0.1413
ISRE(IRF)/ThioMac-LPS-Expression(GSE23622)/Homer	AGTTTCASTTTC	1e-22	-51.92	0	51	0.0254	4.3	0.0045
CTCF(Zf)/CD4+-CTCF-ChIP-Seq(Barski_et_al.)/Homer	AYAGTGCCMYCTRGTGGCCA	1e-22	-51.3	0	155	0.0772	30.9	0.0328
HEB(bHLH)/mES-Heb-ChIP-Seq(GSE53233)/Homer	VCAGCTGBNN	1e-21	-48.53	0	1532	0.7626	627.1	0.6649
Sp2(Zf)/HEK293-Sp2.eGFP-ChIP-Seq(Encode)/Homer	YGGCCCCGCCCC	1e-20	-47.93	0	1257	0.6257	491.2	0.5209
Egr1(Zf)/K562-Egr1-ChIP-Seq(GSE32465)/Homer	TGCGTGGGYG	1e-20	-47.69	0	667	0.332	225.1	0.2387
Ets1-distal(ETS)/CD4+-PolII-ChIP-Seq(Barski_et_al.)/Homer	MACAGGAAGT	1e-20	-47.53	0	246	0.1224	61.8	0.0656
AP-2gamma(AP2)/MCF7-TFAP2C-ChIP-Seq(GSE21234)/Homer	SCCTSAGGSCAW	1e-20	-46.72	0	1050	0.5226	395.6	0.4195
Bach2(bZIP)/OCILy7-Bach2-ChIP-Seq(GSE44420)/Homer	TGCTGAGTCA	1e-19	-45.57	0	199	0.0991	46.1	0.0488
Ascl1(bHLH)/NeuralTubes-Ascl1-ChIP-Seq(GSE55840)/Homer	NNVVCAGCTGBN	1e-19	-44.46	0	1313	0.6536	522.2	0.5537
RFX(HTH)/K562-RFX3-ChIP-Seq(SRA012198)/Homer	CGGTTGCCATGGCAAC	1e-18	-43.06	0	46	0.0229	4.3	0.0045
Oct2(POU	Homeobox)/Bcell-Oct2-ChIP-Seq(GSE21512)/Homer	ATATGCAAAT	1e-18	-42.54	0	195	0.0971	46.7	0.0495
E2A(bHLH)/proBcell-E2A-ChIP-Seq(GSE21978)/Homer	DNRCAGCTGY	1e-18	-42.26	0	1367	0.6804	551.6	0.5849
EBF2(EBF)/BrownAdipose-EBF2-ChIP-Seq(GSE97114)/Homer	NABTCCCWDGGGAVH	1e-18	-41.55	0	974	0.4848	366.6	0.3887
GABPA(ETS)/Jurkat-GABPa-ChIP-Seq(GSE17954)/Homer	RACCGGAAGT	1e-17	-41.4	0	653	0.325	225.9	0.2395
SCL(bHLH)/HPC7-Scl-ChIP-Seq(GSE13511)/Homer	AVCAGCTG	1e-17	-40.67	0	1781	0.8865	769	0.8155
Atf1(bZIP)/K562-ATF1-ChIP-Seq(GSE31477)/Homer	GATGACGTCA	1e-17	-39.9	0	542	0.2698	180.5	0.1914
Egr2(Zf)/Thymocytes-Egr2-ChIP-Seq(GSE34254)/Homer	NGCGTGGGCGGR	1e-17	-39.34	0	214	0.1065	54.2	0.0575
Nanog(Homeobox)/mES-Nanog-ChIP-Seq(GSE11724)/Homer	RGCCATTAAC	1e-16	-39.06	0	1525	0.7591	634.4	0.6727
ETV4(ETS)/HepG2-ETV4-ChIP-Seq(ENCODE)/Homer	ACCGGAAGTG	1e-16	-38.39	0	812	0.4042	297.7	0.3156
KLF5(Zf)/LoVo-KLF5-ChIP-Seq(GSE49402)/Homer	DGGGYGKGGC	1e-16	-38.34	0	1179	0.5869	465.5	0.4936
MafK(bZIP)/C2C12-MafK-ChIP-Seq(GSE36030)/Homer	GCTGASTCAGCA	1e-16	-37.62	0	220	0.1095	57.3	0.0608
Hoxa10(Homeobox)/ChickenMSG-Hoxa10.Flag-ChIP-Seq(GSE86088)/Homer	GGYAATGAAA	1e-16	-37.46	0	245	0.122	66.8	0.0709
Smad4(MAD)/ESC-SMAD4-ChIP-Seq(GSE29422)/Homer	VBSYGTCTGG	1e-16	-36.88	0	1105	0.55	432.2	0.4583
Tcf12(bHLH)/GM12878-Tcf12-ChIP-Seq(GSE32465)/Homer	VCAGCTGYTG	1e-15	-34.84	0	879	0.4375	331	0.351
E2A(bHLH)	near_PU.1/Bcell-PU.1-ChIP-Seq(GSE21512)/Homer	NVCACCTGBN	1e-15	-34.57	0	1364	0.6789	559.8	0.5936
Myf5(bHLH)/GM-Myf5-ChIP-Seq(GSE24852)/Homer	BAACAGCTGT	1e-14	-34.49	0	627	0.3121	221.6	0.235
CTCF-SatelliteElement(Zf?)/CD4+-CTCF-ChIP-Seq(Barski_et_al.)/Homer	TGCAGTTCCMVNWRTGGCCA	1e-14	-33.96	0	22	0.011	1.1	0.0011
EBF(EBF)/proBcell-EBF-ChIP-Seq(GSE21978)/Homer	DGTCCCYRGGGA	1e-14	-33.92	0	368	0.1832	115.4	0.1223
AP-2alpha(AP2)/Hela-AP2alpha-ChIP-Seq(GSE31477)/Homer	ATGCCCTGAGGC	1e-14	-33.46	0	893	0.4445	339.5	0.36
BMYB(HTH)/Hela-BMYB-ChIP-Seq(GSE27030)/Homer	NHAACBGYYV	1e-14	-33.23	0	705	0.3509	256.8	0.2723
ETV1(ETS)/GIST48-ETV1-ChIP-Seq(GSE22441)/Homer	AACCGGAAGT	1e-13	-32.06	0	931	0.4634	358.5	0.3801
LXRE(NR)	DR4/RAW-LXRb.biotin-ChIP-Seq(GSE21512)/Homer	RGGTTACTANAGGTCA	1e-13	-31.81	0	174	0.0866	44.3	0.0469
Ptf1a(bHLH)/Panc1-Ptf1a-ChIP-Seq(GSE47459)/Homer	ACAGCTGTTN	1e-13	-31.77	0	1666	0.8293	717	0.7602
NF1:FOXA1(CTF	Forkhead)/LNCAP-FOXA1-ChIP-Seq(GSE27824)/Homer	WNTGTTTRYTTTGGCA	1e-13	-31.61	0	21	0.0105	1.6	0.0017
ZNF264(Zf)/HEK293-ZNF264.GFP-ChIP-Seq(GSE58341)/Homer	RGGGCACTAACY	1e-13	-31.47	0	462	0.23	155.2	0.1645
HRE(HSF)/HepG2-HSF1-ChIP-Seq(GSE31477)/Homer	BSTTCTRGAABVTTCYAGAA	1e-13	-31.42	0	113	0.0562	24.8	0.0263
Atf7(bZIP)/3T3L1-Atf7-ChIP-Seq(GSE56872)/Homer	NGRTGACGTCAY	1e-13	-31.29	0	410	0.2041	134.5	0.1426
WT1(Zf)/Kidney-WT1-ChIP-Seq(GSE90016)/Homer	MCTCCCMCRCAB	1e-13	-30.62	0	617	0.3071	221.7	0.235
MafA(bZIP)/Islet-MafA-ChIP-Seq(GSE30298)/Homer	TGCTGACTCA	1e-13	-30.4	0	586	0.2917	208.2	0.2207
Foxo1(Forkhead)/RAW-Foxo1-ChIP-Seq(Fan_et_al.)/Homer	CTGTTTAC	1e-13	-30.31	0	961	0.4783	374.4	0.397
MITF(bHLH)/MastCells-MITF-ChIP-Seq(GSE48085)/Homer	RTCATGTGAC	1e-13	-30.3	0	651	0.324	236.3	0.2506
IRF4(IRF)/GM12878-IRF4-ChIP-Seq(GSE32465)/Homer	ACTGAAACCA	1e-13	-30.04	0	314	0.1563	97.2	0.103
IRF3(IRF)/BMDM-Irf3-ChIP-Seq(GSE67343)/Homer	AGTTTCAKTTTC	1e-12	-29.39	0	204	0.1015	56	0.0594
Hoxd12(Homeobox)/ChickenMSG-Hoxd12.Flag-ChIP-Seq(GSE86088)/Homer	HDGYAATGAAAN	1e-12	-29.28	0	861	0.4286	330.1	0.3501
PPARa(NR)	DR1/Liver-Ppara-ChIP-Seq(GSE47954)/Homer	VNAGGKCAAAGGTCA	1e-12	-28.95	0	766	0.3813	288.8	0.3062
Hoxd10(Homeobox)/ChickenMSG-Hoxd10.Flag-ChIP-Seq(GSE86088)/Homer	GGCMATGAAA	1e-12	-28.84	0	487	0.2424	168.4	0.1786
Atoh1(bHLH)/Cerebellum-Atoh1-ChIP-Seq(GSE22111)/Homer	VNRVCAGCTGGY	1e-12	-28.72	0	866	0.4311	333.6	0.3538
Hoxd11(Homeobox)/ChickenMSG-Hoxd11.Flag-ChIP-Seq(GSE86088)/Homer	VGCCATAAAA	1e-12	-28.27	0	922	0.4589	359.5	0.3812
Rfx6(HTH)/Min6b1-Rfx6.HA-ChIP-Seq(GSE62844)/Homer	TGTTKCCTAGCAACM	1e-11	-27.51	0	773	0.3848	293.8	0.3116
ZBTB18(Zf)/HEK293-ZBTB18.GFP-ChIP-Seq(GSE58341)/Homer	AACATCTGGA	1e-11	-27.48	0	445	0.2215	152.9	0.1621
RUNX-AML(Runt)/CD4+-PolII-ChIP-Seq(Barski_et_al.)/Homer	GCTGTGGTTW	1e-11	-27.2	0	596	0.2967	216.1	0.2292
Tcf21(bHLH)/ArterySmoothMuscle-Tcf21-ChIP-Seq(GSE61369)/Homer	NAACAGCTGG	1e-11	-26.78	0	791	0.3937	302.1	0.3203
RUNX1(Runt)/Jurkat-RUNX1-ChIP-Seq(GSE29180)/Homer	AAACCACARM	1e-11	-26.77	0	755	0.3758	286.6	0.3039
NFkB-p65-Rel(RHD)/ThioMac-LPS-Expression(GSE23622)/Homer	GGAAATTCCC	1e-11	-25.76	0	77	0.0383	16	0.0169
ETS1(ETS)/Jurkat-ETS1-ChIP-Seq(GSE17954)/Homer	ACAGGAAGTG	1e-10	-25.24	0	730	0.3634	277.3	0.294
CEBP:AP1(bZIP)/ThioMac-CEBPb-ChIP-Seq(GSE21512)/Homer	DRTGTTGCAA	1e-10	-25.04	0	378	0.1882	127.3	0.135
Atf2(bZIP)/3T3L1-Atf2-ChIP-Seq(GSE56872)/Homer	NRRTGACGTCAT	1e-10	-24.45	0	256	0.1274	79.2	0.084
KLF6(Zf)/PDAC-KLF6-ChIP-Seq(GSE64557)/Homer	MKGGGYGTGGCC	1e-10	-24.2	0	1035	0.5152	417.1	0.4423
Tbx21(T-box)/GM12878-TBX21-ChIP-Seq(Encode)/Homer	AGGTGTGAAA	1e-10	-23.97	0	683	0.34	258.3	0.2739
Mef2b(MADS)/HEK293-Mef2b.V5-ChIP-Seq(GSE67450)/Homer	GCTATTTTTGGM	1e-10	-23.47	0	541	0.2693	197.3	0.2092
PU.1:IRF8(ETS:IRF)/pDC-Irf8-ChIP-Seq(GSE66899)/Homer	GGAAGTGAAAST	1e-09	-22.91	0	157	0.0781	43.8	0.0464
Maz(Zf)/HepG2-Maz-ChIP-Seq(GSE31477)/Homer	GGGGGGGG	1e-09	-22.72	0	1075	0.5351	438.9	0.4654
ETS(ETS)/Promoter/Homer	AACCGGAAGT	1e-09	-22.63	0	221	0.11	67.2	0.0713
Usf2(bHLH)/C2C12-Usf2-ChIP-Seq(GSE36030)/Homer	GTCACGTGGT	1e-09	-21.88	0	301	0.1498	99.1	0.1051
Etv2(ETS)/ES-ER71-ChIP-Seq(GSE59402)/Homer(0.967)	NNAYTTCCTGHN	1e-09	-21.41	0	677	0.337	259.3	0.2749
Nkx6.1(Homeobox)/Islet-Nkx6.1-ChIP-Seq(GSE40975)/Homer	GKTAATGR	1e-09	-21.36	0	851	0.4236	337.6	0.358
MafB(bZIP)/BMM-Mafb-ChIP-Seq(GSE75722)/Homer	WNTGCTGASTCAGCANWTTY	1e-09	-21.29	0	312	0.1553	104.8	0.1111
PR(NR)/T47D-PR-ChIP-Seq(GSE31130)/Homer	VAGRACAKNCTGTBC	1e-09	-21.07	0	1082	0.5386	444.8	0.4716
Smad2(MAD)/ES-SMAD2-ChIP-Seq(GSE29422)/Homer	CTGTCTGG	1e-09	-20.98	0	1056	0.5256	432.7	0.4589
COUP-TFII(NR)/Artia-Nr2f2-ChIP-Seq(GSE46497)/Homer	AGRGGTCA	1e-08	-20.33	0	1221	0.6078	511.3	0.5421
ZNF467(Zf)/HEK293-ZNF467.GFP-ChIP-Seq(GSE58341)/Homer	TGGGGAAGGGCM	1e-08	-20.13	0	798	0.3972	315.6	0.3346
EBF1(EBF)/Near-E2A-ChIP-Seq(GSE21512)/Homer	GTCCCCWGGGGA	1e-08	-20.12	0	1102	0.5485	455.1	0.4826
ZEB1(Zf)/PDAC-ZEB1-ChIP-Seq(GSE64557)/Homer	VCAGGTRDRY	1e-08	-20.1	0	1396	0.6949	596.7	0.6327
GLI3(Zf)/Limb-GLI3-ChIP-Chip(GSE11077)/Homer	CGTGGGTGGTCC	1e-08	-20.07	0	152	0.0757	43.4	0.046
Tbx20(T-box)/Heart-Tbx20-ChIP-Seq(GSE29636)/Homer	GGTGYTGACAGS	1e-08	-20.07	0	141	0.0702	39.5	0.0419
ELF1(ETS)/Jurkat-ELF1-ChIP-Seq(SRA014231)/Homer	AVCCGGAAGT	1e-08	-19.89	0	367	0.1827	128.5	0.1362
Erra(NR)/HepG2-Erra-ChIP-Seq(GSE31477)/Homer	CAAAGGTCAG	1e-08	-19.82	0	1393	0.6934	595.9	0.6319
TFE3(bHLH)/MEF-TFE3-ChIP-Seq(GSE75757)/Homer	GTCACGTGACYV	1e-08	-18.9	0	56	0.0279	11.7	0.0124
ZNF16(Zf)/HEK293-ZNF16.GFP-ChIP-Seq(GSE58341)/Homer	MACCTTCYATGGCTCCCTAKTGCCY	1e-08	-18.58	0	15	0.0075	0.1	0.0001
THRb(NR)/Liver-NR1A2-ChIP-Seq(GSE52613)/Homer	TRAGGTCA	1e-07	-18.11	0	1734	0.8631	770.7	0.8172
GATA:SCL(Zf	bHLH)/Ter119-SCL-ChIP-Seq(GSE18720)/Homer	CRGCTGBNGNSNNSAGATAA	1e-07	-17.95	0	71	0.0353	16.8	0.0178
ELF5(ETS)/T47D-ELF5-ChIP-Seq(GSE30407)/Homer	ACVAGGAAGT	1e-07	-17.87	0	484	0.2409	180.5	0.1913
NeuroG2(bHLH)/Fibroblast-NeuroG2-ChIP-Seq(GSE75910)/Homer	ACCATCTGTT	1e-07	-17.8	0	1059	0.5271	439.9	0.4665
Nkx2.2(Homeobox)/NPC-Nkx2.2-ChIP-Seq(GSE61673)/Homer	BTBRAGTGSN	1e-07	-17.62	0	1215	0.6048	513.7	0.5447
LRF(Zf)/Erythroblasts-ZBTB7A-ChIP-Seq(GSE74977)/Homer	AAGACCCYYN	1e-07	-17.44	0	1208	0.6013	510.2	0.541
Brachyury(T-box)/Mesoendoderm-Brachyury-ChIP-exo(GSE54963)/Homer	ANTTMRCASBNNNGTGYKAAN	1e-07	-17.41	0	147	0.0732	43.9	0.0466
Tbx5(T-box)/HL1-Tbx5.biotin-ChIP-Seq(GSE21529)/Homer	AGGTGTCA	1e-07	-17.2	0	1693	0.8427	750.4	0.7957
Mef2c(MADS)/GM12878-Mef2c-ChIP-Seq(GSE32465)/Homer	DCYAAAAATAGM	1e-07	-16.78	0	422	0.2101	155.3	0.1646
ZNF41(Zf)/HEK293-ZNF41.GFP-ChIP-Seq(GSE58341)/Homer	CCTCATGGTGYCYTWYTCCCTTGTG	1e-07	-16.61	0	14	0.007	1.5	0.0016
E-box(bHLH)/Promoter/Homer	SSGGTCACGTGA	1e-07	-16.59	0	63	0.0314	14.5	0.0153
MyoG(bHLH)/C2C12-MyoG-ChIP-Seq(GSE36024)/Homer	AACAGCTG	1e-06	-15.96	0	894	0.445	366.1	0.3882
Sp5(Zf)/mES-Sp5.Flag-ChIP-Seq(GSE72989)/Homer	RGKGGGCGGAGC	1e-06	-15.64	0	897	0.4465	368.6	0.3908
Hoxa13(Homeobox)/ChickenMSG-Hoxa13.Flag-ChIP-Seq(GSE86088)/Homer	CYHATAAAAN	1e-06	-15.39	0	872	0.434	357.7	0.3792
Tbet(T-box)/CD8-Tbet-ChIP-Seq(GSE33802)/Homer	AGGTGTGAAM	1e-06	-15.19	0	717	0.3569	287.2	0.3045
PU.1-IRF(ETS:IRF)/Bcell-PU.1-ChIP-Seq(GSE21512)/Homer	MGGAAGTGAAAC	1e-06	-15.14	0	770	0.3833	311.4	0.3302
Elf4(ETS)/BMDM-Elf4-ChIP-Seq(GSE88699)/Homer	ACTTCCKGKT	1e-06	-15.08	0	701	0.3489	280.8	0.2977
Mef2a(MADS)/HL1-Mef2a.biotin-ChIP-Seq(GSE21529)/Homer	CYAAAAATAG	1e-06	-15.07	0	414	0.2061	154.4	0.1637
HLF(bZIP)/HSC-HLF.Flag-ChIP-Seq(GSE69817)/Homer	RTTATGYAAB	1e-06	-15.04	0	300	0.1493	106.3	0.1127
CEBP:CEBP(bZIP)/MEF-Chop-ChIP-Seq(GSE35681)/Homer	NTNATGCAAYMNNHTGMAAY	1e-06	-15.03	0	76	0.0378	19.8	0.021
Chop(bZIP)/MEF-Chop-ChIP-Seq(GSE35681)/Homer	ATTGCATCAT	1e-06	-14.95	0	118	0.0587	34.7	0.0368
ZEB2(Zf)/SNU398-ZEB2-ChIP-Seq(GSE103048)/Homer	GNMCAGGTGTGC	1e-06	-14.89	0	1096	0.5455	462.9	0.4908
Ap4(bHLH)/AML-Tfap4-ChIP-Seq(GSE45738)/Homer	NAHCAGCTGD	1e-06	-14.87	0	935	0.4654	387.1	0.4104
Nur77(NR)/K562-NR4A1-ChIP-Seq(GSE31363)/Homer	TGACCTTTNCNT	1e-06	-14.87	0	93	0.0463	25.6	0.0272
Srebp1a(bHLH)/HepG2-Srebp1a-ChIP-Seq(GSE31477)/Homer	RTCACSCCAY	1e-06	-14.77	0	253	0.1259	87.5	0.0927
STAT6(Stat)/CD4-Stat6-ChIP-Seq(GSE22104)/Homer	ABTTCYYRRGAA	1e-06	-14.77	0	253	0.1259	87.1	0.0924
Tgif2(Homeobox)/mES-Tgif2-ChIP-Seq(GSE55404)/Homer	TGTCANYT	1e-06	-14.65	0	1441	0.7173	628.8	0.6667
NF1-halfsite(CTF)/LNCaP-NF1-ChIP-Seq(Unpublished)/Homer	YTGCCAAG	1e-06	-14.57	0	1101	0.548	465.5	0.4936
Nr5a2(NR)/Pancreas-LRH1-ChIP-Seq(GSE34295)/Homer	BTCAAGGTCA	1e-06	-14.45	0	486	0.2419	186.4	0.1976
X-box(HTH)/NPC-H3K4me1-ChIP-Seq(GSE16256)/Homer	GGTTGCCATGGCAA	1e-06	-14.45	0	54	0.0269	12.8	0.0136
GATA3(Zf)	DR8/iTreg-Gata3-ChIP-Seq(GSE20898)/Homer	AGATSTNDNNDSAGATAASN	1e-06	-14.44	0	41	0.0204	8.9	0.0094
ZKSCAN1(Zf)/HepG2-ZKSCAN1-ChIP-Seq(Encode)/Homer	GCACAYAGTAGGKCY	1e-06	-14.39	0	34	0.0169	6.7	0.0071
Eomes(T-box)/H9-Eomes-ChIP-Seq(GSE26097)/Homer	ATTAACACCT	1e-06	-14.36	0	1066	0.5306	449.5	0.4767
p53(p53)/Saos-p53-ChIP-Seq(GSE15780)/Homer	RRCATGYCYRGRCATGYYYN	1e-06	-14.29	0	69	0.0343	17.9	0.0189
p53(p53)/Saos-p53-ChIP-Seq/Homer	RRCATGYCYRGRCATGYYYN	1e-06	-14.29	0	69	0.0343	17.9	0.0189
EHF(ETS)/LoVo-EHF-ChIP-Seq(GSE49402)/Homer	AVCAGGAAGT	1e-06	-14.24	0	797	0.3967	325.5	0.3452
SPDEF(ETS)/VCaP-SPDEF-ChIP-Seq(SRA014231)/Homer	ASWTCCTGBT	1e-06	-14.11	0	668	0.3325	267.7	0.2839
p73(p53)/Trachea-p73-ChIP-Seq(PRJNA310161)/Homer	NRRRCAWGTCCDGRCATGYY	1e-06	-14.02	0	30	0.0149	5.5	0.0058
Lhx2(Homeobox)/HFSC-Lhx2-ChIP-Seq(GSE48068)/Homer	TAATTAGN	1e-06	-13.84	0	377	0.1877	140.2	0.1487
Six4(Homeobox)/MCF7-SIX4-ChIP-Seq(Encode)/Homer	TGWAAYCTGABACCB	1e-05	-13.79	0	22	0.011	3.3	0.0035
Tgif1(Homeobox)/mES-Tgif1-ChIP-Seq(GSE55404)/Homer	YTGWCADY	1e-05	-13.78	0	1347	0.6705	585	0.6203
ZFX(Zf)/mES-Zfx-ChIP-Seq(GSE11431)/Homer	AGGCCTRG	1e-05	-13.76	0	1108	0.5515	470.5	0.4989
Tbx6(T-box)/ESC-Tbx6-ChIP-Seq(GSE93524)/Homer	DAGGTGTBAA	1e-05	-13.73	0	786	0.3912	321.5	0.3409
Tcfcp2l1(CP2)/mES-Tcfcp2l1-ChIP-Seq(GSE11431)/Homer	NRAACCRGTTYRAACCRGYT	1e-05	-13.44	0	107	0.0533	31.1	0.033
Zic3(Zf)/mES-Zic3-ChIP-Seq(GSE37889)/Homer	GGCCYCCTGCTGDGH	1e-05	-13.03	0	679	0.338	274.8	0.2914
ZNF675(Zf)/HEK293-ZNF675.GFP-ChIP-Seq(GSE58341)/Homer	ARGAGGMCAAAATGW	1e-05	-12.66	0	78	0.0388	21.8	0.0231
MYB(HTH)/ERMYB-Myb-ChIPSeq(GSE22095)/Homer	GGCVGTTR	1e-05	-12.66	0	779	0.3878	320.8	0.3402
TCF4(bHLH)/SHSY5Y-TCF4-ChIP-Seq(GSE96915)/Homer	SMCATCTGKH	1e-05	-12.54	0	1064	0.5296	452.5	0.4798
CRE(bZIP)/Promoter/Homer	CSGTGACGTCAC	1e-05	-12.39	0	157	0.0781	51.4	0.0545
ERG(ETS)/VCaP-ERG-ChIP-Seq(GSE14097)/Homer	ACAGGAAGTG	1e-05	-12.36	0	1029	0.5122	436.5	0.4629
Arnt:Ahr(bHLH)/MCF7-Arnt-ChIP-Seq(Lo_et_al.)/Homer	TBGCACGCAA	1e-05	-12.29	0	441	0.2195	170.6	0.1809
Nkx3.1(Homeobox)/LNCaP-Nkx3.1-ChIP-Seq(GSE28264)/Homer	AAGCACTTAA	1e-05	-12.19	0	1265	0.6297	548.3	0.5814
Hoxa9(Homeobox)/ChickenMSG-Hoxa9.Flag-ChIP-Seq(GSE86088)/Homer	RGCAATNAAA	1e-05	-12.13	0	1015	0.5052	430.7	0.4567
Zic(Zf)/Cerebellum-ZIC1.2-ChIP-Seq(GSE60731)/Homer	CCTGCTGAGH	1e-05	-12.06	0	688	0.3425	280.7	0.2976
MyoD(bHLH)/Myotube-MyoD-ChIP-Seq(GSE21614)/Homer	RRCAGCTGYTSY	1e-05	-12.01	0	690	0.3435	281.8	0.2988
PRDM1(Zf)/Hela-PRDM1-ChIP-Seq(GSE31477)/Homer	ACTTTCACTTTC	1e-05	-11.97	0	288	0.1434	105.2	0.1115
Sp1(Zf)/Promoter/Homer	GGCCCCGCCCCC	1e-05	-11.94	0	186	0.0926	63.6	0.0675
HIF-1a(bHLH)/MCF7-HIF1a-ChIP-Seq(GSE28352)/Homer	TACGTGCV	1e-05	-11.79	0	220	0.1095	77.7	0.0824
Lhx1(Homeobox)/EmbryoCarcinoma-Lhx1-ChIP-Seq(GSE70957)/Homer	NNYTAATTAR	1e-05	-11.54	0	385	0.1916	147.8	0.1567
Rfx2(HTH)/LoVo-RFX2-ChIP-Seq(GSE49402)/Homer	GTTGCCATGGCAACM	1e-05	-11.53	0	44	0.0219	10.8	0.0114
COUP-TFII(NR)/K562-NR2F1-ChIP-Seq(Encode)/Homer	GKBCARAGGTCA	0.0001	-11.34	0	1141	0.5679	491.9	0.5216
AMYB(HTH)/Testes-AMYB-ChIP-Seq(GSE44588)/Homer	TGGCAGTTGG	0.0001	-11.31	0	700	0.3484	287.5	0.3049
Slug(Zf)/Mesoderm-Snai2-ChIP-Seq(GSE61475)/Homer	SNGCACCTGCHS	0.0001	-11.24	0	792	0.3942	329.5	0.3494
Hoxd13(Homeobox)/ChickenMSG-Hoxd13.Flag-ChIP-Seq(GSE86088)/Homer	NCYAATAAAA	0.0001	-11.16	0	606	0.3016	245.3	0.2601
HIC1(Zf)/Treg-ZBTB29-ChIP-Seq(GSE99889)/Homer	TGCCAGCB	0.0001	-11.11	0	1370	0.6819	601.6	0.6379
IRF8(IRF)/BMDM-IRF8-ChIP-Seq(GSE77884)/Homer	GRAASTGAAAST	0.0001	-10.95	0	232	0.1155	83.4	0.0885
Bach1(bZIP)/K562-Bach1-ChIP-Seq(GSE31477)/Homer	AWWNTGCTGAGTCAT	0.0001	-10.78	0.0001	43	0.0214	10.6	0.0112
Nkx2.5(Homeobox)/HL1-Nkx2.5.biotin-ChIP-Seq(GSE21529)/Homer	RRSCACTYAA	0.0001	-10.52	0.0001	1261	0.6277	550.2	0.5834
GLIS3(Zf)/Thyroid-Glis3.GFP-ChIP-Seq(GSE103297)/Homer	CTCCCTGGGAGGCCN	0.0001	-10.39	0.0001	1496	0.7446	664.4	0.7045
NRF1(NRF)/MCF7-NRF1-ChIP-Seq(Unpublished)/Homer	CTGCGCATGCGC	0.0001	-10.15	0.0001	19	0.0095	4	0.0042
NFAT(RHD)/Jurkat-NFATC1-ChIP-Seq(Jolma_et_al.)/Homer	ATTTTCCATT	0.0001	-10.13	0.0001	439	0.2185	173.7	0.1842
Bcl11a(Zf)/HSPC-BCL11A-ChIP-Seq(GSE104676)/Homer	TYTGACCASWRG	0.0001	-10.13	0.0001	714	0.3554	296.1	0.314
Nrf2(bZIP)/Lymphoblast-Nrf2-ChIP-Seq(GSE37589)/Homer	HTGCTGAGTCAT	0.0001	-10.12	0.0001	51	0.0254	13.9	0.0148
HOXB13(Homeobox)/ProstateTumor-HOXB13-ChIP-Seq(GSE56288)/Homer	TTTTATKRGG	0.0001	-9.896	0.0001	422	0.2101	166.7	0.1767
Gata4(Zf)/Heart-Gata4-ChIP-Seq(GSE35151)/Homer	NBWGATAAGR	0.0001	-9.565	0.0002	400	0.1991	157.7	0.1673
c-Jun-CRE(bZIP)/K562-cJun-ChIP-Seq(GSE31477)/Homer	ATGACGTCATCY	0.0001	-9.564	0.0002	237	0.118	87.6	0.0929
Rfx1(HTH)/NPC-H3K4me1-ChIP-Seq(GSE16256)/Homer	KGTTGCCATGGCAA	0.0001	-9.495	0.0002	147	0.0732	50.7	0.0538
Isl1(Homeobox)/Neuron-Isl1-ChIP-Seq(GSE31456)/Homer	CTAATKGV	0.0001	-9.376	0.0002	778	0.3873	327.8	0.3476
GATA3(Zf)/iTreg-Gata3-ChIP-Seq(GSE20898)/Homer	AGATAASR	0.0001	-9.246	0.0002	570	0.2837	233	0.2471
MafF(bZIP)/HepG2-MafF-ChIP-Seq(GSE31477)/Homer	HWWGTCAGCAWWTTT	0.001	-9.115	0.0003	131	0.0652	44.9	0.0476
RUNX2(Runt)/PCa-RUNX2-ChIP-Seq(GSE33889)/Homer	NWAACCACADNN	0.001	-9.112	0.0003	647	0.3221	268.2	0.2844
RARa(NR)/K562-RARa-ChIP-Seq(Encode)/Homer	TTGAMCTTTG	0.001	-9.089	0.0003	1463	0.7282	651.1	0.6904
NPAS(bHLH)/Liver-NPAS-ChIP-Seq(GSE39860)/Homer	NVCACGTG	0.001	-8.977	0.0003	992	0.4938	427.8	0.4536
PRDM10(Zf)/HEK293-PRDM10.eGFP-ChIP-Seq(Encode)/Homer	TGGTACATTCCA	0.001	-8.806	0.0003	541	0.2693	221.1	0.2345
HOXA1(Homeobox)/mES-Hoxa1-ChIP-Seq(SRP084292)/Homer	TGATKGATGR	0.001	-8.796	0.0003	110	0.0548	36.1	0.0383
HRE(HSF)/Striatum-HSF1-ChIP-Seq(GSE38000)/Homer	TTCTAGAABNTTCTA	0.001	-8.796	0.0003	110	0.0548	36.1	0.0383
Nkx2.1(Homeobox)/LungAC-Nkx2.1-ChIP-Seq(GSE43252)/Homer	RSCACTYRAG	0.001	-8.65	0.0004	1436	0.7148	639.6	0.6782
VDR(NR)	DR3/GM10855-VDR+vitD-ChIP-Seq(GSE22484)/Homer	ARAGGTCANWGAGTTCANNN	0.001	-8.642	0.0004	186	0.0926	67.1	0.0712
ARE(NR)/LNCAP-AR-ChIP-Seq(GSE27824)/Homer	RGRACASNSTGTYCYB	0.001	-8.536	0.0004	176	0.0876	63.2	0.0671
Meis1(Homeobox)/MastCells-Meis1-ChIP-Seq(GSE48085)/Homer	VGCTGWCAVB	0.001	-8.52	0.0004	1079	0.5371	469.6	0.4979
PBX1(Homeobox)/MCF7-PBX1-ChIP-Seq(GSE28007)/Homer	GSCTGTCACTCA	0.001	-8.357	0.0005	62	0.0309	18.1	0.0192
ZNF519(Zf)/HEK293-ZNF519.GFP-ChIP-Seq(GSE58341)/Homer	GAGSCCGAGC	0.001	-8.342	0.0005	197	0.0981	72.5	0.0769
STAT6(Stat)/Macrophage-Stat6-ChIP-Seq(GSE38377)/Homer	TTCCKNAGAA	0.001	-8.303	0.0005	256	0.1274	97.1	0.1029
RAR:RXR(NR)	DR5/ES-RAR-ChIP-Seq(GSE56893)/Homer	RGGTCADNNAGAGGTCAV	0.001	-8.165	0.0006	24	0.0119	5.5	0.0059
Smad3(MAD)/NPC-Smad3-ChIP-Seq(GSE36673)/Homer	TWGTCTGV	0.001	-8.136	0.0006	1427	0.7103	636.3	0.6747
Sox9(HMG)/Limb-SOX9-ChIP-Seq(GSE73225)/Homer	AGGVNCCTTTGT	0.001	-7.969	0.0007	483	0.2404	197	0.2089
ZFP3(Zf)/HEK293-ZFP3.GFP-ChIP-Seq(GSE58341)/Homer	GGGTTTTGAAGGATGARTAGGAGTT	0.001	-7.902	0.0008	9	0.0045	0	0
Pax8(Paired	Homeobox)/Thyroid-Pax8-ChIP-Seq(GSE26938)/Homer	GTCATGCHTGRCTGS	0.001	-7.893	0.0008	406	0.2021	163.2	0.1731
Zac1(Zf)/Neuro2A-Plagl1-ChIP-Seq(GSE75942)/Homer	HAWGRGGCCM	0.001	-7.829	0.0008	1676	0.8342	759.3	0.8051
BMAL1(bHLH)/Liver-Bmal1-ChIP-Seq(GSE39860)/Homer	GNCACGTG	0.001	-7.716	0.0009	1089	0.5421	476.7	0.5055
Gfi1b(Zf)/HPC7-Gfi1b-ChIP-Seq(GSE22178)/Homer	MAATCACTGC	0.001	-7.677	0.001	515	0.2563	212.4	0.2253
RBPJ:Ebox(?	bHLH)/Panc1-Rbpj1-ChIP-Seq(GSE47459)/Homer	GGGRAARRGRMCAGMTG	0.001	-7.532	0.0011	336	0.1672	133.5	0.1416
RUNX(Runt)/HPC7-Runx1-ChIP-Seq(GSE22178)/Homer	SAAACCACAG	0.001	-7.272	0.0014	586	0.2917	245.6	0.2605
Fox:Ebox(Forkhead	bHLH)/Panc1-Foxa2-ChIP-Seq(GSE47459)/Homer	NNNVCTGWGYAAACASN	0.001	-7.271	0.0014	555	0.2763	231	0.245
FoxL2(Forkhead)/Ovary-FoxL2-ChIP-Seq(GSE60858)/Homer	WWTRTAAACAVG	0.001	-7.225	0.0015	330	0.1643	131.3	0.1393
GRHL2(CP2)/HBE-GRHL2-ChIP-Seq(GSE46194)/Homer	AAACYKGTTWDACMRGTTTB	0.001	-7.023	0.0018	197	0.0981	74	0.0785
Lhx3(Homeobox)/Neuron-Lhx3-ChIP-Seq(GSE31456)/Homer	ADBTAATTAR	0.001	-6.914	0.002	564	0.2807	236.9	0.2512
Pit1(Homeobox)/GCrat-Pit1-ChIP-Seq(GSE58009)/Homer	ATGMATATDC	0.01	-6.895	0.002	358	0.1782	144.1	0.1528
Dlx3(Homeobox)/Kerainocytes-Dlx3-ChIP-Seq(GSE89884)/Homer	NDGTAATTAC	0.01	-6.813	0.0022	229	0.114	88.2	0.0936
Zfp281(Zf)/ES-Zfp281-ChIP-Seq(GSE81042)/Homer	CCCCTCCCCCAC	0.01	-6.781	0.0022	189	0.0941	71.2	0.0755
SpiB(ETS)/OCILY3-SPIB-ChIP-Seq(GSE56857)/Homer	AAAGRGGAAGTG	0.01	-6.762	0.0023	196	0.0976	74.8	0.0793
NRF(NRF)/Promoter/Homer	STGCGCATGCGC	0.01	-6.524	0.0029	53	0.0264	16.5	0.0175
YY1(Zf)/Promoter/Homer	CAAGATGGCGGC	0.01	-6.512	0.0029	22	0.011	5.3	0.0056
GRE(NR)	IR3/RAW264.7-GRE-ChIP-Seq(Unpublished)/Homer	VAGRACAKWCTGTYC	0.01	-6.465	0.003	133	0.0662	48.8	0.0518
Twist(bHLH)/HMLE-TWIST1-ChIP-Seq(Chang_et_al)/Homer	VCAKCTGGNNNCCAGMTGBN	0.01	-6.327	0.0035	166	0.0826	62.6	0.0663
Gata2(Zf)/K562-GATA2-ChIP-Seq(GSE18829)/Homer	BBCTTATCTS	0.01	-6.181	0.004	277	0.1379	110.1	0.1168
PSE(SNAPc)/K562-mStart-Seq/Homer	WAVTCACCMTAASYDAAAAG	0.01	-6.1	0.0043	219	0.109	85.9	0.0911
PPARE(NR)	DR1/3T3L1-Pparg-ChIP-Seq(GSE13511)/Homer	TGACCTTTGCCCCA	0.01	-6.083	0.0044	758	0.3773	327.3	0.3471
PAX5(Paired	Homeobox)	condensed/GM12878-PAX5-ChIP-Seq(GSE32465)/Homer	GTCACGCTCSCTGM	0.01	-5.965	0.0049	112	0.0557	40.6	0.043
Pitx1(Homeobox)/Chicken-Pitx1-ChIP-Seq(GSE38910)/Homer	TAATCCCN	0.01	-5.881	0.0053	1525	0.7591	690.3	0.7319
Six2(Homeobox)/NephronProgenitor-Six2-ChIP-Seq(GSE39837)/Homer	GWAAYHTGAKMC	0.01	-5.865	0.0053	469	0.2334	196.9	0.2088
MNT(bHLH)/HepG2-MNT-ChIP-Seq(Encode)/Homer	DGCACACGTG	0.01	-5.839	0.0055	715	0.3559	308.9	0.3276
p63(p53)/Keratinocyte-p63-ChIP-Seq(GSE17611)/Homer	NNDRCATGYCYNRRCATGYH	0.01	-5.833	0.0055	289	0.1439	116.1	0.1231
GATA(Zf)	IR4/iTreg-Gata3-ChIP-Seq(GSE20898)/Homer	NAGATWNBNATCTNN	0.01	-5.823	0.0055	27	0.0134	7.2	0.0076
KLF3(Zf)/MEF-Klf3-ChIP-Seq(GSE44748)/Homer	NRGCCCCRCCCHBNN	0.01	-5.671	0.0064	532	0.2648	225.2	0.2388
RORa(NR)/Liver-Rora-ChIP-Seq(GSE101115)/Homer	AAWCTAGGTCARDNN	0.01	-5.623	0.0067	84	0.0418	29	0.0308
Gata1(Zf)/K562-GATA1-ChIP-Seq(GSE18829)/Homer	SAGATAAGRV	0.01	-5.514	0.0074	244	0.1215	97.7	0.1036
Pdx1(Homeobox)/Islet-Pdx1-ChIP-Seq(SRA008281)/Homer	YCATYAATCA	0.01	-5.414	0.0081	386	0.1921	160.3	0.17
ZNF7(Zf)/HepG2-ZNF7.Flag-ChIP-Seq(Encode)/Homer	CTGCCWVCTTTTRTA	0.01	-5.408	0.0081	280	0.1394	113	0.1199
Hoxa11(Homeobox)/ChickenMSG-Hoxa11.Flag-ChIP-Seq(GSE86088)/Homer	TTTTATGGCM	0.01	-5.297	0.0091	841	0.4186	368.4	0.3906
PBX2(Homeobox)/K562-PBX2-ChIP-Seq(Encode)/Homer	RTGATTKATRGN	0.01	-5.28	0.0092	302	0.1503	123.6	0.131
Mef2d(MADS)/Retina-Mef2d-ChIP-Seq(GSE61391)/Homer	GCTATTTTTAGC	0.01	-5.235	0.0095	112	0.0557	41.2	0.0437
NFIL3(bZIP)/HepG2-NFIL3-ChIP-Seq(Encode)/Homer	VTTACGTAAYNNNNN	0.01	-5.112	0.0107	226	0.1125	90.8	0.0963
IRF2(IRF)/Erythroblas-IRF2-ChIP-Seq(GSE36985)/Homer	GAAASYGAAASY	0.01	-5.095	0.0109	80	0.0398	28.3	0.03
ZNF528(Zf)/HEK293-ZNF528.GFP-ChIP-Seq(GSE58341)/Homer	AGAAATGACTTCCCT	0.01	-5.069	0.0111	7	0.0035	0.4	0.0004
IRF1(IRF)/PBMC-IRF1-ChIP-Seq(GSE43036)/Homer	GAAAGTGAAAGT	0.01	-4.983	0.0121	87	0.0433	31.4	0.0333
PGR(NR)/EndoStromal-PGR-ChIP-Seq(GSE69539)/Homer	AAGAACATWHTGTTC	0.01	-4.948	0.0124	111	0.0553	41.2	0.0436
ZNF165(Zf)/WHIM12-ZNF165-ChIP-Seq(GSE65937)/Homer	AAGGKGRCGCAGGCA	0.01	-4.848	0.0137	181	0.0901	71.5	0.0758
Unknown-ESC-element(?)/mES-Nanog-ChIP-Seq(GSE11724)/Homer	CACAGCAGGGGG	0.01	-4.799	0.0143	629	0.3131	272.3	0.2887
NF-E2(bZIP)/K562-NFE2-ChIP-Seq(GSE31477)/Homer	GATGACTCAGCA	0.01	-4.688	0.0159	54	0.0269	18.5	0.0196
n-Myc(bHLH)/mES-nMyc-ChIP-Seq(GSE11431)/Homer	VRCCACGTGG	0.1	-4.598	0.0174	634	0.3156	276	0.2926
Rfx5(HTH)/GM12878-Rfx5-ChIP-Seq(GSE31477)/Homer	SCCTAGCAACAG	0.1	-4.585	0.0175	189	0.0941	75.7	0.0802
KLF10(Zf)/HEK293-KLF10.GFP-ChIP-Seq(GSE58341)/Homer	GGGGGTGTGTCC	0.1	-4.552	0.018	590	0.2937	255.2	0.2706
RORg(NR)/Liver-Rorc-ChIP-Seq(GSE101115)/Homer	WAABTAGGTCAV	0.1	-4.501	0.0189	51	0.0254	17.9	0.019
bHLHE41(bHLH)/proB-Bhlhe41-ChIP-Seq(GSE93764)/Homer	KCACGTGMCN	0.1	-4.457	0.0197	873	0.4345	386.2	0.4095
FOXK2(Forkhead)/U2OS-FOXK2-ChIP-Seq(E-MTAB-2204)/Homer	SCHTGTTTACAT	0.1	-4.449	0.0198	304	0.1513	126.7	0.1343
ZNF322(Zf)/HEK293-ZNF322.GFP-ChIP-Seq(GSE58341)/Homer	GAGCCTGGTACTGWGCCTGR	0.1	-4.366	0.0214	346	0.1722	145.3	0.1541
Atf4(bZIP)/MEF-Atf4-ChIP-Seq(GSE35681)/Homer	MTGATGCAAT	0.1	-4.354	0.0215	144	0.0717	56.2	0.0596
Olig2(bHLH)/Neuron-Olig2-ChIP-Seq(GSE30882)/Homer	RCCATMTGTT	0.1	-4.331	0.022	1109	0.552	498	0.528
TR4(NR)	DR1/Hela-TR4-ChIP-Seq(GSE24685)/Homer	GAGGTCAAAGGTCA	0.1	-4.307	0.0224	92	0.0458	34.6	0.0367
Fli1(ETS)/CD8-FLI-ChIP-Seq(GSE20898)/Homer	NRYTTCCGGH	0.1	-4.282	0.0229	740	0.3683	325.4	0.345
ZNF382(Zf)/HEK293-ZNF382.GFP-ChIP-Seq(GSE58341)/Homer	GNCTGTASTRNTGBCTCHTT	0.1	-4.273	0.023	16	0.008	4.4	0.0047
NeuroD1(bHLH)/Islet-NeuroD1-ChIP-Seq(GSE30298)/Homer	GCCATCTGTT	0.1	-4.161	0.0256	700	0.3484	307.9	0.3265
Six1(Homeobox)/Myoblast-Six1-ChIP-Chip(GSE20150)/Homer	GKVTCADRTTWC	0.1	-4.119	0.0266	122	0.0607	47.4	0.0503
Rbpj1(?)/Panc1-Rbpj1-ChIP-Seq(GSE47459)/Homer	HTTTCCCASG	0.1	-4.105	0.0269	930	0.4629	414.4	0.4394
Sox6(HMG)/Myotubes-Sox6-ChIP-Seq(GSE32627)/Homer	CCATTGTTNY	0.1	-4.068	0.0278	658	0.3275	288.9	0.3063
Nr5a2(NR)/mES-Nr5a2-ChIP-Seq(GSE19019)/Homer	BTCAAGGTCA	0.1	-3.98	0.0302	359	0.1787	153	0.1622
Znf263(Zf)/K562-Znf263-ChIP-Seq(GSE31477)/Homer	CVGTSCTCCC	0.1	-3.974	0.0303	1294	0.6441	586.6	0.622
OCT:OCT(POU	Homeobox	IR1)/NPC-Brn2-ChIP-Seq(GSE35496)/Homer	ATGAATWATTCATGA	0.1	-3.831	0.0348	6	0.003	1.1	0.0012
Sox3(HMG)/NPC-Sox3-ChIP-Seq(GSE33059)/Homer	CCWTTGTY	0.1	-3.639	0.042	730	0.3634	323	0.3425
EWS:ERG-fusion(ETS)/CADO_ES1-EWS:ERG-ChIP-Seq(SRA014231)/Homer	ATTTCCTGTN	0.1	-3.558	0.0454	488	0.2429	212.5	0.2253
HNF4a(NR)	DR1/HepG2-HNF4a-ChIP-Seq(GSE25021)/Homer	CARRGKBCAAAGTYCA	0.1	-3.329	0.0568	341	0.1697	146.7	0.1556
FOXA1(Forkhead)/LNCAP-FOXA1-ChIP-Seq(GSE27824)/Homer	WAAGTAAACA	0.1	-3.315	0.0574	475	0.2364	207.4	0.22
FOXA1(Forkhead)/MCF7-FOXA1-ChIP-Seq(GSE26831)/Homer	WAAGTAAACA	0.1	-3.286	0.0589	398	0.1981	172.1	0.1825
Bcl6(Zf)/Liver-Bcl6-ChIP-Seq(GSE31578)/Homer	NNNCTTTCCAGGAAA	0.1	-3.25	0.0608	778	0.3873	347.7	0.3687
Oct4:Sox17(POU	Homeobox	HMG)/F9-Sox17-ChIP-Seq(GSE44553)/Homer	CCATTGTATGCAAAT	0.1	-3.172	0.0655	40	0.0199	14.4	0.0152
Srebp2(bHLH)/HepG2-Srebp2-ChIP-Seq(GSE31477)/Homer	CGGTCACSCCAC	0.1	-3.167	0.0656	186	0.0926	77.5	0.0821
THRa(NR)/C17.2-THRa-ChIP-Seq(GSE38347)/Homer	GGTCANYTGAGGWCA	0.1	-3.167	0.0656	613	0.3051	271.1	0.2875
Foxa3(Forkhead)/Liver-Foxa3-ChIP-Seq(GSE77670)/Homer	BSNTGTTTACWYWGN	0.1	-3.012	0.076	133	0.0662	54.9	0.0582
GRE(NR)	IR3/A549-GR-ChIP-Seq(GSE32465)/Homer	NRGVACABNVTGTYCY	0.1	-3.01	0.076	80	0.0398	31.3	0.0332
NPAS2(bHLH)/Liver-NPAS2-ChIP-Seq(GSE39860)/Homer	KCCACGTGAC	0.1	-2.955	0.0798	863	0.4296	388.9	0.4123
Brn2(POU	Homeobox)/NPC-Brn2-ChIP-Seq(GSE35496)/Homer	ATGAATATTC	0.1	-2.954	0.0798	32	0.0159	11.8	0.0125
PRDM14(Zf)/H1-PRDM14-ChIP-Seq(GSE22767)/Homer	RGGTCTCTAACY	0.1	-2.941	0.0803	216	0.1075	91.6	0.0972
NFAT:AP1(RHD	bZIP)/Jurkat-NFATC1-ChIP-Seq(Jolma_et_al.)/Homer	SARTGGAAAAWRTGAGTCAB	0.1	-2.867	0.0863	91	0.0453	36.9	0.0392
Pitx1:Ebox(Homeobox	bHLH)/Hindlimb-Pitx1-ChIP-Seq(GSE41591)/Homer	YTAATTRAWWCCAGATGT	0.1	-2.862	0.0864	63	0.0314	24.5	0.026
bHLHE40(bHLH)/HepG2-BHLHE40-ChIP-Seq(GSE31477)/Homer	KCACGTGMCN	0.1	-2.837	0.0882	293	0.1458	126.5	0.1342
EAR2(NR)/K562-NR2F6-ChIP-Seq(Encode)/Homer	NRBCARRGGTCA	0.1	-2.815	0.0898	1092	0.5436	496.7	0.5267
Gata6(Zf)/HUG1N-GATA6-ChIP-Seq(GSE51936)/Homer	YCTTATCTBN	0.1	-2.801	0.0908	350	0.1742	152.7	0.1619
PAX5(Paired	Homeobox)/GM12878-PAX5-ChIP-Seq(GSE32465)/Homer	GCAGCCAAGCRTGACH	0.1	-2.714	0.0987	369	0.1837	161.9	0.1717
FOXA1:AR(Forkhead	NR)/LNCAP-AR-ChIP-Seq(GSE27824)/Homer	AGTAAACAAAAAAGAACAND	0.1	-2.549	0.116	26	0.0129	9.9	0.0105
CArG(MADS)/PUER-Srf-ChIP-Seq(Sullivan_et_al.)/Homer	CCATATATGGNM	0.1	-2.512	0.1199	146	0.0727	61.7	0.0655
ZBTB12(Zf)/HEK293-ZBTB12.GFP-ChIP-Seq(GSE58341)/Homer	NGNTCTAGAACCNGV	0.1	-2.477	0.1238	257	0.1279	111.7	0.1184
Hnf1(Homeobox)/Liver-Foxa2-Chip-Seq(GSE25694)/Homer	GGTTAAWCATTAA	0.1	-2.456	0.1259	45	0.0224	17.3	0.0184
FOXM1(Forkhead)/MCF7-FOXM1-ChIP-Seq(GSE72977)/Homer	TRTTTACTTW	0.1	-2.391	0.1339	438	0.218	194.6	0.2064
CLOCK(bHLH)/Liver-Clock-ChIP-Seq(GSE39860)/Homer	GHCACGTG	0.1	-2.382	0.1347	464	0.231	206.2	0.2186
SCRT1(Zf)/HEK293-SCRT1.eGFP-ChIP-Seq(Encode)/Homer	GCAACAGGTG	0.1	-2.377	0.1349	265	0.1319	115.3	0.1223
SF1(NR)/H295R-Nr5a1-ChIP-Seq(GSE44220)/Homer	CAAGGHCANV	1	-2.241	0.1539	334	0.1663	147.2	0.1561
LEF1(HMG)/H1-LEF1-ChIP-Seq(GSE64758)/Homer	CCTTTGATST	1	-2.236	0.1542	255	0.1269	111.3	0.118
Klf9(Zf)/GBM-Klf9-ChIP-Seq(GSE62211)/Homer	GCCACRCCCACY	1	-2.22	0.156	421	0.2096	187.4	0.1987
Max(bHLH)/K562-Max-ChIP-Seq(GSE31477)/Homer	RCCACGTGGYYN	1	-2.159	0.1654	559	0.2782	251.7	0.2669
NFE2L2(bZIP)/HepG2-NFE2L2-ChIP-Seq(Encode)/Homer	AWWWTGCTGAGTCAT	1	-2.037	0.1861	27	0.0134	10.3	0.0109
HIF2a(bHLH)/785_O-HIF2a-ChIP-Seq(GSE34871)/Homer	GCACGTACCC	1	-1.973	0.1977	268	0.1334	118.3	0.1254
HIF-1b(HLH)/T47D-HIF1b-ChIP-Seq(GSE59937)/Homer	RTACGTGC	1	-1.969	0.1979	746	0.3713	339.5	0.36
RXR(NR)	DR1/3T3L1-RXR-ChIP-Seq(GSE13511)/Homer	TAGGGCAAAGGTCA	1	-1.916	0.208	893	0.4445	408.5	0.4332
p53(p53)/mES-cMyc-ChIP-Seq(GSE11431)/Homer	ACATGCCCGGGCAT	1	-1.907	0.2092	17	0.0085	6.4	0.0068
USF1(bHLH)/GM12878-Usf1-ChIP-Seq(GSE32465)/Homer	SGTCACGTGR	1	-1.861	0.2182	417	0.2076	188	0.1993
Tcf3(HMG)/mES-Tcf3-ChIP-Seq(GSE11724)/Homer	ASWTCAAAGG	1	-1.806	0.2298	99	0.0493	42.3	0.0448
GFX(?)/Promoter/Homer	ATTCTCGCGAGA	1	-1.789	0.2329	4	0.002	0.4	0.0004
OCT4-SOX2-TCF-NANOG(POU	Homeobox	HMG)/mES-Oct4-ChIP-Seq(GSE11431)/Homer	ATTTGCATAACAATG	1	-1.746	0.2424	65	0.0324	27.4	0.0291
E2F6(E2F)/Hela-E2F6-ChIP-Seq(GSE31477)/Homer	GGCGGGAARN	1	-1.725	0.2466	333	0.1658	149.3	0.1583
FOXP1(Forkhead)/H9-FOXP1-ChIP-Seq(GSE31006)/Homer	NYYTGTTTACHN	1	-1.676	0.2583	182	0.0906	80.2	0.085
E2F3(E2F)/MEF-E2F3-ChIP-Seq(GSE71376)/Homer	BTKGGCGGGAAA	1	-1.652	0.2636	382	0.1901	172.8	0.1832
Ronin(THAP)/ES-Thap11-ChIP-Seq(GSE51522)/Homer	RACTACAACTCCCAGVAKGC	1	-1.633	0.2678	9	0.0045	3.7	0.0039
Klf4(Zf)/mES-Klf4-ChIP-Seq(GSE11431)/Homer	GCCACACCCA	1	-1.628	0.2682	494	0.2459	224.4	0.238
Tlx?(NR)/NPC-H3K4me1-ChIP-Seq(GSE16256)/Homer	CTGGCAGSCTGCCA	1	-1.626	0.2682	386	0.1921	174.3	0.1848
Foxa2(Forkhead)/Liver-Foxa2-ChIP-Seq(GSE25694)/Homer	CYTGTTTACWYW	1	-1.624	0.2682	334	0.1663	150.7	0.1598
PAX6(Paired	Homeobox)/Forebrain-Pax6-ChIP-Seq(GSE66961)/Homer	NGTGTTCAVTSAAGCGKAAA	1	-1.512	0.2984	57	0.0284	24	0.0255
Foxf1(Forkhead)/Lung-Foxf1-ChIP-Seq(GSE77951)/Homer	WWATRTAAACAN	1	-1.474	0.3087	343	0.1707	155.3	0.1647
ETS:RUNX(ETS	Runt)/Jurkat-RUNX1-ChIP-Seq(GSE17954)/Homer	RCAGGATGTGGT	1	-1.396	0.3329	105	0.0523	46	0.0488
Zfp809(Zf)/ES-Zfp809-ChIP-Seq(GSE70799)/Homer	GGGGCTYGKCTGGGA	1	-1.347	0.3484	283	0.1409	128.8	0.1365
Pit1+1bp(Homeobox)/GCrat-Pit1-ChIP-Seq(GSE58009)/Homer	ATGCATAATTCA	1	-1.286	0.369	126	0.0627	56.3	0.0597
GSC(Homeobox)/FrogEmbryos-GSC-ChIP-Seq(DRA000576)/Homer	RGGATTAR	1	-1.261	0.3774	735	0.3659	339.6	0.3601
AR-halfsite(NR)/LNCaP-AR-ChIP-Seq(GSE27824)/Homer	CCAGGAACAG	1	-1.219	0.3922	1644	0.8183	767.3	0.8136
c-Myc(bHLH)/mES-cMyc-ChIP-Seq(GSE11431)/Homer	VVCCACGTGG	1	-1.2	0.3985	479	0.2384	220.9	0.2342
GATA3(Zf)	DR4/iTreg-Gata3-ChIP-Seq(GSE20898)/Homer	AGATGKDGAGATAAG	1	-1.194	0.3995	33	0.0164	14.4	0.0153
c-Myc(bHLH)/LNCAP-cMyc-ChIP-Seq(Unpublished)/Homer	VCCACGTG	1	-1.157	0.4134	401	0.1996	184.8	0.1959
Tcf7(HMG)/GM12878-TCF7-ChIP-Seq(Encode)/Homer	CTTTGATGTGSB	1	-1.155	0.4134	140	0.0697	63.6	0.0675
Hoxc9(Homeobox)/Ainv15-Hoxc9-ChIP-Seq(GSE21812)/Homer	GGCCATAAATCA	1	-1.154	0.4134	179	0.0891	81.9	0.0869
EWS:FLI1-fusion(ETS)/SK_N_MC-EWS:FLI1-ChIP-Seq(SRA014231)/Homer	VACAGGAAAT	1	-1.12	0.4249	409	0.2036	188.7	0.2001
Elk1(ETS)/Hela-Elk1-ChIP-Seq(GSE31477)/Homer	HACTTCCGGY	1	-1.091	0.4359	357	0.1777	164.2	0.1741
HNF6(Homeobox)/Liver-Hnf6-ChIP-Seq(ERP000394)/Homer	NTATYGATCH	1	-1.068	0.4448	178	0.0886	81.2	0.0861
Tbr1(T-box)/Cortex-Tbr1-ChIP-Seq(GSE71384)/Homer	AAGGTGTKAA	1	-1.067	0.4448	742	0.3693	344.4	0.3652
Sox17(HMG)/Endoderm-Sox17-ChIP-Seq(GSE61475)/Homer	CCATTGTTYB	1	-1.036	0.4562	296	0.1473	136.8	0.1451
PRDM15(Zf)/ESC-Prdm15-ChIP-Seq(GSE73694)/Homer	YCCDNTCCAGGTTTT	1	-1	0.4713	668	0.3325	310.9	0.3297
CEBP(bZIP)/ThioMac-CEBPb-ChIP-Seq(GSE21512)/Homer	ATTGCGCAAC	1	-0.9181	0.5102	322	0.1603	149.4	0.1584
ZNF317(Zf)/HEK293-ZNF317.GFP-ChIP-Seq(GSE58341)/Homer	GTCWGCTGTYYCTCT	1	-0.8852	0.5257	66	0.0329	30.7	0.0325
PRDM9(Zf)/Testis-DMC1-ChIP-Seq(GSE35498)/Homer	ADGGYAGYAGCATCT	1	-0.8618	0.5364	336	0.1672	156.2	0.1656
NFY(CCAAT)/Promoter/Homer	RGCCAATSRG	1	-0.8148	0.5605	333	0.1658	155.7	0.1651
Elk4(ETS)/Hela-Elk4-ChIP-Seq(GSE31477)/Homer	NRYTTCCGGY	1	-0.7931	0.5711	339	0.1687	158.8	0.1684
Pax7(Paired	Homeobox)	longest/Myoblast-Pax7-ChIP-Seq(GSE25064)/Homer	NTAATTDGCYAATTANNWWD	1	-0.7844	0.5743	7	0.0035	3.6	0.0038
Barx1(Homeobox)/Stomach-Barx1.3xFlag-ChIP-Seq(GSE69483)/Homer	AAACMATTAN	1	-0.7285	0.6055	150	0.0747	70.9	0.0752
ZNF669(Zf)/HEK293-ZNF669.GFP-ChIP-Seq(GSE58341)/Homer	GARTGGTCATCGCCC	1	-0.7077	0.6163	58	0.0289	27.7	0.0294
TCFL2(HMG)/K562-TCF7L2-ChIP-Seq(GSE29196)/Homer	ACWTCAAAGG	1	-0.6881	0.6266	28	0.0139	13.1	0.0139
PAX3:FKHR-fusion(Paired	Homeobox)/Rh4-PAX3:FKHR-ChIP-Seq(GSE19063)/Homer	ACCRTGACTAATTNN	1	-0.6775	0.6314	79	0.0393	37	0.0393
ZNF143|STAF(Zf)/CUTLL-ZNF143-ChIP-Seq(GSE29600)/Homer	ATTTCCCAGVAKSCY	1	-0.6513	0.6463	351	0.1747	165.1	0.175
CUX1(Homeobox)/K562-CUX1-ChIP-Seq(GSE92882)/Homer	TATCGATNAN	1	-0.6356	0.6545	189	0.0941	89.4	0.0948
Foxo3(Forkhead)/U2OS-Foxo3-ChIP-Seq(E-MTAB-2701)/Homer	DGTAAACA	1	-0.6027	0.6744	284	0.1414	134	0.1421
HOXA2(Homeobox)/mES-Hoxa2-ChIP-Seq(Donaldson_et_al.)/Homer	GYCATCMATCAT	1	-0.5945	0.678	40	0.0199	19.5	0.0207
CRX(Homeobox)/Retina-Crx-ChIP-Seq(GSE20012)/Homer	GCTAATCC	1	-0.5879	0.6804	1069	0.5321	503.9	0.5343
Cux2(Homeobox)/Liver-Cux2-ChIP-Seq(GSE35985)/Homer	HNRAATCAAT	1	-0.5191	0.7267	134	0.0667	64.4	0.0683
ZNF711(Zf)/SHSY5Y-ZNF711-ChIP-Seq(GSE20673)/Homer	AGGCCTAG	1	-0.4807	0.753	1362	0.6779	642	0.6808
Reverb(NR)	DR2/RAW-Reverba.biotin-ChIP-Seq(GSE45914)/Homer	GTRGGTCASTGGGTCA	1	-0.473	0.7566	169	0.0841	81.7	0.0867
DUX(Homeobox)/C2C12-Dux-ChIP-Seq(GSE87279)/Homer	BCWGATTCAATCAAN	1	-0.4647	0.7606	2	0.001	0.1	0.0001
Stat3(Stat)/mES-Stat3-ChIP-Seq(GSE11431)/Homer	CTTCCGGGAA	1	-0.4271	0.7875	322	0.1603	154.1	0.1634
DMRT6(DM)/Testis-DMRT6-ChIP-Seq(GSE60440)/Homer	YDGHTACAWTGTADC	1	-0.4019	0.8052	65	0.0324	32.8	0.0348
FOXK1(Forkhead)/HEK293-FOXK1-ChIP-Seq(GSE51673)/Homer	NVWTGTTTAC	1	-0.3849	0.8166	401	0.1996	192.4	0.204
THRb(NR)/HepG2-THRb.Flag-ChIP-Seq(Encode)/Homer	GGTCACCTGAGGTCA	1	-0.3594	0.8353	771	0.3838	367.2	0.3894
STAT4(Stat)/CD4-Stat4-ChIP-Seq(GSE22104)/Homer	NYTTCCWGGAAR	1	-0.3371	0.8517	469	0.2334	225.9	0.2395
Pax7(Paired	Homeobox)/Myoblast-Pax7-ChIP-Seq(GSE25064)/Homer	TAATCAATTA	1	-0.326	0.8587	19	0.0095	10.9	0.0116
ZBTB33(Zf)/GM12878-ZBTB33-ChIP-Seq(GSE32465)/Homer	GGVTCTCGCGAGAAC	1	-0.3202	0.8613	13	0.0065	7.5	0.0079
E2F4(E2F)/K562-E2F4-ChIP-Seq(GSE31477)/Homer	GGCGGGAAAH	1	-0.2855	0.8891	225	0.112	110.4	0.117
STAT1(Stat)/HelaS3-STAT1-ChIP-Seq(GSE12782)/Homer	NATTTCCNGGAAAT	1	-0.2786	0.8927	131	0.0652	65.9	0.0699
Bapx1(Homeobox)/VertebralCol-Bapx1-ChIP-Seq(GSE36672)/Homer	TTRAGTGSYK	1	-0.2566	0.9099	1284	0.6391	611	0.6479
RAR:RXR(NR)	DR5/ES-RAR-ChIP-Seq(GSE56893)/Homer	AGGTCAAGGTCA	1	-0.2447	0.9182	95	0.0473	48.3	0.0512
ZNF652/HepG2-ZNF652.Flag-ChIP-Seq(Encode)/Homer	TTAACCCTTTVNKKN	1	-0.2405	0.9195	99	0.0493	50.1	0.0531
ZNF136(Zf)/HEK293-ZNF136.GFP-ChIP-Seq(GSE58341)/Homer	YTKGATAHAGTATTCTWGGTNGGCA	1	-0.2375	0.9197	54	0.0269	28.5	0.0302
GFY-Staf(?	Zf)/Promoter/Homer	RACTACAATTCCCAGAAKGC	1	-0.2315	0.9226	18	0.009	10.3	0.0109
Sox10(HMG)/SciaticNerve-Sox3-ChIP-Seq(GSE35132)/Homer	CCWTTGTYYB	1	-0.2199	0.9307	715	0.3559	344.1	0.3649
ERE(NR)	IR3/MCF7-ERa-ChIP-Seq(Unpublished)/Homer	VAGGTCACNSTGACC	1	-0.2082	0.9391	220	0.1095	109.4	0.116
Stat3+il21(Stat)/CD4-Stat3-ChIP-Seq(GSE19198)/Homer	SVYTTCCNGGAARB	1	-0.1961	0.9479	458	0.228	223.4	0.2369
Hoxb4(Homeobox)/ES-Hoxb4-ChIP-Seq(GSE34014)/Homer	TGATTRATGGCY	1	-0.1519	0.9879	72	0.0358	38.8	0.0412
HNF1b(Homeobox)/PDAC-HNF1B-ChIP-Seq(GSE64557)/Homer	GTTAATNATTAA	1	-0.1471	0.9899	40	0.0199	22.2	0.0236
Otx2(Homeobox)/EpiLC-Otx2-ChIP-Seq(GSE56098)/Homer	NYTAATCCYB	1	-0.1406	0.9936	358	0.1782	177.7	0.1884
Pbx3(Homeobox)/GM12878-PBX3-ChIP-Seq(GSE32465)/Homer	SCTGTCAMTCAN	1	-0.1391	0.9936	161	0.0801	82.4	0.0874
OCT:OCT(POU	Homeobox)/NPC-Brn1-ChIP-Seq(GSE35496)/Homer	ATGAATATTCATGAG	1	-0.1263	1	1	0.0005	0.9	0.0009
OCT:OCT(POU	Homeobox)/NPC-OCT6-ChIP-Seq(GSE43916)/Homer	YATGCATATRCATRT	1	-0.1113	1	39	0.0194	22.1	0.0234
Pax7(Paired	Homeobox)	long/Myoblast-Pax7-ChIP-Seq(GSE25064)/Homer	TAATCHGATTAC	1	-0.09816	1	7	0.0035	5.4	0.0058
OCT:OCT-short(POU	Homeobox)/NPC-OCT6-ChIP-Seq(GSE43916)/Homer	ATGCATWATGCATRW	1	-0.09507	1	226	0.1125	115.4	0.1224
GFY(?)/Promoter/Homer	ACTACAATTCCC	1	-0.09162	1	25	0.0124	15.5	0.0164
JunD(bZIP)/K562-JunD-ChIP-Seq/Homer	ATGACGTCATCN	1	-0.0881	1	44	0.0219	25.6	0.0271
TATA-Box(TBP)/Promoter/Homer	CCTTTTAWAGSC	1	-0.0719	1	483	0.2404	240.8	0.2554
ZNF415(Zf)/HEK293-ZNF415.GFP-ChIP-Seq(GSE58341)/Homer	GRTGMTRGAGCC	1	-0.05379	1	449	0.2235	225.3	0.2389
GATA(Zf)	IR3/iTreg-Gata3-ChIP-Seq(GSE20898)/Homer	NNNNNBAGATAWYATCTVHN	1	-0.0508	1	75	0.0373	42.5	0.045
Sox2(HMG)/mES-Sox2-ChIP-Seq(GSE11431)/Homer	BCCATTGTTC	1	-0.0481	1	394	0.1961	199.1	0.2111
NF1(CTF)/LNCAP-NF1-ChIP-Seq(Unpublished)/Homer	CYTGGCABNSTGCCAR	1	-0.04377	1	387	0.1926	196.8	0.2087
Sox15(HMG)/CPA-Sox15-ChIP-Seq(GSE62909)/Homer	RAACAATGGN	1	-0.04099	1	482	0.2399	242.6	0.2573
STAT5(Stat)/mCD4+-Stat5-ChIP-Seq(GSE12346)/Homer	RTTTCTNAGAAA	1	-0.03801	1	157	0.0781	84.8	0.0899
MYNN(Zf)/HEK293-MYNN.eGFP-ChIP-Seq(Encode)/Homer	TTCAAAWTAAAAGTC	1	-0.03711	1	66	0.0329	38.2	0.0405
EKLF(Zf)/Erythrocyte-Klf1-ChIP-Seq(GSE20478)/Homer	NWGGGTGTGGCY	1	-0.03596	1	303	0.1508	156.2	0.1656
ZNF692(Zf)/HEK293-ZNF692.GFP-ChIP-Seq(GSE58341)/Homer	GTGGGCCCCA	1	-0.0294	1	216	0.1075	115	0.1219
Cdx2(Homeobox)/mES-Cdx2-ChIP-Seq(GSE14586)/Homer	GYMATAAAAH	1	-0.02743	1	246	0.1224	129.5	0.1373
CHR(?)/Hela-CellCycle-Expression/Homer	SRGTTTCAAA	1	-0.02628	1	262	0.1304	137.1	0.1454
CDX4(Homeobox)/ZebrafishEmbryos-Cdx4.Myc-ChIP-Seq(GSE48254)/Homer	NGYCATAAAWCH	1	-0.02601	1	313	0.1558	162.7	0.1726
Sox4(HMG)/proB-Sox4-ChIP-Seq(GSE50066)/Homer	YCTTTGTTCC	1	-0.02568	1	389	0.1936	199.7	0.2117
Hand2(bHLH)/Mesoderm-Hand2-ChIP-Seq(GSE61475)/Homer	TGACANARRCCAGRC	1	-0.01459	1	389	0.1936	202	0.2142
RORgt(NR)/EL4-RORgt.Flag-ChIP-Seq(GSE56019)/Homer	AAYTAGGTCA	1	-0.01439	1	59	0.0294	36.1	0.0383
RORgt(NR)/EL4-RORgt.Flag-ChIP-Seq(GSE56019)/Homer	AAYTAGGTCA	1	-0.01439	1	59	0.0294	36.1	0.0383
Prop1(Homeobox)/GHFT1-PROP1.biotin-ChIP-Seq(GSE77302)/Homer	NTAATBNAATTA	1	-0.01203	1	171	0.0851	94.3	0.0999
REST-NRSF(Zf)/Jurkat-NRSF-ChIP-Seq/Homer	GGMGCTGTCCATGGTGCTGA	1	-0.007927	1	7	0.0035	7.8	0.0083
E2F7(E2F)/Hela-E2F7-ChIP-Seq(GSE32673)/Homer	VDTTTCCCGCCA	1	-0.00728	1	57	0.0284	36.2	0.0384
ETS:E-box(ETS	bHLH)/HPC7-Scl-ChIP-Seq(GSE22178)/Homer	AGGAARCAGCTG	1	-0.005873	1	75	0.0373	46.5	0.0493
Pknox1(Homeobox)/ES-Prep1-ChIP-Seq(GSE63282)/Homer	SCTGTCAVTCAV	1	-0.004942	1	161	0.0801	91.1	0.0966
Mouse_Recombination_Hotspot(Zf)/Testis-DMC1-ChIP-Seq(GSE24438)/Homer	ACTYKNATTCGTGNTACTTC	1	-0.004003	1	27	0.0134	20.7	0.022
DMRT1(DM)/Testis-DMRT1-ChIP-Seq(GSE64892)/Homer	TWGHWACAWTGTWDC	1	-0.002833	1	84	0.0418	52.8	0.056
Phox2a(Homeobox)/Neuron-Phox2a-ChIP-Seq(GSE31456)/Homer	YTAATYNRATTA	1	-0.001782	1	107	0.0533	65.7	0.0697
Unknown(Homeobox)/Limb-p300-ChIP-Seq/Homer	SSCMATWAAA	1	-0.001669	1	239	0.119	133.2	0.1413
FXR(NR)	IR1/Liver-FXR-ChIP-Seq(Chong_et_al.)/Homer	AGGTCANTGACCTB	1	-0.001489	1	377	0.1877	202.1	0.2143
ZSCAN22(Zf)/HEK293-ZSCAN22.GFP-ChIP-Seq(GSE58341)/Homer	SMCAGTCWGAKGGAGGAGGC	1	-0.001362	1	93	0.0463	58.1	0.0616
E2F1(E2F)/Hela-E2F1-ChIP-Seq(GSE22478)/Homer	CWGGCGGGAA	1	-0.000686	1	138	0.0687	83.4	0.0884
E2F(E2F)/Hela-CellCycle-Expression/Homer	TTSGCGCGAAAA	1	-0.000627	1	16	0.008	15.8	0.0168
Foxh1(Forkhead)/hESC-FOXH1-ChIP-Seq(GSE29422)/Homer	NNTGTGGATTSS	1	-0.000156	1	290	0.1444	164	0.1739
DUX4(Homeobox)/Myoblasts-DUX4.V5-ChIP-Seq(GSE75791)/Homer	NWTAAYCYAATCAWN	1	-9.3e-05	1	7	0.0035	10.8	0.0115
ZNF416(Zf)/HEK293-ZNF416.GFP-ChIP-Seq(GSE58341)/Homer	WDNCTGGGCA	1	-6.9e-05	1	1196	0.5953	600.9	0.6372
TEAD2(TEA)/Py2T-Tead2-ChIP-Seq(GSE55709)/Homer	CCWGGAATGY	1	-5e-05	1	315	0.1568	179.9	0.1908
RARg(NR)/ES-RARg-ChIP-Seq(GSE30538)/Homer	AGGTCAAGGTCA	1	-1.3e-05	1	16	0.008	18.9	0.0201
EBNA1(EBV-virus)/Raji-EBNA1-ChIP-Seq(GSE30709)/Homer	GGYAGCAYDTGCTDCCCNNN	1	-9e-06	1	17	0.0085	19.1	0.0203
Phox2b(Homeobox)/CLBGA-PHOX2B-ChIP-Seq(GSE90683)/Homer	TTAATTNAATTA	1	-6e-06	1	59	0.0294	47	0.0498
T1ISRE(IRF)/ThioMac-Ifnb-Expression/Homer	ACTTTCGTTTCT	1	-5e-06	1	6	0.003	11.8	0.0125
TEAD1(TEAD)/HepG2-TEAD1-ChIP-Seq(Encode)/Homer	CYRCATTCCA	1	-1e-06	1	495	0.2464	277.3	0.294
ZNF189(Zf)/HEK293-ZNF189.GFP-ChIP-Seq(GSE58341)/Homer	TGGAACAGMA	1	0	1	494	0.2459	279.1	0.2959
HINFP(Zf)/K562-HINFP.eGFP-ChIP-Seq(Encode)/Homer	TWVGGTCCGC	1	0	1	109	0.0543	80.6	0.0855
Tbox:Smad(T-box	MAD)/ESCd5-Smad2_3-ChIP-Seq(GSE29422)/Homer	AGGTGHCAGACA	1	0	1	135	0.0672	95.2	0.101
TEAD3(TEA)/HepG2-TEAD3-ChIP-Seq(Encode)/Homer	TRCATTCCAG	1	0	1	568	0.2827	320.2	0.3396
TEAD4(TEA)/Tropoblast-Tead4-ChIP-Seq(GSE37350)/Homer	CCWGGAATGY	1	0	1	490	0.2439	282.6	0.2997
TEAD(TEA)/Fibroblast-PU.1-ChIP-Seq(Unpublished)/Homer	YCWGGAATGY	1	0	1	323	0.1608	207.2	0.2197

## Sheet: Supp. Fig4b (JUNB)
@{"upstream":[2500],"downstream":[2500],"body":[0],"bin size":[10],"ref point":["center"],"verbose":false,"bin avg type":"mean","missing data as zero":true,"min threshold":null,"max threshold":null,"scale":1,"skip zeros":false,"nan after end":false,"proc number":1,"sort regions":"keep","sort using":"mean","unscaled 5 prime":[0],"unscaled 3 prime":[0],"group_labels":["dmr.N.MS.hypo.diff.bed","bg.d…
chr1	1299886	1300409	chr1:1299886-1300409	.	.	0	0	0	0	0	0	0	0	0	0.074726	0.37363	0.74708	0.74708	0.74708	0.74708	0.74708	0.74708	0.74708	0.74708	0.74708	0.74708	0.74708	0.74708	0.74708	0.74708	0.485665	0.186815	0	0	0	0	0	0	0	0	0	0	0	0	0	0	0	0	0
chr6	73522431	73523280	chr6:73522431-73523280	.	.	4.09657	4.36165	3.88205	2.62998	2.46908	2.39754	2.73452	2.51751	2.05555	1.60699	1.27102	1.06474	0.733276	0.50281	0.277964	0.280008	0.243228	0.17988	0.284616	0.288805	0.28639	0.217588	0.142054	0.14039	0.223282	0.501693	0.713033	0.815453	0.8182	1.03194	1.21704	1.42351	1.56994	1.78633	1.96967	2.141	2.19362	2.15013	2.25166	2.2548	2.19104	2.01865	1.85509	1.9941
chr6	89281871	89282264	chr6:89281871-89282264	.	.	1.26049	1.25798	1.25798	1.18309	1.00835	1.00835	1.00674	0.930881	1.10572	1.25533	1.2556	1.25269	1.05391	0.855422	0.75481	0.75481	0.75481	0.578238	0.502216	0.502958	0.500948	0.50042	0.501156	0.251216	0.025164	0	0	0	0.172695	0.16912	0.16912	0.263791	0.37199	0.37199	0.37199	0.432876	0.578879	0.68978	0.942856	1.01414	1.01479	1.01565	1.14879	1.17605
chr6	106114735	106115808	chr6:106114735-106115808	.	.	1.70659	1.57657	1.43732	1.23097	1.19038	1.35366	1.17646	1.02466	1.2078	1.24452	1.33767	1.058	0.71028	0.68166	0.68984	0.69495	0.70517	0.66429	0.784968	0.75259	0.595234	0.49955	0.544222	0.514258	0.48051	0.533219	0.541778	0.714194	0.773597	0.61998	0.67634	0.676205	0.774011	0.73973	0.65752	0.626939	0.50568	0.50709	0.50709	0.50709	0.502155	0.516703	0.466698	0.330131
chr6	106145695	106146248	chr6:106145695-106146248	.	.	0.9769	0.799976	0.78046	0.78046	1.11331	1.17261	1.07492	0.97562	0.97402	0.97357	0.758562	0.58334	0.541651	0.578432	0.57787	0.57834	0.57974	0.579182	0.579647	0.444289	0.19328	0.193311	0.19328	0.193435	0.19359	0.38709	0.387848	0.369198	0.19422	0.291162	0.387405	0.38772	0.387469	0.502432	0.580405	0.580687	0.58163	0.697922	0.768272	0.775828	0.83699	0.737207	0.67634	0.67634
chr6	107668855	107669232	chr6:107668855-107669232	.	.	0.47741	0.58129	0.58129	0.476638	0.412328	0.37204	0.39859	0.249779	0.364255	0.537618	0.66429	0.793077	1.08894	1.34545	1.35	1.33248	1.50313	1.52264	1.67832	1.71154	1.71102	1.8819	2.05164	2.09187	1.78558	2.08474	2.08208	2.0461	1.70489	1.58525	1.54621	1.71429	1.52595	1.4483	1.31396	1.42511	1.46457	1.44601	1.31454	1.31356	1.03131	0.75002	0.881585	0.93897
chr6	107731559	107732000	chr6:107731559-107732000	.	.	0.325386	0	0	0.17968	0.35936	0.359792	0.35936	0.359036	0.35828	0.35828	0.359252	0.35828	0.35828	0.35828	0.35828	0.35828	0.35828	0.358388	0.502388	0.358604	0.35936	0.35936	0.35936	0.360116	0.36044	0.360224	0.35936	0.357308	0.3572	0.3572	0.3572	0.3572	0.3572	0.3572	0.03572	0	0	0	0	0	0	0	0	0
chr6	107917031	107917688	chr6:107917031-107917688	.	.	0.269788	0.30522	0.30999	0.352922	0.386137	0.37204	0.306467	0.273876	0.271832	0.29091	0.365977	0.618476	0.69753	0.747355	0.703484	0.62375	0.853556	0.79718	0.79718	0.609616	0.59257	0.59113	0.58537	0.58537	0.721275	1.02856	0.984696	0.83722	0.83722	0.83722	0.8472	0.685718	0.57141	0.607665	0.876026	0.845204	0.853188	0.843208	0.831532	0.8472	0.530202	0.27912	0.370132	0.594166
chr6	122747647	122748288	chr6:122747647-122748288	.	.	0	0.224178	0.353779	0.296773	0.255804	0.23255	0.239194	0.26577	0.26577	0.272413	0.23255	0.262448	0.26577	0.26577	0.283486	0.31006	0.279054	0	0	0	0	0	0	0.186815	0.410975	0.74708	0.74708	0.74708	0.74708	0.74708	0.74708	0.74708	0.74708	0.74708	0.74708	0.74708	0.746147	0.74397	0.74397	0.37207	0.148828	0	0	0
chr1	11768164	11768575	chr1:11768164-11768575	.	.	0	0	0	0	0	0	0	0	0	0	0	0	0	0	0	0	0	0	0	0	0.074726	0.37363	0.37363	0.37363	0.37363	0.37363	0.37363	0.37363	0.37363	0.37363	0.37363	0.44832	0.74708	0.74708	0.74708	0.74708	0.485665	0.67239	0.74708	0.74708	0.74708	0.74708	0.74708	0.74708
chr6	123448087	123449136	chr6:123448087-123449136	.	.	0	0	0	0	0	0	0	0	0	0	0	0	0	0	0	0	0	0	0	0	0	0	0	0.186815	0.37363	0.485665	0.74708	0.74708	0.74708	0.74708	0.74708	0.74708	0.74708	0.74708	0.74708	0.74708	0.74708	0.74708	0.74708	0.37363	0.37363	0.074726	0	0
chr6	129329247	129330016	chr6:129329247-129330016	.	.	1.12071	1.12071	1.12071	1.12071	1.27009	1.49416	1.71834	1.86235	1.8639	2.16656	2.05452	2.12921	2.24125	2.24125	1.93782	1.48794	1.49167	1.49416	1.49416	1.49416	1.15806	1.08335	0.74708	1.08335	1.00862	0.74708	0.67239	0.37363	0.37363	0.37363	0.37363	0.37363	0.37363	0.37363	0.37363	0.37363	0.37363	0.37363	0.223554	0	0	0	0.223242	0.40926
chr6	130260751	130261600	chr6:130260751-130261600	.	.	2.61488	2.55262	2.5457	2.5232	2.4707	2.15298	2.0995	1.98907	1.94601	1.4271	1.4657	1.53845	1.79193	2.14741	1.579	1.579	1.579	1.579	1.5835	1.73686	2.11581	2.52643	2.42477	2.39439	2.34535	1.94637	1.46471	1.39495	0.880374	0.55802	0.576623	0.68203	0.69753	0.837209	0.760504	0.599359	0.289354	0.20671	0.198442	0.20671	0.224798	0.255804	0.26577	0.215717
chr6	148519983	148520192	chr6:148519983-148520192	.	.	0.41332	0.478266	0.53141	0.770603	0.79718	0.624347	0.55299	0.5422	0.55299	0.546974	0.534544	0.55245	0.52171	0.52171	0.688536	0.814618	0.81826	0.803692	0.705502	0.503165	0.46498	0.5007	0.7206	0.81776	0.822548	1.00969	1.00968	0.720774	0.727425	0.903436	0.73739	0.69753	0.68978	0.62003	0.63553	0.79718	0.79718	0.770603	0.518124	0.560985	0.481034	0.282956	0.282554	0.282688
chr6	149031551	149032624	chr6:149031551-149032624	.	.	1.14483	1.14593	1.62436	1.75237	1.75237	1.79048	1.71454	1.63993	1.78894	2.27699	2.63104	2.64408	2.71795	2.77806	2.64575	2.63989	2.78813	2.63741	2.07057	2.06894	2.08776	2.31234	2.50169	2.5016	2.42751	2.05087	2.03133	2.06959	2.20411	2.29831	2.45177	2.62437	2.73592	2.82223	2.88469	2.57363	2.17475	2.32338	2.37856	2.44761	2.06999	2.12212	2.10181	2.39942
chr6	149474879	149475552	chr6:149474879-149475552	.	.	0.588186	0.620684	0.886083	0.92997	0.92997	0.809278	0.698664	0.57757	0.514828	0.51468	0.514828	0.772535	1.03002	1.04962	1.23964	1.37741	1.37741	1.25701	1.25868	1.38	1.55403	1.64254	1.7811	1.954	2.24802	2.24802	2.30047	1.93936	1.90583	1.80348	1.61363	1.44059	1.56069	1.49134	1.23122	1.3006	1.38732	1.21388	1.07512	0.832353	0.86707	1.02309	0.901188	1.1082
chr6	150633231	150634240	chr6:150633231-150634240	.	.	1.26997	1.26322	1.33764	1.39498	1.55121	1.73942	1.88808	1.94665	2.04296	1.99172	1.85493	1.6223	1.42874	1.10367	0.767966	0.660583	0.65648	0.65785	0.519739	0.465564	0.352432	0.16489	0.08996	0.038678	0	0	0.05984	0.142408	0.241806	0.347234	0.385315	0.519044	0.666291	0.720765	0.869807	0.864222	0.930205	1.21862	1.19688	1.24917	1.45526	1.44096	1.36373	1.25312
chr6	155176191	155176864	chr6:155176191-155176864	.	.	0.379496	0.348316	0.37199	0.282499	0.181232	0.175888	0.172504	0.18604	0.186132	0.354911	0.372494	0.372368	0.298618	0.18667	0.186554	0.18638	0.18623	0.18608	0.18608	0.18608	0.20468	0.37237	0.372312	0.37208	0.29768	0.185906	0.185964	0.18629	0.186346	0.18604	0.185594	0.203632	0.369404	0.36811	0.355166	0.350385	0.24151	0.172504	0.16954	0.16718	0.163765	0.15878	0.15588	0.15488
chr6	155180687	155182048	chr6:155180687-155182048	.	.	0	0	0	0	0	0	0	0	0	0.074232	0.173228	0.16912	0.16912	0.329716	0.329716	0.326898	0.301407	0.246459	0.244908	0.253317	0.2657	0.2657	0.263931	0.27592	0.288525	0.186025	0.187096	0.18728	0.093915	0	0.131684	0.18812	0.18812	0.18815	0.18866	0.18872	0.18872	0.18872	0.18872	0.18863	0.18842	0.18842	0.1886	0.377305
chr6	156564735	156565424	chr6:156564735-156565424	.	.	0.350008	0.441216	0.46498	0.46498	0.472994	0.47335	0.474483	0.500004	0.475924	0.454648	0.424112	0.239004	0.237934	0.231324	0.234659	0.23255	0.209294	0.264554	0.37199	0.37199	0.361844	0.326898	0.30999	0.170526	0.323243	0.400921	0.418486	0.444316	0.459436	0.481425	0.627496	0.72439	0.725272	0.508657	0.48485	0.48436	0.483674	0.486711	0.48797	0.439004	0.48777	0.48857	0.488972	0.48978
chr6	157465503	157465984	chr6:157465503-157465984	.	.	0.95811	0.95811	0.958882	1.03206	1.07598	0.95619	0.955999	0.953135	1.1427	1.19052	1.18814	1.47327	1.61585	1.52382	1.42742	1.42742	1.42771	1.66338	1.80598	1.68488	1.41729	1.15316	1.06523	1.07257	0.93001	1.00234	1.02299	0.725375	0.818373	0.82664	0.82664	0.929974	0.992008	1.01267	0.82664	1.03564	1.15612	1.15612	1.15882	1.16062	1.16244	1.1151	0.93027	0.790764
chr6	159077199	159077936	chr6:159077199-159077936	.	.	0.83137	0.888928	0.934782	0.614274	0.206511	0.18604	0.182656	0.180762	0.18902	0.18926	0.18917	0.186284	0.16912	0.093018	0	0.02862	0.149065	0.163532	0.28614	0.314762	0.426184	0.42925	0.53857	0.633315	0.57627	0.594375	0.690854	0.982108	1.29639	1.35276	1.33021	1.21864	1.20559	1.25831	1.23859	1.32033	1.24003	1.16848	1.15119	1.2677	1.36376	1.35607	1.23224	0.905776
chr6	159094223	159094448	chr6:159094223-159094448	.	.	0.80947	0.80947	0.746481	0.604173	0.72485	0.462764	0.401942	0.40065	0.40065	0.40065	0.400583	0.39998	0.340368	0.279205	0.39868	0.418887	0.598965	0.600222	0.661519	0.782936	0.746138	0.867249	0.96088	0.87928	0.887735	0.971762	1.2101	1.20867	1.36798	1.17209	1.0348	0.91308	0.84546	0.810235	0.7609	0.811636	0.67634	0.538565	0.572144	0.66446	0.80537	0.643386	0.604173	0.544717
chr6	159127503	159128288	chr6:159127503-159128288	.	.	2.08042	2.06669	1.94263	2.01493	1.86061	1.77205	1.56865	1.38753	1.47484	1.40778	1.38619	1.33922	1.34073	1.18381	1.11524	1.09293	0.890728	0.89057	0.889076	0.88891	0.909776	1.10686	1.10501	1.10501	0.706859	0.486518	0.442883	0.44363	0.443132	0.421122	0.399278	0.44363	0.44363	0.444211	0.444953	0.446574	0.310259	0.21433	0.24832	0.415981	0.474867	0.779966	0.79343	0.784358
chr6	159836943	159837584	chr6:159836943-159837584	.	.	0.35345	0.340139	0.31006	0.292344	0.31006	0.262448	0.23255	0.23255	0.372008	0.53141	0.53141	0.575695	0.557996	0.33525	0.36044	0.36044	0.36077	0.615599	0.908306	1.0894	1.09006	1.09106	1.09327	1.05774	0.72942	0.730316	0.73166	0.73166	0.73166	0.733694	0.73392	0.734146	0.660544	0.368066	0.036932	0.368636	0.36875	0.36875	0.360334	0.36592	0.326818	0.496012	0.899034	0.876896
chr6	161379487	161380576	chr6:161379487-161380576	.	.	0.623128	0.65103	0.674275	0.485688	0.52171	0.48782	0.633782	0.68756	0.51066	0.51066	0.50644	0.439574	0.23255	0.23255	0.211878	0.20671	0.24371	0.24495	0.242022	0.24007	0.243486	0.24495	0	0	0	0	0	0.04899	0.465297	0.48978	0.50533	0.51066	0.51287	0.60451	0.69753	0.63553	0.840314	1.04954	0.959492	0.82664	0.82664	0.82664	0.777038	0.539393
chr6	162153279	162154256	chr6:162153279-162154256	.	.	0.31006	0.341065	0.353467	0.31006	0.270199	0.26577	0.279057	0.283486	0.26577	0.305631	0.316261	0.15503	0	0	0	0.217042	0.31006	0.31006	0.619998	0.745214	0.745525	0.74397	0.744281	0.74708	0.74708	0.746458	0.74708	0.746769	0.74708	0.74708	0.67239	0.37363	0.37363	0.298904	0	0	0	0	0	0	0	0	0	0
chr6	162856127	162857200	chr6:162856127-162857200	.	.	1.49416	1.49416	1.49416	1.83043	1.86779	1.86779	1.68098	1.49416	1.60625	1.7557	1.49416	1.1954	1.12071	0.859169	0.74708	0.74708	0.74708	0.74708	0.597389	0.37363	0.37363	0.37363	0.373162	0.37207	0.10542	0.302974	0.26577	0.26577	0.26577	0.498195	0.43915	0.41332	0.430295	0.575695	0.61998	0.61998	0.61998	0.61998	0.719172	0.74397	0.52301	0.37363	0.37363	0.37363
chr6	162880911	162882768	chr6:162880911-162882768	.	.	0.74708	0.74708	0.74708	0.5977	0.37363	0.37363	0.37363	0.37363	0.37363	0.37363	0.37363	0.37363	0.37363	0.37363	0.186815	0	0	0	0	0	0	0.224178	0.37363	0.37363	0.37363	0.37363	0.37363	0.485665	0.74708	0.971258	1.45681	1.49416	1.49416	1.49416	1.49416	1.53152	1.83043	1.49416	1.49416	1.49354	1.49416	1.68098	1.86779	1.56889
chr1	12004558	12006544	chr1:12004558-12006544	.	.	0.159905	0.200316	0.293295	0.355086	0.50729	0.524195	0.594648	0.805979	0.851715	0.89057	0.89057	0.91284	1.11327	1.11327	1.11446	1.11733	1.11733	0.916171	1.07263	0.961377	0.896852	0.76264	0.5832	0.44859	0.4491	0.449865	0.45029	0.315236	0.2252	0.2252	0.450301	0.67549	0.833053	0.833053	0.67549	0.67549	0.67549	0.67549	0.67549	0.67549	0.67549	0.67549	0.67549	0.67549
chr6	165883807	165884512	chr6:165883807-165884512	.	.	0.32975	0.32975	0.329841	0.328931	0.32884	0.32793	0.326943	0.326674	0.32775	0.32793	0.163965	0	0	0	0	0	0	0	0	0	0	0	0	0	0	0	0	0	0	0	0	0	0.082684	0.214462	0.20671	0.20671	0.20671	0.245457	0.500409	0.584552	0.619054	0.61535	0.60769	0.60003
chr6	166687967	166688384	chr6:166687967-166688384	.	.	1.02795	1.01279	0.96582	0.73473	0.715948	0.680578	0.67927	0.687118	0.69235	0.671807	0.554395	0.219865	0.21433	0.21433	0.21358	0.21058	0.213205	0.171464	0	0	0	0	0.137184	0.23082	0.226896	0.212635	0.209121	0.200853	0.174196	0.16912	0.17758	0.160666	0.16856	0.15503	0.15503	0.159257	0.162075	0.145163	0.050736	0.16912	0.147872	0.144293	0.142078	0.155246
chr6	166688399	166688752	chr6:166688399-166688752	.	.	0.147872	0.144293	0.142078	0.155246	0.152644	0.400607	0.568202	0.539586	0.610442	0.61998	0.61998	0.596135	0.555938	0.564114	0.400374	0.394513	0.443558	0.529378	0.61998	0.653796	0.603084	0.187717	0.208501	0.224788	0.215905	0.21433	0.21208	0.21058	0.42107	0.427062	0.578591	0.638394	0.58517	0.42107	0.43888	0.44446	0.43804	0.42934	0.43636	0.43636	0.44284	0.4396	0.43636	0.329725
chr6	166907455	166908048	chr6:166907455-166908048	.	.	0.45628	0.387853	0.228278	0.22863	0.228366	0.228498	0.22819	0.227845	0.227234	0.407798	0.451899	0.451828	0.655445	0.67805	0.67866	0.56604	0.45281	0.611332	0.928265	1.13207	1.13229	1.13574	1.13987	1.14118	1.07434	1.02774	1.14183	1.04999	0.914652	0.917072	0.9195	0.920034	0.874737	0.619902	0.550656	0.457761	0.45715	0.456976	0.45768	0.453559	0.41332	0.20671	0.20671	0.196375
chr6	167046767	167047312	chr6:167046767-167047312	.	.	0.438325	0.459394	0.457238	0.45715	0.365654	0.228147	0.22776	0.22776	0.386764	0.454192	0.452982	0.45281	0.498102	0.67927	0.678782	0.66516	0.516675	0.420374	0.44859	0.448422	0.492536	0.67168	0.67168	0.626894	0.44667	0.445758	0.44529	0.44529	0.283081	0.190549	0.16912	0.180964	0.18604	0.18604	0.18604	0.199079	0.066069	0	0	0	0	0	0	0
chr6	167131231	167131504	chr6:167131231-167131504	.	.	0.486682	0.84167	0.99819	1.10912	1.10912	0.89969	0.618743	0.679996	0.792124	0.780545	0.792159	0.750014	0.73062	0.72726	0.72726	0.711984	0.497406	0.349994	0.17651	0.177045	0.179711	0.17651	0.173496	0.016912	0.135278	0.16134	0.152594	0.133902	0.186905	0.253317	0.327738	0.391365	0.444096	0.49601	0.501438	0.585165	0.58129	0.592915	0.624465	0.582831	0.48361	0.47431	0.645676	0.722058
chr6	167377567	167378032	chr6:167377567-167378032	.	.	0	0	0	0	0	0	0	0	0	0	0	0	0	0	0	0	0	0	0	0	0	0	0	0	0	0	0	0	0	0	0	0	0	0	0	0	0	0	0	0	0	0	0	0
chr6	167396991	167397472	chr6:167396991-167397472	.	.	0.746769	0.443118	0.690962	0.72732	0.72732	1.04925	0.93004	0.93004	0.903468	0.724105	0.62003	0.805979	0.767262	0.62778	0.62003	0.62003	0.725393	0.743996	0.62003	0.62003	0.580148	0.584552	0.61998	0.61998	0.69676	0.859169	0.971258	0.896532	1.12071	1.12071	1.12071	1.08335	0.74708	0.74708	0.74708	0.74708	0.74708	0.896532	1.12071	1.38213	1.49416	1.1954	1.12071	0.783821
chr1	12078360	12079049	chr1:12078360-12079049	.	.	0.362208	0.362471	0.362529	0.254176	0.181776	0.182049	0.07288	0	0	0	0	0	0.054978	0.183636	0.183576	0.183364	0.348048	0.366852	0.366582	0.36586	0.3653	0.365356	0.36586	0.365356	0.511452	0.531553	0.50729	0.50729	0.371994	0.473474	0.423118	0.345434	0.271832	0.284096	0.2657	0.271832	0.327338	0.335352	0.335352	0.30436	0.376225	0.5584	0.962814	1.11228
chr6	168452831	168453232	chr6:168452831-168453232	.	.	0	0	0	0	0	0	0	0.186815	0.37363	0.635045	0.74708	0.74708	0.74708	0.74708	0.971258	1.12071	1.12071	1.12071	1.12071	1.12071	1.12071	1.12024	1.11838	0.74708	0.67239	0.37363	0.37363	0.37363	0.37363	0.336267	0	0	0	0	0	0	0	0	0	0	0	0	0.334863	0.37207
chr6	169263167	169264256	chr6:169263167-169264256	.	.	0.650999	0.93004	1.07885	1.04165	0.77501	0.53141	0.631075	0.79718	0.79718	0.86361	0.93004	0.837038	0.79718	0.86361	0.61998	0.743109	1.02511	0.95769	0.955125	1.02596	1.26314	1.26314	0.979001	0.94743	0.960255	0.965385	0.942564	0.925935	0.90011	0.913904	0.9231	0.523115	0.269968	0.255804	0.23255	0.069765	0	0	0	0	0	0	0	0
chr6	169395199	169396800	chr6:169395199-169396800	.	.	0.745525	0.670198	0.384446	0.31006	0.31006	0.31006	0.5766	0.74397	0.745214	0.784443	1.12071	0.896532	1.12071	1.12071	1.12071	1.27009	1.49416	1.71834	1.86779	1.86779	1.86779	2.16656	1.86779	1.90514	2.27861	2.3907	2.24125	1.90514	1.86779	1.86779	1.86779	1.53152	1.45681	1.12071	1.11885	1.11605	0.93001	0.744281	0.74708	0.52301	0.149452	0	0	0
chr6	169860079	169860784	chr6:169860079-169860784	.	.	0.93004	1.27099	1.23999	1.11153	1.02296	1.08496	1.23995	1.08053	1.20278	1.11605	0.855594	0.655404	0.53141	0.53141	0.53141	0.53141	0.451718	0.053154	0	0	0	0	0	0	0	0	0	0	0	0	0	0	0	0	0.124024	0.31006	0.31006	0.31006	0.31006	0.334864	0.37207	0.334864	0.301202	0.26577
chr6	170067167	170067632	chr6:170067167-170067632	.	.	0	0	0	0	0	0	0	0	0	0	0	0	0	0	0	0	0	0	0	0	0	0	0	0	0	0	0	0	0	0	0	0	0	0	0	0	0	0	0	0	0	0	0	0
chr6	170073935	170075344	chr6:170073935-170075344	.	.	0.37363	0.37363	0.37363	0.37363	0.363494	0.35303	0.754344	1.02862	1.02862	1.02862	1.04074	1.05589	0.719983	0.70185	0.718748	0.72732	0.72732	0.72732	0.733248	0.7372	0.559858	0.425125	0.203093	0.180964	0.16912	0.172504	0.316205	0.348316	0.30999	0.298065	0.267744	0.2657	0.2657	0.267744	0.34934	0.533504	0.607628	0.506341	0.454648	0.518124	0.491552	0.558	0.46498	0.498195
chr6	170081359	170081968	chr6:170081359-170081968	.	.	0.204643	0.202576	0.263661	0.27592	0.280008	0.24801	0.24801	0.2167	0.268686	0.306766	0.287534	0.200142	0.204494	0.221564	0.21883	0.228399	0.21883	0.217552	0.130609	0.114319	0.118787	0.12403	0.12436	0.125724	0	0	0	0	0	0	0	0	0	0	0	0	0	0	0	0	0	0	0	0
chr6	170082463	170083296	chr6:170082463-170083296	.	.	0.37363	0.37363	0.373006	0.37363	0.67239	0.67239	0.37363	0.37363	0.373318	0.37207	0.334864	0.31006	0.322462	0.634266	0.74708	0.74708	0.74708	0.74708	0.74708	0.635045	0.37363	0.37363	0.37363	0.373006	0.373162	0.37363	0.37363	0.37363	0.298904	0	0	0	0.149452	0.37363	0.372382	0.372694	0.37363	0.410975	0.74708	0.74708	0.74708	0.74708	0.74708	0.74708
chr6	170088511	170089008	chr6:170088511-170089008	.	.	1.23773	1.23709	1.23709	1.0523	0.929584	0.61855	0.618389	0.61855	0.308864	0.30854	0.46274	0.308382	0.30695	0.30695	0.30695	0.30695	0.305898	0.30543	0.30543	0.30543	0.30543	0.304956	0.30464	0.305035	0.30543	0.397797	0.916602	0.91613	0.91613	0.91613	0.91613	0.91849	0.91849	0.91849	0.91849	0.845704	0.906359	0.91849	0.91849	0.821206	0.856655	0.366753	0	0
chr1	12203428	12205185	chr1:12203428-12205185	.	.	0.918568	0.862522	0.88044	0.89283	0.706826	0.554807	0.62269	0.74402	0.786492	0.781183	0.765256	0.908049	1.00429	0.96629	0.77501	0.883503	1.085	1.12902	0.94609	0.888965	0.88241	0.670622	0.371125	0.359862	0.36475	0.370473	0.382851	0.382785	0.373935	0.36867	0.36091	0.054005	0.188213	0.198078	0.199386	0.31739	0.396062	0.391542	0.574463	0.587361	0.678592	0.743114	0.739616	0.748864
chr6	170450735	170451456	chr6:170450735-170451456	.	.	0.33621	0.201726	0	0	0	0	0	0	0	0	0	0	0	0	0	0.093018	0.31006	0.32903	0.33716	0.337255	0.338692	0.33908	0.33908	0.33908	0.340032	0.341352	0.34096	0.34096	0.340316	0.34004	0.338497	0.067622	0	0	0	0	0	0	0	0	0	0.271552	0.33956	0.34004
chr7	57608	58907	chr7:57608-58907	.	.	0.15503	0.02862	0	0	0	0	0.124024	0.165742	0.198442	0.20671	0.189607	0.170812	0.232918	0.26577	0.666222	0.799476	0.798615	0.85337	1.06665	1.06282	1.06282	0.984372	0.928706	1.04343	1.05313	1.302	1.33337	1.33337	1.36367	1.50005	1.09346	1.10104	1.06454	0.86087	0.93911	1.04343	1.04343	1.09008	1.22562	1.23521	1.07275	0.82664	0.82664	0.82664
chr1	1330425	1331477	chr1:1330425-1331477	.	.	0.75632	0.75632	0.429542	0.25268	0.101072	0	0	0	0	0	0	0	0	0	0	0	0.025215	0.251216	0.251163	0.251057	0.250216	0.25006	0.249849	0.24901	0.24901	0.37346	0.647316	0.712347	0.732103	0.713077	0.62778	0.62003	0.458804	0.390593	0.576623	0.62003	0.68203	0.69753	0.69753	0.69753	0.822505	0.620025	0.467652	0.50417
chr7	81992	82281	chr7:81992-82281	.	.	0	0	0	0	0	0	0	0	0	0	0	0	0	0	0	0	0	0	0	0	0	0	0	0	0	0	0	0	0	0	0	0	0	0	0	0	0	0	0	0	0	0	0	0
chr7	129027	129612	chr7:129027-129612	.	.	0.74397	0.485665	0.37363	0.37363	0.37363	0.37363	0.37363	0.37363	0.37363	0.37363	0.37363	0.37363	0.37363	0.37363	0.298904	0	0	0	0	0	0	0.149452	0.410975	0.74708	0.74708	0.74708	0.74708	0.74708	0.74708	0.74708	0.74708	0.74708	0.74708	0.74708	0.74708	0.74708	0.74708	0.410975	0.149452	0	0	0	0	0
chr7	321229	321904	chr7:321229-321904	.	.	0.36374	0.54553	0.738975	0.74397	0.74397	0.715649	0.708033	0.68019	0.683782	0.994327	1.02862	1.02862	1.02306	1.05892	0.882405	0.70589	0.70589	0.35303	0.34293	0.34293	0.35202	0.35101	0.356243	0.35303	0.211818	0	0	0	0	0.37363	0.37363	0.37363	0.37363	0.37363	0.373474	0.37207	0.372382	0.37363	0.372226	0.37207	0.37207	0.37207	0.37207	0.37207
chr1	12769848	12770581	chr1:12769848-12770581	.	.	1.17912	1.32858	1.14255	0.916738	0.79718	0.876896	0.650986	0.744281	0.745214	0.74708	0.746147	0.373474	0.37363	0.336267	0.37363	0.485665	0.74708	0.74708	0.74708	0.745525	0.74708	0.745836	0.681975	0.575695	0.61998	0.61998	0.688708	1.37255	1.35556	1.34561	1.55001	1.30196	1.23995	1.41178	1.37138	1.62929	1.55001	1.68145	1.41144	1.55001	1.85993	1.78022	1.40824	1.06282
chr1	13369225	13369625	chr1:13369225-13369625	.	.	0	0	0	0	0	0	0	0	0	0	0	0	0	0	0	0	0	0	0	0	0	0	0	0	0	0	0	0	0	0	0	0	0	0	0	0	0	0	0	0	0	0	0	0
chr7	406830	407620	chr7:406830-407620	.	.	0	0	0	0	0	0	0	0	0	0	0	0	0	0	0	0	0	0	0	0	0	0	0	0	0	0	0.278152	0.74397	0.74397	0.746147	0.744281	0.744281	0.74708	0.74708	0.74708	0.74708	0.74708	0.74708	0.74708	0.74708	0.74708	0.632711	0.148828	0
chr7	412012	412911	chr7:412012-412911	.	.	0.37363	0.37363	0.37363	0.560355	0.52301	0.37363	0.37363	0.37363	0.37363	0.37363	0.37363	0.37363	0.37363	0.37363	0.44832	0.74708	0.74708	0.74708	0.74708	0.37363	0.37363	0.37363	0.37363	0.37363	0.37363	0.37363	0.37363	0.37363	0.37363	0.37363	0.112089	0	0	0	0	0	0	0	0	0	0	0	0	0
chr7	537788	538191	chr7:537788-538191	.	.	0.325597	0.313545	0.279054	0	0	0	0	0.103077	0.34293	0.342138	0.615364	0.68255	0.68177	0.68177	0.68085	0.67993	0.679351	0.67993	0.678193	0.678	0.678	0.678	0.677614	0.405702	0.337635	0.236012	0	0	0	0	0	0	0	0	0	0	0	0	0	0	0	0	0	0
chr7	542717	544053	chr7:542717-544053	.	.	0.574957	0.67365	0.61998	0.61998	0.731571	0.745214	0.745104	0.724911	0.58898	0.524767	0.511481	0.46498	0.518124	0.318898	0.26577	0.079731	0	0	0	0	0	0	0	0	0	0	0	0	0	0	0	0	0	0	0	0	0	0	0	0	0	0	0	0
chr7	597816	598089	chr7:597816-598089	.	.	0.621831	0.633898	0.629468	0.617578	0.606128	0.160012	0	0	0.018604	0.18604	0.186934	0.184795	0.170812	0.170812	0.175474	0.295402	0.364254	0.393231	0.527922	0.531821	0.608954	0.71324	0.68435	0.710155	0.630335	0.55221	0.538962	0.543858	0.528318	0.583963	0.696384	0.651167	0.633853	0.519962	0.46502	0.469247	0.342401	0.357172	0.37378	0.351698	0.33817	0.388906	0.481928	0.50729
chr7	774699	775014	chr7:774699-775014	.	.	0.357308	0.357956	0.3572	0.357956	0.35828	0.357956	0.3572	0.3572	0.356451	0.35613	0.35613	0.35613	0.3112	0.239194	0.239194	0	0	0.069765	0.242516	0.217046	0.20671	0.20671	0.20671	0.227382	0.245838	0.283486	0.301202	0.270199	0.318314	0.335842	0.31006	0.318864	0.35408	0.070816	0	0	0	0	0	0	0	0	0	0.28076
chr7	920608	920774	chr7:920608-920774	.	.	0.92997	0.962444	0.682013	0.539417	0.368608	0.33817	0.374243	0.41332	0.53217	0.64328	0.63553	0.62003	0.62003	0.767967	0.639375	0.552762	0.53141	0.541515	0.542846	0.572507	0.57278	0.57278	0.572643	0.57141	0.313382	0.283898	0.28377	0.28377	0.28377	0.282891	0.281357	0.28043	0.279577	0.273128	0.23255	0.222731	0.206711	0.23255	0.23255	0.23255	0.23255	0.23255	0.23255	0.24916
chr7	949772	950729	chr7:949772-950729	.	.	0.037208	0	0	0	0	0.162785	0.23255	0.23255	0.23255	0.283486	0.31006	0.342729	0.34561	0.379385	0.689461	0.85963	1.03159	1.03159	1.03159	1.03159	0.960331	0.753095	1.02567	1.1282	1.36356	1.36207	1.36317	1.36706	1.36745	1.16179	1.02273	0.680666	0.679737	0.676649	0.878942	1.00765	1.00677	0.752359	0.620216	0.367736	0.30008	0.304682	0.58459	0.618594
chr7	956660	957336	chr7:956660-957336	.	.	0	0	0	0	0.200522	0.28646	0.285295	0.28509	0.28509	0.285022	0.273498	0.276046	0.286253	0.285498	0.280954	0.26577	0.26577	0.271566	0.28509	0.228344	0	0	0	0	0	0	0	0	0	0	0	0	0	0	0	0.186039	0.262448	0.268468	0.291503	0.28866	0.26577	0.259126	0.290052	0.28178
chr1	13712805	13713760	chr1:13712805-13713760	.	.	1.59093	1.58554	1.57845	1.57636	1.48598	1.35087	1.17079	1.12535	1.12365	1.12365	1.07752	0.62807	0.269198	0.22435	0.022435	0	0	0	0	0	0	0	0	0	0	0	0	0	0	0	0	0.066927	0.424528	0.447666	0.440864	0.41332	0.44775	0.41332	0.409187	0.33817	0.33817	0.33817	0.33817	0.335352
chr7	1102995	1104220	chr7:1102995-1104220	.	.	0	0	0	0	0	0	0	0	0	0	0.08512	0.10336	0.111218	0.13111	0.130225	0.13288	0.139012	0.276335	0.449517	0.48253	0.49934	0.49948	0.49927	0.49864	0.497342	0.445081	0.328492	0.32734	0.32698	0.32698	0.326712	0.326398	0.29324	0.244118	0.162617	0.162617	0.162479	0.162193	0.16198	0.161571	0.16133	0.16144	0.160912	0.160554
chr7	1144704	1145328	chr7:1144704-1145328	.	.	0.426313	0.42107	0.430151	0.43483	0.400921	0.435118	0.395769	0.533216	0.76981	0.665601	0.650297	0.62003	0.475333	0.41332	0.41332	0.417928	0.44122	0.44203	0.44041	0.452012	0.46153	0.485128	0.425018	0.225054	0	0	0	0	0.199603	0.485133	0.532542	0.535758	0.53333	0.53333	0.53333	0.53333	0.53333	0.693362	0.80005	0.843932	0.92997	0.898971	0.95654	0.860238
chr7	1183694	1184351	chr7:1183694-1184351	.	.	0.242516	0.31006	0.348636	0.343814	0.35882	0.36044	0.36044	0.36044	0.36044	0.36176	0.363846	0.329328	0	0	0	0	0	0	0	0	0	0.212616	0.26577	0.425154	0.61998	0.61998	0.61998	0.61998	0.61998	0.679119	0.655846	0.666824	0.672037	0.68569	0.69983	0.69781	0.568552	0.34293	0.51431	0.34596	0.35303	0.370581	0.37363	0.37363
chr7	1365480	1366924	chr7:1365480-1366924	.	.	1.12071	1.12071	0.859169	0.44832	0.37363	0.37363	0.560355	0.74708	0.74708	0.729296	0.72732	0.72732	0.72732	0.72732	0.472814	0.36374	0.37134	0.37207	0.371237	0.347636	0.31006	0.270199	0	0	0	0	0.162785	0.279057	0.31006	0.31006	0.353467	0.341065	0.309175	0.26577	0.242516	0.259126	0.283486	0.334864	0.300981	0.23255	0.441737	0.383362	0.18604	0.182656
chr7	1377252	1377634	chr7:1377252-1377634	.	.	0.37363	0.37363	0.37363	0.37363	0.37363	0.074726	0	0	0	0	0	0	0	0	0	0	0	0	0.298904	0.37363	0.37363	0.37363	0.37363	0.37363	0.37363	0.37363	0.37363	0.37363	0.37363	0.37363	0.37363	0.37363	0.37363	0.261541	0	0	0	0	0	0	0	0	0	0
chr7	1441855	1442152	chr7:1441855-1442152	.	.	0	0	0	0	0	0	0	0	0	0	0	0	0	0.152208	0.159257	0.265462	0.330149	0.32408	0.29091	0.296021	0.2657	0.26625	0.2657	0.2657	0.27592	0.302835	0.29091	0.30045	0.238464	0.21939	0.269085	0.196134	0.191126	0.192974	0.19051	0.255774	0.396062	0.397368	0.406139	0.418206	0.42856	0.42856	0.43807	0.451975
chr7	1446724	1447039	chr7:1446724-1447039	.	.	1.12071	1.12071	1.12071	1.12071	1.12071	1.12071	1.12071	1.12071	1.04598	0.821806	0.74708	0.74708	0.74708	0.74708	0.37363	0.37363	0.37363	0.37363	0.37363	0.37363	0.37363	0.37363	0.37363	0.37363	0.224178	0	0	0	0.261541	0.37363	0.67239	0.74708	0.74708	0.74708	0.74708	0.74708	0.74708	0.74708	0.74708	0.74708	0.74708	0.74708	0.74708	0.67239
chr7	1533543	1534478	chr7:1533543-1534478	.	.	0.033824	0	0	0	0.087552	0.114228	0.114912	0.102464	0.09792	0.09302	0.091248	0.103438	0.196878	0.226151	0.24801	0.240255	0.244908	0.240473	0.250215	0.354632	0.311699	0.38797	0.416986	0.46502	0.477701	0.46502	0.670704	0.527004	0.50729	0.642395	0.67607	0.675152	0.593869	0.662605	0.662578	0.596135	0.42493	0.37204	0.39328	0.37735	0.390625	0.332145	0.27592	0.256855
chr7	1544335	1544610	chr7:1544335-1544610	.	.	0	0	0	0	0	0	0	0	0	0	0	0	0	0.356665	0.392904	0.712956	0.7111	0.781126	1.06523	1.06333	1.06113	1.05892	1.05892	1.16667	1.41598	1.41178	1.41178	1.41178	1.23535	1.05923	0.849202	0.70589	0.70589	0.458888	0.35303	0.35303	0.35303	0.35303	0.35303	0.070606	0	0	0	0
chr7	1568749	1569543	chr7:1568749-1569543	.	.	0.598973	0.60003	0.599124	0.596192	0.381119	0.207332	0	0	0	0	0	0	0	0	0	0	0	0	0	0	0	0	0	0	0	0.186039	0.174571	0.166302	0.16912	0.157848	0.151451	0.151451	0.146679	0.141056	0.13288	0.13288	0.130225	0.12757	0.143442	0.16912	0.332534	0.355831	0.37199	0.449482
chr7	1706369	1706926	chr7:1706369-1706926	.	.	0.316715	0.310994	0.315049	0	0	0.176383	0.29275	0.29275	0.29275	0.29275	0.29275	0.48005	0.594166	0.60003	0.593168	0.48122	0.345556	0.28614	0.28614	0.28614	0.257528	0.1431	0.151622	0.1258	0.12248	0.11628	0.101916	0	0	0	0	0	0	0	0	0	0	0	0	0	0.10912	0.2728	0.275328	0.27912
chr7	1715392	1717110	chr7:1715392-1717110	.	.	0.74708	0.74708	0.74708	0.74708	0.74708	0.74708	0.74708	0.410507	0.037207	0	0	0	0	0	0	0	0	0	0	0	0	0	0	0	0	0	0.261541	0.485665	0.74708	0.74708	0.74708	0.74708	0.74708	0.74708	0.74708	0.74708	0.74708	0.74708	0.74708	0.74708	0.74708	0.67239	0.37363	0.074726
chr7	1726435	1726748	chr7:1726435-1726748	.	.	0.481999	0.433984	0.46498	0.429851	0.35508	0.372002	0.46502	0.469247	0.591815	0.665068	0.480516	0.636888	0.61998	0.659432	0.585411	0.430272	0.477701	0.50729	0.512363	0.595226	0.70869	0.483069	0.37199	0.390593	0.434	0.560276	0.405818	0.480226	0.512363	0.542801	0.582824	0.62003	0.62003	0.62003	0.589025	0.55802	0.624677	0.752074	0.774501	0.612812	0.308103	0.26092	0.234828	0
chr7	1733326	1734210	chr7:1733326-1734210	.	.	1.12071	1.12071	1.12071	1.12071	1.12071	1.12071	1.34478	1.23274	0.821806	0.74708	1.12071	0.784443	0.74708	0.971258	1.12071	1.79306	2.12921	2.24125	2.24125	2.46543	2.61488	2.57752	2.45703	2.60399	2.60399	2.10176	2.19472	2.23192	1.90334	1.55001	1.50041	1.04163	0.74397	0.74397	0.70678	0.37207	0.37207	0.336267	0	0	0	0	0	0
chr1	14778696	14779553	chr1:14778696-14779553	.	.	0.26577	0.283486	0.186036	0	0	0	0	0	0.200509	0.240301	0.31006	0.31006	0.31006	0.31006	0.31006	0.32036	0.464152	0.66301	0.593409	0.566838	0.63609	0.65934	0.658794	0.49318	0.49318	0.887708	1.28145	1.31142	1.31142	1.31287	1.31868	1.31868	1.02041	0.98636	0.98636	0.985272	0.98175	0.98094	0.98094	0.98337	0.59106	0.197304	0	0.230188
chr7	1747673	1748144	chr7:1747673-1748144	.	.	0	0	0	0	0	0	0	0	0	0	0	0	0	0	0	0	0	0	0	0.224178	0.37363	0.37363	0.37363	0.37363	0.37363	0.37363	0.37363	0.37363	0.37363	0.37363	0.37363	0.37363	0.37363	0.37363	0.336267	0	0	0	0	0	0	0	0	0
chr7	2055870	2056364	chr7:2055870-2056364	.	.	0.410975	0.74708	0.74708	0.67239	0.37363	0.37363	0.37363	0.37363	0.37363	0.37363	0.37363	0.37363	0.670835	0.744281	0.74397	0.745525	0.52301	0.37363	0.37363	0.37363	0.37363	0.37363	0.37363	0.37363	0.37363	0.560355	1.12066	1.38213	1.12071	1.12071	1.12071	1.12071	1.12071	1.12071	1.12071	1.12071	1.12071	1.34478	1.49416	1.49416	1.49416	1.04598	0.44832	0.37363
chr7	2100620	2100951	chr7:2100620-2100951	.	.	0	0	0	0	0	0	0	0	0	0	0	0	0	0	0	0	0	0	0	0	0	0	0	0	0	0.076322	0.156439	0.16912	0.144851	0.15286	0.184348	0.171944	0.15503	0.15503	0.180964	0.195719	0.207556	0.20671	0.204075	0.195118	0.20332	0.162717	0.485916	0.546435
chr7	2166091	2166411	chr7:2166091-2166411	.	.	0.629708	0.894704	0.707495	0.836994	0.919637	0.768771	0.785312	0.37199	0.365226	0.344934	0.32408	0.335352	0.33817	0.32408	0.30999	0.298065	0.318853	0.437426	0.449517	0.30999	0.306086	0.312808	0.389273	0.37199	0.529271	0.577751	0.55802	0.55802	0.497147	0.50729	0.60872	0.764644	0.417462	0.41332	0.41332	0.423652	0.392655	0.37199	0.576623	0.55801	0.46498	0.48482	0.485876	0.48002
chr7	2255388	2256046	chr7:2255388-2256046	.	.	0.268469	0.268588	0.26913	0.322932	0.53814	0.322932	0.26913	0.26913	0.26913	0.26913	0.26913	0.324238	0.54052	0.75604	0.809	0.809	0.809	0.810104	0.810656	0.620203	0.539536	0.54052	0.54052	0.540028	0.540274	0.540397	0.541996	0.353289	0.190085	0	0	0	0	0	0	0	0	0	0	0	0	0	0	0
chr7	2258715	2259825	chr7:2258715-2259825	.	.	0.2772	0.276816	0.275664	0.274533	0.273358	0.272862	0.273483	0.27405	0.273987	0.27342	0.27342	0.273924	0.27405	0.27342	0.273546	0.082089	0	0	0	0	0	0	0	0	0	0	0	0	0	0	0	0	0	0	0	0	0	0	0	0	0	0	0	0
chr7	2318961	2319707	chr7:2318961-2319707	.	.	0.63774	0.66429	0.63774	0.68458	0.712393	0.724874	0.745265	0.77501	0.77501	0.57229	0.441164	0.431632	0.505542	0.631252	0.723944	0.887386	0.963786	0.915662	0.869069	0.740311	0.960014	0.985795	1.11596	1.26478	1.29098	1.18363	1.21574	1.11596	0.948605	0.92168	0.718612	0.564185	0.588845	0.607448	0.807171	0.746146	0.622583	0.456842	0.353519	0.20837	0.208518	0.20819	0.208373	0.209289
chr1	14823887	14825019	chr1:14823887-14825019	.	.	0.93763	0.932071	0.711352	0.792388	0.79718	0.73739	0.73739	0.79718	0.869258	0.820502	0.855485	0.913091	0.611146	0.46498	0.46498	0.338431	0.239194	0.255804	0.13953	0	0	0	0	0	0	0	0	0	0	0	0	0	0	0	0	0	0	0	0	0	0	0	0	0
chr7	2457954	2458621	chr7:2457954-2458621	.	.	1.04598	1.12071	1.12071	1.12071	0.74708	0.74708	0.74708	0.74708	0.746458	0.74397	0.746458	0.745214	0.74397	0.596767	0.37363	0.261385	0	0	0	0	0.335955	0.37363	0.37363	0.37363	0.37363	0.37363	0.37363	0.37363	0.37363	0.37363	0.37363	0.37363	0.37363	0.37363	0.37363	0.224178	0	0.261541	0.37363	0.67239	0.74708	0.74708	0.74708	0.74708
chr7	2566561	2567625	chr7:2566561-2567625	.	.	0.33192	0.22104	0.441734	0.44198	0.442156	0.417457	0.448547	0.58467	0.398543	0.382807	0.389634	0.452481	0.73549	0.76808	0.739829	0.70904	0.70185	0.605722	0.528745	0.527153	0.52177	0.51453	0.350643	0.29568	0.334272	0.33333	0.332416	0.147962	0.016671	0.264397	0.328315	0.32431	0.470281	0.4865	0.47754	0.48004	0.455791	0.480082	0.47111	0.436404	0.41392	0.38266	0.38797	0.407774
chr1	14853195	14854125	chr1:14853195-14854125	.	.	0.51415	0.441216	0.396788	0.41332	0.405054	0.384389	0.41332	0.27601	0.180964	0.205019	0.165368	0	0	0	0	0	0	0	0	0	0.088589	0.26577	0.318898	0.606956	0.604626	0.60769	0.61535	0.620216	0.60769	0.588302	0.579786	0.742872	0.85718	0.869744	0.882518	0.87812	0.64392	0.58537	0.380536	0.294949	0.30008	0.303915	0.297182	0.29275
chr1	14881489	14882504	chr1:14881489-14882504	.	.	0.5	0.5	0.501066	0.517404	0.53333	0.611604	0.78263	0.659807	0.5	0.425551	0.263267	0.26672	0.26266	0.238224	0.20671	0.190174	0.18604	0.29761	0.37199	0.358462	0.368608	0.227364	0.214462	0.245838	0.24916	0.224798	0.202576	0.26042	0.386924	0.365226	0.465005	0.62003	0.599359	0.41332	0.41332	0.459814	0.46498	0.398854	0.37199	0.37199	0.37199	0.405054	0.449482	0.269081
chr7	2687304	2687909	chr7:2687304-2687909	.	.	0	0	0	0	0	0	0	0	0	0	0	0.063172	0.315025	0.31419	0.31419	0.31419	0.314026	0.31337	0.31337	0.31337	0.31337	0.31298	0.31259	0.31259	0.31259	0.312344	0.31177	0.093531	0	0	0	0	0	0	0	0	0	0	0	0	0	0	0	0
chr7	2708908	2709511	chr7:2708908-2709511	.	.	0.564946	0.58443	0.935052	0.951415	0.887735	0.83137	0.84546	0.853915	0.84546	0.904645	0.93001	0.789091	0.605673	0.539586	0.561388	0.452314	0.341552	0.23127	0	0	0	0	0	0.098385	0.333349	0.39151	0.39151	0.39203	0.392804	0.39345	0.39358	0.3941	0.394224	0.39472	0.394915	0.39537	0.39511	0.39472	0.39485	0.158184	0	0	0	0
chr7	2824535	2824938	chr7:2824535-2824938	.	.	0.576034	1.12213	1.41553	1.54452	1.48727	1.36406	1.35553	1.22069	1.41394	1.46141	1.51197	1.56243	1.2002	1.21018	1.1147	1.15573	0.94168	0.497566	0.458819	0.42982	0.557992	0.61998	0.602747	0.57229	0.507178	0.469202	0.396053	0.42527	0.53141	0.586967	0.67634	0.67634	0.636888	0.572971	0.50281	0.369296	0.240255	0.221564	0.217847	0.136968	0.144293	0.16912	0.169963	0.017729
chr7	3956485	3957539	chr7:3956485-3957539	.	.	0	0	0	0	0	0	0	0	0	0	0	0	0	0	0	0.447662	0.61998	0.575695	0.575695	0.611123	0.61998	0.61998	0.650986	0.992022	1.23995	1.23995	1.20452	1.23995	1.23995	1.23995	1.14698	0.739956	0.74708	0.74708	0.74708	0.74708	0.74708	1.00862	0.896221	0.48364	0.318033	0.255804	0.259126	0.245838
chr7	4688674	4689475	chr7:4688674-4689475	.	.	0.596354	0.613829	0.475333	0.459814	0.46498	0.46498	0.452775	0.396788	0.376123	0.373492	0.321262	0.318444	0.196746	0.181251	0.336228	0.30999	0.390032	0.55802	0.522509	0.50729	0.50729	0.486155	0.495259	0.683103	0.642524	0.756749	1.01524	1.21529	1.22024	1.02238	0.730592	0.73172	0.561355	0.48877	0.48877	0.48877	0.48877	0.48877	0.366605	0.24439	0.24399	0.24444	0	0
chr7	4747627	4748625	chr7:4747627-4748625	.	.	1.57149	1.88515	1.83876	1.45166	1.3841	1.38626	1.39769	1.23995	1.18623	0.988569	0.819793	0.709834	0.60002	0.606128	0.612308	0.618706	0.403411	0.218665	0.394354	0.43717	0.420191	0.632394	0.650414	0.647413	0.82984	0.899025	0.855647	0.86805	1.01332	1.19753	1.24008	1.18627	1.23777	1.46485	1.47182	1.64155	1.88197	1.74072	2.16352	2.0828	2.17529	2.60401	2.95908	3.28038
chr7	4817623	4818233	chr7:4817623-4818233	.	.	0	0	0	0	0.336267	0.37363	0.37363	0.37363	0.37363	0.37363	0.37363	0.37363	0.37363	0.37363	0.37363	0.37285	0.322462	0.334864	0.496012	0.496012	0.31006	0.287915	0.26577	0.26577	0.26577	0.292344	0.31006	0.365869	0.31006	0.328663	0.37207	0.410975	0.74708	0.709735	0.37363	0.37363	0.52301	0.74708	0.821806	1.12071	1.12071	1.12071	1.12071	1.12071
chr7	5285191	5285425	chr7:5285191-5285425	.	.	0.37363	0.37363	0.37363	0.37363	0.37363	0.37363	0.37363	0.37363	0.37363	0.37363	0.261541	0	0	0	0	0	0	0	0	0	0	0	0	0	0	0	0	0	0	0	0	0	0	0	0	0	0	0	0	0	0	0	0	0
chr7	5541073	5542719	chr7:5541073-5542719	.	.	0.491874	0.433984	0.4749	0.149525	0	0.104368	0.262308	0.26439	0.26439	0.264894	0.26495	0.264894	0.26439	0.26439	0.26439	0.264332	0.264274	0.264726	0.264894	0.264894	0.26439	0.026439	0	0	0	0	0	0	0	0	0	0	0	0	0	0	0	0	0	0	0.026792	0.26792	0.26853	0.26853
chr1	15008798	15009494	chr1:15008798-15009494	.	.	0.485665	0.373162	0.6324	0.74397	0.682908	0.61998	0.61998	0.61998	0.6324	0.37207	0.37207	0.37207	0.373006	0.37363	0.37363	0.37363	0.37363	0.298904	0	0	0	0	0	0	0	0	0	0	0	0	0	0.261541	0.37363	0.37363	0.37363	0.37363	0.37363	0.37363	0.37363	0.37363	0.37363	0.37363	0.37363	0.635045
chr7	6576101	6577024	chr7:6576101-6577024	.	.	0.263931	0.2657	0.166097	0.157848	0.160039	0.250274	0.249418	0.151451	0.146679	0.15503	0.149065	0.150258	0.145486	0.15503	0.163484	0.175888	0.18604	0.170812	0.16912	0.180964	0.204643	0.020671	0	0	0	0	0	0	0	0	0	0	0	0.04899	0.251126	0.255943	0.25539	0.25539	0.259814	0.254384	0.252725	0.257049	0.644997	0.76604
chr7	6602207	6602556	chr7:6602207-6602556	.	.	0.79718	0.593409	0.611123	0.645673	0.68569	0.547206	0.343425	0.653295	0.68767	0.68767	0.686482	0.411482	0.34293	0.342237	0.338262	0.31006	0.31006	0.316436	0.34194	0.588988	0.61998	0.540267	0.487155	0.434028	0.61998	0.652835	0.68569	0.68569	0.68569	0.68569	0.68569	0.68569	0.687274	0.68767	0.55017	0.34392	0.34392	0.34392	0.688864	0.379385	0.31703	0.31006	0.320515	0.320515
chr7	6621014	6621326	chr7:6621014-6621326	.	.	0.30008	0.30008	0.240064	0	0	0.023255	0.436571	0.498195	0.478266	0.46498	0.454648	0.449482	0.413329	0.55802	0.53012	0.46502	0.450712	0.46502	0.469247	0.447135	0.42384	0.268794	0.1431	0.134039	0.133902	0.133902	0.1431	0.15828	0.050736	0	0	0	0.020671	0.209294	0.243898	0.26092	0.26382	0.26672	0.26556	0.272896	0.28311	0.279785	0.273432	0.2728
chr7	6634830	6635905	chr7:6634830-6635905	.	.	0	0	0	0	0	0	0	0	0	0	0	0	0	0	0	0	0	0	0	0	0	0	0.069182	0.34561	0.34491	0.518285	0.69026	0.69046	0.692266	0.69267	0.69166	1.03607	1.03457	1.03308	1.03159	1.03308	1.03637	1.03999	0.800079	0.6957	0.696665	0.349096	0.35095	0.351366
chr7	6926266	6926700	chr7:6926266-6926700	.	.	0.37363	0.37363	0.372382	0.372538	0.37363	0.635045	0.37363	0.37363	0.37363	0.37363	0.37363	0.37363	0.37363	0.37363	0.37363	0.37363	0.37363	0.37363	0.37363	0.37363	0.261541	0	0	0	0	0	0	0	0	0	0	0	0	0	0	0	0	0	0	0	0	0	0	0
chr7	25968899	25969318	chr7:25968899-25969318	.	.	0.652238	0.614088	0.486378	0.466522	0.4685	0.46589	0.314995	0.32	0.314856	0.29568	0.026576	0	0.09699	0.12403	0.12403	0.237381	0.345434	0.554794	0.613078	0.60075	0.593348	0.613763	0.733558	0.73175	0.740828	0.747251	0.724686	0.670695	0.556211	0.550462	0.493899	0.505192	0.360463	0.26666	0.424903	0.607514	0.65582	0.614412	0.61229	0.535315	0.495484	0.519739	0.634602	0.62001
chr7	28570241	28570536	chr7:28570241-28570536	.	.	0.426184	0.334661	0.306929	0.251114	0.230157	0.367388	0.369714	0.380005	0.416986	0.452888	0.552606	0.58129	0.58129	0.600665	0.430158	0.380005	0.412985	0.484692	0.58208	0.646822	0.517184	0.48456	0.483902	0.563765	0.64341	0.562703	0.482145	0.48195	0.4826	0.514762	0.64282	0.721965	0.80166	0.785095	0.64087	0.785095	0.801984	0.8022	0.80271	0.675418	0.965152	0.964861	0.963978	0.962074
chr7	30979255	30980340	chr7:30979255-30980340	.	.	0	0.206832	0.25925	0.259474	0.25925	0.25925	0.259362	0.25981	0.25213	0.249914	0.20361	0.18604	0.18604	0.316205	0.409186	0.623623	0.709008	0.439639	0.37199	0.37199	0.392286	0.55802	0.552947	0.560276	0.826655	1.22132	1.37193	1.58597	1.42417	1.30712	1.44666	1.26062	1.2897	1.79351	2.07214	2.08697	1.93042	2.08697	2.08697	2.03479	1.75402	1.77778	1.64356	1.53197
chr7	31095863	31097164	chr7:31095863-31097164	.	.	1.11774	0.994742	0.68569	0.70589	0.69175	0.68569	0.68569	0.679966	0.66661	0.661228	0.641428	0.389387	0.368685	0.635045	0.821806	1.12071	1.12071	1.12071	1.12071	1.12071	1.12071	1.12071	1.12071	1.38213	1.49416	1.49416	1.49416	1.1954	1.04598	0.74708	0.485665	0.373474	0.328663	0.46502	0.513695	0.478266	0.504838	0.511481	0.418494	0.239194	0.239194	0.211878	0.20671	0.177955
chr1	15186527	15187490	chr1:15186527-15187490	.	.	0.961009	1.13926	0.857639	0.82664	0.984247	1.30835	1.30434	1.30434	1.46082	1.30606	1.33156	1.3052	1.25216	1.04252	0.778803	0.777958	0.779141	0.776606	0.776775	0.731708	0.78435	0.78435	0.784006	0.731593	0.520912	0.520463	0.336986	0.258794	0.259079	0.259698	0.259918	0.25981	0.25981	0.260026	0.26035	0.130403	0	0	0	0	0	0	0	0
chr7	34457439	34457984	chr7:34457439-34457984	.	.	0.74708	0.485665	0.74708	0.74708	0.74708	0.74708	0.560355	0.37363	0.373006	0.37207	0.372538	0.37363	0.52301	0.731272	0.74708	1.01828	1.45464	1.24392	1.05892	1.16478	1.41178	1.41178	1.3835	1.37138	1.40774	1.42859	1.49021	1.49416	1.15806	1.12071	1.08335	0.485665	0.373318	0.37207	0.70678	0.44645	0.37207	0.37207	0.336636	0.345462	0.607823	0.69753	0.75732	0.744018
chr7	36057699	36058420	chr7:36057699-36058420	.	.	0.50524	0.404864	0.253112	0.50524	0.50524	0.50524	0.530508	0.75632	0.782856	0.86034	0.758886	0.75792	0.758886	0.75953	0.75953	0.88608	1.01263	1.01263	1.08946	0.949863	0.909304	1.04108	0.969271	0.93001	1.04367	1.16251	1.16251	1.11084	1.1848	1.1848	1.16251	1.02131	1.01957	0.944293	0.76441	0.76441	0.715512	0.461097	0.25006	0.300048	0.278252	0.250538	0.255005	0.25528
chr7	42028499	42029784	chr7:42028499-42029784	.	.	0.447778	0.684403	0.61998	0.61998	0.712998	0.93004	0.942928	1.03165	0.952758	0.86361	0.93004	0.93004	1.05341	1.27432	1.22185	1.05892	0.776496	0.712319	1.01831	1.09106	0.800068	0.738975	0.74397	0.74397	0.745104	0.74708	0.74708	0.74708	0.560355	0.37363	0.44645	0.74397	0.74397	0.633022	0.30829	0.242516	0.245838	0.26577	0.26577	0.26577	0.23255	0.242516	0.26577	0.245838
chr7	42522143	42522888	chr7:42522143-42522888	.	.	1.34478	1.56889	1.79306	1.71834	1.86779	1.86779	1.86779	1.97983	2.24125	2.24125	1.86779	1.86779	1.86779	1.86779	1.86779	1.83043	1.53152	1.60625	1.45681	1.12071	1.12071	1.12071	1.12071	0.821806	0.44832	0.37363	0.37363	0.37363	0.37363	0.37363	0.37363	0.67239	0.52301	0.37363	0.37363	0.37363	0.37363	0.37363	0.37363	0.709735	0.74708	1.12071	1.12024	1.11605
chr7	42690415	42691448	chr7:42690415-42691448	.	.	0.69579	0.668744	0.663022	0.668518	0.566644	0.100017	0	0	0	0	0	0	0	0	0	0	0.184384	0.26208	0.26672	0.258155	0.284787	0.52171	0.515119	0.53044	0.929987	1.06282	1.06282	1.07882	1.14282	1.10561	1.06825	1.0817	0.903853	1.07879	1.09093	1.06844	0.903436	0.802544	0.80005	0.659151	0.26092	0.26092	0.26092	0.454815
chr7	43304035	43304740	chr7:43304035-43304740	.	.	0.484752	0.678344	0.72733	0.824278	1.38185	1.57807	1.45752	1.45752	1.48152	1.55264	1.94666	1.94745	1.94745	1.94745	1.94388	1.91845	1.79028	1.72051	1.86004	1.34332	0.97133	0.785305	0.82664	0.888638	0.752895	0.62342	0.467259	0.467165	0.653205	0.851244	0.950825	0.995978	1.21392	0.875528	0.801839	0.92999	1.04626	1.08501	0.927189	1.01451	1.11259	1.16556	1.23995	1.11597
chr7	43750631	43751360	chr7:43750631-43751360	.	.	0.030935	0.30935	0.30935	0.308783	0.30854	0.30854	0.52442	0.61694	0.618228	0.617262	0.61694	0.617423	0.61855	0.619999	0.62016	0.621939	0.43675	0.31259	0.312668	0.313452	0.313944	0.250696	0	0	0	0.062518	0.31259	0.31259	0.31259	0.31259	0.312262	0.31177	0.310492	0.245838	0.190548	0.15503	0.145486	0.22688	0.280008	0.280008	0.269788	0.162156	0.11628	0.203788
chr7	43813791	43815224	chr7:43813791-43815224	.	.	0.304682	0.30775	0.06155	0	0	0	0	0.215425	0.303915	0.30008	0.470521	0.576994	0.559567	0.5394	0.52752	0.52171	0.51923	0.51066	0.5	0.481972	0.48002	0.48002	0.43203	0.235822	0.23535	0.216063	0	0.144042	0.366877	0.487828	0.600055	0.724482	0.751723	0.76604	0.76604	0.76604	0.779312	0.782796	0.841885	1.12991	1.16236	1.19713	1.15321	0.873932
chr7	43992623	43993404	chr7:43992623-43993404	.	.	0.37363	0.37363	0.37363	0.37363	0.37363	0.37363	0.37363	0.074726	0	0	0	0	0	0	0	0	0	0	0	0	0	0	0	0	0	0	0.224178	0.37363	0.37363	0.37363	0.37363	0.37363	0.37363	0.37363	0.37363	0.37363	0.37363	0.37363	0.37363	0.37363	0.37363	0.336267	0	0
chr7	44066163	44068116	chr7:44066163-44068116	.	.	0.101072	0	0	0	0	0	0	0	0	0	0.025594	0.256148	0.256139	0.256356	0.25594	0.434079	0.511205	0.560969	0.838808	1.01479	1.01306	0.939225	0.74397	0.82008	0.84546	0.84546	0.777803	0.67634	0.618679	0.55185	0.513022	0.498722	0.581828	0.511508	0.384677	0.37199	0.41332	0.491166	0.580296	0.505459	0.506643	0.507499	0.50739	0.508153
chr7	44240419	44240916	chr7:44240419-44240916	.	.	0	0	0	0	0	0	0.091825	0.14617	0.13288	0.139286	0.140034	0.14242	0.15503	0.16912	0.179272	0.196375	0.20671	0.188107	0.202576	0.242604	0.216213	0.197293	0.025006	0.251659	0.250593	0.247505	0.24495	0.385504	0.48002	0.486852	0.4849	0.48002	0.473419	0.47059	0.473419	0.48978	0.48978	0.48978	0.342882	0.24495	0.24495	0.24495	0.220455	0
chr7	44243543	44244760	chr7:44243543-44244760	.	.	0.647998	0.462436	0.237242	0.118755	0.23999	0.23255	0.23255	0.229966	0.392659	0.41332	0.46498	0.46498	0.453401	0.492413	0.503458	0.501792	0.501368	0.502004	0.499475	0.24953	0.248806	0.247584	0.246317	0.147576	0	0	0	0.07855	0.20671	0.214462	0.20671	0.20671	0.20671	0.233593	0.243078	0.24298	0.222214	0.224798	0.241794	0.240961	0.24034	0.24007	0.239825	0.023958
chr7	44249311	44249996	chr7:44249311-44249996	.	.	0	0	0	0.017146	0.17074	0.17146	0.172456	0.17395	0.311555	0.358553	0.532608	0.540594	0.563767	0.58069	0.591281	0.607111	0.62003	0.62003	0.643385	0.533372	0.485344	0.721914	0.8036	0.890231	0.81375	0.706806	0.55802	0.595226	0.69753	0.700949	0.729453	0.978555	1.03506	1.23995	1.23995	1.23995	1.19349	1.16251	1.209	1.23032	0.986456	1.16108	1.23843	1.23721
chr7	44274051	44274468	chr7:44274051-44274468	.	.	0	0	0	0	0	0	0.299749	0.282878	0.26577	0.279047	0.518124	0.433984	0.454648	0.405054	0.380256	0.37199	0.351698	0.33817	0.33817	0.33817	0.33817	0.255337	0.200509	0.387499	0.46498	0.35874	0.293216	0.30464	0.30464	0.30464	0.30464	0.305351	0.305664	0.30621	0.306728	0.30695	0.30695	0.30711	0.24564	0	0	0	0	0
chr7	44565511	44565944	chr7:44565511-44565944	.	.	0.50729	0.537728	0.483608	0.376123	0.421786	0.473474	0.396523	0.395674	0.477701	0.469247	0.534629	0.628164	0.629326	0.62003	0.396794	0.348316	0.297569	0.2657	0.262162	0.240255	0.139023	0.11628	0.118605	0.012403	0	0	0	0	0	0.041344	0.097102	0.166429	0.324622	0.32827	0.342627	0.39328	0.410854	0.39859	0.39859	0.448157	0.590153	0.663322	0.67927	0.684502
chr7	44601719	44601976	chr7:44601719-44601976	.	.	0.483556	0.459814	0.46498	0.46498	0.433984	0.341552	0.368608	0.351698	0.33817	0.326898	0.368608	0.367479	0.41332	0.41332	0.41332	0.116251	0.23255	0.255804	0.23255	0.20516	0.232918	0.318898	0.534607	0.560183	0.524767	0.53141	0.54806	0.56471	0.55805	0.53141	0.53141	0.345452	0.243992	0.31777	0.714135	0.837148	0.84714	0.649439	0.56471	0.56404	0.568952	0.625562	0.853294	0.85309
chr1	15438434	15439074	chr1:15438434-15439074	.	.	0	0	0	0	0	0	0	0	0	0.08697	0.2899	0.28957	0.289783	0.291178	0.291392	0.292181	0.294055	0.294853	0.296943	0.29746	0.29918	0.29993	0.30008	0.29873	0.29933	0.059941	0	0	0	0	0.15004	0.30008	0.301184	0.30156	0.301637	0.362766	0.605434	0.606666	0.606974	0.606358	0.60759	0.60759	0.609462	0.61071
chr7	45151035	45152080	chr7:45151035-45152080	.	.	0.62177	0.622259	0.623892	0.78502	1.2	1.23249	0.938004	0.93004	0.93004	0.93004	0.903468	0.71746	0.73739	1.03626	0.84102	0.94995	0.981605	1.24859	1.27089	0.857838	0.575695	0.621645	0.635785	0.600069	0.637718	0.79718	0.953244	1.23995	1.11599	1.06727	1.32858	1.26215	1.04956	1.06282	1.06282	1.18785	1.28787	1.29207	1.29031	1.29383	1.13521	1.29769	0.976496	1.17234
chr7	45258727	45259828	chr7:45258727-45259828	.	.	1.57895	1.15575	1.04959	1.04253	1	0.833305	0.657284	0.584552	0.53141	0.591211	0.69753	0.348777	0.23255	0.289002	0.418486	0.41332	0.41332	0.418486	0.491552	0.53141	0.579974	0.58537	0.58537	0.586836	0.58537	0.343063	0.27912	0.279818	0.292052	0.087825	0	0	0	0	0	0	0	0	0	0	0	0	0	0
chr7	45585607	45587904	chr7:45585607-45587904	.	.	0	0	0	0	0	0	0	0	0	0	0	0	0	0	0	0	0	0	0	0	0	0	0	0	0	0	0	0	0	0	0	0.215395	0.61535	0.62346	0.628326	0.664816	0.66661	0.683782	0.68569	0.68569	0.68569	0.687294	0.687294	0.697864
chr1	15453802	15454098	chr1:15453802-15454098	.	.	0.558	0.424685	0.34888	0.318444	0.384389	0.41332	0.43915	0.62002	0.564221	0.55802	0.55802	0.465005	0.539417	0.542801	0.446402	0.492883	0.601185	0.80918	0.85718	0.841212	0.83722	0.83722	0.786054	0.880529	0.9231	0.918502	0.90011	0.780078	0.60003	0.840094	0.990095	1.22457	0.920801	0.920801	0.891314	0.861368	0.83722	0.8232	0.677718	0.53141	0.53141	0.53141	0.53141	0.52365
chr1	1398018	1398402	chr1:1398018-1398402	.	.	1.29659	1.5198	1.30818	1.38879	1.28129	1.18988	1.10511	0.866538	0.849739	0.863954	0.830309	0.86575	1.14336	1.22909	1.27201	1.07921	0.928094	0.863797	0.713571	0.647659	0.643465	0.64119	0.639845	0.638816	0.637334	0.635073	0.633388	0.462908	0.167724	0.020801	0.207908	0.20767	0.207382	0.20695	0.207094	0.20731	0.20695	0.20659	0.206194	0.206014	0.411295	0.41094	0.410372	0.41023
chr7	50632415	50633156	chr7:50632415-50633156	.	.	0.568748	0.553048	0.5581	0.581387	0.597098	0.58537	0.57141	0.57141	0.568748	0.526131	0.46498	0.46498	0.504838	0.53141	0.418502	0.106308	0	0	0	0	0	0	0	0	0	0	0	0	0	0	0	0	0	0	0	0	0	0	0	0	0.033066	0.33066	0.396762	0.925698
chr7	51108175	51109020	chr7:51108175-51109020	.	.	0	0	0	0	0	0	0	0	0.149452	0.37363	0.74708	0.74708	0.74708	0.74708	0.74708	0.784443	1.12071	1.12071	1.12071	1.12071	1.12071	1.12071	1.12071	1.12071	0.784443	0.560355	0.37363	0.52301	0.74708	0.971258	1.12071	0.896532	0.74708	0.746458	0.74708	0.720727	0.61998	0.93004	0.93004	1.00444	0.895497	0.850324	0.876896	0.650986
chr7	51209567	51211440	chr7:51209567-51211440	.	.	0	0	0	0	0	0	0	0	0	0	0	0	0	0	0	0	0	0	0	0	0	0	0	0	0	0	0	0	0	0	0	0	0	0	0	0	0	0	0	0	0	0	0	0
chr7	51585087	51586284	chr7:51585087-51586284	.	.	0.27912	0.27596	0.2728	0.250566	0.395251	0.23255	0.194308	0.20671	0.190174	0.204643	0.184723	0.157848	0.236081	0.28614	0.28614	0.309655	0.41392	0.407788	0.407788	0.46502	0.496012	0.734956	0.760504	0.737207	0.903135	1.07209	1.17358	1.302	1.17261	1.06282	1.06282	0.850308	0.767285	0.83765	0.87812	0.584972	0.302279	0.242516	0.24916	0.345462	0.26577	0.286356	0.304682	0.295156
chr7	55155327	55155860	chr7:55155327-55155860	.	.	0.371994	0.229966	0.23255	0.224798	0.224798	0.23255	0.241305	0.244003	0.309719	0.24495	0.24495	0.24495	0.238214	0.24007	0.24007	0.241534	0.239598	0.234054	0.23255	0.370506	0.486898	0.48002	0.709397	0.761246	0.504264	0.51287	0.531006	0.53333	0.53333	0.55436	0.600028	0.83722	0.823948	0.855184	0.87864	0.718218	0.965385	0.908198	0.955125	0.95256	0.991924	0.96502	0.970744	1.34922
chr7	55182279	55182808	chr7:55182279-55182808	.	.	0.609222	0.556592	0.518124	0.336725	0.2657	0.2657	0.245126	0.221564	0.21883	0.10944	0.11628	0.13111	0.012403	0.011628	0.11628	0.11783	0.12934	0.252418	0.310533	0.477531	0.657659	0.73739	1.11324	1.2307	1.2307	1.21844	1.38011	1.50014	1.47815	1.32009	1.1854	1.17074	1.05369	0.859274	0.865556	0.800026	0.57141	0.509026	0.483652	0.53333	0.536972	0.504927	0.26092	0.259261
chr7	55514743	55516068	chr7:55514743-55516068	.	.	0.828642	0.67962	0.67451	0.736912	0.667715	0.639525	0.824617	0.985276	1.05233	1.03688	1.02745	1.03081	0.997688	0.870949	0.680093	0.53141	0.539232	0.534222	0.457707	0.47121	0.465694	0.584522	0.377008	0.379028	0.449519	0.539789	0.418202	0.39158	0.395932	0.557655	0.620031	0.69751	0.75778	0.770083	0.710533	0.644502	0.564463	0.560881	0.721695	0.764814	0.620368	0.535257	0.75964	0.76594
chr7	55517039	55517728	chr7:55517039-55517728	.	.	0.30715	0.372379	0.335025	0.221542	0.12403	0.127048	0.181099	0.26087	0.263648	0.263444	0.26087	0.26087	0.26087	0.286019	0.208014	0.228399	0.225967	0.20667	0.302604	0.40246	0.477532	0.49494	0.428538	0.474586	0.555454	0.51398	0.482428	0.490588	0.541699	0.63015	0.63162	0.601422	0.615944	0.588596	0.420632	0.341658	0.240729	0.241944	0.234422	0.149025	0.11475	0.196162	0.233702	0.360782
chr7	55524735	55525208	chr7:55524735-55525208	.	.	0.527978	0.685907	0.561626	0.525501	0.506675	0.350511	0.421938	0.350458	0.350466	0.35087	0.350921	0.475048	0.70433	0.702978	0.702355	0.687744	0.60872	0.46632	0.447646	0.395935	0.394513	0.414939	0.293295	0.280008	0.2657	0.256855	0.217011	0.062015	0.062015	0.124915	0.125245	0.121705	0.126685	0.140034	0.246816	0.342966	0.342898	0.335685	0.331959	0.32876	0.3252	0.319599	0.442134	0.471869
chr7	55535939	55538748	chr7:55535939-55538748	.	.	2.82096	2.64597	2.78472	2.7345	2.59039	2.39327	2.44502	2.43988	2.13522	2.05592	1.96088	2.02538	1.90688	1.69892	1.62798	1.73726	1.7079	1.56838	1.30421	1.39726	1.51718	1.58092	1.44212	1.48176	1.47867	1.39195	1.29634	1.27276	1.62017	1.80369	1.92227	1.81393	1.7926	1.73286	1.72584	1.64643	1.61485	1.59082	1.47383	1.54673	1.64484	1.74854	1.79955	1.93063
chr7	55548015	55549376	chr7:55548015-55549376	.	.	0.239136	0.2657	0.277964	0.28614	0.201334	0.126685	0.112267	0.177135	0.350597	0.436134	0.48981	0.48051	0.50309	0.6694	0.915119	1.13083	1.02592	1.02538	1.02508	1.16245	1.19144	1.19121	1.19391	0.986806	0.883874	0.84989	0.84989	0.84989	0.764885	0.662038	0.609051	0.507294	0.50709	0.516703	0.621616	0.508427	0.541831	0.67607	0.665805	0.516703	0.641788	0.82194	0.816375	0.81081
chr7	56491511	56493220	chr7:56491511-56493220	.	.	0	0	0	0	0	0	0	0	0	0	0	0	0	0	0	0	0	0	0	0	0	0	0	0	0	0	0	0	0.336267	0.37363	0.709789	1.12071	1.12071	1.12071	1.45681	1.49043	1.49043	1.49416	1.49416	1.49416	1.49416	1.49416	1.49416	1.34478
chr7	57217731	57219080	chr7:57217731-57219080	.	.	0.74708	0.74708	0.74708	0.74708	0.74708	0.74708	0.74708	0.74708	0.74708	0.74708	0.74708	0.635045	0.37363	0.112089	0	0	0	0	0	0	0	0	0	0	0	0.186815	0.37363	0.37363	0.37363	0.37363	0.37363	0.37363	0.37363	0.37363	0.37363	0.373474	0.37207	0.37207	0.37207	0.334864	0.31006	0	0	0.031006
chr7	68279951	68281120	chr7:68279951-68281120	.	.	0	0	0	0	0	0	0	0	0	0	0	0	0	0	0	0	0	0	0	0.37363	0.37363	0.52301	0.74708	0.74708	0.74708	0.74708	1.04598	1.45681	1.49416	1.49416	1.49416	1.49416	1.49416	1.49416	1.30743	1.27009	1.49292	1.15806	1.12071	1.12071	1.12071	1.00862	0.5977	0.37363
chr7	69109959	69110920	chr7:69109959-69110920	.	.	0.37363	0.37363	0.560355	0.74708	0.74708	0.74708	0.74708	0.74708	0.74708	0.74708	1.00862	1.12071	1.12071	1.12071	0.859169	0.971258	1.12071	1.12071	0.74708	0.74708	0.74708	0.74708	0.74708	0.74708	0.74708	0.67239	0.37363	0.37363	0.373006	0.37207	0.31626	0	0	0	0	0	0	0	0	0	0	0	0	0.198438
chr7	74051679	74052336	chr7:74051679-74052336	.	.	0.683103	0.653796	0.596135	0.524616	0.291933	0.2657	0.282052	0.29568	0.298065	0.157404	0.13288	0.13288	0.013288	0	0	0	0	0	0	0	0	0	0	0	0	0	0	0	0	0	0	0	0	0	0	0	0	0	0	0	0	0	0	0
chr7	74092071	74092752	chr7:74092071-74092752	.	.	0.532187	0.604585	0.604585	0.603971	0.604789	0.605304	0.504414	0.202452	0.20228	0.202775	0.202984	0.202879	0.202708	0.080968	0	0	0	0	0	0	0	0	0	0	0	0	0	0	0	0	0	0	0	0	0	0	0	0	0	0	0	0	0.20071	0.200778
chr7	74211615	74212096	chr7:74211615-74212096	.	.	0.452938	0.409884	0.372014	0.413027	0.4557	0.407004	0.397765	0.36793	0.329331	0.363305	0.507914	0.67169	0.912197	1.01594	1.00153	1.17679	1.41816	1.39752	1.287	1.05797	1.03478	1.04347	1.04048	1.02854	0.922361	0.776051	0.49318	0.24325	0.306374	0.32	0.40002	0.364654	0.313324	0.314557	0.317073	0.320451	0.323017	0.340529	0.491844	0.481332	0.545337	0.767119	1.21561	1.3339
chr7	74212439	74213712	chr7:74212439-74213712	.	.	0.46251	0.534945	0.586836	0.744069	0.978044	1.02443	1.23096	1.31393	1.1386	1.10228	1.10735	1.47071	1.51901	1.57983	1.70626	1.69421	1.55469	1.44238	1.4383	1.34301	1.20004	1.3959	1.26901	1.40629	1.53443	1.69407	1.7249	1.39729	1.30978	1.31878	1.31862	1.35371	1.79921	2.10802	2.76021	3.32449	4.47882	5.15938	4.84869	5.59273	5.80429	6.40571	6.62317	7.2264
chr7	74257887	74258928	chr7:74257887-74258928	.	.	0.479651	0.730261	0.79996	0.859972	0.801526	0.79996	0.810824	0.817755	0.81237	0.779966	0.618743	0.63165	0.63727	0.558338	0.46502	0.46502	0.261214	0.11441	0.05472	0	0.097964	0.114912	0.151146	0.235602	0.2325	0.24801	0.24801	0.289889	0.548444	0.786809	0.74397	0.752237	0.860379	1.01335	1.04545	0.95176	0.817755	0.804034	0.640008	0.60002	0.810965	0.82197	0.81354	0.682682
chr7	74264855	74265880	chr7:74264855-74265880	.	.	0.91379	0.763418	0.61377	0.46036	0.30695	0.490299	0.397248	0.855046	0.91496	0.91379	0.91379	0.91379	0.91379	0.91379	0.91379	0.91379	0.914492	1.00654	1.21829	1.21829	1.06604	0.91379	0.577947	0.305192	0.306876	0.306728	0.30621	0.611025	0.608526	0.60759	0.60759	0.60837	0.60759	0.36438	0.301792	0.300071	0.298089	0.29275	0.287897	0.27912	0.27912	0.274696	0.135184	0
chr7	74274015	74274880	chr7:74274015-74274880	.	.	1.2689	1.33688	1.49575	1.77324	1.88665	1.91323	2.02354	2.18876	2.22006	2.31053	2.15717	2.24112	2.32645	2.02787	1.83066	1.50813	1.30173	1.02252	0.990687	0.838444	0.752373	0.666212	0.60704	0.614612	0.609506	0.599273	0.946666	1.18297	1.2	1.16672	1.17617	1.29533	1.4602	1.57222	1.57777	1.55977	1.54718	1.53849	1.64196	1.64631	1.99852	1.97788	1.74461	2.06557
chr7	74317919	74318304	chr7:74317919-74318304	.	.	0	0	0	0	0	0	0	0	0	0	0.054684	0.272484	0.271619	0.270259	0.269246	0.268708	0.267442	0.26613	0.266248	0.26672	0.26714	0.26732	0.2672	0.266661	0.26672	0.266543	0.079839	0	0	0	0	0	0	0	0	0	0	0	0	0	0	0	0	0
chr7	74462623	74463200	chr7:74462623-74463200	.	.	0	0	0	0	0	0	0.15945	0.31924	0.31924	0.57533	0.63996	0.63996	0.96001	1.12065	1.28336	1.28336	1.28336	1.28267	1.277	1.27668	1.27668	1.36879	1.27327	1.27327	1.39859	1.27327	1.36879	1.43247	1.27327	0.95248	0.95375	0.95248	0.95248	0.95248	0.952988	0.951975	0.94995	0.696422	0.63157	0.63157	0.63157	0.63157	0.599999	0.63157
chr7	74466591	74468104	chr7:74466591-74468104	.	.	0	0	0	0	0	0	0	0	0	0	0	0	0	0	0.308637	0.650429	0.681435	0.679544	0.64899	0.61998	0.644328	0.68255	0.626159	0.61998	0.513695	0.504838	0.478266	0.53141	0.53141	0.469441	0.186036	0	0	0	0	0.186039	0.20671	0.217046	0.23255	0.259125	0.31006	0.340534	0.316832	0.31006
chr1	15999102	15999648	chr1:15999102-15999648	.	.	0.376123	0.37199	0.446396	0.657212	0.992008	0.952554	0.84546	0.904645	0.93001	0.950676	0.789207	0.643837	0.543685	0.42925	0.420563	0.443558	0.46502	0.461443	0.329073	0.101351	0	0	0	0	0.124024	0.168277	0.369931	0.423652	0.46498	0.4749	0.48978	0.48002	0.48002	0.475305	0.47059	0.463376	0.46153	0.466966	0.46153	0.387521	0.220838	0.148647	0	0
chr7	74475431	74476040	chr7:74475431-74476040	.	.	1.49416	1.49416	1.49416	1.49416	1.49416	1.49416	1.1954	0.784443	0.74708	0.635045	0.336267	0	0	0	0	0	0	0	0	0	0	0	0	0	0	0	0	0	0	0	0	0	0.111933	0.328663	0.31006	0.31006	0.31006	0.26577	0.296773	0.31006	0.328663	0.37207	0.37207	0.37207
chr7	74573359	74574256	chr7:74573359-74574256	.	.	0	0	0	0	0	0	0	0	0	0	0	0	0	0	0	0.227951	0.278488	0.276658	0.28444	0.2728	0.2728	0.2728	0.2686	0.259261	0.25006	0.248016	0.24495	0.243486	0.235822	0.23535	0.164292	0	0	0	0	0	0	0	0	0	0	0	0	0
chr7	75661759	75662776	chr7:75661759-75662776	.	.	1.00421	0.853616	0.752588	0.75164	0.501368	0.25111	0.25111	0.25111	0.25111	0.25111	0.251269	0.025164	0	0	0	0	0	0	0	0	0	0	0	0	0	0	0	0	0	0	0	0	0	0	0	0	0	0	0	0	0	0	0.09818	0.246113
chr7	75906271	75906664	chr7:75906271-75906664	.	.	0.74397	0.74397	0.74397	0.681975	0.524767	0.46498	0.46498	0.504838	0.471623	0.53141	0.611123	0.770592	0.611123	0.557996	0.322462	0.31006	0.279057	0.26577	0.26577	0.341065	0.373006	0.37363	0.37363	0.37363	0.37363	1.12064	1.41947	1.12071	1.12071	1.12071	1.12071	1.12071	1.12071	1.12071	1.38213	1.49416	1.49292	1.48794	1.48794	1.41354	1.33298	0.61998	0.694374	0.74397
chr7	76048751	76049520	chr7:76048751-76049520	.	.	0	0	0	0	0	0	0	0	0	0	0	0	0	0	0	0	0	0	0	0	0	0	0	0	0	0	0	0	0	0	0	0	0	0	0	0	0	0	0	0	0	0	0	0
chr7	76188703	76189328	chr7:76188703-76189328	.	.	0	0	0	0	0	0	0	0	0.074726	0.37363	0.37363	0.37363	0.37363	0.37363	0.37363	0.37363	0.37363	0.37363	0.37363	0.37363	0.37363	0.52301	0.74708	0.74708	0.485665	0.37363	0.37363	0.37363	0.37363	0.37363	0.37363	0.37363	0.37363	0.37363	0.410975	0.74708	1.04598	0.784443	0.74708	0.74708	0.74708	1.00862	1.12071	1.11838
chr7	76286047	76286976	chr7:76286047-76286976	.	.	1.68098	1.49416	1.48856	1.00441	0.74397	0.514629	0.316261	0.372382	0.074726	0	0	0	0	0	0	0	0	0	0	0	0	0	0	0	0	0	0	0	0	0	0	0.298904	0.37363	0.37363	0.37363	0.37363	0.37363	0.37363	0.37363	0.37363	0.37363	0.37363	0.37363	0.37363
chr1	16021064	16025377	chr1:16021064-16025377	.	.	0.484909	0.428466	0.454648	0.428818	0.46498	0.524767	0.53141	0.53141	0.549124	0.650986	0.61998	0.625398	0.67416	0.67416	0.67416	0.67416	0.675879	0.474648	0.33908	0.33956	0.340132	0.34096	0.34096	0.34096	0.204576	0	0	0	0	0	0	0	0	0	0	0	0	0	0	0	0	0	0	0
chr7	76377479	76378048	chr7:76377479-76378048	.	.	0	0	0	0	0	0	0	0	0	0	0	0.063421	0.159257	0.188857	0.351337	0.537346	0.682013	0.919637	1.04954	1.06282	1.10219	1.19136	1.36723	1.4837	1.48149	1.48149	1.48112	1.20951	1.17652	1.11568	0.848845	0.76102	0.674203	0.877905	0.876615	0.88028	0.879632	0.848845	0.58537	0.584506	0.582652	0.582226	0.58109	0.580398
chr7	76388783	76389856	chr7:76388783-76389856	.	.	0.301202	0.242516	0.23255	0.209295	0	0.128536	0.18604	0.170812	0.284078	0.426751	0.459814	0.444316	0.46498	0.46498	0.46498	0.46498	0.529195	0.61998	0.61998	0.682286	0.896532	0.74708	0.74708	0.709735	0.37363	0.410975	0.743128	1.05469	1.06535	1.14054	1.37138	1.37138	1.71695	1.81838	2.00017	2.1456	1.81838	1.82254	2.15941	2.24125	2.24125	2.01717	1.71834	1.49416
chr1	16035508	16036125	chr1:16035508-16036125	.	.	0.27912	0.27912	0.27912	0.28178	0.457154	0.485718	0.57141	0.575598	0.58537	0.586836	0.58537	0.594166	0.613818	0.60003	0.586836	0.586836	0.598564	0.62355	0.625082	0.630012	0.33339	0	0	0	0	0	0	0	0	0	0	0	0	0	0	0	0	0	0	0	0	0	0	0
chr7	86949399	86950712	chr7:86949399-86950712	.	.	0.83918	0.83918	0.698052	0.41861	0.27912	0.27912	0	0	0.195384	0.279445	0.279575	0.27977	0.27938	0.275482	0.400025	0.53333	0.53333	0.539449	0.62185	0.82664	0.82664	0.760504	0.752237	0.847316	0.613829	0.601427	0.595226	0.610726	0.62003	0.62003	0.475333	0.55802	0.576623	0.549751	0.490826	0.41332	0.400921	0.392655	0.390593	0.552947	0.576623	0.55802	0.552947	0.589025
chr1	1422792	1423630	chr1:1422792-1423630	.	.	0	0	0	0	0	0	0	0	0	0	0	0	0	0.116275	0.245838	0.26577	0.292344	0.245838	0.255804	0.26577	0.26577	0.31006	0.32802	0.356765	0.630206	0.61998	0.61998	0.628093	0.626704	0.30775	0.30775	0.30775	0.306983	0.354939	0.81957	0.87812	0.87812	0.87812	0.936644	0.995168	1.25714	1.42859	1.42859	1.44604
chr7	98213735	98214304	chr7:98213735-98214304	.	.	0	0.026577	0.26577	0.279057	0.301202	0.295738	0.327482	0.32884	0.32884	0.326962	0.31006	0.31006	0.31293	0.308905	0.400045	0.861437	0.62003	0.496004	0.394157	0.33817	0.361844	0.37199	0.358462	0.470652	0.481928	0.573492	0.61998	0.61998	0.665068	0.636888	0.456533	0.415103	0.449482	0.469138	0.661878	0.69753	0.767262	0.919637	0.90393	0.801839	0.712981	0.62003	0.564221	0.55802
chr7	98406239	98407216	chr7:98406239-98407216	.	.	0.93	1.06282	1.06282	1.06282	1.12546	1.18809	0.89114	0.829802	0.590695	0.593011	0.59045	0.64392	0.87812	0.614645	0.563424	0.57141	0.282445	0.27912	0.27912	0.283775	0.27177	0.239194	0.211878	0.20671	0.20671	0.20671	0.185848	0.186025	0.182656	0.20671	0.185098	0.16912	0.163484	0.16912	0.16912	0.201918	0.241061	0.467266	0.46498	0.441216	0.37199	0.376123	0.366835	0.20671
chr1	16063589	16064132	chr1:16063589-16064132	.	.	0.37363	0.37363	0.37363	0.37363	0.37363	0.037363	0	0	0	0	0	0	0	0	0	0	0	0	0	0	0	0	0	0	0	0	0.261541	0.37363	0.37363	0.37363	0.37363	0.37363	0.37363	0.37363	0.37363	0.37363	0.37363	0.37363	0.37363	0.37363	0.37363	0.298904	0	0
chr7	99036215	99036640	chr7:99036215-99036640	.	.	0.13953	0	0	0.069765	0.355416	0.484909	0.41332	0.510477	0.532655	0.50729	0.537728	0.564221	0.576623	0.66653	0.787215	0.879917	0.969825	0.92997	0.92997	0.744018	0.511075	0.51066	0.459606	0.251659	0.25006	0.242533	0.241534	0.24007	0.24007	0.242022	0.25006	0.050012	0	0.041342	0.20671	0.20671	0.20671	0.194308	0.18604	0.182656	0.179272	0.188107	0.194308	0.180964
chr7	99980143	99981136	chr7:99980143-99981136	.	.	0.37363	0.5977	0.784443	1.12071	1.12071	1.12071	1.12071	1.45681	1.49416	1.49416	1.49416	1.49416	1.49416	1.7557	1.48918	1.48794	1.20276	0.79718	0.637718	0.504838	0.46498	0.449482	0.37644	0.259126	0.287915	0.31006	0.279057	0.26577	0.186039	0	0	0	0	0	0	0	0	0	0	0	0	0	0	0
chr7	100468663	100469248	chr7:100468663-100469248	.	.	0.93004	0.961031	1.13367	0.943255	0.98311	1.06282	1.20161	1.55062	1.44947	1.34832	1.34939	1.01419	1.25076	1.3556	1.35599	1.35599	1.35909	1.15593	1.02135	1.36354	1.36354	1.36549	1.33327	1.02567	0.987418	0.803699	0.557981	0.438423	0.211878	0.224798	0.174571	0.16912	0.179272	0.170812	0.258721	0.18604	0.18604	0.190174	0.20671	0.217046	0.239194	0.274628	0.296773	0.310527
chr7	100473087	100473664	chr7:100473087-100473664	.	.	0.859188	0.83245	0.66684	0.546036	0.491552	0.46498	0.217046	0.242516	0.24916	0.484917	0.46498	0.46498	0.46498	0.454648	0.348765	0.524767	0.53141	0.511481	0.53141	0.547055	0.5581	0.5581	0.557362	0.55687	0.444482	0.27785	0.27785	0.27785	0.27772	0.277072	0.027656	0	0	0	0	0.16449	0.273546	0.27342	0.27342	0.27342	0.266535	0.272655	0.27342	0.27342
chr7	100642143	100643016	chr7:100642143-100643016	.	.	0.37363	0.37363	0.37363	0.37363	0.37363	0.37363	0.37363	0.37363	0.373162	0.353467	0.328663	0.074414	0	0	0	0	0	0.062012	0.274628	0.31006	0.31006	0.31006	0.365869	0.37207	0.373318	0.373318	0.37207	0.316261	0.316261	0.37207	0.328663	0.620022	0.967242	0.762594	0.74397	0.74397	0.967218	1.11605	1.11605	1.11605	1.11698	1.11931	1.12071	1.12071
chr7	100761367	100762336	chr7:100761367-100762336	.	.	0.74397	0.52083	0.359668	0.297968	0	0	0	0	0	0	0	0	0.149452	0.37363	0.37363	0.37363	0.37363	0.37363	0.37363	0.37363	0.37363	0.37363	0.410975	0.74708	0.74708	0.74708	0.74708	0.74708	0.410975	0.37363	0.37363	0.485665	0.74708	0.74708	0.74708	0.74708	0.745525	0.694374	0.434028	0.26577	0.26577	0.26577	0.26577	0.26577
chr7	101283263	101283632	chr7:101283263-101283632	.	.	0	0.298904	0.37363	0.37363	0.37363	0.37363	0.37363	0.37363	0.37363	0.37363	0.37363	0.37363	0.37363	0.37363	0.37363	0.37363	0.261541	0	0	0	0	0.149452	0.37363	0.37363	0.37363	0.37363	0.37363	0.37363	0.37363	0.37363	0.37363	0.37363	0.37363	0.37363	0.37363	0.37363	0.37363	0.037363	0	0	0	0	0	0.336267
chr7	101440103	101440760	chr7:101440103-101440760	.	.	0.74708	0.74708	0.74708	0.410975	0.37363	0.37363	0.560355	0.896532	0.744592	0.74397	0.74397	0.74397	0.74397	0.74397	0.744592	0.74397	0.74397	0.74397	0.74397	0.74397	0.744903	0.74708	0.37363	0.037363	0	0	0	0	0	0	0	0	0	0.336267	0.37363	0.37363	0.37363	0.37363	0.37363	0.37363	0.37363	0.635045	0.74397	0.74397
chr7	101504343	101504736	chr7:101504343-101504736	.	.	0.449482	0.41332	0.454648	0.328161	0.282925	0.24067	0.229966	0.23255	0.229966	0.20671	0.20671	0.020671	0	0	0	0	0	0	0	0	0	0	0	0	0	0	0	0	0.15004	0.501275	0.63157	0.760479	0.97308	0.95256	1.19866	1.23995	1.23995	1.20452	1.06282	1.13367	1.1691	1.06282	1.11596	1.1691
chr7	101548935	101549352	chr7:101548935-101549352	.	.	0.432827	0.42925	0.515074	0.73208	0.70517	0.753328	0.89619	0.92999	0.82664	0.82664	0.894542	0.814884	0.636643	0.689876	0.9231	0.940131	0.94743	0.8747	0.510045	0.294216	0.29275	0.29275	0.29275	0.29275	0.294216	0.292122	0.279785	0.27912	0.27912	0.082472	0	0	0	0.05456	0.2728	0.2728	0.271584	0.53333	0.53141	0.52268	0.47305	0.502132	0.509594	0.48978
chr7	101619007	101619552	chr7:101619007-101619552	.	.	0.31006	0.359668	0.372538	0.37363	0.37363	0.37363	0.37363	0.37363	0.37363	0.37363	0.37363	0.298904	0	0	0	0	0	0.336267	0.37363	0.37363	0.37363	0.373474	0.37207	0.37207	0.37207	0.37207	0.37207	0.527018	0.706773	0.61998	0.61998	0.859176	0.690872	0.53141	0.506315	0.491864	0.632427	0.73739	0.69753	0.69753	0.69753	0.69753	0.727425	0.48122
chr7	101981439	101981952	chr7:101981439-101981952	.	.	0.583749	0.459992	0.407521	0.351745	0.20695	0.4138	0.4138	0.4138	0.419616	0.415387	0.368608	0.37199	0.361844	0.33817	0.348316	0.310011	0.181621	0.15503	0.15503	0.171661	0.183972	0.289354	0.41332	0.41332	0.416349	0.624902	0.62524	0.62612	0.62612	0.62623	0.62722	0.774556	0.837406	0.835348	0.83476	0.83476	0.645994	0.437049	0.416431	0.417307	0.312184	0.207738	0.20767	0.207874
chr7	102125119	102125560	chr7:102125119-102125560	.	.	0.746993	0.835494	0.830068	0.883558	0.897244	0.979677	1.00272	1.02342	0.87927	0.84546	0.929985	0.980705	1.12943	1.22451	1.22451	1.22451	1.07754	0.97956	0.955077	0.73473	0.73473	0.75805	0.772675	0.752371	0.517474	0.594854	0.568986	0.64659	0.51725	0.750062	0.778634	0.77931	0.739276	0.62003	0.66653	0.65878	0.62778	0.63553	0.62003	0.62003	0.704044	0.564969	0.332891	0.25594
chr7	102211567	102212616	chr7:102211567-102212616	.	.	1.1954	1.00998	0.92306	0.726251	0.45281	0.45281	0.384487	0.228657	0.236766	0.233085	0.23082	0.231273	0.070605	0	0	0.073485	0.24495	0.320816	0.433984	0.41332	0.41332	0.405054	0.35508	0.33817	0.33817	0.365226	0.539417	0.50729	0.50729	0.512363	0.542801	0.671276	0.87626	1.0094	0.99582	0.99582	1.24483	1.24354	1.09298	1.03334	1.054	1.27097	1.20367	1.16251
chr7	102283519	102284416	chr7:102283519-102284416	.	.	0	0	0	0	0	0	0	0	0	0	0	0	0	0	0	0	0	0	0	0	0	0	0	0	0	0	0.027465	0.329554	0.54917	0.576635	0.82382	0.82382	0.82382	0.82382	0.82458	0.82572	0.82572	0.82572	0.853235	1.10266	1.10598	1.10342	0.93502	0.631565
chr1	16144279	16145227	chr1:16144279-16145227	.	.	1.17794	1.40478	1.6667	1.52382	1.40634	1.37945	1.25545	1.03649	1.04664	1.06523	1.0348	0.838406	0.769048	0.70006	0.658147	0.504354	0.42925	0.329073	0.1431	0.140034	0.157087	0.151451	0.151883	0.334793	0.329716	0.348316	0.351698	0.477701	0.515747	0.55802	0.55802	0.564221	0.427799	0.37199	0.380256	0.41332	0.405054	0.443851	0.356424	0.22646	0.229948	0.223116	0.11323	0
chr1	1438165	1438885	chr1:1438165-1438885	.	.	0.28577	0.28178	0.281115	0.342898	0.562229	0.554311	0.5581	0.54688	0.5394	0.736423	0.805513	0.835324	0.941231	1.18791	1.28189	1.06379	0.92997	0.92997	0.92997	0.651008	0.758456	0.745474	0.723681	0.785305	0.785318	0.589025	0.62003	0.62778	0.433991	0.225304	0.20671	0.224798	0.23255	0.224798	0.198442	0.159167	0	0.147981	0.16912	0.16912	0.156439	0.143784	0.13288	0.140034
chr7	108203607	108204696	chr7:108203607-108204696	.	.	0.63996	0.63996	0.638151	0.637485	0.794386	1.26684	0.98156	0.633082	0.63157	0.852672	0.94693	0.942439	1.0045	1.25847	1.25417	1.25318	1.25318	1.25318	1.25318	1.25582	0.785335	0.626755	0.62659	0.627745	0.56543	0.56543	0.62824	0.691578	0.722913	0.62824	0.628572	0.623948	0.61998	0.991977	1.2416	1.25648	1.2545	1.25516	1.25318	1.25256	1.15634	1.21697	1.87344	1.96889
chr7	128841119	128842064	chr7:128841119-128842064	.	.	0.53095	0.398009	0.264782	0.264782	0.265422	0.26554	0.213429	0.18604	0.18604	0.018604	0	0	0	0	0	0	0.049636	0.316546	0.527139	0.52632	0.52632	0.685595	0.79305	0.792522	0.79305	0.79305	0.873565	1.0619	1.0619	1.0619	1.06025	1.21968	1.10198	0.767262	0.64328	0.582824	0.650995	0.589025	0.55802	0.55802	0.537728	0.50729	0.379041	0.358462
chr7	128855495	128856480	chr7:128855495-128856480	.	.	0	0	0	0	0	0	0.055812	0.217784	0.26577	0.270199	0.31006	0.326482	0.364588	0.364694	0.364482	0.36363	0.36286	0.36374	0.364058	0.36374	0.436456	0.728174	0.437724	0.360739	0.35303	0.35303	0.35303	0.35303	0.357314	0.36374	0.581888	0.729092	0.734598	0.73166	0.733242	0.73392	0.512442	0.72942	0.72816	0.72732	0.72732	0.72732	0.90919	1.09327
chr1	16212108	16212846	chr1:16212108-16212846	.	.	0.541135	0.542242	0.543352	0.54497	0.327081	0.27342	0.27342	0.27342	0.27342	0.274527	0.27465	0.27465	0.357702	0.551456	0.551583	0.386236	0.275472	0.276112	0.27656	0.27656	0.27656	0.33236	0.775075	0.828782	0.826675	0.758581	0.69753	0.747355	0.584564	0.53141	0.53141	0.53141	0.53141	0.538768	0.54917	0.660044	0.82553	0.823781	0.631565	0.8242	0.826675	0.82763	0.829166	0.82955
chr7	130152439	130153040	chr7:130152439-130153040	.	.	0.582676	0.681855	0.567712	0.384015	0.39151	0.39216	0.274602	0.193185	0.196514	0.19677	0.19677	0.196482	0.193854	0.194162	0.19502	0.194635	0.194602	0	0	0	0	0	0.037501	0.476526	0.77419	0.872469	0.940534	0.960085	1.14193	1.14282	1.08553	1.22611	1.3423	1.21267	1.24003	1.1828	1.25704	1.29318	1.20286	0.9752	0.868037	0.861829	0.961075	0.895186
chr7	130293807	130294624	chr7:130293807-130294624	.	.	0.331408	0.329716	0.358462	0.342308	0.180964	0.18604	0.18604	0.188107	0.221349	0.46498	0.46498	0.46994	0.4749	0.255793	0.508955	0.540614	0.790981	0.814618	0.900061	1.09093	1.10306	1.11114	1.11114	1.1127	0.97358	0.83342	0.832838	0.83148	0.83148	0.69288	0.554022	0.443319	0.277008	0.27624	0.055184	0	0	0	0.19308	0.275984	0.276368	0.27656	0.27656	0.276048
chr7	130901367	130901856	chr7:130901367-130901856	.	.	0.34484	0.41382	0.675874	0.772422	0.963344	0.89359	0.810832	0.80089	0.793823	0.866231	0.799177	0.765137	0.938324	1.23368	1.23589	1.23973	1.12618	1.00445	0.86702	0.669637	0.583565	0.54709	0.568968	0.708456	0.593908	0.449522	0.445094	0.452785	0.187106	0.162983	0.240094	0.2677	0.28192	0.249779	0.260393	0.2657	0.281373	0.281054	0.180293	0.137346	0.372936	0.410537	0.631209	0.68967
chr7	131122615	131122880	chr7:131122615-131122880	.	.	0.24901	0.24953	0.24953	0.24953	0.024953	0	0	0	0	0	0	0	0	0	0	0	0	0	0	0	0	0	0	0	0.148494	0.247082	0.247586	0.24798	0.248964	0.349457	0.50042	0.50105	0.500735	0.500945	0.50211	0.50317	0.50317	0.528334	0.881391	1.03682	1.01328	1.01913	1.01913	1.01913
chr7	131643279	131644072	chr7:131643279-131644072	.	.	0.61998	0.557996	0.31006	0.359668	0.37207	0.372538	0.37363	0.37363	0.37363	0.37363	0.37363	0.37363	0.224178	0	0	0	0	0	0	0	0	0.336267	0.37363	0.37363	0.37363	0.37363	0.37363	0.37363	0.37363	0.37363	0.37363	0.37363	0.37363	0.37363	0.37363	0.37363	0.224178	0	0	0	0	0	0	0
chr7	132434743	132436672	chr7:132434743-132436672	.	.	0.99183	0.795642	0.795642	0.99459	0.994867	0.99736	0.866644	0.629306	0.61998	0.61998	0.653937	0.667391	0.650101	0.61998	0.628586	0.397866	0.33158	0.331396	0.033066	0	0	0	0	0.032793	0.32793	0.32793	0.32793	0.32793	0.32793	0.32793	0.314566	0.26577	0.283486	0.31006	0.899034	0.93004	0.916746	1.34626	1.55001	1.32855	1.06282	1.06282	1.06282	1.02296
chr7	135171567	135172368	chr7:135171567-135172368	.	.	1	0.972	0.818438	0.89283	0.949548	0.983152	0.911415	0.794155	0.689098	0.58737	0.575462	0.487052	0.522909	0.483927	0.573068	0.668004	0.685201	0.677389	0.733168	0.789758	0.638701	0.607287	0.721667	0.847486	0.93	0.944306	1.04802	1.20882	1.09235	1.10385	1.12313	1.11507	0.924763	0.694443	0.624426	0.593924	0.901002	0.800972	0.805286	0.94736	1.02276	1.12005	1.03221	1.23244
chr7	135186719	135187280	chr7:135186719-135187280	.	.	0.937229	0.736694	0.550029	0.581496	0.58737	0.572685	0.5765	0.499386	0.416586	0.456802	0.426712	0.322637	0.212572	0.294318	0.157404	0.146679	0.162075	0.149281	0.145486	0.1431	0.147184	0.372006	0.457864	0.596135	0.61998	0.665068	0.67634	0.67634	0.5411	0.515747	0.662823	0.75831	0.75819	0.813906	0.948535	1.11902	1.00478	0.739357	0.568052	0.56787	0.56778	0.567961	0.568416	0.56787
chr1	16408668	16409194	chr1:16408668-16409194	.	.	0.271986	0.545345	0.545345	0.546345	0.54672	0.54747	0.53969	0.39859	0.495282	0.68808	0.82572	0.828015	0.806891	0.82119	0.79718	0.82462	0.678015	0.53141	0.53141	0.549232	0.55687	0.781273	0.83722	0.753484	0.5581	0.279575	0.27977	0.503746	0.56073	0.56073	0.56073	0.56073	0.56073	0.56139	0.758813	0.843936	0.760472	0.56338	0.56338	0.56338	0.564847	0.622477	0.724147	0.596765
chr7	142770927	142772304	chr7:142770927-142772304	.	.	0	0	0	0	0	0	0	0.028784	0.28784	0.28715	0.28715	0.315851	0.57347	0.57278	0.522261	0.46498	0.433984	0.406087	0.392655	0.367479	0.404125	0.524201	0.46502	0.364847	0.406692	0.46502	0.461443	0.42925	0.42925	0.443558	0.461443	0.432827	0.477701	0.547874	0.527582	0.836988	0.728518	0.767285	0.79718	0.816603	0.570079	0.538489	0.495631	0.26092
chr1	16451408	16452515	chr1:16451408-16452515	.	.	0.092064	0.134131	0.188937	0.185797	0.178912	0.18157	0.209832	0.218801	0.287834	0.297137	0.277692	0.283427	0.29371	0.305518	0.338525	0.287228	0.234051	0.134102	0.129922	0.31173	0.382753	0.455791	0.417397	0.304542	0.27592	0.282393	0.325006	0.326535	0.322155	0.318999	0.32	0.322586	0.328315	0.316484	0.210532	0.13288	0.013288	0.117582	0.163751	0.196619	0.32876	0.327425	0.328315	0.328315
chr7	148435519	148436256	chr7:148435519-148436256	.	.	0.74708	0.74708	0.74708	0.633938	0	0	0	0.371987	0.584564	0.79718	0.916754	1.00444	1.11605	0.985843	0.71569	0.55802	0.55802	0.55802	0.532655	0.571971	0.68203	0.62003	0.603429	0.222214	0.062013	0	0	0	0	0	0	0	0	0	0	0.212613	0.296773	0.31006	0.359668	0.373474	0.74708	0.74708	0.933895	1.27009
chr7	148500447	148502256	chr7:148500447-148502256	.	.	1.21761	1.03141	0.97367	0.93871	1.00155	1.29426	1.46826	1.61671	1.77305	1.51379	1.41773	1.38879	1.30818	0.93001	0.9672	1.11596	1.16556	1.23995	1.32668	1.4011	1.34846	1.20457	1.04176	0.898595	0.70875	0.70875	0.709149	0.709282	0.70875	0.708045	0.330114	0.258874	0.470778	0.470498	0.469019	0.46874	0.375028	0.703726	0.70456	0.705116	0.704838	0.704977	0.70595	0.70595
chr1	16544601	16545242	chr1:16544601-16545242	.	.	0	0	0	0	0	0	0	0	0	0	0	0	0	0	0	0	0	0	0	0	0	0	0	0	0	0	0	0	0	0	0	0	0	0	0	0	0	0	0	0	0	0	0	0
chr7	149797535	149798704	chr7:149797535-149798704	.	.	0.34293	0.341976	0.33339	0.283723	0.24916	0.226274	0.20671	0.21963	0.020671	0	0	0	0	0	0	0	0	0	0	0	0	0	0	0	0	0	0	0	0	0	0	0	0	0	0	0	0	0	0	0	0	0	0	0
chr7	149799711	149800304	chr7:149799711-149800304	.	.	0	0	0	0	0	0	0	0	0	0.261541	0.37363	0.37363	0.37363	0.560355	0.74708	0.74708	0.74708	0.74708	0.74708	0.74708	0.74708	0.74708	0.74708	0.74708	0.67239	0.37363	0.37363	0.37363	0.37363	0	0	0	0	0	0	0	0	0	0	0	0	0	0.112089	0.37363
chr7	149805615	149806400	chr7:149805615-149806400	.	.	0	0	0.132885	0.26577	0.26577	0.26577	0.26577	0.26577	0.296773	0.23255	0.222214	0.227382	0.282562	0.290554	0.397208	0.601562	0.594232	0.61535	0.30008	0.30008	0.293218	0.342132	0.46498	0.46498	0.535669	0.536806	0.570202	0.536806	0.53141	0.574578	0.303126	0.284656	0.278012	0.23255	0.23255	0.214462	0.224798	0.026577	0	0	0	0	0	0
chr7	149812767	149813648	chr7:149812767-149813648	.	.	0.46498	0.46498	0.46498	0.46498	0.478266	0.685644	0.685644	0.685644	0.566838	0.61998	0.511662	0.36308	0.3633	0.342374	0.377518	0.365696	0.365584	0.365808	0.36592	0.349946	0.355644	0.36704	0.36704	0.355172	0.70589	0.70589	0.70387	0.70589	0.70589	0.560706	0.34293	0.341022	0.33339	0.33339	0.34293	0.34293	0.34293	0.34293	0.35303	0.176515	0.171465	0.340068	0.33339	0.330696
chr7	149826159	149827840	chr7:149826159-149827840	.	.	0	0	0	0	0.260917	0.37363	0.37363	0.37363	0.37363	0.37363	0.373006	0.37207	0.6324	0.74397	0.746769	0.74708	0.74708	0.74708	0.74708	0.67239	0.37363	0.37363	0.373006	0.373318	0.37363	0.37363	0.37363	0.410975	0.37363	0.37363	0.635045	0.74708	0.74708	0.74708	0.74708	0.74708	0.74708	0.784443	1.12071	1.12071	1.12071	1.12071	1.12071	0.821806
chr7	150399471	150399984	chr7:150399471-150399984	.	.	0	0	0	0	0	0	0	0	0	0.148175	0.29635	0.562948	0.592423	0.5911	0.589972	0.588698	0.587535	0.586955	0.58609	0.585514	0.58681	0.585658	0.58465	0.58681	0.586666	0.29275	0.17565	0	0	0	0	0	0	0	0	0	0	0	0	0	0	0	0	0
chr7	151060735	151061424	chr7:151060735-151061424	.	.	1.23249	1.18746	1.13753	1.09751	0.947925	0.892445	0.851134	0.8372	0.758595	0.76495	0.7609	0.80539	0.751358	0.623302	0.840516	0.811774	0.80899	0.80899	0.823838	0.801916	0.73952	0.829496	0.828533	0.824759	0.787248	0.671207	0.60001	0.653386	0.72001	0.602665	0.408258	0.503764	0.626682	0.665956	0.758478	1.08528	1.12929	1.17977	1.01483	1.16257	1.16257	1.38442	1.54114	1.34434
chr7	151077935	151078720	chr7:151077935-151078720	.	.	0	0	0	0	0	0	0	0	0	0	0	0	0	0	0	0	0.129194	0.203093	0.20671	0.202576	0.180964	0.166868	0.15503	0.160666	0.159257	0.15503	0.142249	0.1431	0.13288	0.133902	0.149065	0.140936	0	0.037208	0.18604	0.203093	0.224798	0.328844	0.454648	0.423652	0.46498	0.491552	0.504838	0.484909
chr7	151193663	151194576	chr7:151193663-151194576	.	.	0.511502	0.69753	0.69753	0.65878	0.75732	0.73739	0.75732	0.916754	0.93004	0.93004	1.00769	0.74708	0.74708	0.746769	0.74397	0.59521	0.074414	0	0	0	0	0	0	0	0	0	0	0	0	0	0	0	0	0	0	0	0	0	0	0	0	0	0	0
chr7	151272927	151273728	chr7:151272927-151273728	.	.	0.203736	0	0	0	0.16858	0.337065	0.333858	0.333762	0.331894	0.806016	1.20896	1.519	1.35072	1.32858	1.62969	1.83336	1.89095	2.07699	2.16999	2.16999	1.89094	2.18505	2.38703	2.48005	2.38319	1.85131	1.51744	1.31868	1.31868	1.31868	1.02488	0.99183	0.694236	0.66117	0.66117	0.660255	0.461586	0.2638	0	0	0	0	0	0
chr7	151433295	151434064	chr7:151433295-151434064	.	.	0.611123	0.53141	0.53141	0.53141	0.318898	0.26577	0.26577	0.26577	0.26577	0.026577	0	0	0	0	0	0	0	0	0	0	0	0	0	0.2478	0.30951	0.30935	0.30935	0.30935	0.30935	0.61855	0.62016	0.62016	0.62016	0.618872	0.616785	0.614718	0.61377	0.613472	0.520459	0.30621	0.30621	0.277902	0.26577	0.26577
chr7	151472255	151473360	chr7:151472255-151473360	.	.	1.3344	1.48812	1.71812	1.71977	1.71977	1.71223	1.71427	1.60125	1.53122	1.23808	1.15127	1.05145	0.947944	0.933235	0.933235	0.830983	0.64253	0.372002	0.30999	0.30999	0.307605	0.342189	0.555605	0.613238	0.737207	0.74397	0.747356	0.823468	0.756058	0.775828	0.764342	0.76349	0.776207	0.775702	0.777091	0.764508	0.825022	0.905251	0.83637	0.786075	0.74053	0.714356	0.782818	0.846166
chr7	151712239	151713008	chr7:151712239-151713008	.	.	0.408035	0.474362	0.478134	0.467872	0.424014	0.290012	0.482948	0.474428	0.487828	0.479077	0.498002	0.698093	0.77931	0.780437	0.78092	0.72885	0.52057	0.520684	0.52171	0.522515	0.52286	0.339901	0.52355	0.523665	0.52401	0.52424	0.473236	0.264274	0.26439	0.264841	0.345163	0.530832	0.530478	0.53036	0.52977	0.52977	0.52977	0.52977	0.532012	0.53285	0.604634	0.78263	0.794824	0.841758
chr7	151727327	151728416	chr7:151727327-151728416	.	.	1.11453	1.32858	1.07578	1.03334	1.00422	0.828548	0.794724	1.04158	0.87251	0.90632	1.11596	1.11596	0.971342	0.986843	1.16251	0.930024	0.79718	0.855541	0.927966	0.913904	0.884717	0.804214	0.558587	0.300148	0.286468	0.057852	0	0	0	0	0	0	0	0	0	0	0	0	0.105909	0.360527	0.36374	0.365644	0.36932	0.368294
chr7	151794991	151795824	chr7:151794991-151795824	.	.	0	0	0	0	0	0	0.316999	0.354185	0.35513	0.35513	0.35513	0.35513	0.35513	0.35513	0.35513	0.35513	0.35593	0.35613	0.35613	0.714029	0.557981	0.429583	0.31006	0.319812	0.35936	0.35936	0.359576	0.33209	0.235872	0.23255	0.23255	0.242516	0.274628	0.26577	0.132885	0	0	0	0	0.15503	0.31006	0.31006	0.31006	0.365464
chr7	151796959	151797376	chr7:151796959-151797376	.	.	0.836994	0.558	0.518124	0.345462	0.26577	0.292344	0.347636	0.35	0.034293	0	0	0.317727	0.35303	0.35303	0.362669	0.36374	0.36374	0.369026	0.36374	0.36374	0.494174	0.710176	0.72732	0.712319	0.70589	0.68973	0.560706	0.34293	0.34293	0.34293	0.312393	0.283486	0.274628	0.31064	0.310183	0.468322	0.298482	0.21963	0.194308	0.204643	0.198442	0.18604	0.174196	0.16912
chr7	151884735	151885392	chr7:151884735-151885392	.	.	0.61998	0.61998	0.77501	0.93004	0.837038	0.988304	1.0468	0.962654	0.981938	1.06535	1.04074	1.02862	1.02862	0.712351	0.66661	0.66661	0.733288	0.997478	0.68569	0.702342	0.72732	0.723034	0.684137	0.744026	0.53141	0.744021	1.23995	1.27582	1.30811	1.30093	1.29392	1.26314	1.01862	0.9231	0.923794	0.925182	0.9231	0.9231	0.781478	0.64867	0.583818	0.164001	0	0
chr7	151901327	151902032	chr7:151901327-151902032	.	.	0.578362	0.36231	0.685351	0.716271	0.70589	0.558686	0.330792	0.258018	0.203093	0.196375	0.18604	0.179272	0.18604	0.18604	0.18604	0.223219	0.344934	0.305878	0.222214	0.23255	0.23255	0.310024	0.414353	0.444316	0.454648	0.534745	0.747355	0.823744	1.32858	1.29537	1.21233	1.11597	1.03625	0.92997	0.92997	0.92997	0.898971	0.742551	0.68978	1.13259	1.37287	1.30196	1.1691	0.770551
chr7	152574991	152575792	chr7:152574991-152575792	.	.	0.062013	0	0	0	0	0	0	0	0	0	0	0	0	0	0	0	0	0	0	0	0	0	0	0	0	0.112089	0.37363	0.37363	0.37363	0.37363	0.37363	0.37363	0.37363	0.37363	0.37363	0.37363	0.37363	0.37363	0.560355	0.74708	0.784443	0.821806	0.74708	0.74708
chr7	152686847	152687392	chr7:152686847-152687392	.	.	0	0.079731	0.353467	0.37207	0.373318	0.37363	0.5977	0.74708	0.74708	0.74708	0.74708	0.74708	0.74708	0.74708	0.74708	0.74708	0.74708	0.44832	0.37363	0.37363	0.37363	0.336267	0	0	0	0	0	0	0	0	0	0	0	0	0	0	0	0	0	0	0	0	0	0
chr7	155143551	155144128	chr7:155143551-155144128	.	.	0	0	0	0	0	0	0	0	0	0	0	0	0	0	0	0	0	0	0	0	0.020671	0.192241	0.200509	0.2532	0.423652	0.465412	0.46153	0.46153	0.470664	0.485876	0.561313	0.723018	0.730338	0.731802	0.73473	0.72741	0.576048	0.475305	0.482038	0.318399	0.24495	0.241582	0.23771	0.233991
chr7	155191279	155191648	chr7:155191279-155191648	.	.	0.237765	0.14121	0	0	0	0	0	0	0	0	0	0	0	0	0	0.018604	0.18604	0.192241	0.395288	0.702783	0.729546	0.71241	0.729048	0.751658	0.78263	0.78554	0.79718	0.784085	0.78263	0.769358	0.753256	0.711768	0.771017	0.777653	0.303301	0.25539	0.248128	0.238654	0.23535	0.236766	0.339954	0.4749	0.38711	0.335352
chr1	16715117	16716141	chr1:16715117-16716141	.	.	0	0	0	0	0	0	0	0	0	0	0	0	0	0	0	0	0	0	0	0	0	0	0	0	0	0	0	0	0	0	0	0	0	0	0	0	0	0	0	0	0	0	0	0
chr7	155263055	155263424	chr7:155263055-155263424	.	.	0.30695	0.30621	0.336192	0.61071	0.61071	0.61071	0.610242	0.719805	0.79718	0.75732	0.883482	0.780564	0.983128	1.06282	0.95654	1.03074	1.11084	1.16251	1.02299	1.24885	1.43481	1.39495	1.45473	1.46889	1.54275	1.70643	1.46349	1.40494	1.14282	1.14561	1.18606	1.17074	1.17074	1.19225	1.15421	0.727286	0.60003	0.595632	0.591234	0.58537	0.772845	0.80318	0.707495	0.57916
chr7	155316687	155317584	chr7:155316687-155317584	.	.	0	0	0	0	0	0	0	0	0	0	0	0	0	0	0	0	0	0	0	0	0	0	0	0	0	0	0	0	0	0	0	0	0	0	0	0	0	0	0	0	0	0	0	0
chr7	155388879	155389616	chr7:155388879-155389616	.	.	0	0	0	0	0	0	0	0	0	0	0	0.037208	0.18604	0.222731	0.23255	0.268001	0.277224	0.2728	0.276592	0.27912	0.27912	0.385304	0.46498	0.498195	0.53141	0.579444	0.652716	0.681991	0.60003	0.568784	0.53141	0.53141	0.53141	0.549124	0.630411	0.61998	0.629252	0.310183	0.30775	0.30775	0.310994	0.31064	0.093018	0
chr7	155399039	155399728	chr7:155399039-155399728	.	.	1.38213	1.15806	1.12071	1.12071	1.12071	1.12071	0.821806	0.7372	0.988314	1.04983	1.09717	1.22182	0.97308	1.00876	1	1.10974	1.19994	0.9231	0.937698	0.95256	0.97308	0.993004	0.93004	0.837022	0.61998	0.61998	0.403036	0.416297	0.511481	0.53141	0.549124	0.31006	0.328663	0.37207	0.37207	0.372694	0.37363	0.37363	0.37363	0.37363	0.37363	0.37363	0.336267	0.336267
chr1	16727216	16727674	chr1:16727216-16727674	.	.	0.208142	0.241806	0.220878	0.124387	0.13288	0.130225	0.12403	0.12403	0.139012	0.140205	0.135946	0.158347	0.18604	0.019359	0	0	0	0	0	0	0	0	0	0	0	0.155264	0.31168	0.314998	0.352008	0.4865	0.491176	0.49318	0.497296	0.550029	0.66667	0.67513	0.67607	0.681842	0.686686	0.80002	0.816419	0.562114	0.511446	0.525615
chr7	155568911	155570016	chr7:155568911-155570016	.	.	1.12071	1.12071	1.12071	1.12071	0.933895	0.74708	0.74708	0.74708	0.410975	0.37363	0.37363	0.37363	0.37363	0.560355	0.74708	0.485197	0.37207	0.316261	0.31006	0.31006	0.353467	0.37207	0.37207	0.37207	0.37207	0.37207	0.328663	0.31006	0.547485	0.37363	0.37363	0.37363	0.37363	0.37363	0.37363	0.37363	0.37363	0.37363	0.37363	0.37363	0.709735	0.74708	0.74708	0.74708
chr7	155590015	155590816	chr7:155590015-155590816	.	.	0.28175	0.28175	0.28175	0.281684	0.28109	0.276789	0.54547	0.54547	0.54547	0.53333	0.365236	0.259261	0.25539	0.263267	0.26498	0.259261	0.253258	0.25006	0.254857	0.25539	0.240172	0.103355	0	0	0	0	0	0	0	0	0	0	0	0	0.06934	0.198442	0.308873	0.451975	0.44446	0.602473	0.645338	0.740615	0.831248	0.87272
chr7	155829951	155830560	chr7:155829951-155830560	.	.	0.746458	0.74397	0.731571	0.74397	0.744281	0.74708	0.74708	0.74708	0.149452	0	0	0	0	0	0.261073	0.322462	0.301202	0.31006	0.539417	0.967218	1.11605	1.11605	1.11605	0.948641	0.93004	0.967242	1.11605	1.11605	1.11791	1.04598	0.74708	0.74708	0.74708	0.74708	0.336267	0	0	0	0	0	0	0	0	0
chr7	155835599	155836208	chr7:155835599-155836208	.	.	0.37285	0.37207	0.31006	0.31006	0.316261	0.322462	0.31006	0.31006	0.031006	0	0	0	0	0	0	0	0	0	0	0	0	0	0	0	0	0	0	0	0	0	0	0	0	0	0	0.485629	0.74708	0.74708	0.74708	0.74708	0.74708	0.74708	0.74708	0.74708
chr7	155849183	155850448	chr7:155849183-155850448	.	.	0.31757	0.320135	0.31757	0.327104	0.32441	0.32441	0.032441	0	0	0	0	0	0	0	0	0	0	0	0.34394	0.443293	0.74708	0.74708	0.74708	0.74708	0.74708	0.74708	0.74708	0.74708	0.74708	0.74708	0.74708	0.74708	0.74708	0.560355	0.37363	0.112089	0	0	0	0	0	0	0	0
chr7	155907103	155907776	chr7:155907103-155907776	.	.	1.48794	1.48794	1.48794	1.26481	0.967218	1.11605	0.93004	1.09745	1.11698	1.00862	0.74708	0.744592	0.74708	0.74708	0.52301	0.37363	0.37363	0.37363	0.37363	0.37363	0	0	0	0	0	0	0	0	0	0	0	0	0	0	0	0	0	0	0	0	0	0	0	0
chr7	156082303	156082592	chr7:156082303-156082592	.	.	0	0	0	0	0	0	0	0	0	0	0	0	0	0	0	0	0.149452	0.37363	0.37363	0.37363	0.37363	0.37363	0.37363	0.37363	0.37363	0.37363	0.37363	0.37363	0.52301	0.74708	0.74708	0.74708	0.410975	0.37363	0.37363	0.485665	0.74708	0.74708	0.74708	0.74708	0.74708	0.74708	0.74708	0.74708
chr7	156253215	156253632	chr7:156253215-156253632	.	.	0	0	0.37207	0.37207	0.37207	0.37207	0.37207	0.328663	0.31006	0.316261	0.31006	0.31006	0.31006	0.31006	0.31006	0.471962	0.74539	0.559085	0.37278	0.37278	0.372316	0.37162	0.37162	0.37162	0.37162	0.37162	0.37162	0.37093	0.37162	0.37162	0.370832	0.072748	0.212889	0.36374	0.36374	0.357314	0.35	0.34293	0.61998	0.61998	0.549124	0.524767	0.444316	0.46498
chr7	156463503	156464096	chr7:156463503-156464096	.	.	0.61535	0.629948	0.606158	0.60003	0.60003	0.594306	0.62996	0.876026	0.87812	0.87812	0.886916	0.909306	0.916203	0.9231	0.707675	0.370892	0.323555	0.32441	0.336364	0.34293	0.34899	0.35303	0.109122	0	0	0	0	0.224178	0.367696	0.37363	0.37363	0.560355	0.74708	0.74708	0.74708	0.74708	0.74708	0.74708	0.74708	0.74708	0.74708	0.74708	0.709735	0.37363
chr7	157357567	157358336	chr7:157357567-157358336	.	.	0.21745	0.21823	0.21706	0.21433	0.370921	0.44203	0.44041	0.44041	0.43402	0.543894	0.909805	0.84214	0.848128	0.836362	0.81354	0.81354	0.788276	0.74397	0.74397	0.716687	0.560706	0.582683	0.705675	0.751206	0.739688	0.453454	0.176531	0.208724	0.34782	0.3401	0.344925	0.34782	0.344838	0.340946	0.3156	0.381545	0.472523	0.592134	0.46501	0.458504	0.503644	0.509074	0.58737	0.553546
chr1	16770332	16771880	chr1:16770332-16771880	.	.	0	0	0	0	0	0	0	0	0	0	0	0	0	0	0	0	0	0	0	0	0	0	0	0	0	0	0	0	0	0	0	0	0	0	0	0	0	0	0	0	0	0	0	0
chr7	157430975	157431472	chr7:157430975-157431472	.	.	0.287915	0.496012	0.708328	0.74708	0.744903	0.74708	0.74708	0.74708	0.74708	0.709735	0.37363	0.37363	0.37363	0.37363	0.37363	0.37363	0.336267	0	0	0.18639	0.371276	0.36932	0.37116	0.37162	0.37162	0.37162	0.372084	0.371736	0.371736	0.372496	0.371365	0.37047	0.37047	0.37047	0.37047	0	0	0	0	0	0.036818	0.36818	0.36818	0.362368
chr7	157437279	157438368	chr7:157437279-157438368	.	.	0	0	0	0	0	0	0	0	0	0	0	0	0	0	0	0	0	0	0	0	0	0	0.094257	0.31419	0.31419	0.31419	0.31419	0.31419	0.31378	0.31337	0.313698	0.31337	0.31337	0.595268	0.62597	0.624056	0.62177	0.62177	0.374096	0.31177	0.31177	0.31177	0.312016	0.31259
chr7	157474879	157476960	chr7:157474879-157476960	.	.	1.48794	1.48794	1.33915	1.44207	1.49416	1.49416	1.302	0.892802	0.70678	0.37285	0.37363	0.37363	0.336267	0	0	0	0.261541	0.37363	0.37363	0.37363	0.37363	0.37363	0.37363	0.37363	0.37363	0.37363	0.37363	0.67239	0.74708	0.74708	0.74708	0.67239	0.37363	0.37363	0.37363	0.37363	0.37363	0.933913	1.12071	1.12071	1.12071	1.12071	1.34478	1.41947
chr7	157483759	157484144	chr7:157483759-157484144	.	.	0.44449	0.529018	0.58537	0.73171	0.874873	0.776678	0.617265	0.521396	0.353853	0.311348	0.292311	0.267545	0.3207	0.321846	0.314286	0.280518	0.345254	0.28403	0.33252	0.257932	0.31821	0.340073	0.370416	0.42403	0.46602	0.46602	0.464673	0.390028	0.33806	0.33091	0.406554	0.333708	0.31918	0.31749	0.209609	0.112848	0.101552	0.101554	0.10259	0.101981	0.10104	0.099616	0.0992	0.0992
chr7	157551055	157552368	chr7:157551055-157552368	.	.	0	0	0	0	0.112089	0.37363	0.37363	0.37363	0.44832	0.74708	0.74708	0.74708	0.74708	0.74708	0.74708	0.74708	0.74708	0.74708	0.933895	1.12071	0.821806	0.74708	0.74708	0.74708	0.485665	0.37363	0.37363	0.37363	0.37363	0.37363	0.37363	0.635045	0.74708	0.74708	0.37363	0.373474	0.37207	0.37207	0.37207	0.37207	0.37207	0.373162	0.37363	0.37363
chr7	157658575	157658960	chr7:157658575-157658960	.	.	0.61998	0.61998	0.679119	0.315917	0.31006	0.303552	0.292334	0.53141	0.478266	0.46498	0.46498	0.46498	0.332176	0.283486	0.31867	0.32441	0.31006	0.31006	0.378615	0.70387	0.70589	0.723034	0.494174	0.350056	0.533322	0.66661	0.66661	0.670426	1.09417	1.45035	1.23995	1.34729	1.45464	1.45464	1.20013	1.09106	1.09106	1.02947	0.906284	0.872053	0.478266	0.454648	0.401672	0.287455
chr7	157972223	157973200	chr7:157972223-157973200	.	.	0.74708	0.74708	0.560355	0.37363	0.261541	0	0	0	0	0	0	0	0	0	0	0	0	0	0	0	0	0	0	0	0	0	0	0	0	0	0	0	0	0.336267	0.37363	0.37363	0.37363	0.37363	0.37363	0.37363	0.37363	0.37363	0.37363	0.37363
chr7	157990799	157991696	chr7:157990799-157991696	.	.	0.37363	0.37363	0.37363	0.74708	0.67239	0.37363	0.37363	0.67239	1.00862	1.12071	1.12071	1.27009	1.49416	1.49416	1.68098	1.86779	1.86779	1.86779	1.68098	1.49416	1.49416	1.79306	1.7557	1.41947	1.12071	1.12071	1.12071	0.784443	0.74708	0.74708	0.37363	0.560355	0.74708	0.74708	0.74708	0.74708	0.635045	0.37363	0.37363	0.37363	0.37363	0.37363	0.37363	0.37363
chr7	158712175	158713056	chr7:158712175-158713056	.	.	0.70173	0.70173	0.52634	0.655424	0.681874	0.649266	0.604692	0.400757	0.27912	0.277856	0.2728	0.264428	0.26498	0.26092	0.26208	0.258155	0.249127	0.24007	0.14121	0	0	0	0	0.066684	0.21904	0.353968	0.44446	0.44446	0.44446	0.577828	0.866693	0.887291	0.921581	1.12581	1.09905	1.14956	1.33337	1.33337	1.33337	1.10689	1.0044	0.730444	0.946884	0.90832
chr7	158975679	158975984	chr7:158975679-158975984	.	.	0.87272	0.784298	0.578591	0.42856	0.426313	0.414527	0.4138	0.662083	0.842182	0.861793	0.938192	0.807292	0.65459	0.633854	0.576623	0.55802	0.593516	0.696629	0.741719	0.74397	0.83699	0.93001	0.83419	0.586597	0.50631	0.420938	0.3209	0.298798	0.31915	0.31243	0.482433	0.460592	0.388134	0.387664	0.464032	0.58737	0.512987	0.544995	0.538539	0.561225	0.811598	1.07708	1.25465	1.31646
chr8	206846	207255	chr8:206846-207255	.	.	0	0	0	0	0	0	0	0	0	0	0	0	0	0	0	0	0	0	0	0	0	0	0	0	0	0	0	0	0	0	0	0	0	0	0	0	0	0	0	0	0	0	0	0
chr8	272124	272698	chr8:272124-272698	.	.	0.55802	0.594546	0.549171	0.20343	0.20343	0.201735	0.186263	0.145486	0.144293	0.156871	0.1431	0.08586	0	0	0.015503	0.153837	0.1431	0.1431	0.146679	0.15503	0.157848	0.170812	0.19864	0.204923	0.208402	0.20695	0.206257	0.208039	0.212455	0.388054	0.306697	0.225624	0.22646	0.229529	0.23535	0.356742	0.48002	0.476285	0.48733	0.837715	0.90562	0.912596	1.01539	1.17246
chr8	361121	361713	chr8:361121-361713	.	.	0.037363	0.37363	0.37363	0.37363	0.37363	0.37363	0.37363	0.635045	1.00862	1.41947	1.49416	1.90244	2.24125	2.23658	2.23192	2.04592	1.60755	1.32858	1.32858	1.32858	1.58987	1.86002	1.79073	1.41947	1.00862	0.746769	0.670835	0.037363	0	0	0	0	0	0	0	0	0	0	0	0	0	0	0	0
chr1	16952035	16952972	chr1:16952035-16952972	.	.	0.37363	0.37363	0.37363	0.37363	0.37363	0.37363	0.37363	0.037363	0	0	0	0	0	0	0	0	0	0	0	0	0	0	0.186815	0.709735	0.74708	0.74708	0.74708	0.74708	0.74708	0.74708	0.74708	0.74708	1.00815	1.06025	1.11605	1.09745	0.948641	1.11605	0.967218	0.74397	0.706773	0.74397	0.74397	0.746147
chr8	811166	811678	chr8:811166-811678	.	.	1.12071	1.12071	1.12071	1.12071	0.784443	0.74708	0.485665	0.37363	0.37363	0.37363	0.37363	0.37363	0.37363	0.37363	0.298904	0	0	0	0	0	0	0	0	0	0	0	0	0	0.149452	0.37363	0.37363	0.709735	0.745525	0.74708	0.74708	0.74708	0.74708	0.74708	0.74708	1.08335	1.12071	1.12071	1.12071	1.12071
chr8	1096357	1097914	chr8:1096357-1097914	.	.	0.37363	0.37363	0.37363	0.37363	0.37363	0.37363	0.37363	0.373318	0.37207	0.37207	0.37207	0.37207	0.372226	0.372694	0.111621	0.037363	0.37363	0.37363	0.37363	0.44832	0.74708	0.74708	1.00862	1.12071	1.12071	1.12071	1.12071	1.12024	1.02304	1.11605	1.12024	0.896532	0.74708	0.74708	0.745214	0.48364	0.37207	0.238305	0	0.09302	0.26577	0.26577	0.301202	0.347422
chr8	1481634	1482269	chr8:1481634-1482269	.	.	1.89503	1.97924	1.98604	1.8236	1.85052	2.20888	2.55007	2.95964	3.46961	3.88691	4.06339	4.31991	4.63569	5.10785	5.58003	6.03783	6.40985	7.30614	9.10722	10.6654	10.9996	10.5193	10.1267	10.0233	9.982	10.3742	10.5612	10.8603	11.2433	10.4165	11.0036	11.4438	11.8883	12.7531	13.0124	13.142	13.9932	14.6705	15.8372	16.3592	16.6395	16.5858	16.3259	17.1674
chr8	1797859	1798781	chr8:1797859-1798781	.	.	0	0	0	0	0	0	0	0	0	0	0	0	0	0	0	0	0	0	0	0	0	0	0	0	0	0	0	0	0	0	0	0	0	0.336267	0.37363	0.37363	0.37363	0.52301	0.74708	0.74708	0.74708	0.74708	0.74708	0.74708
chr8	1865259	1865756	chr8:1865259-1865756	.	.	0	0	0	0	0	0	0	0	0	0	0	0	0	0	0	0	0	0	0	0	0	0	0.37207	0.372226	0.37363	0.37363	0.37363	0.373162	0.359668	0.305631	0.279057	0.31006	0.31006	0.328663	0.37207	0.372538	0.37363	0.186191	0	0	0	0	0	0
chr8	2010975	2011980	chr8:2010975-2011980	.	.	0.632379	0.61998	0.61998	0.588988	0.322462	0.37207	0.37285	0.37363	0.37363	0.37363	0.261541	0	0	0.261541	0.37363	0.37363	0.37363	0.37363	0.37363	0.37363	0.37363	0.635045	0.74708	0.74708	0.74708	0.74708	0.74708	0.74708	0.67239	0.37363	0.37363	0.37363	0.37363	0.37363	0.37363	0.37363	0.298904	0.522992	0.74708	0.74708	0.74708	0.74708	0.74708	0.746458
chr8	2021027	2022218	chr8:2021027-2022218	.	.	0.74708	0.410975	0.37363	0.372538	0.37207	0.373474	0.37363	0.37363	0.37363	0.037363	0	0	0	0.037363	0.410975	0.74708	0.74708	0.74708	0.74708	0.74708	0.74708	0.74708	0.74708	0.74708	0.74708	0.74708	0.74708	0.74708	0.74708	0.52301	0.149452	0.298904	0.37363	0.5977	0.74708	0.971258	1.53154	1.86779	1.62087	1.32858	1.35072	1.50572	1.59423	1.70051
chr8	2485111	2485529	chr8:2485111-2485529	.	.	0	0	0.041342	0.214462	0.21728	0.150258	0.133154	0.126685	0.13799	0.164561	0.30999	0.29091	0.318877	0.341552	0.439642	0.50729	0.577751	0.55802	0.427799	0.37199	0.463534	0.636896	0.70589	0.70589	0.70589	0.498458	0.3369	0.36374	0.369571	0.335799	0	0	0	0	0	0	0	0	0	0	0	0	0	0
chr8	2557407	2557731	chr8:2557407-2557731	.	.	1.12071	1.38213	1.12071	1.12071	1.12071	1.12071	1.12071	1.12071	0.896532	0.74708	0.74708	1.12071	1.12071	1.08335	0.74708	0.74708	0.560355	0.37363	0.37285	0.355172	0.670604	0.70589	0.69377	0.68569	0.788569	1.0089	0.77501	0.53141	0.53141	0.53141	0.562409	0.61998	0.929965	1.23995	1.90597	2.34235	2.18196	2.22525	2.61488	2.43366	1.92194	1.91828	1.93526	2.32502
chr8	2653557	2654936	chr8:2653557-2654936	.	.	0.67037	0.67037	0.671883	0.877317	0.67607	0.67607	0.67607	1.00961	1.00846	1.00875	1.01132	1.00903	0.77445	0.67416	0.67226	0.6734	0.876456	1.04264	1.44537	1.34413	1.743	2.01621	2.25212	2.34702	2.41341	2.67786	2.67636	2.68162	2.78471	3.02524	3.02952	3.00526	2.69679	2.62632	2.72274	3.16228	2.76419	2.52821	2.2864	2.24319	1.95295	1.85993	1.85993	1.85993
chr8	6770985	6771720	chr8:6770985-6771720	.	.	0.890255	0.89336	0.835876	1.015	1.04725	1.00969	1.17824	1.33996	1.70965	1.78659	1.56491	1.34461	1.48889	1.48704	1.48518	1.23137	1.29537	1.12376	1.09793	0.82664	0.846287	0.527582	0.50729	0.235335	0.144293	0.1431	0.135198	0.172071	0.2325	0.234051	0.212357	0.13288	0.225858	0.307605	0.42273	0.57491	0.776853	1.09275	1.24554	1.34967	1.36373	1.36373	1.36373	1.24854
chr8	6777335	6778288	chr8:6777335-6778288	.	.	0.38709	0.213132	0.193373	0.193311	0.193528	0.212785	0.193373	0.19328	0.193435	0.193497	0.309566	0.387407	0.38772	0.388356	0.388927	0.38899	0.388801	0.38836	0.377126	0.366012	0.38709	0.251113	0.181657	0.275631	0.465005	0.505597	0.358462	0.376306	0.397067	0.55802	0.55802	0.55802	0.554658	0.50729	0.559207	0.57421	0.575224	0.575038	0.575874	0.461388	0.383779	0.369782	0.33817	0.348316
chr8	6940047	6940911	chr8:6940047-6940911	.	.	1.37138	1.29592	1.13367	1.06282	1.06282	0.98311	0.836991	0.53141	0.504846	0.212616	0.26577	0.262448	0.245838	0.26577	0.283486	0.32978	0.610793	0.719418	0.72072	0.72072	0.72072	0.72072	0.719852	0.71596	0.71424	0.428608	0.3572	0.35603	0.603609	0.709256	0.70799	0.918657	0.950196	1.05299	1.05021	1.04959	1.05113	1.05268	1.04959	1.2936	1.46503	1.74414	1.74414	1.81389
chr1	17126927	17127324	chr1:17126927-17127324	.	.	0.58826	0.589136	0.53141	0.53141	0.424685	0.35508	0.23674	0.16912	0.321265	0.33817	0.30436	0.348316	0.37199	0.417452	0.604495	0.82664	0.907827	1.12251	1.17025	1.12251	1.17943	1.17943	1.18338	1.06665	0.89003	0.889364	0.728954	0.537673	0.53141	0.498203	0.053154	0	0	0	0	0	0	0	0	0	0	0	0	0
chr8	8641498	8642005	chr8:8641498-8642005	.	.	0.522078	0.540104	0.653055	0.507812	0.525109	0.478616	0.523021	0.60151	0.689256	1.01834	0.987224	1.07566	1.35609	1.40925	1.48487	1.52926	1.4322	1.38171	1.3464	1.33551	1.22246	1.21217	1.1542	1.25275	1.16046	0.993785	0.992267	0.776864	0.69478	0.8328	0.669858	0.72728	0.676995	0.689312	0.780281	0.897244	0.948668	1.15326	1.34276	1.33656	1.33064	1.18042	1.17396	1.21695
chr8	10563003	10564142	chr8:10563003-10564142	.	.	1.06282	0.850308	0.79718	0.637731	0.26577	0.26577	0.186039	0.31435	0.515696	0.687869	0.68767	0.689663	0.69026	0.68986	0.688864	0.686681	0.686878	0.686284	0.68569	0.683917	0.854695	1.02567	0.75211	0.681965	0.34096	0.34096	0.34096	0.34096	0.285237	0.255804	0.20671	0.20671	0.217046	0.380256	0.37199	0.37199	0.18604	0.220147	0.23255	0.20671	0.248041	0.46498	0.504838	0.535838
chr8	10948979	10949581	chr8:10948979-10949581	.	.	0.36044	0.288682	0	0	0	0	0	0	0	0	0.186036	0.31006	0.279057	0.26577	0.239194	0.23255	0.214462	0.23255	0.239194	0.274628	0.283486	0.323266	0.35408	0.35408	0.35408	0.413502	0.34293	0.429326	0.659406	0.626551	0.493766	0.43915	0.449482	0.41332	0.41332	0.433984	0.46498	0.46498	0.46498	0.484909	0.53141	0.298966	0.235872	0.053154
chr8	10966454	10966954	chr8:10966454-10966954	.	.	1.52696	1.53845	1.53845	1.04615	0.918502	1.11007	1.47013	1.5078	1.4769	1.2307	1.2307	1.25069	1.29734	1.29734	1.29734	0.745978	0.64867	0.68008	0.681874	0.68973	0.640592	0.224178	0	0	0	0	0	0	0.25248	0.26577	0.26577	0.255804	0.23255	0.262448	0.26577	0.26577	0.300317	0.316261	0.372694	0.373162	0.31006	0.557996	0.61998	0.520972
chr8	10979164	10979799	chr8:10979164-10979799	.	.	0.535865	0.62003	0.626964	0.554541	0.396788	0.344934	0.392095	0.62003	0.618064	0.6102	0.602056	0.696072	0.809466	0.816397	0.8274	0.68219	0.463098	0.55802	0.534347	0.55802	0.612076	0.614042	0.465002	0.358462	0.33817	0.332534	0.288525	0.265704	0.28614	0.28614	0.318853	0.402144	0.436881	0.405133	0.454792	0.538377	0.705046	0.959629	1.30079	1.49644	1.39498	1.54463	1.47729	1.34149
chr8	11038942	11039443	chr8:11038942-11039443	.	.	0.950203	1.02899	0.93004	0.943504	0.95248	0.934528	0.87102	0.63494	0.730202	0.890072	0.63663	0.893732	0.958795	1.24793	1.28475	1.28683	1.25467	0.96338	1.25128	1.28336	1.28065	1.27395	1.27798	1.276	1.00842	0.932284	0.857218	0.63494	0.507896	0.317795	0.31839	0.317037	0.316532	0.19002	0	0	0	0	0	0	0	0	0	0
chr8	11389488	11390411	chr8:11389488-11390411	.	.	0.206702	0.194308	0.196375	0.20671	0.250636	0.132885	0.26577	0.26577	0.292344	0.31238	0.31586	0.31586	0.31586	0.31586	0.31586	0.568428	0.821086	0.94743	0.936996	0.876872	1.06282	0.999732	0.92997	0.92997	0.92997	0.878305	0.878305	0.909304	0.82664	0.878307	1.22343	1.23221	1.32858	1.50572	1.3009	0.976478	0.916703	1.06282	1.06282	1.16912	1.51453	2.07697	2.16999	2.47379
chr8	11392712	11393309	chr8:11392712-11393309	.	.	0.556592	0.629948	0.63157	0.580332	0.46498	0.498195	0.405608	0.30775	0.312847	0.31586	0.221102	0	0	0	0	0	0	0	0	0	0	0	0	0	0	0	0	0	0	0	0.112089	0.37363	0.37363	0.37363	0.37363	0.37363	0.37363	0.37363	0.37363	0.37363	0.37363	0.74708	0.74708	0.74708
chr8	11439470	11440722	chr8:11439470-11440722	.	.	0.916084	0.69235	0.746198	0.917897	1.11597	1.33328	1.33094	1.37456	1.40847	1.47641	1.61029	1.74555	1.61461	1.46914	1.3459	1.33337	1.40005	1.55565	1.41508	1.2445	1.00973	0.87272	0.803737	0.656056	0.478351	0.486466	0.402889	0.37204	0.441996	0.66429	0.664975	0.629575	0.559556	0.47121	0.42743	0.400284	0.427926	0.45443	0.515066	0.426184	0.439981	0.302836	0.454859	0.55802
chr8	11443043	11444063	chr8:11443043-11444063	.	.	0.374136	0.783183	0.98367	1.0034	0.904599	0.721352	0.71539	0.71539	0.633315	0.61229	0.58129	0.525469	0.540975	0.567331	0.58129	0.761921	0.671221	0.39328	0.37204	0.448456	0.683709	0.742317	0.702953	0.7018	0.830934	0.89552	0.883721	0.892898	0.70838	0.518375	0.377965	0.293728	0.33817	0.348516	0.353474	0.211798	0.172076	0.159257	0.16912	0.139527	0	0	0	0
chr8	11783038	11784016	chr8:11783038-11784016	.	.	0.625616	0.710155	0.799375	0.955251	0.98367	0.98367	1.20381	1.30073	1.32453	1.25262	0.9672	1.0737	1.34707	1.34707	1.17179	0.93001	1.00439	1.11596	1.01799	0.98367	0.993533	0.927553	0.690796	0.732137	0.860232	0.85711	0.759231	0.520196	0.427144	0.425512	0.62003	0.62003	0.433991	0.41332	0.41332	0.37199	0.361844	0.30999	0.31619	0.221859	0.351337	0.462058	0.466102	0.46498
chr8	11861151	11861858	chr8:11861151-11861858	.	.	1.07302	0.856363	0.755308	0.698754	0.78321	0.704874	0.69019	0.751882	0.727834	0.554765	0.521591	0.649186	0.63631	0.61339	0.55735	0.660583	0.62999	0.678151	0.68967	0.602926	0.458868	0.41334	0.358273	0.34878	0.351381	0.423982	0.395272	0.326673	0.31003	0.457536	0.406896	0.334831	0.380005	0.395935	0.421585	0.447135	0.509256	0.512204	0.515056	0.533583	0.487668	0.363712	0.379754	0.377427
chr8	12013807	12014226	chr8:12013807-12014226	.	.	0	0	0	0.068213	0.372694	0.37363	0.410975	0.74708	0.74708	0.74708	0.744903	0.74397	0.74397	0.74397	0.746458	0.74708	0.74708	0.74708	0.74708	0.485665	0.37363	0.37363	0.149452	0	0	0.224178	0.37363	0.709735	0.74708	0.74708	0.74708	0.74708	0.74708	0.74708	0.74708	0.74708	0.74708	0.74708	0.933895	1.12071	1.08335	0.74708	0.5977	0.37363
chr8	18846435	18847072	chr8:18846435-18847072	.	.	1.17191	1.17307	0.962819	0.70248	0.70179	0.70179	0.701376	0.91047	0.93381	0.725866	0.609398	0.281062	0.37428	0.468556	0.469298	0.470222	0.635342	0.705394	0.704421	0.70317	0.704282	0.70595	0.609979	0.534745	0.834395	0.88865	1.08501	1.01267	0.777038	0.785305	0.793572	0.70678	0.55802	0.650995	0.737207	0.777038	0.950676	1.03334	1.13668	0.800836	0.68203	0.661352	0.64328	0.601427
chr1	17274041	17275210	chr1:17274041-17275210	.	.	0.34392	0.34392	0.57439	0.31006	0.313446	0.333564	0.31006	0.31006	0.557996	0.61998	0.652931	0.69166	0.692468	0.64209	0.902438	0.998194	0.86361	0.717449	0.593409	0.61998	0.61998	0.68518	0.70381	0.598264	0.35199	0.352718	0.35303	0.494174	0.708413	0.676052	0.465065	0.71639	0.71639	0.718121	0.72072	0.706419	0.70589	0.720772	0.713578	0.70589	0.69377	0.68569	0.659406	0.314478
chr8	21675863	21676722	chr8:21675863-21676722	.	.	1.12071	1.12071	1.41947	1.49416	1.49416	1.49416	1.49416	1.49416	1.27009	1.12071	0.971258	0.74708	0.74708	0.597232	0.315376	0.26577	0.401895	0.395251	0.209294	0.426612	0.677589	0.65878	0.62003	0.62003	0.62003	0.731589	0.801839	0.82664	0.818373	0.839039	1.03625	0.996407	0.79718	0.850324	0.783879	0.478282	0.305631	0.6324	0.74397	0.74397	0.63239	0.365869	0.37207	0.372226
chr1	17309439	17310872	chr1:17309439-17310872	.	.	0.867972	0.943255	1.11596	0.983128	0.654335	0.46498	0.372018	0.291459	0.634056	0.743128	0.72732	0.72732	0.366707	0.37363	0.37363	0.37363	0.560355	1.04598	1.12071	1.12071	1.12071	1.12071	1.12071	1.04598	0.74708	0.74708	0.720416	0.61998	0.61998	0.61998	0.657177	0.694374	0.217042	0	0	0	0	0	0	0	0	0	0	0.295561
chr8	21707115	21708348	chr8:21707115-21708348	.	.	0	0	0	0	0	0	0.261541	0.37363	0.37363	0.37363	0.37363	0.37363	0.373006	0.304746	0.26577	0.242516	0.23255	0.23255	0.26577	0.283486	0.305631	0.230332	0	0	0	0	0	0	0	0	0	0	0	0	0	0	0.335799	0.37363	0.37363	0.37363	0.37363	0.37363	0.37363	0.37363
chr8	22059315	22059708	chr8:22059315-22059708	.	.	0	0	0	0	0	0	0	0	0	0.193068	0.321867	0.32178	0.32178	0.321181	0.319321	0.311059	0.31431	0.267984	0.255793	0.46498	0.46498	0.46498	0.46498	0.46498	0.441737	0.23255	0.20671	0.20671	0.23255	0.208261	0.217046	0.23255	0.279057	0.318264	0.128712	0	0	0	0	0	0	0	0	0.126241
chr8	22368011	22368432	chr8:22368011-22368432	.	.	1.03334	1.12376	1.32858	1.32858	1.35098	1.02443	0.87769	0.87597	0.451158	0.425154	0.478266	0.836994	0.790506	0.92997	0.996395	1.11535	0.92997	0.888638	0.82664	0.82664	0.82664	0.82664	0.857639	0.943976	1.38113	1.56732	1.51925	1.17654	1.05886	0.94119	0.94119	0.94119	1.15299	1.57653	1.61577	1.80815	1.98874	2.0001	1.96732	1.8344	1.29441	1.03439	0.98367	0.990202
chr8	22405379	22406186	chr8:22405379-22406186	.	.	0	0	0	0	0	0.112089	0.37363	0.37363	0.37363	0.37363	0.37363	0.37363	0.37363	0.37363	0.37363	0.37363	0.37363	0.37363	0.37363	0.37363	0.37363	0.074726	0.111834	0.3722	0.370585	0.372432	0.372548	0.59449	0.745158	0.74539	0.746742	1.00862	1.1197	1.30448	1.49146	1.49416	1.49416	1.71834	1.56889	1.49416	1.49416	1.49416	1.45681	1.12071
chr8	22574803	22575240	chr8:22574803-22575240	.	.	0.327301	0.32757	0.32703	0.32703	0.325641	0.323971	0.322738	0.322041	0.32178	0.32178	0.32178	0.321436	0.32135	0.32178	0.289258	0	0	0	0	0	0	0.19359	0.32265	0.32265	0.580308	0.64341	0.64341	0.804305	0.965722	0.968336	1.16184	1.29031	1.29031	1.28996	1.28683	1.28683	1.25128	0.960787	0.96001	0.863995	0.638502	0.701676	0.951219	0.629903
chr8	23283443	23284236	chr8:23283443-23284236	.	.	2.24125	2.05452	1.86779	1.86779	1.86779	1.75567	1.49416	1.00862	0.74708	0.74708	0.74708	0.5977	0.410975	0.74708	0.74708	0.74708	1.08335	1.38213	1.49416	1.49416	1.38213	1.11885	1.34291	1.1691	1.35955	1.55001	1.55001	1.55001	1.36397	1.1691	1.08053	1.11599	0.744026	0.53141	0.890182	0.823752	1.12482	1.20896	1.08118	1.12071	0.74708	0.74708	0.74397	0.706773
chr8	23337805	23338416	chr8:23337805-23338416	.	.	0.395112	0.430662	0.470482	0.541774	0.493308	0.566718	0.62001	0.642348	0.693407	0.780281	0.897165	1.0201	1.09317	1.16837	1.07884	0.940513	0.833778	0.76592	0.737852	0.688917	0.634147	0.572903	0.517019	0.542792	0.634	0.682026	0.662232	0.664498	0.675498	0.635364	0.731891	0.911405	1.26668	1.40674	1.57715	1.83518	1.89836	2.02803	2.07496	2.08002	2.03412	2.19756	2.43227	2.35574
chr1	17519915	17520938	chr1:17519915-17520938	.	.	0	0	0.224178	0.37363	0.37363	0.37363	0.37363	0.37363	0.52301	1.08335	1.12071	1.12071	1.12071	1.12071	1.12071	1.12071	1.12071	1.08335	0.74708	0.74708	0.74708	0.74708	0.74708	0.74708	0.261055	0	0	0.365869	0.37207	0.37207	0.359668	0.31006	0.305631	0.39859	0.46498	0.424685	0.654362	0.703392	0.801839	0.725185	0.716918	0.625616	0.50111	0.416986
chr8	27886651	27887332	chr8:27886651-27887332	.	.	0.597595	0.64867	0.620304	0.617202	0.557981	0.518124	0.602266	0.810167	0.96502	0.982236	0.707581	0.68569	0.672334	0.625112	0.504838	0.534745	0.43915	0.428818	0.46498	0.428818	0.46498	0.478266	0.46498	0.245838	0.279785	0.28577	0.28045	0.28444	0.279785	0.279785	0.223296	0	0.057154	0.28577	0.483056	0.5581	0.559431	0.609061	0.87812	0.87812	0.87812	0.87812	0.880319	0.897911
chr8	28348935	28349336	chr8:28348935-28349336	.	.	0	0	0	0	0	0.118342	0.167885	0.199118	0.335705	0.34285	0.34285	0.340926	0.33804	0.339964	0.339002	0.335214	0.339964	0.346842	0.366497	0.52946	0.489287	0.348333	0.439896	0.402196	0.37061	0.344934	0.360722	0.5425	0.61998	0.605673	0.600904	0.591366	0.653796	0.712998	0.667685	0.615211	0.569564	0.63669	0.543674	0.472742	0.445858	0.573537	0.519774	0.454066
chr8	29529019	29529400	chr8:29529019-29529400	.	.	0.848464	0.915345	0.905084	1.0162	0.986118	0.820736	0.790534	0.709143	0.603607	0.599887	0.62404	0.563225	0.5262	0.534026	0.623274	0.743556	0.783267	0.767106	0.737095	0.639886	0.682023	0.846283	0.850245	0.87276	0.990307	1.00455	0.914707	0.928654	0.843192	0.732453	0.64565	0.6129	0.61735	0.620247	0.626348	0.63162	0.392944	0.256968	0.25696	0.222191	0.132331	0.13456	0.135322	0.138609
chr8	38559651	38560464	chr8:38559651-38560464	.	.	1.06018	1.05987	1.05987	1.06458	1.24622	1.06824	1.06824	0.78397	0.71424	0.71424	0.714026	0.7121	0.7121	0.7105	0.639106	0.354605	0.3545	0.460253	0.70506	0.563082	0.704434	0.704642	1.04959	1.04867	1.04898	1.04959	1.04928	1.04744	1.05113	1.29823	1.40306	1.40637	1.65033	2.00245	2.32261	2.28742	2.11267	1.94513	1.77006	1.87623	2.12587	2.12397	2.12397	2.12397
chr8	38633587	38634276	chr8:38633587-38634276	.	.	0.68569	0.68569	0.686493	0.981156	1	0.983848	0.97308	0.970515	0.97308	0.96795	0.68501	0.800623	1.03543	1.1484	1.14282	0.964232	0.90011	0.90011	0.720062	0.586976	0.57141	0.574202	0.58537	0.58537	0.58537	0.57839	0.514282	0.28577	0	0	0	0	0	0	0	0	0	0	0	0	0	0	0	0
chr8	40061007	40062456	chr8:40061007-40062456	.	.	0.74708	0.74708	0.714295	0.70589	0.69983	0.741193	1.05892	1.0468	1.05892	1.23535	1.41507	1.45464	1.43321	1.41201	1.12071	1.12071	1.11605	1.21264	1.76007	1.80231	1.77017	1.57871	1.4117	1.36397	1.34629	0.795661	0.63553	0.910052	1.06282	1.06282	0.919637	1.02297	1.32858	1.04959	0.890182	0.696425	0.62003	0.62003	0.67428	0.508164	0.575695	0.656487	0.527004	0.287915
chr1	17595209	17595880	chr1:17595209-17595880	.	.	0.23255	0.23255	0.23255	0.239194	0.26577	0.242516	0.131778	0	0	0.209294	0.31006	0.318898	0.53141	0.486386	0.828165	1.01415	1.23995	1.23995	1.1957	1.19572	1.14959	1.22229	1.59423	1.59423	1.46471	1.14959	0.992008	0.872116	0.805971	0.883482	0.727425	0.76175	0.601427	0.72952	0.64328	0.69753	0.77725	0.637718	0.53141	0.53141	0.598562	0.62346	0.63157	0.63157
chr8	41623119	41623556	chr8:41623119-41623556	.	.	0.229534	0.436768	0.45975	0.45975	0.45975	0.460373	0.300213	0.231585	0.23172	0.232035	0.23217	0.23244	0.23262	0.23262	0.23262	0.23262	0.139787	0	0	0	0	0	0	0	0	0	0	0	0	0	0	0	0	0	0	0	0	0	0	0	0	0	0	0
chr8	41713663	41714280	chr8:41713663-41714280	.	.	0.24798	0.247331	0.24698	0.246623	0.24647	0.24647	0.172478	0	0.393452	0.639376	0.736392	0.737	0.906262	0.97956	0.978555	1.12628	1.22074	1.21974	1.22174	1.22099	1.22224	1.22199	1.22249	1.22383	0.952968	0.73172	0.731297	0.681614	0.48683	0.48683	0.451223	0.242285	0.241892	0.24199	0.24199	0.24199	0.241892	0.240152	0.215622	0	0	0	0	0
chr8	42217163	42217764	chr8:42217163-42217764	.	.	0	0	0.202909	0.625616	0.74397	0.683103	0.67634	0.733452	0.752237	0.706773	0.61998	0.72708	0.84546	0.887735	0.961009	1.09531	1.34181	1.63468	0.992964	0.567131	0.550592	0.56338	0.56338	0.562449	0.56139	0.84116	0.842942	0.590159	0.562183	0.562449	0.562316	0.28175	0.28175	0.28175	0.451621	1.01411	1.12676	1.40851	1.40585	1.40519	1.26465	1.1241	1.12357	1.12145
chr8	42305747	42306888	chr8:42305747-42306888	.	.	0	0	0	0	0	0	0	0	0	0	0	0	0	0	0	0	0	0	0	0	0	0	0	0	0	0	0	0	0	0	0	0	0.140497	0.200846	0.20105	0.200812	0.200982	0.20071	0.201526	0.201936	0.202708	0.20274	0.264227	0.40677
chr8	42638175	42638692	chr8:42638175-42638692	.	.	0	0	0	0	0	0	0	0	0	0	0.220338	0.36704	0.367724	0.36818	0.369208	0.370815	0.370815	0.37047	0.370125	0.36932	0.36932	0.367842	0.547222	0.727718	0.72291	0.684369	0.359144	0.357741	0.35613	0.568712	0.7105	0.780675	1.06207	1.06113	1.05455	1.0533	1.05829	1.05892	0.70589	0.7061	0.70799	0.70799	0.70673	0.70631
chr8	42753287	42754176	chr8:42753287-42754176	.	.	1.5614	1.5585	1.66242	1.81831	1.71535	1.56172	1.24942	0.988889	0.98582	0.57022	0.51837	0.51837	0.516466	0.51557	0.51501	0.51501	0.514344	0.5139	0.282093	0.255885	0.25539	0.25583	0.256206	0.077213	0	0	0	0	0	0	0.101828	0.2543	0.253976	0.25376	0.253652	0.252788	0.252203	0.252627	0.25215	0.352505	0.488194	0.46498	0.46498	0.46498
chr8	47899595	47900628	chr8:47899595-47900628	.	.	0.853046	0.85108	0.851384	0.848807	0.99574	0.84504	0.84298	0.730318	0.50729	0.476848	0.400921	0.413947	0.39843	0.209029	0.209877	0.210062	0.20916	0.230963	0.482542	0.58687	0.482024	0.629208	0.62832	0.62832	0.62821	0.62788	0.753948	0.8377	1.06697	1.25434	1.46344	1.34991	1.30199	1.1295	0.844045	0.796145	0.789445	0.777038	0.74397	0.723681	0.74397	0.756377	0.576623	0.549751
chr8	48671271	48671620	chr8:48671271-48671620	.	.	0.441737	0.538058	0.518124	0.566838	0.70895	0.746769	0.74397	0.74397	0.731571	0.712998	0.93004	0.93004	0.93004	0.916754	0.991158	0.967218	0.595522	0.52301	0.933895	1.12071	1.12071	1.12071	1.12071	1.12071	1.12071	0.821806	0.74708	1.12071	1.27009	1.49416	1.49416	1.49416	1.49416	1.15806	0.74708	0.74708	0.74708	0.74708	0.74708	0.74708	0.74708	0.74708	0.560355	0.37363
chr8	51396119	51396648	chr8:51396119-51396648	.	.	0.961674	0.96778	0.950908	0.970593	1.07877	1.2062	1.15601	0.963802	0.84546	0.77501	0.796145	0.785582	0.610442	0.782055	0.769048	0.64384	0.71539	0.739238	0.71658	0.562761	0.426184	0.30045	0.32408	0.33817	0.354252	0.325208	0.293295	0.332534	0.268869	0.187695	0.188142	0.056265	0	0.150343	0.228596	0.495246	0.556513	0.54801	0.538146	0.591048	0.951391	1.06828	1.05884	1.05884
chr8	53502031	53503364	chr8:53502031-53503364	.	.	0.24916	0.26577	0.23255	0.229966	0.043926	0	0	0	0	0	0	0	0.23255	0.23255	0.237803	0.222214	0.23255	0.24916	0.26577	0.230704	0.29969	0.499336	0.777714	0.728307	0.70881	0.715578	0.72009	0.590279	0.428818	0.384389	0.41332	0.433984	0.41332	0.41332	0.438496	0.486852	0.274631	0.076617	0.062013	0.23255	0.25006	0.244807	0.459814	0.474116
chr8	53529343	53529528	chr8:53529343-53529528	.	.	0	0	0	0	0	0	0	0	0	0	0	0	0	0	0	0	0	0	0	0	0	0.062012	0.31006	0.31006	0.292344	0.235872	0.262447	0.31006	0.36144	0.37207	0.373006	0.37363	0.372538	0.37285	0.37363	0.37363	0.37363	0.112089	0	0	0	0	0	0
chr8	55924523	55924944	chr8:55924523-55924944	.	.	1.14103	1.25089	1.40072	0.939433	0.673506	0.353208	0.352844	0.35295	0.35295	0.352316	0.439978	0.528056	0.527666	0.526964	0.581089	0.530171	0.53025	0.70694	0.583257	0.52923	0.527588	0.52634	0.52751	0.650075	0.87316	0.871915	0.855948	0.951681	1.1523	1.1507	1.00272	0.967945	0.875809	0.785392	0.836557	1.08867	1.13824	1.13824	1.13603	0.950563	0.848779	0.982726	1.17427	0.970625
chr8	66513715	66514112	chr8:66513715-66514112	.	.	0	0	0	0	0	0	0	0.120024	0.20004	0.185456	0.17758	0.184348	0.16912	0.156439	0.129614	0.12403	0.123255	0.125336	0.203837	0.2325	0.24801	0.24801	0.240919	0.12403	0.134176	0.1431	0.1431	0.150258	0.146679	0.154984	0.18604	0.18604	0.211362	0.187675	0	0.188375	0.235632	0.236008	0.236422	0.23673	0.23673	0.23673	0.236642	0.236686
chr1	17697999	17698828	chr1:17697999-17698828	.	.	0.37363	0.37363	0.37363	0.37363	0.37363	0.37363	0.37363	0.37363	0.37363	0.410975	0.74708	0.74708	0.74708	0.485665	0.37363	0.37363	0.37363	0.37363	0.37363	0.37363	0.37363	0.37363	0.37363	0.37363	0.37363	0.149452	0	0	0	0	0	0	0	0	0	0	0	0	0	0	0	0	0	0
chr8	69662951	69663704	chr8:69662951-69663704	.	.	0	0	0	0.261541	0.372548	0.37278	0.670371	1.1162	1.11469	1.11469	1.11123	1.10778	1.1047	1.10436	1.1071	1.10778	1.10744	1.10368	1.02925	0.739842	0.74076	0.628868	0.18466	0	0	0	0	0	0	0	0	0	0	0	0	0	0	0	0	0	0.145496	0.36374	0.36374	0.471491
chr8	73077127	73077696	chr8:73077127-73077696	.	.	0.923817	0.677059	0.61535	0.61535	0.61535	0.61535	0.619518	0.618389	0.617397	0.606158	0.497402	0.26577	0.425138	0.377164	0.20671	0.20671	0.41332	0.41332	0.405497	0.516675	0.62003	0.595226	0.55802	0.576623	0.62003	0.67096	0.75732	0.647694	0.450959	0.46498	0.504838	0.368694	0.23255	0.23414	0.271166	0	0	0.283201	0.26577	0.26577	0.24916	0.23255	0.262448	0.285226
chr1	17885779	17887306	chr1:17885779-17887306	.	.	0.37363	0.37363	0.368685	0.36374	0.369674	0.37363	0.37363	0.37363	0.37363	0.447331	0.746458	0.353837	0.31006	0.31006	0.31006	0.31006	0.31006	0.287915	0.322819	0.35303	0.363859	0.36374	0.311938	0.274628	0.296773	0.08416	0	0	0	0	0	0	0	0	0.224178	0.37363	0.37363	0.37363	0.37363	1.046	1.1954	1.49416	1.49416	1.49416
chr8	98358039	98359120	chr8:98358039-98359120	.	.	0.409187	0.423652	0.474116	0.297348	0.252585	0.240254	0.253985	0.33817	0.358462	0.452603	0.381007	0.33817	0.315626	0.30999	0.318444	0.351698	0.37199	0.358462	0.37199	0.358462	0.365226	0.39209	0.283129	0.243898	0.13953	0	0.052705	0.26092	0.258708	0.26092	0.26092	0.257602	0.25539	0.25539	0.259261	0.495631	0.52171	0.52171	0.890172	1.05886	1.0545	1.05264	0.860729	0.856428
chr1	18150295	18151088	chr1:18150295-18151088	.	.	0	0	0	0	0	0	0	0	0	0	0	0	0	0	0	0	0	0	0	0	0	0	0	0.336267	0.37363	0.37363	0.37363	0.37363	0.37363	0.37363	0.37363	0.37363	0.37363	0.37363	0.37363	0.37363	0.37363	0.37363	0.336267	0.37363	0.37363	0.367117	0.274628	0.26577
chr8	100907095	100907824	chr8:100907095-100907824	.	.	0.56419	0.515192	0.456802	0.610065	0.659865	0.63774	0.72476	0.898978	0.938424	0.744829	0.81244	0.845862	0.98054	1.01411	1.01411	0.860832	1.01124	1.01394	0.999246	1.0665	1.18477	1.18712	1.13911	1.02127	1.02025	1.29202	1.34782	1.2647	1.35264	1.54396	1.54507	1.45985	1.44417	1.5371	1.37706	1.23964	1.72172	2.06518	2.06309	2.14818	2.08813	1.74167	2.11958	2.29964
chr8	101127311	101128088	chr8:101127311-101128088	.	.	0.717773	0.721475	0.732028	0.771168	0.909703	1.16128	1.0034	0.95239	1.00952	0.895237	0.836614	0.947329	0.978903	0.826254	0.783087	0.845781	0.991835	0.943618	0.946707	0.879276	0.601961	0.527582	0.498836	0.439642	0.341552	0.37199	0.199274	0.189612	0.335352	0.293295	0.28614	0.257532	0.307605	0.326898	0.37199	0.37954	0.361844	0.348316	0.365226	0.490378	0.659435	0.596135	0.597002	0.5425
chr1	18159959	18161208	chr1:18159959-18161208	.	.	0.843645	1.00968	1.1691	1.23995	1.23995	1.3716	1.39991	1.06535	1.30911	1.34086	1.35231	1.34417	0.811799	0.68569	0.68973	0.710176	0.371652	0.364729	0.359456	0.36374	0.36374	0.36374	0.366707	0.254618	0	0	0	0	0	0	0	0	0	0	0	0	0.099119	0.328002	0.33339	0.32441	0.32441	0.32441	0.32441	0.327104
chr8	111981863	111982616	chr8:111981863-111982616	.	.	1.15798	1.68098	1.86779	1.86779	1.86779	1.86779	1.86779	1.86779	1.5689	1.12071	1.11885	1.11605	1.11838	1.56892	1.86779	1.83043	1.12071	0.745836	0.74397	0.644778	0.61998	0.681975	0.74397	0.745214	0.74397	0.74397	0.746769	0.74397	0.6324	0.40926	0.37207	0.37207	0.372694	0.37363	0.37363	0.410975	0.74708	0.74708	0.74708	0.74708	0.859169	1.12071	1.12071	1.15806
chr8	124527719	124528464	chr8:124527719-124528464	.	.	0.759947	0.786492	0.987224	0.988418	1.09486	0.92997	0.790501	0.515741	0.418419	0.583552	0.801214	0.887046	1.03849	1.29128	1.29841	1.65848	1.70497	1.70497	2.09412	2.25013	2.31157	2.27602	2.25992	2.2336	2.36321	1.90162	1.97907	2.0955	1.85537	1.83812	1.92094	1.81066	2.01218	1.99527	2.08058	2.09009	2.14197	2.34288	2.28651	2.41087	2.34987	2.11871	2.03238	1.86859
chr8	124728831	124729000	chr8:124728831-124729000	.	.	1.01431	1.02862	0.97933	0.744021	0.53141	0.584552	0.61998	0.525583	0.217042	0	0	0	0	0	0	0	0	0	0	0	0	0	0	0	0	0	0	0	0	0	0	0.062012	0.349628	0.315872	0.356682	0.36374	0.364528	0.372718	0.365718	0.360527	0.357436	0.34293	0.335298	0.33339
chr8	125385903	125386336	chr8:125385903-125386336	.	.	0.862974	0.859449	0.857592	0.85718	0.80725	0.66653	0.62003	0.69753	0.581255	0.417452	0.41332	0.41332	0.387498	0.29969	0.365226	0.34945	0.469247	0.473466	0.716584	0.68984	0.792878	1.00153	1.00153	1.12673	1.42923	1.6561	1.71693	1.71693	1.73124	1.69424	1.85067	1.97159	2.00878	1.81869	1.66164	1.86594	1.75914	1.6743	1.6743	1.14345	0.83537	0.61257	0.552996	0.551075
chr8	125637175	125638288	chr8:125637175-125638288	.	.	0.138411	0.055812	0.368626	0.42925	0.454784	0.49955	0.49601	0.552606	0.57445	0.700266	0.76592	0.780281	0.76592	0.809003	0.81379	0.875014	0.976028	0.986023	0.883502	0.948894	0.801832	0.78174	0.859516	0.776071	0.698661	0.381957	0.36531	0.36363	0.36363	0.36363	0.36811	0.36923	0.356679	0.194215	0.195096	0.193747	0.194157	0.175836	0	0	0	0	0	0
chr8	128109071	128109792	chr8:128109071-128109792	.	.	0.434298	0.34782	0.34782	0.349872	0.356094	0.348381	0.34386	0.258398	0.175998	0.320806	0.357666	0.351411	0.359654	0.490764	0.544986	0.471963	0.36252	0.36252	0.36252	0.524977	0.632897	0.723672	0.721374	0.738279	0.844319	0.7192	0.720175	0.71963	0.843291	0.71746	0.716604	0.585439	0.586371	0.592915	0.566331	0.5167	0.41334	0.415771	0.378092	0.350609	0.365062	0.416973	0.46501	0.418518
chr8	132407119	132408728	chr8:132407119-132408728	.	.	0	0	0	0	0	0	0	0	0	0	0.101288	0.276452	0.524767	0.54547	0.55571	0.54741	0.512958	0.41332	0.409187	0.418486	0.43915	0.444316	0.459814	0.418486	0.511481	0.903423	0.79718	0.611141	0.53141	0.524767	0.471623	0.747355	0.771788	0.735103	0.68203	0.527582	0.607628	0.564221	0.522509	0.50729	0.439642	0.16912	0.16912	0.281816
chr8	133437375	133438264	chr8:133437375-133438264	.	.	1.32517	1.103	0.882772	0.368636	0.36818	0.036932	0.369435	0.37047	0.3707	0.37047	0.3707	0.37047	0.37047	0.371505	0.371045	0.370815	0.37047	0.37047	0.37047	0.37047	0.36978	0.147728	0	0	0	0	0	0	0	0	0	0	0	0	0	0	0	0.335955	0.37207	0.37207	0.37207	0.365856	0.61998	0.61998
chr8	133645367	133646296	chr8:133645367-133646296	.	.	0.54547	0.5581	0.390712	0.28178	0.28577	0.285105	0.27912	0.27912	0.274064	0.274696	0.223296	0	0	0	0.295137	0.32757	0.32703	0.884901	0.98202	0.978796	1.2037	1.29734	1.29734	1.29734	1.29911	1.25178	1.23995	1.23995	1.23995	1.1619	0.970968	0.971496	1.06945	0.64691	0.646735	0.583114	0.324146	0.32353	0.321696	0.32092	0.32092	0.641336	0.639636	0.63834
chr1	18729579	18730736	chr1:18729579-18730736	.	.	0.72732	0.723034	0.706013	0.708235	0.70589	0.716438	0.44832	0.37363	0.52301	0.821806	0.74708	1.11745	1.11978	1.11745	1.10885	1.08463	1.07178	1.08785	1.08142	1.05892	1.05892	1.09106	1.0782	1.05892	0.591969	0.335354	0.162205	0	0	0.2462	0.315049	0.31928	0.323555	0.3227	0.32099	0.31266	0.30775	0.46155	0.61535	0.61535	0.73845	0.9231	0.9231	0.9231
chr8	138659311	138660048	chr8:138659311-138660048	.	.	0.32441	0.559468	0.63499	0.63157	0.63157	0.688946	1.02301	1.23719	1.2307	1.2307	1.20619	1.2307	1.22457	1.22764	1.14085	0.973334	0.933322	0.66661	0.742051	0.938305	0.9231	0.707675	0.375758	0.406516	0.618591	0.75007	0.90011	0.807473	0.704175	0.764657	0.82664	0.82664	0.716918	0.710155	0.644818	0.682024	0.92997	1.02296	1.12929	1.09936	0.92997	0.744018	0.98311	1.38169
chr1	18734975	18735596	chr1:18734975-18735596	.	.	0.34293	0.305492	0.247314	0.217046	0.26577	0.26577	0.274628	0.15503	0	0	0	0	0	0	0	0	0	0	0	0	0	0	0	0	0	0	0.074726	0.37363	0.37363	0.37363	0.37363	0.37363	0.37363	0.5977	0.74708	0.74708	0.74708	0.74708	0.74708	0.746769	0.74397	0.74397	0.48364	0.359668
chr8	139600799	139601568	chr8:139600799-139601568	.	.	1.08467	0.974555	0.8382	0.391639	0.27977	0.27977	0.280166	0.307734	0.559806	0.56073	0.56205	0.56205	0.562981	0.56471	0.56471	0.451794	0.28242	0.282018	0.28175	0.28175	0.28175	0.28175	0.270564	0.106308	0.23255	0.23255	0.26577	0.242516	0.23255	0.23255	0.275724	0.53141	0.559532	0.565385	0.564311	0.537804	0.545806	0.559148	0.558362	0.41861	0.276592	0.27912	0.334284	0.5581
chr8	139661071	139662528	chr8:139661071-139662528	.	.	0.896532	1.34478	1.49416	1.49416	1.49416	1.49416	1.49416	1.49416	1.49416	1.27009	1.12071	1.12071	1.12071	1.12071	0.896532	0.74708	0.373612	0.186815	0.37363	0.560355	0.74708	0.74708	0.74708	0.74708	0.74708	0.74708	0.74708	0.74708	0.74708	0.74708	0.74708	0.74708	0.74708	0.37363	0.37363	0	0	0	0	0	0	0.074726	0.37363	0.37363
chr8	139677055	139678992	chr8:139677055-139678992	.	.	0.367905	0.315428	0.31006	0.349302	0.341065	0.31006	0.31006	0.31006	0.279057	0.26577	0.26577	0.287915	0.342268	0.353467	0.031006	0	0	0	0	0.141212	0.35303	0.35303	0.35303	0.334758	0.353274	0.36374	0.630714	0.61998	0.540267	0.623734	0.72732	0.716851	0.68771	0.760336	0.959614	0.650986	0.611123	0.744016	0.95156	1.05314	1.32413	1.35151	1.31687	1.57871
chr1	18778067	18779050	chr1:18778067-18779050	.	.	0.61998	0.557981	0.524767	0.454648	0.268693	0.200509	0.196375	0.209294	0	0	0	0	0	0	0	0	0	0	0	0.485665	0.74708	0.74708	0.74708	0.74708	0.74708	0.74708	0.74708	0.74708	0.74708	0.74708	0.74708	0.74708	0.74708	0.74708	0.560355	0.074726	0	0.298904	0.37363	0.37363	0.37363	0.364729	0.372641	0.37363
chr8	140358495	140358912	chr8:140358495-140358912	.	.	0.77931	0.778296	0.543162	0.258456	0.258232	0.258176	0.256694	0.239567	0.23255	0.243915	0.25539	0.255335	0.025484	0	0	0	0.020671	0.20671	0.20671	0.184348	0.188107	0.188107	0.182656	0.182656	0.167711	0.15503	0.15503	0.240964	0.345685	0.449482	0.444316	0.428818	0.338926	0.33817	0.363346	0.41332	0.396788	0.41332	0.441396	0.43636	0.427093	0.42107	0.410988	0.20343
chr8	140588511	140589632	chr8:140588511-140589632	.	.	0.83137	0.929979	0.946878	0.982106	0.72476	0.65611	0.541634	0.42925	0.300451	0.288525	0.288525	0.315626	0.200846	0.17549	0.181636	0.174216	0.163863	0.18213	0.181663	0.181146	0.181222	0.180385	0.179869	0.17968	0.179491	0.179302	0.179599	0.180085	0.180438	0.180985	0.180905	0.18077	0.072335	0.12691	0.199422	0.36252	0.36307	0.36307	0.363182	0.36363	0.363905	0.36418	0.36446	0.36474
chr8	141120799	141121072	chr8:141120799-141121072	.	.	1.22823	1.2228	1.30931	1.22043	1.12353	1.01926	0.996961	0.975691	0.982973	1.02637	0.944156	0.668618	0.659083	0.701569	0.700522	0.711946	0.72337	0.754976	0.727625	0.736135	0.590846	0.630951	0.610218	0.60369	0.523757	0.421348	0.428212	0.400208	0.313335	0.215058	0.29927	0.31526	0.31777	0.337328	0.424426	0.605126	0.698709	0.727612	0.806946	0.879355	0.984575	1.10512	1.0122	0.956594
chr8	141178399	141178784	chr8:141178399-141178784	.	.	0.966015	0.88019	0.8811	0.70793	0.778742	0.941258	1.06427	1.18903	1.11673	1.30789	1.37915	1.41932	1.56447	1.43942	1.42101	1.2804	1.24633	1.2467	1.24559	1.2441	1.08411	0.923084	0.85309	0.7111	0.568995	0.373835	0.373888	0.426731	0.355603	0.35608	0.356827	0.49985	0.53576	0.730266	0.887062	0.88759	0.886666	0.939433	1.06285	1.06269	1.06459	1.01238	0.853568	0.712481
chr8	141318111	141318688	chr8:141318111-141318688	.	.	0.26092	0.182644	0	0	0	0	0	0	0	0	0	0	0	0	0	0	0	0	0	0	0	0	0	0	0	0	0	0	0	0	0	0	0	0	0	0.112394	0.229948	0.227768	0.174571	0.16912	0.16912	0.159257	0.1431	0.1431
chr1	18852129	18852994	chr1:18852129-18852994	.	.	1.49416	1.49416	1.158	0.745525	0.855594	1.11605	0.892802	0.701458	0.611141	0.79718	0.71746	0.767285	0.73739	0.903468	0.681992	0.61998	0.540267	0.504838	0.46498	0.511481	0.279036	0.23255	0.46498	0.57348	0.372044	0.341065	0.365869	0.353467	0.292344	0.26577	0.504846	0.566838	0.644778	0.744281	0.74397	0.746458	0.745836	0.55802	0.37207	0.370404	0.353004	0.270199	0.292344	0.342268
chr8	141351423	141352784	chr8:141351423-141352784	.	.	0.335352	0.293295	0.258624	0.268844	0.186012	0.162994	0.268019	0.249779	0.263931	0.24801	0.249779	0.271832	0.349344	0.473466	0.361844	0.37199	0.423455	0.591715	0.71008	0.710785	0.710785	0.520696	0.47335	0.473632	0.473538	0.472549	0.47246	0.47246	0.283242	0.23582	0.23582	0.23582	0.23582	0	0	0	0	0	0	0	0	0	0	0
chr1	18865059	18865588	chr1:18865059-18865588	.	.	0.681975	1.06025	1.11605	1.00444	0.93004	0.818398	0.632379	0.38532	0.300317	0.37207	0.37207	0.322462	0.37207	0.37207	0.37207	0.37207	0.186815	0.172749	0.270199	0.283486	0.26577	0.283486	0.31006	0.365869	0.52083	0.74397	0.694374	0.61998	0.53141	0.53141	0.557987	0.79718	0.911524	0.682648	0.672448	0.655846	0.64867	0.65764	0.65764	0.699949	0.707581	0.68569	0.922879	1.00286
chr8	141450879	141451200	chr8:141450879-141451200	.	.	0	0	0.109122	0.36374	0.36374	0.315428	0.296773	0.31006	0.270199	0.26577	0.26577	0.279057	0.31006	0.343576	0.36592	0.31006	0.31006	0.31006	0.062012	0	0	0	0	0	0	0	0	0	0	0	0.337206	0.35101	0.354101	0.36374	0.36374	0.360527	0.361598	0.36955	0.36875	0.36932	0.555615	0.743071	0.745106	0.745018
chr8	141478383	141480800	chr8:141478383-141480800	.	.	0.74397	0.74397	0.74397	0.74397	0.746458	0.745836	0.635045	0.74708	0.707706	0.61998	0.566838	0.53141	0.593409	0.912354	0.74708	0.74708	0.74708	0.65811	0.61998	0.549124	0.584552	0.53141	0.292334	0.274628	0.359668	0.274628	0.26577	0.26577	0.132885	0	0	0	0	0	0	0.115166	0.292344	0.31006	0.575695	0.53141	0.601468	0.70589	0.70589	0.70589
chr8	141488639	141489952	chr8:141488639-141489952	.	.	0.37199	0.361844	0.361844	0.371994	0.50729	0.503063	0.473474	0.30999	0.33817	0.364097	0.209294	0.227371	0.560195	0.694374	0.74397	0.74397	0.744592	0.74708	0.74708	0.784443	0.74708	0.74708	0.74708	0.74708	0.74708	0.74708	0.74708	0.52301	0.37363	0.37363	0.37363	0.37363	0.37363	0.37363	0.261541	0	0	0.074726	0.37363	0.37363	0.37363	0.709735	0.74708	0.74708
chr8	141699119	141700368	chr8:141699119-141700368	.	.	0.933799	0.63157	0.63157	0.63157	0.356836	0.32441	0.32441	0.32441	0.330907	0.445758	0.68569	0.665977	0.61998	0.46502	0.31006	0.331057	0.33339	0.33339	0.346072	0.35303	0.340139	0.31006	0.334864	0.31006	0.316261	0.074726	0	0	0	0	0	0	0	0	0	0	0	0	0	0	0	0	0	0
chr8	141737135	141737888	chr8:141737135-141737888	.	.	0.274628	0.31006	0.31006	0.287915	0.287915	0.279057	0.26577	0.242516	0.265769	0.551802	0.74397	0.74397	0.74397	0.74397	0.44645	0.37285	0.37363	0.37363	0.37363	0.37363	0.37363	0.37363	0.37363	0.37363	0.298904	0	0	0	0	0	0	0	0	0.074726	0.37363	0.37363	0.37363	0.74708	0.74708	1.00862	1.45681	1.4665	1.45464	1.48794
chr8	141741167	141742432	chr8:141741167-141742432	.	.	0.650986	0.706773	0.694685	0.74708	0.74708	0.74708	0.74708	0.74708	0.859169	0.74708	0.74708	0.821806	1.12071	1.12071	1.12071	1.12071	1.12071	1.12071	1.12071	1.12071	1.12071	1.12071	1.12071	0.971258	0.74708	0.635045	0.37363	0.112089	0	0	0	0	0	0	0	0	0	0	0	0	0	0	0	0
chr8	141763391	141764080	chr8:141763391-141764080	.	.	0	0	0	0	0	0	0	0	0	0	0	0	0	0	0	0	0	0	0	0	0	0	0	0	0	0	0	0	0	0	0	0	0	0	0	0	0	0	0	0	0.074726	0.37363	0.37363	1.12071
chr1	18964887	18966236	chr1:18964887-18966236	.	.	0.30757	0.51279	0.513345	0.282754	0.25579	0.192758	0.204643	0.229966	0.478194	0.46498	0.46498	0.46498	0.471459	0.46498	0.60451	0.69753	0.503749	0.423652	0.518124	0.533774	0.535364	0.529844	0.525196	0.473038	0.52171	0.52171	0.52171	0.748103	0.822736	0.790981	0.536972	0.534544	0.54547	0.790957	1.09093	1.09346	1.11244	1.1162	1.17202	1.14255	1.16911	1.5995	1.43482	1.32858
chr8	141906623	141908768	chr8:141906623-141908768	.	.	0	0	0	0	0	0	0	0	0	0	0	0	0	0	0	0.162785	0.23255	0.239194	0.23255	0.239194	0.262448	0.26908	0.79234	0.893362	0.891584	0.825368	0.872348	0.888259	0.888036	0.888478	0.828472	0.590548	0.589858	0.591991	0.59257	0.59257	0.593452	0.326521	0	0	0	0.29562	0.29635	0.296646
chr8	141914047	141914864	chr8:141914047-141914864	.	.	0	0	0	0	0	0	0	0	0.298904	0.37363	0.37363	0.410975	0.74708	0.74708	0.74708	0.745104	0.725177	0.72732	0.763694	1.07499	1.05892	1.05892	1.03771	1.04191	1	1	1	0.799966	0.66661	0.680302	0.70589	0.712319	0.72732	0.652182	0.508431	0.373162	0.707869	0.74397	0.695307	0.46502	0.549124	0.53141	0.491552	0.534745
chr1	19010525	19012036	chr1:19010525-19012036	.	.	0	0	0	0	0	0	0	0	0	0	0	0	0.29347	0.29225	0.291536	0.29204	0.29204	0.292324	0.29275	0.292253	0.291608	0.291392	0.291968	0.29132	0.29132	0.291968	0.29204	0.14602	0	0	0.079731	0.26577	0.26577	0.26577	0.26577	0.262448	0.26577	0.252482	0.268397	0.291896	0.291752	0.29204	0.495225	0.813862
chr8	141999839	142000720	chr8:141999839-142000720	.	.	0	0	0	0	0	0	0	0	0	0	0	0	0	0	0	0	0	0	0	0	0	0	0	0	0	0	0	0	0	0	0	0	0	0	0	0	0	0	0	0	0	0	0	0
chr8	142025039	142025552	chr8:142025039-142025552	.	.	0	0	0	0	0	0.298904	0.37363	0.372226	0.372694	0.37363	0.37363	0.372865	0.410041	0.746911	0.74708	0.74708	0.74708	0.74708	0.74708	0.744281	0.633333	0.372538	0.74708	0.74708	0.74708	0.746769	0.744281	0.859169	0.896532	0.74708	0.971258	1.12071	1.12071	1.12071	1.12071	1.12071	1.12071	0.933895	0.74708	0.74708	0.74708	0.74708	0.74708	0.44832
chr1	19014151	19014624	chr1:19014151-19014624	.	.	0.57145	0.57145	0.57988	0.601038	0.62405	0.627215	0.620669	0.941993	1.05272	1.05459	1.07534	1.10914	0.88891	0.735897	0.696534	0.796567	0.97956	1.19799	1.37445	1.29265	1.45971	1.56514	1.44226	1.08122	1.07445	1.08474	1.00461	0.809192	0.79718	0.79718	0.747355	0.763948	0.744026	0.381134	0.28896	0.28924	0.289372	0.28924	0.28924	0.28847	0.287426	0.286736	0.285702	0.285634
chr8	142133743	142134400	chr8:142133743-142134400	.	.	0.37207	0.37207	0.37207	0.37207	0.372538	0.261541	0	0	0	0	0	0	0	0	0	0	0	0	0	0	0	0	0.037363	0.37363	0.37363	0.37363	0.37363	0.37363	0.37363	0.37363	0.784461	1.12071	1.12071	1.12071	1.12071	1.12071	1.12071	1.12071	0.896532	0.74708	0.74708	0.74708	0.74708	0.74708
chr1	19045103	19045828	chr1:19045103-19045828	.	.	1.11605	1.04165	1.11605	1.23166	1.41106	0.93004	0.93004	0.540267	0.53141	0.425154	0.398582	0.504838	0.511481	0.53141	0.53141	0.61998	0.626551	0.857155	1.02862	0.748552	0.66661	0.66661	0.66661	0.659434	0.63841	0.599999	0.32441	0.506996	0.650716	0.777121	1.35326	1.32314	1.34894	1.02862	1.02862	1.02862	1.02862	1.03771	1.05892	1.05892	1.25094	1.25861	1.20896	0.958024
chr8	142209647	142210160	chr8:142209647-142210160	.	.	0	0	0	0	0	0	0	0	0	0	0	0	0	0	0	0	0	0	0	0	0.261541	0.37363	0.37363	0.37363	0.37363	0.37363	0.37363	0.37363	0.37363	0.37363	0.37363	0.37363	0.37363	0.37363	0.37363	0.298904	0	0	0	0	0	0	0	0
chr8	142353663	142354608	chr8:142353663-142354608	.	.	0	0	0.159462	0.296773	0.478298	0.642301	0.912947	0.982258	0.93004	0.93004	0.850324	0.79718	0.934883	0.94743	0.981156	1	0.97308	0.961277	0.866644	0.964867	0.64867	0.582963	0.31757	0.616244	0.64867	0.64867	0.64867	0.64867	0.64867	0.880243	0.985555	1.01419	1.01795	0.985966	0.681402	0.677222	0.664816	0.903894	0.806016	0.602266	0.61998	0.61998	0.493766	0.46498
chr8	142374447	142374944	chr8:142374447-142374944	.	.	0	0	0	0	0	0	0.087612	0.292111	0.29204	0.29355	0.293616	0.293981	0.29493	0.295913	0.29709	0.295567	0.294857	0.294987	0.29562	0.295275	0.58972	0.588552	0.335954	0.283266	0.29493	0.29493	0.29493	0.294711	0.294419	0.295413	0.295137	0.29562	0.29562	0.295985	0.296058	0.148102	0	0	0	0	0	0	0	0
chr8	142429807	142430256	chr8:142429807-142430256	.	.	0.817742	0.709258	0.699404	0.693259	0.839022	1.06144	1.06523	1.06523	0.923178	0.70757	0.782227	1	1	1	1	0.733288	0.66661	0.66661	0.67615	0.700186	0.386028	0.35095	0.341466	0.341022	0.33816	0.34293	0.411465	0.657754	0.678172	0.68569	0.687502	0.70173	0.70173	0.70173	0.737552	1.05767	1.05892	1.05924	1.06523	0.997635	0.876896	1.054	0.619993	0.53141
chr8	142442031	142442896	chr8:142442031-142442896	.	.	0.315104	0.44164	0.63325	0.63325	0.636461	0.636972	0.638144	0.641336	0.64168	0.513462	0.322129	0.324146	0.32441	0.325473	0.32703	0.32712	0.328931	0.032975	0	0	0	0.033526	0.33564	0.336875	0.33678	0.338021	0.338883	0.340592	0.342041	0.343128	0.34491	0.34491	0.34491	0.347224	0.34793	0.348698	0.349819	0.140484	0	0	0	0	0	0
chr8	142522767	142524544	chr8:142522767-142524544	.	.	0	0.298904	0.37363	0.37363	0.37363	0.37363	0.37363	0.37363	0.37363	0.37363	0.37363	0.37363	0.37363	0.37363	0.37363	0.37363	0.261541	0	0.224178	0.709735	1.00862	1.12071	1.12071	1.12071	1.12071	1.12071	1.12071	1.12071	1.12071	1.12071	1.12071	1.12071	1.12071	1.08335	0.5977	0.298904	0.279054	0.588988	0.515909	0.651025	0.62003	0.62003	0.62003	0.62003
chr8	142667071	142667664	chr8:142667071-142667664	.	.	0.5818	0.58109	0.377754	0.290823	0.291107	0.291392	0.1171	0	0.058264	0.291107	0.290894	0.29132	0.29061	0.290194	0.28924	0.2891	0.28833	0.287564	0.286253	0.284682	0.283762	0.281687	0.281684	0.281887	0.22507	0.281156	0.245838	0.245838	0.26577	0.26577	0.26577	0.255804	0.245838	0.26577	0.27645	0.27925	0.503495	0.83918	0.83918	0.837035	0.55687	0.555441	0.55557	0.55557
chr8	142768367	142769072	chr8:142768367-142769072	.	.	0	0	0	0	0	0	0	0	0.37363	0.37363	0.37363	0.37363	0.37363	0.37363	0.635045	0.74708	0.74708	0.74708	0.74708	0.74708	0.74708	0.744592	1.11605	0.93001	0.744592	0.74708	0.74708	0.719794	0.61998	0.522567	0.262447	0.31006	0.31006	0.301202	0.31006	0.287915	0.279057	0.15503	0.172751	0.222214	0.20671	0.20671	0.214462	0.255804
chr8	142771151	142771760	chr8:142771151-142771760	.	.	0.372538	0.37207	0.328663	0.305631	0.24916	0.441752	0.53141	0.447306	0.292344	0.26577	0.26577	0.26577	0.26577	0.327778	0.37207	0.372382	0.37363	0.67239	0.74708	0.74708	0.67239	0.37363	0.37363	0.37363	0.37363	0.37363	0.37363	0.37363	0.37363	0.37363	0.37363	0.37363	0.261541	0	0.149452	0.37363	0.37363	0.37363	0.37363	0.37363	0.37363	0.37363	0.37363	0.37363
chr8	142785823	142786384	chr8:142785823-142786384	.	.	0	0	0	0	0	0	0	0	0	0	0	0	0	0.18604	0.23255	0.245838	0.26577	0.26577	0.321577	0.447386	0.74397	0.74397	0.74397	0.706773	0.74708	0.74708	0.74708	0.74708	0.635045	0.37363	0.5977	0.74708	0.74708	0.74708	0.74708	0.485665	0.37363	0.37363	0.37363	0.37363	0.37363	0.37363	0.37363	0.37363
chr8	142788015	142789328	chr8:142788015-142789328	.	.	0	0	0	0	0	0	0	0	0	0	0	0	0	0	0	0	0	0	0.448266	0.74708	0.74708	0.74708	0.74708	0.74708	0.74708	0.74708	0.74708	0.74708	1.08335	1.12071	1.12071	1.12071	1.12071	1.04598	0.37363	0.37363	0.354403	0.292344	0.26577	0.26577	0.225536	0.20671	0.20671	0.12661
chr8	142790271	142790864	chr8:142790271-142790864	.	.	0.24916	0.182981	0.16912	0.16912	0.166302	0.15503	0.16856	0.184348	0.174196	0.175888	0.19675	0.062013	0	0	0	0	0	0	0	0.100971	0.337206	0.33339	0.33339	0.33339	0.320221	0.31586	0.31586	0.303915	0.305449	0.31586	0.31006	0.31006	0.31006	0.31064	0.31006	0.062012	0	0.13953	0.23255	0.252482	0.26577	0.26577	0.296773	0.311495
chr8	142793903	142794960	chr8:142793903-142794960	.	.	0.194308	0.23255	0.23255	0.222214	0.211878	0.239194	0.28577	0.42859	0.560966	0.544256	0.53222	0.551785	0.327334	0.263876	0.26092	0.26092	0.26092	0.26092	0.26092	0.256496	0.25539	0.251659	0.252725	0	0	0	0	0	0	0	0	0	0.101112	0.249615	0.246483	0.246994	0.25006	0.25006	0.269433	0.508611	0.503198	0.50533	0.511765	0.529844
chr8	143212351	143213024	chr8:143212351-143213024	.	.	1.86779	1.86779	2.01717	2.24125	2.24125	2.23845	2.23192	1.93984	1.86779	1.78871	1.34229	1.12071	1.04598	0.74708	0.410975	0.373318	0.37207	0.37207	0.037207	0	0	0	0	0	0.070606	0.35303	0.35303	0.35303	0.35303	0.52946	0.70589	0.720724	0.74708	0.74708	0.732626	0.666246	0.557981	0.744016	1.03771	1.05892	0.794617	0.566838	0.48934	0.41332
chr1	19486303	19487008	chr1:19486303-19487008	.	.	0.468454	0.58129	0.694819	0.664655	0.646834	0.633674	0.611492	0.607322	0.648675	0.725093	0.703952	0.699043	0.618452	0.580306	0.587126	0.56917	0.370502	0.372016	0.312238	0.388141	0.487315	0.49484	0.374576	0.34878	0.255756	0.240435	0.24366	0.244918	0.248517	0.251055	0.257797	0.26087	0.14351	0.19781	0.264044	0.167942	0.12093	0.126213	0.12725	0.116644	0.10368	0.09498	0.09302	0.09302
chr8	143379503	143379984	chr8:143379503-143379984	.	.	0.205894	0.209128	0.21628	0.21322	0.212455	0.021433	0	0	0	0	0	0	0	0	0	0	0	0	0	0	0	0	0.192714	0.28045	0.27777	0.26577	0.26577	0.26577	0.235872	0.284157	0.27683	0.30775	0.308905	0.316268	0.32265	0.322215	0.32178	0.257424	0	0	0	0	0	0
chr8	143380831	143381472	chr8:143380831-143381472	.	.	0.526208	0.52516	0.52516	0.52424	0.392175	0.261433	0.26149	0.209021	0	0.181867	0.259306	0.25925	0.259136	0.258176	0.25812	0.257616	0.25812	0.258064	0.2569	0.2562	0.255662	0.254895	0.254354	0.406808	0.458184	0.25506	0.255775	0.25594	0.255885	0.25668	0.256313	0.255009	0.481657	0.505564	0.504812	0.41332	0.41332	0.418486	0.392659	0.233678	0.25111	0.250688	0.24953	0.25006
chr8	143382159	143383520	chr8:143382159-143383520	.	.	0.416003	0.42856	0.42856	0.43012	0.4309	0.43636	0.44208	0.469903	0.48312	0.487488	0.438158	0.24041	0.24007	0.048014	0	0	0	0	0	0	0	0	0	0	0	0	0	0	0	0	0	0	0	0	0	0	0	0	0	0	0	0	0	0
chr8	143390543	143391776	chr8:143390543-143391776	.	.	0	0	0	0	0	0	0	0	0	0.225768	0.321867	0.32178	0.323266	0.32353	0.324146	0.32441	0.32441	0.325883	0.326496	0.327844	0.329477	0.330296	0.33158	0.331304	0.264528	0	0	0	0	0	0	0	0	0	0	0	0	0	0	0	0	0	0	0
chr8	143392559	143394512	chr8:143392559-143394512	.	.	0.683782	0.61253	0.318898	0.239194	0.415188	0.26577	0.237348	0.24473	0.26577	0.26577	0.235872	0.23255	0.23255	0.23255	0.214462	0.346174	0.446382	0.398572	0.392286	0.520814	0.312808	0.315626	0.361844	0.37199	0.368608	0.344934	0.33817	0.326898	0.293295	0.29091	0.294494	0.15503	0.182938	0.247314	0.079731	0	0	0	0	0	0	0	0	0
chr1	19653963	19654274	chr1:19653963-19654274	.	.	0.64874	0.458183	0.44203	0.427146	0.42259	0.4396	0.43717	0.43879	0.311152	0	0.135876	0.18604	0.196375	0.18604	0.202576	0.351337	0.475333	0.68203	0.69753	0.738744	0.75006	0.748527	0.75006	0.708036	0.731785	0.741607	0.51729	0.52171	0.538527	0.54298	0.489937	0.27342	0.054684	0	0	0	0.107588	0.267238	0.269721	0.239194	0.23255	0.23255	0.214462	0.20671
chr8	143711695	143712672	chr8:143711695-143712672	.	.	0.478266	0.484909	0.46498	0.604488	1.00968	0.996395	1.03625	1.22224	1.41354	1.48794	1.49229	1.41947	1.11931	1.12071	1.27009	1.12071	1.12071	1.12071	1.12071	0.523028	0.37363	0.37363	0.37363	0.37363	0.37363	0.37363	0.37363	0.37363	0.37363	0.298904	0	0	0	0	0	0	0	0	0	0	0	0	0	0
chr8	143719903	143720944	chr8:143719903-143720944	.	.	1.17074	0.953342	0.599987	0.574202	0.555598	0.457154	0.028577	0	0	0	0.17565	0.297148	0.288562	0.287864	0.29275	0.29275	0.29275	0.29275	0.351274	0.588302	0.60003	0.60003	0.612286	0.723084	0.94743	0.915844	0.621838	0.628326	0.63157	0.64525	0.64867	0.63841	0.64696	0.66661	0.44385	0.35101	0.362669	0.37134	0.37363	0.074726	0	0	0	0
chr8	143873327	143873632	chr8:143873327-143873632	.	.	0	0	0	0	0	0	0	0	0	0	0	0	0	0	0	0	0	0	0.224178	0.37363	0.37363	0.37285	0.316261	0.341052	0.707395	0.74708	0.74708	0.74708	0.74708	0.74708	0.74708	0.74708	0.74708	0.709735	0.37363	0.37363	0.372226	0.37363	0.37363	0.149452	0	0	0	0
chr8	143929135	143929440	chr8:143929135-143929440	.	.	0.54917	0.54917	0.549424	0.54917	0.549551	0.533313	0.456125	0.409187	0.37199	0.351698	0.321265	0.175888	0.118384	0	0.077515	0.166302	0.164893	0.216462	0.392655	0.41332	0.449482	0.433984	0.518124	0.542828	0.55044	0.55044	0.55044	0.552223	0.55299	0.55299	0.275808	0.269152	0.260367	0.075551	0	0.200048	0.25006	0.25006	0.25006	0.244531	0.238654	0.242022	0.234478	0.20671
chr1	19922739	19924008	chr1:19922739-19924008	.	.	0	0	0	0	0	0	0	0	0	0	0	0	0	0	0	0	0	0.32353	0.32353	0.322183	0.31006	0.46502	0.572224	0.602266	0.644217	0.64691	0.64691	0.64691	0.64586	0.64481	0.808675	0.971496	0.809555	0.64867	0.650086	0.68297	1.30367	1.30496	1.31142	1.31287	1.31214	1.3107	1.30854	1.30782
chr8	144270255	144272000	chr8:144270255-144272000	.	.	0	0	0	0	0	0.28076	0.31006	0.26577	0.26577	0.26577	0.26577	0.262448	0.245838	0.270199	0.343604	0.35199	0.352614	0.31006	0.31006	0.343058	0.25004	0	0	0	0	0	0	0	0	0	0	0	0	0	0	0	0	0	0	0	0	0	0	0
chr1	19955135	19955996	chr1:19955135-19955996	.	.	0.969825	0.78275	0.577751	0.547874	0.547874	0.497147	0.46502	0.469247	0.297319	0.16912	0.174196	0.287281	0.380256	0.3348	0.190174	0.204643	0.188107	0.207227	0.23255	0.222214	0.239289	0.253298	0.25006	0.325042	0.5	0.501066	0.503242	0.269433	0.473452	0.464248	0.465154	0.47059	0.465191	0.46153	0.46153	0.468778	0.463342	0.530878	0.681886	0.498102	0.43489	0.42856	0.43402	0.294776
chr8	144395023	144395488	chr8:144395023-144395488	.	.	0.296036	0.296773	0.327606	0.33526	0.33526	0.33526	0.33526	0.334978	0.334134	0.33339	0.33339	0.566644	0.66661	0.66661	0.66661	0.533322	0.334042	0.33526	0.33526	0.334978	0.33432	0.33432	0.333855	0.33339	0.33339	0.33339	0.266712	0	0	0	0	0	0	0	0	0.269728	0.33716	0.33716	0.33659	0.335735	0.33526	0.32518	0.496012	0.61998
chr8	144510943	144511552	chr8:144510943-144511552	.	.	0.50004	0.509995	0.49192	0.384016	0.330143	0.319258	0.16859	0.17002	0.173701	0.230507	0.292059	0.563493	0.556594	0.57607	0.76188	0.764342	0.790888	0.79996	0.808202	0.81635	0.987053	1.2271	1.24575	1.24139	1.15142	1.05272	0.705774	0.613362	0.581	0.427803	0.33817	0.318444	0.284096	0.364947	0.362736	0.425161	0.336593	0.24801	0.272657	0.314762	0.436404	0.477701	0.524195	0.683103
chr1	20077631	20078284	chr1:20077631-20078284	.	.	0.42925	0.461443	0.436404	0.439981	0.42925	0.461443	0.613793	0.558005	0.365228	0.410889	0.50729	0.533783	0.440201	0.385891	0.305653	0.335352	0.329716	0.315626	0.30999	0.46502	0.46502	0.438786	0.30999	0.30522	0.327331	0.214774	0.18604	0.180964	0.18604	0.216403	0.223594	0.22309	0.222973	0.222901	0.111755	0.134358	0.22393	0.223678	0.223219	0.223468	0.223183	0.2227	0.222658	0.222406
chr1	20126287	20126948	chr1:20126287-20126948	.	.	1.276	1.44308	1.64055	1.65	1.52375	1.1517	1.03196	0.880453	1.22768	1.26177	1.14889	1.18969	1.12768	1.12963	1.2169	1.21487	1.2757	1.25943	1.26022	1.51445	1.64806	1.71129	1.86679	1.73261	1.54089	1.46021	1.44005	1.46029	1.53748	1.4015	1.3355	1.50617	1.5284	1.43643	1.43445	1.50041	1.91322	1.89498	1.93752	2.06677	2.61506	2.86976	3.11428	3.15781
chr8	144790207	144791312	chr8:144790207-144791312	.	.	0.413363	0.414301	0.306982	0.302974	0.39859	0.416706	0.4709	0.55171	0.53344	0.53141	0.480874	0.456802	0.49467	0.51725	0.515282	0.40913	0.556376	0.742862	0.850082	0.741524	0.6977	0.6977	0.701055	0.643265	0.548614	0.50582	0.564571	0.58129	0.652833	0.603605	0.51398	0.437604	0.316212	0.207704	0.241673	0.30187	0.282262	0.338724	0.376664	0.378061	0.420888	0.53007	0.623657	0.565091
chr9	6722754	6723331	chr9:6722754-6723331	.	.	0.21131	0.21131	0.21131	0.042262	0	0.127008	0.21168	0.21168	0.21168	0.211718	0.21206	0.212326	0.212364	0.212288	0.21244	0.212706	0.340452	0.4263	0.59686	0.6395	0.61818	0.575885	0.701945	0.752237	0.724808	0.577059	0.555938	0.52787	0.50309	0.535498	0.6234	0.671442	0.540682	0.458819	0.441764	0.51725	0.519702	0.401656	0.390405	0.635504	0.916387	1.03334	1.05936	1.06552
chr9	7314154	7315421	chr9:7314154-7315421	.	.	0	0	0	0.112089	0.37363	0.37363	0.37363	0.37363	0.52301	0.74708	0.74708	0.74708	0.74708	0.74708	0.74708	0.74708	0.74708	0.74708	0.74708	0.44832	0.37363	0.784443	1.11931	1.11605	0.781178	0.911427	0.850324	0.79718	1.06282	1.11596	1.41728	1.49416	1.49416	1.38874	1.23995	1.23995	1.08499	0.7936	0.746458	0.74708	1.00862	0.74708	0.74708	0.560355
chr9	13534958	13536044	chr9:13534958-13536044	.	.	0.74708	0.74708	0.74708	0.52301	0.37363	0.859205	1.30743	1.64361	1.86779	1.82826	1.8608	1.63677	1.48794	1.48794	1.49105	1.49416	1.49416	1.49416	1.49416	1.49416	1.38213	0.74708	0.37363	0.037363	0.074726	0.37363	0.37363	0.485665	0.74708	0.74708	0.74708	0.74708	0.821806	1.15806	1.49416	1.49416	1.49416	1.49416	1.49416	1.49416	1.23274	1.12071	1.12071	0.821806
chr9	13986297	13986909	chr9:13986297-13986909	.	.	0.26577	0.235872	0.23255	0.23255	0.224798	0.198959	0.18604	0.182656	0.18604	0.26042	0.376123	0.41332	0.369359	0.37199	0.254227	0.224798	0.235872	0.23255	0.23255	0.23255	0.239194	0.31006	0.341065	0.37207	0.372044	0.341052	0.31006	0.334864	0.373318	0.37207	0.372382	0.37207	0.6324	0.74397	0.644778	0.575695	0.61998	0.61998	0.557981	0.575695	0.403036	0.31006	0.31006	0.31006
chr9	13987043	13987548	chr9:13987043-13987548	.	.	0	0	0	0	0.336267	0.37363	0.37363	0.37363	0.37363	0.37363	0.37363	0.37363	0.37363	0.37363	0.37363	0.37363	0.37363	0.37363	0.37363	0.224178	0	0	0	0	0	0	0	0	0	0	0	0	0	0	0	0	0	0	0	0	0	0	0	0
chr1	20171051	20172008	chr1:20171051-20172008	.	.	0.341552	0.339298	0.332534	0.321262	0.334226	0.222214	0.209294	0.214462	0.23255	0.23255	0.23255	0.262448	0.245838	0.248032	0.496004	1.03197	1.0952	1.17074	1.18115	1.18809	1.18809	1.18809	1.18809	1.18928	1.19166	1.19255	1.19106	1.19255	1.13435	0.746015	0.208468	0	0	0	0	0	0	0	0	0	0.089574	0.29858	0.29918	0.448925
chr9	32722559	32724288	chr9:32722559-32724288	.	.	1.41947	1.12071	1.12071	0.709735	0.560355	0.74708	0.74708	0.74708	0.821806	0.821806	0.74708	0.74708	0.821806	1.12071	1.12071	1.12071	1.12071	1.12071	1.11698	1.19043	1.07885	1.11605	0.900812	0.79718	0.611141	0.53141	0.53141	0.717449	0.686426	0.61998	0.628843	0.876896	0.948641	1.11745	1.12071	0.859169	0.74708	0.74708	0.74708	0.74708	0.74708	0.74708	0.67239	0.37363
chr9	33402651	33403432	chr9:33402651-33403432	.	.	0	0	0	0	0	0	0	0	0	0	0	0	0	0	0	0	0	0	0	0	0	0	0	0	0	0	0	0	0	0	0	0	0	0	0	0	0	0	0	0	0	0	0	0
chr9	33453735	33454776	chr9:33453735-33454776	.	.	0.21433	0.128827	0	0	0	0	0	0	0	0	0	0	0	0	0	0	0	0	0	0	0	0	0	0	0	0	0	0	0	0	0	0	0	0	0	0	0	0	0	0	0	0	0	0.203421
chr9	33617555	33618140	chr9:33617555-33618140	.	.	0.74708	0.74708	0.74708	0.74708	0.74708	1.00862	1.12071	1.1954	1.49416	1.60205	1.7484	1.48794	1.48794	1.37637	1.04165	0.93004	0.777248	0.707495	0.983128	1.06282	1.05398	1.00444	1.11605	1.22855	1.11652	0.821806	0.74708	0.74708	0.74708	0.74708	0.74708	0.74708	0.74708	0.67239	0.37363	0.37363	0.372382	0.37207	0.179834	0	0	0	0	0
chr9	34573483	34574620	chr9:34573483-34574620	.	.	0.241534	0.236294	0.233085	0.23082	0.23082	0.232179	0.209097	0	0	0	0	0	0	0	0	0	0	0	0	0.233991	0.23082	0.23082	0.231273	0.209121	0.21066	0.228204	0.240814	0.257378	0.250322	0.26495	0.265363	0.245746	0.23255	0.23255	0.116275	0	0	0	0	0	0	0	0	0
chr9	34574975	34575984	chr9:34574975-34575984	.	.	0.490382	0.537728	0.58846	0.447456	0.408176	0.4138	0.345768	0.40677	0.400659	0.39998	0.320004	0.20004	0.20004	0.202413	0.20519	0.20519	0.20343	0.20343	0.201396	0.201735	0.20004	0.163135	0	0	0	0	0	0	0.115863	0.238182	0.48002	0.476248	0.649012	0.69753	0.69753	0.69753	0.744807	0.754854	0.791668	0.808581	0.845204	0.759355	0.69753	0.790506
chr9	34926667	34927704	chr9:34926667-34927704	.	.	1.06025	0.74397	0.74397	0.74397	0.892802	1.11931	0.896532	0.74708	0.74708	0.74708	0.746458	0.74397	0.657177	0.61998	0.74397	0.373474	0.37363	0.37363	0.37363	0.373318	0.037207	0	0	0	0.669573	0.61998	0.706773	0.744592	0.74708	0.74708	0.783666	1.07885	0.93004	0.93004	0.93004	1.06025	1.11605	1.12024	1.12071	0.821878	0.37363	0.37363	0.37363	0.37363
chr9	35095511	35095928	chr9:35095511-35095928	.	.	0	0.206711	0.209294	0.21963	0.24416	0.24495	0.244797	0.241818	0.430144	0.466663	0.477012	0.484641	0.433984	0.407125	0.547874	0.543929	0.483608	0.401954	0.46498	0.46498	0.46498	0.46498	0.46498	0.395251	0.46935	0.475212	0.459814	0.478203	0.48387	0.338742	0.24199	0.24199	0.462066	0.73172	0.902401	1.1951	1.21949	1.21368	1.21662	1.09277	1.16369	1.21219	1.21219	1.20615
chr9	35649823	35650512	chr9:35649823-35650512	.	.	0.638245	0.572232	0.505487	0.551397	0.582171	0.547652	0.6321	0.634602	0.487508	0.351354	0.444342	0.360403	0.358084	0.407206	0.460857	0.46158	0.4569	0.613057	0.597506	0.46755	0.339621	0.30999	0.30999	0.30045	0.39356	0.38464	0.30692	0.3077	0.310835	0.319321	0.322596	0.314968	0.233526	0.15388	0.15508	0.168482	0.39228	0.60455	0.57783	0.573051	0.436966	0.43906	0.437098	0.439918
chr9	36823447	36824748	chr9:36823447-36824748	.	.	0.37363	0.37363	0.37363	0.37363	0.37363	0.37363	0.560355	0.74708	0.74708	0.74708	0.741152	0.716605	0.70589	0.70589	0.361598	0.36374	0.36374	0.359578	0.68569	0.959983	1.39158	1.62365	1.45797	1.47129	1.45797	1.4117	1.23995	1.23995	1.23995	1.13367	1.06282	1.00968	0.969825	0.943286	0.823752	0.363187	0.359668	0	0	0.124024	0.31006	0.427847	0.74397	0.74397
chr1	20466083	20467180	chr1:20466083-20467180	.	.	0.90011	0.911605	0.907007	0.73845	0.9231	0.916203	0.942564	0.956987	0.975992	0.975474	0.811229	0.649909	0.64867	0.647614	0.566075	0.31006	0.287915	0.31006	0.31006	0.093018	0	0.26577	0.287915	0.32441	0.32441	0.32353	0.32353	0.324857	0.324944	0.32441	0.32441	0.32441	0.32441	0.325033	0.3253	0.326585	0.163515	0	0	0	0.033066	0.331304	0.330844	0.330296
chr9	36864827	36865400	chr9:36864827-36865400	.	.	1.53966	1.82348	2.12576	2.13265	2.03192	1.77673	1.38612	1.22733	0.849493	0.553893	0.55299	0.554151	0.551637	0.54547	0.54547	0.2728	0.543042	0.274304	0.276816	0.2772	0.2772	0.277008	0.27746	0.27785	0.498607	0.55299	0.547906	0.518133	0.69753	0.69753	0.69753	0.539925	0.384389	0.341552	0.33817	0.348316	0.43605	0.478266	0.554674	0.627765	0.478266	0.478266	0.541377	0.354601
chr9	36878847	36879820	chr9:36878847-36879820	.	.	1.29639	1.21864	1.10979	0.838415	0.697495	0.577059	0.560374	0.383504	0.244427	0.288525	0.28614	0.218704	0.124561	0.115596	0.123255	0.12934	0.175799	0.420052	0.42925	0.450712	0.481928	0.490382	0.62526	0.682966	0.597273	0.65935	0.679022	0.681842	0.681842	0.788566	0.988257	1.18317	0.972095	0.839302	0.848814	0.865865	0.856752	0.808523	0.739501	0.989284	0.96001	0.96001	1.08984	1.15555
chr9	37402163	37402816	chr9:37402163-37402816	.	.	1.50152	1.28512	1.67401	1.42457	1.59648	1.73597	1.55358	1.37083	1.24008	1.17806	1.17025	1.10612	0.8849	1.02467	1.12512	1.1463	1.14538	0.960045	0.750418	0.76079	0.400052	0.511766	0.476074	0.565714	0.395958	0.37199	0.37199	0.520798	0.738186	0.56196	0.55802	0.55802	0.569169	0.57421	0.669511	0.820467	0.873703	0.909256	0.948385	0.949289	0.948685	0.94944	0.930025	0.624915
chr9	38197367	38198116	chr9:38197367-38198116	.	.	0.46498	0.46498	0.46498	0.46498	0.508851	0.541135	0.54175	0.541012	0.53929	0.53929	0.431111	0.26942	0.323626	0.53929	0.32316	0.42957	0.53693	0.53693	0.536573	0.529844	0.528682	0.52171	0.61165	1.05163	1.07023	1.07501	1.24194	1.3483	1.23932	1.34653	1.30537	1.06282	1.07055	1.07241	1.07386	1.07217	1.07265	1.07386	0.749056	0.53535	0.539536	0.512332	0.350584	0.53929
chr9	38345775	38347912	chr9:38345775-38347912	.	.	0.55802	0.62003	0.73739	0.777245	0.777653	0.855798	0.681865	0.544256	0.541828	0.54547	0.54547	0.54547	0.536972	0.480008	0.26672	0.309209	0.537185	0.553048	0.5581	0.550522	0.547996	0.359702	0.26324	0.2615	0.271632	0.290354	0.292182	0.28926	0.279785	0.27912	0.27912	0.083736	0	0	0	0	0	0	0	0	0	0	0	0
chr9	38412999	38413608	chr9:38412999-38413608	.	.	0.46498	0.46498	0.449482	0.445349	0.4681	0.601427	0.570422	0.607628	0.582824	0.62003	0.62003	0.607628	0.537728	0.50729	0.311142	0.196375	0.194308	0.335842	0.65102	0.865036	0.914308	0.85718	1.05713	1.14029	1.1375	1.11647	1.1162	1.11115	1.14411	1.4434	1.5078	1.52313	1.54163	1.41012	1.23969	1.00074	1.1882	1.18267	0.9231	0.9231	1.10766	1.2307	1.2307	1.21232
chr9	38993179	38993936	chr9:38993179-38993936	.	.	0	0	0	0	0	0	0	0	0	0	0	0	0	0	0.074726	0.37363	0.37363	0.37363	0.37363	0.37363	0.37363	0.37363	0.37363	0.37363	0.37363	0.37363	0.37363	0.37363	0.37363	0.37363	0.112089	0	0	0	0	0	0	0	0	0	0	0	0	0
chr9	42971419	42972260	chr9:42971419-42972260	.	.	0	0	0	0	0	0	0	0	0	0	0	0	0	0	0	0	0	0	0	0	0	0	0	0	0	0	0	0	0	0	0	0	0	0	0	0	0	0	0	0	0	0	0	0
chr9	61983919	61984296	chr9:61983919-61984296	.	.	0	0	0	0	0	0	0	0	0	0	0	0	0	0	0	0	0	0	0	0	0	0.261541	0.37363	0.37363	0.37363	0.37363	0.37363	0.37363	0.37363	0.37363	0.37363	0.37363	0.37363	0.37363	0.37363	0.37363	0.298904	0	0	0	0	0	0	0
chr9	76577143	76577960	chr9:76577143-76577960	.	.	0.613025	0.61377	0.61377	0.61377	0.61377	0.61377	0.092085	0	0	0	0	0	0	0	0	0	0	0	0	0	0	0	0	0	0	0	0	0	0	0	0	0	0	0	0	0	0	0	0	0	0	0	0	0
chr9	78149967	78150520	chr9:78149967-78150520	.	.	0.63157	0.410573	0.61535	0.61535	0.600232	0.486182	0.30775	0.30775	0.301614	0.299347	0.322012	0.58537	0.569182	0.46498	0.53141	0.53141	0.552905	0.403671	0.27224	0.28178	0.474406	0.5581	0.5581	0.551785	0.54547	0.551785	0.386992	0.26556	0.53333	0.53333	0.524148	0.695508	0.878655	1.04343	1.04343	0.972468	1.02131	1.03237	1.04343	1.02849	0.92997	0.851442	0.961009	0.981655
chr9	78357575	78358032	chr9:78357575-78358032	.	.	1.39496	0.837028	0.770603	0.73739	0.69753	0.69753	0.707495	0.837038	0.93004	0.93004	0.584564	0.53141	0.511481	0.60448	0.632393	0.347266	0.347266	0.223866	0	0	0	0	0	0	0	0.074726	0.37363	0.37363	0.37363	0.37363	0.37363	0.37363	0.37363	0.37363	0.37363	0.37363	0.37363	0.37363	0.37363	0.37363	0.37363	0.44832	0.37363	0.37363
chr9	82495599	82496704	chr9:82495599-82496704	.	.	0.74708	0.74708	0.74708	0.44832	0.37363	0.37363	0.149452	0.74708	0.74708	0.74708	0.74708	0.933895	1.12071	1.12071	1.12071	1.11745	1.11605	1.11605	1.11605	1.12024	1.12071	1.12071	0.709807	0.37363	0.485665	0.74708	0.74708	0.37363	0.37363	0.37363	0.37363	0.37363	0.37363	0.37363	0.373318	0.532349	0.75732	0.69753	0.747355	0.79718	0.557992	0.419519	0.376123	0.41332
chr9	84044783	84045904	chr9:84044783-84045904	.	.	0	0	0	0	0	0	0	0	0	0	0	0	0	0	0	0	0	0	0	0	0	0	0	0	0	0	0	0	0	0	0	0	0	0	0	0	0	0	0	0.37363	0.37363	0.37363	0.37363	0.37363
chr9	84795111	84795752	chr9:84795111-84795752	.	.	0.661878	0.69753	0.69753	0.73739	0.767285	0.727425	0.62003	0.489809	0.41332	0.444316	0.395263	0.71746	0.75732	0.51149	0.481078	0.741472	0.79718	0.787215	0.69753	0.69753	0.920011	1.18074	1.6872	1.78249	1.84145	1.86065	1.73687	1.579	1.64888	1.68569	1.64572	1.37138	1.37138	1.39966	1.41178	1.27064	1.05892	0.635335	0.35303	0.716018	1.14924	1.3218	1.06706	1.06523
chr9	84897071	84897912	chr9:84897071-84897912	.	.	0.31006	0.270199	0.26577	0.26577	0.23255	0.23255	0.26577	0.282598	0.37207	0.540299	0.584564	0.79718	0.79718	0.707495	0.73739	0.916754	1.00444	1.06785	0.980398	0.86361	0.93004	0.890182	1.03626	0.79718	0.770603	0.828003	0.726328	0.617062	0.61535	0.64983	0.93004	0.93004	0.93004	0.903468	0.945976	1	1.01431	0.891448	0.68569	0.659406	0.570398	0.362193	0.34798	0.582862
chr9	87556591	87557768	chr9:87556591-87557768	.	.	0.786554	0.710389	0.677206	0.769597	0.839628	0.789206	0.79717	0.801518	0.86395	0.867865	0.841932	0.746471	0.65648	0.676995	0.64356	0.529378	0.480419	0.558648	0.638362	0.763643	0.74726	0.611495	0.687239	0.745405	0.748174	0.74079	0.74079	0.81485	0.88891	1.0371	1.05009	1.06332	0.972162	0.996556	0.910371	0.924111	0.95079	1.07309	1.02007	1.11191	1.36451	1.76595	1.99249	2.17611
chr9	87853119	87853768	chr9:87853119-87853768	.	.	0	0	0	0	0	0	0	0	0	0	0	0	0	0	0	0	0	0	0	0	0	0	0	0	0	0	0	0	0	0	0	0	0	0	0	0	0	0	0	0	0.261338	0.348733	0.35303	0.365406
chr1	20710519	20710996	chr1:20710519-20710996	.	.	0.459814	0.400921	0.307747	0.156439	0.126842	0	0	0	0	0	0	0	0.023255	0.255804	0.26577	0.301202	0.31412	0.321845	0.31928	0.332604	0.33339	0.33339	0.33339	0.33339	0.3289	0.325308	0.32441	0.32441	0.129764	0	0	0	0	0	0	0	0.284274	0.31586	0.318468	0.563042	0.68569	0.68569	0.706725	0.71424
chr9	89371743	89372488	chr9:89371743-89372488	.	.	0.397038	0.385472	0.570745	0.607938	0.617602	0.714992	0.708674	0.591404	0.57144	0.652075	0.672266	0.65991	0.543649	0.43636	0.434784	0.439167	0.521196	0.475682	0.322333	0.31861	0.25202	0.206373	0.207085	0.305689	0.371019	0.371945	0.389622	0.391625	0.430802	0.40527	0.363434	0.328387	0.28085	0.274786	0.260336	0.242144	0.290808	0.30701	0.272805	0.214605	0.17098	0.136083	0.178542	0.127174
chr9	89375007	89375424	chr9:89375007-89375424	.	.	0.90911	0.957234	1.1077	1.1077	1.1181	1.10109	1.10602	1.1077	1.10434	1.0655	0.896529	0.821661	0.776498	0.729842	0.70799	0.70589	0.70589	0.652445	0.69236	0.67634	0.659432	0.803064	0.822461	0.92997	0.92997	0.85843	0.819598	0.85249	0.813047	0.86237	0.923051	1.02157	1.06046	0.95239	1.06931	1.14502	1.03351	0.612478	0.57421	0.573658	0.57421	0.575038	0.690138	0.767772
chr9	89383031	89383528	chr9:89383031-89383528	.	.	0	0	0.050379	0.252415	0.25268	0.236576	0.229966	0.237394	0.250455	0.25215	0.23647	0.23255	0.242615	0.328021	0.496546	0.46498	0.43915	0.418486	0.302279	0.229955	0.400921	0.41332	0.512542	0.62584	0.602589	0.559148	0.50729	0.498836	0.46502	0.340996	0.312808	0.30999	0.313674	0.30522	0.307605	0.221241	0.176454	0.157848	0	0	0	0	0	0
chr9	89442983	89443432	chr9:89442983-89443432	.	.	0.268396	0.344106	0.275036	0.24263	0.239597	0.23183	0.200853	0.129817	0.12934	0.133628	0.1364	0.136048	0.13708	0.136408	0.133672	0.13471	0.06713	0	0	0	0	0	0	0	0.237903	0.41863	0.415744	0.41382	0.408282	0.402275	0.40821	0.40453	0.40545	0.412334	0.525166	0.523453	0.524595	0.532553	0.65221	0.587546	0.440951	0.401824	0.40453	0.400658
chr9	89463527	89463928	chr9:89463527-89463928	.	.	1.55001	1.55704	1.39586	1.42228	1.31541	0.957628	0.728511	0.710994	0.801228	0.855561	0.89158	0.890912	0.977785	1.04888	0.764446	0.80001	0.88892	0.977785	1.06792	1.12167	1.24633	1.26281	1.4756	1.68782	1.70163	1.54132	1.55001	1.55001	1.39498	1.30677	1.23222	1.21797	1.23823	1.2192	1.11459	0.960976	0.982992	1.0903	0.895296	0.645745	0.51542	0.412024	0.342169	0.34023
chr9	90095751	90096544	chr9:90095751-90096544	.	.	1.06001	0.899976	0.85711	0.930006	0.948605	1.11598	1.04113	1.14393	1.10159	0.715808	0.505542	0.461443	0.486155	0.50729	0.376229	0.310423	0.315626	0.326898	0.286901	0.179647	0.067648	0	0	0.128729	0.155396	0.188107	0.20671	0.304744	0.32408	0.321262	0.366358	0.481928	0.469247	0.46502	0.469247	0.50729	0.50729	0.547874	0.533057	0.53141	0.53141	0.53141	0.48629	0.290656
chr9	90433103	90433632	chr9:90433103-90433632	.	.	1.43745	1.76695	1.94678	2.24125	2.24125	2.54015	2.61488	2.61488	2.42807	2.31598	2.24125	2.24125	2.24125	2.42807	2.65224	2.61488	2.50279	2.24125	1.90514	1.86779	1.7557	1.49416	1.49416	1.7557	1.71834	1.68098	1.86779	1.86779	1.86779	1.49416	0.971204	0.74708	1.08335	1.12071	1.15806	1.49416	1.7557	1.86779	1.79306	1.49416	1.86779	1.49416	1.49416	1.49416
chr9	90964455	90965152	chr9:90964455-90965152	.	.	0.65103	0.543929	0.524195	0.689866	0.590137	0.512363	0.613829	0.558017	0.388522	0.351698	0.301235	0.23255	0.242516	0.23255	0.235872	0.471623	0.698966	0.8412	0.714895	0.79718	0.727425	0.68203	0.576623	0.532655	0.537728	0.552947	0.464043	0.410854	0.572302	0.65544	0.59785	0.518128	0.423118	0.42925	0.473362	0.478547	0.55802	0.616927	0.780547	1.13923	1.51453	1.61953	1.62183	1.52
chr9	91071239	91072264	chr9:91071239-91072264	.	.	0.28577	0.28577	0.282445	0.28577	0.28577	0.283775	0.273432	0.54547	0.456409	0.259261	0.25539	0.306444	0.51066	0.423521	0.289548	0.2657	0.24801	0.256855	0.24801	0.243541	0.220197	0.287228	0.25291	0.211662	0.21275	0.204494	0.19579	0.132721	0.105792	0.136201	0.183207	0.341552	0.33817	0.378756	0.490382	0.525047	0.679414	0.660329	0.613829	0.564221	0.55802	0.601427	0.82466	0.88891
chr9	93003607	93004080	chr9:93003607-93004080	.	.	1.8613	1.97671	1.79065	1.72679	1.7225	1.52335	1.579	1.45266	1.13842	0.616972	0.63328	0.61571	0.305449	0.61535	0.610754	0.591234	0.30175	0.311805	0.313427	0.30775	0.303148	0.30008	0.296415	0.29275	0.297915	0.312616	0.315049	0.320135	0.162205	0.222581	0.418486	0.433984	0.46498	0.368324	0.434014	0.480516	0.61998	0.581828	0.581828	0.61998	0.610442	0.770994	0.796145	0.877516
chr9	93108023	93108448	chr9:93108023-93108448	.	.	0.52194	0.520142	0.311748	0.415624	0.518596	0.311242	0.25981	0.25981	0.4417	0.52057	0.499353	0.69753	0.860238	1.29684	1.5519	1.39495	1.50536	1.68194	1.81187	1.57758	1.58072	1.58597	1.58597	1.53401	1.32223	1.31878	1.16049	1.13561	1.03289	0.555987	0.52977	0.52977	0.528864	0.28924	0.26206	0.261832	0.261148	0.26092	0.260863	0.260296	0.25953	0.25868	0.25868	0
chr9	93197711	93198264	chr9:93197711-93198264	.	.	0	0	0	0	0	0.261541	0.37363	0.37363	0.37363	0.37363	0.37363	0.37363	0.37363	0.37363	0.37363	0.37363	0.37363	0.37363	0.37363	0.37363	0.298904	0	0	0	0	0	0	0	0.186815	0.37363	0.37363	0.37363	0.37363	0.67239	0.744592	0.74397	0.74397	0.746147	0.74708	0.74708	0.74708	0.74708	0.74708	0.74708
chr1	21289107	21289604	chr1:21289107-21289604	.	.	0.454662	0.62003	0.62003	0.743996	0.62003	0.613829	0.55802	0.857639	0.976726	1.12663	1.31008	1.31008	1.30864	1.22875	1.04963	1.05264	0.92109	1.05264	0.920858	1.0258	1.31008	1.30893	1.43789	1.30634	1.30434	1.09584	1.04571	1.23048	1.31008	1.30864	1.30235	1.30042	1.11694	1.13752	1.16251	0.720774	0.720546	0.64519	0.51613	0.51613	0.515346	0.515346	0.46341	0.257175
chr1	21302771	21303304	chr1:21302771-21303304	.	.	0.44035	0.440512	0.440188	0.440107	0.440674	0.440998	0.439872	0.43877	0.307172	0.174945	0	0	0.109315	0.21851	0.21835	0.306042	0.567618	0.653037	0.652082	0.716102	0.868908	0.87113	0.870335	0.87272	0.874321	0.875125	0.878136	0.878458	0.727104	0.881515	0.879426	0.672507	0.623727	0.788036	0.875769	0.919738	0.82664	0.82664	0.87245	0.87754	0.87754	0.899122	1.09497	1.24979
chr9	93912047	93912784	chr9:93912047-93912784	.	.	0	0	0	0	0	0	0	0.297656	0.37207	0.37207	0.37207	0.373006	0.335176	0.708716	1.12071	1.12071	1.12071	1.11931	1.11605	1.11605	1.11605	1.11978	1.00862	0.74708	0.74708	0.746769	0.731571	0.657177	0.74397	0.037207	0	0	0	0.111621	0.40926	0.74397	0.74397	0.74397	0.744903	0.74708	0.745525	0.745836	0.74708	0.74708
chr9	94561519	94562184	chr9:94561519-94562184	.	.	0.341552	0.361844	0.37199	0.365226	0.33817	0.35508	0.37199	0.37199	0.37199	0.43915	0.43605	0.416419	0.09302	0	0	0	0	0	0	0	0	0	0	0	0	0	0	0	0	0	0	0	0	0	0	0	0	0	0	0	0	0	0.234993	0.351698
chr1	1675038	1675545	chr1:1675038-1675545	.	.	0.730771	0.729296	0.723034	0.388316	0.371652	0.67239	0.485665	0.37363	0.37363	0.560355	0.74708	0.74708	0.746458	0.74397	0.74397	0.74397	0.74397	0.669576	0.61998	0.61998	0.527004	0.31006	0.31006	0.353935	0.37363	0	0	0	0	0	0	0	0	0	0	0	0	0	0	0	0	0	0	0
chr9	95574839	95575520	chr9:95574839-95575520	.	.	0.787093	1.02361	1.02567	1.00859	1.02862	1.03637	1.0403	1.04151	0.869665	0.694286	0.695094	0.6957	0.695067	0.768364	1.01945	0.70173	0.419973	0.350435	0.348993	0.34889	0.34992	0.35095	0.31006	0.31006	0.296773	0.292344	0.31006	0.496012	0.518123	0.345462	0.31006	0.31006	0.31006	0.305631	0.270199	0.296773	0.471631	0.575695	0.61998	0.61998	0.656028	0.61998	0.588988	0.319488
chr9	95757471	95758384	chr9:95757471-95758384	.	.	1.55001	1.31197	1.16251	1.23224	1.30505	0.985795	1.00234	1.10162	1.00973	0.69088	0.524767	0.372026	0.292344	0.287915	0.504846	0.593409	0.652835	0.69175	0.725177	0.425745	0.356243	0.34798	0.336252	0.566695	0.951028	0.959436	0.79718	0.79718	0.707495	0.690872	0.491552	0.46498	0.46498	0.504838	0.53141	0.53141	0.53141	0.524767	0.535838	0.093004	0	0	0.166695	0.331594
chr1	21367871	21368424	chr1:21367871-21368424	.	.	0.48421	0.69126	0.69066	0.69166	0.689265	0.685691	0.682756	0.747648	1.28821	1.35599	1.35252	1.35368	1.34718	1.34414	1.33923	1.07293	0.70588	0.671693	0.669994	0.67037	0.67037	0.67037	0.668866	0.332637	0	0	0	0	0	0	0	0	0.196758	0.32793	0.32757	0.32793	0.32775	0.326318	0.32614	0.325972	0.3253	0.3253	0.3253	0.325211
chr9	96874359	96875232	chr9:96874359-96875232	.	.	0.41959	0.52451	0.629541	0.631206	0.295424	0.211125	0.21094	0.211495	0.211794	0.21206	0.21206	0.212022	0.211569	0.211236	0.21094	0.21094	0.211162	0	0	0.169048	0.211458	0.211199	0.358521	0.42156	0.420478	0.420626	0.42107	0.588868	0.63054	0.630096	0.630318	0.63054	0.63054	0.63054	0.568435	0.506146	0.632822	0.590858	0.485651	0.635864	0.658454	0.850168	0.785707	0.638246
chr9	98039775	98040512	chr9:98039775-98040512	.	.	1.01872	1.01994	1.02134	0.879074	0.81773	0.81773	0.777969	0.6154	0.574366	0.61593	0.61646	0.616567	0.576281	0.61646	0.50591	0.483608	0.582036	0.61859	0.570134	0.471393	0.42925	0.436404	0.461443	0.481924	0.331129	0.46502	0.443558	0.457866	0.333672	0.360781	0.377336	0.2657	0.27592	0.301316	0.328026	0.476844	0.522509	0.481928	0.490382	0.522509	0.429492	0.29568	0.30999	0.315626
chr9	98201271	98201656	chr9:98201271-98201656	.	.	0.229974	0.230731	0.277502	0.23127	0.23154	0.323734	0.46243	0.46243	0.46189	0.46243	0.46243	0.46225	0.46153	0.460284	0.528729	0.758626	0.9195	0.849197	0.633444	0.67575	0.62003	0.433991	0.384389	0.384389	0.375745	0.33817	0.33817	0.315626	0.329716	0.337608	0.32467	0.395668	0.52908	0.576623	0.576623	0.595226	0.62003	0.63396	0.689813	0.666836	0.67927	0.681352	0.67927	0.683966
chr9	98380207	98380576	chr9:98380207-98380576	.	.	0.74397	0.911406	1.09276	1.21233	1.28533	1.04955	1.17454	1.2767	1.26072	1.13382	0.890408	0.76604	0.587274	0.507462	0.51066	0.723119	0.63431	0.48978	0.48978	0.48978	0.488804	0.461393	0.248527	0.241046	0.238182	0.237238	0.233538	0.227332	0.22437	0.223952	0.136312	0	0	0	0	0	0	0	0	0	0	0	0	0
chr9	98395743	98397256	chr9:98395743-98397256	.	.	0.77725	0.81375	0.836973	0.82664	0.640691	0.781178	0.82664	0.847306	0.82664	0.836973	1.28973	1.03959	0.916703	0.859274	1.09546	1.1037	1.1162	0.83722	0.843208	0.861564	0.744268	0.58537	0.582578	0.595632	0.595702	0.54494	0.29275	0.298614	0.299347	0.204925	0	0	0	0	0	0	0	0	0	0	0	0.106688	0.256496	0.25539
chr9	98409271	98410560	chr9:98409271-98410560	.	.	0.616369	0.797636	1.09073	0.72921	0.727287	0.726657	0.725331	0.72511	0.72401	0.72511	0.72511	0.727298	0.72732	0.72732	0.72837	0.658288	0.366928	0.110112	0.146368	0.546382	0.72942	0.73166	0.767244	1.09422	1.09422	1.09264	1.09232	1.09624	1.46332	1.46332	1.46332	1.46377	1.7626	1.83487	1.50499	1.09982	1.08785	0.879712	0.637718	0.584552	0.593409	0.52145	0.71746	0.570923
chr9	98536687	98537072	chr9:98536687-98537072	.	.	0.60451	0.574292	0.604972	0.60605	0.60605	0.605896	0.846374	1.21241	1.21519	1.21767	0.91379	1.18784	1.21829	1.21736	1.21272	1.2121	1.2121	0.90914	0.90914	0.90914	0.90684	0.937058	0.755675	0.60451	0.60451	0.60451	0.484866	0.30309	0.30309	0.30309	0.57578	0.90914	0.90914	0.90914	1.05908	1.20902	1.20902	0.939128	0.9103	0.91146	0.911926	0.975316	1.34359	1.5288
chr9	98604863	98605664	chr9:98604863-98605664	.	.	0.30999	0.30999	0.30999	0.386317	0.592047	0.438436	0.400234	0.423118	0.432827	0.450712	0.494609	0.400186	0.34888	0.361844	0.413326	0.62003	0.62003	0.565349	0.495449	0.279015	0.220147	0.39858	0.584552	0.61998	0.64867	0.655846	0.66661	0.66661	0.66661	0.650464	0.454114	0.32099	0.320135	0.309372	0.30775	0.30775	0.276975	0	0	0	0	0	0	0
chr1	21534299	21535230	chr1:21534299-21535230	.	.	0.37363	0.37363	0.37363	0.37363	0.37363	0.37363	0.37363	0.37363	0.37363	0.37363	0.37363	0.37363	0.37363	0.37363	0.336267	0	0	0.037363	0.672444	1.12071	1.12071	1.30743	1.49416	1.7557	1.86779	1.86779	1.86779	1.86779	1.86779	1.86779	1.86779	1.86779	1.73835	1.36397	0.681992	0.712998	0.850324	0.46498	0.418494	0.23255	0.23255	0.23255	0.238824	0.198442
chr9	109383343	109383752	chr9:109383343-109383752	.	.	0.854599	0.888064	1.06569	1.12544	1.09259	1.07939	1.04358	1.0838	1.10366	1.01379	0.88576	0.863481	0.817711	0.8264	0.990415	1.05169	1.02795	0.924578	0.756233	0.726656	0.722502	0.692525	0.779729	0.769008	0.735882	0.711946	0.707627	0.670518	0.576219	0.519546	0.477145	0.533277	0.697929	0.85975	0.90249	1.00099	1.14593	1.35918	1.53012	1.45569	1.45569	1.45239	1.4883	1.55125
chr9	109455543	109456184	chr9:109455543-109456184	.	.	0.80184	0.80184	0.801482	0.852987	1.00968	0.898971	0.793572	0.82664	0.82664	0.743996	0.62003	0.508409	0.555423	0.483733	0.52749	0.489984	0.46498	0.454648	0.397821	0.275931	0.520186	0.791118	0.791642	0.791115	0.974409	1.05614	1.04525	0.978039	0.79304	0.79305	0.794909	0.79648	0.79648	0.79648	0.796303	0.662332	0.399485	0.26684	0.26672	0.213856	0	0	0	0
chr1	21568759	21570256	chr1:21568759-21570256	.	.	1.49416	1.49416	1.49416	1.34478	1.12071	1.12071	1.12071	1.12071	1.12071	1.12071	1.08335	0.74708	0.52301	0.37363	0.261541	0	0	0	0	0	0	0	0.261541	0.37363	0.37363	0.37363	0.37363	0.37363	0.37363	0.37363	0.37363	0.37363	0.37363	0.74708	0.896532	1.12071	1.12071	1.04598	0.74708	0.74708	0.746769	0.74397	0.74397	0.746147
chr9	113632903	113633520	chr9:113632903-113633520	.	.	0	0	0	0.103573	0.34591	0.34591	0.34591	0.34591	0.346112	0.346415	0.34692	0.34692	0.34692	0.346617	0.34591	0.34591	0.34561	0.34491	0.34491	0.069082	0	0	0	0	0	0	0	0	0	0	0	0	0	0	0	0.104379	0.34793	0.34793	0.859176	0.974264	0.910064	0.79718	0.93	1.06282
chr9	113676591	113677512	chr9:113676591-113677512	.	.	0.68732	0.584552	0.498195	0.46498	0.255793	0.262448	0.26577	0.249898	0.222214	0.023255	0	0.062012	0.699754	0.747355	0.79718	1.00969	1.1691	1.38341	1.35153	1.43485	1.32858	1.32858	1.22894	1.44483	1.35072	1.32858	1.32858	1.06284	1.2198	1.39648	1.40159	1.23995	1.23995	1.13367	1.28435	1.05579	1.05955	1.17172	1.41809	1.41598	1.41598	1.41472	1.41598	1.09855
chr9	114078127	114078544	chr9:114078127-114078544	.	.	0.852264	0.738865	0.74708	0.74708	0.74708	0.74708	0.5977	0.37363	0.373474	0.366239	0.342268	0.31006	0.31006	0.31006	0.344436	0.277374	0	0	0	0	0	0	0	0	0	0	0	0	0	0	0	0	0	0	0.068586	0.336252	0.35101	0.35303	0.35303	0.357314	0.36374	0.357314	0.362669	0.348102
chr9	114330895	114332296	chr9:114330895-114332296	.	.	0.37363	0.37363	0.37363	0.37363	0.37363	0.37363	0.37363	0.37363	0.112089	0	0	0	0	0	0	0	0	0	0	0	0	0	0	0	0	0	0	0	0	0	0	0	0	0	0	0	0	0	0	0	0	0	0	0
chr9	114340287	114340880	chr9:114340287-114340880	.	.	0.453682	0.450305	0.45114	0.45281	0.45281	0.45281	0.45281	0.4396	0.42934	0.42856	0.42856	0.43402	0.041342	0.202576	0.256469	0.331458	0.410854	0.410854	0.488506	0.547762	0.53141	0.547762	0.50663	0.49291	0.50751	0.49955	0.621784	0.66703	0.61522	0.757124	0.751509	0.580517	0.636905	0.83137	0.625616	0.67634	0.728397	0.721352	0.659865	0.64659	0.68473	0.67246	0.591366	0.568202
chr9	114367519	114368432	chr9:114367519-114368432	.	.	0.358538	0.363574	0.362685	0.362052	0.36189	0.36189	0.36145	0.36156	0.362	0.362	0.362581	0.36307	0.363518	0.290474	0.018158	0	0.036316	0.363238	0.545454	0.72615	0.72615	0.725928	0.725373	0.726816	0.727593	0.854104	1.09072	1.09089	1.08939	1.12659	1.40002	1.63862	1.39523	1.01226	0.88705	0.958612	0.91761	0.93	0.93	0.93	0.813014	0.665757	0.63829	0.67962
chr1	21586617	21587016	chr1:21586617-21587016	.	.	0.745525	0.410975	0.709735	0.746769	0.744592	0.74708	0.709735	0.37363	0.37363	0.37363	0.37363	0.37363	0.5977	0.74708	0.74708	0.744281	0.74397	0.59521	0.66959	0.745836	0.74708	0.859169	1.12071	1.12071	1.12071	1.12071	1.12071	1.08335	0.74708	0.74708	0.74708	0.74708	0.74708	0.635045	0.37363	0.37363	0.37363	0.074726	0	0	0	0	0	0
chr9	116957871	116958584	chr9:116957871-116958584	.	.	1.58536	1.64048	1.60649	1.60721	1.53572	1.47001	1.45384	1.36705	1.1336	1.14981	1.28551	1.51097	1.59347	1.10376	1.16199	1.21275	1.24176	1.21746	1.08977	1.10806	1.31447	1.32418	1.25778	1.40386	1.40625	1.35924	1.14464	0.958599	1.02055	1.09423	0.91176	0.91372	0.9161	0.898954	0.697967	0.441196	0.1838	0.183335	0.146608	0	0	0	0	0.128079
chr9	118490007	118491072	chr9:118490007-118491072	.	.	0	0	0	0	0	0	0	0	0	0	0	0	0	0	0	0	0.037363	0.37363	0.37363	0.37363	0.37363	0.37363	0.37363	0.37363	0.37363	0.37363	0.37363	0.37363	0.37363	0.37363	0.37363	0.37363	0.149452	0	0	0	0	0	0	0	0	0	0	0
chr9	120924703	120925464	chr9:120924703-120925464	.	.	0.534301	0.66429	0.66429	0.677572	0.66429	0.770546	0.814678	0.941508	0.99229	1.07471	1.16834	1.21475	1.29676	1.23998	1.09955	1.08439	1.20164	1.44066	1.46981	1.38891	1.29338	1.20055	1.12069	1.29162	1.21347	1.17479	1.08404	1.29698	1.25743	1.33502	1.33367	1.37655	1.09638	0.93628	1.04355	1.25467	1.4426	1.59188	1.64557	1.47162	1.46414	1.33969	1.22068	1.07419
chr1	21599643	21600436	chr1:21599643-21600436	.	.	0.94743	0.96795	0.97308	0.97308	0.97308	0.673476	0.31586	0.31586	0.32099	0.32441	0.32441	0.330752	0.341022	0.357734	0.536857	0.31586	0.31586	0.388407	0.622849	0.61998	0.633122	0.61998	0.540267	0.518124	0.46498	0.46498	0.46498	0.46498	0.461291	0.325522	0.23255	0.224798	0.211878	0.069765	0	0	0	0	0	0	0	0	0.041342	0.21963
chr9	121582543	121583816	chr9:121582543-121583816	.	.	0.72511	0.726215	0.509754	0	0	0	0	0	0	0	0	0	0	0	0	0	0	0	0	0	0	0	0	0	0	0	0	0	0	0	0	0	0	0	0	0	0	0	0	0	0	0	0	0
chr9	121589135	121589848	chr9:121589135-121589848	.	.	0.53141	0.557981	0.61998	0.61998	0.61998	0.867998	1.07171	0.810466	0.93004	0.702075	0.64867	0.661228	0.66661	0.740976	0.96502	0.93004	0.916754	0.79718	0.79718	0.79718	0.906732	0.519247	0.409187	0.384389	0.365226	0.33817	0.352262	0.375376	0.537728	0.448461	0.459814	0.46498	0.504838	0.4731	0.41332	0.338428	0.211878	0.234026	0.274628	0.31006	0.31412	0.31525	0.32441	0.097323
chr9	121645455	121646800	chr9:121645455-121646800	.	.	0	0	0	0	0	0	0	0	0	0	0	0	0.13953	0.23255	0.241686	0.263267	0.26556	0.2644	0.2728	0.416082	0.5581	0.555574	0.5581	0.563424	0.57141	0.581182	0.586836	0.570802	0.30775	0.310183	0.615389	0.664816	0.66661	0.981156	1	0.668518	0.68569	0.70589	0.70589	0.70589	0.688708	0.61998	0.61998	0.61998
chr9	121675031	121675856	chr9:121675031-121675856	.	.	0.37363	0.37363	0.37363	0.37363	0	0	0	0	0	0	0.186039	0.26577	0.26577	0.301202	0.359668	0.37207	0.37207	0.37207	0.37207	0.447074	0.74397	0.74397	0.745836	0.74708	0.74708	0.67239	0.37363	0.37363	0.37363	0.44832	0.74708	0.74708	0.784443	1.12071	1.12071	0.859169	0.74708	0.74708	0.74708	0.74708	0.74708	1.08335	1.12071	1.12071
chr9	121684191	121684888	chr9:121684191-121684888	.	.	0.346819	0.34531	0.34531	0.138364	0	0	0	0	0	0	0	0	0	0	0	0	0	0	0	0	0	0	0	0	0	0	0	0	0	0.033526	0.33621	0.335451	0.33432	0.33432	0.334227	0.33432	0.635261	0.666999	0.66486	0.666085	0.833305	1.09707	1.3275	1.32824
chr9	121748287	121749352	chr9:121748287-121749352	.	.	0.889587	0.949643	1.18543	0.886503	0.88671	0.975354	1.18278	1.18513	1.1875	1.18898	1.2178	1.33143	0.979066	0.92997	1.13926	1.32858	1.56767	1.40827	1.16251	1.37171	1.39495	1.209	1.27876	1.04626	1.11084	1.16251	1.11762	0.969732	0.90707	1.05793	1.11837	1.0903	0.90891	0.910996	0.790536	0.60915	0.60915	0.60915	0.60915	0.60915	0.610554	0.61071	0.61071	0.61071
chr9	122199719	122200080	chr9:122199719-122200080	.	.	0.37207	0.37207	0.37207	0.372382	0.37207	0.37207	0.37207	0.305631	0.322462	0.37207	0.373006	0.37363	0.261541	0	0.224178	0.44832	0.74708	0.74708	0.74708	0.745836	0.74397	0.74397	0.745525	0.74708	0.74708	0.74708	0.74708	0.74708	0.74708	0.896532	0.74708	0.485665	0.37363	0.37363	0.37363	0.37363	0.37363	0.37363	0.364565	0.70589	0.741193	1.33295	1.33323	1.46658
chr9	122360479	122361320	chr9:122360479-122361320	.	.	0.73392	0.36592	0.3648	0.29184	0	0	0	0	0	0	0	0.18077	0.36176	0.36176	0.36154	0.686773	0.72072	0.791722	1.0779	1.0779	1.0779	1.0779	1.07531	1.07466	1.07337	1.07144	1.07144	0.71424	0.72051	0.72291	0.578362	0.36209	0.36297	0.109122	0	0	0	0	0	0	0	0	0	0
chr9	123350879	123351616	chr9:123350879-123351616	.	.	0.378505	0.334049	0.45631	0.456198	0.517427	0.610604	0.612309	0.598152	0.613968	0.616013	0.616565	0.616865	0.61649	0.61718	0.61742	0.5251	0.46334	0.355371	0.30927	0.309639	0.17001	0.15449	0.15463	0.015467	0	0	0	0	0	0	0	0	0	0	0.17013	0.39725	0.451718	0.53141	0.557986	0.70006	0.68984	0.66429	0.804065	0.85843
chr9	123354463	123355264	chr9:123354463-123355264	.	.	0.601234	0.603868	0.60479	0.606223	0.608341	0.589649	0.40761	0.408726	0.41023	0.451867	0.618378	0.351405	0.207558	0.208409	0.209325	0.209438	0.21021	0.211237	0.212478	0.2132	0.2132	0.213238	0.213352	0.320577	0.429948	0.560252	0.86364	0.848654	0.82664	1.00234	0.93001	1.17152	1.30264	1.2428	1.11596	1.11596	1.11596	1.09344	1.11459	1.01451	1.14566	0.863857	0.8438	0.869383
chr9	123366375	123366512	chr9:123366375-123366512	.	.	0.658032	0.636526	0.820975	0.72964	0.67428	0.480494	0.43915	0.449482	0.46498	0.73074	0.71746	0.63553	0.66653	0.69753	0.69753	0.622599	0.433984	0.273868	0.229966	0.435109	0.53541	0.57141	0.576387	0.533873	0.627765	0.484909	0.544235	0.57416	0.539684	0.53141	0.484909	0.504838	0.52365	0.52171	0.503183	0.532168	0.50975	0.511843	0.562841	0.636218	0.603222	0.740862	0.731802	0.718676
chr9	123475311	123475736	chr9:123475311-123475736	.	.	0.227382	0.23255	0.237118	0.254857	0.350036	0.508528	0.502132	0.48978	0.289036	0.240558	0.241534	0.29596	0.481128	0.47059	0.467872	0.467983	0.48002	0.487828	0.48978	0.5	0.262797	0.23255	0.229966	0.214462	0.239366	0.23535	0.232632	0.069246	0	0	0	0	0	0	0	0	0	0	0	0	0	0	0	0
chr9	124479839	124480720	chr9:124479839-124480720	.	.	0	0	0	0	0	0	0	0	0	0	0	0	0	0	0	0	0	0	0	0	0	0	0	0	0	0	0	0	0	0	0	0	0.067432	0.403421	0.674546	0.673781	0.671126	0.669618	0.669994	0.668114	0.66556	0.698549	1.00084	1
chr9	124818199	124819080	chr9:124818199-124819080	.	.	0	0	0	0	0.09798	0.2452	0.24545	0.245501	0.24596	0.246266	0.246011	0.24596	0.24596	0.246113	0.246164	0.24596	0.24596	0.246266	0.246266	0.246317	0.024647	0	0.173141	0.247686	0.24798	0.248388	0.322953	0.474547	0.49687	0.468169	0.46498	0.454648	0.491324	0.747077	0.69753	0.728106	0.702626	0.579721	0.332838	0.293295	0.298065	0.420052	0.326687	0.30999
chr9	125409279	125409832	chr9:125409279-125409832	.	.	0.543882	0.616394	0.698776	0.688678	0.688678	0.67607	0.679918	0.763261	0.658435	0.658435	0.635929	0.50427	0.350943	0.488339	0.600032	0.70694	0.702818	0.53477	0.494609	0.473474	0.439781	0.37204	0.348782	0.224298	0.221564	0.235602	0.237153	0.244908	0.209265	0.12403	0.012403	0	0	0	0	0	0	0	0	0.111034	0.1567	0.28052	0.312913	0.31579
chr9	125969935	125970624	chr9:125969935-125970624	.	.	0.25006	0.25006	0.377695	0.309209	0.258155	0.25539	0.256496	0.26092	0.26092	0.26556	0.26672	0.271584	0.488506	0.55231	0.55003	0.54547	0.54547	0.55508	0.277915	0.2785	0.278686	0.2785	0.279058	0.27912	0.279709	0.280364	0.28043	0.196301	0.28109	0.280628	0.27977	0.475518	0.55941	0.671318	0.83078	0.727425	0.81917	0.747355	0.69753	0.69753	0.71746	0.787215	0.69753	0.607827
chr9	126091199	126092432	chr9:126091199-126092432	.	.	3.19173	3.18603	3.15435	3.08904	3.19553	3.21616	3.22382	2.61983	2.51499	2.51499	2.50894	2.32282	1.78561	1.42848	1.42848	1.42977	1.43277	1.43277	1.18209	1.07466	1.07176	1.07564	1.08018	0.864896	1.07986	1.07855	1.03354	0.93004	0.868028	0.760849	1.07855	1.08444	0.96092	0.93004	0.674226	0.736408	0.643676	0.67922	1.06845	0.95971	1.10778	1.1071	1.32517	1.47237
chr9	126094847	126095912	chr9:126094847-126095912	.	.	0.82664	0.812646	0.79718	0.79718	0.747355	0.70196	0.79718	0.872732	0.9231	0.9231	0.584605	0.30775	0.303915	0.30008	0.210056	0.090024	0.296649	0.26577	0.26577	0.26577	0.305631	0.255065	0.20671	0.18604	0.18604	0.18604	0.18604	0.18604	0.216972	0.26577	0.301202	0.057583	0	0	0	0	0	0	0.29885	0.74708	0.98589	1.09106	1.05892	1.07428
chr9	126563351	126565168	chr9:126563351-126565168	.	.	0.53141	0.579932	0.61228	0.673522	0.91849	0.91849	0.91849	0.92072	0.828188	0.428638	0.306432	0.30695	0.30695	0.308461	0.30854	0.30854	0.64781	0.925251	0.92765	0.712963	0.62016	0.62016	0.62016	0.62016	0.620643	0.619838	0.61855	0.618872	0.808185	0.93395	0.9364	0.812594	0.406325	0.313456	0.314356	0.31502	0.315524	0.31586	0.378164	0.6299	0.629568	0.629237	0.631403	0.599999
chr9	126641527	126643392	chr9:126641527-126643392	.	.	0.357632	0.356344	0.35613	0.35613	0.35543	0.460463	0.70715	0.70799	0.70694	0.70589	0.597435	0.348794	0.347627	0.346617	0.34591	0.346314	0.346011	0.34591	0.34591	0.34571	0.34521	0.069182	0	0	0	0	0	0	0	0	0	0	0	0	0	0	0	0	0	0	0	0.129764	0.32441	0.321845
chr9	126777495	126778200	chr9:126777495-126778200	.	.	1.32858	1.20455	1.28955	1.49354	1.49292	1.38088	1.12071	1.12071	1.12071	1.12071	0.821806	0.74708	1.11978	1.12071	1.12071	0.44832	0.37363	0.348202	0.31006	0.31006	0.341052	0.61998	0.61998	0.61998	0.61998	0.61998	0.61998	0.483623	0.37207	0.37207	0.37207	0.634577	0.74708	0.74708	0.74708	0.74708	0.52301	0.37363	0.37363	0.37363	0.635045	0.74708	0.74708	0.74708
chr9	126907791	126908072	chr9:126907791-126908072	.	.	1.00862	0.74708	0.74708	0.74708	0.74708	0.74708	0.74708	0.74708	0.74708	0.74708	0.410921	0	0	0	0.224178	0.37363	0.37363	0.37363	0.37363	0.37363	0.37363	0.37363	0.37363	0.37363	0.37363	0.37363	0.37363	0.37363	0.37363	0.336267	0.224178	0.37363	0.5977	0.745836	0.614665	0.46498	0.46498	0.41332	0.41332	0.41332	0.37199	0.387213	0.55802	0.55802
chr9	127555303	127555808	chr9:127555303-127555808	.	.	0.3648	0.72942	0.91182	1.09422	1.09657	1.24388	1.46648	1.46783	1.17433	1.10096	1.10096	1.10062	1.09456	1.09624	1.10096	1.10096	0.91744	0.73392	0.36704	0.55048	0.733016	0.402606	0.36592	0.547222	0.73166	0.73166	0.73166	0.73166	1.09758	1.20967	1.4701	1.47055	1.46783	1.46874	1.47237	1.08489	0.903468	0.69753	0.62003	0.41332	0.409187	0.37199	0.392655	0.343599
chr9	127971727	127972448	chr9:127971727-127972448	.	.	0.55201	0.539308	0.520757	0.494609	0.451223	0.438436	0.53141	0.51017	0.46501	0.48981	0.47741	0.456802	0.368454	0.37204	0.405537	0.477701	0.450712	0.498836	0.641515	0.808702	1.05697	0.962655	0.92735	0.925819	0.91882	1.01451	0.926716	0.915662	0.846166	0.758971	0.587256	0.769718	0.923805	0.86805	0.84137	0.90136	0.761615	0.804216	0.809003	1.03546	1.11601	1.25089	1.43674	1.49619
chr9	127984287	127984720	chr9:127984287-127984720	.	.	0.603861	0.600294	0.582577	0.451034	0.372006	0.290772	0.353896	0.395932	0.295809	0.185207	0.237856	0.19146	0.156533	0.159196	0.159853	0.197112	0.334757	0.327425	0.328772	0.324755	0.32876	0.297721	0.3252	0.328315	0.331045	0.328834	0.32	0.327501	0.331971	0.330143	0.334272	0.21625	0.16442	0.16442	0.16309	0.159618	0.16004	0.080235	0	0	0	0	0	0
chr9	128124751	128125664	chr9:128124751-128125664	.	.	0.451483	0.238291	0.238812	0.240156	0.24052	0.24052	0.240863	0.241353	0.242287	0.243321	0.243705	0.244548	0.293209	0.48857	0.491194	0.393515	0.246929	0.248445	0.249114	0.250057	0.25058	0.250476	0.250372	0.25006	0.724112	0.74308	0.747234	0.74849	0.572668	0.496355	0.49584	0.49584	0.49584	0.495743	0.494446	0.49384	0.494653	0.498118	0.498534	0.274743	0	0	0	0
chr9	128190367	128190704	chr9:128190367-128190704	.	.	0.554101	0.145447	0.348706	0.58109	0.580522	0.57967	0.581658	0.58251	0.58251	0.873191	0.8717	1.0479	1.16473	1.16217	1.16104	1.15669	1.27239	1.70772	1.53618	1.56516	1.74199	1.74369	1.74752	1.89321	2.19435	2.33587	2.71538	2.631	2.63229	2.71682	2.76295	2.90628	2.3444	1.67399	1.85999	1.93206	2.0145	2.01547	1.90395	1.52789	1.13568	1.15584	0.720774	0.69753
chr9	128253007	128253392	chr9:128253007-128253392	.	.	0.335352	0.257029	0.170812	0.206711	0.04651	0	0	0	0	0	0	0	0	0	0	0.111648	0.27711	0.275115	0.27912	0.26844	0.26577	0.269285	0.316473	0.496808	0.46498	0.46498	0.60451	0.69753	0.707495	0.79718	0.809691	0.560002	0.53333	0.563719	0.816664	0.80005	0.80005	0.798308	0.63994	0.5581	0.559431	0.530202	0.28311	0.286468
chr9	128255095	128255600	chr9:128255095-128255600	.	.	0	0	0.102986	0.46498	0.524767	0.53141	0.542202	0.572114	0.471623	0.511481	0.53141	0.571845	0.857248	0.91849	0.91849	0.91849	0.911138	0.882728	0.454507	0.279785	0.28178	0.294216	0.294286	0.294356	0.30008	0.297916	0.286468	0.204925	0	0	0	0	0	0	0	0	0	0	0	0	0	0	0	0
chr9	128655671	128656072	chr9:128655671-128656072	.	.	0.34889	0.34889	0.349199	0.34992	0.34992	0.34992	0.350847	0.351783	0.35408	0.35408	0.35408	0.354815	0.142452	0	0	0	0	0	0	0	0	0	0	0	0	0	0	0	0	0	0	0	0	0	0	0	0	0	0	0	0	0	0	0
chr9	128927255	128928064	chr9:128927255-128928064	.	.	1.02567	1.02567	1.02567	1.02302	0.85225	0.68177	0.68177	0.67993	0.67993	0.67993	0.67993	0.475966	0	0	0	0	0	0	0	0	0	0	0	0	0	0	0	0	0	0	0	0	0	0	0	0	0	0	0	0	0	0	0	0
chr9	129027103	129027680	chr9:129027103-129027680	.	.	0	0	0	0	0	0	0	0	0	0	0	0	0	0	0	0	0	0	0	0	0	0	0	0	0	0	0	0	0	0	0	0	0	0	0	0	0	0	0	0	0	0	0	0
chr9	129184343	129184960	chr9:129184343-129184960	.	.	0.22646	0.230418	0.23535	0.23479	0.325522	0.57571	0.613813	0.667896	0.582824	0.65103	0.656191	0.82664	0.768771	0.760504	0.752237	0.83492	0.961009	0.93001	0.838415	0.904645	0.892784	0.942221	0.893258	0.882434	0.876456	0.857639	0.790506	0.702608	0.84337	0.951946	0.93954	0.745227	0.936411	0.960223	0.96004	0.96004	0.528034	0.48002	0.48002	0.47858	0.4781	0.478292	0.478676	0.764987
chr9	129229175	129230304	chr9:129229175-129230304	.	.	0.632379	0.407454	0.306518	0.373162	0.37363	0.37363	0.37363	0.37363	0.37363	0.37363	0.37363	0.298904	0	0	0	0	0	0	0	0	0	0	0	0	0	0.200034	0.3289	0.339114	0.325308	0.32441	0.313471	0.313427	0.30775	0.2982	0.281115	0.281115	0.28577	0.289958	0.297148	0.30008	0.275441	0	0	0
chr9	129246351	129246696	chr9:129246351-129246696	.	.	0	0	0	0	0	0	0	0	0	0.37363	0.635045	0.74708	0.74708	0.74708	0.74708	0.74708	0.74708	0.74708	0.74708	0.74708	0.74708	0.74708	0.74708	1.04598	0.933895	0.67239	0.37363	0.37363	0.37363	0.373006	0.37207	0.37207	0.37207	0.37207	0.373162	0.37363	0.37363	0.37363	0.261541	0	0	0	0	0.074726
chr9	129261239	129262240	chr9:129261239-129262240	.	.	0.393471	0.447135	0.469247	0.67447	0.857639	0.929982	0.79718	0.79718	0.79718	0.805188	0.809828	0.839203	1.28456	1.35718	1.33337	1.14669	0.80005	0.80005	0.743222	0.522872	0.573894	0.78263	0.78263	0.78263	0.772676	0.789598	0.786114	0.547841	0.495631	0.52171	0.78263	0.798308	0.793082	0.789598	0.87132	1.07393	0.887832	0.85118	0.85718	0.85718	0.85718	0.905288	1.17074	1.07715
chr9	129284479	129285232	chr9:129284479-129285232	.	.	0.674275	0.524767	0.53141	0.539804	0.61535	0.86155	1.05506	0.960255	0.97308	1.23249	1.257	1.18845	0.913904	0.907007	0.90011	0.90011	0.913904	0.9231	1.05007	1.2307	1.14235	0.964472	0.628587	0.61998	0.534003	0.459502	0.64867	0.64867	0.625718	0.61998	0.633774	0.625775	0.593409	0.557518	0.292334	0.26577	0.26577	0.274628	0.341052	0.61998	0.611123	0.292334	0.259126	0.239932
chr9	129503287	129503672	chr9:129503287-129503672	.	.	0.504838	0.53141	0.556462	0.53141	0.53141	0.537822	0.41691	0.297905	0.417956	0.566207	0.29783	0.298805	0.29858	0.29858	0.358268	0.59702	0.59702	0.587238	0.56482	0.556837	0.5581	0.5581	0.545519	0.730446	0.547802	0.52171	0.52171	0.53333	0.538186	0.546733	0.362814	0.279785	0.28311	0.27244	0.277856	0.272192	0.26577	0.262448	0.162785	0.13953	0.23255	0.209294	0.23255	0.21963
chr9	129513775	129514720	chr9:129513775-129514720	.	.	0	0	0	0	0	0	0	0.217042	0.31006	0.347266	0.353451	0.74708	0.74708	0.74708	0.74708	0.74708	0.74708	0.74708	0.74708	0.74708	0.74708	0.74708	0.67239	0.37363	0.37363	0.37363	0.149452	0	0	0	0	0	0	0	0	0	0.37285	0.37207	0.37207	0.37207	0.306518	0.24916	0.23255	0.23255
chr9	129579815	129580624	chr9:129579815-129580624	.	.	0.480204	0.48002	0.48002	0.48002	0.480756	0.504992	0.721323	0.72009	0.577011	0.480572	0.48002	0.480388	0.481328	0.48191	0.31328	0.24101	0.2651	0.48191	0.48191	0.48191	0.48191	0.33737	0.240863	0.24101	0.240389	0.24043	0.240765	0.241157	0.241598	0.241892	0.241745	0.241794	0.0966	0	0	0	0	0	0	0	0	0	0.166893	0.237864
chr9	129671071	129671936	chr9:129671071-129671936	.	.	1.86779	1.86779	1.56889	1.49105	1.48794	1.49416	1.49416	1.49416	1.49416	1.38213	0.971258	0.74708	0.485647	0	0	0	0	0	0	0	0	0	0	0	0	0	0	0	0	0	0.031006	0.359668	0.37207	0.347266	0.31006	0.31006	0.31006	0.292344	0.327778	0.37207	0.37207	0.37207	0.37363	0.37363
chr9	129711695	129712144	chr9:129711695-129712144	.	.	0	0	0	0	0	0	0	0	0	0	0	0.140225	0.289958	0.283958	0.26577	0.342132	0.471623	0.53141	0.491552	0.46498	0.46498	0.46498	0.511481	0.57338	0.618128	0.61998	0.601979	0.357497	0.36374	0.368685	0.36374	0.035303	0	0.035303	0.354101	0.36374	0.36374	0.36374	0.370663	0.373162	0.37207	0.37285	0.37363	0.366649
chr9	129761055	129762224	chr9:129761055-129762224	.	.	0.37363	0.37363	0.37363	0.37363	0.37363	0.37363	0.37363	0.37363	0.112089	0	0	0	0	0	0	0	0	0	0	0	0	0	0	0	0	0	0	0	0	0	0	0	0	0	0	0	0	0	0.261541	0.37363	0.37363	0.37363	0.37363	0.37363
chr9	130117679	130118432	chr9:130117679-130118432	.	.	0	0	0	0	0	0	0	0	0	0	0	0	0	0	0	0	0.134561	0.2696	0.27032	0.270877	0.488573	0.757022	0.81084	0.810656	0.811024	0.811024	0.811762	0.812684	0.81453	0.81453	0.81453	0.813975	0.54298	0.54298	0.532567	0.451718	0.162785	0	0	0	0.186039	0.23255	0.216388	0.16912
chr9	130211815	130212880	chr9:130211815-130212880	.	.	0.37363	0.784443	1.12071	1.12071	1.12071	1.12071	1.12071	1.27009	1.49416	1.49416	1.49416	1.49416	1.49416	1.49416	1.83043	1.86779	1.86779	1.64361	1.49416	1.49416	1.30743	1.12071	1.12071	0.782266	0.669576	0.593409	0.518124	0.484909	0.593409	0.496012	0.31006	0.31006	0	0	0	0	0	0	0	0	0	0	0	0
chr9	130301591	130303488	chr9:130301591-130303488	.	.	0.582824	0.55802	0.607628	0.64328	0.747355	0.637718	0.53141	0.615877	0.61998	0.557996	0.292344	0.279057	0.3118	0.31296	0.31296	0.031586	0	0	0	0	0	0	0	0	0	0	0	0	0	0	0	0	0	0	0	0	0	0	0	0	0	0.026577	0.281028	0.29275
chr9	130307295	130307560	chr9:130307295-130307560	.	.	0.745214	0.73398	0.708525	0.695279	0.40212	0.37207	0.341065	0.31006	0.31006	0.31006	0.248048	0	0	0.217042	0.620008	0.999046	1.02862	1.02862	1.02862	1.02862	1.02862	1.16572	1.3835	1.41178	1.40774	1.32673	1.37138	1.37138	1.31091	0.925741	0.445758	0.34293	0.335298	0.366712	0.66661	0.66661	0.681874	0.382256	0.35202	0.556578	0.61998	0.61998	0.557981	0.504838
chr9	130319775	130320616	chr9:130319775-130320616	.	.	0.331396	0.33066	0.33066	0.33066	0.33066	0.330755	0.33158	0.530438	0.66301	0.66301	0.563581	0.33158	0.33158	0.330846	0.528966	0.66117	0.66117	0.66117	0.66117	0.66117	0.66117	0.66117	0.826684	0.66301	0.66301	0.624283	0.628586	0.602266	0.53141	0.509275	0.31006	0.327277	0.330205	0.32975	0.330387	0.330569	0.321874	0.274625	0	0	0	0	0	0
chr9	130357679	130358672	chr9:130357679-130358672	.	.	0	0	0	0	0	0.186815	0.485665	0.74708	0.74708	1.04598	1.12071	1.11698	1.11605	1.11605	1.00444	0.93004	0.903468	0.876896	0.93004	0.93004	0.876896	0.632379	0.44645	0.6324	0.635045	0.37363	0.353623	0.37207	0.37207	0.372226	0.37363	0.37363	0.37363	0.365718	0.36374	0.37285	0.366649	0.527004	0.557996	0.31006	0.26577	0.289687	0.359668	0.283486
chr9	130368495	130368912	chr9:130368495-130368912	.	.	0	0	0.235645	0.31006	0.31006	0.341052	0.511481	0.478266	0.46498	0.60451	0.69753	0.69753	0.65103	0.589025	0.512363	0.522509	0.564221	0.698631	0.611123	0.61998	0.61998	0.650983	0.746458	1.04598	1.08335	0.74708	0.74708	0.74708	0.74708	0.74708	0.74708	0.74708	0.74708	0.74708	0.74708	0.74708	0.74708	0.37363	0.261541	0	0	0	0	0
chr9	130422983	130423576	chr9:130422983-130423576	.	.	1.85999	1.91605	1.82736	1.6364	1.50006	1.36373	1.36373	1.36373	1.30917	1.09093	0.862535	0.418582	0	0	0	0.111648	0.285105	0.28577	0.274064	0.2728	0.448199	0.6922	0.779561	0.793647	0.820156	0.853188	0.873932	0.87812	1.10348	1.20006	1.20006	0.930105	0.889115	0.876026	0.875126	0.71081	0.431405	0.216013	0.20671	0.20671	0.20671	0.209294	0.209294	0.165368
chr9	130927375	130928656	chr9:130927375-130928656	.	.	1.05968	1.0885	1.06844	1.05045	0.997956	0.97956	0.97956	0.97956	0.97956	0.67397	0.692795	0.471984	0.289359	0.233565	0.405054	0.41332	0.504273	0.624677	0.65103	0.62003	0.62003	0.582824	0.503909	0.522509	0.564221	0.613829	0.449489	0.46498	0.48002	0.333257	0.46153	0.575632	0.455426	0.45281	0.456298	0.453682	0.593918	0.69235	0.689734	0.693814	0.67938	0.649955	0.635022	0.619906
chr9	131621335	131622336	chr9:131621335-131622336	.	.	0.730828	0.737206	0.737662	0.812554	0.92312	0.849256	0.92312	0.884578	0.853513	0.929066	0.912422	0.92822	0.842433	0.697495	0.557996	0.5425	0.46502	0.455477	0.61998	0.466208	0.402675	0.29568	0.358977	0.371442	0.369866	0.36981	0.36981	0.366298	0.36923	0.502632	0.42273	0.295184	0.27592	0.200316	0.145486	0.150474	0.16912	0.16912	0.166302	0.160666	0.16912	0.16912	0.177402	0.329002
chr1	21958681	21959936	chr1:21958681-21959936	.	.	0.23702	0.190063	0.216466	0.344658	0.52593	0.625625	0.693256	0.876855	0.909458	0.826343	0.71534	0.70589	0.699746	0.692662	0.68569	0.678956	0.66949	0.840426	0.726788	0.735466	0.630599	0.50286	0.384048	0.334743	0.30999	0.370642	0.39859	0.39859	0.39859	0.461029	0.49601	0.440386	0.379312	0.344678	0.313124	0.272816	0.409121	0.46502	0.46502	0.53785	0.522163	0.349284	0.325558	0.30999
chr9	131642607	131643248	chr9:131642607-131643248	.	.	0.42925	0.508604	0.49601	0.51769	0.564114	0.568202	0.53141	0.50353	0.337832	0.250835	0.237153	0.136428	0.136083	0.13288	0.135946	0.134924	0.078843	0	0	0	0	0	0	0	0	0.094808	0.192666	0.19359	0.19359	0.193908	0.19677	0.196869	0.196448	0.19596	0.19612	0.196285	0.195552	0.195102	0.351225	0.916921	1.16545	0.972043	0.97252	0.970933
chr9	131666983	131668120	chr9:131666983-131668120	.	.	1.2904	1.38425	1.33061	1.28768	1.43196	1.55001	1.62749	1.84241	2.09529	2.23649	2.08343	2.22873	2.22515	1.95449	1.85763	1.74699	1.61976	1.68153	1.5853	1.66098	1.58437	1.67374	1.4917	1.28553	1.15694	1.09334	0.996311	1.05399	1.08434	1.08277	1.08179	1.09414	0.984408	0.921782	0.903759	0.763395	0.698988	0.606512	0.575754	0.42925	0.42925	0.478745	0.499667	0.30264
chr9	131675335	131676504	chr9:131675335-131676504	.	.	0.345254	0.414149	0.41429	0.41434	0.41526	0.512475	0.595972	0.652059	0.597084	0.582184	0.55389	0.55415	0.554085	0.55491	0.555164	0.554337	0.415212	0.414345	0.413676	0.413541	0.38648	0.276308	0.165716	0.138088	0.02756	0.027524	0.38536	0.41298	0.496122	0.669131	0.781821	0.875996	1.09494	1.09381	1.16217	1.44838	1.54011	1.64034	1.67149	1.80894	1.96053	1.84948	1.642	1.72212
chr9	131776311	131776960	chr9:131776311-131776960	.	.	0.601427	0.493934	0.803393	0.710155	0.693252	0.93001	0.904645	0.810235	0.749636	0.531231	0.477701	0.469247	0.503063	0.50729	0.46502	0.486155	0.547874	0.464158	0.409196	0.62003	0.496004	0.41332	0.454648	0.76561	0.759189	0.756452	0.741741	0.746994	0.75006	0.75006	0.753256	1.02131	0.995783	0.893675	0.842621	0.769358	0.771017	0.76604	0.714964	0.7711	0.750324	0.73739	0.805188	0.79718
chr9	132185679	132186608	chr9:132185679-132186608	.	.	0.55802	0.591815	0.703392	0.777038	0.777038	0.871807	0.949102	0.81826	0.809155	0.80005	0.761184	0.78263	0.78263	0.93911	1.04343	1.16006	1.2767	1.02131	1.00639	1	0.753256	0.76604	0.756452	0.762844	0.76604	0.707923	0.546733	1.00461	1.08135	0.83772	0.863462	0.604692	0.61535	0.609222	0.60003	0.60003	0.60003	0.63157	0.63157	0.64867	0.64867	0.778434	0.754817	0.30775
chr9	132200463	132200896	chr9:132200463-132200896	.	.	0	0	0	0	0	0	0	0	0	0	0.308637	0.34596	0.35303	0.35	0.34293	0.35	0.35303	0.35303	0.359456	0.356243	0.35303	0.34596	0.376707	0.575695	0.53141	0.425154	0.26577	0.305631	0.329782	0.31006	0.270199	0.270199	0.345462	0.53141	0.53141	0.53141	0.837038	1.1964	1.01173	0.913904	0.9231	0.9231	0.895812	0.941147
chr9	132210551	132211328	chr9:132210551-132211328	.	.	0	0	0	0	0	0	0	0	0	0	0	0	0	0	0	0	0	0	0	0	0	0	0	0	0	0	0	0	0	0	0	0	0	0	0	0	0	0	0	0	0	0	0	0
chr9	132218047	132218472	chr9:132218047-132218472	.	.	0.74397	0.74397	0.74397	0.59521	0.37207	0.148828	0	0	0	0	0	0	0	0	0	0	0	0	0	0	0	0	0	0	0.119595	0.301202	0.310049	0.61998	0.61998	0.719172	0.745525	0.74397	0.74397	0.74397	0.706773	0.744903	0.74397	0.719172	0.566838	0.53141	0.318908	0.347266	0.148828	0
chr1	22118481	22119756	chr1:22118481-22119756	.	.	0.43282	0.626031	0.648012	0.43686	0.41332	0.400921	0.416832	0.430101	0.414921	0.345136	0.18604	0.16912	0.186025	0.33817	0.388496	0.425589	0.338679	0.215139	0.214866	0.42933	0.6451	0.904395	1.07726	1.07628	1.07843	1.08058	1.08117	1.08117	0.952582	0.837647	0.852323	0.863954	0.866082	0.86717	0.758105	0.606502	0.282283	0.282834	0.500585	0.6534	0.6534	0.65232	0.6522	0.6522
chr9	132854799	132855272	chr9:132854799-132855272	.	.	0.360008	0.36044	0.36044	0.36044	0.36044	0.36044	0.36044	0.36044	0.36066	0.36121	0.36154	0.36154	0.469401	0.72291	0.72291	0.542225	0.36253	0.580122	0.72511	0.72511	0.72511	0.72511	1.05148	1.08576	1.08116	1.44144	1.44144	1.44144	1.15322	1.08116	1.08116	1.07855	1.04197	0.71855	0.71855	0.630837	0.53141	0.425154	0.31006	0.283486	0.132885	0	0.23919	0.222731
chr9	132873119	132873720	chr9:132873119-132873720	.	.	0.34491	0.34491	0.34491	0.34491	0.344514	0.344514	0.34491	0.34571	0.34591	0.34541	0.34491	0.34491	0.34491	0.34491	0.344514	0.034392	0	0	0	0	0	0	0.239358	0.34194	0.342237	0.343128	0.343425	0.34491	0.34491	0.34511	0.34491	0.657085	1.00298	1.1413	1.38333	1.53585	1.55001	1.488	1.18681	1.06282	1.06282	1.09825	1.06282	1.08053
chr9	132994999	132995600	chr9:132994999-132995600	.	.	0.15503	0	0	0	0	0	0	0	0	0	0.229942	0.53141	0.552425	0.72178	0.90226	1.17285	1.20292	1.20292	1.20292	1.20292	1.20292	1.20292	1.20292	1.20178	1.20006	1.11129	0.6917	0.60146	0.601174	0.330075	0.180336	0	0	0	0	0	0	0	0.304409	0.30464	0.304876	0.490746	0.61377	0.61377
chr9	133115487	133116248	chr9:133115487-133116248	.	.	0.811923	0.625708	0.634358	0.548443	0.556619	0.443558	0.356499	0.314153	0.322155	0.24325	0.162421	0.16442	0.082439	0.274328	0.350898	0.366446	0.36923	0.36923	0.36867	0.359822	0.35819	0.357666	0.363102	0.380347	0.38094	0.382599	0.377975	0.38094	0.190502	0	0	0.057153	0.193497	0.192358	0.19051	0.189918	0.309074	0.38105	0.37199	0.483608	0.547874	0.560154	0.532494	0.542801
chr9	133170567	133171240	chr9:133170567-133171240	.	.	2.51103	2.39143	2.54199	2.89845	2.95153	2.99035	2.51104	2.48005	2.139	1.91757	2.26748	2.49021	2.18786	2.1109	2.05213	1.72712	1.32629	1.14282	0.875764	0.76139	0.584572	0.511481	0.46498	0.41332	0.271794	0.104368	0.239141	0.53141	0.5285	0.528298	0.52171	0.524034	0.53333	0.53333	0.605784	1.02131	1.03016	1.03016	1.11739	1.31305	1.33944	1.34551	0.82671	0.798308
chr9	133357135	133357584	chr9:133357135-133357584	.	.	0.85711	0.85711	1.21041	1.30032	1.30288	1.29499	1.27668	1.28567	1.24357	1.05523	1.00879	1.05272	1.05272	0.83341	0.636212	0.621192	0.706801	0.608711	0.318444	0.33817	0.341552	0.326898	0.30999	0.346062	0.376123	0.41332	0.28522	0.180964	0.152099	0.150258	0.19209	0.335352	0.164893	0.210835	0.41332	0.345685	0.329716	0.368608	0.37199	0.37199	0.37199	0.37199	0.408695	0.42856
chr9	133394415	133395072	chr9:133394415-133395072	.	.	0	0	0	0	0	0	0.37363	0.37363	0.52301	0.74708	0.74708	0.74708	0.74708	0.74708	0.74708	0.74708	0.74708	0.971258	1.12071	1.12071	1.12071	0.933895	0.74708	0.74708	0.410975	0.37363	0.37363	0.37363	0.37363	0.37363	0.37363	0.37363	0.336267	0	0	0	0	0	0	0	0	0	0	0
chr1	22136701	22138148	chr1:22136701-22138148	.	.	0.83632	1.0294	0.935604	0.723875	0.561388	0.50663	0.49601	0.421628	0.39859	0.39859	0.316467	0.30999	0.30999	0.339862	0.361844	0.37199	0.273939	0.143784	0.159473	0.193043	0.20343	0.20343	0.181105	0.163484	0.153837	0.1431	0.153316	0.251548	0.334813	0.53141	0.426184	0.42925	0.447135	0.501651	0.586597	0.586597	0.539586	0.61417	0.61998	0.670704	0.716918	0.723681	0.631474	0.563801
chr9	133406463	133406744	chr9:133406463-133406744	.	.	0.73846	0.430408	0.373854	0.359658	0.348316	0.368742	0.378552	0.35819	0.303427	0.35819	0.35819	0.355046	0.35819	0.361998	0.405042	0.55389	0.561179	0.558928	0.7476	0.712409	0.58319	0.510978	0.42925	0.410854	0.317219	0.340576	0.34878	0.334423	0.338525	0.36041	0.280566	0.2325	0.240255	0.175165	0.187233	0.280624	0.329716	0.33817	0.326898	0.304357	0.182656	0.190371	0.186716	0.283963
chr9	133437599	133437944	chr9:133437599-133437944	.	.	0.635318	0.70589	0.654344	0.61998	0.341052	0.301202	0.26577	0.274628	0.36044	0.3611	0.355424	0.34293	0.339114	0.358727	0.35303	0.247121	0	0	0	0	0	0	0.179788	0.35936	0.359252	0.358064	0.3572	0.3572	0.35613	0.35613	0.426124	0.708201	0.70799	0.708834	0.7101	0.7103	0.7101	0.709889	0.353345	0.35303	0.35303	0.35303	0.35303	0.600032
chr9	133514687	133515448	chr9:133514687-133515448	.	.	0.21883	0.29179	0.320974	0.347829	0.414331	0.538568	0.60406	0.712046	0.75002	0.663802	0.744336	0.671392	0.57229	0.57229	0.606382	0.67137	0.612333	0.494469	0.508634	0.50729	0.465206	0.371438	0.343384	0.199083	0.190174	0.127086	0	0	0	0	0	0	0	0	0	0	0	0.09414	0.234897	0.238654	0.245575	0.26092	0.25539	0.25539
chr9	133570967	133572792	chr9:133570967-133572792	.	.	0.316261	0.359668	0.372382	0.223398	0	0	0	0	0	0	0	0	0	0	0	0	0	0	0	0	0	0.037363	0.485665	0.74708	0.74708	0.74708	0.74708	0.74708	0.74708	0.74708	0.74708	0.74708	0.74708	0.74708	0.74708	0.74708	0.74708	0.52301	0.074726	0	0	0.224178	0.37363	0.37363
chr9	133634663	133635416	chr9:133634663-133635416	.	.	0	0	0.296415	0.272632	0.26577	0.269201	0.299347	0.273864	0.293483	0.291354	0.29275	0.638578	0.847548	0.925876	0.942952	0.960168	0.984736	0.77501	0.639693	0.68569	0.549052	0.46498	0.478266	0.471623	0.46498	0.43915	0.330676	0.062013	0	0	0	0	0	0	0	0	0	0	0	0	0	0	0	0
chr9	133659863	133660976	chr9:133659863-133660976	.	.	0.93004	0.93004	1.04232	1	0.66661	0.533322	0.33339	0.33339	0.33339	0.328002	0.320135	0.31586	0.31586	0.31586	0.311805	0.094758	0	0	0	0	0	0	0	0	0	0	0	0	0.090024	0.30008	0.30008	0.30008	0.30008	0.300847	0.30775	0.30775	0.335028	0.535838	0.53141	0.53141	0.53141	0.549124	0.61998	0.671526
chr9	133709535	133710056	chr9:133709535-133710056	.	.	0.31586	0.31586	0	0	0.221102	0.31586	0.31064	0.292344	0.531417	0.899034	0.93004	0.93004	0.86361	0.71746	0.73739	0.660329	0.570422	0.589025	0.62003	0.578688	0.392655	0.433984	0.398854	0.27055	0.100063	0	0	0	0.077073	0.12403	0.131995	0.149236	0.160666	0.16912	0.16912	0.16912	0.18604	0.194825	0.266183	0.391599	0.594166	0.589768	0.604626	0.598377
chr9	133727455	133728048	chr9:133727455-133728048	.	.	0.217046	0.21963	0.23255	0.23925	0.41332	0.41332	0.248032	0.289875	0.408153	0.450959	0.376123	0.388522	0.433991	0.62003	0.62003	0.699745	0.79718	0.79718	0.83664	0.800129	0.625167	0.602266	0.53141	0.336835	0.31757	0.518966	0.64525	0.64696	0.448173	0.30775	0.306216	0.30008	0.30008	0.291494	0.28045	0.362814	0.5581	0.5581	0.5581	0.562093	0.542846	0.28577	0.28577	0.287864
chr9	133823599	133824680	chr9:133823599-133824680	.	.	0.495238	0.363969	0.337098	0.336156	0.400526	0.341407	0.347836	0.381119	0.52177	0.359996	0.333801	0.331502	0.327425	0.331959	0.337132	0.330652	0.399609	0.420052	0.42925	0.381546	0.312324	0.400971	0.504975	0.557924	0.491123	0.481374	0.47285	0.462956	0.456592	0.452875	0.458669	0.391532	0.300371	0.30614	0.3038	0.333234	0.43596	0.456839	0.660774	0.589714	0.73175	0.8049	0.872755	0.87805
chr9	133900943	133901600	chr9:133900943-133901600	.	.	0	0	0	0	0	0	0	0	0	0	0	0	0	0	0	0	0	0	0	0	0	0	0	0	0	0	0	0	0	0	0	0	0	0	0	0	0	0	0	0	0	0	0	0
chr9	133928215	133928736	chr9:133928215-133928736	.	.	1.10352	1.17191	1.17191	1.17168	1.17191	1.17191	1.17191	1.17191	0.892388	0.70456	0.703032	0.70179	0.889706	0.932594	0.558469	0.418494	0.235587	0.27104	0.380256	0.41332	0.37199	0.372741	0.37199	0.373683	0.537728	0.473474	0.46502	0.418511	0.266866	0.2657	0.284096	0.280008	0.255086	0.212106	0.30999	0.32408	0.36954	0.368688	0.36643	0.261089	0.18242	0.18186	0.237511	0.361486
chr9	133945983	133947472	chr9:133945983-133947472	.	.	0.394154	0.384674	0.37501	0.48754	0.561693	0.566138	0.57145	0.57145	0.568783	0.56256	0.452402	0.246159	0.208072	0.55151	0.607758	0.766804	0.77419	0.785629	0.925945	0.809466	0.945082	0.986002	0.95474	0.958006	0.990246	0.963163	0.945676	1.00606	0.862453	0.625616	0.458535	0.39859	0.451223	0.361317	0.255086	0.213909	0.10944	0.105184	0.10944	0.10944	0.105184	0.196339	0.172642	0.10336
chr9	133968679	133968920	chr9:133968679-133968920	.	.	0.237341	0.472995	0.70875	0.708883	0.709947	0.496089	0.47246	0.429566	0.376123	0.37199	0.392655	0.423652	0.396788	0.37199	0.349444	0.341552	0.341557	0.016912	0	0	0	0	0	0	0	0	0	0	0	0.09302	0.243372	0.243029	0.24347	0.241937	0.227382	0.196375	0.175888	0.380266	0.46498	0.466869	0.48338	0.482694	0.482109	0.480756
chr9	133969951	133971056	chr9:133969951-133971056	.	.	1.054	1.23995	1.35124	1.42287	1.32874	1.18814	1.02177	1.16532	1.19195	1.02907	0.907341	0.715904	0.705974	0.701897	0.710776	0.475333	0.287287	0.22323	0.365226	0.30999	0.439642	0.473474	0.377968	0.28614	0.322561	0.421329	0.46502	0.495455	0.72427	0.769048	0.88069	0.93001	0.9131	0.799782	0.850049	0.899989	0.69235	0.807705	0.939377	0.938946	0.873149	0.69753	0.69753	0.514096
chr9	133971503	133972320	chr9:133971503-133972320	.	.	0.153837	0.142078	0.08586	0.01431	0.139012	0.135946	0.139012	0.142078	0.159257	0.146679	0.152644	0.162075	0.15503	0.159257	0.15503	0.15503	0.180027	0.191434	0.19051	0.076204	0	0.19359	0.194544	0.196452	0.194544	0.191742	0.38094	0.37501	0.37501	0.373276	0.365886	0.36699	0.370979	0.438093	0.563449	0.56616	0.476195	0.38094	0.380962	0.399327	0.540008	0.5	0.394773	0.395409
chr9	133973103	133973520	chr9:133973103-133973520	.	.	0.852212	0.723335	0.682013	0.846794	0.810106	0.82664	0.852528	0.822425	0.66736	0.668098	0.670294	0.67042	0.87148	0.736476	0.71401	0.670546	0.670672	0.78212	0.938522	0.89466	0.8955	0.894996	1.05028	1.18435	1.34073	1.34123	1.34325	1.25372	1.32213	1.18881	1.23366	1.34578	1.34654	1.01127	0.89888	1.01127	1.21352	1.30483	1.12705	0.946639	0.90399	0.887152	0.801839	0.727462
chr9	133989375	133989904	chr9:133989375-133989904	.	.	0.37204	0.36041	0.351106	0.417397	0.48033	0.434025	0.514258	0.507178	0.50309	0.568883	0.736852	0.766262	0.650995	0.594546	0.55802	0.58411	0.543647	0.503063	0.498836	0.591815	0.537728	0.355082	0.361453	0.467799	0.608164	0.520004	0.4082	0.41332	0.405054	0.396788	0.41332	0.42808	0.413015	0.423244	0.43636	0.21628	0.21433	0.211741	0.20695	0.04139	0	0	0	0
chr9	133989935	133991056	chr9:133989935-133991056	.	.	0	0	0	0	0	0.062013	0.20671	0.192241	0.20671	0.195355	0.220723	0.20671	0.220117	0.249095	0.45281	0.46153	0.46153	0.44947	0.452884	0.445295	0.44446	0.27173	0.227332	0.302907	0.498831	0.55802	0.595226	0.62003	0.62003	0.640667	0.532655	0.473474	0.457858	0.596135	0.654565	0.733276	0.77501	0.82151	0.992545	1.29587	1.29328	1.17393	1.16251	1.08501
chr9	134291151	134291792	chr9:134291151-134291792	.	.	0	0	0	0	0	0	0	0	0	0	0	0	0	0	0	0	0	0	0	0	0	0	0	0	0	0	0	0	0.5977	0.74708	0.74708	0.74708	0.74708	0.74708	0.74708	0.74708	0.74708	0.74708	0.74708	1.00862	1.12071	1.12071	1.12071	0.89655
chr9	134369695	134370192	chr9:134369695-134370192	.	.	0	0	0	0	0	0	0	0	0	0	0	0	0	0	0	0	0	0	0	0	0	0	0	0	0	0	0	0	0	0	0	0.34793	0.348602	0.349199	0.34992	0.34889	0.624429	0.763064	1.0406	1.38494	1.38333	1.38333	1.38253	1.55298
chr9	134374367	134375200	chr9:134374367-134375200	.	.	0	0	0	0	0	0	0	0	0	0	0	0	0	0	0	0	0	0.04651	0.242516	0.27377	0.28577	0.295054	0.30008	0.290554	0.290191	0.300847	0.30775	0.306216	0.308561	0.31586	0.31586	0.310183	0.306983	0.090024	0	0	0	0	0	0	0	0	0.180048	0.272632
chr1	22636391	22637444	chr1:22636391-22637444	.	.	0	0	0	0	0	0	0	0	0	0	0	0	0	0	0	0	0	0	0	0	0	0	0	0	0	0	0	0	0	0	0	0	0	0	0.071656	0.35828	0.35828	0.35828	0.35828	0.359036	0.360224	0.36044	0.648664	0.72072
chr9	134427279	134429136	chr9:134427279-134429136	.	.	1.51135	1.51519	1.51558	1.51327	1.36018	1.20688	1.20322	1.05238	0.90011	0.660046	0.558858	0.478266	0.46498	0.325522	0.105939	0.209295	0.222214	0.20671	0.194308	0.227371	0.41332	0.460556	0.478266	0.423652	0.41332	0.456125	0.696503	1.07942	1.03902	0.98311	0.956564	0.747355	0.747355	0.747355	0.67871	0.483605	0.37199	0.381007	0.428818	0.459814	0.369359	0.30999	0.124024	0
chr9	134486367	134486832	chr9:134486367-134486832	.	.	0.859169	0.896532	0.74708	0.74708	0.731571	0.74397	0.61998	0.520338	0.471623	0.302279	0.214462	0.196375	0.18604	0.217036	0.433991	0.62003	0.454662	0.41332	0.428818	0.515909	0.61998	0.681975	0.745214	0.74708	0.74708	0.74708	0.74708	0.74708	0.74708	0.52301	0.149452	0	0	0	0	0	0	0	0	0	0	0	0	0
chr9	134545535	134546000	chr9:134545535-134546000	.	.	1.12071	1.12071	1.12071	1.12071	1.12071	0.859169	0.261541	0	0	0	0	0	0	0	0	0	0	0	0	0	0	0	0	0.186815	0.37363	0.37363	0.37363	0.37363	0.37363	0.37363	0.37363	0.37363	0.37363	0.37363	0.52301	1.12071	1.12071	1.12071	1.12071	0.74708	0.74708	0.744592	0.74397	0.644778
chr9	134618335	134619744	chr9:134618335-134619744	.	.	1.12071	1.27009	1.49416	1.49416	1.60625	1.90514	2.24125	2.24125	2.24125	1.94248	1.86779	1.68098	1.45681	1.12071	1.12071	1.12071	1.12071	0.784443	0.74708	0.74708	0.44832	0.149452	0	0	0	0	0	0	0	0	0	0	0	0.37363	0.37363	0.709735	0.74708	0.74708	0.74708	0.74708	0.74708	0.896532	1.12071	1.12071
chr9	134689167	134689760	chr9:134689167-134689760	.	.	0	0.210261	0.349611	0.34889	0.34889	0.348609	0.348794	0.34793	0.347122	0.659408	0.6957	0.6957	0.697244	0.699262	0.69967	0.7007	0.664798	0.352614	0.35345	0.35408	0.35408	0.35324	0.336367	0.31006	0.186036	0	0	0	0	0	0	0	0	0	0	0	0	0	0	0	0	0	0	0
chr9	134706687	134707616	chr9:134706687-134707616	.	.	0	0	0	0	0	0	0	0	0.37363	0.37363	0.37363	0.37363	0.37363	0.373006	0.37207	0.359668	0.37207	0.37207	0.37285	0.37363	0.37363	0.485665	0.74708	0.560355	0.37363	0.37363	0.37363	0.37363	0.37363	0.37363	0.37363	0.44832	0.74708	0.74708	0.74708	0.74708	0.74708	0.44832	0.37363	0.410975	0.74708	0.74708	0.74708	0.74708
chr9	134777887	134778416	chr9:134777887-134778416	.	.	0.277214	0.242516	0.23255	0.23255	0.415181	0.599359	0.511502	0.43915	0.41332	0.361279	0.30999	0.337044	0.520782	0.760504	0.82664	0.909304	0.925541	1.06282	1.06282	1.00969	0.805417	0.53141	0.53141	0.549124	0.551993	0.64867	0.64867	0.64867	0.064867	0	0	0	0	0	0	0	0	0	0	0	0	0	0	0
chr9	134857887	134858880	chr9:134857887-134858880	.	.	0.433984	0.46498	0.46498	0.474452	0.48978	0.342882	0.241046	0.240558	0.293916	0.48978	0.540396	0.73473	0.74692	0.747705	0.598766	0.49895	0.496871	0.49584	0.49584	0.496459	0.49791	0.49791	0.49791	0.49791	0.312158	0.222214	0.062013	0.186039	0.20671	0.20671	0.229966	0.248184	0.243351	0.234044	0.247931	0.397416	0.49687	0.49687	0.49687	0.49584	0.49584	0.669426	0.644834	0.64597
chr9	134937247	134938384	chr9:134937247-134938384	.	.	0.245603	0.246368	0.246368	0.246521	0.24749	0.098996	0	0	0	0	0	0	0	0	0	0.075492	0.25164	0.377505	0.504812	0.654554	0.75481	0.75481	0.754961	0.756961	0.75953	0.760502	0.75953	0.760502	0.763098	0.766541	0.765392	0.562773	0.51066	0.25484	0.229356	0	0	0	0	0	0	0	0	0.203008
chr9	135018271	135018848	chr9:135018271-135018848	.	.	0.73739	0.916754	0.850324	0.859176	0.584559	0.255804	0.235872	0.305631	0.31006	0.308905	0.30775	0.290958	0.06155	0	0.308905	0.29782	0.26577	0.270199	0.31006	0.296773	0.292344	0.3147	0.309372	0.30775	0.30775	0.310183	0.31586	0.31586	0.31586	0.379002	0.31586	0.312616	0.310994	0.30008	0.306983	0.315049	0.331594	0.33339	0.34293	0.35202	0.34798	0.361598	0.364528	0.37162
chr9	135052335	135053792	chr9:135052335-135053792	.	.	0.170812	0.181714	0.222066	0.26577	0.26577	0.26577	0.26577	0.416304	0.611123	0.61998	0.434028	0.31006	0.328663	0.328663	0.365869	0.373006	0.5977	1.12062	1.86774	2.46543	2.61488	2.95111	3.73559	3.36196	3.36196	3.36196	3.36196	3.36196	3.36196	3.36196	3.36196	3.32461	2.9885	2.16656	1.51672	1.11181	1.23274	0.635099	0.37363	0.37363	0.37363	0.37363	0.37363	0.37363
chr9	135182255	135182800	chr9:135182255-135182800	.	.	0.67239	0.37363	0.37363	0.37363	0.37363	0.37363	0.37363	0.261541	0	0	0	0	0	0	0	0	0	0	0	0.037363	0.37363	0.37363	0.37363	0.37363	0.37363	0.37363	0.37363	0.37363	0.37363	0.37363	0.37363	0.37363	0.37363	0.37363	0.37363	0.149452	0	0	0	0	0	0	0	0
chr9	135356303	135357200	chr9:135356303-135357200	.	.	0.74708	0.74708	0.74708	0.74708	0.74708	0.74708	0.74708	0.74708	0.5977	0.74708	0.410975	0.37363	0.635045	0.74708	0.74708	0.74708	0.74708	0.74708	0.74708	0.784443	1.12071	1.12071	1.12071	1.12071	0.821806	0.74708	0.74708	0.67239	0.37363	0.971294	1.12071	1.12071	1.27009	1.49416	1.49416	1.27009	1.23274	1.49416	1.49416	1.49416	1.49416	1.49416	1.49416	1.49416
chr9	135398959	135400176	chr9:135398959-135400176	.	.	1.02862	1.02862	1.05304	1.05892	0.921994	0.725177	0.662403	0.53141	0.53141	0.53141	0.53141	0.26577	0.50486	0.593409	0.53141	0.389742	0.287915	0.31006	0.274628	0.531436	0.86361	1.04165	1.11978	1.12071	1.12071	1.12071	1.11885	1.04163	0.74397	0.74397	0.74397	0.745836	0.74708	0.74708	0.635045	0.112089	0	0	0	0	0	0	0.261541	0.37363
chr9	135504463	135504944	chr9:135504463-135504944	.	.	0	0	0	0	0.055812	0.190174	0.211878	0.23255	0.23285	0.25268	0.25268	0.25268	0.235434	0.357117	0.50317	0.502534	0.50211	0.490971	0.50158	0.50105	0.300674	0.250372	0.25058	0.250268	0.25006	0.250532	0.251163	0.25164	0.25164	0	0	0	0	0	0	0	0	0	0	0	0	0	0	0
chr9	135525151	135525520	chr9:135525151-135525520	.	.	0.74708	0.74708	0.74708	0.74708	0.74708	0.74708	0.74708	0.74708	0.67239	0.74708	0.74708	0.74708	0.44832	0.37363	0.37363	0.37363	0.37363	0.37363	0.37363	0.37363	0.37363	0.37363	0.37363	0.37363	0.186815	0	0	0	0	0	0	0	0	0	0	0	0	0	0	0	0	0	0	0
chr9	135527663	135528320	chr9:135527663-135528320	.	.	0.396861	0.37207	0.37207	0.372538	0.37363	0.37363	0.37363	0.37363	0.37363	0.37363	0.112089	0	0	0	0	0	0	0	0	0	0	0	0	0	0	0	0	0	0	0	0	0	0	0	0	0	0	0	0	0	0	0	0	0
chr9	135566383	135566864	chr9:135566383-135566864	.	.	0.31006	0.31006	0.403036	0.61998	0.632379	0.74397	0.74397	0.746147	0.485665	0.37363	0.37363	0.37363	0.37363	0.635045	0.74708	0.74708	0.74708	0.74708	0.44832	0.37363	0.37363	0.37363	0.37363	0.37363	0.37363	0.37363	0.37363	0.37363	0.298904	0	0	0	0	0	0	0	0	0.149452	0.37363	0.37363	0.37363	0.37363	0.37363	0.37363
chr9	135608255	135608864	chr9:135608255-135608864	.	.	0	0	0	0	0	0.03648	0.36427	0.363952	0.364164	0.36275	0.36352	0.36275	0.3622	0.36154	0.3622	0.36264	0.36264	0.36264	0.36154	0.36044	0.36044	0.144176	0	0	0	0	0	0	0	0	0	0	0	0	0	0	0	0	0	0	0	0	0	0
chr9	135671967	135672736	chr9:135671967-135672736	.	.	0.933895	1.12071	1.11885	1.11838	1.12071	1.12071	1.12071	0.859169	0.744592	0.744903	0.74708	0.74708	0.5977	0.37363	0.37363	0.37363	0	0	0	0	0	0	0	0	0	0	0	0	0	0	0	0.13953	0.239194	0.26577	0.31006	0.31006	0.372382	0.373006	0.334864	0.31006	0.347266	0.37207	0.373318	0.410975
chr9	135696063	135697504	chr9:135696063-135697504	.	.	0.261541	0	0.074726	0.37363	0.37363	0.37363	0.37285	0.37207	0.48364	0.74397	0.618207	0.498195	0.46498	0.46498	0.471623	0.53141	0.43605	0.392655	0.250093	0.20671	0.20671	0.209294	0.23255	0.23255	0.04651	0	0	0	0	0	0	0	0	0	0	0	0	0	0	0	0	0	0	0
chr9	135717647	135718320	chr9:135717647-135718320	.	.	0.37363	0.596145	0.74397	0.74397	1.04163	1.11605	1.23135	1.49416	1.49416	1.49416	1.49416	1.49416	1.7557	1.86546	1.56236	1.48794	1.40797	1.11605	1.11605	0.837022	0.61998	0.61998	0.551809	0.781178	1.11605	1.11605	1.11791	1.04598	0.74708	0.74708	0.74708	0.74708	0.74708	0.74708	0.74708	0.74708	1.34476	1.49416	1.15806	0.896532	0.74708	0.74708	0.74708	0.74708
chr9	135718559	135719824	chr9:135718559-135719824	.	.	0.093018	0.31354	0.31006	0.318908	0.53141	0.470888	0.41332	0.487863	0.53141	0.53141	0.565001	0.536748	0.478266	0.46498	0.46498	0.488909	0.348482	0.290691	0.277775	0.110313	0	0	0	0	0	0	0	0	0	0	0	0	0	0	0	0	0	0	0	0	0	0	0	0
chr9	135753423	135754448	chr9:135753423-135754448	.	.	0	0	0	0	0	0	0	0	0	0	0.09708	0.185473	0.164893	0.167711	0.166585	0.198442	0.190174	0.18604	0.18604	0.196375	0.247314	0.26577	0.26577	0.425154	0.53141	0.717449	0.695002	0.74708	0.74708	0.74708	0.74708	0.74708	0.74708	0.74708	0.74708	0.74708	0.74708	0.74708	0.709735	0.37363	0.298904	0	0	0
chr9	135774783	135775232	chr9:135774783-135775232	.	.	0	0.33432	0.33432	0.334134	0.33339	0.33339	0.33339	0.33339	0.334418	0.33526	0.33526	0.33526	0.33526	0.33526	0.33526	0.33526	0.16763	0	0	0	0.267456	0.33432	0.33432	0.33432	0.33432	0.33432	0.334696	0.335355	0.33621	0.33621	0.33621	0.33526	0.310671	0.26577	0.26577	0.186039	0	0	0	0	0	0	0	0
chr9	135908399	135909024	chr9:135908399-135909024	.	.	1.05667	0.785942	0.722912	0.825227	0.917516	0.910511	0.911912	1.03387	1.13224	1.09837	1.18363	1.11459	1.17885	1.29185	1.21746	1.07934	1.40626	1.72471	1.78106	1.93437	1.95297	2.00033	2.20667	2.34361	2.94861	3.53402	3.65445	3.30664	2.9159	2.55667	2.56851	2.29963	2.13057	1.68112	1.62749	1.51424	1.5641	1.333	1.24003	1.05399	0.949726	0.728501	0.577731	0.542801
chr9	136012751	136013184	chr9:136012751-136013184	.	.	0	0.186815	0.37363	0.37363	0.37363	0.410975	1.11885	1.11605	1.04165	1.07885	1.04165	0.93004	0.93004	0.93004	0.86361	0.79718	0.79718	0.504838	0.53141	0.53141	0.53141	0.24357	0	0	0	0	0	0	0	0	0	0	0	0	0	0	0	0.297656	0.37207	0.37207	0.37207	0.37207	0.37207	0.347266
chr9	136057247	136058544	chr9:136057247-136058544	.	.	0.46498	0.471623	0.53141	0.730725	1.23995	1.48794	1.48794	1.28955	1.31559	1.49416	1.49416	1.49416	1.49416	1.41947	0.859169	0.74708	0.74708	0.74708	0.74708	0.186815	0	0	0	0.112089	0.37363	0.37363	0.37363	0.485665	0.74708	0.74708	0.74708	0.74708	0.74708	0.74708	0.74708	0.74708	0.74708	0.74708	0.74708	0.44832	0.37363	0.37363	0.410975	0.44832
chr9	136226127	136226512	chr9:136226127-136226512	.	.	0.21076	0.294258	0.416455	0.454662	0.62003	0.624344	0.6281	0.62832	0.62832	0.60682	0.376123	0.362595	0.409187	0.400921	0.413368	0.375468	0.351698	0.172367	0.16912	0.050736	0	0	0	0.079728	0.135946	0.153076	0.157848	0.16912	0.164893	0.16912	0.18864	0.187779	0.192996	0.199952	0.170812	0.190167	0.19677	0.198405	0.180036	0	0	0.044123	0.13799	0.158559
chr9	136254271	136256656	chr9:136254271-136256656	.	.	0	0	0	0	0.149452	0.37363	0.37363	0.37363	0.37363	0.37363	0.37363	0.37363	0.44832	1.04598	1.12071	1.12071	1.12071	1.12071	1.12071	1.12071	0.821806	1.12071	1.12071	1.12071	1.06211	1.04165	1.31435	1.08053	0.797141	0.744026	0.876896	0.93004	0.93004	0.810466	0.850324	0.93004	0.744004	0.61998	0.719172	0.74397	0.74397	0.489821	0.372694	0.328819
chr9	136281647	136282400	chr9:136281647-136282400	.	.	0.3289	0.200988	0.341022	0.33339	0.341022	0.325012	0.328002	0.32441	0.3118	0.314975	0.270199	0.31006	0.31006	0.31006	0.2152	0.20671	0.20671	0.103355	0	0	0	0	0	0	0.130228	0.200509	0.243899	0.37199	0.341552	0.38711	0.46498	0.444316	0.376123	0.463382	0.52171	0.52171	0.52171	0.52171	0.513975	0.459606	0.26092	0.255943	0.076617	0
chr9	136288527	136289136	chr9:136288527-136289136	.	.	0	0	0	0	0	0	0	0	0	0	0	0	0	0	0	0	0	0	0	0	0	0	0	0	0	0	0	0	0.324396	0.359036	0.35936	0.35936	0.354512	0.35202	0.34293	0.336356	0.334344	0.339114	0.34293	0.34293	0.34495	0.354101	0.34018	0.200034
chr9	136297551	136298192	chr9:136297551-136298192	.	.	0.94468	0.94618	0.818902	0.6299	0.630234	0.63325	0.63325	0.63325	0.3167	0.3167	0.316868	0.31754	0.317036	0.538285	0.633926	0.63494	0.63494	0.507644	0.3167	0.3167	0.316028	0.31586	0.31296	0.31006	0.31006	0.287915	0.26577	0.235872	0.212616	0	0	0.162785	0.23255	0.441737	0.611123	0.61998	0.837022	0.93004	0.95502	0.954512	0.95248	0.95248	0.95248	0.95248
chr1	23600055	23600684	chr1:23600055-23600684	.	.	0.499067	0.428496	0.436112	0.383748	0.334495	0.31003	0.31003	0.31915	0.347554	0.37735	0.564114	0.60451	0.604078	0.604515	0.665994	0.560857	0.516474	0.547254	0.729142	0.75953	0.760209	0.76147	0.76244	0.764154	0.76533	0.689608	0.614442	0.6146	0.572576	0.502191	0.37204	0.39859	0.266729	0.10017	0	0	0	0	0	0	0	0	0	0
chr9	136608687	136609120	chr9:136608687-136609120	.	.	0.209294	0.124026	0	0	0	0	0	0	0	0	0	0	0	0	0	0	0.215425	0.295156	0.29142	0.26577	0.26577	0.26577	0.372026	0.524767	0.53141	0.53141	0.549064	0.55053	0.518124	0.717449	1.03626	1.08746	0.87812	0.873932	0.859274	0.87812	0.843368	0.75732	0.501521	0.792815	0.863581	1.09275	1.29534	1.61825
chr9	136670607	136671728	chr9:136670607-136671728	.	.	0.55802	0.601427	0.68978	0.727425	0.837038	0.93004	1.04164	0.74397	0.74397	0.632379	0.385083	0.44832	0.74708	0.74708	0.44832	0.37363	0.37363	0.37363	0.37363	0.37363	0.37285	0.322462	0.31006	0.31006	0.334864	0.37207	0.37207	0.111621	0	0	0	0.026577	0.235872	0.255804	0.26577	0.323336	0.744903	0.74708	0.74708	0.74708	0.745525	0.657177	0.899034	0.948641
chr1	23648413	23649188	chr1:23648413-23649188	.	.	0.165368	0.20671	0.413326	0.418486	0.423652	0.433984	0.444316	0.433984	0.46498	0.50374	0.62003	0.69753	0.956564	1.06282	1.09825	1.14119	1.1697	1.08086	0.871838	0.882518	0.897911	0.863462	0.851192	0.83722	0.83722	0.641836	0.512131	0.722499	0.48978	0.48978	0.48978	0.391848	0.272499	0.662267	0.73473	0.75006	0.94388	0.97956	1.00017	0.987736	0.96603	0.94119	0.814957	0.69235
chr9	136761151	136761696	chr9:136761151-136761696	.	.	0	0.137964	0.344019	0.617138	0.682576	0.883954	1.08659	1.35599	1.35329	1.35214	1.35023	1.34832	1.34603	1.17993	1.1691	1.20452	0.925541	0.640691	0.558017	0.423652	0.441737	0.415188	0.345462	0.270199	0.31006	0.333595	0.33621	0.33621	0.33621	0.335735	0.33526	0.638371	0.672071	0.67037	0.670559	0.671126	0.636577	0.333488	0.33251	0.33251	0.33251	0.33251	0.332862	0.33339
chr9	136767039	136767552	chr9:136767039-136767552	.	.	0.916754	0.798187	0.6299	0.6299	0.6299	0.441056	0.31502	0.314356	0.31419	0.408405	0.62824	0.62824	0.61998	0.623285	0.62659	0.62659	0.62566	0.687558	0.93763	0.93763	0.93763	0.750076	0.62659	0.62659	0.62659	0.376014	0.31298	0.310966	0.30775	0.30775	0.309115	0.306216	0.309196	0.090024	0	0	0	0	0	0	0	0	0	0
chr9	136882143	136882480	chr9:136882143-136882480	.	.	0.28924	0.28861	0.28854	0.287567	0.286736	0.28577	0.285158	0.28363	0.282219	0.264046	0.204127	0	0	0	0	0	0	0	0	0	0	0	0	0	0	0	0	0	0.01431	0.149065	0.159257	0.16912	0.200509	0.239398	0.244462	0.244462	0.24371	0.21963	0.20671	0.239639	0.25006	0.25006	0.25006	0.250593
chr9	136964319	136964560	chr9:136964319-136964560	.	.	0.74708	0.74708	0.485665	0.37363	0.37363	0.37363	0.37363	0.37363	0.372538	0.37363	0.37363	0.37363	0.37363	0.074726	0	0	0	0	0	0	0	0	0	0	0	0	0	0	0.149452	0.372694	0.37207	0.373162	0.37363	0.37363	0.670524	0.74397	0.694374	0.61998	0.61998	0.731571	0.746147	0.74708	1.11478	1.09106
chr1	23719339	23720732	chr1:23719339-23720732	.	.	1.14951	1.04477	0.878543	0.685734	0.64289	0.64289	0.64289	0.64289	0.64289	0.449993	0.427875	0.42706	0.427571	0.278095	0.064182	0.192222	0.235073	0.42642	0.41332	0.483608	0.570422	0.828393	0.901681	1.28252	1.27579	1.32825	1.42375	1.62175	1.64132	1.65257	1.76293	1.74007	1.74947	1.67933	1.78235	1.67343	1.58836	1.61074	1.63253	1.43018	1.45187	1.44171	1.33854	1.22031
chr9	136969631	136970512	chr9:136969631-136970512	.	.	0	0	0	0	0	0	0	0	0	0	0	0.298904	0.560355	0.74708	0.74708	0.74708	0.74708	0.74708	0.74708	0.74708	0.74708	0.971258	1.12071	1.12071	1.27009	1.49416	1.38213	1.12071	0.74708	0.74708	0.74708	0.74708	0.74708	0.74708	0.74708	1.08327	1.45681	1.12071	1.12071	1.12071	0.784443	0.74708	0.74708	0.74708
chr9	136970575	136971552	chr9:136970575-136971552	.	.	0.41332	0.433984	0.46498	0.53141	0.53141	0.557987	0.969837	1.25309	1.18093	1.01431	1.23787	1.29734	1.13521	0.97308	0.97308	1.13521	1.29392	1.26314	1.26082	1.23995	1.23995	0.921129	0.606956	0.548198	0.53141	0.885324	0.910508	0.79718	0.837038	1.20896	1.21391	0.95386	1.22457	1.23737	1.2307	1.24043	1.26314	1.24692	1.2307	1.25016	1.10529	0.683388	0.61535	0.618594
chr9	136972207	136973360	chr9:136972207-136973360	.	.	0	0	0	0	0	0	0	0	0	0	0	0	0	0	0	0	0	0.149452	0.37363	0.37363	0.37363	0.37363	0.37363	0.37363	0.37363	0.560355	0.74708	0.74708	0.74708	0.74708	0.74708	0.74708	0.74708	0.410975	0.373318	0.347266	0.31006	0.31006	0.305631	0.242516	0.23255	0	0	0
chr9	137025615	137026336	chr9:137025615-137026336	.	.	0	0	0	0	0.079731	0.245838	0.26577	0.26577	0.26577	0.30543	0.30543	0.30543	0.30543	0.30464	0.30464	0.30464	0.30464	0.304332	0.30387	0.30348	0.060618	0	0	0	0	0	0	0	0	0	0	0	0	0	0	0	0	0	0	0	0	0	0	0
chr9	137038687	137039168	chr9:137038687-137039168	.	.	0.609836	0.61855	0.61694	0.617262	0.61855	0.61855	0.619194	0.493594	0.2462	0	0	0	0	0	0	0	0	0	0	0	0	0	0	0.305449	0.30008	0.294949	0.283973	0.274696	0.268048	0.26092	0.26092	0.26614	0.26672	0.26672	0.346703	0.54547	0.54547	0.546733	0.416084	0.27912	0.27912	0.277224	0.26577	0.262448
chr9	137050271	137050976	chr9:137050271-137050976	.	.	0	0	0.12906	0.32265	0.321954	0.32178	0.32178	0.32178	0.32178	0.321002	0.32005	0.32005	0.319321	0.318985	0.571968	0.63663	0.637998	0.63834	0.350725	0.317795	0.31754	0.316952	0.3167	0.316616	0.3167	0.316028	0.315776	0.31502	0.315776	0.220514	0	0	0	0	0	0	0	0	0	0	0	0	0	0
chr9	137252351	137252896	chr9:137252351-137252896	.	.	0.29918	0.29858	0	0	0	0	0	0	0	0	0	0	0	0	0	0	0	0	0	0	0	0	0	0	0	0	0	0	0	0	0	0	0	0	0	0	0	0	0	0.061086	0.30543	0.30543	0.305351	0.304255
chr9	137383135	137383776	chr9:137383135-137383776	.	.	0.37363	0.37363	0.112089	0	0	0	0	0	0	0	0	0	0	0	0	0	0	0	0	0	0	0	0	0	0	0	0	0	0	0	0	0	0	0	0	0	0	0	0	0	0	0	0	0
chr9	137425151	137425728	chr9:137425151-137425728	.	.	0.25006	0.253258	0.259261	0.26556	0.213376	0	0	0	0	0	0	0	0	0.62859	0.793254	0.68203	0.583952	0.50729	0.46502	0.498836	0.517436	0.570422	0.591281	0.498836	0.558005	0.67634	0.653796	0.61998	0.541076	0.167711	0.255344	0.392655	0.444316	0.498195	0.491552	0.46498	0.46498	0.433984	0.501149	0.611123	0.372044	0.31006	0.327326	0.330755
chr1	24108673	24109144	chr1:24108673-24109144	.	.	0.68569	0.414512	0.35303	0.317644	0.334344	0.334344	0.34293	0.336252	0	0	0	0	0	0	0	0.066678	0.332492	0.33339	0.34293	0.34293	0.548586	0.70834	0.72291	0.72291	0.711522	0.72072	0.72072	0.720939	0.72291	0.72313	0.72511	0.471491	0.363846	0.3648	0.364694	0.328768	0	0	0	0	0	0	0.146816	0.366144
chr9	137459727	137460352	chr9:137459727-137460352	.	.	0.43636	0.43636	0.261856	0.21819	0.21819	0.087015	0	0	0	0	0	0	0	0	0	0.151648	0.215997	0.21549	0.215373	0.21549	0.214788	0.214827	0.214596	0.214367	0.21394	0.40604	0.426604	0.4263	0.4263	0.4263	0.383756	0.213238	0.213724	0.213979	0.21433	0.214018	0.21394	0.21433	0.21433	0.21433	0.342868	0.21433	0.21433	0.214018
chr9	137589247	137589616	chr9:137589247-137589616	.	.	0.243846	0	0.190085	0.27155	0.27155	0.272046	0.272737	0.2728	0.272924	0.27342	0.27342	0.27342	0.27342	0.54672	0.54672	0.54697	0.54809	0.494026	0.27405	0.273672	0.27342	0.27342	0.272924	0.2728	0.409135	0.54547	0.54547	0.54385	0.407021	0.270568	0.269954	0.26971	0.26971	0.26971	0.269652	0.26913	0.26913	0.26913	0.26913	0.26913	0	0	0	0
chr9	137611903	137612480	chr9:137611903-137612480	.	.	0.89114	0.89114	0.89225	0.98267	1.19404	1.1642	0.685104	0.59404	0.59404	0.593305	0.594197	0.595977	0.894752	1.19404	1.16107	0.889586	0.88892	0.88892	0.888036	0.649946	0.590548	0.590824	0.588698	0.58826	0.58826	0.587825	0.58681	0.498736	0.087825	0	0	0	0	0	0	0.147465	0.294346	0.469474	0.58826	0.58972	0.58972	0.589858	0.5911	0.797406
chr9	137695279	137695680	chr9:137695279-137695680	.	.	0.62074	0.612308	0.549171	0.412466	0.416708	0.475882	0.20695	0.20695	0.209491	0.21058	0.212455	0.213955	0.21058	0.294776	0.42107	0.42107	0.55079	0.64289	0.88172	1.11954	1.17699	0.992373	0.96577	1.06237	1.20727	1.16251	1.13668	1.24513	1.53447	1.3407	1.23995	1.27609	1.18933	1.19028	0.714473	0.859016	0.95428	1.02381	1.19267	0.966609	1.17771	1.16859	1.10915	0.916976
chr9	137705871	137706288	chr9:137705871-137706288	.	.	1.31878	1.24093	0.792698	0.79129	0.79129	0.632542	0.52749	0.528759	0.52977	0.265186	0.239635	0.160512	0.26672	0.266602	0.260267	0.250593	0.306444	0.5	0.492846	0.472476	0.477191	0.478134	0.48002	0.48978	0.62699	0.72009	0.696083	0.639693	0.877609	0.887291	0.885776	0.9962	0.973555	1.13207	1.2679	1.93154	2.1231	2.31682	2.33063	2.27593	2.06923	1.72979	1.82281	1.5996
chr9	137737951	137738848	chr9:137737951-137738848	.	.	1.26648	1.12273	1.11596	1.17463	1.26515	0.93001	1.17654	1.17463	1.04361	0.96788	0.953929	0.934754	0.793045	0.55389	0.474426	0.36363	0.357142	0.361454	0.35514	0.224863	0.186123	0.093775	0	0	0	0	0	0	0.041753	0.318744	0.42706	0.55543	0.6437	0.64521	0.64521	0.64521	0.643933	0.664312	1.06881	1.06732	1.06952	1.17407	1.28271	1.27902
chr9	137762527	137762992	chr9:137762527-137762992	.	.	1.00001	0.8865	0.996388	1.09534	1.1543	1.32333	1.35855	1.25281	1.30793	1.19437	1.0671	0.995859	0.954525	0.840983	0.83871	0.863638	0.88958	0.86754	0.898562	0.876675	0.812458	0.759271	0.749987	0.668838	0.564723	0.65814	0.81884	0.708463	0.696897	0.561505	0.463714	0.417627	0.37204	0.446422	0.48671	0.626464	0.762621	0.812147	0.813147	0.733088	0.763866	0.662644	0.685899	0.725416
chr9	137816543	137817488	chr9:137816543-137817488	.	.	0.272192	0.266245	0.24916	0.23255	0.23255	0.202576	0.17758	0.15503	0.152644	0.171708	0.270338	0.22667	0.238704	0.249779	0.186008	0.13288	0.134924	0.15503	0.163484	0.15503	0.162075	0.180964	0.192241	0.18604	0.204643	0.062013	0	0	0	0	0	0	0	0	0	0	0	0	0	0	0	0	0	0
chr9	137865727	137866832	chr9:137865727-137866832	.	.	1.70406	1.43501	1.23995	0.743989	0.611123	0.471623	0.41332	0.41332	0.409187	0.41332	0.418486	0.471623	0.533624	0.478282	0.53141	0.478282	0.26577	0.305631	0.31006	0.31006	0.338344	0.3572	0.3572	0.358172	0.35828	0.35828	0.35828	0.359252	0.35936	0.143744	0	0	0	0	0	0	0	0	0	0	0	0	0	0
chr9	137969103	137970000	chr9:137969103-137970000	.	.	0.35408	0.35492	0.301358	0.478282	0.491552	0.53141	0.471623	0.69753	0.861791	0.696629	0.711282	0.74397	0.835311	0.93001	0.93001	0.93001	0.981675	0.961009	1.07983	0.909304	0.92997	1.11267	1.18241	0.840512	0.543042	0.52752	0.52171	0.422038	0.26092	0.257602	0.260367	0.26092	0.253298	0.25006	0.25006	0.245042	0.24007	0.024007	0.235388	0.229512	0.230384	0.23082	0.230384	0.223534
chr1	24154699	24155576	chr1:24154699-24155576	.	.	0.501262	0.400076	0.249322	0.249114	0.249062	0.24901	0.249062	0.348986	0.461301	0.348316	0.33817	0.33817	0.27055	0.16912	0.180964	0.165459	0.149065	0.152598	0.294494	0.403008	0.469247	0.494609	0.494609	0.38552	0.577348	0.797956	0.996029	0.99582	1.04562	1.24797	1.25269	1.25269	1.25269	1.15245	0.977054	0.75085	0.74849	0.750694	0.75164	0.750376	0.525636	0.325565	0.25006	0.25006
chr9	138045935	138046320	chr9:138045935-138046320	.	.	0.279785	0.28045	0.28178	0.27912	0.278488	0.272192	0.280582	0.530846	0.53141	0.501149	0.46498	0.53141	0.404114	0.182656	0.16912	0.16912	0.16912	0.16912	0.17758	0.18604	0.18604	0.190174	0.117825	0	0	0	0	0	0	0	0	0.075018	0.25006	0.25006	0.251659	0.252192	0.25006	0.253258	0.25006	0.34697	0.503198	0.51508	0.52171	0.515137
chr9	138072159	138073328	chr9:138072159-138073328	.	.	1.23995	1.41354	1.48794	1.22762	0.967218	0.745525	0.74708	0.74708	0.709735	0.37363	0.37363	0.37363	0.37363	0.37363	0.186815	0	0	0	0	0	0	0	0	0	0	0	0	0	0	0	0	0	0	0	0	0	0	0	0	0	0	0.336267	0.37363	0.485665
chr9	138100271	138100848	chr9:138100271-138100848	.	.	0	0.20671	0.209465	0.18604	0.18604	0.192241	0.226427	0.22646	0.221875	0.217078	0.354046	0.437014	0.392655	0.37199	0.348316	0.400921	0.384229	0.46498	0.716653	0.94119	0.930141	0.92997	0.83214	0.723681	0.666195	0.721248	0.517436	0.619989	0.74397	0.716918	0.74397	0.74397	0.571531	0.490378	0.180389	0.156871	0.16912	0.170812	0.204643	0.219584	0.223116	0.218329	0.185348	0.018604
chr9	138125919	138126464	chr9:138125919-138126464	.	.	0.563424	0.582578	0.58537	0.417128	0.30008	0.292855	0.289958	0.29275	0.303216	0.29275	0.29275	0	0	0	0	0	0	0	0	0	0	0	0.030775	0.30775	0.308443	0.283486	0.372026	0.53141	0.53141	0.53141	0.53141	0.53141	0.53141	0.53141	0.518124	0.767285	0.837038	1.26271	1.24899	1.11885	1.12071	1.11478	0.999028	1.03165
chr9	138177471	138178672	chr9:138177471-138178672	.	.	0	0	0	0	0	0	0	0	0	0	0	0	0	0	0	0	0	0	0	0	0	0	0	0	0	0	0	0	0	0	0	0	0	0	0	0	0	0	0	0	0	0	0	0
chr10	79125	81577	chr10:79125-81577	.	.	0.37363	0.37363	0.37363	0.37363	0.37363	0.37363	0.37363	0.37363	0.37363	0.709735	0.74708	0.74708	0.74708	0.933895	0.896532	0.74708	0.74708	0.74708	0.74708	0.74708	0.74708	0.74708	0.74708	0.74708	0.74708	0.74708	0.74708	1.12071	1.12071	0.74708	0.74708	0.74708	0.74708	0.74708	0.74708	0.74708	0.74708	0.74708	1.04591	1.49416	1.15806	1.12071	0.933895	0.74708
chr10	87900	88603	chr10:87900-88603	.	.	0.37363	0.37363	0.37363	0.37363	0.37363	0.37363	0.373162	0.037207	0	0.159462	0.26577	0.305631	0.31006	0.287915	0.31006	0.301202	0.26577	0.562417	0.53141	0.53141	0.611123	0.61998	0.719794	0.74708	0.709735	0.37363	0.37363	0.74708	0.74708	0.74708	0.74708	0.74708	0.5977	0.37363	0.37363	0.37363	0.37363	0.37363	0.74708	0.74708	0.74708	0.74708	0.560355	0.37363
chr10	282805	284358	chr10:282805-284358	.	.	0	0	0	0.090632	0.156439	0.162075	0.15503	0.164893	0.159257	0.159257	0.180964	0.18604	0.179272	0.23674	0.415386	0.475658	0.51837	0.51837	0.492458	0.259362	0.25925	0.25925	0.258626	0.258232	0.25868	0.258965	0.25812	0.412926	0.51613	0.283809	0.25712	0.25701	0.25701	0.437832	0.51613	0.514791	0.512173	0.742096	0.767846	0.76925	0.767828	0.76637	0.742096	0.51175
chr10	367811	368494	chr10:367811-368494	.	.	0.30775	0.304014	0.242516	0.26577	0.314093	0.35303	0.105909	0	0	0	0	0	0	0	0	0	0.053154	0.306871	0.331927	0.242516	0.217046	0.289354	0.454662	0.62003	0.62778	0.69753	0.71746	0.79718	0.79718	1.04921	1.01818	0.93004	0.712998	0.61998	0.628093	0.62346	0.63157	0.347431	0.094758	0	0	0	0	0
chr10	371393	371883	chr10:371393-371883	.	.	0.912659	0.93004	0.93004	1.00734	1.04074	0.97933	0.876896	0.744026	0.255804	0.26577	0.270199	0.31006	0.270199	0.26577	0.283486	0.248051	0	0	0	0	0	0	0	0	0	0.186039	0.245838	0.245838	0.26577	0.26577	0.252482	0.255804	0.217046	0.224798	0.286465	0.294949	0.290656	0.314334	0.57141	0.57141	0.514282	0.27577	0.255804	0.224798
chr10	513393	513607	chr10:513393-513607	.	.	1.1077	1.02134	0.921555	0.938962	0.931101	0.662813	0.573492	0.671599	0.781183	0.818296	0.791364	0.82672	0.741862	0.68529	0.662184	0.72337	0.807683	0.855904	0.841915	0.92024	0.918247	0.964908	0.849552	0.893488	0.867055	0.716114	0.697521	0.726192	0.99208	0.979678	0.837046	0.752781	0.786492	0.792624	0.703132	0.62169	0.609515	0.733364	0.645675	0.539586	0.724928	0.787679	0.687954	0.617675
chr10	541902	542736	chr10:541902-542736	.	.	0.31586	0.473715	0.63157	0.63157	0.63157	0.63157	0.63157	0.63157	0.63157	0.63157	0.915829	1.26314	1.26314	1.03964	0.94243	0.94243	0.94243	0.62824	0.813037	0.932518	0.892652	1.00968	0.92997	0.92997	0.92997	1.02557	0.702674	0.62003	0.62003	0.62003	0.613829	0.725654	0.916754	0.899034	0.940952	0.94243	0.973835	0.94493	0.94493	0.94618	0.85284	0.633926	0.635278	0.733086
chr10	559240	560075	chr10:559240-560075	.	.	0.296483	0.314238	0.32099	0.288549	0	0	0	0.294646	0.66661	0.673395	0.575695	0.491552	0.511481	0.61998	0.669576	0.74397	0.582779	0.53141	0.53141	0.53141	0.53141	0.53141	0.451718	0.106308	0	0.265767	0.359668	0.37207	0.353467	0.292344	0.31006	0.328975	0.359668	0.31006	0.279057	0.26577	0.315567	0.46498	0.46498	0.53141	0.425154	0.26577	0.301202	0.31006
chr10	775539	775755	chr10:775539-775755	.	.	1.86779	1.86779	1.86779	1.86779	1.45685	0.971258	1.12071	1.12071	1.12071	0.821806	0.635045	0.37363	0.37363	0.37363	0.37363	0.37363	0.37363	0.37363	0.37363	0.37363	0.37363	0.298904	0.37363	0.37363	0.37363	0.37363	0.37363	0.37363	0.37363	0.37363	0.37363	0.37363	0.37363	0.37363	0.37363	0.37363	0.37363	0.037363	0	0	0	0	0	0
chr10	777104	777603	chr10:777104-777603	.	.	0	0	0	0	0	0	0	0	0.124024	0.31006	0.31006	0.335176	0.328663	0.31006	0.31006	0.31006	0.328663	0.334864	0.37207	0.31006	0.694374	0.61998	0.61998	0.61998	0.341052	0.31006	0.305631	0.287915	0.341065	0.37207	0.37207	0.328663	0.322462	0.31006	0.341065	0.186035	0	0.297656	0.52083	0.731571	0.77501	0.823752	0.876896	1.09745
chr10	943142	944453	chr10:943142-944453	.	.	0	0	0	0	0	0	0	0	0	0	0	0	0	0	0	0	0	0	0	0	0	0	0	0	0	0	0	0	0	0	0	0	0	0	0	0	0.020671	0.217046	0.273861	0.516675	0.704175	0.809772	0.921672	0.92072
chr10	949208	949702	chr10:949208-949702	.	.	0.55687	0.55117	0.534752	0.52171	0.52171	0.505408	0.122463	0	0	0	0	0	0	0	0	0	0	0	0	0	0	0.111107	0.214462	0.23255	0.23255	0.23255	0.229966	0.23255	0.220664	0.180964	0.204643	0.20671	0.435404	0.461021	0.358462	0.332967	0.306519	0.180964	0.18604	0.174196	0.16912	0.160666	0.156439	0.151451
chr10	954977	955531	chr10:954977-955531	.	.	0	0	0	0	0	0	0	0	0	0	0	0	0	0	0	0	0	0	0	0	0	0	0	0	0	0	0	0	0	0	0	0	0	0	0	0	0	0	0	0	0	0	0	0
chr10	1036128	1036807	chr10:1036128-1036807	.	.	1.59423	1.3219	1.16251	1.32858	1.28264	1.11159	1.22561	1.26868	1.11082	1.28571	1.42859	1.37144	1.14282	1.25713	1.34286	1.1714	1.42859	1.42859	1.42859	1.42859	1.31428	1.14282	0.915544	0.85924	0.85924	0.57278	0.57278	0.57278	0.573056	0.315851	0.287219	0.115206	0	0	0.086352	0.287564	0.28715	0.286529	0.285841	0.28509	0.28509	0.28509	0.28509	0.28509
chr10	1186646	1187166	chr10:1186646-1187166	.	.	0	0	0	0	0	0	0	0	0	0.124024	0.292344	0.292344	0.245838	0.24916	0.202576	0.21963	0.23255	0.285679	0.53141	0.593409	0.61998	0.61998	0.61998	0.61998	0.584552	0.314479	0.31006	0.366025	0.44832	1.08335	1.12071	1.12071	1.12071	0.859169	0.745728	0.745897	0.74708	0.74708	0.74708	0.74708	0.74708	0.74708	0.74708	0.74708
chr10	1526277	1526789	chr10:1526277-1526789	.	.	0.527115	0.426015	0.252627	0.252734	0.025322	0	0	0.227898	0.253544	0.255006	0.25609	0.256845	0.25701	0.256625	0.25646	0.257232	0.38792	0.77593	0.77593	0.957597	1.03674	1.03674	0.933092	0.778127	0.779632	0.772581	0.69753	0.69753	0.69753	0.710424	0.890664	1.00962	0.581244	0.46498	0.46039	0.244586	0.238568	0.26264	0.262176	0.262234	0.26264	0.262932	0.36778	0.863906
chr10	1559324	1559693	chr10:1559324-1559693	.	.	0.925533	1.17971	1.39498	1.48358	1.52904	1.50572	1.05917	1.03334	1.03334	1.03334	0.929982	0.943255	0.930262	0.601411	0.489809	0.37199	0.456736	0.37199	0.18604	0.202576	0.198442	0.254695	0.270199	0.26577	0.26577	0.345462	0.46498	0.46498	0.602266	0.639949	0.667764	0.59839	0.332417	0.332324	0.330265	0.318668	0.330752	0.331396	0.33158	0.530983	0.668114	0.401154	0.435511	0.67037
chr10	1625585	1626126	chr10:1625585-1626126	.	.	0.62074	0.475804	0.208741	0.206441	0.206926	0.101715	0	0	0	0.038947	0.204462	0.194308	0.159756	0.136968	0.13288	0.142078	0.128174	0.12248	0.121705	0.110124	0.10944	0.113544	0.113544	0.113544	0.105184	0.032832	0	0	0.016912	0.16912	0.166302	0.271956	0.433994	0.547874	0.624154	0.92306	0.925824	0.932214	0.92997	0.974601	0.97956	0.97956	0.975656	1.0308
chr10	1642995	1643935	chr10:1642995-1643935	.	.	0.661352	0.62003	0.63553	0.69753	0.69753	0.538954	0.683064	0.917666	0.942492	0.942492	0.941562	0.70595	0.706925	0.898981	1.18342	1.18342	0.994036	1.08873	1.18187	1.18342	1.18164	1.08356	0.91748	1.12747	1.31788	1.41458	1.41346	1.45885	1.63011	1.52158	1.44666	1.74377	2.16225	2.22169	2.06669	2.19066	2.53166	2.79	2.55955	2.54572	2.32947	2.32532	2.32502	1.97231
chr10	1648322	1649465	chr10:1648322-1649465	.	.	0	0.118384	0.160666	0.160666	0.193494	0.20004	0.20004	0.206246	0.208951	0.21244	0.212174	0.21168	0.210887	0.194308	0.190174	0.211643	0.190512	0.211606	0.211495	0.21131	0.211017	0.210688	0.210616	0.211052	0.21131	0.21131	0.211051	0.334903	0.41797	0.42107	0.42135	0.653782	0.717714	0.63245	0.739843	0.74397	0.761905	0.82664	0.82664	0.82664	0.900869	1.04901	1.02733	0.837112
chr1	24899935	24901880	chr1:24899935-24901880	.	.	0.590961	0.584433	0.585305	0.452714	0.406895	0.47431	0.367381	0.356583	0.352206	0.374232	0.297618	0.2246	0.20123	0.188937	0.205446	0.231501	0.335653	0.292893	0.276364	0.263324	0.1707	0.17714	0.17238	0.183423	0.186	0.199528	0.21883	0.24199	0.249779	0.235602	0.130227	0.074418	0	0	0	0	0	0	0	0	0	0.055828	0.140554	0.168784
chr10	3208265	3209415	chr10:3208265-3209415	.	.	0	0	0	0	0	0	0	0	0.364706	0.36374	0.36374	0.36374	0.437406	0.72942	0.72942	0.9483	1.09327	1.09422	1.09359	1.09296	1.09758	1.09758	1.09758	0.91462	0.732112	0.736864	0.92312	1.11296	0.854556	0.740991	0.70144	0.36818	0.367724	0.36704	0.365472	0.3648	0.3648	0.657728	0.72942	0.73392	0.734146	0.73166	0.366928	0.623856
chr10	4013604	4014189	chr10:4013604-4014189	.	.	1.92012	1.59012	1.51218	1.50616	1.20262	0.903436	0.585435	0.525129	0.53141	1.03626	1.10485	1.20263	1.20006	0.90011	0.691928	0.601612	0.60298	0.602828	0.692384	0.90454	0.902312	0.899658	1.04744	1.19704	0.927713	0.688319	0.89785	0.89785	0.898754	1.11007	1.20006	1.20006	1.20006	1.19915	0.959874	0.90011	0.900746	0.90454	0.60298	0.603133	0.603592	0.362918	0.303246	0.30387
chr10	4033204	4033928	chr10:4033204-4033928	.	.	0.490689	0.49079	0.63806	0.588869	0.48978	0.48978	0.48978	0.48978	0.342882	0.24495	0.24495	0.24495	0.24495	0.24495	0.24495	0.24495	0.24495	0.220455	0	0	0	0	0	0	0.218829	0.243323	0.36515	0.487018	0.48777	0.48777	0.48683	0.511789	0.73172	0.73322	0.73187	0.73172	0.73172	0.73172	0.73172	0.63414	0.48777	0.48777	0.361015	0.428818
chr10	5502119	5502478	chr10:5502119-5502478	.	.	0.681992	0.93004	0.837038	0.77501	0.644235	0.61998	0.61998	0.624831	0.668866	0.67037	0.67037	0.671507	0.67416	0.67416	0.674542	0.405702	0.270488	0.338595	0.338983	0.33811	0.33811	0.332215	0.287915	0.26577	0.26577	0.26577	0.235872	0.271306	0.274628	0.26577	0.301202	0.31006	0	0	0	0	0	0	0	0	0	0	0	0
chr10	5506510	5507642	chr10:5506510-5507642	.	.	0	0	0	0	0	0	0	0.082684	0.20671	0.202576	0.18604	0.188107	0.40816	0.471623	0.51148	0.611123	0.53141	0.53141	0.593409	0.706773	0.818386	1.11838	1.11885	0.784443	0.74708	0.74708	0.74708	0.635045	0.37363	0.37363	0.37363	0.485665	0.746573	0.74708	0.74708	0.74708	0.485665	0.709735	0.74708	0.746147	0.74397	0.74397	0.74397	0.74397
chr10	5582986	5583644	chr10:5582986-5583644	.	.	1.06789	1.06971	1.07202	0.881536	0.64521	0.646254	0.648249	0.646604	0.626503	0.259233	0.21588	0.172704	0	0	0	0	0	0	0	0	0	0.194625	0.540113	0.647072	0.64637	0.645904	0.64277	0.64173	0.630664	0.647607	0.879278	1.01267	0.998199	1.11596	1.11596	1.05509	1.00748	0.800142	0.57229	0.57229	0.596135	0.686767	0.844138	1.18023
chr10	5626045	5626944	chr10:5626045-5626944	.	.	0.61535	0.616622	0.30775	0.30735	0.30775	0.30775	0.30775	0.30775	0.30775	0.30775	0.30775	0.30775	0.30751	0.30695	0.306802	0.091863	0	0	0	0	0	0	0	0	0	0	0	0	0	0	0	0	0	0	0	0.30751	0.30695	0.30719	0.30743	0.30695	0.30695	0.306193	0.304486	0.303945
chr10	5659608	5660257	chr10:5659608-5660257	.	.	0.302835	0.419912	0.542801	0.50729	0.529828	0.610442	0.708216	0.991982	1.085	0.976479	0.85843	1.10647	1.35351	1.59549	1.48283	2.0069	2.1538	1.84605	1.84605	1.84605	1.63073	1.50768	0.993307	0.650986	0.61998	0.628305	0.445678	0	0.053154	0.26577	0.235872	0.302279	0.46498	0.53141	0.46498	0.511481	0.53141	0.61998	0.717299	0.93763	0.93517	1.02866	1.24647	1.2468
chr1	24935231	24936064	chr1:24935231-24936064	.	.	0.35819	0.494158	0.52946	0.623294	0.69565	0.688712	0.683766	0.726941	0.84291	0.84513	0.84513	0.818214	0.641454	0.528193	0.5425	0.660386	0.621616	0.50709	0.490185	0.333815	0.331502	0.33804	0.330221	0.194614	0.162636	0.16004	0.16004	0.316211	0.31579	0.31579	0.146969	0.146679	0.138332	0.156861	0.159038	0.147872	0.153837	0.282052	0.263931	0.304701	0.39859	0.41596	0.50077	0.454289
chr1	24946655	24947284	chr1:24946655-24947284	.	.	0.28025	0.374361	0.374768	0.374892	0.374479	0.299082	0.172504	0.16912	0.167711	0.166532	0.15503	0.149065	0.1431	0.19929	0.2657	0.301998	0.217005	0.1431	0.1431	0.14848	0.290509	0.489404	0.55389	0.486502	0.490382	0.548628	0.553288	0.554578	0.554406	0.36923	0.36923	0.36923	0.369578	0.36923	0.442951	0.443152	0.240887	0.18579	0.335228	0.373541	0.373948	0.374184	0.374302	0.37442
chr10	7130281	7130859	chr10:7130281-7130859	.	.	0.327577	0.227363	0.459814	0.46498	0.471623	0.53141	0.946086	1.00846	0.97267	0.671126	0.77312	1.41131	1.67599	1.67505	1.67599	1.67599	1.67552	1.43727	1.60255	1.66661	1.67129	1.76705	1.66661	1.66661	2.09987	2.33323	1.96655	1.36657	1.39991	1.66266	1.65899	1.6553	1.653	1.55417	1.32602	1.32418	1.25624	0.991283	0.98636	0.854824	0.361708	0.328476	0.65571	0.656615
chr10	11237266	11237839	chr10:11237266-11237839	.	.	0.554472	0.548786	0.57229	0.65815	0.701441	0.683957	0.588988	0.680202	0.83481	1.04992	1.49143	1.54285	1.54285	1.51274	1.49379	1.86486	1.93464	2.2065	2.22136	2.06368	2.09133	2.12434	2.10813	2.10813	2.07708	1.73361	1.46142	1.51065	1.39508	1.4717	1.86448	1.53706	1.24735	1.17144	1.30538	1.4526	1.70594	1.63415	1.70467	1.63106	1.63701	1.519	1.2897	1.30988
chr10	11246837	11247452	chr10:11246837-11247452	.	.	0.370787	0.365515	0.363686	0.36294	0.368131	0.517437	0.48978	0.575509	0.61225	0.61768	0.592912	0.534934	0.630138	0.52015	0.501398	0.551956	0.523906	0.577087	0.555355	0.615742	0.588711	0.513141	0.479218	0.48642	0.499875	0.43027	0.375292	0.452826	0.460288	0.506286	0.499442	0.536642	0.551383	0.563657	0.609123	0.576402	0.527899	0.591829	0.886563	0.988926	1.07268	1.15697	1.08921	0.966612
chr10	11447746	11448405	chr10:11447746-11448405	.	.	0	0	0	0	0	0	0	0	0.018872	0.18824	0.187859	0.187777	0.18746	0.187834	0.338081	0.37557	0.375747	0.376042	0.375865	0.376758	0.37759	0.37807	0.37825	0.623581	0.641854	0.567693	0.56878	0.56878	0.721944	0.704569	0.570196	0.570196	0.571543	0.57237	0.57237	0.572646	0.57329	0.572462	0.427978	0.208526	0.220197	0.237153	0.34449	0.340141
chr10	11719719	11720681	chr10:11719719-11720681	.	.	1.57029	1.43845	1.1044	1.10583	1.30048	1.263	1.03334	1.03334	0.86798	0.88865	1.13664	1.40532	1.32263	1.088	1.0716	1.06208	0.860963	0.81635	0.814992	0.719984	0.59414	0.577976	0.568805	0.54549	0.54549	0.400002	0.127302	0	0	0.08957	0.178877	0.282374	0.427921	0.509978	1.07999	1.21715	1.51864	1.81449	2.14927	2.00819	2.1293	2.77777	3.46701	4.00667
chr10	11886770	11887542	chr10:11886770-11887542	.	.	0.44446	0.44446	0.44451	0.43558	0.365071	0.21433	0.21358	0.21511	0.21904	0.11114	0	0	0	0	0	0	0	0	0	0	0	0	0	0	0	0	0	0	0	0.043926	0.20671	0.20671	0.20671	0.20671	0.190174	0.18604	0.176737	0.15503	0.153837	0.15503	0.16912	0.149065	0.164893	0.194775
chr10	11901530	11902041	chr10:11901530-11902041	.	.	0.94119	0.94119	0.909323	0.895594	0.81508	0.67927	0.680578	0.480688	0.46153	0.354781	0.224798	0.23423	0.678464	0.744018	0.62778	0.62003	0.613829	0.55802	0.578172	0.69753	0.888638	0.713916	0.636888	0.703392	0.826637	1.04343	0.964008	0.692316	0.297614	0.17758	0.18604	0.176171	0.159257	0.15503	0.15503	0.077515	0	0	0.18604	0.24226	0.28614	0.277964	0.28614	0.318444
chr10	12323279	12324019	chr10:12323279-12324019	.	.	0.696629	0.793028	0.686487	0.857074	0.898971	0.97133	1.02558	1.1935	1.42373	1.1909	1.03334	1.04626	0.971342	1.11596	1.11596	1.0348	0.917301	0.794724	0.716918	0.61998	0.631258	0.603084	0.50729	0.452597	0.427036	0.418889	0.4138	0.410988	0.310398	0.21058	0.21058	0.212455	0.21433	0.21433	0.21433	0.21433	0.171464	0	0	0	0	0	0	0
chr10	12484663	12485634	chr10:12484663-12485634	.	.	0.880815	0.74347	0.689734	0.67179	0.750748	0.754342	0.55802	0.498836	0.469247	0.498836	0.471197	0.461443	0.42925	0.311713	0.13111	0.118605	0.12248	0.121705	0.1258	0.12934	0.011628	0.1258	0.120155	0.136968	0.1431	0.248431	0.33817	0.348316	0.471773	0.55802	0.630347	0.86798	1.22073	1.29035	1.30909	1.30206	1.19612	1.07144	1.07144	1.2214	1.24282	1.07144	1.30224	1.24282
chr10	13233592	13234216	chr10:13233592-13234216	.	.	0.320796	0.31006	0.353004	0.686676	0.70589	0.710176	0.72732	0.72732	0.72732	0.720891	0.68771	0.656074	0.575268	0.63157	0.63157	0.604872	0.581182	0.58537	0.46553	0.28577	0.289958	0.28577	0.28577	0.27912	0.276008	0.26672	0.26672	0.26324	0.026092	0	0	0	0	0	0	0	0	0	0	0	0	0	0.093018	0.159257
chr10	13271369	13272261	chr10:13271369-13272261	.	.	1.49416	1.49416	1.49416	1.30743	1.04598	0.74708	0.74708	0.37363	0.149452	0	0	0.112089	0.635045	0.74708	0.74708	0.74708	0.74708	0.74708	0.74708	0.859169	1.12071	1.12071	1.12071	1.12071	1.12071	1.12071	1.12071	1.00862	1.12071	1.12071	1.12071	1.12071	1.23274	1.49416	1.49416	1.1954	1.12071	1.12071	1.12071	1.19183	1.48794	1.48794	1.45075	0.892802
chr10	13770044	13770598	chr10:13770044-13770598	.	.	0	0.021168	0.21187	0.276066	0.42478	0.425084	0.425616	0.427352	0.470143	0.639501	0.638702	0.639044	0.785935	0.913258	1.05397	1.06124	1.06011	0.93178	0.846842	0.711133	0.980292	1.02301	1.03334	0.940343	0.863861	1.08553	1.01451	1.07126	1.03334	0.922713	0.992008	0.855325	0.77501	0.980694	0.881192	0.780625	0.703392	0.67634	0.703392	0.74397	0.541463	0.41763	0.41332	0.41332
chr1	25046055	25047082	chr1:25046055-25047082	.	.	0.82664	0.801839	0.613805	0.623129	0.629327	0.805346	0.865337	0.757696	0.866082	0.759174	0.65102	0.802878	0.801731	0.650068	0.585804	0.62634	0.589258	0.607628	0.568733	0.689866	0.688185	0.55802	0.55802	0.37199	0.396788	0.41332	0.343066	0.200509	0.207942	0.211638	0.21883	0.21855	0.21887	0.21963	0.109758	0.153836	0.21982	0.21982	0.219983	0.219984	0.219943	0.220754	0.221537	0.22187
chr10	23157509	23158076	chr10:23157509-23158076	.	.	0.20671	0.198442	0.180964	0.184348	0.18604	0.188107	0.043926	0.212603	0.540267	0.53141	0.61998	0.669576	0.644778	0.681992	1.04696	0.79718	0.79718	0.916754	1.07885	1.11605	1.11605	1.04165	0.868028	0.434028	0.359668	0.66959	0.74397	0.744903	0.74708	0.485665	0.37363	0.37363	0.37363	0.37363	0.37363	0.5977	0.74708	0.74708	0.74708	0.74708	0.635045	0.37363	0.37363	0.37363
chr10	23363013	23364228	chr10:23363013-23364228	.	.	1.06665	1.06665	1.41335	1.59998	1.77701	1.9092	1.82736	2.10014	2.3914	2.3914	2.57744	2.27335	1.89878	1.55057	1.36474	1.4403	1.55001	1.4725	1.37247	1.53364	1.48803	1.35952	1.13996	0.851084	0.77501	1.02299	0.982385	1.06523	1.17796	1.08759	1.40923	1.33541	1.31646	1.30919	1.11617	0.82664	0.82664	0.847306	0.818373	0.909304	0.883482	0.971326	1.04626	1.16251
chr10	24571799	24572588	chr10:24571799-24572588	.	.	0.23255	0.23255	0.301202	0.329782	0.308637	0	0	0.036374	0.36374	0.31006	0.315428	0.36374	0.331545	0.31006	0.262447	0.242516	0.33327	0.661352	0.752237	0.74397	0.808037	0.92997	0.92997	0.790506	0.747355	0.79718	0.79718	0.79718	0.93004	0.949756	1.02862	1.02862	0.539046	0.42707	0.454114	0.64867	0.63841	0.63157	0.64354	0.64183	0.621838	0.646125	1.14237	1.20006
chr10	26551219	26551516	chr10:26551219-26551516	.	.	0.607628	0.423657	0.46498	0.238829	0.441737	0.46498	0.470996	0.473236	0.470612	0.47954	0.481052	0.35863	0.222214	0.202576	0.18604	0.198442	0.224798	0.351337	0.390593	0.561108	0.46153	0.46153	0.455426	0.454554	0.468778	0.484612	0.700898	0.800247	0.96004	0.96004	1.10408	1.20011	1.37027	1.19351	1.05107	0.857639	0.992	1.03334	1.09532	1.30196	1.44666	1.36509	1.5098	1.28569
chr10	28378577	28379416	chr10:28378577-28379416	.	.	0.12403	0.145277	0.282052	0.307606	0.483228	0.50729	0.537728	0.452597	0.41332	0.41332	0.418486	0.48978	0.487828	0.487828	0.482948	0.491824	0.495912	0.339954	0.312055	0.336538	0.24495	0.24495	0.48978	0.731802	0.714434	0.731802	0.73473	0.771008	0.943075	1.02411	1.18507	1.19775	1.17654	1.17654	0.847829	0.681715	0.61522	0.64384	0.521039	0.46502	0.46502	0.498836	0.475424	0.340998
chr10	30359521	30360888	chr10:30359521-30360888	.	.	0.34293	0.343722	0.206352	0	0	0.205758	0.344217	0.34491	0.34541	0.34591	0.34531	0.34531	0.312801	0.274628	0.46502	0.602266	0.471623	0.46498	0.46498	0.46498	0.504846	0.504846	0.498195	0.449482	0.418486	0.611123	0.61998	0.640884	0.648252	0.557981	0.26577	0.311315	0.591167	0.61998	0.611123	0.770603	0.744026	0.79718	0.93004	1.00955	0.93004	0.93004	0.93004	0.963208
chr10	30646955	30647496	chr10:30646955-30647496	.	.	0.188107	0.18604	0.345597	0.566838	0.61998	0.61998	0.61998	0.694374	0.644778	0.745836	0.745214	0.52301	0.37363	0.37363	0.37363	0.37363	0.37363	0.37363	0.037363	0	0	0.261541	0.37363	0.37363	0.37363	0.37363	0.37363	0.37363	0.37363	0.485665	0.74708	0.74708	0.74708	0.74708	0.74708	0.74708	0.784443	0.971258	1.49416	1.49416	1.49416	1.49416	1.49416	1.49416
chr10	42873831	42874220	chr10:42873831-42874220	.	.	0	0	0	0	0	0	0	0	0	0	0	0.074414	0.37207	0.37207	0.373318	0.37363	0.37363	0.37363	0.37363	0.37363	0.37363	0.37363	0.37363	0.37363	0.37363	0.37363	0.37363	0.112089	0	0	0	0	0	0	0	0	0	0	0	0	0	0	0	0
chr10	42884067	42885340	chr10:42884067-42885340	.	.	1.86002	1.63677	1.43834	1.01411	0.92997	1.18242	0.98314	0.79718	0.850324	0.93004	0.93004	0.93004	1.15323	1.37902	0.784443	0.74708	0.74708	0.74708	0.74708	0.74708	0.709735	0.37363	0.37363	0.37363	0.37363	0.37363	0.37363	0.37363	0.112089	0.186815	0.37363	0.37363	0.37363	0.37363	0.37363	0.37363	0.37363	0.37363	0.37363	0.37363	0.37363	0.37363	0.37363	0.37363
chr10	42940979	42941552	chr10:42940979-42941552	.	.	0	0	0	0	0	0	0	0	0	0	0	0	0	0	0	0	0	0	0	0	0	0	0	0	0	0	0	0	0	0	0	0	0	0	0	0.279053	0.37207	0.37207	0.373162	0.37363	0.37363	0.37363	0.37363	0.37363
chr10	42962111	42962544	chr10:42962111-42962544	.	.	0.74708	0.410975	0.37363	0.37363	0.186815	0	0	0	0	0	0	0.334863	0.37207	0.37285	0.37363	0.37363	0.37363	0.37363	0.37363	0.37363	0.37363	0.37363	0.5977	0.74708	0.74708	0.74708	0.5977	0.37363	0.37363	0.37363	0.37363	0.37363	0.37363	0.37363	0.37363	0.37363	0.37363	0.336267	0	0	0.149452	0.37363	0.37363	0.37363
chr10	42974087	42975048	chr10:42974087-42975048	.	.	0.37363	0.074726	0	0	0	0	0.298904	0.44832	0.74708	0.74708	0.74708	0.74708	0.746458	0.74397	1.00443	1.0682	1.1691	1.06282	1.06282	1.00968	0.943255	0.983128	0.79718	0.655426	0.491552	0.471623	0.46498	0.46498	0.511481	0.478282	0.26577	0.088589	0	0	0	0	0	0	0	0.37363	0.37363	0.37363	0.37363	0.37363
chr10	42988191	42990304	chr10:42988191-42990304	.	.	0.74397	0.735645	0.72732	0.710176	0.70589	0.72732	0.745104	0.739176	0.72732	0.886691	1.02912	0.699949	0.66661	0.679966	0.477172	0.33339	0.34293	0.34293	0.334344	0.33816	0.34293	0.339114	0.339114	0.34293	0.339643	0	0	0	0	0	0	0	0	0	0	0	0.15503	0.31006	0.334864	0.37207	0.365869	0.37207	0.322462	0.263555
chr10	43037375	43038088	chr10:43037375-43038088	.	.	0.200509	0.198442	0.299854	0.32408	0.33817	0.341552	0.441216	0.67428	0.68203	0.70971	0.64851	0.76102	0.787215	0.79718	0.69753	0.69753	0.620025	0.52908	0.574555	0.62003	0.607628	0.55802	0.461623	0.344934	0.33817	0.35508	0.302188	0.211063	0.503063	0.458516	0.604484	0.605673	0.683103	0.723322	0.640691	0.82664	0.801839	0.82664	0.895641	1.05616	1.16251	1.21978	1.26338	0.919238
chr10	43197847	43198328	chr10:43197847-43198328	.	.	0.2942	0.2942	0.2942	0.2942	0.294784	0.294273	0.323606	0.706934	0.79718	0.805708	0.880064	0.87533	0.873617	0.869792	0.871488	0.8717	0.8717	0.872339	0.875542	0.87597	0.87597	0.87769	0.584635	0.087612	0	0	0	0	0	0	0	0	0	0	0	0	0	0	0	0	0	0	0	0.204212
chr10	43204271	43205128	chr10:43204271-43205128	.	.	1.13456	1.24357	1.81924	1.89955	2.21623	2.20924	1.95713	1.66274	1.27385	1.13334	1.04207	1.1937	1.19162	1.1957	1.1957	1.35359	1.488	1.43911	0.980071	0.756422	0.628175	0.637755	0.728193	0.777038	0.82664	0.909364	0.702674	0.596866	0.652815	0.699135	0.69753	0.622609	0.335844	0.418494	0.465298	0.466174	0.466082	0.464046	0.428818	0.46498	0.423652	0.459814	0.46498	0.397319
chr10	43208175	43208792	chr10:43208175-43208792	.	.	0.2543	0.484088	0.50956	0.51	0.511641	0.51227	0.511517	0.51174	0.487268	0.25646	0.409426	0.51279	0.51279	0.51279	0.511958	0.512686	0.410258	0.256515	0.25701	0.247281	0.25756	0.257395	0.25701	0.25701	0.25701	0.231309	0	0	0	0	0	0	0	0.077268	0.25784	0.25812	0.25812	0.25812	0.257451	0.25679	0.25646	0.25668	0.25701	0.25701
chr10	43225367	43226212	chr10:43225367-43226212	.	.	0.671767	0.74708	0.896532	1.12071	1.12071	1.12071	1.12071	1.12071	1.15806	1.49416	1.49416	1.49416	1.49416	1.45681	1.12071	1.00862	1.00862	1.12071	0.784443	0.74708	0.933895	1.15806	1.49416	1.49416	1.27009	1.12071	1.12071	1.12071	1.12071	1.30743	1.49416	1.41947	1.12071	1.12071	1.12071	1.38213	1.12071	0.896532	0.74708	1.00862	1.27009	1.49416	1.49416	1.49416
chr10	43352679	43353196	chr10:43352679-43353196	.	.	0.739176	0.5977	0.37363	0.261541	0	0	0	0	0	0	0.254618	0.36374	0.36374	0.367696	0.366707	0.67239	0.74708	0.74708	0.74708	0.971258	1.11885	1.45075	1.63677	1.8639	1.86779	1.79306	1.49416	1.49416	1.49105	1.48794	1.59956	1.48856	1.41354	1.48794	1.37635	0.948641	0.948617	0.644778	0.341052	0.31006	0.31006	0.31006	0.31006	0.31006
chr10	43846451	43847020	chr10:43846451-43847020	.	.	1.37138	1.4037	1.41178	1.4143	1.41598	1.09746	1.41936	1.4202	1.41598	1.41598	1.41598	1.38077	0.699594	0.70694	0.835999	0.876896	0.79718	0.79718	1.23113	1.68204	1.77006	1.55352	1.25713	1.45257	1.52787	1.70497	1.85993	2.03162	2.10769	2.11142	1.79895	2.32952	2.4707	2.61191	1.99833	1.85993	1.64737	1.93835	1.6257	1.6236	1.76481	1.41178	1.69004	1.75753
chr10	43939475	43940596	chr10:43939475-43940596	.	.	0.44641	0.55802	0.810106	0.785305	0.861771	1.06947	1.44567	1.48273	1.48722	1.48275	1.48275	1.31015	1.23466	1.23842	1.23843	1.36091	1.41041	1.60834	1.48751	1.48751	1.48751	1.09106	0.994156	0.995612	0.996447	0.99582	0.99582	0.99582	0.99582	0.991704	0.941718	0.57004	0.074247	0	0	0	0	0	0	0	0	0	0	0
chr10	44574511	44575864	chr10:44574511-44575864	.	.	0.269091	0.31006	0.31006	0.31006	0.31006	0.31006	0.341065	0.37363	0.372694	0.37363	0.746147	0.74397	1.00443	0.930943	0.971258	1.12071	1.12071	1.12071	1.38213	1.49416	1.49416	1.49416	1.90507	2.24125	2.50279	2.72697	2.61488	2.54015	2.24125	2.27861	2.24125	2.24125	2.24125	2.16656	1.86779	1.86779	1.86779	1.83043	1.12071	1.04598	0.635045	0.37363	0.37363	0.37363
chr10	44880603	44881760	chr10:44880603-44881760	.	.	0.454648	0.555029	0.53141	0.53141	0.602266	0.551338	0.46498	0.46498	0.46498	0.504838	0.584552	0.704158	0.930391	1.02239	0.880319	0.87812	0.876026	0.85718	0.876026	0.863462	0.871838	0.614645	0.58537	0.566151	0.5581	0.554311	0.521361	0.27912	0.285105	0	0	0.10912	0.268544	0.26498	0.260367	0.25539	0.257629	0.26672	0.26672	0.26672	0.26976	0.26672	0.26672	0.27939
chr1	25743337	25744566	chr1:25743337-25744566	.	.	0.61998	0.699189	0.70652	0.352926	0.670604	0.704434	0.985394	1.05486	1.05268	1.36839	1.54654	1.75442	1.75339	1.39689	1.39525	1.39525	1.39525	1.39215	1.38816	1.25229	1.04363	0.939251	0.6957	0.6957	0.556592	0.34793	0.034692	0	0	0	0.104667	0.343526	0.34293	0.34293	0.582862	0.68569	0.679966	0.66661	0.66661	0.66661	0.66661	0.966661	1	0.963748
chr10	46551015	46552496	chr10:46551015-46552496	.	.	0.54797	0.54747	0.54772	0.54722	0.41007	0.27342	0.27342	0.27342	0.054559	0	0	0	0	0	0	0	0	0	0	0	0	0	0	0	0	0	0	0	0	0	0	0	0	0	0	0	0	0	0	0	0	0	0.241009	0.50894
chr10	47306535	47307072	chr10:47306535-47307072	.	.	0.393406	0.33817	0.349067	0.41332	0.558017	0.607628	0.622072	0.82664	1.07168	1.06282	1.06282	1.49243	2.19939	1.8651	1.48794	1.48794	1.49354	1.49416	1.49416	1.41947	1.12071	1.12071	0.821806	0.74708	0.74708	0.74708	0.700842	0.509172	0.36374	0.36374	0.36374	0.360527	0.343996	0.328002	0.32441	0.48483	0.64525	0.726328	0.942564	0.9231	0.9231	0.911605	0.897911	0.87812
chr10	48552139	48553148	chr10:48552139-48553148	.	.	0	0	0	0	0	0	0	0	0	0	0	0	0.091863	0.30621	0.305586	0.30543	0.30582	0.30621	0.306876	0.30695	0.30695	0.421697	0.539497	0.539497	0.79718	0.809075	0.751215	0.93	0.966145	0.711659	0.67634	0.710155	0.74397	0.689866	0.730444	0.67634	0.71805	0.68203	0.73739	0.664295	0.53141	0.553802	0.545458	0.152012
chr10	49176943	49177616	chr10:49176943-49177616	.	.	0.243782	0.339502	0.342016	0.461795	0.51729	0.517215	0.51654	0.51624	0.51654	0.51654	0.51654	0.51744	0.654754	0.860995	0.863245	0.69136	0.51789	0.51879	0.605225	0.51879	0.51879	0.51879	0.520032	0.519887	0.52139	0.538046	0.86707	0.848742	0.571149	0.5195	0.519003	0.517215	0.516165	0.481253	0.34384	0.34349	0.341963	0.359996	0.650826	0.684152	0.685401	0.496197	0.307455	0.335352
chr10	49179815	49180552	chr10:49179815-49180552	.	.	23.1916	21.1234	19.3693	17.8917	16.2613	14.4614	12.9915	11.666	9.74265	8.64214	7.46334	5.88084	4.45242	3.1856	2.83273	2.03535	1.89678	2.15807	2.231	2.36406	2.25351	2.03307	1.86563	1.96486	1.91677	1.59433	1.59433	1.50296	1.43254	1.53355	1.609	1.92135	1.84049	1.58008	1.51537	1.49869	1.53158	1.54213	1.46077	1.15484	1.3169	1.27818	1.24555	1.15082
chr10	49595751	49596768	chr10:49595751-49596768	.	.	0.259261	0.247505	0.246018	0.249638	0.24495	0.240558	0.24402	0.254917	0.26498	0.2615	0.26092	0.26092	0.26382	0.26672	0.106688	0	0	0	0	0	0.025539	0.258155	0.26092	0.2615	0.272192	0.277856	0.27912	0.279785	0.28377	0.267879	0.26577	0.210328	0.175888	0.159257	0.15503	0.14685	0.053152	0	0	0	0	0	0	0
chr10	49710539	49711644	chr10:49710539-49711644	.	.	0.58549	0.638632	0.584552	0.61998	0.61998	0.646264	0.68569	0.69377	0.423602	0.172475	0	0	0	0	0	0	0	0	0	0	0	0	0	0	0	0	0	0	0	0	0	0	0	0	0	0	0	0	0	0.327366	0.36374	0.337984	0.356838	0.365406
chr10	49749831	49750464	chr10:49749831-49750464	.	.	0.314144	0.192241	0.20671	0.217046	0.255804	0.296649	0.293483	0.29275	0.2342	0	0.293483	0.297881	0.30008	0.30008	0.30008	0.354206	0.594166	0.603094	0.62346	0.63157	0.61535	0.61535	0.60316	0.58537	0.58537	0.447123	0.291389	0.282445	0.28178	0.28577	0.290656	0.087825	0	0.303148	0.30008	0.306216	0.576196	0.549124	0.61998	0.61998	0.61998	0.602266	0.53141	0.491552
chr10	50682039	50683040	chr10:50682039-50683040	.	.	0	0	0	0	0	0	0	0	0	0	0	0	0	0	0	0	0	0	0	0	0	0	0	0	0	0	0	0	0	0	0	0	0	0	0	0	0	0	0	0	0	0	0	0
chr10	52965119	52965996	chr10:52965119-52965996	.	.	0.486924	0.707787	0.620005	0.913456	1.17797	1.23997	1.44745	1.4234	1.65337	1.80006	1.76698	1.94888	2.06669	1.88444	1.79235	1.68527	1.64018	1.72474	1.57688	1.30557	1.19547	1.17177	1.21515	1.33295	1.17797	1.0695	1.31746	1.04626	1.07209	1.17094	0.929561	0.826661	0.68978	0.62003	0.64328	0.631628	0.679728	0.484066	0.481099	0.477517	0.48289	0.338056	0.241549	0.2415
chr10	54009991	54010824	chr10:54009991-54010824	.	.	1.12071	1.12071	1.12071	1.12071	0.747098	0.37363	0.37363	0.37363	0.37363	0.485665	0.37363	0.37363	0.37363	0.37363	0.37363	0.37363	0.37363	0.37363	0.37363	0.360448	0.283486	0.26577	0.26577	0.26577	0.186039	0	0	0	0	0	0	0	0	0.335643	0.37363	0.485665	0.74708	0.74708	0.74708	0.859169	1.41951	2.01717	2.24125	2.24125
chr10	55813739	55814620	chr10:55813739-55814620	.	.	1.41356	1.00175	1.06282	1.02301	0.93004	0.890177	0.53141	0.53141	0.39859	0.235872	0.262448	0.26577	0.301202	0.365869	0.37207	0.365869	0.33502	0	0	0	0	0	0	0.239193	0.283486	0.31006	0.31006	0.316261	0.37207	0.37207	0.37207	0.373006	0.37363	0.672426	1.12071	1.12071	1.12071	1.1954	1.60625	1.49416	1.49416	1.49416	1.49416	1.49416
chr10	58856911	58857456	chr10:58856911-58857456	.	.	0.74708	0.745836	0.731571	0.61998	0.542481	0.535838	0.61998	0.61998	0.662916	0.720891	0.141195	0	0.350056	0.35303	0.654604	0.684384	0.61998	0.661947	0.66661	0.733288	1	1	1	0.93004	1.08499	1.23995	1.23995	1.08499	0.93004	0.88578	0.61998	0.828642	1.06343	1.06282	1.06282	0.903444	0.913284	0.9231	0.957954	0.968776	0.61998	0.61998	0.61998	0.593409
chr10	60910979	60911612	chr10:60910979-60911612	.	.	1.86002	1.6405	1.71834	1.86779	1.71834	1.48856	1.49229	1.49416	1.49416	1.1972	1.00444	0.93004	0.837038	0.832604	0.50486	0.305631	0.296773	0.225905	0	0	0	0	0.020671	0.20671	0.227012	0.23255	0.235872	0.239194	0.26577	0.26577	0.305631	0.31006	0.359668	0.37363	0.37363	0.52161	1.11605	1.11605	0.892802	0.74397	0.745525	0.744592	0.74708	0.74708
chr10	61961415	61962220	chr10:61961415-61962220	.	.	1.66874	1.78584	1.72612	1.90212	1.65357	1.9762	1.89222	1.90892	1.97426	1.93103	2.02909	1.78247	1.67398	1.41048	1.21013	1.12401	1.43484	1.32858	1.20186	1.27732	1.16672	1.26368	1.41823	1.4546	1.34776	1.17523	1.2188	1.12503	1.12503	1.13215	1.14836	1.1238	0.95239	0.961624	1.10325	1.33979	1.18129	1.15888	1.01315	0.740321	0.73581	0.79711	0.704136	0.865584
chr10	64576727	64577664	chr10:64576727-64577664	.	.	0.37363	0.37363	0.37363	0.709735	0.74708	0.74708	0.709735	0.37363	0.37363	0.37363	0.37363	0.37363	0.37363	0.37363	0.37363	0.37363	0.37363	0.37363	0.224178	0.186815	0.37363	0.37363	0.37363	0.37207	0.373318	0.373474	0.37207	0.40926	0.61998	0.61998	0.61998	0.602266	0.53141	0.504838	0.53141	0.262448	0.222214	0.194308	0.230704	0.20671	0.18604	0.396788	0.41332	0.302274
chr10	69228303	69229056	chr10:69228303-69229056	.	.	0.742474	0.602043	0.60306	0.60306	0.60306	0.442696	0.604688	0.602447	0.602652	0.542813	0.40201	0.40201	0.40201	0.40201	0.402078	0.3017	0.20071	0.20071	0.20071	0.200472	0.20071	0.080284	0	0	0	0	0	0	0	0	0	0	0	0	0	0	0	0	0	0	0	0	0	0
chr10	69334527	69334896	chr10:69334527-69334896	.	.	0.355831	0.424456	0.442226	0.509484	0.687667	0.886105	0.710594	0.66674	0.66674	0.755608	0.88891	0.888085	1.04092	1.10419	0.968788	0.8807	0.8807	0.880374	0.879233	0.703525	0.526146	0.43716	0.43716	0.4366	0.435641	0.238734	0.21704	0.173632	0	0	0	0	0	0	0.131338	0.21847	0.369846	0.43636	0.43676	0.43692	0.437322	0.437968	0.439309	0.441739
chr10	69517135	69517800	chr10:69517135-69517800	.	.	1.33297	1.55001	1.55001	1.55001	1.58101	1.86002	1.82902	1.28704	1.09067	1.08499	1.09106	1.0782	1.05286	1.02862	0.744736	0.66661	0.400034	0.33339	0.328101	0.31586	0.307838	0.30008	0.289958	0.28577	0.057154	0	0	0	0.104368	0.26092	0.418494	0.46498	0.46498	0.65102	0.69753	0.69753	0.619604	0.64253	0.67634	0.67634	0.67634	0.737207	0.768771	0.82664
chr10	69716447	69717360	chr10:69716447-69717360	.	.	0.61998	0.797148	1.09825	1.38736	1.42258	1.38411	1.42721	1.50896	1.79645	1.80134	1.80188	1.80188	1.72979	1.44275	1.19285	1.07423	0.975184	0.441942	0.33339	0.633288	0.66661	0.683782	0.950509	0.804799	0.70589	0.70589	1.05892	1.0734	1.09758	1.23995	1.23995	1.55001	1.55001	1.35072	1.42599	1.23995	1.1691	0.956564	0.79718	0.837038	0.903468	0.808514	0.73166	0.73166
chr10	69817735	69818312	chr10:69817735-69818312	.	.	0	0	0	0	0	0	0	0.081772	0.245268	0.293295	0.312808	0.300883	0.306086	0.351698	0.368608	0.312808	0.30999	0.312808	0.38514	0.37199	0.37199	0.405054	0.431405	0.169429	0	0.13953	0.245838	0.287166	0.27777	0.26577	0.268582	0.2728	0.272516	0.255804	0.391946	0.484909	0.46498	0.46498	0.46498	0.46498	0.463324	0.423062	0.536198	0.76604
chr10	69874751	69875728	chr10:69874751-69875728	.	.	0	0	0	0	0	0	0	0	0	0	0	0	0	0	0	0.23249	0.717449	0.79718	0.787215	0.69753	0.69753	0.727425	0.79718	0.93004	0.967242	1.12071	1.12071	1.12071	1.12071	1.12071	1.12071	0.298904	0	0	0	0	0	0	0	0	0	0	0	0.31006
chr10	69882791	69884384	chr10:69882791-69884384	.	.	0.214462	0.177771	0	0	0	0	0	0	0.162785	0.26577	0.242516	0.23255	0.23255	0.26577	0.26577	0.26596	0.2644	0.255943	0.258155	0.243345	0.23255	0.254857	0.25006	0.200048	0	0	0	0	0	0	0	0	0	0	0	0	0	0.023255	0.23255	0.23367	0.23535	0.393676	0.458042	0.45281
chr10	70107391	70107712	chr10:70107391-70107712	.	.	0.78263	0.78263	0.78263	0.78263	0.767699	0.331971	0.254857	0.246505	0.073485	0	0	0	0	0	0	0.12503	0.252192	0.25539	0.256496	0.255943	0.245087	0.24251	0.24495	0.241534	0.227054	0.188107	0.18604	0.165048	0.145486	0.157848	0.186022	0.15503	0.150258	0.1431	0.257553	0.39859	0.39859	0.46502	0.474774	0.500528	0.638628	0.836994	0.941316	1.03237
chr10	70171055	70172024	chr10:70171055-70172024	.	.	0.162358	0.111624	0	0.117825	0.230584	0.23397	0.234476	0.234522	0.234752	0.23443	0.561466	0.70179	0.91208	0.934546	0.979272	1.20658	1.48527	1.6276	1.60041	1.39214	1.55998	1.62802	1.62802	1.81549	1.91099	2.16448	1.85883	1.76307	1.62327	1.56698	1.41955	1.09532	0.881434	1.01396	1.13664	1.05397	0.94013	1.11596	1.06018	0.982035	0.839172	0.60511	0.610272	0.628377
chr10	70540567	70541000	chr10:70540567-70541000	.	.	0	0	0.056882	0.285022	0.283966	0.28441	0.28441	0.508099	0.53141	0.53141	0.637718	0.787215	0.802771	0.852322	0.85117	0.852706	0.802771	0.814565	0.825465	0.825543	0.903424	0.92997	0.928703	0.852623	0.75732	0.69753	0.52145	0.498195	0.46498	0.46498	0.46498	0.454648	0.46498	0.441737	0.235872	0.259686	0	0	0	0	0	0	0	0
chr10	70676615	70677448	chr10:70676615-70677448	.	.	0.61998	0.69046	0.68966	0.931097	1.31037	1.37773	1.20257	1.02892	1.031	0.994327	0.686284	0.689264	0.692064	0.69368	0.69267	1.00088	1.03397	1.03159	0.918803	0.527004	0.296773	0.316634	0.34293	0.34293	0.340336	0.340336	0.336252	0.283723	0.26577	0.24916	0.149496	0	0	0	0.031006	0.400954	0.61535	0.618128	0.621835	0.624616	0.637194	0.655846	0.66661	0.681874
chr10	70907735	70908368	chr10:70907735-70908368	.	.	0	0.132885	0.26577	0.26577	0.26577	0.273435	0.29132	0.29132	0.29132	0.378677	0.581942	0.579812	0.57967	0.57967	0.840589	0.86958	0.86918	0.577082	0.57555	0.574438	0.575133	0.567834	0.53141	0.770603	0.79718	0.584564	0.53141	0.53141	0.53141	0.456052	0.287771	0.285839	0.285702	0.28509	0.285634	0.28577	0.28577	0.285362	0.228072	0.28509	0.285022	0.284546	0.285158	0.285977
chr10	70928023	70928848	chr10:70928023-70928848	.	.	0.779966	0.60002	0.584529	0.38709	0.392178	0.39345	0.39345	0.394103	0.402017	0.39998	0.403375	0.39998	0.411036	0.413752	0.351337	0.192241	0.18604	0.18604	0.190174	0.18604	0.18604	0.17758	0.16912	0.193663	0.377806	0.44446	0.4478	0.454554	0.464635	0.52645	0.661314	0.740862	0.731802	0.975006	1.02182	1.08607	1.07483	0.957306	0.92997	0.883482	0.69753	0.69753	0.73739	0.841188
chr10	70965615	70966320	chr10:70965615-70966320	.	.	0.50729	0.537728	0.67428	0.62778	0.7137	0.706788	0.740974	0.885876	0.978759	0.830452	0.73322	0.488972	0.479658	0.330329	0.24444	0.243846	0.243323	0.243176	0.243029	0.364954	0.486533	0.485345	0.461356	0.242881	0.24199	0.241402	0.22992	0.20671	0.229966	0.23255	0.239661	0.218836	0.217046	0.20671	0.20671	0	0	0	0	0	0	0	0	0
chr10	70977623	70978032	chr10:70977623-70978032	.	.	0.323178	0.32353	0.324146	0.32441	0.323354	0.323442	0.12906	0	0	0	0	0.06401	0.320659	0.32092	0.320323	0.31907	0.342548	0.61998	0.61998	0.625288	0.63494	0.63494	0.634433	0.63325	0.72826	0.951468	0.95248	0.730202	0.625964	0.63494	0.631948	0.635785	0.445686	0.31873	0.317557	0.31006	0.279057	0.26577	0.26577	0.31006	0.062012	0	0	0
chr10	71039839	71041536	chr10:71039839-71041536	.	.	1.05892	1.0229	0.997308	0.97308	0.966211	0.885995	0.69753	0.534745	0.46498	0.46498	0.406087	0.41332	0.475333	0.578688	0.41332	0.41332	0.409187	0.368608	0.378376	0.41332	0.374582	0.262923	0.26577	0.53141	0.464245	0.433984	0.53141	0.53141	0.306992	0.211878	0.20671	0.20671	0.222214	0.25452	0.409135	0.5581	0.5581	0.57141	0.43557	0.289958	0.294216	0.30008	0.30008	0.399263
chr10	71064703	71065488	chr10:71064703-71065488	.	.	1.11123	1.10847	1.06754	0.732112	0.692908	0.36275	0.36231	0.303029	0.26577	0.26577	0.283486	0.352272	0.1786	0.10716	0.3572	0.348397	0.34293	0.318013	0.31006	0.31006	0.31867	0.31006	0.301202	0.33339	0.33339	0.341976	0.329782	0.316634	0.34293	0.068586	0	0	0	0	0	0	0	0	0	0	0	0	0	0
chr10	71131231	71132728	chr10:71131231-71132728	.	.	0.037363	0.37363	0.37363	0.366025	0.341065	0.37207	0.37207	0.37207	0.37207	0.37207	0.48364	0.744903	0.74708	0.74708	0.74708	0.821806	0.933895	1.12071	1.12071	1.12071	1.12071	1.12071	1.12071	1.12071	1.12071	1.12071	0.821806	0.74708	0.74708	1.04593	1.49416	1.23274	0.896532	0.74708	0.74708	0.74708	0.74708	0.74708	0.74708	0.74708	0.74708	0.74708	0.74708	0.74708
chr10	71235055	71235904	chr10:71235055-71235904	.	.	0	0.033824	0.174196	0.21808	0.23255	0.193883	0.16912	0.172504	0.192241	0.202576	0.20671	0.227382	0.239194	0.292344	0.314726	0.33339	0.334344	0.102879	0	0	0	0	0	0	0	0	0	0	0	0	0	0	0	0	0	0	0	0.166695	0.33339	0.34293	0.34293	0.34293	0.34293	0.34293
chr10	71243199	71244344	chr10:71243199-71244344	.	.	0.53141	0.614461	0.669546	0.66661	0.675529	0.679351	0.678	0.599966	0.33773	0.337445	0.338207	0.33908	0.339176	0.34004	0.136016	0	0	0	0	0	0	0	0	0	0	0	0	0	0	0	0	0	0	0	0	0	0	0	0	0.116275	0.252482	0.271899	0.293483	0.297148
chr10	71254239	71254808	chr10:71254239-71254808	.	.	1.99984	1.99984	1.66661	1.66942	1.97759	2.0111	1.54186	1.28026	1.06284	0.79718	0.86361	0.557987	0.305621	0.279057	0.26577	0.26577	0.26577	0.259126	0.235872	0.131778	0	0	0	0	0	0	0	0	0.150601	0.31006	0.31006	0.31006	0.31006	0.329468	0.331894	0.33432	0.334227	0.33339	0.405369	0.61998	0.648146	0.61998	0.663324	0.67416
chr10	71609575	71610592	chr10:71609575-71610592	.	.	1.00563	1.00563	1.00563	0.998354	0.740976	0.655846	0.364916	0.32441	0.32441	0.32441	0.31586	0.31586	0.031586	0	0	0	0	0	0	0	0	0	0	0	0	0	0	0	0	0	0	0	0	0	0	0	0	0.302255	0.449482	0.46498	0.516877	0.55839	0.46498	0.449482
chr10	71627319	71628240	chr10:71627319-71628240	.	.	0.575695	0.617202	0.626704	0.63157	0.63157	0.63157	0.632924	0.63915	0.63996	0.384727	0.32274	0.32353	0.097059	0	0	0	0	0	0	0	0	0	0.16265	0.3253	0.3253	0.3253	0.3253	0.3253	0.325211	0.613375	0.712998	0.86361	0.79718	0.79718	0.79718	0.837038	0.77725	0.787215	0.471623	0.433984	0.405054	0.43915	0.46498	0.449482
chr10	72059231	72060272	chr10:72059231-72060272	.	.	0.46369	0.46423	0.438775	0.376123	0.41332	0.578688	0.634226	0.552788	0.43698	0.388522	0.328068	0.375078	0.472162	0.592731	0.64384	0.591366	0.61998	0.61998	0.710155	0.74397	0.664807	0.57229	0.568202	0.539586	0.683103	0.752237	0.849182	0.68968	0.505736	0.321858	0.22993	0.344972	0.458285	0.45803	0.457678	0.457854	0.27473	0.228234	0.364473	0.45584	0.571465	0.685387	0.685649	0.684601
chr10	72298279	72298832	chr10:72298279-72298832	.	.	4.25997	4.44781	4.53959	5.38592	5.48919	6.54093	7.53817	8.18579	10.139	12.0896	13.3638	14.5509	16.4681	17.5402	18.0206	20.9287	23.3206	24.913	25.0344	25.1553	26.1448	27.4548	27.7402	26.9051	25.7642	25.459	24.2638	22.5797	20.865	18.2963	16.4352	14.1386	12.0888	10.415	9.34787	8.41372	6.88958	5.73744	5.32657	5.00944	4	3.18073	1.84739	1.18894
chr10	72340999	72341536	chr10:72340999-72341536	.	.	0.570543	0.393905	0.43352	0.590796	0.592904	0.57238	0.394785	0.395898	0.396228	0.397416	0.397812	0.39735	0.397614	0.39801	0.538053	0.39868	0.538253	0.59934	0.460461	0.40065	0.40065	0.400854	0.401058	0.401466	0.402486	0.402962	0.40337	0.403642	0.40405	0.303061	0.202612	0.162192	0	0	0.040484	0.20228	0.201832	0.20173	0.202036	0.201832	0.20173	0.201526	0.20105	0.20037
chr10	73111015	73111320	chr10:73111015-73111320	.	.	0.61998	0.602266	0.646264	0.61998	0.593409	0.53141	0.611123	0.374914	0.423482	0.674242	0.822862	1.02892	1.03129	0.790846	0.689262	0.692266	0.688467	0.68767	0.68767	0.689461	0.68966	0.68966	0.68966	0.68966	0.41386	0.41386	0.379385	0.34491	0.343623	0.34293	0.343227	0.34392	0.343623	0.342831	0.34194	0.34194	0.34194	0.581186	0.68372	0.88889	1.24402	1.14698	1.23995	1.23995
chr10	73931767	73932616	chr10:73931767-73932616	.	.	0.46153	0.383015	0.18604	0.201253	0.266323	0.15503	0.15503	0.145486	0.154237	0.153634	0.14242	0.157087	0.16912	0.166302	0.149065	0.146679	0.156439	0.172504	0.16912	0.062012	0	0	0	0	0	0	0	0.192358	0.194544	0.19677	0.196134	0.29034	0.38709	0.38709	0.38709	0.387726	0.39345	0.388998	0.38709	0.382829	0.533348	0.57145	0.476195	0.379161
chr10	73978095	73978336	chr10:73978095-73978336	.	.	0.92789	0.823322	0.79718	0.876872	1.08053	1.24201	1.24876	1.12533	0.93996	0.93996	0.940701	0.973835	1.35074	1.13136	0.94493	0.929649	0.9231	0.9231	0.9231	0.6769	0.61535	0.620216	0.853178	0.94743	0.954261	0.95502	1.15262	0.958211	0.61998	0.907729	0.94743	0.94743	0.94743	0.94618	1.13385	1.38581	1.57483	1.51182	1.25947	1.25483	1.23995	1.17949	0.935416	0.93517
chr10	75011863	75012832	chr10:75011863-75012832	.	.	0.807689	0.66486	0.401194	0.40065	0.400114	0.46016	0.60002	0.600626	0.601535	0.603568	0.605508	0.585199	0.403778	0.40269	0.40269	0.402554	0.40201	0.401942	0.401398	0.400718	0.400114	0.399338	0.478436	0.59837	0.59827	0.59945	0.798948	1.07807	1.09606	0.99508	1.17414	1.19324	1.33338	1.39031	1.38846	1.38684	1.32673	1.18809	1.00992	1.28714	1.58606	1.64492	1.42438	1.38385
chr10	76035943	76036768	chr10:76035943-76036768	.	.	0.709735	0.37207	0.373006	0.372694	0.373474	0.37363	0.37363	0.37207	0.37207	0.37207	0.37207	0.37207	0.70678	0.930034	0.650986	0.566838	0.575695	0.61998	0.707084	0.74708	0.933895	1.12071	1.12071	1.1954	1.49416	1.60625	1.86779	1.71772	1.34058	1.12071	1.12071	1.12071	1.12071	1.12071	1.12071	1.12071	0.74708	0.74708	0.74708	0.485665	0.37363	0.074726	0	0
chr10	77493223	77494520	chr10:77493223-77494520	.	.	0.833884	0.588935	0.742313	0.904626	0.92997	0.852298	0.828157	0.754638	0.757264	0.656125	0.67428	0.967274	0.99208	1.06646	1.13198	1.15382	1.15418	1.16252	0.908508	0.832776	0.887735	0.922161	0.696629	0.710155	0.632986	0.678594	0.465005	0.642544	0.828548	0.74397	0.818386	1.12328	1.34887	1.37712	1.50229	1.65421	1.99319	2.23642	2.41824	2.55333	2.80517	2.9737	2.94721	3.15508
chr10	77531447	77532328	chr10:77531447-77532328	.	.	0.204643	0.18604	0.18604	0.179647	0.289354	0.483602	0.781178	0.82664	0.82664	0.752237	0.777038	0.934129	1.11596	1.11596	1.15316	1.01679	0.992008	1.03334	1.05825	1.07144	0.908938	0.611321	0.45114	0.44446	0.45114	0.455426	0.384905	0.090584	0	0	0	0.115863	0.228204	0.23082	0.369246	0.46153	0.451888	0.380256	0.362595	0.400921	0.527582	0.537728	0.65437	0.67634
chr10	77801471	77802120	chr10:77801471-77802120	.	.	0.33811	0.33811	0.33811	0.33811	0.33811	0.33754	0.33659	0.33621	0.33621	0.134484	0	0	0	0	0	0	0	0.132885	0.26577	0.239194	0.245838	0.26577	0.259126	0.239194	0.255804	0.26577	0.296773	0.341052	0.593409	0.681992	0.979472	0.990186	0.980032	0.63157	0.63841	0.653256	0.65445	0.651814	0.65391	0.65409	0.65391	0.65427	0.65571	0.459042
chr10	78045175	78045792	chr10:78045175-78045792	.	.	1.18152	1.09659	0.814563	0.63165	0.484244	0.411715	0.415254	0.4138	0.409582	0.415254	0.407473	0.408176	0.227635	0.208765	0.20695	0.203782	0.10002	0	0	0	0	0	0	0	0	0	0	0	0	0	0	0	0.041344	0.10336	0.10336	0.097538	0.092134	0.092181	0.168578	0.211534	0.218218	0.302268	0.374695	0.491582
chr10	78178759	78179864	chr10:78178759-78179864	.	.	0.64328	0.581255	0.478266	0.325522	0.245838	0.053154	0	0	0	0	0	0	0.153875	0.30775	0.30775	0.30775	0.308561	0.32099	0.32441	0.287791	0.26577	0.26577	0.26577	0.31006	0.31006	0.274627	0.23255	0.23255	0	0	0	0	0	0	0	0	0	0	0	0.219552	0.364818	0.36297	0.36264	0.36341
chr10	78180335	78180976	chr10:78180335-78180976	.	.	0	0.186815	0.37363	0.37363	0.37363	0.37363	0.37363	0.37363	0.37363	0.37363	0.37363	0.37363	0.37363	0.373006	0.37363	0.37363	0.37363	0.112089	0.37363	0.373474	0.37207	0.37207	0.37207	0.334864	0.341065	0.31006	0.31006	0.31006	0.316261	0.37207	0.37207	0.37207	0.37207	0.074414	0	0	0	0	0	0	0	0	0	0.037363
chr10	78266815	78267912	chr10:78266815-78267912	.	.	1.09422	1.09296	1.09232	1.02126	0.730316	0.764324	1.20013	1.45464	1.27285	1.30854	1.45464	1.458	1.4559	1.09106	1.09006	1.12399	1.45021	1.45021	1.45021	1.4542	1.45154	1.52274	1.16023	1.08477	1.04544	0.718767	0.717902	0.71855	0.61998	0.575695	0.53141	0.345451	0.23255	0.23255	0.23255	0.23255	0.170536	0.20671	0.20671	0.229966	0.293451	0.283486	0.270199	0.324355
chr10	78328079	78329200	chr10:78328079-78329200	.	.	0.74708	0.74708	0.74708	0.37363	0.37363	0.37363	0.635045	0.74708	0.745836	0.745214	0.633644	0.37207	0.37207	0.37207	0.373006	0.37363	0.37363	0.67239	0.744903	0.967218	1.27716	1.28957	1.15324	1.49229	1.60625	2.16656	2.24125	2.24125	2.24125	2.24125	2.24125	2.24125	2.15847	2.23379	2.2039	1.86779	1.86779	1.86779	1.64361	1.49416	1.08331	0.74708	0.74708	0.74708
chr10	79027167	79027552	chr10:79027167-79027552	.	.	0	0	0	0	0	0	0	0	0.195924	0.561801	0.731802	0.817888	1.15869	1.25006	1.25006	1.25006	1.25006	1.32504	1.5	1.5032	1.53197	1.5585	1.44136	1.47716	1.08654	0.891512	0.785305	0.520802	0.30999	0.30999	0.345091	0.426184	0.461443	0.326686	0.321868	0.37199	0.405054	0.423652	0.454648	0.343995	0.30999	0.191667	0.211878	0.214462
chr10	79057463	79058568	chr10:79057463-79058568	.	.	0.45995	0.65571	0.65571	0.656434	0.65752	0.656796	0.65571	0.918054	0.985816	0.786794	0.652836	0.65212	0.651616	0.649555	0.64867	0.64867	0.356836	0.32441	0.32441	0.32441	0.32441	0.32441	0.227443	0	0	0	0	0	0	0	0	0	0	0	0	0	0	0	0	0	0	0	0	0
chr10	79107783	79108928	chr10:79107783-79108928	.	.	1.1226	1.35538	1.16435	1.03334	1.26579	1.18573	0.92997	1.11597	1.06282	1.09093	1.09193	1.09344	1.01145	0.821652	0.82203	0.82203	0.655339	0.545095	0.54422	0.4354	0.272611	0.272862	0.16368	0	0.271674	0.271736	0.27155	0.271674	0.27217	0.272735	0.27342	0.272421	0.271612	0.271922	0.271798	0.271984	0.27217	0.272359	0.272986	0.13671	0	0	0	0
chr10	79243911	79244592	chr10:79243911-79244592	.	.	0.967818	0.911525	0.73467	0.719419	0.702698	1.02215	1.10337	1.04629	0.977338	0.979678	0.768354	0.686845	0.699076	0.56153	0.395226	0.684689	1.03767	1.25343	1.51682	1.79362	1.59114	1.2596	1.26073	1.29773	1.27271	1.46644	1.63921	1.79565	1.6447	1.881	2.27797	1.67566	1.28838	1.23353	1.12014	0.99431	1.14275	1.25555	1.17682	1.20357	1.14387	1.17479	1.0671	1.02987
chr10	79254159	79254880	chr10:79254159-79254880	.	.	0.583362	0.715528	0.555011	0.439006	0.43852	0.438308	0.524718	0.62635	0.583433	0.467657	0.438628	0.439924	0.484666	0.58822	0.58822	0.633073	0.675818	0.588147	0.588585	0.692494	0.737858	0.768269	0.853798	0.866883	0.88233	0.941021	1.03069	1.03197	0.915432	0.88693	0.88726	0.767554	0.738408	0.73896	0.708974	0.650103	0.740694	0.545685	0.355654	0.29158	0.29702	0.16347	0.149028	0.149082
chr10	79254911	79256008	chr10:79254911-79256008	.	.	0.906667	0.907	0.893233	0.758274	0.653952	0.610599	0.581845	0.611391	0.456137	0.597224	0.458974	0.4598	0.459387	0.336738	0.30612	0.3058	0.30572	0.306276	0.302556	0.27592	0.273876	0.262162	0.131778	0.12248	0.074748	0	0.049612	0.117921	0.11286	0.105856	0.09792	0.09792	0.099008	0.103968	0.114319	0.120155	0.118605	0.117146	0.12403	0.123255	0.12403	0.134176	0.01431	0
chr10	79611023	79612760	chr10:79611023-79612760	.	.	0.338342	0.435021	0.63157	0.64012	0.64867	0.65764	0.66661	0.68569	0.411482	0.34697	0.356243	0.581888	0.72732	0.745104	0.74708	0.74708	0.74708	0.410975	0.485665	0.74708	0.74708	0.74708	0.746458	0.74397	0.731571	0.61998	0.55356	0.296773	0.23255	0.23255	0.23255	0.23255	0.23255	0.252482	0.053154	0	0	0	0	0	0	0	0	0
chr10	84200391	84201424	chr10:84200391-84201424	.	.	0	0.190921	0.554188	0.54314	0.538186	0.535628	0.53141	0.53141	0.511481	0.454648	0.41332	0.380256	0.37199	0.33817	0.355082	0.522509	0.50729	0.219842	0.188482	0.182656	0.17758	0.18604	0.18604	0.174196	0.167711	0.180964	0.171378	0.16912	0.170812	0.162075	0.062012	0	0	0	0	0.067169	0.46498	0.46498	0.474116	0.691085	0.76604	0.750464	0.756513	0.739329
chr10	84214543	84215768	chr10:84214543-84215768	.	.	0.717449	0.918099	0.866134	0.55383	0.30775	0.306983	0.297881	0.292984	0.26577	0.279494	0.30008	0.30008	0.30008	0.259344	0.211878	0.281609	0.202576	0.175888	0.16912	0.180964	0.17758	0.175888	0.17758	0.198442	0.20671	0.174196	0.16912	0.16912	0.174196	0.239932	0.26577	0	0	0	0	0	0	0	0	0	0.153234	0.25539	0.441814	0.53111
chr10	85448895	85450072	chr10:85448895-85450072	.	.	0.37363	0.37363	0.37363	0.37363	0.37363	0.635045	0.74708	0.745836	0.681975	0.61998	0.593409	0.498195	0.46498	0.51149	0.767285	0.747355	0.79718	0.837038	0.79718	0.79718	0.93	0.727425	0.767262	0.932922	0.92997	0.92997	1.03625	1.23995	1.23995	0.7928	0.66661	0.650464	0.641222	0.622301	0.603094	0.54004	0.30946	0.31757	0.063172	0	0	0	0	0
chr10	86103279	86104960	chr10:86103279-86104960	.	.	0	0	0	0	0	0	0	0	0.097059	0.32353	0.32353	0.32353	0.32353	0.323442	0.321176	0.32092	0.321178	0.321522	0.450432	0.64341	0.64341	0.64341	0.64341	0.64341	0.386106	0.322563	0.32265	0.32265	0.322389	0.32178	0.321522	0.321092	0.32092	0.321006	0.032178	0	0	0	0	0	0	0	0	0
chr1	26991399	26992452	chr1:26991399-26992452	.	.	0.37363	0.37363	0.37363	0.37363	0.37363	0.37363	0.037363	0	0	0	0	0	0	0	0	0	0	0	0	0	0	0	0	0	0	0	0	0	0	0	0	0	0	0	0	0	0	0	0	0	0	0	0	0
chr10	86286407	86287768	chr10:86286407-86287768	.	.	0	0	0	0	0	0	0	0	0	0	0	0	0	0	0	0	0	0	0	0	0	0	0	0	0	0	0	0	0	0	0	0.15503	0.313144	0.317274	0.30775	0.30775	0.30775	0.312616	0.303915	0.308693	0.320414	0.314404	0.31006	0.283486
chr10	86298527	86299112	chr10:86298527-86299112	.	.	1.08741	1.0851	1.08215	1.07466	1.07466	1.07466	0.93416	0.71855	0.717686	0.537335	0.71747	0.720069	0.717255	0.71639	1.03883	0.786754	0.71424	0.714885	0.71639	0.716175	0.715315	0.71639	0.71855	0.718118	0.752217	0.717254	0.720069	0.721596	0.72291	0.579022	0.36264	0.36264	0.36176	0.36154	0.36154	0.36154	0.36198	0.36264	0.3622	0.36198	0.145708	0	0	0.292064
chr10	86694047	86696192	chr10:86694047-86696192	.	.	0.76925	0.76925	0.76925	0.51279	0.51279	0.51279	0.51279	0.513234	0.5139	0.5139	0.5139	0.25701	0.25701	0.179907	0	0	0	0	0	0	0	0	0	0	0	0	0	0.190174	0.20671	0.20671	0.256067	0.25868	0.2584	0.258176	0.259193	0.492458	0.51837	0.520463	0.62471	0.78092	0.77931	0.778634	0.647995	0.67392
chr10	86960343	86960776	chr10:86960343-86960776	.	.	0.41642	0.661352	0.84059	0.781495	0.502211	0.396788	0.435118	0.451975	0.45717	0.454554	0.46153	0.465154	0.666652	0.663133	0.65702	0.631613	0.545475	0.280213	0.20671	0.192241	0.184348	0.16912	0.16912	0.16912	0.253645	0.33817	0.33817	0.29761	0.179272	0.23674	0.364097	0.41332	0.41332	0.54268	0.629174	0.65459	0.660665	0.673005	0.641726	0.62003	0.41332	0.454648	0.41332	0.396788
chr10	92742687	92743664	chr10:92742687-92743664	.	.	1.12165	1.48	1.598	1.66279	1.80119	1.79711	1.81708	1.99968	2.33723	2.5734	2.5959	2.79554	3.49442	3.64803	3.51366	3.57993	3.48224	3.20263	3.19994	3.24371	3.38689	3.81276	3.95997	4.22834	3.94648	3.92425	3.89265	3.79299	3.48419	3.40539	3.56752	3.59755	3.49837	3.65667	3.5736	3.79696	3.3954	3.19866	2.75569	2.55465	2.3358	2.62564	2.28025	1.93483
chr10	96448199	96448664	chr10:96448199-96448664	.	.	0.331971	0.51066	0.51066	0.459606	0.26092	0.261946	0.313821	0.522285	0.52286	0.49392	0.59676	0.723335	0.867972	0.92997	0.92997	0.888638	0.801839	0.82664	0.82664	0.857639	0.990146	0.898971	0.767262	0.68203	0.713007	0.805979	0.66653	0.46498	0.46498	0.46498	0.46498	0.441256	0.262756	0.26293	0.26322	0.26235	0.262814	0.26322	0.26322	0.26322	0.026322	0	0	0
chr10	99296751	99297896	chr10:99296751-99297896	.	.	0.485665	0.74708	0.859169	1.12071	1.12071	1.12071	1.12071	1.12071	1.12071	1.12071	1.12071	1.11838	1.09745	0.823752	0.900812	1.11605	0.595246	0.37207	0.074414	0	0	0	0	0	0.37285	0.52083	0.74397	0.74708	0.745836	0.74708	1.12071	1.12071	1.12071	1.41947	1.49416	1.49416	1.56609	1.55001	1.55001	1.42598	1.46314	0.961031	0.93004	1.02304
chr10	99555623	99556840	chr10:99555623-99556840	.	.	0.341862	0.33817	0.397539	0.41332	0.227371	0.041342	0	0	0	0.204643	0.176454	0.15503	0.248006	0.315626	0.36441	0.439981	0.457866	0.42925	0.38797	0.362736	0.346729	0.519159	0.633315	0.616165	0.50605	0.459902	0.541615	0.511834	0.43765	0.45133	0.367379	0.351931	0.336474	0.326446	0.346729	0.355758	0.338661	0.110808	0.110276	0.110428	0.11628	0.104534	0	0.118384
chr10	99599687	99600800	chr10:99599687-99600800	.	.	0.933895	0.781489	1.11605	1.49292	1.49416	1.49416	1.49146	1.75174	1.86357	1.86144	1.85957	1.85776	1.59764	1.11469	1.11123	1.11123	1.11123	1.22163	0.924845	0.73846	0.738004	0.734824	0.603124	0.36592	0.365808	0.363846	0.36363	0.36264	0.36231	0.36143	0.36044	0.36044	0.540364	0.35936	0.35936	0.358928	0.35828	0.35828	0.499054	0.708374	0.690178	0.66661	1	0.994616
chr1	27617691	27618836	chr1:27617691-27618836	.	.	0.232661	0.233556	0.23145	0.233025	0.467729	0.46691	0.523568	0.640954	0.46153	0.46153	0.651424	0.589025	0.55802	0.786828	0.898068	0.84546	0.806439	0.71539	0.7452	0.7609	0.653796	0.61998	0.563638	0.61998	0.544355	0.481829	0.487491	0.67634	0.630698	0.425728	0.72073	0.857639	0.911544	0.92997	0.888638	0.82664	0.919637	0.92997	0.7743	0.701028	0.729474	0.95115	0.735578	0.670499
chr10	100779119	100779672	chr10:100779119-100779672	.	.	0.198442	0.18604	0.204635	0.307744	0.35508	0.33817	0.365226	0.41332	0.41332	0.428818	0.53141	0.53141	0.566838	0.669265	0.719852	0.719418	0.720286	0.54058	0.252308	0	0	0	0	0	0	0	0	0	0	0	0	0	0	0	0	0	0	0	0.326706	0.363838	0.36536	0.36592	0.36592	0.36592
chr10	100807463	100807800	chr10:100807463-100807800	.	.	0.46498	0.418494	0.23255	0.242516	0.23255	0.23255	0.23255	0.23255	0.27977	0.567472	0.61535	0.63157	0.63157	0.625082	0.62688	0.567826	1.0868	1.41178	1.41178	1.41178	1.41304	1.41178	1.41178	1.41178	1.38059	1.41641	1.34252	1.06282	1.08053	1.23995	1.25798	1.06518	0.426124	0.35513	0.35513	0.35513	0.35513	0.35513	0.35513	0.35513	0.071026	0	0	0
chr10	100876783	100877320	chr10:100876783-100877320	.	.	0.2785	0.27881	0.27912	0.279837	0.280496	0.28109	0.281486	0.282286	0.28343	0.312133	0.566864	0.566862	0.5674	0.28377	0.27117	0.262448	0.23255	0.23255	0.23255	0.23255	0.23255	0.23255	0.235872	0.239194	0.280874	0.115067	0	0	0	0	0	0	0.086772	0.2899	0.290113	0.29061	0.29061	0.29061	0.290184	0.2899	0.2899	0.347854	0.57967	0.578872
chr10	101189095	101190128	chr10:101189095-101190128	.	.	0.37363	0.37363	0.37363	0.37363	0.37363	0.37363	0.37363	0.37363	0.37363	0.485665	0.709735	0.37363	0.37363	0.37363	0.37363	0.37363	0.37363	0.37363	0.37363	0.37363	0.37363	0.37363	0.410975	0.74708	0.74708	0.44832	0.37363	0.37363	0.37363	0.52301	0.744281	0.74397	0.744903	0.74708	0.74708	0.74708	0.74708	0.74708	0.52301	0.37363	0.37363	0.37363	0.37363	0.37363
chr10	102066223	102066600	chr10:102066223-102066600	.	.	0.096028	0.242998	0.239161	0.23535	0.23535	0.23535	0.23535	0.230871	0.22646	0.223534	0.22646	0.22646	0.228204	0.23082	0.466966	0.464248	0.254929	0.211362	0.18604	0.204635	0.393688	0.449482	0.426751	0.37199	0.37199	0.361844	0.326898	0.356499	0.432827	0.418503	0.335352	0.335352	0.329716	0.337044	0.298065	0.190096	0.134924	0.269792	0.30522	0.30999	0.300451	0.432827	0.461443	0.360998
chr1	27668627	27669234	chr1:27668627-27669234	.	.	0.64754	0.64754	0.58262	0.43088	0.43127	0.623777	0.623699	0.429561	0.4081	0.215841	0.216192	0.21627	0.216307	0.21704	0.21712	0.217752	0.21783	0.217991	0.21831	0.479139	0.565948	0.434296	0.43398	0.417452	0.433822	0.434375	0.381114	0.344934	0.37199	0.37199	0.427799	0.547874	0.5411	0.703392	0.688193	0.52184	0.62003	0.627584	0.643929	0.643352	0.64231	0.64231	0.640535	0.639845
chr10	102412543	102413336	chr10:102412543-102413336	.	.	0.37199	0.405054	0.41332	0.330676	0.41332	0.454648	0.485628	0.63806	0.736848	0.591408	0.492208	0.4918	0.4918	0.4918	0.4918	0.492106	0.492208	0.49282	0.492718	0.294873	0.24545	0.24545	0.220905	0	0	0	0	0.024698	0.244094	0.247482	0.248133	0.24849	0.39835	0.498014	0.49937	0.498327	0.49791	0.497702	0.49687	0.49687	0.49687	0.49687	0.49687	0.347483
chr1	27857639	27858700	chr1:27857639-27858700	.	.	0	0	0	0	0	0	0	0	0	0	0.224178	0.37363	0.37363	0.37363	0.37363	0.37363	0.37363	0.37363	0.37363	0.37363	0.37363	0.37363	0.37363	0.37363	0.37363	0.336267	0	0	0	0	0	0	0.20671	0.217046	0.23255	0.26577	0.26577	0.26577	0.301202	0.31006	0.31006	0.328663	0.415451	0.706773
chr10	102650719	102652288	chr10:102650719-102652288	.	.	0.851847	0.736967	0.750034	0.720765	0.74402	0.663421	0.50212	0.445913	0.332372	0.332372	0.434941	0.558493	0.528856	0.57787	0.532042	0.409708	0.5167	0.571394	0.749637	0.88044	0.93277	0.88044	0.91242	0.93898	1.08977	1.21651	0.990998	0.979072	0.984827	0.986396	0.902161	0.786538	0.778583	0.835801	0.651591	0.62004	0.62944	0.66429	0.60509	0.558025	0.446422	0.374695	0.395935	0.483606
chr10	103564151	103565448	chr10:103564151-103565448	.	.	0.31337	0.313944	0.314273	0.314605	0.31419	0.314688	0.62824	0.628406	0.534606	0.31502	0.315356	0.315525	0.314605	0.31502	0.31502	0.314854	0.313136	0.310391	0.31006	0.292344	0.245838	0.113691	0	0	0	0	0	0	0	0	0	0	0	0.062012	0.267984	0.510381	0.620322	0.6234	0.6234	0.6234	0.623564	0.62504	0.843853	0.93763
chr1	27883911	27884744	chr1:27883911-27884744	.	.	0.524144	0.54222	0.54181	0.539851	0.53977	0.539851	0.539524	0.53936	0.539932	0.540418	0.54058	0.541732	0.561781	0.45386	0.36285	0.290474	0.254176	0.363681	0.364125	0.364292	0.365132	0.36502	0.364684	0.36396	0.364236	0.364017	0.353776	0.388906	0.311722	0.29568	0.387505	0.703148	0.71729	0.815591	0.90531	0.904222	0.903398	0.903262	0.900125	0.968799	1.25788	1.25655	1.2575	1.07365
chr10	103777223	103777888	chr10:103777223-103777888	.	.	0.434006	0.686147	0.996734	1	0.894916	0.810824	0.79996	0.679996	0.616748	0.77419	0.784358	0.784358	0.7869	0.780545	0.785664	0.779966	0.582052	0.280016	0.341356	0.40677	0.406091	0.39998	0.401338	0.394569	0.258728	0.250824	0.30999	0.289207	0.262162	0.327721	0.37204	0.38898	0.536146	0.522771	0.404636	0.39158	0.415771	0.596787	0.624465	0.62889	0.608187	0.51017	0.539586	0.677226
chr10	104040751	104041944	chr10:104040751-104041944	.	.	1.39532	1.39528	1.32858	1.27211	0.813744	0.589025	0.55802	0.582824	0.582824	0.565349	0.477701	0.230131	0.15503	0.15503	0.044123	0	0	0	0	0	0	0	0	0	0	0	0	0	0	0.217046	0.214462	0.23255	0.23255	0.23255	0.23255	0.23255	0.441737	0.524767	0.53141	0.5581	0.5581	0.5581	0.5581	0.550522
chr1	27947547	27948218	chr1:27947547-27948218	.	.	0.833651	0.93031	0.93031	0.651175	0.620965	0.62177	0.621591	0.624221	0.62504	0.62597	0.62628	0.62504	0.627251	0.630234	0.314937	0.31419	0.062838	0	0	0	0	0	0	0	0	0.053154	0.26577	0.235872	0.214462	0.20671	0.20671	0.196375	0.179272	0.198959	0.211878	0.20671	0.209294	0.26577	0.296773	0.31006	0.31006	0.093018	0	0
chr10	109663215	109663912	chr10:109663215-109663912	.	.	0.74708	0.74708	0.74708	0.74708	0.74708	0.74708	0.74708	0.74708	0.74708	0.709735	0.37363	0.37363	0.37363	0.37363	0.37363	0	0	0	0	0	0	0	0	0.37363	0.37363	0.37363	0.37363	0.37363	0.37363	0.37363	0.37363	0.37363	0.37363	0.37363	0.37363	0.37363	0.37363	0.37363	0.186815	0	0	0	0	0
chr10	112210023	112211680	chr10:112210023-112211680	.	.	0.313862	0.31419	0.314605	0.314937	0.314771	0.314274	0.219851	0.31419	0.31419	0.314439	0.314605	0.314273	0.314854	0.31586	0.316028	0.347095	0.63157	0.631069	0.725578	0.948942	0.951974	0.954004	0.699632	0.627378	0.60003	0.690054	0.918502	0.9231	0.904708	0.90011	0.90011	0.71713	0.810086	0.90011	0.660046	0.60003	0.606158	0.60003	0.601562	0.61535	0.61535	0.368503	0.30008	0.510045
chr10	112214047	112215968	chr10:112214047-112215968	.	.	0.423011	0.520814	0.523355	0.46502	0.496012	0.69597	0.48033	0.401656	0.395935	0.39859	0.427856	0.50729	0.625646	0.8511	0.81728	0.77501	0.862024	0.927609	1.05442	0.948673	0.888207	1.06479	1.13646	0.986758	0.985879	0.99208	0.99208	1.04167	0.899827	0.824642	0.84092	0.796617	0.770546	0.547762	0.506388	0.50729	0.287455	0.16912	0.172954	0.1705	0.167415	0.42285	0.46502	0.300451
chr10	114336991	114337736	chr10:114336991-114337736	.	.	0	0.074416	0.217046	0.23255	0.23255	0.187257	0.157848	0.16912	0.359964	0.41332	0.400921	0.37199	0.384389	0.474577	0.53141	0.53141	0.53141	0.332195	0.31006	0.403036	0.642494	0.6957	0.6957	0.522488	0.34889	0.34889	0.349302	0.695893	0.696472	0.767408	1.04652	1.04652	1.04867	1.05392	1.05579	0.774206	0.70381	0.70381	0.70381	0.70381	0.70381	0.70381	0.5279	0.635318
chr10	116694735	116695536	chr10:116694735-116695536	.	.	0.37363	0.37363	0.37207	0.37207	0.347266	0.37207	0.260605	0	0	0	0	0	0	0	0	0	0	0	0	0	0	0	0.037208	0.18604	0.18604	0.194825	0.239194	0.26577	0.26577	0.296773	0.31006	0.26577	0.26577	0.321577	0.37207	0.373162	0.37363	0.37363	0.112089	0	0	0	0	0
chr10	116730887	116731456	chr10:116730887-116731456	.	.	0.764668	0.67428	0.69753	0.787215	0.876896	0.992022	0.992022	0.983155	0.868013	0.61998	0.61998	0.61998	0.641448	0.61998	0.67365	0.72732	0.729296	0.859169	1.12071	1.12071	1.12071	0.859169	0.74708	0.44832	0.373162	0.324234	0.26577	0.26577	0.438449	0.557987	0.79718	0.93004	0.93004	0.70679	0.74397	0.632379	0.61998	0.61998	0.557981	0.53141	0.719794	0.74708	0.74708	0.74708
chr10	116771351	116772200	chr10:116771351-116772200	.	.	0.23255	0.24916	0	0	0	0	0	0	0	0	0	0	0	0	0.186035	0.37207	0.341065	0.31006	0.305631	0.26577	0.26577	0.24916	0.26577	0.61998	1.16557	1.49105	1.48794	1.48794	1.7484	1.86468	1.49416	1.49416	1.49416	1.49416	1.49416	1.49416	1.49416	1.49416	1.30743	1.04598	0.37363	0.37363	0.37363	0.298904
chr10	116779383	116780032	chr10:116779383-116780032	.	.	1.86779	1.71834	1.49416	1.49416	1.86779	1.7557	1.79306	1.86779	1.86779	1.86779	1.86779	1.86779	1.64365	1.12071	1.00862	0.74708	0.74708	0.74708	0.74708	0.560355	0.37363	0.261541	0	0	0	0.106308	0.26577	0.31006	0.31006	0.359668	0.353467	0.31006	0.322462	0.365869	0.365869	0.270199	0.252482	0.239194	0.26577	0.26577	0.444651	0.40926	0.37207	0.37207
chr10	116785111	116785624	chr10:116785111-116785624	.	.	1.17659	1.02823	0.680324	0.720062	1.19764	1.27526	1.579	1.579	1.579	1.77173	1.60968	1.53845	1.59997	1.84605	1.84605	1.80468	1.7101	1.48548	1.55128	1.37565	1.15678	0.96944	0.820156	0.81826	0.870973	0.81826	0.81826	0.801871	0.607536	0.518395	0.53359	0.541109	0.53141	0.511481	0.2687	0.229966	0.255804	0.26577	0.295156	0.26577	0.053154	0	0	0
chr10	116815447	116816520	chr10:116815447-116816520	.	.	0.371853	0.37047	0.37047	0.37047	0.36932	0.36875	0.36818	0.36818	0.36818	0.370125	0.40869	0.521454	0.74708	0.746147	0.74397	0.632379	0.830813	1.09122	1.48794	1.48794	1.48704	1.23995	1.08053	1.06282	1.06282	1.23995	1.054	0.77501	0.61998	0.719172	0.669576	0.74397	0.313604	0.093018	0	0	0	0	0	0	0	0.222627	0.371935	0.37207
chr10	117197495	117198384	chr10:117197495-117198384	.	.	0.821806	0.74708	0.74708	0.186779	0	0	0	0	0.186815	0.37363	0.37363	0.37363	0.37363	0.37363	0.37363	0.37363	0.37363	0.37363	0.37363	0.37363	0.5977	0.821806	1.64363	1.86779	1.49416	1.49416	1.49416	1.49416	1.64361	1.86779	1.86779	1.86779	1.86779	1.86779	2.24125	2.2039	1.86779	1.45687	0.74708	0.74708	0.74708	0.74708	0.74708	0.74708
chr10	117221119	117221536	chr10:117221119-117221536	.	.	0	0	0	0	0	0	0	0	0	0	0	0	0	0	0.29635	0.296942	0.29709	0.297682	0.278594	0.26577	0.288437	0.29783	0.29783	0.269051	0.26577	0.26577	0.26577	0.26577	0.2818	0.251869	0.291418	0.297905	0.29858	0.29858	0.29858	0.29858	0.29858	0.507488	0.686594	0.8956	0.955288	1.19017	1.30693	1.48518
chr10	117608287	117609416	chr10:117608287-117609416	.	.	0.334042	0.334696	0.333855	0.33339	0.33339	0.332314	0.66301	0.66117	0.562201	0.364723	0.662458	0.65934	0.956115	1.05501	1.71836	2.31417	2.3161	2.32061	2.32061	2.32061	2.3129	2.14729	1.98902	1.98902	1.98902	1.79017	1.65209	1.51652	1.31868	0.989042	0.195849	0	0.186036	0.301202	0.314364	0.33158	0.33158	0.33158	0.332598	0.3298	0.31624	0.33066	0.330296	0.329204
chr10	117672503	117673440	chr10:117672503-117673440	.	.	0.5557	0.609849	0.83148	0.718801	0.552478	0.69127	0.82955	0.691528	0.63744	0.944314	0.961632	0.867972	0.847306	0.945479	1.11084	1.00234	0.9672	0.919565	0.853678	0.997602	1.01451	0.84546	0.792349	0.751162	0.60091	0.464411	0.512363	0.55802	0.564221	0.475333	0.459814	0.46498	0.258358	0.191207	0	0	0	0	0.053154	0.272135	0.270862	0.270862	0.26577	0.238086
chr10	117762415	117763184	chr10:117762415-117763184	.	.	0.52171	0.52171	0.516185	0.506092	0.46498	0.441737	0.217046	0.20671	0.20671	0.185098	0.180964	0.179272	0.18604	0.132295	0	0	0.055812	0.192241	0.194683	0.320338	0.37199	0.37199	0.37199	0.351698	0.348316	0.429851	0.418486	0.46498	0.454648	0.41332	0.376123	0.452073	0.674275	0.69753	0.73074	0.53141	0.53141	0.584552	0.751	0.96502	0.93004	1.26814	1.75976	2.08239
chr10	118566447	118567304	chr10:118566447-118567304	.	.	0	0	0	0	0	0	0	0	0	0	0	0.037363	0.37363	0.37363	0.37363	0.37363	0.37363	0.37363	0.37363	0.37363	0.37363	0.37363	0.522699	0.731571	0.61998	0.61998	0.61998	0.434028	0.31006	0.31006	0.328663	0.37207	0.55775	0.632289	0.593409	0.611123	0.733437	0.74397	0.409686	0.37278	0.37162	0.37162	0.37162	0.37162
chr10	119309071	119309776	chr10:119309071-119309776	.	.	2.42709	2.26927	2.23751	2.2544	2.12511	1.89853	1.78826	1.87156	1.73115	1.69532	1.74047	1.60643	1.59945	1.73054	1.93544	1.78223	1.72323	1.69913	1.2009	1.10447	1.07275	1.18602	1.17606	1.08308	1.00542	0.886506	0.759526	0.762971	0.779085	0.803467	0.762971	0.752059	0.616551	0.547484	0.520019	0.444846	0.440875	0.454715	0.357896	0.367488	0.312128	0.253708	0.257235	0.25806
chr10	119496271	119496808	chr10:119496271-119496808	.	.	1.06412	1.22395	1.3301	1.22395	1.00586	0.777653	0.78263	0.78263	0.884738	1.19407	1.18575	1.13407	0.83699	0.801839	0.82664	0.803343	0.711849	0.490382	0.518282	0.473474	0.722863	0.997619	1.13431	1.085	0.850103	0.867986	0.83698	0.989148	0.92997	0.955332	0.980694	1.05002	1.27925	1.43219	1.55724	1.48897	1.06673	0.735897	0.72454	0.90562	0.884293	0.69235	0.715388	1.05705
chr10	119567551	119568144	chr10:119567551-119568144	.	.	0.72732	0.400098	0.36374	0.36374	0.36374	0.36374	0.344423	0.31006	0.26577	0.239193	0	0	0	0	0	0	0	0	0	0.35303	0.35489	0.356237	0.355949	0.35303	0.356783	0.3572	0.34922	0.341022	0.340068	0.34798	0.496658	0.708995	0.710237	0.7121	0.534115	0.35613	0.35613	0.35613	0.640906	0.7121	0.89017	1.06824	1.06824	1.06824
chr10	121409799	121411136	chr10:121409799-121411136	.	.	0.306216	0.32099	0.32441	0.312704	0.31586	0.31586	0.31586	0.31586	0.31586	0.31586	0.253543	0	0	0	0	0	0	0	0	0	0	0	0	0	0	0	0	0	0	0.162785	0.210845	0.204643	0.268693	0.409187	0.41332	0.69753	0.62003	0.62003	0.72964	1.16468	1.23995	1.23995	1.46796	1.77556
chr10	121919607	121919968	chr10:121919607-121919968	.	.	0.66653	0.77725	0.79718	0.637718	0.385302	0.227382	0.225536	0.341689	0.485665	0.74708	0.74708	0.74708	0.52301	0.37363	0.37363	0.37363	0.5977	0.821806	1.12071	1.12071	1.34478	1.48981	1.48794	1.48794	1.19043	1.11605	1.15324	1.48794	1.43834	1.27096	1.58101	1.581	1.73596	1.97159	1.86002	1.82577	1.49416	1.49416	1.49416	1.49416	1.71834	2.01717	2.27861	2.24125
chr10	122132431	122133320	chr10:122132431-122133320	.	.	1.41667	1.48856	1.49416	1.49416	1.12071	0.821806	0.74708	0.74708	1.12071	1.12071	1.34478	1.49043	1.48794	0.944382	0.787215	0.667625	0.498195	0.53141	0.717449	0.787215	0.747355	0.79718	0.79718	0.664295	0.79718	0.832604	0.632379	0.669576	0.682597	0.745836	0.74397	0.781178	1.11105	1.01831	0.72732	0.684384	0.642793	0.53141	0.53141	0.39859	0.26577	0.242516	0.235872	0.26577
chr10	122172071	122172944	chr10:122172071-122172944	.	.	0.37363	0.37363	0.37363	0.37363	0.37363	0.37363	0.373318	0.37207	0.48364	0.746147	0.971258	1.12071	1.11931	1.11791	1.04598	0.74708	0.74708	0.74708	0.74708	0.74708	0.74708	0.74708	0.74708	0.74708	0.44832	0.336267	0	0	0	0	0	0	0	0	0	0	0	0	0	0	0	0.298904	0.37363	0.37363
chr10	122285679	122286304	chr10:122285679-122286304	.	.	0.699949	0.933322	0.66661	0.799966	1	0.99868	0.99736	0.997888	1.09997	1.33112	1.1303	0.994867	1.12716	1.3275	1.33442	1.33697	1.13367	1.00084	1.10306	1.03566	0.998134	0.992106	0.988546	0.985	0.886621	1.1507	1.31251	1.31504	1.01923	0.985816	0.98364	0.98364	0.98636	0.98636	0.722564	0.656977	0.65752	0.657884	0.65934	0.659706	0.32975	0	0.06595	0.32975
chr10	122301351	122301992	chr10:122301351-122301992	.	.	0	0	0.124083	0.17651	0.229442	0.359842	0.367568	0.370386	0.36923	0.370964	0.532755	0.57145	0.58069	0.58069	0.58069	0.63874	0.77419	0.74248	0.608164	0.62003	0.415397	0.41332	0.41332	0.434056	0.43636	0.376604	0.220686	0.21985	0.223952	0.22864	0.231343	0.048014	0	0	0	0	0	0	0	0	0	0	0	0.106308
chr10	122500231	122501200	chr10:122500231-122501200	.	.	0	0	0	0	0.144697	0.211878	0.199476	0.18604	0.20671	0.20671	0.20671	0.202576	0.18604	0.190174	0.200509	0.174196	0.17758	0.18604	0.314142	0.388976	0.26577	0.284425	0.36374	0.362669	0.35303	0.34798	0.326495	0.333069	0.34293	0.337206	0.341022	0.291202	0.24916	0.209295	0	0	0	0	0	0	0	0	0	0
chr10	122577207	122577864	chr10:122577207-122577864	.	.	0.70589	0.70589	0.70589	0.434313	0.072748	0	0	0	0.110454	0.66258	0.738004	0.73846	0.73846	0.73869	0.74076	0.742839	0.74307	0.74307	0.74307	0.74307	0.742608	0.74307	0.74307	0.74307	0.279026	0	0	0	0	0	0	0	0	0	0.093018	0.31006	0.31006	0.359308	0.37162	0.37093	0.370355	0.368522	0.55218	0.735502
chr10	122591631	122592512	chr10:122591631-122592512	.	.	0.74708	0.74708	0.74708	0.74708	0.74708	0.74708	0.74708	0.745214	0.74397	0.74708	0.560355	0.261541	0	0	0	0	0	0	0	0	0	0	0	0.149452	0.37363	0.74708	0.896532	1.12071	1.12071	1.12071	1.12071	1.12071	1.27009	1.48856	1.33915	1.64301	1.64301	1.62968	1.83341	1.89094	1.70497	1.55001	1.32055	1.48794
chr10	122729711	122730792	chr10:122729711-122730792	.	.	0.23255	0.250616	0.607109	0.62778	0.98311	0.903436	0.79718	0.79718	0.79718	0.79718	0.852341	0.87812	0.995168	1.17954	1.32009	1.50014	1.50193	1.17358	0.902488	0.75186	0.72178	0.963456	1.20596	1.20322	1.20292	1.20292	1.2012	1.20006	0.930965	0.90054	0.630181	0.60146	0.60146	0.753	0.905	0.90615	0.633136	0.391682	0.3008	0.3008	0.3008	0.3008	0.3008	0.300584
chr10	123680903	123681536	chr10:123680903-123681536	.	.	1.46332	1.3536	1.46153	1.46198	1.46783	1.174	1.09489	1.09422	1.09422	1.09792	1.10164	1.09505	0.74655	0.725177	0.72732	0.400098	0.654604	0.546862	0.36818	0.368636	0.36374	0.36374	0.356243	0.367691	0.36932	0.36932	0.367088	0.354223	0.34293	0.34293	0.340068	0.490317	0.365516	0.368066	0.36704	0.36704	0.36704	0.440416	0.733016	0.73166	0.73166	0.73166	0.732564	0.733016
chr10	124099591	124100360	chr10:124099591-124100360	.	.	0.586306	0.53141	0.553528	0.619638	0.624539	0.61535	0.769225	0.874247	0.85718	0.657141	0.57141	0.579856	0.621164	0.617694	0.330908	0.298614	0.450055	0.595632	0.595632	0.859107	1.07125	1.12152	0.823948	0.849392	0.87812	0.87812	0.889115	1.08295	1.1942	1.31643	1.68816	1.71024	1.42859	1.41528	1.35813	1.36519	1.17074	1.16236	1.1914	1.55782	1.55858	1.55858	1.49622	1.2468
chr10	124325175	124325784	chr10:124325175-124325784	.	.	0.377167	0.20671	0.289354	0.41332	0.381007	0.312808	0.346062	0.37199	0.435017	0.46498	0.478266	0.498195	0.581265	0.553572	0.56572	0.543668	0.58537	0.58537	0.292334	0.222214	0.260482	0.536191	0.551785	0.547996	0.532816	0.53044	0.540418	0.825354	0.69753	0.69753	0.944847	0.97956	0.969642	0.948909	1.07754	1.44486	1.37141	1.65869	1.95011	2.22247	2.18417	2.39551	2.12718	2.039
chr10	124530447	124530824	chr10:124530447-124530824	.	.	0.20671	0.20671	0.082684	0.188107	0.18604	0.229966	0.444317	0.53095	0.531186	0.531068	0.529659	0.530596	0.53095	0.53095	0.53095	0.531658	0.535002	0.53452	0.29404	0.26732	0.26762	0.213976	0	0	0	0	0	0	0	0	0	0	0	0	0	0	0	0	0.163302	0.273295	0.547345	0.54797	0.54747	0.545845
chr10	124587463	124587952	chr10:124587463-124587952	.	.	0.37363	0.933931	1.12071	1.12071	1.41947	1.49416	1.49416	1.49416	1.30743	1.12071	1.12071	1.12071	1.12071	1.12071	1.12071	1.12071	0.933931	0.37363	0.37363	0.261541	0	0	0	0	0	0	0	0	0	0	0	0	0	0.149452	0.37363	0.893772	0.967242	0.93004	0.93004	0.93004	0.850324	0.79718	0.79718	0.79718
chr10	124732647	124733712	chr10:124732647-124733712	.	.	0.42925	0.339296	0.202356	0.1431	0.157339	0.164535	0.247114	0.49386	0.494404	0.49454	0.49523	0.49523	0.495777	0.496864	0.430376	0.331084	0.331392	0.331436	0.33148	0.331618	0.431086	0.49726	0.248975	0.166056	0.165964	0.314418	0.331126	0.331986	0.33194	0.331618	0.36528	0.49795	0.497068	0.498019	0.49864	0.482016	0.331761	0.33081	0.330535	0.330084	0.26375	0.16487	0.346178	0.49454
chr10	125025599	125026024	chr10:125025599-125026024	.	.	0.312716	0.505798	0.63157	0.630244	0.566838	0.53141	0.540267	0.53141	0.504838	0.53141	0.53141	0.46498	0.282369	0.26577	0.274628	0.301202	0.279054	0	0	0	0	0	0	0	0	0	0	0	0	0	0	0	0	0	0	0	0	0	0	0	0	0	0	0
chr10	125423455	125424016	chr10:125423455-125424016	.	.	0.74708	0.560355	0.37363	0.37207	0.037207	0	0	0	0	0	0	0	0	0	0	0	0	0	0	0	0	0	0	0	0	0	0	0	0	0	0	0	0	0	0	0	0	0	0	0	0	0	0	0
chr10	126560479	126561808	chr10:126560479-126561808	.	.	0.90011	0.677168	0.63157	0.250225	0	0.097323	0.32441	0.32441	0.32441	0.281926	0.214462	0.20671	0.20671	0.20671	0.20671	0.20671	0.454648	0.381193	0.33817	0.33817	0.444477	0.318898	0.26577	0.259126	0.242516	0.303552	0.31586	0.31586	0.342212	0.593409	0.53141	0.39859	0.282344	0.344693	0.34293	0.319921	0.31006	0.31006	0.279057	0.270199	0.26577	0.26577	0.26577	0.308448
chr10	127353143	127353936	chr10:127353143-127353936	.	.	0.36374	0.363502	0.35303	0.335298	0.31928	0.308561	0.30775	0.30775	0.282562	0.252482	0.209295	0	0	0	0	0	0	0	0	0	0	0	0	0	0	0	0	0.266712	0.33339	0.33339	0.433356	0.708637	0.72732	1.01831	0.95459	0.823715	0.98311	1.06282	1.23783	1.48239	1.76481	1.80767	1.7039	1.39023
chr10	127444359	127445304	chr10:127444359-127445304	.	.	0	0	0	0	0	0	0	0.074726	0.37363	0.37363	0.37363	0.67239	0.74708	0.74708	0.74708	0.74708	0.74708	1.00862	1.12071	1.12071	1.12071	1.12071	1.12071	0.859169	0.74708	0.74708	0.635045	0.37363	0.37363	0.37363	0.37363	0.37363	0.298904	0	0	0	0	0	0	0	0	0	0	0
chr10	127538703	127539000	chr10:127538703-127539000	.	.	0	0	0	0	0	0.112089	0.37363	0.37363	0.37363	0.37363	0.37363	0.37363	0.37363	0.37363	0.37363	0.635045	1.00862	1.12071	1.12071	1.12071	1.12071	0.821806	0.74708	0.74708	0.74708	0.971222	1.49416	1.49416	1.49416	1.49416	1.41947	1.04598	0.971258	1.27009	1.49416	1.49416	1.49416	1.86779	1.86779	1.86779	1.86779	1.27011	1.12071	1.12071
chr10	128095727	128096464	chr10:128095727-128096464	.	.	0.34083	0.61855	0.30935	0.30935	0.308467	0.308145	0.30735	0.46036	0.612727	0.61228	0.61228	0.613174	0.612578	0.827965	1.10302	1.22455	1.03731	0.913557	0.908912	0.90914	0.90776	0.903172	1.0518	0.90226	0.900755	0.902045	0.90011	0.90011	0.840094	0.570607	0.29963	0.30008	0.292168	0.295524	0.29993	0.30008	0.54004	0.551845	0.272482	0.29933	0.300146	0.300512	0.30008	0.30008
chr10	128278519	128278848	chr10:128278519-128278848	.	.	1.00862	1.12071	1.11978	1.41356	1.78794	1.86313	1.83043	1.49416	1.49416	1.49416	1.49416	1.49416	1.49416	1.49416	1.30743	1.04598	0.746458	0.657177	0.845837	0.633333	0.373474	0.37363	0.37363	0.37363	0.37363	0.37363	0.37207	0.37207	0.359668	0.31006	0.31006	0.31006	0.373162	0.336267	0	0	0	0	0	0.336267	0.709735	0.74708	0.74708	0.74708
chr10	128366551	128367240	chr10:128366551-128367240	.	.	0.367696	0.36374	0.36374	0.367696	0	0	0	0.434281	0.70589	0.714462	0.90919	1.09106	1.08142	1.06213	1.12071	1.49416	1.49416	1.49416	1.7557	1.86779	1.86779	1.86779	1.7557	1.15806	1.12071	1.12071	0.74708	0.74708	0.74708	0.721349	0.416304	0.26577	0.26577	0.212616	0	0	0	0	0	0	0	0	0	0
chr10	128692943	128694144	chr10:128692943-128694144	.	.	0.74708	0.74708	0.74708	1.00862	1.08335	0.74708	0.744903	0.73398	0.436456	0.36374	0.36374	0.36374	0.36374	0.370663	0.364729	0.371652	0.37363	0.37363	0.336267	0.37363	0.37363	0.37363	0.37363	0.37363	0.37363	0.37363	0.37363	0.373474	0.347266	0.31006	0.296773	0.296773	0.31006	0.305631	0.106308	0	0	0.124024	0.31006	0.328663	0.31006	0.499554	0.53141	0.566838
chr10	129676103	129676392	chr10:129676103-129676392	.	.	1.12071	1.12071	0.784443	0.74708	0.74708	0.74708	0.74708	0.821806	0.74708	0.74708	0.74708	0.74708	0.74708	0.74708	0.74708	0.896532	0.74708	0.74708	1.12071	1.12071	1.12071	1.12071	1.12071	0.74708	1.00862	1.12071	1.12071	1.12071	1.12071	1.45681	1.45681	1.49416	1.49416	1.30743	1.34478	1.49416	1.49416	1.86779	1.86779	1.79306	1.49416	1.49416	1.49416	1.49416
chr10	129889159	129889648	chr10:129889159-129889648	.	.	0.74397	0.74397	0.719172	0.669576	0.632379	0.61998	0.557996	0.37207	0.37207	0.37207	0.37207	0.372538	0.037363	0	0	0	0	0	0	0	0	0.035303	0.35303	0.35303	0.35303	0.500603	0.72732	0.72732	0.72732	0.72732	0.72732	0.72732	0.692709	0.61998	0.67365	0.643113	0.731571	0.522388	0.44832	0.74708	0.745836	0.40926	0.37207	0.333979
chr10	130215527	130216272	chr10:130215527-130216272	.	.	0	0	0	0	0	0	0	0.186815	0.37363	0.37363	0.37363	0.37363	0.37363	1.00862	1.12071	1.12071	1.12071	1.12071	1.12071	1.12071	1.12071	1.12071	1.12071	0.74708	0.746147	0.74397	0.669576	0.61998	0.403008	0	0	0	0	0	0	0	0	0.026577	0.23255	0.235872	0.301202	0.316261	0.37207	0.37207
chr10	130372623	130373672	chr10:130372623-130373672	.	.	0.560355	0.37363	0.37363	0.37363	0	0	0	0	0	0	0	0	0	0	0	0	0	0	0	0.112089	0.37363	0.37363	0.37363	0.37363	0.37363	0.37363	0.37363	0.37363	0.37363	0.37363	0.37363	0.37363	0.37363	0.37363	0.37363	0.074726	0	0	0	0	0	0	0	0
chr10	130688487	130689584	chr10:130688487-130689584	.	.	0	0	0	0	0	0	0.260449	0.37207	0.37363	0.37363	0.37363	0.37363	0.37363	0.37363	0.37363	0.37363	0.37363	0.37363	0.37363	0.37363	0.37363	0.298904	0.112089	0.37363	0.37363	0.37363	0.372382	0.37207	0.37207	0.37207	0.44645	0.745525	0.745214	0.745525	0.74397	0.732815	0.61998	0.61998	0.372044	0.328663	0.434041	0.657177	0.74397	0.657177
chr10	130724975	130725856	chr10:130724975-130725856	.	.	0.74708	0.74708	0.74708	1.00862	1.12071	1.04598	0.74708	0.74708	0.74708	0.74708	0.74708	0.74708	0.52301	0.37363	0.37363	0.37363	0.410975	0.74708	0.67239	0.672444	1.12071	1.12071	1.12071	1.12071	1.12071	1.12071	1.15806	1.49416	1.49416	1.28663	0.98311	0.92997	0.790506	0.69753	0.906726	0.584564	0.53141	0.540267	0.61998	0.61998	0.61998	0.744004	0.892802	0.74397
chr1	29933355	29934444	chr1:29933355-29934444	.	.	0.53141	0.524767	0.46498	0.286775	0.20671	0.346194	0.46502	0.31006	0.31006	0.305631	0.270199	0.259126	0.23255	0.214462	0.2152	0.305631	0.31006	0.601398	0.681975	0.74397	0.74397	0.44645	0.37207	0.37207	0.725447	0.93004	1.02304	1.11931	1.12071	1.12071	1.12071	1.12071	1.04598	0.74708	1.41947	1.49416	1.53152	1.86779	1.86779	1.82281	1.11978	1.12071	1.12071	1.10589
chr10	130960399	130960888	chr10:130960399-130960888	.	.	0.498195	0.53141	0.549124	0.53141	0.518124	0.524767	0.335496	0.534745	0.956564	1.06282	1.06282	1.06282	1.11596	1.23995	1.21521	0.985843	1.11605	1.11605	1.11931	1.12071	1.1954	1.49416	1.30743	0.784461	0.37363	0.37363	0.709735	0.74708	0.74708	0.74708	0.74708	0.74708	0.74708	0.971258	1.12071	1.12071	0.859169	0.74708	0.74708	0.74708	0.784443	0.971258	0.74708	0.74708
chr10	131409199	131410040	chr10:131409199-131410040	.	.	1.03625	0.909304	0.92997	1.06282	1.31789	1.36394	1.48794	1.11978	1.12071	1.12071	1.12071	1.12024	0.819941	0.334795	0	0	0	0	0	0	0	0	0	0	0	0	0	0	0	0	0	0	0	0	0	0.224178	0.37363	0.37363	0.5977	0.74708	0.74708	0.74708	0.74708	0.74708
chr1	30012795	30013920	chr1:30012795-30013920	.	.	0.352198	0.35199	0.35199	0.070398	0	0	0	0	0	0	0	0	0	0	0	0	0	0	0	0	0	0.139968	0.34992	0.34992	0.350435	0.350435	0.350023	0.34992	0.34992	0.350229	0.35095	0.35095	0.351574	0.353662	0.35513	0.35593	0.356251	0.03572	0	0	0	0	0	0
chr1	30037505	30038584	chr1:30037505-30038584	.	.	0	0	0	0	0	0	0	0	0	0	0	0	0	0	0	0	0	0	0	0	0	0	0	0	0	0	0	0	0	0	0	0	0	0	0	0	0	0	0.245101	0.35303	0.35303	0.35303	0.509172	0.72732
chr10	131730047	131730520	chr10:131730047-131730520	.	.	0	0	0	0	0	0	0	0	0	0	0	0	0	0	0	0	0	0	0	0	0	0	0	0	0	0	0	0	0	0	0	0	0	0	0	0	0	0	0	0	0	0	0	0.149452
chr1	30094439	30096834	chr1:30094439-30096834	.	.	0.373162	0.37363	0.37363	0.186815	0	0	0	0	0	0	0	0	0	0	0	0	0	0	0	0.037363	0.37363	0.37363	0.37363	0.37363	0.37363	0.37363	0.373006	0.31006	0.403036	0.61998	0.61998	0.868028	0.876896	0.79718	0.983164	1.20455	1.23995	1.06282	1.13367	1.06282	1.29757	1.58101	1.86701	1.85896
chr10	131833815	131834584	chr10:131833815-131834584	.	.	0	0	0	0	0	0	0	0	0	0	0.261541	0.37363	0.37363	0.37363	0.37363	0.37363	0.37363	0.37363	0.485665	0.74708	0.74708	0.74708	0.74708	1.00862	1.12071	1.04598	0.74708	0.74708	0.74708	0.896532	1.12071	1.12071	1.12071	1.12071	0.821806	0.74708	0.74708	0.746458	0.657191	0.341065	0.31006	0.26577	0.259126	0.259126
chr10	131846047	131846640	chr10:131846047-131846640	.	.	0.372226	0.37207	0.37207	0.37207	0.37207	0.297656	0	0	0	0	0	0	0	0	0	0	0	0	0	0.112089	0.37363	0.37207	0.37207	0.37207	0.372538	0.37363	0.410975	0.74708	0.74708	0.74708	0.74708	0.74708	0.74708	0.74708	0.74708	0.44832	0.37363	0.37363	0.37363	0.37363	0.37363	0.37363	0.224178	0.74708
chr10	131928991	131929352	chr10:131928991-131929352	.	.	1.35842	1.35566	1.34778	1.18381	1.1517	1.04275	1.13667	1.31646	1.30199	1.15317	1.07538	0.7609	0.67634	0.511511	0.444208	0.50729	0.50729	0.457858	0.390024	0.400921	0.388997	0.538845	0.314643	0.213622	0.188107	0.37199	0.409187	0.405054	0.380256	0.42484	0.43798	0.44446	0.511144	0.65945	0.669246	0.65945	0.678234	0.694118	0.928499	0.950682	1.00405	0.961992	0.95627	0.94119
chr10	131972463	131973240	chr10:131972463-131973240	.	.	1.79306	1.86313	1.73602	1.55001	1.42599	1.20452	0.92997	0.919637	0.752237	0.743996	0.62003	0.532173	0.399791	0.314107	0.190096	0.091246	0	0	0	0	0	0	0	0	0	0	0	0	0	0	0	0	0	0	0	0	0	0	0	0	0	0	0.145677	0.279851
chr10	132206255	132206656	chr10:132206255-132206656	.	.	0.588988	0.31006	0.305631	0.26577	0.26577	0.26577	0.26577	0.26577	0.296773	0.328663	0.373318	0.373162	0.37285	0.37363	0	0	0	0	0	0	0	0	0	0	0	0	0.373162	0.37363	0.37363	0.308446	0.235872	0.23255	0.229966	0.20671	0.20671	0.23255	0.209294	0.196375	0.198442	0.20671	0.20671	0.149865	0.23255	0.23255
chr10	132256679	132257992	chr10:132256679-132257992	.	.	0	0	0	0	0	0	0	0	0	0	0	0	0	0	0	0	0	0	0	0	0	0	0	0	0	0	0	0	0	0	0	0	0.217045	0.31006	0.31006	0.328663	0.37207	0.359668	0.37207	0.37207	0.353467	0.341065	0.37207	0.372694
chr10	132266015	132266952	chr10:132266015-132266952	.	.	1.1691	1.48407	1.7779	1.33658	1.23995	1.23995	1.1691	0.93	0.63773	0.577909	0.65174	0.466675	0.301202	0.359252	0.35936	0.31006	0.31006	0.093018	0	0	0	0	0	0	0	0	0	0	0	0	0	0	0	0.345311	0.347617	0.349508	0.350126	0.34992	0.350023	0.34992	0.349817	0.349508	0.34992	0.349405
chr10	132293303	132293952	chr10:132293303-132293952	.	.	0.74708	0.74708	0.896532	1.12071	0.784443	0.74708	0.74708	0.74708	0.74708	0.74708	0.74708	0.74708	0.74708	0.74708	0.52301	0.37363	0.37363	0.37363	0.037363	0	0	0	0	0	0	0	0	0	0	0	0	0	0	0	0	0	0	0	0	0	0	0	0	0
chr10	132430983	132431824	chr10:132430983-132431824	.	.	0.358462	0.361844	0.33817	0.344934	0.380256	0.384389	0.396788	0.41332	0.405054	0.428818	0.41332	0.558017	0.341015	0.235502	0.27557	0.280826	0.279902	0.27977	0.279836	0.27977	0.27938	0.27912	0.27977	0.279902	0.33649	0.56073	0.42058	0.281288	0.28175	0.28175	0.28175	0.28175	0.28076	0.391364	0.5581	0.557239	0.557362	0.61257	0.83537	0.83381	0.63744	0.69385	0.83381	0.83342
chr1	30642439	30642820	chr1:30642439-30642820	.	.	0.35613	0.35613	0.3572	0.3572	0.31006	0.31006	0.279057	0.26577	0.26577	0.26577	0.31006	0.31006	0.31006	0.348636	0.035828	0	0	0	0	0.035828	0.35828	0.35828	0.35828	0.357848	0.3572	0.3572	0.357848	0.358388	0.359468	0.358928	0.358712	0.358604	0.358712	0.360008	0.325174	0.124024	0	0	0	0	0	0	0	0.10716
chr10	132475887	132476728	chr10:132475887-132476728	.	.	1.49416	1.49416	1.49416	1.49416	1.49416	1.49416	1.27007	0.74708	0.560355	0.37363	0.37363	0.37363	0.37363	0.37363	0.410975	0.37363	0.37363	0.37363	0.37363	0.37363	0.37363	0.37363	0.635045	0.74708	0.74708	1.12066	1.49416	1.49416	1.49416	1.49416	1.12071	1.23274	1.49416	1.49416	1.49416	1.49416	1.49416	1.41947	1.12071	1.12071	1.04598	0.44832	0.37363	0.37363
chr1	30688913	30689928	chr1:30688913-30689928	.	.	1.90507	1.27009	1.12071	0.859169	0.74708	0.635045	0.149452	0	0	0	0	0	0	0	0	0	0	0	0	0.112089	0.37363	0.37363	0.37363	0.37363	0.37363	0.37363	0.37363	0.37363	0.37363	0.37363	0.37363	0.37363	0.37363	0.373006	0.37207	0.074414	0	0	0.100602	0.296773	0.231442	0.310015	0.558017	0.69753
chr10	132570919	132571256	chr10:132570919-132571256	.	.	0.603161	0.6242	0.825509	0.986621	0.827797	1.01189	1.01303	0.831054	0.81078	0.81078	0.81078	0.811884	0.81216	0.60916	0.609992	0.61041	0.6123	0.490172	0.286726	0.20483	0.081932	0	0	0	0	0	0	0	0	0	0	0	0	0	0	0	0	0	0.021058	0.21058	0.316211	0.42237	0.423345	0.42478
chr1	30697175	30698384	chr1:30697175-30698384	.	.	0.451718	0.53141	0.53141	0.53141	0.345747	0.2728	0.2728	0.276592	0.275328	0.274696	0.281115	0.27912	0.285702	0.275993	0.277856	0.222664	0	0.169059	0.28441	0.28441	0.28415	0.28309	0.283023	0.28309	0.28309	0.28309	0.28309	0.28309	0.282621	0.28309	0.282755	0.28242	0.254513	0	0	0	0	0	0	0	0	0	0	0
chr1	30765071	30765590	chr1:30765071-30765590	.	.	5.79397	5.47987	5.2619	5.12741	4.8887	4.81292	4.71369	4.61466	4.45533	4.17514	3.67802	3.18104	2.93971	3.00795	3.12673	3.04161	3.11668	3.08834	2.81554	2.67618	2.649	2.50794	2.34742	2.12257	2.03484	2.12213	2.19148	2.03164	1.83233	1.6261	1.48927	1.48851	1.32823	1.28545	1.30174	1.25597	1.20779	1.22535	1.19244	1.20531	1.08349	1.0497	0.965074	0.945542
chr10	132881679	132882528	chr10:132881679-132882528	.	.	0.37363	0.37363	0.37363	0.37363	0.37363	0.37363	0.37363	0.37363	0.37363	0.336267	0	0	0	0	0	0	0	0	0	0	0	0	0	0	0	0	0.186815	0.37363	0.37363	0.37363	0.37363	0.37363	0.37363	0.37363	0.37363	0.37363	0.37363	0.37363	0.37363	0.37363	0.37363	0.37363	0	0
chr10	132923303	132923720	chr10:132923303-132923720	.	.	0	0	0	0	0	0	0	0	0.508896	0.74397	0.74397	0.74708	0.74708	0.74708	0.744592	0.745525	0.74708	0.74708	0.74708	0.74708	0.74708	0.74708	0.74708	0.560355	0.037363	0	0	0	0	0	0	0	0	0	0	0	0	0	0	0	0	0	0	0
chr10	132929663	132930544	chr10:132929663-132930544	.	.	0.37363	0.37363	0.37363	0.37363	0.37363	0.37363	0.37363	0.37363	0.37363	0.37363	0.336267	0	0	0	0	0	0	0	0	0	0	0	0	0	0	0	0	0	0.074726	0.37363	0.37363	0.37363	0.37363	0.37363	0.37363	0.37363	0.372538	0.37363	0.373318	0.365869	0.31006	0.31006	0.31006	0.31006
chr10	132939783	132940808	chr10:132939783-132940808	.	.	0.37363	0.37363	0.410975	0.74708	0.74708	0.74708	0.74708	0.74708	0.74708	0.74708	0.74708	0.784443	1.12071	0.96957	0.821468	1.12071	1.11652	1.11605	0.836999	0.74397	0.74334	0.741684	0.741684	0.731211	0.61998	0.61998	0.61998	0.434028	0.527004	0.740991	0.483287	0.37278	0.37278	0.37295	0.37278	0.37278	0.37278	0.37278	0.37278	0.372567	0.37278	0.596346	0.739969	0.654604
chr1	30849977	30850432	chr1:30849977-30850432	.	.	1.76871	1.71787	1.45482	1.11596	1.0292	1.03334	0.962887	0.804596	0.898978	0.824325	0.7891	0.77501	0.720043	0.356495	0.247998	0.151451	0.1431	0.156871	0.18604	0.164893	0.16912	0.170812	0.206194	0.09302	0	0	0	0	0	0	0	0	0	0	0	0	0	0	0.331084	0.553048	0.600028	0.81826	0.81826	0.812797
chr1	30869851	30871028	chr1:30869851-30871028	.	.	0.857149	0.885239	0.940038	1.05398	0.874048	0.873832	0.877045	0.790295	0.586234	0.58681	0.58681	0.588115	0.58826	0.733835	0.88028	0.761452	0.583646	0.87383	0.669054	0.58109	0.58109	0.57967	0.579005	0.86758	0.86674	0.86381	0.86131	0.86131	0.86131	0.57416	0.573608	0.57278	0.429138	0.285294	0.427565	0.569904	0.681292	0.85117	0.709285	0.595777	0.848147	0.84714	0.846738	0.84513
chr1	30881599	30882108	chr1:30881599-30882108	.	.	2.04271	2.29801	2.29801	2.2985	2.30716	2.30763	2.30147	2.14578	1.76182	1.43014	1.27944	0.97268	0.76925	0.71671	0.76769	0.716502	0.384521	0.51227	0.51279	0.512374	0.46498	0.46498	0.41332	0.41332	0.553884	0.63553	0.719544	0.769582	0.692312	0.76925	0.950235	1.0278	0.824564	0.778795	0.937286	1.04571	1.04571	1.04457	1.04297	0.967302	0.782806	0.781091	0.772676	0.751658
chr10	133225455	133225968	chr10:133225455-133225968	.	.	0	0	0	0	0	0	0	0	0	0	0	0	0	0	0	0	0	0	0	0	0	0	0	0	0	0	0	0	0	0	0	0	0	0	0	0	0	0	0	0	0	0	0	0
chr10	133247135	133247664	chr10:133247135-133247664	.	.	0.31177	0.31177	0.218239	0	0	0	0	0	0	0	0	0	0	0	0	0	0	0	0	0	0	0	0	0	0	0	0	0	0	0	0	0	0	0	0	0	0	0	0	0.106308	0.262448	0.262448	0.504846	0.611141
chr10	133618863	133619360	chr10:133618863-133619360	.	.	0.74708	0.821806	1.12071	1.12071	1.12071	1.12071	1.12071	1.15697	1.71119	1.67647	1.49416	1.49416	1.45324	0.967242	0.86361	0.93004	1.43215	1.23041	1.41947	1.48981	1.48794	1.46314	1.23995	1.085	0.61998	0.61998	0.61998	0.632379	0.744903	0.74708	0.74708	0.5977	0.37363	0.261541	0	0	0	0	0	0	0	0	0	0
chr11	285620	286391	chr11:285620-286391	.	.	0	0	0	0	0	0	0	0	0	0	0.124024	0.31006	0.296773	0.26577	0.255804	0.217046	0.41332	0.46498	0.498195	0.53141	0.46498	0.535838	0.611123	0.524767	0.498195	0.557981	0.341052	0.283486	0.301202	0.301202	0.263555	0.15503	0	0	0	0	0.055812	0.18604	0.198442	0.204643	0.20671	0.392659	0.483083	0.64328
chr11	363916	364973	chr11:363916-364973	.	.	0.290817	0.530735	0.533687	0.53488	0.536446	0.53814	0.540667	0.543602	0.54747	0.54893	0.549932	0.553636	0.554409	0.66851	0.83722	0.586405	0.392154	0.280958	0.282085	0.283702	0.28409	0.284886	0.28543	0.286322	0.28791	0.28903	0.289636	0.2899	0.289642	0.029061	0	0	0.2899	0.290468	0.29061	0.29061	0.29061	0.29061	0.290681	0.290331	0.290539	0.286183	0.28577	0.26777
chr11	437430	437729	chr11:437430-437729	.	.	1.32711	1.32858	1.36678	1.45112	1.73012	1.61024	1.57433	1.51899	1.44666	1.32265	1.11596	1.04495	0.963786	0.821498	0.796145	0.804591	0.84546	0.84546	0.824325	0.589849	0.456239	0.495451	0.341552	0.37199	0.341552	0.37199	0.380256	0.209294	0.23255	0.255804	0.26577	0.053154	0	0	0	0	0	0	0	0	0	0	0	0
chr1	31439359	31441036	chr1:31439359-31441036	.	.	0.267744	0.23165	0.1431	0.227738	0.173445	0.21963	0.259126	0.259126	0.23255	0.2857	0.31006	0.334864	0.37207	0.373162	0.37363	0.37363	0.37363	0.37363	0.336267	0	0	0	0	0	0	0	0	0	0	0	0	0	0	0	0	0	0	0	0	0	0	0	0	0
chr11	492619	493089	chr11:492619-493089	.	.	0	0	0	0	0	0.060016	0.30008	0.289993	0.28311	0.274064	0.2728	0.273432	0.267328	0.26672	0.268048	0.252212	0.246483	0.24495	0.24495	0.24007	0.24007	0.072021	0	0	0	0	0	0	0	0	0	0	0	0	0	0	0	0	0	0	0	0	0	0
chr11	534339	534632	chr11:534339-534632	.	.	0.58544	0.491552	0.491552	0.46498	0.304852	0.202576	0.222214	0.222214	0.20671	0.192241	0.174196	0.180964	0.18604	0.18604	0.165368	0	0	0	0	0	0	0	0	0	0	0	0.278592	0.31006	0.31006	0.31006	0.31006	0.281259	0.29895	0.294984	0.292192	0.30008	0.30008	0.297148	0.54004	0.60003	0.60003	0.490778	0.30775	0.308234
chr11	549049	549913	chr11:549049-549913	.	.	0.52301	0.74708	0.74708	0.74708	0.67239	0.37363	0.37363	0.37363	0.373006	0.37207	0.37207	0.37207	0.37207	0.37207	0.37363	0.37363	0.037363	0.261541	0.37363	0.37363	0.37363	0.37363	0.37363	0.37363	0.37363	0.37363	0.37363	0.37363	0.37363	0.37363	0.37363	0.37363	0.298904	0	0	0	0	0	0	0	0	0	0	0
chr1	31441523	31442394	chr1:31441523-31442394	.	.	1.36397	1.23995	0.781184	0.48364	0.302974	0.31006	0.372054	0.74397	0.74397	0.74397	0.644778	0.708328	0.559575	0.37207	0.37207	0.37207	0.37207	0.37207	0.37207	0.372694	0.37363	0.37363	0.149452	0	0	0	0	0	0	0	0	0.074726	0.37363	0.37363	0.372694	0.37207	0.37207	0.37207	0.66959	0.74397	0.74397	0.746458	0.74708	0.74708
chr11	552139	552909	chr11:552139-552909	.	.	0	0	0	0	0	0.137032	0.26976	0.26556	0.26498	0.26614	0.25539	0.241686	0.246254	0.257049	0.238224	0.23255	0.23255	0.243898	0.23255	0.23255	0.23255	0	0	0	0	0	0	0	0	0	0.076617	0.25539	0.25539	0.255943	0.254877	0.237803	0.23255	0.237118	0.402996	0.41332	0.368794	0.30999	0.30999	0.333662
chr11	630442	630977	chr11:630442-630977	.	.	0.370701	0.327127	0.322798	0.292871	0.269964	0.169895	0.166885	0.15438	0.131064	0.0769	0.07628	0.075683	0.125594	0.1399	0.140647	0.144838	0.149468	0.161066	0.236589	0.285178	0.339778	0.46683	0.653176	0.961919	1.01756	1.02443	1.17081	1.14083	1.11119	1.14877	1.02823	1.03457	1.13852	1.10002	1	0.99414	0.880222	0.826211	0.526917	0.630896	0.82757	0.704421	0.70163	0.736135
chr11	659810	660165	chr11:659810-660165	.	.	0.64867	0.843316	0.97308	0.97308	0.713552	0.628587	0.61998	0.450959	0.36823	0.312808	0.30999	0.312808	0.283337	0.183031	0.16912	0.16912	0.165744	0	0	0.037208	0.190174	0.20671	0.383078	0.898592	1.01419	1.01419	1.01304	1.00989	1.00819	1.00281	1.00253	1.00084	0.99707	0.988824	0.98175	0.752019	0.646587	0.588988	0.31006	0.270199	0.26577	0.287915	0.31006	0.372044
chr11	696697	697054	chr11:696697-697054	.	.	0	0	0	0	0	0	0	0	0	0	0	0	0	0	0.082684	0.207843	0.215256	0.21588	0.21588	0.216114	0.21627	0.21627	0.21724	0.21744	0.347838	0.43477	0.43477	0.436041	0.436762	0.43821	0.241715	0.219861	0.22023	0.22023	0.219984	0.21982	0.21982	0.219478	0.21944	0.197534	0	0	0	0
chr11	765142	765604	chr11:765142-765604	.	.	0.612724	0.454066	0.47431	0.49601	0.517798	0.888572	1.02861	1.18363	0.976479	0.849682	0.93001	1.12485	0.938295	0.950749	0.930594	0.738021	0.62003	0.62003	0.69753	0.69753	0.609636	0.25006	0.075018	0	0	0	0	0	0	0	0	0	0	0	0	0	0	0	0	0	0	0	0	0
chr11	795146	795622	chr11:795146-795622	.	.	0	0	0	0	0	0	0	0	0	0	0	0	0	0	0	0	0	0	0	0	0	0	0	0	0	0	0	0	0	0	0	0	0.163779	0.233878	0.37355	0.467638	0.46828	0.46782	0.467183	0.467729	0.46782	0.46782	0.46782	0.466723
chr11	804171	804429	chr11:804171-804429	.	.	0.24545	0.245858	0.17258	0	0	0	0	0	0	0	0	0	0	0	0	0	0	0.147281	0.194683	0.20671	0.204643	0.163484	0.15503	0.145486	0.125937	0.13288	0.136117	0.15503	0.162075	0.16912	0.15503	0.18604	0.142064	0	0	0	0	0	0	0	0	0	0	0
chr11	856993	857234	chr11:856993-857234	.	.	1.07402	1.07693	0.881576	0.61998	0.47645	0.352486	0.314774	0.088589	0	0.09302	0.23255	0.23255	0.23255	0.23255	0.23255	0.23255	0.245838	0.270199	0.31006	0.287915	0.292344	0.33228	0.35513	0.35513	0.35513	0.035513	0	0	0	0	0	0	0	0	0	0	0	0	0	0	0	0	0	0
chr11	865750	865931	chr11:865750-865931	.	.	0.373006	0.37207	0.37207	0.37207	0.410663	0.74708	0.74708	0.74708	0.74708	0.74708	0.74708	0.74708	0.74708	0.709735	0.37363	0.37363	0.37363	0.37363	0.37363	0.37363	0.224022	0.37207	0.37207	0.373006	0.709735	0.74708	0.74708	0.72166	0.61998	0.61998	0.61998	0.579237	0.74708	0.746769	0.74397	0.74397	0.484576	0.372641	0.360527	0.211818	0	0.145496	0.36374	0.36374
chr11	991817	992514	chr11:991817-992514	.	.	0.557981	0.53141	0.39859	0.79718	0.79718	0.823744	1.12058	1.36589	1.83037	1.83487	1.83487	1.83487	1.83487	1.83884	1.57906	1.51119	1.91409	2.20855	1.69326	1.58681	1.60926	1.36397	1.35844	1.16226	0.79718	1.00969	1.06282	1.09825	1.23995	1.36643	1.49416	1.4165	0.70589	0.710176	0.641448	0.358757	0.31006	0.292344	0.26577	0.350585	0.259329	0	0	0
chr1	31699051	31699912	chr1:31699051-31699912	.	.	0.758081	0.631045	0.680524	0.577284	0.500945	0.5	0.5	0.5	0.5	0.5	0.648779	0.717914	0.65102	0.468273	0.498326	0.478152	0.46498	0.418494	0.23255	0.23255	0.25006	0.249954	0.243056	0.229966	0.24358	0.225681	0	0	0	0.200464	0.23971	0.237803	0.198959	0.502211	0.55802	0.62003	0.62003	0.570422	0.699658	0.747234	0.744022	0.69753	0.67428	0.507575
chr11	1222879	1223108	chr11:1222879-1223108	.	.	0	0	0	0	0	0	0	0	0	0	0	0	0	0	0	0	0	0	0	0	0	0	0	0	0	0	0	0	0	0	0	0	0	0	0	0	0	0	0	0	0	0	0	0
chr11	1402888	1403163	chr11:1402888-1403163	.	.	0	0	0	0	0	0	0	0	0	0	0	0.031006	0.31006	0.365869	0.373318	0.37363	0.37363	0.37363	0.37207	0.37207	0.37207	0.328663	0.353467	0.31006	0.316261	0.37207	0.37207	0.148828	0	0	0	0	0	0	0	0	0	0	0	0	0	0	0	0
chr11	1425155	1425870	chr11:1425155-1425870	.	.	0	0	0	0	0	0	0	0	0	0	0	0	0	0	0	0	0	0	0	0.261541	0.37363	0.37363	0.37363	0.37363	0.37363	0.37363	0.37363	0.37363	0.37363	0.373162	0.37207	0.37207	0.37207	0.365869	0.248048	0	0.186035	0.37207	0.322462	0.31006	0.305631	0.24916	0.23255	0.23255
chr11	1485705	1486355	chr11:1485705-1486355	.	.	0.26577	0.224798	0.224798	0.222214	0.24759	0.464312	0.53141	0.46498	0.449482	0.41332	0.41332	0.29969	0.23255	0.272413	0.31006	0.31006	0.301202	0.3147	0.508706	0.63201	0.503466	0.45034	0.802388	0.90011	0.893618	0.845204	0.863462	0.87812	0.876026	0.85718	0.85718	0.79718	0.75732	0.653609	0.396788	0.479743	0.504846	0.204925	0	0	0	0	0	0
chr11	1605875	1606352	chr11:1605875-1606352	.	.	0.08184	0.268582	0.425154	0.631082	0.65103	0.68646	0.79718	0.799288	0.968956	0.92997	0.707715	0.636888	0.64816	0.577059	0.57229	0.564114	0.444061	0.692217	0.58865	0.65202	0.659865	0.58129	0.58129	0.569662	0.50441	0.574468	0.730444	0.67634	0.703392	0.642524	0.560707	0.560026	0.472148	0.322128	0.135296	0	0	0	0	0	0	0	0.246435	0.430881
chr11	1619486	1619869	chr11:1619486-1619869	.	.	0.1431	0.1431	0.1431	0.163368	0.30999	0.318444	0.393406	0.409187	0.425572	0.53141	0.53141	0.732815	0.74708	0.74708	0.52301	0.37363	0.709735	0.74708	0.74708	0.52301	0.37363	0.37363	0.37363	0.37363	0.37363	0.37363	0.37363	0.37363	0.37363	0.37363	0.37363	0.224178	0	0.298904	0.37363	0.560355	0.74708	0.74708	0.74708	0.74708	0.74708	0.74708	0.74708	0.74708
chr11	1632224	1632742	chr11:1632224-1632742	.	.	0	0	0	0	0	0	0	0	0	0	0	0	0	0	0	0	0	0	0	0	0	0	0	0	0	0	0	0.109776	0.36648	0.367154	0.366144	0.365696	0.36592	0.36592	0.36592	0.36592	0.402494	0.733694	0.734824	0.73618	0.73618	0.73618	0.73618	0.44178
chr1	31744239	31745412	chr1:31744239-31745412	.	.	0	0	0	0	0	0	0	0	0	0	0	0.111624	0.180964	0.17758	0.18604	0.18604	0.184348	0.16912	0.16912	0.188482	0.20671	0.286775	0.46498	0.532322	0.532372	0.689737	0.768216	0.529548	0.530124	0.53095	0.530832	0.530478	0.52977	0.52977	0.52977	0.53036	0.53095	0.318622	0.371704	0.58323	0.767773	0.527958	0.52632	0.526554
chr11	1690303	1691508	chr11:1690303-1691508	.	.	0	0	0.074726	0.37363	0.37363	0.52301	0.74708	0.74708	0.74708	0.74708	0.74708	0.74708	0.74708	0.74708	0.74708	0.74708	0.74708	0.74708	0.485665	0.37363	0.37363	0.037363	0	0	0	0	0	0	0	0	0	0	0	0	0	0	0	0	0	0	0	0	0	0
chr11	1828647	1830110	chr11:1828647-1830110	.	.	0.331584	0.33251	0.332686	0.334134	0.334227	0.334884	0.336495	0.33716	0.337255	0.33621	0.336115	0.067337	0	0	0	0	0	0	0	0	0	0	0	0	0	0	0	0	0	0	0	0	0	0	0	0	0	0	0.053154	0.309367	0.311495	0.317235	0.292344	0.26577
chr11	1831570	1832096	chr11:1831570-1832096	.	.	0	0	0	0	0	0	0	0	0	0	0	0	0	0	0	0	0	0	0	0	0	0	0	0	0	0	0	0.096503	0.31006	0.33097	0.344415	0.343722	0.34392	0.653295	0.68767	0.688068	0.68767	0.688665	0.68966	0.68767	0.68767	0.68767	0.688864	0.41396
chr1	2010612	2011561	chr1:2010612-2011561	.	.	0.37363	0.37363	0.37363	0.37363	0	0	0	0	0	0	0	0	0	0	0	0	0	0	0	0	0	0	0	0	0	0	0	0	0	0	0	0	0	0	0	0	0	0	0	0	0	0.112089	0.37363	0.37363
chr11	1835416	1835966	chr11:1835416-1835966	.	.	0	0	0	0	0	0	0	0	0	0	0	0	0	0	0	0	0	0	0	0	0	0	0	0	0	0	0	0	0	0	0	0	0	0.085731	0.28577	0.28577	0.28577	0.288562	0.468322	0.582578	0.57141	0.57141	0.57141	0.57141
chr11	1845418	1845909	chr11:1845418-1845909	.	.	0.21549	0.21549	0.150843	0	0	0	0	0.043254	0.21627	0.21627	0.345978	0.43245	0.43245	0.433368	0.43398	0.433664	0.433116	0.43319	0.429216	0.417146	0.420972	0.37199	0.37199	0.250093	0.20671	0.183972	0	0	0.15503	0.152644	0.149065	0.40187	0.607628	0.62301	0.62897	0.62301	0.650781	0.6522	0.6534	0.6534	0.636715	0.626704	0.644822	0.542658
chr11	1851311	1851869	chr11:1851311-1851869	.	.	0.510607	0.509441	0.304388	0.162291	0.152644	0.147872	0.244417	0.277964	0.298065	0.288866	0.253317	0.148826	0.124915	0.13288	0.12757	0.13288	0.136968	0.18992	0.33817	0.339763	0.476459	0.510169	0.527211	0.679686	0.681238	0.680462	0.679492	0.679686	0.678522	0.796006	0.84819	0.847226	0.845455	0.776402	0.840956	0.788725	0.670464	0.53586	0.402232	0.33518	0.335475	0.33566	0.33613	0.336459
chr11	1855029	1855814	chr11:1855029-1855814	.	.	3.62639	4.38348	5.38781	5.82136	5.88689	6.37914	6.68572	6.87433	7.44429	7.7686	8.30561	8.32587	7.97316	7.49005	7.44574	7.3802	6.83356	6.10344	5.57738	5.4735	5.22359	4.65575	4.25017	3.8001	3.54388	3.1111	2.6876	2.25936	2.22693	2.09757	1.96018	1.89983	1.63132	1.24249	1.05142	0.996405	0.940366	0.977757	0.849121	0.676388	0.603357	0.532447	0.51053	0.509736
chr11	1880488	1881244	chr11:1880488-1881244	.	.	1.63935	1.53648	0.980136	0.65553	0.65481	0.65391	0.720396	0.948777	0.65463	0.653015	0.64147	0.385756	0.31006	0.31006	0.274628	0.26577	0.283486	0.31006	0.31006	0.283486	0.26577	0.274628	0.079731	0	0	0	0	0	0.194118	0.32353	0.323442	0.32353	0.324234	0.322827	0.322215	0.32178	0.322476	0.321867	0.322476	0.452094	0.64586	0.64516	0.64516	0.612647
chr11	1916525	1918201	chr11:1916525-1918201	.	.	0.126218	0.19991	0.252646	0.255609	0.329512	0.37819	0.382196	0.509022	0.51173	0.51063	0.519548	0.527474	0.49689	0.454066	0.491686	0.43765	0.426712	0.358634	0.395935	0.385301	0.267744	0.294268	0.225211	0.309316	0.31168	0.31168	0.31168	0.308894	0.306148	0.30575	0.167507	0.15349	0.15428	0.157315	0.157725	0.16094	0.164649	0.165565	0.081019	0	0	0	0	0
chr11	1921324	1921842	chr11:1921324-1921842	.	.	0.432172	0.507499	0.355212	0.254246	0.2543	0.254192	0.25376	0.25376	0.252788	0.252468	0.25215	0.253112	0.253382	0.254246	0.254354	0.203872	0	0	0	0	0	0	0	0	0	0	0	0	0	0	0.026092	0.261604	0.26206	0.262062	0.421022	0.527139	0.52866	0.52866	0.530492	0.53321	0.53309	0.531186	0.531304	0.534403
chr11	1924309	1924612	chr11:1924309-1924612	.	.	0.46498	0.46498	0.459814	0.504838	0.491552	0.418486	0.405575	0.23255	0.23255	0.365373	0.26577	0.24916	0.368831	0.72072	0.680207	0.70416	0.69753	0.69753	0.67428	0.75732	0.969472	0.951028	0.93004	0.890182	0.714135	0.46498	0.484909	0.53141	0.345462	0.26577	0.225903	0	0	0	0	0	0	0	0	0	0	0	0	0
chr11	1953101	1953600	chr11:1953101-1953600	.	.	0	0	0	0	0	0	0	0	0	0	0	0	0	0	0	0	0	0	0	0	0	0	0	0	0	0	0	0	0	0	0	0	0	0	0	0	0	0	0	0	0	0	0	0
chr11	1978878	1979434	chr11:1978878-1979434	.	.	0	0	0	0	0	0	0	0	0	0	0	0	0	0	0	0	0	0	0	0	0	0	0	0	0	0	0	0	0	0	0	0	0	0	0	0	0	0	0	0	0	0	0	0
chr11	2008720	2009254	chr11:2008720-2009254	.	.	0	0	0	0	0	0	0	0	0	0	0	0	0	0	0	0	0	0	0	0	0	0	0	0	0	0	0	0	0	0	0	0	0	0	0	0	0	0	0	0	0	0	0	0
chr11	2035694	2036503	chr11:2035694-2036503	.	.	0	0	0	0	0	0	0	0	0	0	0	0	0	0	0	0	0	0	0	0	0	0	0	0	0	0	0	0	0	0	0	0	0	0	0	0	0	0	0	0	0	0	0	0
chr11	2085187	2085903	chr11:2085187-2085903	.	.	0.23255	0.23255	0.211878	0.465722	0.491552	0.53141	0.53141	0.675383	0.661359	0.46498	0.433984	0.538816	0.640691	0.909304	0.92997	0.826637	0.730444	0.696629	0.650995	0.582824	0.62003	0.62003	0.552844	0.511481	0.593409	0.681975	0.745214	0.37363	0.149452	0	0	0	0	0	0	0	0	0	0	0	0	0	0	0
chr11	2201681	2202452	chr11:2201681-2202452	.	.	0	0	0	0	0	0	0	0	0	0	0	0	0	0	0	0	0	0	0	0	0	0	0	0	0	0	0	0	0	0	0	0	0	0	0	0	0	0	0	0	0	0	0	0
chr11	2217200	2217461	chr11:2217200-2217461	.	.	0.96795	0.925533	1.01538	1.2307	1.2307	1.39406	1.488	1.20895	0.906726	0.69753	0.69753	0.69753	0.903436	0.743996	0.62003	0.67428	0.702674	0.92997	0.803808	0.850324	0.93004	0.93004	0.93004	1.04165	1.11605	1.11605	1.45075	1.48794	1.15557	1.12071	1.12071	1.12071	0.784443	0.74708	0.74708	0.74708	0.635045	0.74708	0.74708	0.74708	0.74708	0.5977	0.37363	0.33502
chr11	2316720	2317806	chr11:2316720-2317806	.	.	0.74708	0.74708	0.74708	0.933895	1.12071	1.12071	1.38213	1.49416	1.49416	1.49416	1.49416	1.52888	2.12315	2.24125	2.05452	1.86779	1.86779	1.86779	1.68098	1.23274	1.12071	1.04598	0.74708	0.74708	0.74708	0.74708	0.74708	0.448284	0	0	0	0	0	0	0	0	0	0	0	0	0	0	0	0
chr11	2362156	2363223	chr11:2362156-2363223	.	.	0.050736	0	0.102322	0.233302	0.24007	0.24007	0.24007	0.24007	0.241534	0.24495	0.24495	0.253302	0.25539	0.259261	0.524034	0.536972	0.555574	0.560762	0.28577	0.26777	0.239194	0.239194	0.26577	0.245838	0.23255	0.23255	0.23255	0.239194	0.303552	0.153875	0	0	0	0	0	0	0.407306	0.62597	0.623522	0.624534	0.61998	0.61998	0.61998	0.575695
chr11	2401467	2401929	chr11:2401467-2401929	.	.	0.966162	0.943543	0.872161	0.728224	0.51901	0.43915	0.44	0.471533	0.47059	0.450761	0.43879	0.237358	0.208084	0.32136	0.512495	0.55802	0.55802	0.646353	0.627332	0.764644	0.74397	0.76733	0.918917	0.981822	1.25456	1.27274	1.38186	1.47477	1.44538	1.20018	1.03003	1.17107	1.17165	1.16836	1.06916	1.10297	1.18657	1.06951	1.00141	0.801858	0.677994	0.663742	0.50015	0.73973
chr11	2409519	2409863	chr11:2409519-2409863	.	.	0.20671	0.24916	0.23255	0.23255	0.441737	0.433984	0.418486	0.441737	0.23255	0.23255	0.252482	0.284534	0.29275	0.294949	0.290761	0.28577	0.292052	0.294216	0.298648	0.189516	0	0	0	0	0	0	0	0	0	0	0	0	0	0	0	0	0	0	0	0	0.240025	0.612286	0.618824	0.592483
chr11	2413543	2414066	chr11:2413543-2414066	.	.	0	0	0	0	0	0	0	0.298904	0.37363	0.37363	0.37363	0.373474	0.37207	0.373162	0.37363	0.37363	0.373318	0.37363	0.372694	0.37207	0.719172	1.02303	0.837022	0.61998	0.61998	0.540267	0.53141	0.584552	0.93004	0.93004	0.967242	1.11605	1.11978	1.12071	1.12071	0.933895	0.635045	0.37363	0.37363	0.37363	0.37363	0.37363	0.37363	0.186815
chr11	2421138	2421349	chr11:2421138-2421349	.	.	0.52083	0.957234	0.850324	0.956564	1.06282	1.00968	0.69753	0.767285	0.69753	0.707495	0.62778	0.595226	0.62003	0.62003	0.785318	0.82664	0.553874	0.461291	0.557987	0.53141	0.53141	0.504838	0.46498	0.454648	0.471623	0.540266	0.669576	0.74397	0.74397	0.967218	0.732315	0.742927	0.74708	0.74708	0.403036	0.557996	0.566838	0.731571	0.744592	0.967218	1.11838	1.12071	1.12071	1.11838
chr11	2424663	2425076	chr11:2424663-2425076	.	.	0.305631	0.31006	0.31006	0.31006	0.31006	0.31006	0.335332	0.373162	0.37207	0.37207	0.373006	0.37363	0.37363	0.37363	0.37363	0.112089	0	0	0	0	0.224178	0.52301	0.74708	0.74708	0.74708	1.04598	1.12071	1.12071	1.12071	1.12071	1.12071	1.12071	1.12071	1.12071	1.12071	1.08335	0.74708	0.410975	0.37363	0.37363	0.261541	0	0	0
chr11	2440392	2441752	chr11:2440392-2441752	.	.	0	0	0	0	0	0	0	0	0	0	0	0	0	0	0	0	0	0	0	0	0	0.12032	0.301104	0.30156	0.30156	0.301637	0.30233	0.30233	0.30233	0.30233	0.30233	0.30233	0.30233	0.30233	0.302938	0.303168	0.30387	0.152243	0.305976	0.519126	0.611785	0.61377	0.61377	0.614876
chr11	2459169	2461171	chr11:2459169-2461171	.	.	1.86779	1.60625	1.49416	1.38213	1.12071	0.859169	1.12071	0.896532	0.74708	0.74708	0.67239	0.37363	0.37363	0.37363	0.37363	0.37363	0.37363	0.372226	0.353467	0.31006	0.31006	0.093018	0	0	0	0	0	0	0	0.037363	0.37363	0.37363	0.37363	0.37363	0.37363	0.37363	0.37363	0.37363	0.5977	0.74708	0.74708	0.74708	0.74708	0.74708
chr11	2569516	2569914	chr11:2569516-2569914	.	.	0	0	0	0	0	0	0	0	0	0	0	0	0	0	0	0	0	0	0	0	0	0	0	0	0	0	0	0	0	0	0	0	0	0	0	0	0	0	0	0.37363	0.709735	0.74708	0.74708	0.74708
chr11	2802431	2803520	chr11:2802431-2803520	.	.	0.74708	0.74708	0.74708	0.74708	0.74708	0.74708	0.74708	0.74708	0.74708	0.74708	0.635045	0.186815	0	0	0	0	0	0	0	0.14914	0.353467	0.31006	0.283486	0.26577	0.26577	0.296773	0.334864	0.353467	0.37207	0.6324	0.74397	0.74397	0.74397	0.744281	0.74708	0.410352	0.37363	0.37363	0.37363	0.52301	0.74708	0.74708	0.74708	0.74708
chr11	3036193	3036781	chr11:3036193-3036781	.	.	1.45212	1.45111	1.53645	1.49491	1.4491	1.44809	1.25754	1.23283	1.41779	1.54192	1.5	1.23326	1.04976	1.02776	0.697428	0.6154	0.6154	0.6154	0.430747	0.41023	0.410585	0.410032	0.410798	0.328772	0.205906	0	0	0	0	0	0	0	0	0	0	0	0	0	0	0.040896	0.20448	0.204515	0.204758	0.205304
chr11	3049330	3050448	chr11:3049330-3050448	.	.	0.20378	0.20357	0.203675	0.20378	0.326484	0.40887	0.20448	0.20448	0.2042	0.196754	0.18604	0.361844	0.348316	0.348316	0.37854	0.404119	0.40405	0.525292	0.562728	0.515743	0.318444	0.32408	0.483602	0.723681	0.79377	0.80537	0.703535	0.602349	0.599648	0.59797	0.59817	0.59847	0.579256	0.39998	0.400248	0.40099	0.400857	0.379602	0.079688	0	0	0	0	0
chr11	3063358	3064129	chr11:3063358-3064129	.	.	0.63494	0.63494	0.63494	0.635616	0.638169	0.638664	0.63996	0.641164	0.638826	0.63798	0.604891	0.31924	0.31924	0.319807	0.32005	0.32005	0.321783	0.32265	0.32397	0.32441	0.324672	0.326585	0.32614	0.326229	0.326229	0.1956	0	0	0	0	0	0.197304	0.32884	0.31006	0.31006	0.31006	0.31006	0.507274	0.791058	0.989364	0.990464	0.996529	1.00058	1.00281
chr11	3109414	3110386	chr11:3109414-3110386	.	.	0.37363	0.5977	0.74708	0.746147	0.694374	0.61998	0.632379	0.74397	0.74397	0.74397	0.74397	0.59521	0.52083	1.11605	1.11605	1.11605	1.08008	0.74708	0.971258	1.12071	1.12071	1.12071	1.12071	1.12071	1.12071	1.12071	1.12071	1.08118	0.496026	0.31006	0.31006	0.31006	0.37207	0.334863	0	0	0	0	0	0	0	0	0	0
chr11	3146282	3146540	chr11:3146282-3146540	.	.	0	0	0	0	0	0	0	0	0	0	0	0	0	0	0	0	0	0	0	0	0	0	0	0	0	0.298904	0.37363	0.37363	0.37363	0.37363	0.37363	0.44832	0.74708	0.74708	0.74708	0.74708	0.74708	0.74708	0.745214	0.74397	0.626199	0.328663	0.31006	0.31006
chr11	3197348	3198537	chr11:3197348-3198537	.	.	0	0	0.260449	0.37207	0.37363	0.37363	0.37363	0.37363	0.37363	0.37363	0.37363	0.37363	0.37363	0.37363	0.37363	0.52301	0.74708	0.67239	0.37363	0.37363	0.37363	0.37363	0.37363	0.37363	0.37363	0.371652	0.372641	0.371652	0.36374	0.356243	0.35	0.034293	0	0	0	0	0	0	0	0	0	0	0	0
chr1	32772995	32774284	chr1:32772995-32774284	.	.	0	0	0	0	0	0	0	0	0	0	0	0	0	0	0	0	0	0	0	0	0	0	0	0	0	0	0	0	0	0	0	0	0	0	0	0	0	0	0	0	0	0	0	0
chr11	5342943	5343512	chr11:5342943-5343512	.	.	1.05892	1.05892	1.05892	1.05892	1.05892	1.04377	1.01717	1.05626	0.708033	0.70589	0.685802	0.240034	0	0	0	0.308637	0.634376	1.05892	1.02862	1.02862	0.959614	0.790534	0.69753	0.570422	0.527582	0.50729	0.50729	0.610123	0.754118	0.92997	0.836994	0.852483	0.485648	0.444316	0.41332	0.41332	0.425129	0.478266	0.524766	0.557981	0.466457	0.41332	0.364255	0.23255
chr11	6632494	6632729	chr11:6632494-6632729	.	.	0.075645	0.252415	0.252842	0.251207	0.23255	0.23255	0.249518	0.381228	0.50848	0.508262	0.50848	0.50902	0.50967	0.511096	0.512686	0.513456	0.308333	0.257672	0.25701	0.256955	0.25657	0.25734	0.25756	0	0	0	0	0	0	0	0	0	0	0	0	0	0	0	0	0	0	0	0	0
chr11	7519832	7520377	chr11:7519832-7520377	.	.	0.155558	0.23264	0.31008	0.263094	0.15451	0.15463	0.15431	0.15439	0.15449	0.15467	0.15485	0.15487	0.155039	0.154891	0.15469	0.155098	0.15514	0	0	0.015487	0.155059	0.15508	0.1554	0.1554	0.155537	0.155754	0.15567	0.155613	0.155651	0.15548	0.1553	0.1552	0.15473	0.154874	0.154996	0.062032	0	0	0	0	0	0	0	0
chr11	7671872	7673313	chr11:7671872-7673313	.	.	0.611908	0.374375	0.20487	0.08549	0	0	0	0	0	0.17122	0.171148	0.17146	0.17146	0.17146	0.17146	0.171685	0.17171	0.171785	0.17196	0.17196	0.17196	0.17211	0.172635	0.17246	0.08623	0	0	0	0	0	0.103626	0.172785	0.259491	0.363629	0.519003	0.623871	0.745655	0.86707	1.04195	1.11005	1.14418	1.085	1.17802	1.29639
chr11	8342919	8343990	chr11:8342919-8343990	.	.	0	0	0	0	0	0	0	0	0	0	0	0	0	0	0	0	0	0	0	0	0	0	0	0	0.188858	0.26971	0.269246	0.26907	0.268042	0.268164	0.268225	0.2947	0.53572	0.53572	0.53572	0.53572	0.53572	0.53572	0.53572	0.48216	0.26792	0.26792	0.2947	0.587984
chr1	32933379	32933592	chr1:32933379-32933592	.	.	0.32441	0.551746	0.65044	0.649378	0.64867	0.64867	0.64867	0.649909	0.68423	0.65212	0.650926	1.20337	1.62618	1.63038	1.63038	1.61431	1.39943	1.43929	1.52787	1.32858	1.17912	1.16251	1.32858	1.22228	0.943255	0.92997	0.860238	0.255793	0.21963	0.235872	0.26577	0.302134	0.065586	0	0	0	0	0.195684	0.324926	0.32265	0.547707	0.623457	0.61998	0.61998
chr11	8687650	8688186	chr11:8687650-8688186	.	.	1.0104	1.08814	1.08881	1.08814	1.08814	1.10576	1.24548	1.12208	1.09034	0.79377	0.778114	0.870611	0.809329	0.779128	0.638121	0.467062	0.49754	0.622155	0.622786	0.623603	0.624008	0.53057	0.53057	0.62458	0.626548	0.627377	0.612391	0.472399	0.474278	0.47434	0.475351	0.445046	0.15897	0.15887	0.15877	0.15885	0.238377	0.4766	0.334319	0.318849	0.399104	0.479528	0.48004	0.47972
chr11	8772727	8773681	chr11:8772727-8773681	.	.	0.28903	0.28882	0.281709	0.26577	0.26577	0.242516	0.20671	0.248052	0.425154	0.53141	0.345462	0.26577	0.242516	0.214979	0.23255	0.245838	0.292334	0.469411	0.454648	0.43915	0.396788	0.43915	0.381289	0.353395	0.18604	0.18604	0.18604	0.242373	0.341552	0.41332	0.384389	0.341552	0.264554	0.224798	0.196375	0.209294	0.23255	0.232918	0.26577	0.26577	0.26577	0.245838	0.251446	0
chr1	32980301	32980636	chr1:32980301-32980636	.	.	0	0	0	0	0.263513	0.26439	0.26439	0.26439	0.263692	0.26322	0.26322	0.42027	0.736666	1.16052	1.32171	1.56054	1.5893	1.58243	1.58002	1.44742	1.21336	0.937522	0.84546	0.84546	0.753328	0.751162	0.711811	0.573492	0.431195	0.170812	0.111624	0.204617	0.344934	0.351698	0.37199	0.409187	0.49878	0.51279	0.511423	0.51066	0.51022	0.509344	0.711912	0.762284
chr11	10657122	10658402	chr11:10657122-10658402	.	.	1.35678	1.43871	1.42236	1.41473	1.10192	0.749628	0.498836	0.50729	0.477346	0.361396	0.36091	0.36091	0.36091	0.2707	0.18049	0.180328	0.054066	0.143582	0.179329	0.23252	0.3572	0.356934	0.447333	0.570245	0.52079	0.49601	0.570428	0.616165	0.685888	0.675329	0.814429	0.86805	0.811462	0.693955	0.744678	0.690854	0.67962	0.782055	0.576853	0.537573	0.537897	0.556667	0.59283	0.617378
chr11	11297482	11298862	chr11:11297482-11298862	.	.	0	0	0	0	0	0	0	0	0	0	0.071656	0.358064	0.3572	0.3572	0.358928	0.468206	0.72291	0.72401	0.72511	0.726436	0.723792	0.72291	0.722034	0.72072	0.721377	0.72072	0.792808	0.973028	1.0779	1.0779	1.08084	0.79434	0.72291	0.72291	0.72445	0.723571	0.72072	0.72072	0.72072	1.08116	1.0828	0.942358	0.652616	0.3622
chr11	12162084	12162369	chr11:12162084-12162369	.	.	0.22228	0.22228	0.223952	0.227332	0	0	0	0	0.230384	0.40313	0.429116	0.418141	0.46153	0.46222	0.433984	0.41332	0.62003	0.678792	0.717834	0.70881	0.69753	0.700186	0.693386	0.527006	0.347204	0.393796	0.416434	0.41332	0.41332	0.451888	0.466663	0.34394	0.22228	0.222698	0.22646	0.21461	0.20671	0.200325	0.192241	0.204643	0.144697	0	0	0
chr11	12366111	12366619	chr11:12366111-12366619	.	.	0.589838	0.583058	0.030775	0.2462	0.30775	0.30775	0.442144	0.64183	0.64867	0.64867	0.654052	0.66661	0.66661	0.66661	0.664816	0.63841	0.64867	0.808921	0.830775	0.618862	0.64867	0.670426	0.377206	0.339643	0.31006	0.283486	0.245838	0.417394	0.61998	0.619054	0.549124	0.444316	0.392659	0.20671	0.20671	0.211878	0.23255	0.224798	0.214462	0.222214	0.235872	0.283486	0.23919	0
chr11	17533515	17534316	chr11:17533515-17534316	.	.	0.23255	0.211878	0.20671	0.20671	0.1571	0	0	0	0	0	0	0	0	0	0	0	0	0	0	0	0	0.078924	0.166585	0.367864	0.380256	0.37199	0.409187	0.418486	0.459814	0.46498	0.475508	0.48002	0.4849	0.485876	0.48002	0.483924	0.48242	0.465297	0.416331	0.24495	0.24495	0.243974	0.24007	0.238654
chr11	17606139	17606868	chr11:17606139-17606868	.	.	0.32572	0.3253	0.3253	0.32441	0.32441	0.316715	0.32441	0.32441	0.32441	0.325035	0.033066	0	0	0	0.204576	0.341156	0.34194	0.34194	0.342634	0.343029	0.344613	0.347123	0.34793	0.34793	0.34793	0.340356	0.31006	0.26577	0.24916	0.239193	0	0	0	0.235871	0.26577	0.26577	0.238086	0.194308	0.194308	0.202576	0.20671	0.222214	0.21963	0.222214
chr11	17760425	17761028	chr11:17760425-17761028	.	.	0.64516	0.64586	0.64691	0.64691	0.647086	0.64779	0.64691	0.64691	0.646735	0.64516	0.64516	0.63257	0.770308	0.769958	0.529698	0.32265	0.31006	0.31006	0.31006	0.31006	0.313108	0.320728	0.296773	0.24916	0.249898	0.198442	0.18604	0.20671	0.020671	0	0	0	0	0	0	0	0	0	0	0	0	0	0	0
chr11	18770327	18770916	chr11:18770327-18770916	.	.	0.5167	0.57106	0.775036	0.976461	1.02782	1.08815	1.1718	1.14877	1.04274	1.26505	1.34849	1.08877	1.28255	1.59343	1.99346	1.98612	1.76491	1.5885	1.37566	1.40335	1.44591	1.41687	1.63958	1.74557	2.03868	1.95944	2.01137	1.88356	1.80515	1.84004	2.02587	2.43877	3.03462	3.97016	4.80604	5.714	6.40996	7.22962	8.65887	9.3515	9.60684	12.0052	13.3951	13.04
chr11	18775407	18776020	chr11:18775407-18776020	.	.	0.263336	0.18812	0.18812	0.18839	0.37658	0.37676	0.377055	0.37741	0.37795	0.56688	0.416414	0.37915	0.37915	0.379638	0.379516	0.37976	0.380159	0.38033	0.38033	0.285634	0.189858	0.360258	0.37976	0.37976	0.285099	0.190094	0.190123	0.19021	0.19027	0.190789	0.190944	0.19119	0.191523	0.383886	0.385725	0.387028	0.309566	0.19328	0.194158	0.19422	0.19422	0.253275	0.39023	0.390742
chr1	33295303	33295820	chr1:33295303-33295820	.	.	0	0.162785	0.23255	0.24916	0.23255	0.217046	0.249898	0.268468	0.29275	0.29275	0.303949	0.30775	0.312748	0.414848	0.62346	0.61535	0.546935	0.300949	0.277413	0.2728	0.266804	0.26208	0.26556	0.43215	0.54547	0.54547	0.540614	0.531794	0.53141	0.318898	0.242516	0.23255	0.246735	0.26092	0.26092	0.255943	0.26976	0.268544	0.240048	0	0	0	0	0
chr11	36149679	36150612	chr11:36149679-36150612	.	.	0.511481	0.60298	0.538567	0.53141	0.53141	0.524767	0.46498	0.454662	0.601427	0.55802	0.54355	0.465005	0.55802	0.613145	0.53141	0.60451	0.60451	0.596129	0.60298	0.567043	0.53141	0.807074	0.90454	0.693448	0.60298	0.602524	0.600459	0.30008	0.30008	0.300736	0.300876	0.45113	0.60146	0.601764	0.603745	0.600606	0.510623	0.30156	0.331702	0.604051	0.60451	0.605588	0.607438	0.60915
chr11	43004395	43005144	chr11:43004395-43005144	.	.	0	0	0	0	0	0	0	0	0	0	0	0	0	0	0	0	0	0	0	0	0	0	0	0	0	0	0	0	0	0	0	0	0	0	0	0	0	0	0	0	0	0	0	0.224178
chr11	44004995	44006052	chr11:44004995-44006052	.	.	0.26577	0.367117	0.037363	0	0	0	0	0	0	0	0	0	0.074414	0.37207	0.353467	0.37207	0.37207	0.31006	0.31006	0.305631	0.242516	0.23255	0.23255	0.23255	0.262448	0.296773	0.366025	0.37363	0.112089	0.148984	0.37363	0.37363	0.37363	0.37363	0.37363	0.37363	0.37363	0.37363	0.37363	0.37363	0.37363	0.5977	0.74708	0.74708
chr11	44301507	44302208	chr11:44301507-44302208	.	.	0	0	0	0	0	0	0	0	0	0	0	0	0	0	0	0	0	0	0	0.173485	0.336252	0.33339	0.33339	0.33339	0.312393	0.31006	0.31006	0.358749	0.53141	0.504838	0.46498	0.46498	0.46498	0.734065	1.06958	1.03314	1.2467	1.25713	1.23995	1.08496	0.92997	0.92997	1.12596	1.17912
chr11	44531223	44532376	chr11:44531223-44532376	.	.	1.04507	1.04775	1.01496	0.93004	1.00332	1.05175	1.05268	1.05268	1.02815	0.93004	0.93004	0.93004	0.916754	0.796829	0.457536	0.35199	0.351574	0.326832	0.343604	0.352822	0.352614	0.35199	0.351678	0.352302	0.352718	0.35387	0.35303	0.422874	0.632614	0.351886	0.352094	0.35303	0.351886	0.352614	0.35303	0.35303	0.35199	0.352614	0.353765	0.35429	0.35513	0.3545	0.35408	0.17683
chr11	44569623	44570896	chr11:44569623-44570896	.	.	1.62751	1.42424	1.30974	1.18358	1.33579	1.25834	1.21783	1.34533	1.25221	1.13877	0.925206	0.971988	0.998695	1.14301	1.00282	1.0057	0.943976	0.938982	0.96347	0.801214	0.721352	0.77501	0.758672	0.623734	0.5828	0.487168	0.4865	0.615335	0.541146	0.49318	0.602878	0.688624	0.804585	0.858438	0.90748	1.04431	1.00153	0.937153	0.958612	0.907136	0.930069	0.891773	0.864412	0.735522
chr11	44602139	44603152	chr11:44602139-44603152	.	.	0.963913	0.821072	0.675693	0.489489	0.47285	0.474397	0.460422	0.459825	0.373596	0.16101	0.149665	0.144486	0.1431	0.142078	0.124915	0.135156	0.143834	0.130615	0.224784	0.142142	0.13288	0.139163	0.144235	0.144995	0.145136	0.143609	0.146414	0.26342	0.287448	0.294081	0.329443	0.416968	0.427409	0.594728	0.580476	0.5694	0.561425	0.558825	0.55171	0.52784	0.572762	0.519376	0.459962	0.363145
chr11	44603787	44604668	chr11:44603787-44604668	.	.	1.34846	1.34306	1.29261	1.2585	1.49854	1.82847	2.0041	1.84431	1.84432	1.94548	1.85372	1.78355	1.78725	1.69791	1.75985	1.7287	1.78706	1.88943	1.77932	1.39235	1.40568	1.19116	1.09418	1.06986	1.07308	0.944735	0.874085	0.937897	0.989878	0.939837	0.76363	0.733421	0.616912	0.641139	0.783235	0.65544	0.57787	0.491754	0.407788	0.343387	0.268019	0.29091	0.30999	0.307605
chr11	44612671	44613680	chr11:44612671-44613680	.	.	0.686188	0.503063	0.34276	0.332534	0.30999	0.282689	0.17782	0.070177	0	0	0	0.077515	0.238466	0.315626	0.35608	0.35608	0.355762	0.355126	0.35449	0.354967	0.35502	0.354967	0.355338	0.35608	0.356451	0.410115	0.53496	0.338704	0.17808	0.178242	0.17835	0.17835	0.177898	0.355232	0.355285	0.354544	0.352943	0.3519	0.351952	0.669616	0.705895	0.566279	0.548585	0.707237
chr11	44616803	44617324	chr11:44616803-44617324	.	.	0.16912	0	0	0	0	0	0	0	0.18579	0.18755	0.18755	0.18755	0.189326	0.188438	0.187846	0.188142	0.187846	0.18755	0.184143	0.181316	0.17914	0.18186	0.173459	0.086975	0	0	0	0	0	0.071928	0.179684	0.18186	0.18186	0.185552	0.300619	0.376196	0.382192	0.396148	0.409423	0.409006	0.412648	0.413296	0.414376	0.516879
chr11	44628103	44628888	chr11:44628103-44628888	.	.	0.664875	0.66426	0.66426	0.66426	0.664998	0.66549	0.66549	0.66549	0.66549	0.66549	0.578407	0.44529	0.419714	0.392669	0.20671	0.218059	0.222856	0.222895	0.203785	0.18604	0.18604	0.26042	0.380256	0.41332	0.627187	0.903477	0.90562	0.885155	0.735789	0.55295	0.432827	0.42925	0.42925	0.459816	0.547874	0.50729	0.50729	0.355082	0.371994	0.490382	0.387505	0.545487	0.57145	0.579766
[truncated: 6,507 more rows]
[truncated: 456 more columns]

## Sheet: Supp. Fig4b (CTCF)
@{"upstream":[2500],"downstream":[2500],"body":[0],"bin size":[10],"ref point":["center"],"verbose":false,"bin avg type":"mean","missing data as zero":true,"min threshold":null,"max threshold":null,"scale":1,"skip zeros":false,"nan after end":false,"proc number":1,"sort regions":"keep","sort using":"mean","unscaled 5 prime":[0],"unscaled 3 prime":[0],"group_labels":["dmr.N.MS.hypo.diff.bed","bg.d…
[truncated: 7,490 more rows]
[truncated: 456 more columns]

[truncated: 4 more sheets: Supp. Fig4b (BATF), Supp. Fig4b (PAX8), Supp. Fig 4d, Supp. Fig 4e]
