# Supplementary material for: Single-cell Atlas of common variable immunodeficiency shows germinal center-associated epigenetic dysregulation in B-cell responses
Source: Nat Commun. 2022 Apr 1;13:1779. doi: 10.1038/s41467-022-29450-x (PMC8975885; doi:10.1038/s41467-022-29450-x)
Supplement: Supplementary file 19 — Source Data [file 41467_2022_29450_MOESM19_ESM.zip › Source datasets/Source Data Suppl. Figure 5.xlsx]

## Sheet: Supp. Fig 5b
	US.naive.HD	CD3.naive.HD	CD40L.naive.HD	US.memory.HD	CD3.memory.HD	CD40L.memory.HD	US.naive.CVID	CD3.naive.CVID	CD40L.naive.CVID	US.memory.CVID	CD3.memory.CVID	CD40L.memory.CVID
CD80	-1.03309	-0.440421	1.88961	-0.0168605	1.5522	-0.00552863	-1.03309	-0.675034	0.330744	-1.03309	0.921839	-0.457281
CD86	-0.768723	-0.20382	-0.346516	0.424131	2.02357	-0.405916	-0.780488	-0.608834	-1.10122	1.03122	1.43618	-0.699583
CD69	-0.628286	2.08975	0.0199991	-1.06205	-0.0385393	-0.600111	-0.312042	1.96634	-0.117253	-0.719761	-0.107014	-0.491034
CD38	-0.335068	1.21374	-0.398195	-0.959453	1.15668	-0.909052	-0.623386	1.47408	-0.297926	-0.851324	1.41727	-0.88738
CD19	-0.536549	-1.10254	0.890635	-0.783107	-1.43746	0.44663	-0.283699	-0.28334	1.98294	-0.218091	0.0272221	1.29736
HLA-DRA	-0.410474	1.14506	0.475773	-0.899117	-1.59671	-0.822057	-0.0866547	1.7552	0.995146	0.6529	-0.493662	-0.715401
FAS	-1.00412	0.530891	-0.448201	-0.912859	1.61699	-0.0279893	-0.962856	0.821261	-0.487255	-0.843096	1.86759	-0.150352
FCER2	-0.384552	0.58188	-0.805587	-0.526076	1.7611	-0.879803	-0.386173	0.568156	-0.892895	-0.0620979	1.91175	-0.885697
CD70	-0.766308	-0.0837341	-0.710874	0.310312	2.26316	-0.315904	-0.704121	-0.739263	-0.565636	-0.569645	1.69092	0.1911
CD83	-0.741734	0.641623	0.401924	-1.87899	1.32487	-0.507171	-0.525889	1.17048	-0.212253	-0.631367	1.42369	-0.465178

## Sheet: Supp. Fig 5c
Plot generated with data presented in Supplementary Data 7
