# Supplementary material for: Single-cell Atlas of common variable immunodeficiency shows germinal center-associated epigenetic dysregulation in B-cell responses
Source: Nat Commun. 2022 Apr 1;13:1779. doi: 10.1038/s41467-022-29450-x (PMC8975885; doi:10.1038/s41467-022-29450-x)
Supplement: Supplementary file 19 — Source Data [file 41467_2022_29450_MOESM19_ESM.zip › Source datasets/Source Data Suppl. Figure 6.xlsx]

## Sheet: Supp. Fig 6a
Data for UMAP representation can be access from ‘Activated PBMCs Twins scRNA-seq’ dataset at https://single-cell-atlas-cvid.cellgeni.sanger.ac.uk/

## Sheet: Supp. Fig 6b
Graph generated from data in Supplementary Data 8

## Sheet: Supp. Fig 6c
Graph generated from data in Supplementary Data 8
