# Supplementary material for: Single-cell Atlas of common variable immunodeficiency shows germinal center-associated epigenetic dysregulation in B-cell responses
Source: Nat Commun. 2022 Apr 1;13:1779. doi: 10.1038/s41467-022-29450-x (PMC8975885; doi:10.1038/s41467-022-29450-x)
Supplement: Supplementary file 19 — Source Data [file 41467_2022_29450_MOESM19_ESM.zip › Source datasets/Source Data Suppl. Figure 7.xlsx]

## Sheet: Supp. Fig 7a
amp.id	WC.strand	contig	position	reads.ME	reads.UM	percent.ME	methylation.region.info	torrent_id	id	donor	cell_type	disease	subtype	dmr	total_reads	Gene
C_SP_37.2953	C	chr12	8612741	51	330	13.39	None	101_212	27	C8	USM	control	control	dmr37	381	AICDA
C_SP_37.2953	C	chr12	8612741	25	119	17.36	None	102_212	44	C2	SM	control	control	dmr37	144	AICDA
C_SP_37.2953	C	chr12	8612741	66	127	34.2	None	103_212	23	C2	USM	control	control	dmr37	193	AICDA
C_SP_37.2953	C	chr12	8612741	24	43	35.82	None	103_226	51	C12	SM	control	control	dmr37	67	AICDA
C_SP_37.2953	C	chr12	8612741	54	145	27.14	None	104_212	50	C10	SM	control	control	dmr37	199	AICDA
C_SP_37.2953	C	chr12	8612741	26	54	32.5	None	105_212	22	C1	USM	control	control	dmr37	80	AICDA
C_SP_37.2953	C	chr12	8612741	47	12	79.66	None	105_226	6	C8	N	control	control	dmr37	59	AICDA
C_SP_37.2953	C	chr12	8612741	21	218	8.79	None	106_212	43	C1	SM	control	control	dmr37	239	AICDA
C_SP_37.2953	C	chr12	8612741	33	148	18.23	None	107_212	54	CVID3	SM	cvid	cvid_2	dmr37	181	AICDA
C_SP_37.2953	C	chr12	8612741	98	191	33.91	None	108_212	26	C7	USM	control	control	dmr37	289	AICDA
C_SP_37.2953	C	chr12	8612741	42	24	63.64	None	108_226	21	CVID68	N	cvid	cvid_1b	dmr37	66	AICDA
C_SP_37.2953	C	chr12	8612741	91	32	73.98	None	109_224	7	C9	N	control	control	dmr37	123	AICDA
C_SP_37.2953	C	chr12	8612741	32	45	41.56	None	110_224	59	CVID33	SM	cvid	cvid_1b	dmr37	77	AICDA
C_SP_37.2953	C	chr12	8612741	31	35	46.97	None	110_228	30b	C12	USM	control	control	dmr37	66	AICDA
C_SP_37.2953	C	chr12	8612741	20	123	13.99	None	111_224	48	C8	SM	control	control	dmr37	143	AICDA
C_SP_37.2953	C	chr12	8612741	67	46	59.29	None	112_224	20	CVID37	N	cvid	cvid_1a	dmr37	113	AICDA
C_SP_37.2953	C	chr12	8612741	48	240	16.67	None	113_224	45	C3	SM	control	control	dmr37	288	AICDA
C_SP_37.2953	C	chr12	8612741	92	10	90.2	None	114_224	14	CVID23	N	cvid	cvid_1b	dmr37	102	AICDA
C_SP_37.2953	C	chr12	8612741	29	78	27.1	None	115_224	31	C13	USM	control	control	dmr37	107	AICDA
C_SP_37.2953	C	chr12	8612741	24	83	22.43	None	116_224	56	CVID23	SM	cvid	cvid_1b	dmr37	107	AICDA
C_SP_37.2953	C	chr12	8612741	37	14	72.55	None	117_228	25	C7L	USM	control	control	dmr37	51	AICDA
C_SP_37.2953	C	chr12	8612741	63	133	32.14	None	118_224	63	CVID68	SM	cvid	cvid_1b	dmr37	196	AICDA
C_SP_37.2953	C	chr12	8612741	40	188	17.54	None	119_224	49b	C9	SM	control	control	dmr37	228	AICDA
C_SP_37.2953	C	chr12	8612741	54	168	24.32	None	120_224	53b	CVID1	SM	cvid	cvid_1a	dmr37	222	AICDA
C_SP_37.2953	C	chr12	8612741	24	68	26.09	None	121_224	60	CVID34	SM	cvid	cvid_1a	dmr37	92	AICDA
C_SP_37.2953	C	chr12	8612741	36	74	32.73	None	122_224	58	CVID29	SM	cvid	cvid_1b	dmr37	110	AICDA
C_SP_37.2953	C	chr12	8612741	45	158	22.17	None	123_224	52b	C13	SM	control	control	dmr37	203	AICDA
C_SP_37.2953	C	chr12	8612741	35	16	68.63	None	125_226	18	CVID34	N	cvid	cvid_1a	dmr37	51	AICDA
C_SP_37.2953	C	chr12	8612741	34	20	62.96	None	126_226	5	C7	N	control	control	dmr37	54	AICDA
C_SP_37.2953	C	chr12	8612741	58	28	67.44	None	129_228	15	CVID25	N	cvid	cvid_2	dmr37	86	AICDA
C_SP_37.2953	C	chr12	8612741	54	14	79.41	None	130_228	13	CVID18	N	cvid	cvid_1b	dmr37	68	AICDA
W_SP_9.10783	W	chr1	85279492	1910	1364	58.34	None	101_212	27	C8	USM	control	control	dmr9	3274	BCL10
W_SP_9.10783	W	chr1	85279492	168	541	23.7	None	101_226	57b	CVID25	SM	cvid	cvid_2	dmr9	709	BCL10
W_SP_9.10783	W	chr1	85279492	427	953	30.94	None	102_212	44	C2	SM	control	control	dmr9	1380	BCL10
W_SP_9.10783	W	chr1	85279492	214	9	95.96	None	102_226	16	CVID29	N	cvid	cvid_1b	dmr9	223	BCL10
W_SP_9.10783	W	chr1	85279492	1580	519	75.27	None	103_212	23	C2	USM	control	control	dmr9	2099	BCL10
W_SP_9.10783	W	chr1	85279492	176	589	23.01	None	103_226	51	C12	SM	control	control	dmr9	765	BCL10
W_SP_9.10783	W	chr1	85279492	510	970	34.46	None	104_212	50	C10	SM	control	control	dmr9	1480	BCL10
W_SP_9.10783	W	chr1	85279492	163	268	37.82	None	104_226	55	CVID18	SM	cvid	cvid_1b	dmr9	431	BCL10
W_SP_9.10783	W	chr1	85279492	1456	607	70.58	None	105_212	22	C1	USM	control	control	dmr9	2063	BCL10
W_SP_9.10783	W	chr1	85279492	720	46	93.99	None	105_226	6	C8	N	control	control	dmr9	766	BCL10
W_SP_9.10783	W	chr1	85279492	725	1957	27.03	None	106_212	43	C1	SM	control	control	dmr9	2682	BCL10
W_SP_9.10783	W	chr1	85279492	351	24	93.6	None	106_226	4b	C7L	N	control	control	dmr9	375	BCL10
W_SP_9.10783	W	chr1	85279492	635	961	39.79	None	107_212	54	CVID3	SM	cvid	cvid_2	dmr9	1596	BCL10
W_SP_9.10783	W	chr1	85279492	626	52	92.33	None	107_226	10	C13	N	control	control	dmr9	678	BCL10
W_SP_9.10783	W	chr1	85279492	1069	875	54.99	None	108_212	26	C7	USM	control	control	dmr9	1944	BCL10
W_SP_9.10783	W	chr1	85279492	626	107	85.4	None	108_226	21	CVID68	N	cvid	cvid_1b	dmr9	733	BCL10
W_SP_9.10783	W	chr1	85279492	859	55	93.98	None	109_224	7	C9	N	control	control	dmr9	914	BCL10
W_SP_9.10783	W	chr1	85279492	161	98	62.16	None	109_228	37	CVID29	USM	cvid	cvid_1b	dmr9	259	BCL10
W_SP_9.10783	W	chr1	85279492	352	200	63.77	None	110_224	59	CVID33	SM	cvid	cvid_1b	dmr9	552	BCL10
W_SP_9.10783	W	chr1	85279492	363	353	50.7	None	110_228	30b	C12	USM	control	control	dmr9	716	BCL10
W_SP_9.10783	W	chr1	85279492	263	474	35.69	None	111_224	48	C8	SM	control	control	dmr9	737	BCL10
W_SP_9.10783	W	chr1	85279492	273	140	66.1	None	111_228	38b	CVID33	USM	cvid	cvid_1b	dmr9	413	BCL10
W_SP_9.10783	W	chr1	85279492	719	189	79.19	None	112_224	20	CVID37	N	cvid	cvid_1a	dmr9	908	BCL10
W_SP_9.10783	W	chr1	85279492	264	186	58.67	None	112_228	39	CVID34	USM	cvid	cvid_1a	dmr9	450	BCL10
W_SP_9.10783	W	chr1	85279492	377	821	31.47	None	113_224	45	C3	SM	control	control	dmr9	1198	BCL10
W_SP_9.10783	W	chr1	85279492	188	118	61.44	None	113_228	33	CVID3	USM	cvid	cvid_2	dmr9	306	BCL10
W_SP_9.10783	W	chr1	85279492	583	27	95.57	None	114_224	14	CVID23	N	cvid	cvid_1b	dmr9	610	BCL10
W_SP_9.10783	W	chr1	85279492	232	74	75.82	None	114_228	24	C3	USM	control	control	dmr9	306	BCL10
W_SP_9.10783	W	chr1	85279492	645	362	64.05	None	115_224	31	C13	USM	control	control	dmr9	1007	BCL10
W_SP_9.10783	W	chr1	85279492	123	51	70.69	None	115_228	34	CVID18	USM	cvid	cvid_1b	dmr9	174	BCL10
W_SP_9.10783	W	chr1	85279492	349	341	50.58	None	116_224	56	CVID23	SM	cvid	cvid_1b	dmr9	690	BCL10
W_SP_9.10783	W	chr1	85279492	108	80	57.45	None	116_228	28	C9	USM	control	control	dmr9	188	BCL10
W_SP_9.10783	W	chr1	85279492	215	186	53.62	None	117_224	62	CVID37	SM	cvid	cvid_1a	dmr9	401	BCL10
W_SP_9.10783	W	chr1	85279492	299	151	66.44	None	117_228	25	C7L	USM	control	control	dmr9	450	BCL10
W_SP_9.10783	W	chr1	85279492	675	449	60.05	None	118_224	63	CVID68	SM	cvid	cvid_1b	dmr9	1124	BCL10
W_SP_9.10783	W	chr1	85279492	215	90	70.49	None	118_228	42	CVID68	USM	cvid	cvid_1b	dmr9	305	BCL10
W_SP_9.10783	W	chr1	85279492	278	1015	21.5	None	119_224	49b	C9	SM	control	control	dmr9	1293	BCL10
W_SP_9.10783	W	chr1	85279492	294	161	64.62	None	119_228	41	CVID37	USM	cvid	cvid_1a	dmr9	455	BCL10
W_SP_9.10783	W	chr1	85279492	796	678	54	None	120_224	53b	CVID1	SM	cvid	cvid_1a	dmr9	1474	BCL10
W_SP_9.10783	W	chr1	85279492	208	113	64.8	None	120_228	36	CVID25	USM	cvid	cvid_2	dmr9	321	BCL10
W_SP_9.10783	W	chr1	85279492	275	338	44.86	None	121_224	60	CVID34	SM	cvid	cvid_1a	dmr9	613	BCL10
W_SP_9.10783	W	chr1	85279492	213	110	65.94	None	121_228	40	CVID36	USM	cvid	cvid_1b	dmr9	323	BCL10
W_SP_9.10783	W	chr1	85279492	242	332	42.16	None	122_224	58	CVID29	SM	cvid	cvid_1b	dmr9	574	BCL10
W_SP_9.10783	W	chr1	85279492	359	141	71.8	None	122_228	35b	CVID23	USM	cvid	cvid_1b	dmr9	500	BCL10
W_SP_9.10783	W	chr1	85279492	356	788	31.12	None	123_224	52b	C13	SM	control	control	dmr9	1144	BCL10
W_SP_9.10783	W	chr1	85279492	42	11	79.25	None	123_228	29	C10	USM	control	control	dmr9	53	BCL10
W_SP_9.10783	W	chr1	85279492	146	112	56.59	None	124_228	32b	CVID1	USM	cvid	cvid_1a	dmr9	258	BCL10
W_SP_9.10783	W	chr1	85279492	792	92	89.59	None	125_226	18	CVID34	N	cvid	cvid_1a	dmr9	884	BCL10
W_SP_9.10783	W	chr1	85279492	187	11	94.44	None	125_228	12	CVID3	N	cvid	cvid_2	dmr9	198	BCL10
W_SP_9.10783	W	chr1	85279492	604	31	95.12	None	126_226	5	C7	N	control	control	dmr9	635	BCL10
W_SP_9.10783	W	chr1	85279492	272	22	92.52	None	126_228	2	C2	N	control	control	dmr9	294	BCL10
W_SP_9.10783	W	chr1	85279492	384	286	57.31	None	127_226	61	CVID36	SM	cvid	cvid_1b	dmr9	670	BCL10
W_SP_9.10783	W	chr1	85279492	73	1	98.65	None	127_228	1	C1	N	control	control	dmr9	74	BCL10
W_SP_9.10783	W	chr1	85279492	436	11	97.54	None	128_226	3	C3	N	control	control	dmr9	447	BCL10
W_SP_9.10783	W	chr1	85279492	223	25	89.92	None	128_228	17	CVID33	N	cvid	cvid_1b	dmr9	248	BCL10
W_SP_9.10783	W	chr1	85279492	636	71	89.96	None	129_228	15	CVID25	N	cvid	cvid_2	dmr9	707	BCL10
W_SP_9.10783	W	chr1	85279492	109	272	28.61	None	130_226	47	C7	SM	control	control	dmr9	381	BCL10
W_SP_9.10783	W	chr1	85279492	474	18	96.34	None	130_228	13	CVID18	N	cvid	cvid_1b	dmr9	492	BCL10
W_SP_9.10783	W	chr1	85279492	1191	69	94.52	None	131_226	8b	C10	N	control	control	dmr9	1260	BCL10
W_SP_9.10783	W	chr1	85279492	241	43	84.86	None	131_228	19	CVID36	N	cvid	cvid_1b	dmr9	284	BCL10
W_SP_9.10783	W	chr1	85279492	441	26	94.43	None	132_226	9	C12	N	control	control	dmr9	467	BCL10
C_SP_109.17548	C	chr20	31721915	209	710	22.74	None	101_212	27	C8	USM	control	control	dmr109	919	BCL2L1
C_SP_109.17548	C	chr20	31721915	29	515	5.33	None	101_226	57b	CVID25	SM	cvid	cvid_2	dmr109	544	BCL2L1
C_SP_109.17548	C	chr20	31721915	150	496	23.22	None	102_212	44	C2	SM	control	control	dmr109	646	BCL2L1
C_SP_109.17548	C	chr20	31721915	528	61	89.64	None	102_226	16	CVID29	N	cvid	cvid_1b	dmr109	589	BCL2L1
C_SP_109.17548	C	chr20	31721915	616	1133	35.22	None	103_212	23	C2	USM	control	control	dmr109	1749	BCL2L1
C_SP_109.17548	C	chr20	31721915	63	527	10.68	None	103_226	51	C12	SM	control	control	dmr109	590	BCL2L1
C_SP_109.17548	C	chr20	31721915	314	2270	12.15	None	104_212	50	C10	SM	control	control	dmr109	2584	BCL2L1
C_SP_109.17548	C	chr20	31721915	48	161	22.97	None	104_226	55	CVID18	SM	cvid	cvid_1b	dmr109	209	BCL2L1
C_SP_109.17548	C	chr20	31721915	181	349	34.15	None	105_212	22	C1	USM	control	control	dmr109	530	BCL2L1
C_SP_109.17548	C	chr20	31721915	610	86	87.64	None	105_226	6	C8	N	control	control	dmr109	696	BCL2L1
C_SP_109.17548	C	chr20	31721915	144	1442	9.08	None	106_212	43	C1	SM	control	control	dmr109	1586	BCL2L1
C_SP_109.17548	C	chr20	31721915	336	19	94.65	None	106_226	4b	C7L	N	control	control	dmr109	355	BCL2L1
C_SP_109.17548	C	chr20	31721915	97	743	11.55	None	107_212	54	CVID3	SM	cvid	cvid_2	dmr109	840	BCL2L1
C_SP_109.17548	C	chr20	31721915	470	66	87.69	None	107_226	10	C13	N	control	control	dmr109	536	BCL2L1
C_SP_109.17548	C	chr20	31721915	475	1140	29.41	None	108_212	26	C7	USM	control	control	dmr109	1615	BCL2L1
C_SP_109.17548	C	chr20	31721915	380	79	82.79	None	108_226	21	CVID68	N	cvid	cvid_1b	dmr109	459	BCL2L1
C_SP_109.17548	C	chr20	31721915	536	127	80.84	None	109_224	7	C9	N	control	control	dmr109	663	BCL2L1
C_SP_109.17548	C	chr20	31721915	82	83	49.7	None	109_228	37	CVID29	USM	cvid	cvid_1b	dmr109	165	BCL2L1
C_SP_109.17548	C	chr20	31721915	132	223	37.18	None	110_224	59	CVID33	SM	cvid	cvid_1b	dmr109	355	BCL2L1
C_SP_109.17548	C	chr20	31721915	221	215	50.69	None	110_228	30b	C12	USM	control	control	dmr109	436	BCL2L1
C_SP_109.17548	C	chr20	31721915	52	422	10.97	None	111_224	48	C8	SM	control	control	dmr109	474	BCL2L1
C_SP_109.17548	C	chr20	31721915	168	64	72.41	None	111_228	38b	CVID33	USM	cvid	cvid_1b	dmr109	232	BCL2L1
C_SP_109.17548	C	chr20	31721915	480	190	71.64	None	112_224	20	CVID37	N	cvid	cvid_1a	dmr109	670	BCL2L1
C_SP_109.17548	C	chr20	31721915	99	194	33.79	None	112_228	39	CVID34	USM	cvid	cvid_1a	dmr109	293	BCL2L1
C_SP_109.17548	C	chr20	31721915	94	665	12.38	None	113_224	45	C3	SM	control	control	dmr109	759	BCL2L1
C_SP_109.17548	C	chr20	31721915	88	121	42.11	None	113_228	33	CVID3	USM	cvid	cvid_2	dmr109	209	BCL2L1
C_SP_109.17548	C	chr20	31721915	1113	157	87.64	None	114_224	14	CVID23	N	cvid	cvid_1b	dmr109	1270	BCL2L1
C_SP_109.17548	C	chr20	31721915	68	87	43.87	None	114_228	24	C3	USM	control	control	dmr109	155	BCL2L1
C_SP_109.17548	C	chr20	31721915	299	398	42.9	None	115_224	31	C13	USM	control	control	dmr109	697	BCL2L1
C_SP_109.17548	C	chr20	31721915	40	39	50.63	None	115_228	34	CVID18	USM	cvid	cvid_1b	dmr109	79	BCL2L1
C_SP_109.17548	C	chr20	31721915	136	180	43.04	None	116_224	56	CVID23	SM	cvid	cvid_1b	dmr109	316	BCL2L1
C_SP_109.17548	C	chr20	31721915	59	93	38.82	None	116_228	28	C9	USM	control	control	dmr109	152	BCL2L1
C_SP_109.17548	C	chr20	31721915	67	178	27.35	None	117_224	62	CVID37	SM	cvid	cvid_1a	dmr109	245	BCL2L1
C_SP_109.17548	C	chr20	31721915	123	127	49.2	None	117_228	25	C7L	USM	control	control	dmr109	250	BCL2L1
C_SP_109.17548	C	chr20	31721915	226	276	45.02	None	118_224	63	CVID68	SM	cvid	cvid_1b	dmr109	502	BCL2L1
C_SP_109.17548	C	chr20	31721915	107	51	67.72	None	118_228	42	CVID68	USM	cvid	cvid_1b	dmr109	158	BCL2L1
C_SP_109.17548	C	chr20	31721915	75	766	8.92	None	119_224	49b	C9	SM	control	control	dmr109	841	BCL2L1
C_SP_109.17548	C	chr20	31721915	132	154	46.15	None	119_228	41	CVID37	USM	cvid	cvid_1a	dmr109	286	BCL2L1
C_SP_109.17548	C	chr20	31721915	426	622	40.65	None	120_224	53b	CVID1	SM	cvid	cvid_1a	dmr109	1048	BCL2L1
C_SP_109.17548	C	chr20	31721915	101	178	36.2	None	120_228	36	CVID25	USM	cvid	cvid_2	dmr109	279	BCL2L1
C_SP_109.17548	C	chr20	31721915	96	436	18.05	None	121_224	60	CVID34	SM	cvid	cvid_1a	dmr109	532	BCL2L1
C_SP_109.17548	C	chr20	31721915	160	138	53.69	None	121_228	40	CVID36	USM	cvid	cvid_1b	dmr109	298	BCL2L1
C_SP_109.17548	C	chr20	31721915	84	314	21.11	None	122_224	58	CVID29	SM	cvid	cvid_1b	dmr109	398	BCL2L1
C_SP_109.17548	C	chr20	31721915	224	139	61.71	None	122_228	35b	CVID23	USM	cvid	cvid_1b	dmr109	363	BCL2L1
C_SP_109.17548	C	chr20	31721915	95	824	10.34	None	123_224	52b	C13	SM	control	control	dmr109	919	BCL2L1
C_SP_109.17548	C	chr20	31721915	186	158	54.07	None	123_228	29	C10	USM	control	control	dmr109	344	BCL2L1
C_SP_109.17548	C	chr20	31721915	22	461	4.55	None	124_224	46	C7L	SM	control	control	dmr109	483	BCL2L1
C_SP_109.17548	C	chr20	31721915	64	136	32	None	124_228	32b	CVID1	USM	cvid	cvid_1a	dmr109	200	BCL2L1
C_SP_109.17548	C	chr20	31721915	496	89	84.79	None	125_226	18	CVID34	N	cvid	cvid_1a	dmr109	585	BCL2L1
C_SP_109.17548	C	chr20	31721915	249	12	95.4	None	125_228	12	CVID3	N	cvid	cvid_2	dmr109	261	BCL2L1
C_SP_109.17548	C	chr20	31721915	326	52	86.24	None	126_226	5	C7	N	control	control	dmr109	378	BCL2L1
C_SP_109.17548	C	chr20	31721915	148	13	91.93	None	126_228	2	C2	N	control	control	dmr109	161	BCL2L1
C_SP_109.17548	C	chr20	31721915	159	217	42.29	None	127_226	61	CVID36	SM	cvid	cvid_1b	dmr109	376	BCL2L1
C_SP_109.17548	C	chr20	31721915	212	19	91.77	None	127_228	1	C1	N	control	control	dmr109	231	BCL2L1
C_SP_109.17548	C	chr20	31721915	255	29	89.79	None	128_226	3	C3	N	control	control	dmr109	284	BCL2L1
C_SP_109.17548	C	chr20	31721915	114	23	83.21	None	128_228	17	CVID33	N	cvid	cvid_1b	dmr109	137	BCL2L1
C_SP_109.17548	C	chr20	31721915	657	110	85.66	None	129_228	15	CVID25	N	cvid	cvid_2	dmr109	767	BCL2L1
C_SP_109.17548	C	chr20	31721915	19	188	9.18	None	130_226	47	C7	SM	control	control	dmr109	207	BCL2L1
C_SP_109.17548	C	chr20	31721915	500	51	90.74	None	130_228	13	CVID18	N	cvid	cvid_1b	dmr109	551	BCL2L1
C_SP_109.17548	C	chr20	31721915	1036	80	92.83	None	131_226	8b	C10	N	control	control	dmr109	1116	BCL2L1
C_SP_109.17548	C	chr20	31721915	187	56	76.95	None	131_228	19	CVID36	N	cvid	cvid_1b	dmr109	243	BCL2L1
C_SP_109.17548	C	chr20	31721915	306	41	88.18	None	132_226	9	C12	N	control	control	dmr109	347	BCL2L1
C_SP_137.12286	C	chr3	187750502	420	3681	10.24	None	101_212	27	C8	USM	control	control	dmr137	4101	BCL6
C_SP_137.12286	C	chr3	187750502	194	944	17.05	None	101_226	57b	CVID25	SM	cvid	cvid_2	dmr137	1138	BCL6
C_SP_137.12286	C	chr3	187750502	364	2430	13.03	None	102_212	44	C2	SM	control	control	dmr137	2794	BCL6
C_SP_137.12286	C	chr3	187750502	705	217	76.46	None	102_226	16	CVID29	N	cvid	cvid_1b	dmr137	922	BCL6
C_SP_137.12286	C	chr3	187750502	684	2644	20.55	None	103_212	23	C2	USM	control	control	dmr137	3328	BCL6
C_SP_137.12286	C	chr3	187750502	384	1062	26.56	None	103_226	51	C12	SM	control	control	dmr137	1446	BCL6
C_SP_137.12286	C	chr3	187750502	1004	4428	18.48	None	104_212	50	C10	SM	control	control	dmr137	5432	BCL6
C_SP_137.12286	C	chr3	187750502	95	505	15.83	None	104_226	55	CVID18	SM	cvid	cvid_1b	dmr137	600	BCL6
C_SP_137.12286	C	chr3	187750502	536	1723	23.73	None	105_212	22	C1	USM	control	control	dmr137	2259	BCL6
C_SP_137.12286	C	chr3	187750502	1102	314	77.82	None	105_226	6	C8	N	control	control	dmr137	1416	BCL6
C_SP_137.12286	C	chr3	187750502	589	3091	16.01	None	106_212	43	C1	SM	control	control	dmr137	3680	BCL6
C_SP_137.12286	C	chr3	187750502	559	145	79.4	None	106_226	4b	C7L	N	control	control	dmr137	704	BCL6
C_SP_137.12286	C	chr3	187750502	778	2826	21.59	None	107_212	54	CVID3	SM	cvid	cvid_2	dmr137	3604	BCL6
C_SP_137.12286	C	chr3	187750502	905	350	72.11	None	107_226	10	C13	N	control	control	dmr137	1255	BCL6
C_SP_137.12286	C	chr3	187750502	763	4341	14.95	None	108_212	26	C7	USM	control	control	dmr137	5104	BCL6
C_SP_137.12286	C	chr3	187750502	521	600	46.48	None	108_226	21	CVID68	N	cvid	cvid_1b	dmr137	1121	BCL6
C_SP_137.12286	C	chr3	187750502	1186	439	72.98	None	109_224	7	C9	N	control	control	dmr137	1625	BCL6
C_SP_137.12286	C	chr3	187750502	92	281	24.66	None	109_228	37	CVID29	USM	cvid	cvid_1b	dmr137	373	BCL6
C_SP_137.12286	C	chr3	187750502	174	513	25.33	None	110_224	59	CVID33	SM	cvid	cvid_1b	dmr137	687	BCL6
C_SP_137.12286	C	chr3	187750502	259	622	29.4	None	110_228	30b	C12	USM	control	control	dmr137	881	BCL6
C_SP_137.12286	C	chr3	187750502	150	1158	11.47	None	111_224	48	C8	SM	control	control	dmr137	1308	BCL6
C_SP_137.12286	C	chr3	187750502	213	345	38.17	None	111_228	38b	CVID33	USM	cvid	cvid_1b	dmr137	558	BCL6
C_SP_137.12286	C	chr3	187750502	723	719	50.14	None	112_224	20	CVID37	N	cvid	cvid_1a	dmr137	1442	BCL6
C_SP_137.12286	C	chr3	187750502	326	630	34.1	None	112_228	39	CVID34	USM	cvid	cvid_1a	dmr137	956	BCL6
C_SP_137.12286	C	chr3	187750502	248	1434	14.74	None	113_224	45	C3	SM	control	control	dmr137	1682	BCL6
C_SP_137.12286	C	chr3	187750502	114	434	20.8	None	113_228	33	CVID3	USM	cvid	cvid_2	dmr137	548	BCL6
C_SP_137.12286	C	chr3	187750502	1126	397	73.93	None	114_224	14	CVID23	N	cvid	cvid_1b	dmr137	1523	BCL6
C_SP_137.12286	C	chr3	187750502	171	379	31.09	None	114_228	24	C3	USM	control	control	dmr137	550	BCL6
C_SP_137.12286	C	chr3	187750502	165	1170	12.36	None	115_224	31	C13	USM	control	control	dmr137	1335	BCL6
C_SP_137.12286	C	chr3	187750502	97	190	33.8	None	115_228	34	CVID18	USM	cvid	cvid_1b	dmr137	287	BCL6
C_SP_137.12286	C	chr3	187750502	454	829	35.39	None	116_224	56	CVID23	SM	cvid	cvid_1b	dmr137	1283	BCL6
C_SP_137.12286	C	chr3	187750502	166	280	37.22	None	116_228	28	C9	USM	control	control	dmr137	446	BCL6
C_SP_137.12286	C	chr3	187750502	392	371	51.38	None	117_224	62	CVID37	SM	cvid	cvid_1a	dmr137	763	BCL6
C_SP_137.12286	C	chr3	187750502	236	393	37.52	None	117_228	25	C7L	USM	control	control	dmr137	629	BCL6
C_SP_137.12286	C	chr3	187750502	391	1199	24.59	None	118_224	63	CVID68	SM	cvid	cvid_1b	dmr137	1590	BCL6
C_SP_137.12286	C	chr3	187750502	143	657	17.88	None	118_228	42	CVID68	USM	cvid	cvid_1b	dmr137	800	BCL6
C_SP_137.12286	C	chr3	187750502	306	1727	15.05	None	119_224	49b	C9	SM	control	control	dmr137	2033	BCL6
C_SP_137.12286	C	chr3	187750502	142	478	22.9	None	119_228	41	CVID37	USM	cvid	cvid_1a	dmr137	620	BCL6
C_SP_137.12286	C	chr3	187750502	581	1538	27.42	None	120_224	53b	CVID1	SM	cvid	cvid_1a	dmr137	2119	BCL6
C_SP_137.12286	C	chr3	187750502	80	317	20.15	None	120_228	36	CVID25	USM	cvid	cvid_2	dmr137	397	BCL6
C_SP_137.12286	C	chr3	187750502	712	707	50.18	None	121_224	60	CVID34	SM	cvid	cvid_1a	dmr137	1419	BCL6
C_SP_137.12286	C	chr3	187750502	159	591	21.2	None	121_228	40	CVID36	USM	cvid	cvid_1b	dmr137	750	BCL6
C_SP_137.12286	C	chr3	187750502	356	670	34.7	None	122_224	58	CVID29	SM	cvid	cvid_1b	dmr137	1026	BCL6
C_SP_137.12286	C	chr3	187750502	236	637	27.03	None	122_228	35b	CVID23	USM	cvid	cvid_1b	dmr137	873	BCL6
C_SP_137.12286	C	chr3	187750502	336	2067	13.98	None	123_224	52b	C13	SM	control	control	dmr137	2403	BCL6
C_SP_137.12286	C	chr3	187750502	96	209	31.48	None	123_228	29	C10	USM	control	control	dmr137	305	BCL6
C_SP_137.12286	C	chr3	187750502	51	271	15.84	None	124_224	46	C7L	SM	control	control	dmr137	322	BCL6
C_SP_137.12286	C	chr3	187750502	175	488	26.4	None	124_228	32b	CVID1	USM	cvid	cvid_1a	dmr137	663	BCL6
C_SP_137.12286	C	chr3	187750502	1008	379	72.67	None	125_226	18	CVID34	N	cvid	cvid_1a	dmr137	1387	BCL6
C_SP_137.12286	C	chr3	187750502	511	204	71.47	None	125_228	12	CVID3	N	cvid	cvid_2	dmr137	715	BCL6
C_SP_137.12286	C	chr3	187750502	862	199	81.24	None	126_226	5	C7	N	control	control	dmr137	1061	BCL6
C_SP_137.12286	C	chr3	187750502	339	109	75.67	None	126_228	2	C2	N	control	control	dmr137	448	BCL6
C_SP_137.12286	C	chr3	187750502	324	565	36.45	None	127_226	61	CVID36	SM	cvid	cvid_1b	dmr137	889	BCL6
C_SP_137.12286	C	chr3	187750502	454	109	80.64	None	127_228	1	C1	N	control	control	dmr137	563	BCL6
C_SP_137.12286	C	chr3	187750502	569	188	75.17	None	128_226	3	C3	N	control	control	dmr137	757	BCL6
C_SP_137.12286	C	chr3	187750502	245	103	70.4	None	128_228	17	CVID33	N	cvid	cvid_1b	dmr137	348	BCL6
C_SP_137.12286	C	chr3	187750502	924	427	68.39	None	129_228	15	CVID25	N	cvid	cvid_2	dmr137	1351	BCL6
C_SP_137.12286	C	chr3	187750502	194	476	28.96	None	130_226	47	C7	SM	control	control	dmr137	670	BCL6
C_SP_137.12286	C	chr3	187750502	955	292	76.58	None	130_228	13	CVID18	N	cvid	cvid_1b	dmr137	1247	BCL6
C_SP_137.12286	C	chr3	187750502	2685	738	78.44	None	131_226	8b	C10	N	control	control	dmr137	3423	BCL6
C_SP_137.12286	C	chr3	187750502	357	314	53.2	None	131_228	19	CVID36	N	cvid	cvid_1b	dmr137	671	BCL6
C_SP_137.12286	C	chr3	187750502	886	246	78.27	None	132_226	9	C12	N	control	control	dmr137	1132	BCL6
C_SP_93.11476	C	chr19	43781789	1230	4332	22.11	None	101_212	27	C8	USM	control	control	dmr93	5562	KCNN4
C_SP_93.11476	C	chr19	43781789	123	1297	8.66	None	101_226	57b	CVID25	SM	cvid	cvid_2	dmr93	1420	KCNN4
C_SP_93.11476	C	chr19	43781789	822	4523	15.38	None	102_212	44	C2	SM	control	control	dmr93	5345	KCNN4
C_SP_93.11476	C	chr19	43781789	580	54	91.48	None	102_226	16	CVID29	N	cvid	cvid_1b	dmr93	634	KCNN4
C_SP_93.11476	C	chr19	43781789	3255	3843	45.86	None	103_212	23	C2	USM	control	control	dmr93	7098	KCNN4
C_SP_93.11476	C	chr19	43781789	252	1577	13.78	None	103_226	51	C12	SM	control	control	dmr93	1829	KCNN4
C_SP_93.11476	C	chr19	43781789	1194	3985	23.05	None	104_212	50	C10	SM	control	control	dmr93	5179	KCNN4
C_SP_93.11476	C	chr19	43781789	140	507	21.64	None	104_226	55	CVID18	SM	cvid	cvid_1b	dmr93	647	KCNN4
C_SP_93.11476	C	chr19	43781789	2339	2174	51.83	None	105_212	22	C1	USM	control	control	dmr93	4513	KCNN4
C_SP_93.11476	C	chr19	43781789	1717	205	89.33	None	105_226	6	C8	N	control	control	dmr93	1922	KCNN4
C_SP_93.11476	C	chr19	43781789	1132	5822	16.28	None	106_212	43	C1	SM	control	control	dmr93	6954	KCNN4
C_SP_93.11476	C	chr19	43781789	937	36	96.3	None	106_226	4b	C7L	N	control	control	dmr93	973	KCNN4
C_SP_93.11476	C	chr19	43781789	934	5234	15.14	None	107_212	54	CVID3	SM	cvid	cvid_2	dmr93	6168	KCNN4
C_SP_93.11476	C	chr19	43781789	1451	210	87.36	None	107_226	10	C13	N	control	control	dmr93	1661	KCNN4
C_SP_93.11476	C	chr19	43781789	1430	4563	23.86	None	108_212	26	C7	USM	control	control	dmr93	5993	KCNN4
C_SP_93.11476	C	chr19	43781789	958	391	71.02	None	108_226	21	CVID68	N	cvid	cvid_1b	dmr93	1349	KCNN4
C_SP_93.11476	C	chr19	43781789	1924	336	85.13	None	109_224	7	C9	N	control	control	dmr93	2260	KCNN4
C_SP_93.11476	C	chr19	43781789	163	310	34.46	None	109_228	37	CVID29	USM	cvid	cvid_1b	dmr93	473	KCNN4
C_SP_93.11476	C	chr19	43781789	186	1296	12.55	None	110_224	59	CVID33	SM	cvid	cvid_1b	dmr93	1482	KCNN4
C_SP_93.11476	C	chr19	43781789	411	771	34.77	None	110_228	30b	C12	USM	control	control	dmr93	1182	KCNN4
C_SP_93.11476	C	chr19	43781789	145	1391	9.44	None	111_224	48	C8	SM	control	control	dmr93	1536	KCNN4
C_SP_93.11476	C	chr19	43781789	147	355	29.28	None	111_228	38b	CVID33	USM	cvid	cvid_1b	dmr93	502	KCNN4
C_SP_93.11476	C	chr19	43781789	1336	883	60.21	None	112_224	20	CVID37	N	cvid	cvid_1a	dmr93	2219	KCNN4
C_SP_93.11476	C	chr19	43781789	193	706	21.47	None	112_228	39	CVID34	USM	cvid	cvid_1a	dmr93	899	KCNN4
C_SP_93.11476	C	chr19	43781789	375	2737	12.05	None	113_224	45	C3	SM	control	control	dmr93	3112	KCNN4
C_SP_93.11476	C	chr19	43781789	205	307	40.04	None	113_228	33	CVID3	USM	cvid	cvid_2	dmr93	512	KCNN4
C_SP_93.11476	C	chr19	43781789	1262	51	96.12	None	114_224	14	CVID23	N	cvid	cvid_1b	dmr93	1313	KCNN4
C_SP_93.11476	C	chr19	43781789	345	331	51.04	None	114_228	24	C3	USM	control	control	dmr93	676	KCNN4
C_SP_93.11476	C	chr19	43781789	644	1235	34.27	None	115_224	31	C13	USM	control	control	dmr93	1879	KCNN4
C_SP_93.11476	C	chr19	43781789	114	147	43.68	None	115_228	34	CVID18	USM	cvid	cvid_1b	dmr93	261	KCNN4
C_SP_93.11476	C	chr19	43781789	666	652	50.53	None	116_224	56	CVID23	SM	cvid	cvid_1b	dmr93	1318	KCNN4
C_SP_93.11476	C	chr19	43781789	197	208	48.64	None	116_228	28	C9	USM	control	control	dmr93	405	KCNN4
C_SP_93.11476	C	chr19	43781789	90	1024	8.08	None	117_224	62	CVID37	SM	cvid	cvid_1a	dmr93	1114	KCNN4
C_SP_93.11476	C	chr19	43781789	487	469	50.94	None	117_228	25	C7L	USM	control	control	dmr93	956	KCNN4
C_SP_93.11476	C	chr19	43781789	646	1464	30.62	None	118_224	63	CVID68	SM	cvid	cvid_1b	dmr93	2110	KCNN4
C_SP_93.11476	C	chr19	43781789	31	149	17.22	None	118_228	42	CVID68	USM	cvid	cvid_1b	dmr93	180	KCNN4
C_SP_93.11476	C	chr19	43781789	319	2667	10.68	None	119_224	49b	C9	SM	control	control	dmr93	2986	KCNN4
C_SP_93.11476	C	chr19	43781789	121	498	19.55	None	119_228	41	CVID37	USM	cvid	cvid_1a	dmr93	619	KCNN4
C_SP_93.11476	C	chr19	43781789	527	2894	15.4	None	120_224	53b	CVID1	SM	cvid	cvid_1a	dmr93	3421	KCNN4
C_SP_93.11476	C	chr19	43781789	221	344	39.12	None	120_228	36	CVID25	USM	cvid	cvid_2	dmr93	565	KCNN4
C_SP_93.11476	C	chr19	43781789	304	1370	18.16	None	121_224	60	CVID34	SM	cvid	cvid_1a	dmr93	1674	KCNN4
C_SP_93.11476	C	chr19	43781789	179	538	24.97	None	121_228	40	CVID36	USM	cvid	cvid_1b	dmr93	717	KCNN4
C_SP_93.11476	C	chr19	43781789	242	1354	15.16	None	122_224	58	CVID29	SM	cvid	cvid_1b	dmr93	1596	KCNN4
C_SP_93.11476	C	chr19	43781789	355	413	46.22	None	122_228	35b	CVID23	USM	cvid	cvid_1b	dmr93	768	KCNN4
C_SP_93.11476	C	chr19	43781789	349	2727	11.35	None	123_224	52b	C13	SM	control	control	dmr93	3076	KCNN4
C_SP_93.11476	C	chr19	43781789	68	29	70.1	None	123_228	29	C10	USM	control	control	dmr93	97	KCNN4
C_SP_93.11476	C	chr19	43781789	10	57	14.93	None	124_224	46	C7L	SM	control	control	dmr93	67	KCNN4
C_SP_93.11476	C	chr19	43781789	25	261	8.74	None	124_228	32b	CVID1	USM	cvid	cvid_1a	dmr93	286	KCNN4
C_SP_93.11476	C	chr19	43781789	1741	449	79.5	None	125_226	18	CVID34	N	cvid	cvid_1a	dmr93	2190	KCNN4
C_SP_93.11476	C	chr19	43781789	830	96	89.63	None	125_228	12	CVID3	N	cvid	cvid_2	dmr93	926	KCNN4
C_SP_93.11476	C	chr19	43781789	893	77	92.06	None	126_226	5	C7	N	control	control	dmr93	970	KCNN4
C_SP_93.11476	C	chr19	43781789	319	32	90.88	None	126_228	2	C2	N	control	control	dmr93	351	KCNN4
C_SP_93.11476	C	chr19	43781789	362	801	31.13	None	127_226	61	CVID36	SM	cvid	cvid_1b	dmr93	1163	KCNN4
C_SP_93.11476	C	chr19	43781789	673	50	93.08	None	127_228	1	C1	N	control	control	dmr93	723	KCNN4
C_SP_93.11476	C	chr19	43781789	827	66	92.61	None	128_226	3	C3	N	control	control	dmr93	893	KCNN4
C_SP_93.11476	C	chr19	43781789	294	84	77.78	None	128_228	17	CVID33	N	cvid	cvid_1b	dmr93	378	KCNN4
C_SP_93.11476	C	chr19	43781789	1182	281	80.79	None	129_228	15	CVID25	N	cvid	cvid_2	dmr93	1463	KCNN4
C_SP_93.11476	C	chr19	43781789	94	758	11.03	None	130_226	47	C7	SM	control	control	dmr93	852	KCNN4
C_SP_93.11476	C	chr19	43781789	1126	62	94.78	None	130_228	13	CVID18	N	cvid	cvid_1b	dmr93	1188	KCNN4
C_SP_93.11476	C	chr19	43781789	3763	100	97.41	None	131_226	8b	C10	N	control	control	dmr93	3863	KCNN4
C_SP_93.11476	C	chr19	43781789	462	214	68.34	None	131_228	19	CVID36	N	cvid	cvid_1b	dmr93	676	KCNN4
C_SP_93.11476	C	chr19	43781789	1043	76	93.21	None	132_226	9	C12	N	control	control	dmr93	1119	KCNN4
C_SP_4.5974	C	chr1	9688914	1099	2903	27.46	None	101_212	27	C8	USM	control	control	dmr4	4002	PIK3CD
C_SP_4.5974	C	chr1	9688914	26	496	4.98	None	101_226	57b	CVID25	SM	cvid	cvid_2	dmr4	522	PIK3CD
C_SP_4.5974	C	chr1	9688914	476	1396	25.43	None	102_212	44	C2	SM	control	control	dmr4	1872	PIK3CD
C_SP_4.5974	C	chr1	9688914	87	18	82.86	None	102_226	16	CVID29	N	cvid	cvid_1b	dmr4	105	PIK3CD
C_SP_4.5974	C	chr1	9688914	798	1189	40.16	None	103_212	23	C2	USM	control	control	dmr4	1987	PIK3CD
C_SP_4.5974	C	chr1	9688914	34	217	13.55	None	103_226	51	C12	SM	control	control	dmr4	251	PIK3CD
C_SP_4.5974	C	chr1	9688914	126	746	14.45	None	104_212	50	C10	SM	control	control	dmr4	872	PIK3CD
C_SP_4.5974	C	chr1	9688914	13	259	4.78	None	104_226	55	CVID18	SM	cvid	cvid_1b	dmr4	272	PIK3CD
C_SP_4.5974	C	chr1	9688914	1263	1577	44.47	None	105_212	22	C1	USM	control	control	dmr4	2840	PIK3CD
C_SP_4.5974	C	chr1	9688914	423	78	84.43	None	105_226	6	C8	N	control	control	dmr4	501	PIK3CD
C_SP_4.5974	C	chr1	9688914	243	2364	9.32	None	106_212	43	C1	SM	control	control	dmr4	2607	PIK3CD
C_SP_4.5974	C	chr1	9688914	253	37	87.24	None	106_226	4b	C7L	N	control	control	dmr4	290	PIK3CD
C_SP_4.5974	C	chr1	9688914	35	1533	2.23	None	107_212	54	CVID3	SM	cvid	cvid_2	dmr4	1568	PIK3CD
C_SP_4.5974	C	chr1	9688914	396	109	78.42	None	107_226	10	C13	N	control	control	dmr4	505	PIK3CD
C_SP_4.5974	C	chr1	9688914	410	1700	19.43	None	108_212	26	C7	USM	control	control	dmr4	2110	PIK3CD
C_SP_4.5974	C	chr1	9688914	375	182	67.32	None	108_226	21	CVID68	N	cvid	cvid_1b	dmr4	557	PIK3CD
C_SP_4.5974	C	chr1	9688914	1137	180	86.33	None	109_224	7	C9	N	control	control	dmr4	1317	PIK3CD
C_SP_4.5974	C	chr1	9688914	61	181	25.21	None	109_228	37	CVID29	USM	cvid	cvid_1b	dmr4	242	PIK3CD
C_SP_4.5974	C	chr1	9688914	247	719	25.57	None	110_224	59	CVID33	SM	cvid	cvid_1b	dmr4	966	PIK3CD
C_SP_4.5974	C	chr1	9688914	162	393	29.19	None	110_228	30b	C12	USM	control	control	dmr4	555	PIK3CD
C_SP_4.5974	C	chr1	9688914	113	727	13.45	None	111_224	48	C8	SM	control	control	dmr4	840	PIK3CD
C_SP_4.5974	C	chr1	9688914	72	273	20.87	None	111_228	38b	CVID33	USM	cvid	cvid_1b	dmr4	345	PIK3CD
C_SP_4.5974	C	chr1	9688914	884	502	63.78	None	112_224	20	CVID37	N	cvid	cvid_1a	dmr4	1386	PIK3CD
C_SP_4.5974	C	chr1	9688914	41	313	11.58	None	112_228	39	CVID34	USM	cvid	cvid_1a	dmr4	354	PIK3CD
C_SP_4.5974	C	chr1	9688914	61	1053	5.48	None	113_224	45	C3	SM	control	control	dmr4	1114	PIK3CD
C_SP_4.5974	C	chr1	9688914	67	219	23.43	None	113_228	33	CVID3	USM	cvid	cvid_2	dmr4	286	PIK3CD
C_SP_4.5974	C	chr1	9688914	204	21	90.67	None	114_224	14	CVID23	N	cvid	cvid_1b	dmr4	225	PIK3CD
C_SP_4.5974	C	chr1	9688914	105	176	37.37	None	114_228	24	C3	USM	control	control	dmr4	281	PIK3CD
C_SP_4.5974	C	chr1	9688914	361	676	34.81	None	115_224	31	C13	USM	control	control	dmr4	1037	PIK3CD
C_SP_4.5974	C	chr1	9688914	64	133	32.49	None	115_228	34	CVID18	USM	cvid	cvid_1b	dmr4	197	PIK3CD
C_SP_4.5974	C	chr1	9688914	177	173	50.57	None	116_224	56	CVID23	SM	cvid	cvid_1b	dmr4	350	PIK3CD
C_SP_4.5974	C	chr1	9688914	73	180	28.85	None	116_228	28	C9	USM	control	control	dmr4	253	PIK3CD
C_SP_4.5974	C	chr1	9688914	73	340	17.68	None	117_224	62	CVID37	SM	cvid	cvid_1a	dmr4	413	PIK3CD
C_SP_4.5974	C	chr1	9688914	231	238	49.25	None	117_228	25	C7L	USM	control	control	dmr4	469	PIK3CD
C_SP_4.5974	C	chr1	9688914	193	496	28.01	None	118_224	63	CVID68	SM	cvid	cvid_1b	dmr4	689	PIK3CD
C_SP_4.5974	C	chr1	9688914	70	1100	5.98	None	119_224	49b	C9	SM	control	control	dmr4	1170	PIK3CD
C_SP_4.5974	C	chr1	9688914	34	205	14.23	None	119_228	41	CVID37	USM	cvid	cvid_1a	dmr4	239	PIK3CD
C_SP_4.5974	C	chr1	9688914	229	962	19.23	None	120_224	53b	CVID1	SM	cvid	cvid_1a	dmr4	1191	PIK3CD
C_SP_4.5974	C	chr1	9688914	69	117	37.1	None	120_228	36	CVID25	USM	cvid	cvid_2	dmr4	186	PIK3CD
C_SP_4.5974	C	chr1	9688914	177	594	22.96	None	121_224	60	CVID34	SM	cvid	cvid_1a	dmr4	771	PIK3CD
C_SP_4.5974	C	chr1	9688914	70	270	20.59	None	121_228	40	CVID36	USM	cvid	cvid_1b	dmr4	340	PIK3CD
C_SP_4.5974	C	chr1	9688914	116	491	19.11	None	122_224	58	CVID29	SM	cvid	cvid_1b	dmr4	607	PIK3CD
C_SP_4.5974	C	chr1	9688914	93	205	31.21	None	122_228	35b	CVID23	USM	cvid	cvid_1b	dmr4	298	PIK3CD
C_SP_4.5974	C	chr1	9688914	109	1089	9.1	None	123_224	52b	C13	SM	control	control	dmr4	1198	PIK3CD
C_SP_4.5974	C	chr1	9688914	9	134	6.29	None	124_228	32b	CVID1	USM	cvid	cvid_1a	dmr4	143	PIK3CD
C_SP_4.5974	C	chr1	9688914	602	249	70.74	None	125_226	18	CVID34	N	cvid	cvid_1a	dmr4	851	PIK3CD
C_SP_4.5974	C	chr1	9688914	284	48	85.54	None	125_228	12	CVID3	N	cvid	cvid_2	dmr4	332	PIK3CD
C_SP_4.5974	C	chr1	9688914	424	82	83.79	None	126_226	5	C7	N	control	control	dmr4	506	PIK3CD
C_SP_4.5974	C	chr1	9688914	218	31	87.55	None	126_228	2	C2	N	control	control	dmr4	249	PIK3CD
C_SP_4.5974	C	chr1	9688914	181	329	35.49	None	127_226	61	CVID36	SM	cvid	cvid_1b	dmr4	510	PIK3CD
C_SP_4.5974	C	chr1	9688914	272	47	85.27	None	127_228	1	C1	N	control	control	dmr4	319	PIK3CD
C_SP_4.5974	C	chr1	9688914	371	63	85.48	None	128_226	3	C3	N	control	control	dmr4	434	PIK3CD
C_SP_4.5974	C	chr1	9688914	169	49	77.52	None	128_228	17	CVID33	N	cvid	cvid_1b	dmr4	218	PIK3CD
C_SP_4.5974	C	chr1	9688914	346	140	71.19	None	129_228	15	CVID25	N	cvid	cvid_2	dmr4	486	PIK3CD
C_SP_4.5974	C	chr1	9688914	24	321	6.96	None	130_226	47	C7	SM	control	control	dmr4	345	PIK3CD
C_SP_4.5974	C	chr1	9688914	360	39	90.23	None	130_228	13	CVID18	N	cvid	cvid_1b	dmr4	399	PIK3CD
C_SP_4.5974	C	chr1	9688914	971	92	91.35	None	131_226	8b	C10	N	control	control	dmr4	1063	PIK3CD
C_SP_4.5974	C	chr1	9688914	193	103	65.2	None	131_228	19	CVID36	N	cvid	cvid_1b	dmr4	296	PIK3CD
C_SP_4.5974	C	chr1	9688914	338	82	80.48	None	132_226	9	C12	N	control	control	dmr4	420	PIK3CD
C_SP_31.20567	C	chr11	67434528	142	2336	5.73	None	101_212	27	C8	USM	control	control	dmr31	2478	RPS6KB
C_SP_31.20567	C	chr11	67434528	20	426	4.48	None	101_226	57b	CVID25	SM	cvid	cvid_2	dmr31	446	RPS6KB
C_SP_31.20567	C	chr11	67434528	171	1775	8.79	None	102_212	44	C2	SM	control	control	dmr31	1946	RPS6KB
C_SP_31.20567	C	chr11	67434528	270	41	86.82	None	102_226	16	CVID29	N	cvid	cvid_1b	dmr31	311	RPS6KB
C_SP_31.20567	C	chr11	67434528	508	1741	22.59	None	103_212	23	C2	USM	control	control	dmr31	2249	RPS6KB
C_SP_31.20567	C	chr11	67434528	89	589	13.13	None	103_226	51	C12	SM	control	control	dmr31	678	RPS6KB
C_SP_31.20567	C	chr11	67434528	167	2822	5.59	None	104_212	50	C10	SM	control	control	dmr31	2989	RPS6KB
C_SP_31.20567	C	chr11	67434528	21	169	11.05	None	104_226	55	CVID18	SM	cvid	cvid_1b	dmr31	190	RPS6KB
C_SP_31.20567	C	chr11	67434528	453	901	33.46	None	105_212	22	C1	USM	control	control	dmr31	1354	RPS6KB
C_SP_31.20567	C	chr11	67434528	626	92	87.19	None	105_226	6	C8	N	control	control	dmr31	718	RPS6KB
C_SP_31.20567	C	chr11	67434528	235	2940	7.4	None	106_212	43	C1	SM	control	control	dmr31	3175	RPS6KB
C_SP_31.20567	C	chr11	67434528	374	28	93.03	None	106_226	4b	C7L	N	control	control	dmr31	402	RPS6KB
C_SP_31.20567	C	chr11	67434528	144	2226	6.08	None	107_212	54	CVID3	SM	cvid	cvid_2	dmr31	2370	RPS6KB
C_SP_31.20567	C	chr11	67434528	534	103	83.83	None	107_226	10	C13	N	control	control	dmr31	637	RPS6KB
C_SP_31.20567	C	chr11	67434528	297	3009	8.98	None	108_212	26	C7	USM	control	control	dmr31	3306	RPS6KB
C_SP_31.20567	C	chr11	67434528	350	130	72.92	None	108_226	21	CVID68	N	cvid	cvid_1b	dmr31	480	RPS6KB
C_SP_31.20567	C	chr11	67434528	1065	162	86.8	None	109_224	7	C9	N	control	control	dmr31	1227	RPS6KB
C_SP_31.20567	C	chr11	67434528	32	100	24.24	None	109_228	37	CVID29	USM	cvid	cvid_1b	dmr31	132	RPS6KB
C_SP_31.20567	C	chr11	67434528	124	464	21.09	None	110_224	59	CVID33	SM	cvid	cvid_1b	dmr31	588	RPS6KB
C_SP_31.20567	C	chr11	67434528	117	317	26.96	None	110_228	30b	C12	USM	control	control	dmr31	434	RPS6KB
C_SP_31.20567	C	chr11	67434528	37	1083	3.3	None	111_224	48	C8	SM	control	control	dmr31	1120	RPS6KB
C_SP_31.20567	C	chr11	67434528	123	132	48.24	None	111_228	38b	CVID33	USM	cvid	cvid_1b	dmr31	255	RPS6KB
C_SP_31.20567	C	chr11	67434528	704	280	71.54	None	112_224	20	CVID37	N	cvid	cvid_1a	dmr31	984	RPS6KB
C_SP_31.20567	C	chr11	67434528	93	332	21.88	None	112_228	39	CVID34	USM	cvid	cvid_1a	dmr31	425	RPS6KB
C_SP_31.20567	C	chr11	67434528	91	1727	5.01	None	113_224	45	C3	SM	control	control	dmr31	1818	RPS6KB
C_SP_31.20567	C	chr11	67434528	54	232	18.88	None	113_228	33	CVID3	USM	cvid	cvid_2	dmr31	286	RPS6KB
C_SP_31.20567	C	chr11	67434528	1283	111	92.04	None	114_224	14	CVID23	N	cvid	cvid_1b	dmr31	1394	RPS6KB
C_SP_31.20567	C	chr11	67434528	112	134	45.53	None	114_228	24	C3	USM	control	control	dmr31	246	RPS6KB
C_SP_31.20567	C	chr11	67434528	122	1097	10.01	None	115_224	31	C13	USM	control	control	dmr31	1219	RPS6KB
C_SP_31.20567	C	chr11	67434528	39	71	35.45	None	115_228	34	CVID18	USM	cvid	cvid_1b	dmr31	110	RPS6KB
C_SP_31.20567	C	chr11	67434528	214	412	34.19	None	116_224	56	CVID23	SM	cvid	cvid_1b	dmr31	626	RPS6KB
C_SP_31.20567	C	chr11	67434528	57	114	33.33	None	116_228	28	C9	USM	control	control	dmr31	171	RPS6KB
C_SP_31.20567	C	chr11	67434528	16	508	3.05	None	117_224	62	CVID37	SM	cvid	cvid_1a	dmr31	524	RPS6KB
C_SP_31.20567	C	chr11	67434528	108	214	33.54	None	117_228	25	C7L	USM	control	control	dmr31	322	RPS6KB
C_SP_31.20567	C	chr11	67434528	272	729	27.17	None	118_224	63	CVID68	SM	cvid	cvid_1b	dmr31	1001	RPS6KB
C_SP_31.20567	C	chr11	67434528	8	63	11.27	None	118_228	42	CVID68	USM	cvid	cvid_1b	dmr31	71	RPS6KB
C_SP_31.20567	C	chr11	67434528	87	1969	4.23	None	119_224	49b	C9	SM	control	control	dmr31	2056	RPS6KB
C_SP_31.20567	C	chr11	67434528	62	231	21.16	None	119_228	41	CVID37	USM	cvid	cvid_1a	dmr31	293	RPS6KB
C_SP_31.20567	C	chr11	67434528	282	1455	16.23	None	120_224	53b	CVID1	SM	cvid	cvid_1a	dmr31	1737	RPS6KB
C_SP_31.20567	C	chr11	67434528	45	112	28.66	None	120_228	36	CVID25	USM	cvid	cvid_2	dmr31	157	RPS6KB
C_SP_31.20567	C	chr11	67434528	126	668	15.87	None	121_224	60	CVID34	SM	cvid	cvid_1a	dmr31	794	RPS6KB
C_SP_31.20567	C	chr11	67434528	49	199	19.76	None	121_228	40	CVID36	USM	cvid	cvid_1b	dmr31	248	RPS6KB
C_SP_31.20567	C	chr11	67434528	52	601	7.96	None	122_224	58	CVID29	SM	cvid	cvid_1b	dmr31	653	RPS6KB
C_SP_31.20567	C	chr11	67434528	115	246	31.86	None	122_228	35b	CVID23	USM	cvid	cvid_1b	dmr31	361	RPS6KB
C_SP_31.20567	C	chr11	67434528	49	1939	2.46	None	123_224	52b	C13	SM	control	control	dmr31	1988	RPS6KB
C_SP_31.20567	C	chr11	67434528	29	66	30.53	None	123_228	29	C10	USM	control	control	dmr31	95	RPS6KB
C_SP_31.20567	C	chr11	67434528	11	81	11.96	None	124_224	46	C7L	SM	control	control	dmr31	92	RPS6KB
C_SP_31.20567	C	chr11	67434528	18	135	11.76	None	124_228	32b	CVID1	USM	cvid	cvid_1a	dmr31	153	RPS6KB
C_SP_31.20567	C	chr11	67434528	488	91	84.28	None	125_226	18	CVID34	N	cvid	cvid_1a	dmr31	579	RPS6KB
C_SP_31.20567	C	chr11	67434528	182	16	91.92	None	125_228	12	CVID3	N	cvid	cvid_2	dmr31	198	RPS6KB
C_SP_31.20567	C	chr11	67434528	323	48	87.06	None	126_226	5	C7	N	control	control	dmr31	371	RPS6KB
C_SP_31.20567	C	chr11	67434528	176	19	90.26	None	126_228	2	C2	N	control	control	dmr31	195	RPS6KB
C_SP_31.20567	C	chr11	67434528	91	233	28.09	None	127_226	61	CVID36	SM	cvid	cvid_1b	dmr31	324	RPS6KB
C_SP_31.20567	C	chr11	67434528	62	10	86.11	None	127_228	1	C1	N	control	control	dmr31	72	RPS6KB
C_SP_31.20567	C	chr11	67434528	310	20	93.94	None	128_226	3	C3	N	control	control	dmr31	330	RPS6KB
C_SP_31.20567	C	chr11	67434528	152	25	85.88	None	128_228	17	CVID33	N	cvid	cvid_1b	dmr31	177	RPS6KB
C_SP_31.20567	C	chr11	67434528	726	160	81.94	None	129_228	15	CVID25	N	cvid	cvid_2	dmr31	886	RPS6KB
C_SP_31.20567	C	chr11	67434528	21	222	8.64	None	130_226	47	C7	SM	control	control	dmr31	243	RPS6KB
C_SP_31.20567	C	chr11	67434528	632	47	93.08	None	130_228	13	CVID18	N	cvid	cvid_1b	dmr31	679	RPS6KB
C_SP_31.20567	C	chr11	67434528	1237	122	91.02	None	131_226	8b	C10	N	control	control	dmr31	1359	RPS6KB
C_SP_31.20567	C	chr11	67434528	194	95	67.13	None	131_228	19	CVID36	N	cvid	cvid_1b	dmr31	289	RPS6KB
C_SP_31.20567	C	chr11	67434528	360	39	90.23	None	132_226	9	C12	N	control	control	dmr31	399	RPS6KB
C_SP_86.8676	C	chr19	1621126	290	719	28.74	None	101_212	27	C8	USM	control	control	dmr86	1009	TCF3
C_SP_86.8676	C	chr19	1621126	31	82	27.43	None	101_226	57b	CVID25	SM	cvid	cvid_2	dmr86	113	TCF3
C_SP_86.8676	C	chr19	1621126	297	664	30.91	None	102_212	44	C2	SM	control	control	dmr86	961	TCF3
C_SP_86.8676	C	chr19	1621126	86	4	95.56	None	102_226	16	CVID29	N	cvid	cvid_1b	dmr86	90	TCF3
C_SP_86.8676	C	chr19	1621126	466	911	33.84	None	103_212	23	C2	USM	control	control	dmr86	1377	TCF3
C_SP_86.8676	C	chr19	1621126	86	136	38.74	None	103_226	51	C12	SM	control	control	dmr86	222	TCF3
C_SP_86.8676	C	chr19	1621126	327	973	25.15	None	104_212	50	C10	SM	control	control	dmr86	1300	TCF3
C_SP_86.8676	C	chr19	1621126	24	32	42.86	None	104_226	55	CVID18	SM	cvid	cvid_1b	dmr86	56	TCF3
C_SP_86.8676	C	chr19	1621126	423	334	55.88	None	105_212	22	C1	USM	control	control	dmr86	757	TCF3
C_SP_86.8676	C	chr19	1621126	273	4	98.56	None	105_226	6	C8	N	control	control	dmr86	277	TCF3
C_SP_86.8676	C	chr19	1621126	231	946	19.63	None	106_212	43	C1	SM	control	control	dmr86	1177	TCF3
C_SP_86.8676	C	chr19	1621126	85	5	94.44	None	106_226	4b	C7L	N	control	control	dmr86	90	TCF3
C_SP_86.8676	C	chr19	1621126	198	609	24.54	None	107_212	54	CVID3	SM	cvid	cvid_2	dmr86	807	TCF3
C_SP_86.8676	C	chr19	1621126	192	12	94.12	None	107_226	10	C13	N	control	control	dmr86	204	TCF3
C_SP_86.8676	C	chr19	1621126	232	763	23.32	None	108_212	26	C7	USM	control	control	dmr86	995	TCF3
C_SP_86.8676	C	chr19	1621126	182	25	87.92	None	108_226	21	CVID68	N	cvid	cvid_1b	dmr86	207	TCF3
C_SP_86.8676	C	chr19	1621126	425	59	87.81	None	109_224	7	C9	N	control	control	dmr86	484	TCF3
C_SP_86.8676	C	chr19	1621126	107	371	22.38	None	110_224	59	CVID33	SM	cvid	cvid_1b	dmr86	478	TCF3
C_SP_86.8676	C	chr19	1621126	68	106	39.08	None	110_228	30b	C12	USM	control	control	dmr86	174	TCF3
C_SP_86.8676	C	chr19	1621126	49	483	9.21	None	111_224	48	C8	SM	control	control	dmr86	532	TCF3
C_SP_86.8676	C	chr19	1621126	14	39	26.42	None	111_228	38b	CVID33	USM	cvid	cvid_1b	dmr86	53	TCF3
C_SP_86.8676	C	chr19	1621126	270	165	62.07	None	112_224	20	CVID37	N	cvid	cvid_1a	dmr86	435	TCF3
C_SP_86.8676	C	chr19	1621126	43	69	38.39	None	112_228	39	CVID34	USM	cvid	cvid_1a	dmr86	112	TCF3
C_SP_86.8676	C	chr19	1621126	147	796	15.59	None	113_224	45	C3	SM	control	control	dmr86	943	TCF3
C_SP_86.8676	C	chr19	1621126	37	15	71.15	None	113_228	33	CVID3	USM	cvid	cvid_2	dmr86	52	TCF3
C_SP_86.8676	C	chr19	1621126	535	48	91.77	None	114_224	14	CVID23	N	cvid	cvid_1b	dmr86	583	TCF3
C_SP_86.8676	C	chr19	1621126	35	29	54.69	None	114_228	24	C3	USM	control	control	dmr86	64	TCF3
C_SP_86.8676	C	chr19	1621126	128	319	28.64	None	115_224	31	C13	USM	control	control	dmr86	447	TCF3
C_SP_86.8676	C	chr19	1621126	137	148	48.07	None	116_224	56	CVID23	SM	cvid	cvid_1b	dmr86	285	TCF3
C_SP_86.8676	C	chr19	1621126	36	22	62.07	None	116_228	28	C9	USM	control	control	dmr86	58	TCF3
C_SP_86.8676	C	chr19	1621126	100	160	38.46	None	117_224	62	CVID37	SM	cvid	cvid_1a	dmr86	260	TCF3
C_SP_86.8676	C	chr19	1621126	51	44	53.68	None	117_228	25	C7L	USM	control	control	dmr86	95	TCF3
C_SP_86.8676	C	chr19	1621126	68	188	26.56	None	118_224	63	CVID68	SM	cvid	cvid_1b	dmr86	256	TCF3
C_SP_86.8676	C	chr19	1621126	215	642	25.09	None	119_224	49b	C9	SM	control	control	dmr86	857	TCF3
C_SP_86.8676	C	chr19	1621126	29	40	42.03	None	119_228	41	CVID37	USM	cvid	cvid_1a	dmr86	69	TCF3
C_SP_86.8676	C	chr19	1621126	227	657	25.68	None	120_224	53b	CVID1	SM	cvid	cvid_1a	dmr86	884	TCF3
C_SP_86.8676	C	chr19	1621126	105	256	29.09	None	121_224	60	CVID34	SM	cvid	cvid_1a	dmr86	361	TCF3
C_SP_86.8676	C	chr19	1621126	28	48	36.84	None	121_228	40	CVID36	USM	cvid	cvid_1b	dmr86	76	TCF3
C_SP_86.8676	C	chr19	1621126	62	253	19.68	None	122_224	58	CVID29	SM	cvid	cvid_1b	dmr86	315	TCF3
C_SP_86.8676	C	chr19	1621126	39	48	44.83	None	122_228	35b	CVID23	USM	cvid	cvid_1b	dmr86	87	TCF3
C_SP_86.8676	C	chr19	1621126	129	602	17.65	None	123_224	52b	C13	SM	control	control	dmr86	731	TCF3
C_SP_86.8676	C	chr19	1621126	279	41	87.19	None	125_226	18	CVID34	N	cvid	cvid_1a	dmr86	320	TCF3
C_SP_86.8676	C	chr19	1621126	67	1	98.53	None	125_228	12	CVID3	N	cvid	cvid_2	dmr86	68	TCF3
C_SP_86.8676	C	chr19	1621126	144	8	94.74	None	126_226	5	C7	N	control	control	dmr86	152	TCF3
C_SP_86.8676	C	chr19	1621126	84	3	96.55	None	126_228	2	C2	N	control	control	dmr86	87	TCF3
C_SP_86.8676	C	chr19	1621126	65	50	56.52	None	127_226	61	CVID36	SM	cvid	cvid_1b	dmr86	115	TCF3
C_SP_86.8676	C	chr19	1621126	109	9	92.37	None	128_226	3	C3	N	control	control	dmr86	118	TCF3
C_SP_86.8676	C	chr19	1621126	49	12	80.33	None	128_228	17	CVID33	N	cvid	cvid_1b	dmr86	61	TCF3
C_SP_86.8676	C	chr19	1621126	231	33	87.5	None	129_228	15	CVID25	N	cvid	cvid_2	dmr86	264	TCF3
C_SP_86.8676	C	chr19	1621126	15	37	28.85	None	130_226	47	C7	SM	control	control	dmr86	52	TCF3
C_SP_86.8676	C	chr19	1621126	168	7	96	None	130_228	13	CVID18	N	cvid	cvid_1b	dmr86	175	TCF3
C_SP_86.8676	C	chr19	1621126	485	17	96.61	None	131_226	8b	C10	N	control	control	dmr86	502	TCF3
C_SP_86.8676	C	chr19	1621126	60	26	69.77	None	131_228	19	CVID36	N	cvid	cvid_1b	dmr86	86	TCF3
C_SP_86.8676	C	chr19	1621126	119	9	92.97	None	132_226	9	C12	N	control	control	dmr86	128	TCF3

## Sheet: Supp. Fig 7b
	G1	G2M	S	%G1	%G2M	%S
CD40L_B_cells_memory_CONTROL	82	19	58	0.515723	0.119497	0.36478
CD40L_B_cells_memory_CVID	274	30	76	0.721053	0.0789474	0.2
CD40L_B_cells_naive_CONTROL	6	2	8	0.375	0.125	0.5
CD40L_B_cells_naive_CVID	61	6	10	0.792208	0.0779221	0.12987
unstim_B_cells_memory_CONTROL	272	4	7	0.961131	0.0141343	0.024735
unstim_B_cells_memory_CVID	436	4	14	0.960352	0.00881057	0.030837
unstim_B_cells_naive_CONTROL	570	7	17	0.959596	0.0117845	0.0286195
unstim_B_cells_naive_CVID	881	18	31	0.947312	0.0193548	0.0333333
	61	2	4	0.910448	0.0298507	0.0597015
	96	5	5	0.90566	0.0471698	0.0471698

## Sheet: Supp. Fig 7c
Data for UMAP representation can be access from ‘Activated PBMCs Expanded Cohort CITE-seq’ dataset at https://single-cell-atlas-cvid.cellgeni.sanger.ac.uk/

## Sheet: Supp. Fig 7d
	CCR7	CD62L	JCHAIN	S100A8	MRC1	CD64	CD163	TCL1A	CD34	LILRA4	FLT3	CCL5	CD3D	CD8A	CD19	CD14	TRDV2	MKI67	FCGR3A	CD45RA	CD45RO	CD1d	CCR7	CD8	NCAM1	CD16	CD19	CD1c	CD3	CD33	CD54	CD14	CD62L	MRC1	CD11b	cell_type
TGGCGCAGTCCGAACC-1	0	0	0	1.59199	0	0	0	0	0	0	0	4.74051	0	0	0	0	0	0	0	5.86107	1.92124	0	0	0	0	3.52954	0	0	0	0	0	0	0	0	0	NK_CD16_bright
GTATTCTTCAACACGT-1	0	0	0	2.0237	0	1.28088	0	0	0	0	0	0	0	0	0	0.504784	0	0	1.83306	4.9847	0	0	0	0	0	3.53953	0	0	0	0.838656	5.02517	0.504784	0	0	0	Monocytes_non-classical
CTACATTCATTAACCG-1	0	0	0	0	0	0	0	0	0	0	0	4.71006	0	0	0	0	0	0	3.136	5.15227	0	0	0	0	0	2.18477	0	0	0	0	0	0	0	0	4.68795	NK_CD16_bright
GATCAGTAGAGGACGG-1	0	0	0	4.0894	0	0	3.80729	0	0	0	0	0	0	0	0	2.75213	0	0	0	0	0	1.67378	0	0	0	0	0	0	0	0	6.36614	2.75213	0	0	4.15951	Monocytes_intermediate
GACTGCGCATGAACCT-1	0	0	0	2.37126	0	3.32849	1.76737	0	0	0	0	0	0	0	0	2.37126	0	0	0	0	3.69146	0	0	0	0	0	0	0	0	0	5.23492	2.37126	0	0	4.49866	Monocytes_intermediate
TACTCGCGTTTGCATG-1	0	0	0	0	0	1.55069	0	0	0	0	0	3.24283	1.50744	2.44629	0	0	0	0	0	3.22533	4.39162	1.15829	0	4.91291	0	0	0	0	3.60818	0	4.53122	0	0	0	3.32515	iNKT_cells
GGGCATCGTCCCTTGT-1-1	1.31806	6.30812	0	1.31806	0	0	0	0	0	0	0	0	0	0	0	0	0	0	0	4.18169	0	0	1.31806	0	0	0	0	0	5.175	0	0	0	6.30812	0	2.20045	T4_naive
CGCCAAGGTAGCTCCG-1	0	0	0	0	0	0	0	0	0	0	0	4.561	2.82017	2.82017	0	0	0	0	0	5.11696	1.38377	1.95802	0	4.60493	0	0	0	0	2.32277	0	3.45819	0	0	0	4.41877	TEM_CD8+
ACATGGTAGCTGATAA-1	1.30931	3.17849	0	0	0	1.25788	0	0	0	0	0	2.20946	1.30931	0	0	0	0	0	0	0.799313	0	0.336634	1.30931	1.84803	0	0	0	0	2.80328	0	5.26297	0	3.17849	0	3.30405	iNKT_cells
CTTACCGTCGATCCCT-1	0	4.17453	0	0	0	0	0	2.26522	0	0	0	0	2.90507	0	0	0	0	2.26522	0	3.38467	1.44283	0	0	0	0	0	0	0	0	0	5.27227	0	4.17453	0	0	B_cells_memory_activated
ACAGCTACACAACGTT-1	0	0	0	0	0	0	0	0	0	0	0	0	0	0	1.18195	0	0	0	0	3.14858	0	0	0	0	0	0	1.18195	0	0	0	3.95195	0	0	0	0	B_cells_memory_activated
GTACGTATCACGCGGT-1	1.82217	0	0	0	0	0	0	0	0	0	0	0	1.49444	0	0	0	0	2.43102	0	2.2264	0	0	1.82217	0	0	0	0	0	1.7924	0	3.45255	0	0	0	0	T4_activated
CTACATTTCATTATCC-1	0	0	0	0	0	0	0	0	0	0	0	3.26323	1.07615	0	0	0	0	2.36714	0	0.314046	1.96999	0	0	0	0	0	0	0	0	0	5.00582	0	0	0	0	T8_activated
AAGGAGCGTTAAAGTG-1	0	0	0	0	0	0	0	0	0	0	0	3.94708	0	2.24749	0	0	0	0	0	0	0.92088	0	0	3.56618	0	0	0	0	2.98395	0	0	0	0	0	0	MAIT_cells
CCGTACTTCGGCTTGG-1	0	0.834614	0	0	0	0	0	2.10817	0	0	0	0	0	0	0	0	0	2.10817	0	3.79578	0	0	0	0	0	0	0	0	0	0	4.3488	0	0.834614	0	0	B_cells_memory_activated
GATTCAGCAAACGCGA-1	0	5.46147	0	0	0	0	0	0	0	0	0	5.00227	1.63006	0	0	0	2.58871	0	0	4.72559	0	0	0	1.79313	0	0.266361	0	0	4.95623	0	0	0	5.46147	0	3.94202	T_gd
CAGGTGCGTCCCGACA-1-1	0	1.55436	0	0	0	0	0	0	0	0	0	1.99385	0	0	1.13609	0	0	1.65425	0	1.78414	2.50424	0	0	1.53131	0	0	1.13609	0.104961	0	0	3.57032	0	1.55436	0	2.42095	iNKT_cells
GATCGCGAGATGGCGT-1	2.75646	0	0	0	0	0	0	0	0	0	0	0	0	0	0	0	0	0	0	0	0	0	2.75646	0	0	0	0	0	0	0	4.41767	0	0	0	0	cDC2
TTTCCTCCAATCTGCA-1	0	0	0	3.31836	0.942189	1.82596	0	0	0	0	0	0	0.942189	0	0	0.942189	0	0	0	0	3.90033	0	0	0	0	0	0	0	0	0	4.43199	0.942189	0	0.942189	4.52269	Monocytes_intermediate
GGGAATGCACTGTTAG-1-1	0	2.03616	0	0	0	0	0	1.60699	0	0	0	0	0	0	1.53804	0	0	0	0	3.97886	0	0	0	0	0	0	1.53804	0	0	0	4.1052	0	2.03616	0	0	B_cells_memory_activated
GTATTCTTCGCAGGCT-1	0	0	0	0	0	0	0	0	0	0	0	3.43402	0	0	0	0	0	0	0	5.46336	2.89295	0	0	3.99323	0	3.18137	0	0	0	0	0	0	0	0	2.43455	NK_CD16_bright
GGGATGATCATGGTCA-1	0	0	0	0	0	0	0	0	0	0	0	4.46541	0	0	0	0	0	0	0	3.45948	0	0	0	4.18197	0	0	0	0	3.92022	0	2.13116	0	0	0	0	TEM_CD8+
CCTTTCTCACTGTTAG-1	0	0	0	0	0	0	0	0	0	0	0	1.33647	1.33647	0	0	0	0	0.876634	0	0	0	0	0	0	0	0	0	0	2.5823	0	4.32784	0	0	0	0	T_regs
TTCCCAGAGTTGTCGT-1	0	4.36281	0	0	0	0	0	0	0	0	0	4.55297	1.41839	1.98251	0	0	0	0	0	0	0	0	0	4.44808	0	0	0	0	3.86686	0	0	0	4.36281	0	0	T4_memory
ACATCAGTCGGCCGAT-1	0	0	0	0	0	0	0	0	0	0	0	4.48654	0	0	0	0	0	0	2.87505	4.78316	0	0	0	1.01216	0	3.69534	0	0	0	0	0	0	0	0	3.50201	NK_CD16_bright
GGTGAAGAGAATAGGG-1	0	0	0	0	0	0	0	0	0	0	0	0	0	0	0	0	0	0	1.88082	0	3.16924	0	0	0	0	0	0	0	0	0	4.18272	0	0	0	3.12571	Monocytes_classical
CCTTCGACAAGGTGTG-1	0	0	0	0	0	0	0	0	0	0	0	0	0	0	0	0	0	2.17621	0	0	2.03642	0	0	0	0	0	0	0	0	0	0	0	0	0	0	T_regs
ATTATCCGTTCGCGAC-1	0	0	0	3.43584	0	2.97201	2.2605	0	0	0	0	0	0	0	0	1.66656	0	0	0	0	3.07285	0	0	0	0	0.726418	0	0	0	0	4.65969	1.66656	0	0	4.57682	Monocytes_intermediate
ACCCACTAGGTGACCA-1	0	0	0	1.20787	1.20787	2.16094	1.73919	0	0	0	0	0	0	0	0	2.3404	0	0	0	0	0	0	0	0	0	1.37266	0	0	0	0	0	2.3404	0	1.20787	5.08319	Monocytes_intermediate
GACGTGCTCTCTGCTG-1-1	1.38604	3.62386	0	0	0	0	0	0	0	0	0	1.38604	1.38604	1.38604	0	0	0	0	0	3.04834	3.0638	2.36945	1.38604	2.60074	0	1.43069	0	0	3.08665	0	4.64802	0	3.62386	0	2.5712	iNKT_cells
GATTCAGAGCACACAG-1	1.68015	0	0	0	0	0	0	2.2755	0	0	0	0	0	1.68015	1.68015	0	0	0	0	0	0	0	1.68015	0	0	0	1.68015	0	0	0	4.16491	0	0	0	0	B_cells_memory_activated
TGAAAGAAGCTACCGC-1	0	0	0	0.757458	1.18347	1.20479	1.48127	0	0	0	0	2.41552	0	0	0	1.71044	0	0	0	0	0.807518	0	0	0	0	0	0	0	0	0	5.57574	1.71044	0	1.18347	3.02068	Monocytes_classical
TCAACGATCTGCGGCA-1	0	5.90095	3.19901	0	0	0	0	3.19901	0	0	0	0	0	0	0	0	0	0	0	4.56265	0.598492	0	0	0	0	0	0	0.635357	0	0	0	0	5.90095	0	0	B_cells_naive
CAACCAAGTGAGGCTA-1-1	0	0	0	2.1145	1.09425	0.469015	2.70194	0	0	0	0	0.50821	0	0	0	2.5589	0	0	1.6042	0	0	0	0	0	0	0	0	0	0	0	2.57831	2.5589	0	1.09425	4.36147	Monocytes_classical
AGGGTGAGTGGGTCAA-1	1.68766	0	0	0	0	0	0	0	0	0	0	3.08797	0	0	0	0	0	1.87312	0	0	2.84726	0	1.68766	0	0	0	0	0	3.26212	0	3.97124	0	0	0	2.19425	T_regs
ATCCACCTCCTGTACC-1	0	0	0	1.71727	0	2.29883	0.761893	0	0	0	0	1.48772	0	0	0	0	0	0	0	0	0	0	0	0	0	0	0	0	0	0.761893	5.57131	0	0	0	5.37183	Macrophages
TGCTACCTCTCTTATG-1	0	0	0	0	1.35317	0	0	0	0	0	0	0	0	0	0	0	0	1.90796	0	0	2.5552	0	0	0	0	0	0	0	0.49815	0	6.05414	0	0	1.35317	0	T_regs
GCATGATTCAATCACG-1	0	0	0	0	0	0	0	0	0	0	0	3.41722	2.12479	2.75635	0	0	0	0	0	3.69906	3.43787	0	0	4.1565	0	2.28558	0	0	4.09615	0	0	0	0	0	3.49711	TCM_CD8+
CAGCGACCACAGAGGT-1	0	0	0	0	0	0	0	1.19094	0	0	0	1.71925	0	0	0	0	0	1.19094	0	1.70403	2.07108	0	0	0	0	0	0	0	1.7416	0	5.7813	0	0	0	0	B_cells_memory_activated
TGCCCATTCTCACATT-1	1.43652	2.3069	0	0	0	0	0	0	0	0	0	0	1.43652	0	0	0	0	0	0	4.83517	0	0	1.43652	0	0	0	0	0	3.76398	0	0	0	2.3069	0	2.66282	T4_naive
CACACAAAGTCCGTAT-1	0	5.47265	0	0	0	0	0	0	0	0	0	3.21662	0	0	0	0	0	0	1.60756	5.75631	0	0	0	0	0	1.82896	0	0	0	0	0	0	5.47265	0	3.85778	NK_CD16_bright
CGATTGACACAACTGT-1	0	0	0	2.08881	0	0	0	0	0	0	0	0	0	0	0	1.01842	0	0	0	0	0	0	0	0	0	0	0	0	0	0	4.36556	1.01842	0	0	1.27065	Macrophages
GACTAACCAAGTTCTG-1	0	5.99416	0	0	0	0	0	0	0	0	0	0	0	0	0	2.05752	0	0	0	0	0	0	0	0	0	0	0	0	5.01748	0	0	2.05752	5.99416	0	3.32468	T4_naive
GAGCAGATCGCGCCAA-1	1.36998	0	0	0	0	0	0	0	0	0	0	1.92724	1.92724	0	0	0	0	1.36998	0	3.94985	2.76945	0	1.36998	2.60992	0	0	0	0	3.22039	0	4.35842	0	0	0	0	T_gd
AGAGCGAAGAGTCTGG-1	2.23914	3.45714	0	0	0	0	0	0	0	0	0	0	0	0	0	0	0	0	0	3.8335	2.76561	0.830299	2.23914	0	0	0	0	0	1.57421	0	0	0	3.45714	0	3.27589	T4_naive
ATGAGGGGTAAGCACG-1	0	0	0	0	0	0	0	0	0	0	0	0	0	0	0	0	0	0	0	0	3.52091	0	0	0	0	1.53964	0	0	3.85242	0	0	0	0	0	2.3441	T4_naive
GTCGGGTTCTCTAAGG-1	0	0	0	0	0	0	0	0	0	0	0	4.58205	0	0	0	0	0	0	3.11316	5.03129	3.67568	0	0	0	0	2.82331	0	0	0	0	0	0	0	0	4.12123	NK_CD16_bright
CCTACACGTTGAACTC-1	0	2.98879	0	0	0	0	0	0	0	0	0	0	3.09603	0	0	0	0	0	0	5.28555	0	1.27267	0	0	0	0.627977	0	0	3.31032	0	2.45873	0	2.98879	0	0.822562	T4_naive
CTACCCAGTGGACGAT-1	0	0	0	0	0	0	0	0	0	0	0	0	0	0	0	0	0	0	0	0	0	0	0	0	0	0	0	0	2.62804	0	0	0	0	0	4.6718	iNKT_cells
CATCGGGGTATAATGG-1	2.16597	3.06855	0	0	2.16597	0	0	0	0	0	0	3.85732	2.16597	2.16597	0	0	0	0	0	1.99358	0	0	2.16597	2.32017	0	0	0	0	0	0	0	0	3.06855	2.16597	5.14326	TCM_CD8+
ACTTGTTTCTTCGGTC-1	0	0	0	2.2057	0	1.0584	1.61707	0	0	0	0	0	0	0	0	2.46545	0	0	0.852752	0	1.67177	0	0	0	0	0	0	0	0	0	2.98442	2.46545	0	0	2.91359	Monocytes_classical
ACACCGGCACATGGGA-1	0	0	0	2.14935	1.39419	0.762735	1.39419	0	0	0	0	0	0	0	0	2.14935	0	0	0	0	0	0	0	0	0	3.6191	0	0	0	0	3.0307	2.14935	0	1.39419	3.52817	Monocytes_classical
CATCAGAGTTACGTCA-1	0	0	0	1.66394	0	1.3791	0	0	0	0	0	2.2576	0	0	0	0	0	0	0	0	2.5115	0	0	0	0	0	0	0	0	0	5.6844	0	0	0	4.94422	cDC1
CTCTAATCATCCGGGT-1	0	4.84907	0	0	0	0	0	0	0	0	0	0	0	0	0	0	0	0	0	1.39569	2.76156	0	0	0	0	2.50458	0	0	1.86728	0	0	0	4.84907	0	3.63629	T4_memory
CGAATGTTCTGGAGCC-1	0	2.24398	1.16829	0	0	0	0	1.69249	0	0	0	1.16829	1.16829	0	1.16829	0	0	0	0	2.43573	0	0	0	0	0	0	1.16829	0	0	0	5.54238	0	2.24398	0	0	B_cells_memory_activated
ATCATCTTCTTGTACT-1	0	4.39738	0	0	0	0	0	0	0	0	0	3.83428	0	0	0	0	0	0	0	5.21169	2.96439	1.06673	0	3.95774	0	0	0	0	0	0	0	0	4.39738	0	2.38089	NK_CD16_bright
GATCTAGGTACGACCC-1	0	0	0	1.51105	0	0	0	0	0	0	0	3.59223	0	2.08729	0	0	0	0	0	4.48206	3.06224	2.49332	0	4.50135	0	1.18808	0	0	2.11841	0	0	0	0	0	2.80111	iNKT_cells
ACATACGCATAGGATA-1	0	0	0	0	0	0	0	0	0	0	0	0.726003	1.29938	1.55473	0	0	0	0.95559	0	4.2692	1.62934	0	0	2.85097	0	0.111784	0	0	2.15722	0	2.9155	0	0	0	2.20478	T_regs
CGACTTCGTGTGGCTC-1-1	0	0	0	0	0	0	0	0	0	0	0	3.99357	1.62846	0	0	0	0	0	0	0	0	0	0	0	0	0	0	0	2.30154	0	0	0	0	0	3.44188	MAIT_cells
CACTCCACACAACTGT-1	0	0.977344	0	0	0	0	0	2.10988	0	0	0	0	0	0	0.959543	0	0	1.2284	0	2.65747	0	0	0	0	0	0	0.959543	0	0	0	4.35698	0	0.977344	0	0	B_cells_memory_activated
CCGGTAGCAATGGATA-1	0	0	0	1.62434	0	0	0	0	0	0	0	3.98854	0	0	0	0	0	0	0	5.66566	1.92976	2.24667	0	0	0	3.02982	0	0	0	0	0	0	0	0	4.24055	NK_CD16_bright
TCATTTGGTTCGTTGA-1	0	0	0	0	0	0	0	0	0	0	0	3.21657	2.56273	0	0	0	0	0	0	0	4.05626	0	0	0	0	0	0	0	5.3079	0	0	0	0	0	0	T4_memory
TACCTTACACAGCCCA-1	0	0	0	0	0	0	0	0	0	0	0	4.59447	0	0	0	0	0	0	0	4.39133	0	0	0	0	0	0	0	0	2.851	0	0	0	0	0	0	TMRA_CD8+
GTATTCTTCAGCAACT-1	0	0	0	0	0	0	0	0	0	0	0	3.84277	2.78613	2.78613	0	0	0	0	0	0	2.5722	0	0	0	0	0	0	0	0	0	3.95977	0	0	0	3.09973	TEM_CD8+
CGCTTCATCAGCTCGG-1-1	0	0	0	4.57047	0	1.57339	0.829315	0	0	0	0	0	0	0	0	0	0	0	0	0	1.82193	0	0	0	0	0	0	0	0	0	6.40822	0	0	0	4.75268	cDC1
GGTATTGTCTTCGGTC-1	0	0	0	2.47872	1.71425	0.423288	2.21861	0	0	0	0	0.647366	0	0	0	2.74522	0	0	0	0	1.05756	0	0	0	0	0	0	0	0	0	3.99211	2.74522	0	1.71425	2.51307	Monocytes_classical
GCACTCTTCATGCAAC-1	0	0	0.839158	2.44368	0.839158	1.56195	1.59802	0	0	0	0	0	0	0	0	1.28891	0	0	0	0	4.49214	0.0733928	0	0	0	1.54561	0	0	0	0	4.63414	1.28891	0	0.839158	4.91708	Monocytes_intermediate
TTGCCGTGTCTGCGGT-1-1	0	3.90983	0	0	0	0	0	0	0	0	0	0	0.539665	0	0	0	0	0.539665	0	0	2.5843	0.852088	0	0	0	0	0	0	2.95381	0	4.02612	0	3.90983	0	0	T4_memory
CTAAGACCAATGAAAC-1	0	0	0	1.91913	0.897621	2.19428	1.3629	0	0	0	0	0	0	0	0	0.897621	0	0	1.3629	0	0	0	0	0	0	0	0	0	0	0	0.26226	0.897621	0	0.897621	4.596	Monocytes_classical
CTCGGAGGTATTAGCC-1	0	3.76737	0	0	0	0	0	0	0	0	0	0	0	0	0	0	0	0	2.30401	5.59978	1.6113	0	0	0	0	2.34977	0	0	0	0	0	0	3.76737	0	4.70576	NK_CD56_bright
CTACATTGTGTATGGG-1	0	0	0	3.17204	1.64009	0	3.33262	0	0	0	0	0	0	0	0	1.64009	0	0	0	0	1.73122	0	0	0	0	0	0	0	0	0	4.56689	1.64009	0	1.64009	3.32714	Monocytes_non-classical
CATATTCGTGTCGCTG-1	0	0	0	0	0	0	0	0	0	0	0	4.97976	0	0	0	0	0	0	0	4.90032	0	1.77529	0	1.53905	0	3.26324	0	0	0	0	0	0	0	0	0	NK_CD16_bright
ACGCCAGAGAGACGAA-1	0	4.48685	0	0	0	0	0	0	0	0	0	3.76188	0	0	0	0	0	0	0	5.38717	0	0	0	0	0	2.89624	0	0	0	0	0	0	4.48685	0	0	NK_CD16_bright
GTGCTTCCAAGTAGTA-1-1	0.671851	0	0	0	0	0	0	0	0	0	0	0	1.75601	0	0	0	0	1.07012	0	0	3.42108	0	0.671851	0	0	0	0	0	2.40073	0	4.94004	0	0	0	1.4604	T_regs
GGCGACTAGCCACCTG-1	2.69795	3.55565	0	0	0	0.866263	0	0	0	0	0	0	0	0	0	0	0	0	0	0	3.42158	0	2.69795	0	0	1.8414	0	0	3.58389	0	0	0	3.55565	0	3.28954	iNKT_cells
TGGCGCATCGTTACGA-1	0	4.67262	0	0	0	0	0	0	0	0	0	0	2.18626	0	0	1.29032	0	0	0	0	3.51772	0	0	0	0	0	0	0	3.58242	0	0	1.29032	4.67262	0	1.30568	T4_memory
CCTTACGTCCGCAGTG-1	0	3.41103	0	0	0	0	0	0	0	0	0	1.57101	0.491798	1.0667	0	0	0	0.820003	0	0	2.62243	0	0	3.2325	0	0	0	0	2.94691	0	3.86889	0	3.41103	0	0	T_regs
CACAAACGTAAGTTCC-1	0	4.32898	0	0	0	0	0	0	0	0	0	3.97501	0	0	0	2.438	0	0	0	4.62116	0	0	0	0	0	2.85064	0	0	0	0	2.5331	2.438	4.32898	0	4.30976	NK_CD16_bright
ACATACGGTTACGACT-1	0	3.76121	0	0	0	0	0	0	0	0	0	0	2.1172	0	0	0	0	1.77017	0	2.09059	0	0	0	0	0	0	0	0	2.75526	0	1.81302	0	3.76121	0	0	T4_activated
ATTCTACGTGCCTGTG-1	0	0	0	0	0	0	0	0	0	0	0	2.03625	0	0	0	0	0	2.03625	0	5.57297	0	0	0	3.44682	0	0	0	0	3.46212	0	5.23567	0	0	0	0	T8_activated
CAGCTAAAGGCTAGGT-1	0	0	0	3.06503	1.29895	1.68597	1.51599	0	0	0	0	0	0	0	0	1.97677	0	0	0.635774	0	0	1.60144	0	0	0	3.65351	0	0	0	0	4.21285	1.97677	0	1.29895	3.12391	Macrophages
CATCAGAGTGACTCAT-1	0	5.69509	0	0	0	0	0	0	0	0	0	0	2.86414	0	0	0	0	0	0	4.63092	0	1.1515	0	1.00429	0	0	0	0	2.58919	0	0	0	5.69509	0	2.61385	T8_naive
ATCCGAAAGTACATGA-1-1	2.82198	2.59199	0	0	0	0	0	0	0	0	0	4.16263	0	0	0	0	0	0	0	0	2.50288	2.12327	2.82198	3.19233	0	0	0	0	2.91323	0	0	0	2.59199	0	3.60597	TCM_CD8+
GACGCGTGTCGACTAT-1	0	0	0	2.79589	0	0	1.68519	0	0	0	0	0	0	0	0	1.68519	0	0	1.16213	0	0	0.792728	0	0	0	1.65864	0	0	0	0	4.74687	1.68519	0	0	0	Monocytes_classical
CGCCAAGAGGGATGGG-1	2.05289	5.39013	0	2.05289	0	0	0	0	0	0	0	0	2.05289	0	0	0	0	0	0	5.68411	2.35474	0	2.05289	3.90929	0	0	0	0	3.43829	0	0	0	5.39013	0	0	T8_naive
CCTACACAGTCAAGGC-1	2.31324	4.79453	0	0	0	0	0	0	0	0	0	0	1.95606	0	0	0	0	0	0	3.58743	0	0	2.31324	0	0	0	0	0	4.25788	0	0	0	4.79453	0	3.1949	T4_memory
TTGCGTCGTCAAACTC-1	0	0	0	0	0	0	0	0	0	0	0	4.42444	0	0	0	0	0	0	0	6.19315	0	0	0	0	0	5.03427	0	0	0	0	0	0	0	0	7.03047	NK_CD16_bright
ATGCGATCATGCCCGA-1	0	6.34816	0	0	0	0	0	0	0	0	0	3.39931	0	0	0	0	0	0	0	5.36427	0	0	0	0	0	0	0	0	1.64082	0	4.48391	0	6.34816	0	3.44479	NK_CD16_bright
GGGTTGCCAATCGGTT-1	0	0	0	2.49239	0	0.975922	0	0	0	0	0	1.32775	0	0	0	1.32775	0	0	1.87871	0	0.770203	0	0	0	0	3.2372	0	0	0	0	4.38698	1.32775	0	0	0	Monocytes_non-classical
CAAGTTGGTATATGGA-1	0	2.33515	0	0	0	0	0	0	0	0	0	0	1.35377	0	0	0	0	1.90865	0	3.16116	2.03659	0.914294	0	1.89091	0	0	0	0	1.03941	0	3.57089	0	2.33515	0	1.95439	iNKT_cells
TCGTAGACACCCAGTG-1-1	1.83438	5.70139	0	0	0	0	0	0	0	0	0	1.2894	2.18514	0	0	0	0	0	0	5.38381	0	0	1.83438	0	0	0	0	0	3.83412	0	0	0	5.70139	0	2.55836	T4_memory
CACACCTGTTCATGGT-1	0	2.74543	0	0	0	0	0	0	0	0	0	0	0	0	0	2.08572	0	0	0	0	1.7191	0	0	0	0	0	0	0	2.03183	0	0	2.08572	2.74543	0	0	Precursor_cells
GTATTCTAGCCACGCT-1	0	0	0	0	0	0	0	0	0	0	0	1.92043	2.27581	0	0	0	0	1.36403	0	0	2.90239	0	0	0	0	0	0	0	2.86059	0	4.71786	0	0	0	0	T_regs
CGATTGATCTGCCAGG-1-1	1.17376	0	0	0	0	0	0	0	0	0	0	0	1.93985	0	0	0	0	1.93985	0	3.71723	0	0	1.17376	0	0	0	0	0	3.27108	0	0	0	0	0	0	T4_activated
CGAACATGTCTCAACA-1	0	5.45861	0	1.36067	0	0	0	0	0	0	0	1.36067	2.27175	0	0	0	0	0	0	5.38345	0.228396	0.0935906	0	3.88403	0	0	0	0	4.55048	0	0	0	5.45861	0	3.00685	T8_naive
GATGAAAGTCGGCATC-1	0	0	0	2.4973	0	2.17241	0	0	0	0	0	0	0	0	0	0	0	0	0	0	0	0	0	0	0	0	0	0	0	0	4.34594	0	0	0	0.746298	Macrophages
CTGTGCTTCCGAATGT-1	2.26543	4.23904	0	0	0	0	0	0	0	0	0	0	0	2.26543	0	0	0	0	0	5.17544	2.13761	0	2.26543	3.62541	0	0.0995046	0	0	2.63846	0	0	0	4.23904	0	1.85981	T8_naive
GCTGCGATCTTGTACT-1	0	6.14923	0	0	0	0	0	0	0	0	0	4.22174	2.04319	2.40449	0	1.47192	0	0	0	5.88188	0	1.78176	0	4.61152	0	0	0	0	3.02452	0	0	1.47192	6.14923	0	0	TEM_CD8+
AAGGCAGTCGTAGATC-1	0	0	0	0	1.99276	0	0	0	0	0	0	0	0	0	0	0	0	0	0	0	2.20881	0.382942	0	0	0	0	0	0	0	0	5.862	0	0	1.99276	3.81125	cDC1
GACCAATGTCTTCGTC-1	0	0	0	0	0	0	0	0	0	0	0	4.39388	0	0	0	0	0	0	0	4.72689	0	0.705137	0	0.0998873	0	3.93212	0	0	0	0	0	0	0	0	3.73374	NK_CD16_bright
CAACCAAGTCACTTCC-1	2.20832	3.74288	0	0	0	0	0	0	0	0	0	3.90405	2.84496	0	0	0	0	0	0	0	0	0	2.20832	0	0	0	0	0	0	0	0	0	3.74288	0	3.76635	T4_memory
GACAGAGGTCTAAAGA-1	1.83674	4.56921	0	0	0	0	0	0	0	0	0	0	2.18763	0	0	0	0	0	0	2.05259	0	0	1.83674	0	0	0	0	0	1.56603	0	0	0	4.56921	0	0.192753	T4_memory
CGGACGTCACTAAGTC-1-1	0	0	0	0	0	0	0	0	0	0	0	3.82231	0	0	0	0	0	0	0	5.72826	0	1.06964	0	0	0	3.1112	0	0	0	0	0	0	0	0	2.62202	NK_CD16_bright
ATTATCCAGCTAGCCC-1	0	0	0	0	0	0	0	0	0	0	0	1.06577	2.35284	0	0	0	0	0	0	0	2.86709	0	0	0	0	0	0	0	2.46078	0	5.18422	0	0	0	0	T_regs
ACCCACTAGTGGAGTC-1	2.40025	6.30706	0	0	0	0	0	0	0	0	0	0	1.25461	0	0	0	0	0	0	4.4847	0.694317	1.35685	2.40025	0	0	0	0	0	4.3154	0	0	0	6.30706	0	0	T4_naive
GGGTTGCGTCTCACCT-1	0	0	0	0	0	0	0	0	0	0	0	1.2077	1.2077	1.73898	0	0	0	2.54387	0	1.74164	1.42884	0	0	1.19278	0	0.759125	0	0	1.98048	0	3.47193	0	0	0	2.57051	iNKT_cells
AGCTCCTTCCCTTGTG-1	0.910295	1.24426	0	0	0	0	0	0	0	0	0	1.37879	0.910295	0.910295	0	0	0	1.93733	0	4.42601	3.64377	0.740697	0.910295	2.91469	0	0	0	0	1.33314	0	5.76382	0	1.24426	0	2.57873	iNKT_cells
CAACCAATCGGCCGAT-1	0	0	0	0	0	1.60839	0	0	0	0	0	0	0	0	0	0	0	0	0	0	0	0	0	0	0	0	0	0	0	0	0	0	0	0	0	Macrophages
CCGGGATAGATGTCGG-1	0	1.38499	0	0	0	0	0	0	0	0	0	0	1.12146	0	0	0	0	1.12146	0	1.97862	1.61562	0	0	0	0	0	0	0	2.15485	0	0	0	1.38499	0	0	T4_activated
ATCATCTGTCCAGTAT-1	0	0	0	0	0	0	0	0	0	0	0	4.80035	0	4.20105	0	0	0	0	0	4.23028	3.13085	0	0	4.1167	0	0.555466	0	0	3.66009	0	1.97545	0	0	0	2.486	TEM_CD8+
CATGACATCAGTCAGT-1	2.42055	0	0	0	0	0	0	0	0	0	0	0	2.05857	0	0	0	0	0	0	4.59923	0	0	2.42055	0	0	0	0	0	3.94352	0	0	0	0	0	3.17884	T4_memory
GTCTCGTCAGCTGCTG-1	0	0	0	2.37372	0	0	0	0	0	0	0	0	0	0	0	2.17359	0	0	1.92313	0	1.91537	0	0	0	0	0.948879	0	0	0	0	3.68581	2.17359	0	0	3.65134	Macrophages
GGGCACTTCAACCAAC-1	2.5896	5.1074	0	0	0	0	0	0	0	0	0	0	2.96973	2.5896	0	0	0	0	0	4.71981	1.69763	0	2.5896	3.27645	0	0	0	0	3.10066	0	0	0	5.1074	0	0	T8_naive
AGATTGCAGTGGTAGC-1	0	0	0	0	0	0.965427	0	0	0	0	0	0	2.27399	0	0	0	0	0	0	4.48896	3.19468	0	0	0.571625	0	4.0693	0	0	2.29875	0	3.31123	0	0	0	2.00257	NK_CD16_bright_activated
TTTGTCAGTAATCACC-1	1.98424	0	0	0	0	0	0	0	0	0	0	1.98424	2.98672	0	0	0	0	0	0	0	0.689386	0	1.98424	0	0	0	0	0	0.435628	0	5.23813	0	0	0	0	T_regs
ACGTCAAGTTCAGGCC-1	1.37028	6.13734	0	0	0	0	1.37028	0	0	0	0	0	2.28334	0	0	0	0	0	0	5.60909	0	0	1.37028	0	0	0	0	0	4.54395	0	0	0	6.13734	0	0	T4_memory
AAGTCTGAGACCACGA-1	0	0	0	1.80961	0	2.68656	3.27866	0	0	0	0	0	0	0	0	0	0	0	0	0	2.93965	0	0	0	0	0	0	0	0	0	4.67017	0	0	0	4.85168	cDC1
ATTGGACTCTTGTCAT-1	0	0	0	0	0	0	0	0	0	0	0	1.66221	0	0	0	0	0	1.34737	0	0	3.96254	0	0	0	0	0	0	0	3.89329	0	5.21798	0	0	0	0	T_regs
TGACTTTTCGTATCAG-1	0	0	0	0	0	0	0	0	0	0	0	4.08445	0	0	0	0	0	0	0	3.36948	3.02251	0	0	0	0	1.48141	0	0	0	0	0	0	0	0	0	NK_CD16_bright
CGGACTGAGCTGATAA-1-1	0	0	0	0	0	0	0	0	0	0	0	5.09809	0	0	0	0	0	0	0	5.90438	0	0	0	0	0	3.48936	0	0	0	0	0	0	0	0	4.28397	NK_CD16_bright
CGTCACTGTAGCGTAG-1	0	0	0	0	0	0	0	0	0	0	0	4.24035	2.42168	2.42168	0	0	0	0	0	3.93017	0	0	0	4.88542	0	0	0	0	3.34289	0	0	0	0	0	3.27133	TEM_CD8+
CGCGGTAGTGAGGGTT-1	0	6.32592	0	0	0	1.02214	0	0	0	0	0	0	0	1.38075	0	0	0	1.38075	0	6.22983	2.83767	0	0	0	0	0	0	4.18148	0	0	0	0	6.32592	0	0	B_cells_naive_activated
ACACTGAGTACCCAAT-1	1.24656	0	0	0	0	0	0	0	0	0	0	0	0	0	0	0	0	1.78452	0	0	1.97806	0.541738	1.24656	0.758777	0	0	0	0.638893	0	0	3.72409	0	0	0	1.38068	iNKT_cells
AGAGTGGAGGACAGCT-1	0	1.01364	0	0.578848	0	0	0	1.59329	0	0	0	0	0	0	1.66995	0	0	0	0	2.49786	0	0	0	0	0	0	1.66995	0.343856	0	0	3.19802	0	1.01364	0	0	B_cells_memory_activated
TGCCAAAAGAAGCCCA-1	0.340942	0	0.340942	0	0	0	0	1.77075	0	0	0	0	0	0	1.53825	0	0	0.340942	0	2.88492	0	0	0.340942	0	0	0	1.53825	0	0	0	3.818	0	0	0	0	B_cells_memory_activated
CCAGCGACATGCAATC-1	0	0	0	0	0	0	0	0	0	0	0	0	0	0	0	0	0	0	0	0	0	0	0	0	0	0	0	0	1.38006	0	4.20531	0	0	0	3.12393	cDC1
AACACGTTCAACCAAC-1	2.01558	0	0	0	0	0	0	0	0	0	0	2.01558	0	0	2.01558	0	0	2.63978	0	5.00334	1.19004	0	2.01558	0	0	0	2.01558	0	0	0	5.59585	0	0	0	0	B_cells_memory_activated
CTAGTGATCCACGAAT-1	0	4.50251	0	0	0	0	0	2.07849	0	0	0	0	0	0	0.874834	0	0	0	0	3.61303	0	0	0	0	0	0	0.874834	0	0	0	4.25597	0	4.50251	0	0	B_cells_memory_activated
TCTATTGAGGTGTTAA-1	1.3986	0	0	0	0	0	0	0	0	0	0	0	1.95996	1.3986	0	0	0	2.31733	0	0	2.07125	0	1.3986	0	0	0	0	0	0	0	0	0	0	0	0	T4_activated
GACACGCAGCGATTCT-1	0	0	0	0	0	0	0	0	0	0	0	0	0	0	0	0	0	2.4335	0	4.79258	3.30249	0	0	0	0	0	0	0	3.09809	0	1.13042	0	0	0	3.07826	T4_activated
AGCTCTCAGTACACCT-1	0	2.31074	0	0	0	0	0	2.63984	0	0	0	0	0	0	0	0	0	0	0	4.87494	0	1.87153	0	0	0	0	0	0	0	0	0	0	2.31074	0	2.78439	B_cells_naive
TACTCGCGTCCGCTGA-1	0.636708	0	0	0	0	0	0	0	0	0	0	1.30039	1.02263	0	0	0	0	1.30039	0	0	0	0	0.636708	0	0	0	0	0	0	0	3.54726	0	0	0	0	T_regs
TCATTTGTCTGGCGAC-1	0	0	0	0	0	0	0	0	0	0	0	2.96944	0	0	0	0	0	0	0	0	2.59517	0	0	2.59875	0	0	0	0	0	0	5.22216	0	0	0	0	T_regs
TCATTTGAGCCCGAAA-1	0	0	0	0	0	0	0	0	0	0	0	4.24424	0	0	0	0	0	0	0	1.67169	0	0.897946	0	0	0	0	0	0	1.5132	0	0	0	0	0	0.723013	T4_memory
GCATGTACATTGGGCC-1	0	0	0	0	0	0.895511	0	0	0	0	0	0	0	0	0	0	0	0	0	0	0	0	0	0.559703	0	0	0	0	0	0	5.64476	0	0	0	4.22516	cDC1
CGGAGTCGTGCCTTGG-1	0	2.66637	0	0	0	0.401431	0	0	0	0	0	0	1.14844	0	0	0	0	1.14844	0	0	2.19627	0	0	0	0	0	0	0	0	0	2.946	0	2.66637	0	0	T4_activated
CCTCTGATCGGCATCG-1	1.9943	3.17481	0	0	0	0	0	0	0	0	0	0	0	0	0	0	0	0	0	0	3.59351	0	1.9943	0	0	0	0	0	3.87637	0	4.35714	0	3.17481	0	0	T4_naive
TACTTACTCAAAGTAG-1	0	1.38593	0	0	0	0	0	0	0	0	0	0	1.79594	0	0	0	0	2.77729	0	0	1.38396	0	0	0	0	0	0	0	0	0	2.6352	0	1.38593	0	1.23936	T4_activated
TAAGCGTGTCGTGGCT-1	0	0	0	0	0	2.49095	1.41016	0	0	0	0	0	0	0	0	2.59424	0	0	1.41016	0	2.44715	0	0	0	0	0	0	0	0	0	3.36478	2.59424	0	0	4.81101	Macrophages
CGTCAGGGTTAGATGA-1	0	0	0	3.44671	1.23307	0.396107	1.53636	0	0	0	0	0	0	0	0	2.89161	0	0	2.25246	3.60399	0	0	0	0	0	2.71506	0	0	0	0	3.96433	2.89161	0	1.23307	0	Monocytes_classical
CCTTCCCAGTGGGATC-1	1.48064	2.20347	0	0	0	0	0	0	0	0	0	1.48064	1.48064	0.992465	0	0	0	0.992465	0	3.13836	2.69941	0	1.48064	2.86677	0	0.901538	0	0	1.24384	0	4.49536	0	2.20347	0	0.426331	T_regs
CGGACGTAGTGTACGG-1	0	0	0	3.61057	2.30226	1.20101	2.9441	0	0	0	0	0	0	0	0	3.4809	0	0	0	0	0	0	0	0	0	1.73263	0	0	0	0	3.86231	3.4809	0	2.30226	3.1026	cDC1
AGCGTATCATGCCTAA-1	0	0	0	0	0	0	0	0	0	0	0	4.25591	0	2.39165	0	0	0	0	0	4.04023	3.2296	0	0	3.97012	0	0	0	0	2.52243	0	0	0	0	0	3.78865	TEM_CD8+
CAAGATCTCCTGCCAT-1	0	0	0	0	0	0	0	0	0	0	0	2.01665	0	0	0	0	0	0	0	0	2.75821	0	0	1.31526	0	0	0	0	0.143046	0	2.07408	0	0	0	0	T4_activated
TACCTATTCCGCAGTG-1	0	3.90318	0	0	0	0	0	0	0	0	0	0	0	0	0	0	0	0	0	5.10842	0	0	0	2.68621	0	2.01672	0	0	0	0	0	0	3.90318	0	2.91352	NK_CD16_bright
TGAGCCGGTATATGGA-1	0	0	0	0	0	0	0	0	0	0	0	1.89892	0	0	0	0	0	0	1.89892	5.11275	0	0	0	0.615564	0	2.59488	0	0	0	0	2.41483	0	0	0	1.24005	NK_CD56_bright_activated
TCACAAGTCCAAATGC-1	0	0	0	0	0	0	0	0	0	0	0	0	0	0	0	0	0	0	0	0	2.46113	2.75569	0	1.48515	0	0.833043	0	0	1.9527	0	0	0	0	0	3.79019	T8_naive
CACCTTGTCCTCTAGC-1-1	0	0	0	0	0	0	0	0	0	0	0	0	1.44154	0	0	0	0	0	0	0	2.11472	0	0	0	0	0	0	0	2.76486	0	4.08404	0	0	0	0	T4_activated
GTGCGGTCACATCCAA-1	0	0	0	2.63986	0	3.22937	0	0	0	0	0	1.28156	0	0	0	1.28156	0	0	1.82527	0	0	0.170316	0	0	0	1.47522	0	0	0	0	5.32864	1.28156	0	0	5.74137	Monocytes_intermediate
GCGCAGTCATCTCCCA-1	0.516743	0	0	0	0	0	0	0	0	0	0	1.95855	0.516743	0	0	0	0	1.10846	0	3.76821	3.61815	0	0.516743	3.05276	0	2.44927	0	0	2.41578	0	3.84089	0	0	0	2.77249	T8_activated
TAAACCGGTTGGTAAA-1	1.7322	3.55886	0	0	0	0	0	0	0	0	0	0	2.70532	0	0	0	0	0	0	0	1.57612	0	1.7322	0	0	0	0	0	3.3749	0	0	0	3.55886	0	3.70008	T4_memory
CAGCTAATCGTCTGAA-1	0	2.60814	0	0	0	0	0	0	0	0	0	3.30192	0	0	0	0	0	0	0	0	2.15427	0	0	3.34366	0	0	0	0	2.59585	0	0	0	2.60814	0	3.49721	TCM_CD8+
CCACCTACATCACCCT-1	0	0.527572	2.90481	1.14985	0	0	0	0	0	1.14985	0	0	0	0	0	0	0	0	0	4.87926	0	0	0	0	0	0	0	0	0	0	5.30163	0	0.527572	0	0	pDC
TACACGATCTGTCCGT-1	0	5.26674	0	0	0	0	0	0	0	0	0	0	1.39439	1.39439	0	0	0	0	0	5.03389	0	0.894752	0	4.37488	0	0	0	0	3.97994	0	0	0	5.26674	0	1.55194	T8_naive
CTCATTACAGACAAGC-1	0	5.57488	0	0	0	0	0	0	0	0	0	0	1.62251	0	0	0	0	0	0	0	3.90061	0	0	0	0	0	0	0	3.28469	0	0	0	5.57488	0	1.82509	T4_memory
CACAAACGTCGGCACT-1	1.15404	0	0	0	0	0.481924	0	0	0	0	0	0	1.44844	0	0	0	0	1.56846	0	0	3.17925	0	1.15404	0	0	0	0	0	2.73852	0	4.34004	0	0	0	0	T_regs
AGAGTGGCATTCACTT-1	1.77372	0	0	0	0	0.815692	0	0	0	0	0	1.23732	1.77372	0	0	0	0	1.23732	0	1.54475	2.76126	1.83808	1.77372	0	0	1.29191	0	1.87015	1.59768	0	4.22451	0	0	0	1.63547	iNKT_cells
CATTATCGTATGAATG-1	1.65778	4.96077	0	2.2508	0	0	0	0	0	0	0	1.65778	0	0	0	0	0	0	0	3.95954	0	0	1.65778	0	0	0	0	0	0	0	5.92086	0	4.96077	0	0	B_cells_memory_activated
GGGACCTCATCACGTA-1-1	0	0	0	0	0	0	0	0	0	0	0	1.92087	1.92087	0	0	0	0	0	0	0	3.23479	0	0	0	0	0	0	0	2.83278	0	5.89826	0	0	0	2.85019	MAIT_cells
ACGAGCCTCTGCTGCT-1	0	5.16291	0	0	0	0	0	0	0	0	0	0	2.88896	0	0	0	0	0	0	0	3.24649	0	0	0	0	0	0	0	3.19735	0	0	0	5.16291	0	0	T4_memory
TCTGGAAGTAGGGACT-1	0	0	0	0	0	0	0	0	0	0	0	4.63266	0	2.51039	0	0	0	0	0	0	2.46367	1.24962	0	1.86776	0	0	0	0	0	0	0	0	0	0	2.3762	TEM_CD8+
GTCTCGTGTAACGTTC-1	0	3.02399	0	0	0	0	0	3.49124	0	0	0	0	0	0	0	0	0	0	0	4.3947	3.89987	0	0	0	0	0	0	0	0	0	0	0	3.02399	0	0	B_cells_naive
ATAACGCAGCTGAAAT-1-1	0.922485	0	0	0	0	0.763026	0	0	0	0	0	1.1858	1.56629	1.71319	0	0	0	0.564044	0	1.18835	2.78425	0	0.922485	2.92777	0	0	0	0	2.34443	0	4.49203	0	0	0	0	T8_activated
GCAGCCAGTAGTGAAT-1	0	5.33932	0	0	0	0	0	0	0	0	0	0	2.4905	0	0	0	0	0	0	2.85195	0	0	0	0	0	0	0	0	0	0	0	0	5.33932	0	1.02283	T4_memory
TGCGCAGTCCCTTGTG-1	0	0	0	0	0	0	0	0	0	0	0	3.36113	0	0	0	0	0	2.19155	0	4.31872	3.66564	0	0	2.56293	0	2.27725	0	0	2.91129	0	0	0	0	0	3.72987	TMRA_CD8+
TAAGTGCAGGTGCTTT-1-1	0	0	0	0	0	0	0	0	0	0	0	4.00079	0	1.90914	0	0	0	1.07013	0	5.46776	0	0	0	3.94602	0	0	0	0	3.91398	0	5.90302	0	0	0	1.80257	T8_activated
TACCTATCAAGCTGGA-1	0	0	0	0	0	0	0	0	0	0	0	0	1.60737	0	0	0	0	1.60737	0	0	1.77491	0	0	0	0	0	0	0	0	0	2.68285	0	0	0	0	T4_activated
GGATTACAGATGCGAC-1-1	0	2.1511	0	0	0	0	0	0	0	0	0	1.21431	1.21431	0	0	0	0	0	0	0	4.24338	0	0	0	0	0	0	0	1.6496	0	0	0	2.1511	0	0	T4_memory
CATCAAGAGCTGAACG-1	0	0	0	0	0	0	0	0	0	0	0	0	2.06884	0	0	0	0	0	0	5.60044	0	0	0	0	0	0	0	0	5.73309	0	0	0	0	0	6.13977	T4_activated
TGACTTTTCGTAGATC-1	2.86944	0	0	0	0	0	0	0	0	0	0	2.23148	2.6005	0	0	0	0	0	0	0	2.28021	0.811283	2.86944	0	0	0	0	0	0	0	3.49213	0	0	0	0	iNKT_cells
ACTATCTAGGCAGGTT-1	0	0	0	0	0	0	0	0	0	0	0	2.11486	1.82552	1.53562	0	0	0	1.7379	0	0	2.26736	0	0	2.39928	0	0	0	0	1.3703	0	4.66876	0	0	0	0	T8_activated
GATCGTAAGATGTGTA-1	2.19254	5.17212	0	0	0	0	0	0	0	0	0	0	1.84139	0	0	0	0	0	0	5.44524	0.885412	0	2.19254	3.96111	0	0	0	0	2.96326	0	0	0	5.17212	0	2.62305	T8_naive
TAGCCGGTCTTCTGGC-1	0	0	0	0	0	2.42441	0	0	0	0	0	0	0	0	0	0	0	0	0	0	0	0	0	0	0	0	0	0	0	0	5.51316	0	0	0	0	cDC1
AGGTCCGAGCCGGTAA-1	1.09774	0	0	0	0	0	0	0	0	0	0	1.94478	1.09774	0	0	0	0	0.69249	0	0	0	0	1.09774	0	0	0	0	0	0	0	5.16635	0	0	0	0	T4_activated
GCTCCTAAGACTCGGA-1	0.996866	0	0	0	0	0	0	0	0	0	0	1.48604	1.81309	0	0	0	0	0	0	2.64853	0	0	0.996866	0.493321	0	0	0	0	1.96851	0	5.10988	0	0	0	0	T_regs
AGGCCACTCAGGTAAA-1-1	0	0	0	2.42978	0.710812	1.88689	1.41268	0	0	0	0	0	0	0	0	1.976	0	0	0.710812	0	0	0	0	0	0	0	0	0	0	0.710812	3.3263	1.976	0	0.710812	3.18699	Monocytes_classical
GCTCTGTCACTGCCAG-1	2.27	4.96187	0	0	0	0	0	0	0	0	0	0	0	0	0	0	0	0	0	5.11334	0	0	2.27	0	0	0	0	0	1.46215	0	0	0	4.96187	0	3.68913	T4_naive
GCCAAATTCTTCATGT-1	0	0	0	0	1.98783	0	0	0	0	0	0	0	0	0	0	1.42307	0	0	0	0	0	0	0	0	0	0	0	0	0	0	5.36317	1.42307	0	1.98783	4.30608	cDC1
CAGGTGCGTCATATGC-1	0	5.04086	0	0	0	0	0	0	0	0	0	4.41033	1.98149	2.60322	0	0	0	0	0	3.98595	0	0	0	3.25739	0	0	0	0	4.35125	0	0	0	5.04086	0	3.85975	T_gd
TCGGGACGTGTGGTTT-1	2.19755	4.99963	2.83356	2.83356	2.19755	0	0	0	0	0	0	0	0	0	0	0	0	0	0	5.22583	1.75637	0	2.19755	0	0	2.39857	0	0	0	0	0	0	4.99963	2.19755	0	B_cells_naive
GTCATTTTCCACGTTC-1	0	1.89849	0	0	0	0	0	1.4701	0	0	0	1.4701	0	0	0.983888	0	0	1.4701	0	1.54234	0.647034	0	0	0	0	0	0.983888	0	0	0	2.66323	0	1.89849	0	0	B_cells_memory_activated
ATTATCCAGTTTCCTT-1	1.504	4.79176	0	0	0	0	0	0	0	0	0	0	0.773139	0.773139	0	0	0	1.504	0	3.3164	0.729996	0	1.504	2.90347	0	0	0	0	1.60733	0	0.326579	0	4.79176	0	0	T_regs
GGAAAGCGTCTGCCAG-1	0	0	0	0	0	2.9047	0	0	0	0	0	0	1.32464	0	0	0	0	1.32464	0	0.737745	3.2958	0	0	0	0	0	0	1.28947	3.01218	0	6.82697	0	0	0	6.2081	Monocytes_intermediate
TCAGATGTCACATACG-1	0	0	0	0	0	1.68195	0	0	0	0	0	4.5692	2.05657	2.68363	0	0	0	1.48377	0	5.76097	3.47814	0.505837	0	4.46799	0	0	0	0	3.26213	0	3.94354	0	0	0	2.96543	T8_activated
GTGAAGGAGGTGCTAG-1	0	0	0	0	0	0	0	0	0	0	0	0	0	0	1.60227	0	0	0	0	4.84218	0	0	0	0	0	0	1.60227	1.90532	0	0	5.17915	0	0	0	0	B_cells_memory
GTTAAGCCAATAGAGT-1	0	0	0	3.85656	0	1.73453	1.54845	0	0	0	0	0	0	0	0	2.97149	0	0	1.04805	0	1.53869	0	0	0	0	0	0	0	0	0	0	2.97149	0	0	3.38368	Monocytes_classical
ACGATGTTCACTTACT-1-1	2.43951	3.97228	0	0	0	0	0	0	0	0	0	0	0	0	0	0	0	0	0	5.58152	2.83905	0	2.43951	0	0	3.24852	0	0	0	0	3.51726	0	3.97228	0	3.53036	T4_activated
TCAGATGTCAAACGGG-1-1	0	0	0	0	0	0	0	0	0	0	0	2.68331	2.41815	2.05626	0	0	0	0	0	3.04769	2.23367	0	0	3.83798	0	0	0	0	3.43288	0	0	0	0	0	2.84376	TCM_CD8+
AGAGCTTGTTTGGGCC-1	0	0	0	1.75056	0	0	1.42837	0	0	0	0	0	0	0	0	0.950089	0	0	1.42837	0	0	0	0	0	0	0	0	0	0	0	1.59553	0.950089	0	0	2.95256	Monocytes_intermediate
AAGGAGCCAGATCTGT-1	0	0	0	0	0	0	0	0	0	0	0	4.48433	0	2.60394	0	0	0	0	0	4.10143	0	0	0	3.05296	0	1.84782	0	0	0	0	3.06465	0	0	0	3.76657	iNKT_cells
CTACATTTCCTTGACC-1	0	0	0	4.09388	0	0	0	0	0	0	0	2.12483	0	0	0	2.12483	0	0	0	0	2.97579	0	0	0	0	0	0	0	0	0	5.03985	2.12483	0	0	5.81347	cDC1
GCATGTATCCTTGCCA-1	1.24054	0	0	0	0	1.19144	0	0	0	0	0	1.77748	1.24054	0	0	0	1.24054	0	0	0	0.73699	0	1.24054	0	0	0	0	0	0.821942	0	5.5068	0	0	0	3.52612	Monocytes_intermediate
TGTGGTACAAAGTCAA-1	0	0	0	3.64867	2.7103	3.31034	0	0	0	0	0	0	0	0	0	0	0	0	0	0	0	0	0	0	0	0	0	0	0	0	6.51537	0	0	2.7103	4.13365	Monocytes_non-classical
TTAGTTCTCGTCCGTT-1	0	0	0	0	0	0	0	0	0	0	0	4.95583	0	0	0	0	0	0	0	6.25263	0	0	0	0	0	4.06812	0	0	0	0	0	0	0	0	4.20027	NK_CD16_bright
TTGCCGTTCCCTAACC-1-1	1.10099	5.12234	0	0	0	0	0	0	0	0	0	2.56825	1.10099	0	0	0	1.6123	0	0	0	4.40685	0	1.10099	2.68639	0	0	0	0	4.2493	0	4.90956	0	5.12234	0	0	T_gd
TAGGCATCAGATCTGT-1	0	0	0	0	0	0	0	0	0	1.63171	0	0	0	0	1.11721	0	0	0	0	4.49016	0	0	0	0	0	0	1.11721	0	0	0	0	0	0	0	0	B_cells_memory
TCTCTAATCTTAGAGC-1	0	2.50934	0	0	0	0	0	0	0	0	0	3.79403	0	0	0	0	0	0	0	0	3.52966	0	0	0.552198	0	0	0	0	3.08048	0	0	0	2.50934	0	0	T4_memory
TTCTCAATCGGACAAG-1	1.10596	0	0	0	0	0	0	0	0	0	0	0	1.10596	0	0	0	0	1.10596	0	0	0	0	1.10596	0	0	0	0	0	0	0	2.12016	0	0	0	0	T4_activated
TCAGGTACAGTAGAGC-1	0	0	0	2.67577	0	0	1.17986	0	0	0	0	0	0	0	0	0	0	0	1.17986	4.08735	0	0	0	0	0	1.96764	0	0	0	1.17986	3.33207	0	0	0	0	Monocytes_non-classical
GACTACACAGGCGATA-1	0	0	0	0	0	0	0	0	0	0	0	0	0	0	2.14053	0	0	1.05639	0	3.84178	0	0	0	0	0	0	2.14053	0	0	0	4.63643	0	0	0	0	B_cells_memory_activated
TACGGATGTAGCCTAT-1	0	0	0	2.60643	0.675713	1.98872	0.675713	0	0	0	0	0	0	0	0	2.27098	0	0	0.675713	0	0	0	0	0	0	3.77244	0	0	0	0	4.38735	2.27098	0	0.675713	0	Monocytes_intermediate
TCGCGTTCATGGGAAC-1	0	0	0	2.07172	0	2.71213	1.60238	0	0	0	0	0	0	0	0	2.38987	0	0	1.09273	0	0	0	0	0	0	0	0	0	0	0.688742	4.77726	2.38987	0	0	3.50428	Macrophages
TAGAGCTCACGAAAGC-1	2.96974	2.76412	0	0	0	0	0	0	0	0	0	0	2.69902	0	0	0	0	0	0	5.0986	0	0	2.96974	0	0	0	0	0	3.9377	0	0	0	2.76412	0	0.810083	T4_naive
CAGAATCAGTATCTCG-1	2.05378	3.16919	0	0	0	0	0	2.05378	0	0	0	0	0	0	0	0	0	0	0	4.60694	0	0	2.05378	0	0	0	0	0	0	0	0	0	3.16919	0	0	B_cells_naive
TTAGTTCAGACAAGCC-1-1	0	6.01333	0	0	0	0	0	0	0	0	0	0	0	0	0	0	0	0	0	4.19212	4.54026	0	0	4.38762	0	0	0	0	0	0	0	0	6.01333	0	0	B_cells_memory
CATCGAACAAGTCATC-1	0	4.65742	0	0	0	0	0	0	0	0	0	0	2.06264	0	0	0	0	0	0	2.62935	2.44372	0	0	0	0	0	0	0	3.63027	0	0	0	4.65742	0	0	T4_memory
GCGCCAATCCACGTTC-1	0	0	0	3.54916	1.40396	1.56439	0	0	0	0	0	0	0	1.40396	0	1.40396	0	0	0	0	4.35293	3.59689	0	0	0	0	0	0	0	0	0	1.40396	0	1.40396	3.44655	Monocytes_intermediate
GGCTGGTTCCGCGCAA-1	0	0	0	0	0	0	0	0	0	0	0	1.5775	0	0	0	0	0	0	0	5.5243	0	0	0	0	0	2.86576	0	0	0	0	0	0	0	0	2.7014	NK_CD16_bright
TTGGCAAAGACAATAC-1	2.11868	1.3762	0	0	0	0.518011	0	0	0	0	0	0	2.37586	0	0	0	0	1.23549	0	2.4611	2.84188	0	2.11868	0	0	0	0	0	2.65877	0	4.67526	0	1.3762	0	2.76047	iNKT_cells
GTTACAGCATTCTTAC-1-1	0	0	0	2.72765	0.452268	0.286039	1.19012	0	0	0	0	0	0	0	0	2.0621	0	0	2.0621	4.23363	0	0	0	0	0	2.675	0	0	0	0.99902	4.0412	2.0621	0	0.452268	0	Monocytes_classical
ACCGTAATCAGCTGGC-1-1	0	0	0	0	0	0	0	0	0	0	0	4.08376	0	2.60324	0	0	0	0	0	5.17077	1.33673	0	0	3.41369	0	0	0	0	3.96595	0	0	0	0	0	0	TEM_CD8+
TGACTAGAGCTGTTCA-1	0	1.79015	0	0	0	0	0	0	0	0	0	1.30879	0	0	0	0	0	0	0	0	0	0	0	0	0	1.06004	0	0	1.94456	0	3.22945	0	1.79015	0	0	iNKT_cells
CTAACTTTCTCAAACG-1	0	0	0	0	0	0	0	0	0	0	0	1.12126	0	0	0	0	0	1.12126	0	2.64991	0	0	0	0	0	0	0	0	1.91652	0	0	0	0	0	0.0478348	T_regs
GGAATAAAGTGGACGT-1	1.96246	5.36876	0	0	0	0	0	0	0	0	0	1.80785	2.41543	0	0	0	0	0	0	4.93359	0	0	1.96246	1.62251	0	0	0	0	4.47653	0	0	0	5.36876	0	0	T4_memory
CCTATTAGTGATAAGT-1	0	6.43631	0	0	0	0	0	3.00393	0	0	0	0	0	0	0	0	0	0	0	4.67842	0	0.532891	0	0	0	0	0	0	0	0	0	0	6.43631	0	0	B_cells_naive
TTGAACGAGCTAACTC-1	1.34057	0	0	0	1.34057	0	0	0	0	0	0	0	0	0	0	0	0	0	0	0	0	0	1.34057	3.40112	0	0	0	0	3.85007	0	0	0	0	1.34057	0	T4_memory
CGGACACAGACTACAA-1	0	3.67755	0	0	0	0	0	0	0	0	0	4.22599	0	0	0	0	0	0	0	4.22045	1.86154	0	0	4.69879	0	0	0	0	3.10821	0	0	0	3.67755	0	0	TEM_CD8+
GGGAGATTCAATCACG-1	2.70226	0	0	0	0	0	0	0	0	0	0	1.72949	0	0	0	0	0	0	0	0	0	0	2.70226	0	0	0	0	0	0	0	5.99153	0	0	0	0	T4_activated
ATAGACCTCGAACGGA-1	0	0	0	3.68336	0	0.946243	1.83867	0	0	0	0	1.01621	0	0	0	2.59069	0	0	0	0	0	0	0	0	0	0	0	0	0	0	5.1642	2.59069	0	0	4.72637	Monocytes_intermediate
CGATTGAGTACCGAGA-1	0	0	0	0	0	0	0	0	0	0	0	0	2.8064	0	0	0	0	0	0	0	2.15844	0	0	0	0	0	0	0	2.44731	0	0	0	0	0	0	T4_activated
CGCTTCATCGGCGGTT-1	0	0	0	3.84389	1.18947	3.07322	2.31662	0	0	0	0	0	0	0	0	1.71751	0	0	0	0	3.30919	0	0	0	0	0	0	0	0	0	5.60662	1.71751	0	1.18947	4.8266	Monocytes_intermediate
ACGGCCACATCACGAT-1	1.05313	0	0	0	0	0	0	0	0	0	0	0	2.13611	1.05313	0	0	0	1.5546	0	4.71317	1.97574	0	1.05313	2.83631	0	0	0	0	1.87607	0	0	0	0	0	0	T4_memory
TGCGCAGGTGACGGTA-1	0	0	0	0	0	1.20015	1.7506	0	0	0	0	1.7506	0	0	0	1.7506	0	0	0	0	3.34042	0	0	0	0	2.09997	0	0	0	0	4.2405	1.7506	0	0	4.72348	Monocytes_intermediate
TAAGTGCAGCCACCTG-1-1	0	0	0	2.52605	0	0	0	0	0	0	0	0	0	0	0	0	0	0	0	0	0	0	0	0	0	0	0	0	0	0	1.91016	0	0	0	3.21317	Monocytes_classical
GGCTGGTTCATGTGGT-1	0	0	0	1.56147	0	0	0	0	0	0	0	3.16104	1.56147	0	0	0	0	0	0	2.53552	3.38962	0	0	5.01253	0	0	0	0	3.82277	0	0	0	0	0	3.24702	MAIT_cells
TACCTATTCTTGCAAG-1	0	0	0	0.599917	0.803324	1.8027	1.78033	0	0	0	0	1.11675	0	0	0	1.63117	0	0	0.599917	0	0	0	0	0	0	0	0	0	0	0	5.32593	1.63117	0	0.803324	3.2943	Macrophages
CTGATAGTCTCAAGTG-1	0	0	0	0	1.95125	4.04764	0	0	0	0	0	1.39097	0	0	0	0	0	0	0	0	0	0	0	0	0	0	0	0	0	1.39097	6.88687	0	0	1.95125	5.16769	Monocytes_intermediate
CATCAGAGTCTCTCGT-1	2.17466	4.72568	0	0	0	0	0	2.80931	0	0	0	0	0	0	0	0	0	0	0	4.54194	1.47391	0	2.17466	0	0	0	0	0	0	0	4.15882	0	4.72568	0	0	B_cells_naive
CACCAGGGTCTAGTGT-1	0	0	0	1.8109	0	1.699	0.995216	0	0	0	0	0.995216	0	0	0	2.98358	0	0	1.48402	0	0	0	0	0	0	0	0	0	0	0.995216	4.02086	2.98358	0	0	4.51162	Monocytes_classical
CACACCTCATGCCTTC-1	2.09573	0	0	0	0	0	0	0	0	0	0	3.60161	0	0	0	0	0	0	0	0	0	0.624209	2.09573	0	0	0	0	0	1.38187	0	0	0	0	0	1.91324	T4_memory
CAACCAACACCAGATT-1-1	0	0	0	0	0	0	0	0	0	0	0	4.35735	0	0	0	0	0	0	1.71061	4.76234	2.69405	0.824014	0	0	0	3.17642	0	0	0	0	0	0	0	0	0	NK_CD16_bright
CCCAATCGTCACCTAA-1	0	0	0	3.38596	1.44548	1.6275	2.91869	0.500034	0	0	0	0.500034	0	0	0	2.53987	0	0	2.01327	0	2.1436	0	0	0	0	0	0	0	0	0.500034	4.6976	2.53987	0	1.44548	2.8317	Monocytes_classical
ACTGAACCACCAGGTC-1-1	0	0	0	3.16691	0	0.83081	0.536751	0	0	0	0	0.303964	0	0	0	1.43437	0	0	0	0	0	0	0	0	0	0	0	0	0	0.303964	5.06775	1.43437	0	0	3.18882	Macrophages
GACCAATCACCGATAT-1	0	5.65571	0	0	0	1.34997	0	1.33913	0	0	0	1.33913	0	0	1.33913	0	0	0	0	5.4119	2.49684	2.06807	0	0	0	0	1.33913	2.51793	3.44888	0	5.14179	0	5.65571	0	0	B_cells_naive_activated
GATCGCGTCTGTTTGT-1	0	6.08086	0	0	0	1.10634	0	1.8857	0	0	0	0	1.8857	0	0	0	0	0	0	5.37895	2.53891	0	0	0	0	0	0	0	0	0	4.53597	0	6.08086	0	0.953828	B_cells_naive_activated
GCTTGAAAGCGTTGCC-1	0.930995	4.4585	0	0	0.930995	0	0	0	0	0	0	1.96685	0.930995	0.930995	0	0	0	0	0	4.68009	3.43645	0.649168	0.930995	2.5196	0	2.34971	0	1.97409	3.20996	0	5.27627	0	4.4585	0.930995	3.77213	iNKT_cells
CGTGTCTTCTGATTCT-1-1	0	0	0	0	0	0	0	0	0	0	0	4.8971	0	0	0	0	0	0	0	3.2352	0.103385	0	0	3.8249	0	0	0	0	2.71873	0	2.4033	0	0	0	2.77275	NK_CD56_bright_activated
CTTACCGTCGCATGGC-1	0	0	0	1.88724	0	0	0	0	0	0	0	4.13696	0	2.50162	0	0	0	0	1.88724	5.55836	3.68037	0.836697	0	3.10748	0	1.89669	0	0	0	0	0	0	0	0	4.14131	NK_CD16_bright
GGAAAGCGTACATGTC-1	1.06776	0	0	0	0	0	0	0	0	0	0	0.6701	1.35152	1.06776	0	0	0	1.35152	0	2.11851	0.345093	0	1.06776	2.08016	0	0	0	0	0.306151	0	0	0	0	0	0	T8_activated
TAGACCAGTCAATGTC-1-1	0	0	0	0	0	0	1.98764	0	0	0	0	0	0	0	0	1.4229	0	0	1.4229	0	0	0	0	0	0	0	0	0	0	0	5.9898	1.4229	0	0	5.41672	Monocytes_classical
ATAGACCAGAATAGGG-1	1.52004	3.90327	0	0	0	0	0	0	0	0	0	0	1.52004	1.52004	0	0	0	0	0	5.36403	0	1.23715	1.52004	4.06555	0	0	0	0	2.84551	0	0	0	3.90327	0	2.95599	T8_naive
TTCGAAGGTGTTAAGA-1	2.29194	0.481064	0	1.37743	0	0	0	0	0	0	0	3.74964	2.29194	0	0	0	0	0	0	3.89317	0	0.953911	2.29194	2.26363	0	0	0	0	2.91436	0	0	0	0.481064	0	3.11413	T8_naive
ACACCAAGTCAAAGAT-1	0	0	0	0	0	0	0	0	0	0	0	0	0	0	1.59496	0	0	0	0	5.19041	0.95368	0.737508	0	3.39624	0	0	1.59496	0	3.94195	0	0	0	0	0	3.63878	T8_naive
CGAACATCAGGTCGTC-1-1	1.87348	4.55807	0	0	0	0	0	0	0	0	0	0	2.22639	0	0	0	0	0	0	0	3.7702	0	1.87348	1.12409	0	0	0	0	3.38827	0	0	0	4.55807	0	2.57663	T4_naive
TACTCATCAGATGGGT-1	1.18735	4.81028	0	0	0	0	0	0	0	0	0	1.71501	1.71501	0	0	0	0	1.18735	0	2.52177	2.1063	1.94322	1.18735	0	0	0	0	0	2.65058	0	2.98259	0	4.81028	0	0.603782	T_regs
CAACTAGAGACGCTTT-1	0	4.03843	0	0	0	0	0	0	0	0	0	1.29523	1.29523	0	0	0	0	0	0	4.73627	3.39307	0	0	3.96801	0	0	0	0	2.85732	0	4.40453	0	4.03843	0	0	iNKT_cells
GCTGCAGGTACTCAAC-1	0	6.24797	0	0	0	0	0	1.50015	0	0	0	1.50015	0	0	0	0	0	0	0	6.10207	2.6143	1.58599	0	0	0	0	0	2.00328	0	0	4.08237	0	6.24797	0	2.73253	B_cells_naive_activated
AAGTCTGCACCAGGTC-1	0	0	0	0	0	0	0	0	0	0	0	0	1.46851	0	1.46851	0	0	1.46851	0	4.32979	3.18327	2.36528	0	0	0	1.57164	1.46851	0	0	0	4.0322	0	0	0	3.23643	iNKT_cells
TGGCTGGAGCCAGTAG-1-2	0	0	0	0	0	0	0	0	0	0	0	2.21679	1.31532	0	0	0	0	0	0	5.22198	0.920366	0	0	0	0	1.95552	0	0	1.54183	0	4.29677	0	0	0	2.54165	NK_CD16_bright
AAACGGGGTACAAGTA-1	0.423643	0	0	0	0	0	0	0	0	0	0	1.992	1.42674	0.423643	0	0	0	1.65252	0	0	2.6723	0	0.423643	1.46746	0	0	0	0	0.744806	0	4.2489	0	0	0	0.211493	T8_activated
GATCGATGTAAGGGAA-1	0	0	0	0	0	0	0	0	0	0	0	4.04465	2.33685	0	0	0	0	0	0	0	2.89044	3.3951	0	0	0	0	0	0	3.15203	0	2.47534	0	0	0	0	MAIT_cells
CATCAAGTCGGAATCT-1	0	0	0	0	0	0	0	0	0	0	0	4.08785	0	0	0	0	0	0	2.23784	5.01172	2.16959	0	0	1.14529	0	4.50371	0	0	0	0	0	0	0	0	0	NK_CD16_bright
TCTTCGGGTAAATGAC-1	1.0635	0	0	0	0	0	0	0	0	0	0	0	0	0	0.666927	0	0	0	0	4.68076	0	0.409926	1.0635	0	0	0	0.666927	0	0	0	0	0	0	0	0	B_cells_memory_activated
AAGCCGCTCGAGCCCA-1	0	0	0	1.42076	0	1.08327	0	0	0	0	0	1.98521	0	0	0	0	0	0	0	0	0	0	0	0	0	0	0	0	0	0	0	0	0	0	4.7724	Monocytes_classical
CATCAGAGTAGATTAG-1	1.84163	5.05422	0	0	0	0	0	0	0	0	0	0	2.45217	0	0	0	0	0	0	3.62907	1.90642	0	1.84163	0	0	0	0	0	3.34343	0	0	0	5.05422	0	0	T4_memory
ACGGGCTGTAGATTAG-1	2.56795	3.34294	0	0	0	0	0	0	0	0	0	2.56795	0	2.20012	0	0	0	2.20012	0	0	1.5883	0	2.56795	4.1142	0	0	0	0	3.3252	0	0	0	3.34294	0	0	TCM_CD8+
AGAGTGGGTACGAAAT-1	0	0	0	0.332215	0	0	0	1.67421	0	0	0	0	0	0	0.94632	0	0	0.780315	0	3.2941	0	0	0	0	0	0	0.94632	0	0	0	4.37682	0	0	0	0	B_cells_memory_activated
CGCTGGACAGACAAGC-1	1.36214	4.92169	0	0	0	0	0	0	0	0	0	0	0.677107	0	0	0	0	1.58365	0	2.80355	0	0	1.36214	0	0	0	0	0	1.89773	0	0	0	4.92169	0	0	T4_activated
GCAATCATCACCACCT-1	0	0	0	2.79813	0	3.10325	1.5797	0	0	0	0	0	0	0	0	0	0	0	1.5797	0	2.1241	0	0	0	0	4.53979	0	0	0	0	5.13233	0	0	0	5.09089	Monocytes_non-classical
TACTCGCCACCGGAAA-1	0	0	0	1.4359	0	1.47866	1.75874	0	0	0	0	1.4359	0	0	0	0	0	0	0	0	0.884799	0	0	0	0	0	0	0	0	0	5.63737	0	0	0	1.71254	Monocytes_non-classical
GGACATTCAGGATCGA-1-1	0	0	0	3.3299	0	1.50817	0	0	0	0	0	0	0	0	0	0	0	0	0	0	0	0	0	0	0	0	0	0	0	0	4.77109	0	0	0	3.06262	Monocytes_non-classical
CCTTCCCTCACAGGCC-1	0	5.79515	0	0	0	0	0	0	0	0	0	0	0	0	0	0	0	0	0	5.64927	0	0	0	0	1.41216	2.60239	0	0	0	0	0	0	5.79515	0	3.74833	NK_CD16_bright
TCGTAGAGTGCGCTTG-1	0	0	0	0	0	0	0	0	0	0	0	1.96456	0	0	0	0	0	1.11314	0	3.50627	0	0	0	0	0	0	0	0	3.07434	0	5.73566	0	0	0	0	B_cells_memory_activated
ACATGGTTCCCGACTT-1	0	0	0	0	0	0	0	0	0	0	0.967348	0.434151	0.434151	0	0	0	0	0	0	0	0	0	0	0	0	0	0	0	0	0	3.11161	0	0	0	0	Macrophages
CGTCCATGTCAAAGAT-1	0	0	0	2.26882	0	0	0	0	0	0	0	0	0	0	0	0	0	0	0	1.95601	3.51514	0.2954	0	0.345441	0	0	0	0	1.4285	0	0	0	0	0	2.53832	T4_memory
CGTAGCGAGTGGGATC-1	0	0	0	1.26051	0	0	0	0	0	0	0	4.78565	2.40774	2.78274	0	0	0	0	0	3.44199	2.48649	0	0	4.87836	0	0	0	0	3.24359	0	0	0	0	0	3.09879	TEM_CD8+
GTAACGTCAGCTCGAC-1	0	3.57722	0	0	0	0	0	0	0	0	0	3.7063	0	0	0	0	2.65566	0	1.68852	0	2.84738	0.81484	0	0	0	0	0	0	4.53508	0	0	0	3.57722	0	4.61983	T_gd
TCCACACAGTAAGTAC-1	0	0	0	2.76913	0	0	1.78869	0	0	0	0	0	0	0	0	0	0	0	0	0	3.10526	0	0	0	0	0	0	0	0	0	4.86584	0	0	0	3.19959	Monocytes_classical
TGACTTTCAGGTGGAT-1	1.07234	2.76038	0	0	0	0	0	0	0	0	0	1.57783	1.57783	0	0	0	0	0	0	3.88574	2.4648	1.64404	1.07234	2.16887	0	1.57628	0	0	3.1649	0	3.7567	0	2.76038	0	3.16436	iNKT_cells
CAGCTGGAGACTAGAT-1-1	0	0	0	1.93063	0	2.07997	0	0	0	0	0	0	0	0	0	0	0	0	1.93063	0	6.0802	0	0	0	0	0	0	0	0	0	5.80681	0	0	0	5.796	Monocytes_intermediate
AGTGAGGAGACTAGAT-1	0	2.57598	0	2.59813	0	0	0	0	0	0	0	5.09192	0	0	0	0	0	0	0	4.54932	0	1.24343	0	1.0373	0	3.00413	0	0	0	0	0	0	2.57598	0	0	NK_CD16_bright
AGGGTGACATGCCTAA-1	0.926778	0	0	0	0	0	0	0	0	0	0	0.926778	1.71902	0	0	0	0	0	0	0	0	0	0.926778	0	0	0	0	0	2.24013	0	4.12631	0	0	0	0	T_regs
GTTAAGCAGCTAACTC-1	1.21483	0	0	0	0	0	0	0	0	0	0	1.21483	1.21483	0	0	0	0	1.21483	0	0	0	0	1.21483	0	0	0	0	0	2.315	0	5.03518	0	0	0	0	T_regs
TTGACTTTCTTGCAAG-1	0	0	0	0	0	0	0	0	0	0	0	0.723	0.723	0	0	0	0	0	0	0	0.271562	0	0	0	0	0	0	0	1.29425	0	3.97217	0	0	0	2.00311	T_regs
CAGGTGCTCCAGAAGG-1	1.37062	0	0	0	0	0	0	0	0	0	0	0	1.37062	0	0	0	0	0	0	5.22524	1.37817	0	1.37062	0	0	0	0	0	3.47709	0	0	0	0	0	2.60409	T4_naive
AACACGTAGAGGACGG-1-1	0.862229	0.610527	0	0	0	0	0	0	0	0	0	0	0.862229	0	0	0	0	1.31825	0	3.36221	2.04232	0.557026	0.862229	0	0	1.07216	0	0.664745	2.76396	0	3.54554	0	0.610527	0	3.08587	iNKT_cells
AGCCTAAGTCCGAACC-1	0	0	0	0	0	0	0	0	0	0	0	0	1.39943	0	0	0	0	0	0	0	1.11825	0	0	0	0	0	0	0	0.486846	0	0	0	0	0	0	T4_activated
CGGAGCTAGAGATGAG-1-1	0	0	0	0	0	0	0	0	0	0	0	3.96681	1.31564	0	0	0	0	0	0	2.22994	0	0	0	4.29545	0	0	0	0	2.18871	0	0	0	0	0	0	T8_naive
ACGATGTGTTGTGGAG-1	0	2.55946	0	0	2.424	0	0	0	0	0	0	4.53922	0	0	0	0	2.424	0	0	0	2.94465	0	0	0	0	0	0	0	3.22983	0	3.01376	0	2.55946	2.424	2.66868	T_gd
TACGGTAAGTGGTAAT-1	0	0	0	0	0	0	0	0	0	0	0	4.44174	0	1.44168	0	0	0	0	0	4.59066	0	0	0	0.645461	0	3.3058	0	0	0	0	0	0	0	0	0	NK_CD16_bright
CTTAGGAGTATTCGTG-1	1.47442	4.01862	0	0	0	0	0	0	0	0	0	2.04602	1.47442	0	0	0	0	1.47442	0	2.61709	0	0	1.47442	0	0	0	0	0	2.88765	0	0	0	4.01862	0	0	T4_activated
TGAGGGACAGTCTTCC-1	2.14031	0	0	0	0	0	0	0	0	0	0	0	1.55836	0	0	0	0	1.55836	0	0	0	0	2.14031	0	0	0	0	0	0.0688148	0	3.44574	0	0	0	0	iNKT_cells
CCCTCCTCACATCCGG-1	0	3.80528	0	0	0	0	0	2.23682	0	0	0	0	0	0	0	0	0	0	0	1.87047	0	0	0	0	0	0	0	0	0	0	2.71215	0	3.80528	0	0	B_cells_memory_activated
TTGGCAAAGTACGCGA-1	0	5.92356	0	0	0	0	0	0	0	0	0	0	2.49603	0	0	0	0	0	0	4.49258	1.96068	2.68157	0	0	0	0	0	0	4.26805	0	0	0	5.92356	0	0	T4_naive
ACGCCAGTCAAAGTAG-1	0	0	0	0.352749	0.352749	1.11566	1.26352	0	0	0	0	0	0	0	0	0.612993	0	0	0.990245	0	0	0	0	0	0	0	0	0	0	0.990245	0.750934	0.612993	0	0.352749	0	Macrophages
GCTGCAGAGATCGATA-1	1.35169	0	0	1.35169	0	0	0	0	0	0	0	0	2.26091	1.35169	0	0	0	0	0	0	3.39324	0	1.35169	4.56889	0	0	0	0	4.43676	0	0	0	0	0	0	T4_memory
GTGTGCGAGGCCATAG-1	0	0	0	0	0	0	0	0	0	0	0	0	0	0	0	0	0	0	0	4.97182	2.80484	0	0	2.9977	0	0	0	0	2.5434	0	0	0	0	0	0	T8_naive
ACCGTAAGTCTCTCTG-1	0	0	0	0	0	0	0	0	0	0	0	2.49593	2.13085	0	0	0	0	1.5499	0	3.17822	1.16061	0	0	0	0	0	0	0	2.57433	0	1.80601	0	0	0	0	T_regs
AGAATAGCACGGCGTT-1	0.851227	3.91704	0	0	0	0	0	0	0	0	0	0.851227	2.04286	0	0	0	0	1.61493	0	2.75003	0.396713	0	0.851227	0	0	0	0	0	2.14737	0	4.14014	0	3.91704	0	0	T4_naive
TGCGCAGCAAATCCGT-1	0	0	0	1.69393	2.9319	0	0	0	0	0	0	0	0	0	0	1.69393	0	0	1.69393	0	3.48009	0	0	0	0	3.74966	0	0	0	0	4.57649	1.69393	0	2.9319	4.63135	Macrophages
CTAGCCTAGTAAGTAC-1	0	2.5926	0	0	0	0	0	0	0	0	0	1.40104	0	0	0	0	0	1.96274	0	2.85902	1.81246	0	0	0.436138	0	0	0	0	0	0	3.90987	0	2.5926	0	1.72585	iNKT_cells
ACATGGTAGTAGATGT-1	0	0	1.06107	1.56422	0	0	0	0	0	0	0	1.06107	0	0	1.56422	0	0	0	0	4.88361	0	0	0	0	0	0	1.56422	0	0	0	0	0	0	0	0	B_cells_memory
GTTCGGGGTCGAGTTT-1	0.379131	1.98166	0	0	0	0	0	0	0	0	0	1.32604	1.04523	1.44152	0	0	0.653382	1.04523	0	3.51511	0	0	0.379131	2.4681	0	0	0	0	0.68228	0	2.76744	0	1.98166	0	1.43909	T8_activated
CTGATCCGTCTAGGTT-1	0.827757	3.43545	0	0	0	0	0	0	0	0	0	0	1.58197	0	0	0	0	1.27435	0	0	2.15489	0	0.827757	0	0	0	0	0	0	0	0	0	3.43545	0	0	T4_activated
TACCTATTCCTGTAGA-1	0	4.87213	0	0	0	0	0	0	0	1.00641	0	0	0	0	1.49773	0	0	0	0	5.8131	0	1.90441	0	0	0	0	1.49773	1.87201	0	0	0	0	4.87213	0	0	B_cells_memory
CATTATCTCAGTACGT-1	0	0	0	0	0	0	0	0	0	0	0	0	0	0	0	0	0	2.21313	0	0.71613	3.55537	0	0	2.93166	0	0	0	0	3.17001	0	5.42802	0	0	0	0	T4_activated
GTCTTCGAGTCTCCTC-1	0	0	0	0	0	0	0	0	0	0	0	4.70037	3.42504	0	0	0	0	0	0	3.94423	0	0	0	4.58556	0	0	0	0	0	0	0	0	0	0	0	TEM_CD8+
GGAATAACATCCTAGA-1	0	0	0	0	0	0	0	0	0	0	0	1.81941	0	0	0	0	0	0	0	5.89298	1.93576	0.973068	0	0	0	4.15214	0	0	0	0	0	0	0	0	3.23427	NK_CD16_bright
CGCTGGATCTATCCCG-1-1	1.40168	0	0	0	0	0	0	0	0	0	0	0	0	0	0	0	0	1.40168	0	6.06096	2.80703	0	1.40168	0	0	0	0	2.8047	0	0	5.40552	0	0	0	2.5534	B_cells_naive_activated
AAATGCCTCACTTCAT-1	0	0	0	0	0	0	0	0	0	0	0	0	1.25455	0	0	0	0	0.982395	0	0	3.59273	0	0	0	0	0	0	0	1.85299	0	4.60423	0	0	0	1.87031	T_regs
GAAACTCGTGTTCTTT-1	1.837	0	0	0	0	0	0	0	0	0	0	0	0	0	1.837	1.837	0	0	0	4.24925	0	0	1.837	0	0	0	1.837	0	0	0	4.85258	1.837	0	0	0	B_cells_memory_activated
AAGGAGCCACCCATGG-1	1.75056	4.30813	0	0	0	0.347856	0	0	0	0	0	2.35286	1.21755	0	0	0	0	1.75056	0	4.30549	3.72377	2.25055	1.75056	2.53714	0	0	0	0	2.3376	0	4.11525	0	4.30813	0	1.44511	iNKT_cells
TAAGAGAAGATCCGAG-1	0	4.79236	0	0	0	0	0	0	0	0	0	4.10849	0	0	0	0	0	0	0	3.14405	0	0	0	0	0	1.71372	0	0	2.80056	0	0	0	4.79236	0	4.42627	NK_CD56_bright
TGGACGCAGCGTAGTG-1	0	3.5705	0	0	0	0	0	0	0	0	0	2.09793	1.02508	0	0	0	0	0	0	0.840255	1.71202	0	0	2.22211	0	0	0	0	3.06589	0	4.01379	0	3.5705	0	0	T8_activated
TTCTCAAAGCTAACAA-1	0	0	0	0	0	0	0	0	0	0	0	5.03155	3.12406	3.79498	0	0	0	0	0	2.69628	0	0	0	2.75775	0	0	0	0	2.66059	0	1.74964	0	0	0	2.30852	TMRA_CD8+
GAACATCCAGGACGTA-1	1.97522	0	0	0	0	0	0	0	0	0	0	0	1.41199	0	0	0	0	0	0	0	1.96865	0	1.97522	0	0	0	0	0	2.64041	0	0	0	0	0	0	T4_memory
GGAGCAAAGCGCCTTG-1	0	0	0	3.19817	0	0	2.54504	0	0	0	0	0	0	0	0	0	0	0	0	0	3.16077	0	0	0	0	0.163371	0	0	0	0	4.80135	0	0	0	2.74611	cDC1
GTCAAGTCACTAGTAC-1	0	3.74784	0	0	0	0	0	0	0	0	0	2.21857	0	0	0	0	0	0	0	4.45722	4.42817	0	0	0	0	0.655774	0	0	3.48493	0	0	0	3.74784	0	1.01186	iNKT_cells
ACAGCCGTCTTCGGTC-1	0	0	0	1.84035	0	0.565664	1.01749	0	0	0	0	1.01749	0	0	0	1.84035	0	0	0	0	1.03197	0	0	0	0	0	0	0	0	0	4.34346	1.84035	0	0	0	Macrophages
CCCAATCGTCAGCTAT-1	0	0	0	1.58005	0	0	0	0	0	0	0	0	0	0	0	2.53096	0	0	0	0	2.89156	0	0	0	0	0	0	0	0	0	4.14077	2.53096	0	0	3.88571	Monocytes_classical
ATTGGTGTCGGTTAAC-1	0	0	0	2.69892	1.56465	0	1.9881	0	0	0	0	0	0	0	0	2.28466	0	0	1.79862	0	1.25755	0	0	0	0	1.76983	0	0	0	0.815512	3.66533	2.28466	0	1.56465	2.85944	Macrophages
ACACCAACAAACTGCT-1	0	0	0	2.67741	1.47861	1.70898	0	0	0	0	0	0	0	0	0	3.20712	0	0	0	0	3.05033	1.6113	0	0	0	0	0	0	0	0	4.50313	3.20712	0	1.47861	4.57853	Monocytes_classical
TTGCCGTTCACGCGGT-1	2.6259	0	0	0	0	0	0	0	0	0	0	0	2.25599	0	0	0	0	0	0	0	3.04973	0	2.6259	0	0	0	0	0	4.24356	0	0	0	0	0	0	iNKT_cells
TGATTTCGTAGAGTGC-1	0	0	0	1.52705	1.52705	0	2.46926	0	0	0	0	0	0	0	0	3.11916	0	0	1.52705	0	1.35083	0	0	0	0	0.481317	0	0	0	0	4.58592	3.11916	0	1.52705	1.93266	Monocytes_classical
GGGACCTCACGAGAGT-1	0	0	0	2.57164	0	0	0	0	0	0	0	3.89892	2.57164	0	0	0	0	0	0	0	4.5785	3.78241	0	4.28772	0	0	0	0	2.32246	0	0	0	0	0	3.7922	TEM_CD8+
CGTTCTGTCACAGTAC-1	1.774	6.51801	1.774	0	0	0	0	0	0	0	0	0	0	0	0	0	0	0	0	6.66368	0	1.71233	1.774	0	0	0	0	0	0	0	0	0	6.51801	0	0	B_cells_naive
TCAGCAATCTTAGCCC-1	0	0	0	0	0	0	0	0	0	0	0	3.18547	0	0	0	0	0	0	0	3.30832	3.06994	0	0	3.34085	0	1.62846	0	0	0.532636	0	5.60481	0	0	0	0	T8_activated
TCTGAGACAATAGCAA-1-1	0.756882	1.11567	0	0	0	0	0	0	0	0	0	0	0.756882	0	0	0	0	0.756882	0	3.90794	1.64663	0	0.756882	0	0	0	0	0	1.92698	0	4.69808	0	1.11567	0	1.21329	T4_activated
ACGGAGACACGTGAGA-1	1.85727	0	0	0	0	0	0	0	0	0	0	1.85727	0	1.85727	0	0	0	0	0	0	2.60483	0	1.85727	0	0	0	0	0	3.59057	0	5.04363	0	0	0	0	T_regs
GTTACAGTCTTCGGTC-1	0.431131	2.3466	0.431131	0	0	0	0	1.37738	0	0	0	0	0	0	1.1493	0	0	0.853348	0	1.66257	0	0	0.431131	0	0	0	1.1493	0	0	0	4.64003	0	2.3466	0	0	B_cells_memory_activated
TGAGCATTCGTGGACC-1	0	0	0	0	0	0	0	0	0	0	0	2.26177	0	0	0	0	0	0	0	2.60593	0	2.99868	0	0	0	0	0	0	0	0	0	0	0	0	4.67211	iNKT_cells
GCTGCTTCAAGGTGTG-1	0	2.39109	0	2.62216	0	0	0	0	0	0	0	0	0	0	0	0	0	0	0	0	0	0	0	0	0	0	0	0	1.21814	0	0	0	2.39109	0	0	T4_naive
TTTATGCGTGCCTTGG-1-1	1.30168	0	0	3.71679	0	0	2.20015	0	0	0	0	0	1.30168	0	0	2.20015	0	0	0	0	4.76155	1.55014	1.30168	0	0	3.93322	0	0	0	0	5.52753	2.20015	0	0	4.93065	Monocytes_intermediate
TTCGGTCAGATCGATA-1	2.39673	4.96382	0	0	0	0	0	0	0	0	0	3.43275	2.6614	0	0	0	0	0	0	0	3.01424	0	2.39673	3.98175	0	0	0	0	2.65154	0	0	0	4.96382	0	2.72566	TCM_CD8+
CTAGTGAGTTAGTGGG-1	0	0	0	0	0	0	0	0	0	0	0	1.01334	1.5062	1.01334	0	0	0	0	0	3.01497	0	0	0	1.87404	0	0	0	0	1.90375	0	0	0	0	0	0	T8_activated
AGCCTAACAGTGACAG-1	0	0	0	0	0	0	0	0	0	0	0	4.52214	2.22739	2.86513	0	0	0	0	0	3.88334	0	0.775354	0	3.82763	0	0	0	0	2.51385	0	2.81163	0	0	0	3.41305	TEM_CD8+
AACGTTGAGCGATCCC-1	0	0	0	0	0	0	0	0	0	0	0	5.09874	0	0	0	0	0	0	0	4.32956	3.20893	0	0	0	0	3.06131	0	0	0	0	0	0	0	0	3.46336	NK_CD16_bright_activated
GACCTGGTCTCGATGA-1	0	0	0	0	0	0	0	0	0	0	0	0	0	1.97344	0	0	0	0	0	0	0	0	0	0	0	0	0	0	3.90066	0	4.71596	0	0	0	0	T_regs
ACGCCAGGTTCCGGCA-1-1	0.741825	0	0	0	0	0	0	0	0	0	0	0	0.741825	0	0	0	0	1.87162	0	0	3.54348	0	0.741825	0	0	0	0	0	3.60219	0	0	0	0	0	1.23119	T4_memory
GCATGTATCATAACCG-1-2	0	4.71807	0	1.40565	0	0	0	0	0	0	0	3.85381	2.32576	0	0	0	0	0	0	5.53857	0	0	0	0	0	0	0	0	3.64162	0	0	0	4.71807	0	3.94214	TMRA_CD8+
CTACACCAGAGTCTGG-1-1	1.40944	0	0	0	0	0	1.40944	0	0	0	0	0	1.40944	1.40944	0	0	0	0	0	0	2.93123	0	1.40944	0	0	0	0	0	2.28677	0	0	0	0	0	0	T4_memory
GTAACTGTCTTTACAC-1	0	2.32825	0	2.00931	0	0	0	0	0	0	0	3.83314	0	0	0	0	0	0	0	2.66625	1.8903	2.11037	0	0.609783	0	1.95269	0	0	0	0	2.79411	0	2.32825	0	3.92157	MAIT_cells
AACCATGAGATGGGTC-1	1.59647	0	0	0	0	0	0	0	0	0	0	0	1.2875	0	0	0	0	1.59647	0	0	2.80826	0	1.59647	0	0	0	0	0	3.18817	0	3.80346	0	0	0	0	T4_activated
ACTGCTCTCTTAGCCC-1	1.42424	0	0	0	0	0	0	0	0	0	0	0	1.42424	0	0	0	0	0	0	0	3.21602	0	1.42424	0	0	0	0	0	2.44956	0	0	0	0	0	0	T4_memory
GTTAAGCCATTCGACA-1	0	4.7771	0	0	0	0	0	0	0	0	0	0	0	0	0	0	0	0	0	5.87374	0	0	0	0	0	3.74401	0	0	0	0	0	0	4.7771	0	3.33474	NK_CD16_bright
TACGGATGTAAGGATT-1	0	0	0	0	0	0.701557	0	0	0	0	0	0	0	0	0	0	0	0	0	3.79023	4.38242	0.643168	0	3.28624	0	0	0	0	3.1518	0	5.92586	0	0	0	3.65136	iNKT_cells
TAAGTGCCACCAGGCT-1	0	5.6162	0	0	0	0	0	0	0	0	0	0	0	0	0	0	0	0	0	4.63662	2.94194	0	0	0	0	0	0	0	4.86119	0	0	0	5.6162	0	3.56658	T4_naive
TGACGGCAGGATCGCA-1	0	0	0	1.9737	0	0	0	0	0	0	0	0	0	0	0	1.41065	0	0	1.41065	0	2.03617	0	0	0	0	0	0	0	0	0	3.5219	1.41065	0	0	2.9784	Macrophages
ACAGCCGTCCAGTATG-1	0	3.18926	0	0	0	0	0	0	0	0	0	0	1.10135	0	0	0	0	0	0	1.89309	1.66302	0	0	0	0	0	0	0	2.12439	0	4.08554	0	3.18926	0	0	iNKT_cells
CCTATTATCTTCCTTC-1	1.27723	0	0	0	0	0	0	0	0	0	0	0	0	0	0	0	0	2.63429	0	2.61361	0	0	1.27723	0	0	0	0	0	3.25786	0	0	0	0	0	0	T_regs
CCGTTCATCCTCAACC-1	0	0	0	0	0	0	0	0	0	0	0	4.49349	2.12458	0	0	0	0	0	0	0	3.5793	0	0	0.143882	0	0	0	0	3.24551	0	0	0	0	0	0	T_regs
TCGGTAATCATCGATG-1-1	0	0	0	2.41137	0	0	1.80412	0	0	0	0	0	0	0	0	2.41137	0	0	0	0	0	1.72498	0	0	0	3.96538	0	0	0	0	5.95372	2.41137	0	0	5.43883	Monocytes_intermediate
TGCGTGGTCTTTACGT-1	1.85619	3.06998	0	1.85619	0	0	0	0	0	0	0	0	2.46798	0	0	0	0	0	0	0	3.01909	2.45781	1.85619	0	0	0	0	0	3.42212	0	0	0	3.06998	0	4.53433	T4_naive
CAGCGACCAAGCTGGA-1	2.0701	6.0736	0	0	0	0	0	1.19651	0	0	0	1.19651	1.72581	1.19651	0	0	0	0	0	4.84055	2.61844	0	2.0701	4.36599	0	0	0	0	3.72389	0	0	0	6.0736	0	2.03127	T8_naive
CACACTCAGCGATTCT-1	0	0	0	1.63337	0.864449	0	1.63337	0	0	0	0	2.22378	0	0	0	2.36235	0	0	1.63337	3.54371	1.93286	0	0	0	0	1.35303	0	0	0	0.864449	3.82491	2.36235	0	0.864449	2.22989	Macrophages
TCACAAGAGGCCATAG-1	1.13554	0	0	0	0	0	0	0	0	0	0	2.75937	2.24616	2.75937	0	0	0	0	0	5.3278	1.65075	0	1.13554	4.30113	0	2.61832	0	0	3.6601	0	4.60566	0	0	0	2.84107	MAIT_cells
ACCCACTGTCGAGTTT-1	0	0	1.36394	1.92032	0	0	0	0	0	0	0	4.26096	0	2.2757	0	0	0	0	0	0	6.22064	0	0	5.07737	0	0	0	0	2.90057	0	2.74393	0	0	0	2.39928	TCM_CD8+
CAGCAGCAGAATTCCC-1-1	1.6174	4.43548	0	0	0	0	0	0	0	0	0	0	2.20607	0	0	0	0	0	0	5.52952	0	0	1.6174	0	0	0	0	0	3.91993	0	0	0	4.43548	0	0	T4_naive
TCAGCTCTCGCGCCAA-1	0	6.56339	0	0	0	0	0	0	0	0	0	4.13645	1.81347	2.16304	0	0	0	0	0	0	2.71222	0	0	5.82374	0	0	0	0	4.01802	0	3.2564	0	6.56339	0	0	TCM_CD8+
GACGCGTTCTCGTTTA-1	0	0	0	0	0	0	0	0	0	0	0	2.23483	1.4674	0	0	0	0	0	0	2.58587	2.02771	0	0	0	0	0	0	0	0	0	0	0	0	0	0	T4_activated
GATGCTAAGTGTGGCA-1	1.67589	0	0	0	0	0	0	0	0	0	0	0	2.64124	0	0	0	0	2.64124	0	2.69433	0	0	1.67589	0	0	0	0	0	0.797185	0	3.16133	0	0	0	0	T4_activated
CACAGTAAGGGCACTA-1	0	0	0	1.98919	0	1.08878	1.98919	0	0	0	0	0	0	0	0	1.98919	0	0	0	0	2.51399	0	0	0	0	0	0	0	0	0	3.59465	1.98919	0	0	4.4466	cDC1
TACGGATAGGTAAACT-1	0	5.58804	0	0	0	0	0	0	0	0	0	0	0	0	0	0	0	0	0	4.20966	1.67034	0	0	0	0	0	0	0	4.165	0	0	0	5.58804	0	0	T4_memory
CAGCATACAGGGAGAG-1	1.58016	0	0	0	0	0	0	0	0	0	0	3.77076	0	0	0	0	0	0	0	4.49125	0	2.79337	1.58016	0	1.58016	0	0	0	0	0	0	0	0	0	2.68607	NK_CD56_bright
TAGTGGTAGCGATGAC-1	0	5.09613	0	0	0	0	0	0	0	0	0	3.13534	2.65309	0	0	0	1.68627	0	1.68627	4.19538	2.86239	0	0	0	0	0.726377	0	0	3.80371	0	0	0	5.09613	0	3.62607	T_gd
TCATTACAGAAACGCC-1	2.61823	0	0	0	0	0	0	0	0	0	1.65577	0	0	1.65577	0	0	0	0	0	0	0	0	2.61823	0	0	0	0	0	0	0	3.63668	0	0	0	0	cDC2
GTGTGCGCACTGTTAG-1	0	0	0	0	0	0	0	0	0	0	0	0	2.24837	0	0	0	0	0	0	2.09578	2.33245	0	0	2.96382	0	0	0	0	0	0	6.20702	0	0	0	3.1417	NK_CD56_bright_activated
ACGGGCTTCACTTACT-1	0	0	0	3.04818	1.55138	1.76712	1.69773	0	0	0	0	0	0	0	0	2.1325	0	0	1.37986	0	0	0	0	0	0	0	0	0	0	0	3.83924	2.1325	0	1.55138	5.43847	cDC1
TACTCATGTACATGTC-1	0	6.62543	0	0	0	0	0	0	0	0	0	0	2.02062	0	0	2.02062	0	0	0	5.69845	0	2.51679	0	0	0	0	0	0	0	0	0	2.02062	6.62543	0	0	B_cells_naive
TCTGAGAAGGTTACCT-1	0	0	0	2.62859	1.66482	2.48336	0	0	0	0	0	0	0	0	0	0	0	0	0	0	2.52344	0	0	0	0	0	0	0	0	0	6.33794	0	0	1.66482	5.36151	Monocytes_non-classical
ATTCTACCAAACGCGA-1	0	3.85472	0	0	0	0	0	0	0	0	0	0	2.67986	0	0	0	0	0	0	5.79097	0	0	0	0	0	0	0	0	4.11011	0	0	0	3.85472	0	2.24394	T4_memory
TAAGAGAGTGGTCCGT-1	0.675722	3.88268	0	0	0	0	0	0	0	0	0	1.91585	1.76255	0.675722	0	0	0	0.675722	0	3.62487	3.27008	0	0.675722	0.209217	0	0	0	0	3.4065	0	4.32294	0	3.88268	0	0	TCM_CD8+
GAACCTAAGAAACCTA-1	1.3856	0	0	0	0	0	0	0	0	0	0	0	0	0	0.915734	0	0	0	0	5.22192	1.91897	0	1.3856	1.61001	0	0	0.915734	1.9191	1.56941	0	5.19514	0	0	0	1.53244	B_cells_memory_activated
ATAGACCAGATCTGAA-1-1	1.04521	0	0	0	0	0	0	0	0	0	0	1.40446	1.40446	0.479129	0	0	0	0.801704	0.479129	2.59304	2.26989	0.276767	1.04521	3.31715	0.479129	0	0	0	2.04761	0	3.95633	0	0	0	0.830375	T8_activated
CGATCGGCATCACCCT-1	0	0	0	0	0	0	0	0	0	0	0	0	0	0	0	0	0	1.15342	0	1.92293	2.63729	0	0	1.07438	0	0.658094	0	0	0	0	4.73929	0	0	0	2.3458	iNKT_cells
GATCAGTGTATGCTTG-1	0.607534	3.79121	0	0	0.607534	0	0	0.607534	0	0	0	0	0	0	1.92444	0	0	0.607534	0	3.89458	0	0	0.607534	0	0	0	1.92444	0.0923586	0	0	4.74904	0	3.79121	0.607534	0	B_cells_memory_activated
ACAGCCGTCTGACCTC-1	0	2.85552	0	0	0	0	0	0	0	0	0	0	1.18105	0	0	0	1.18105	2.0507	0	2.9913	0	2.27887	0	2.60875	0	0	0	0	0	0	3.20109	0	2.85552	0	2.89845	iNKT_cells
GTCACAACAGACAAAT-1	0	0	0	0	0	2.92086	0	0	0	0	0	4.12913	0	0	0	0	0	0	0	5.01656	2.60828	0	0	3.96501	0	0	0	0	0	0	0	0	0	0	0	TEM_CD8+
ACTTACTCACATTCGA-1	0	0	0	2.95733	0	1.16907	0	0	0	0	0	0	0	0	0	1.53672	0	0	1.53672	0	1.99829	0	0	0	0	0	0	0	0	1.53672	3.56671	1.53672	0	0	4.19865	Monocytes_classical
CATATGGAGGTTCCTA-1	0	0	0	0	0	0	0	0	0	0	0	4.81851	0	0	0	0	0	0	0	5.63892	2.36605	2.89375	0	2.84362	2.79408	2.14497	0	0	0	0	0	0	0	0	0	NK_CD16_bright
AAAGCAAAGAGGTACC-1	0	0	0	0	0	0	0	0	0	0	0	0	0	0	0	0	0	0	0	0	0	0	0	0	0	0	0	0	0	0	0	0	0	0	0	Precursor_cells
CTCCTAGGTCTAGGTT-1	1.20583	4.60574	0	0	0	0.666456	0	0	0	0	0	0.774617	2.21793	1.92407	0	0	0	1.20583	0	6.07558	1.67025	0	1.20583	4.3825	0	0.230612	0	0	3.34279	0	2.76573	0	4.60574	0	3.52344	TCM_CD8+
GGACATTAGCTGATAA-1	1.29712	0	0	0	0	0	0	0	0	0	0	1.69216	1.84332	0.634587	0	0	0	1.84332	0	1.99394	2.81137	0	1.29712	3.12194	0	0	0	0	2.54572	0	2.29811	0	0	0	0.367344	T_regs
GACGTTAGTCGATTGT-1	0	4.00524	0	0	0	0	0	0	0	0	0	0	1.80913	0	0	0	0	0	0	0	2.69086	0	0	0.646908	0	0	0	0	2.04493	0	0	0	4.00524	0	3.08516	T4_memory
CTCGAGGTCCTATGTT-1	0	0	0	0	0	0	0	0	0	0	0	1.10328	1.61504	0	0	0	0	2.08556	0	0	3.79009	0	0	0.480266	0	0	0	0	3.06455	0	3.60238	0	0	0	0	T_regs
GGACATTGTGAGGGTT-1	0	0	0	0	0	0	0	0	0	0	0	0	0	0	0	1.57074	0	0	0	0	0	0	0	0	0	0	0	0	0	0	4.53836	1.57074	0	0	1.65894	cDC1
TTTGTCAGTAGCGTGA-1	1.04418	0	0	0	0	0	0	0	0	0	0	2.48876	1.87536	1.04418	0	0	1.54375	1.04418	0	3.71608	0.524791	0	1.04418	0	0	0	0	0	2.88808	0	6.04242	0	0	0	1.09643	T_gd
GTGCGGTGTCGACTGC-1	0	3.88731	0	0	0	0	0	0	0	0	0	3.88964	1.43339	0	0	0	0	0	0	0	0.635002	0	0	0	0	0	0	0	2.90208	0	0	0	3.88731	0	0	T4_memory
CCTTCGAAGGGTATCG-1	0	0	0	0	0	1.1913	0	0	0	0	0	1.97791	0	0	0	0	0	0	0	0	0	3.13382	0	5.48541	0	0.0446705	0	0	2.48125	0	4.16232	0	0	0	4.00398	iNKT_cells
TCAGCAATCCGTTGCT-1	3.08504	0	0	0	0	0	0.589244	0	0	0	0.589244	0	0	0	0	0	0	0	0	0	0	0	3.08504	0	0	0	0	4.17915	0	0	6.28228	0	0	0	0	cDC2
GGGCACTTCTGCTGCT-1-1	1.12665	0	0	0	0	0	0	0	0	0	0	0	0.871378	1.64299	0	0	0	0.527742	0	4.02327	0.584089	0	1.12665	3.22784	0	0	0	0	2.34079	0	4.5578	0	0	0	0	T_regs
CAAGGCCAGTTAAGTG-1	0	3.57329	0	0	0	0	0	0	0	0	0	2.82471	0	0	0	0	0	0	0	1.41895	3.97959	2.11027	0	0	0	0	0	0	3.2963	0	0	0	3.57329	0	0	T4_memory
TATCTCATCGTACGGC-1	0	0.923564	0	0	0	0	0	0	0	0	0	0	0	0	0	0	0	0	0	1.64481	1.7488	0	0	0	0	2.06338	0	0	0	0	0	0	0.923564	0	4.06344	iNKT_cells
TGTGGTACAGTGGGAT-1	1.60548	4.54561	0	0	0	0	0	0	0	0	0	0	0	0	0	0	0	0	0	3.46647	0	0	1.60548	0	0	3.39359	0	0	0	0	0	0	4.54561	0	3.35165	NK_CD16_bright
AAGCCGCAGTCTTGCA-1	0	0	0	0	0	0	0	0	0	0	0	0	0.744857	0	0	0	0	1.87651	0	0	3.45786	0	0	3.38582	0	0	0	0	3.178	0	5.99421	0	0	0	0	T_regs
ATCTGCCGTATATGGA-1	0	0	0	0	0	1.40601	0	0	0	0	0	0	0	0	0	1.58471	0	0	0	0	1.94719	0	0	0	0	0	0	0	0	0	3.87646	1.58471	0	0	1.98406	Monocytes_intermediate
TAAACCGGTCTTCAAG-1	0	0	0	2.29733	0	0	0	0	0	0	0	0	0	0	0	0	0	0	0	0	4.33137	2.78995	0	2.64984	0	2.92627	0	0	4.11294	0	0	0	0	0	3.34974	iNKT_cells
GTACTTTGTAAGGGCT-1	0	3.18145	0	0	0	0	0	0	0	0	0	0	1.90401	1.66479	0	0	0	0.887144	0	2.89209	0	0	0	2.1946	0	0	0	0	0	0	3.28958	0	3.18145	0	0	T8_activated
AGCTCCTCAAGGACAC-1-1	0	4.27933	0	0.513142	0	0	0	2.27387	0	0	0	0	0	0	1.61407	0	0	0	0	3.86881	0	0	0	0	0	0	1.61407	2.26612	0	0	2.04024	0	4.27933	0	0	B_cells_memory_activated
GTATCTTAGTGGAGTC-1	2.19221	1.63898	0	0	0	0	0	0	0	0	0	0	0	0	0	0	0	0	0	3.89496	2.78974	0	2.19221	0	0	0	0	0	3.69145	0	0	0	1.63898	0	0	T4_naive
GATGAAATCGCTGATA-1	1.45486	0	0	0	0	0	0	0	0	0	0	0	2.02389	0	0	0	0	0	0	0	1.36155	0	1.45486	0	0	0	0	0	3.53625	0	0	0	0	0	0	T4_naive
ACACCAAGTCGCTTTC-1	0	0	0	0	0	0	0	0	0	0	0	0	2.91566	0	0	0	0	0	0	0	3.87056	0	0	0	0	0	0	0	3.35588	0	3.07642	0	0	0	3.0111	T4_memory
CTGCGGAAGGGATCTG-1	0	0	0	0	0	0	0	1.6992	0	0	0	0	0	0	0	0	0	1.6992	0	3.63395	0	0	0	0	0	0	0	0	2.34667	0	4.84658	0	0	0	0	B_cells_memory_activated
TTCCCAGTCCCGACTT-1	0.404787	0	0.692129	0	0	0	0.404787	0	0	0	0	0.404787	0	0	0.692129	0.404787	0	0	0	4.63299	0	0	0.404787	0	0	0	0.692129	1.80994	0	0	2.75265	0.404787	0	0	0	B_cells_memory_activated
TCATTACCATGAGCGA-1	0	0	0	0	0	0	0	0	0	0	0	3.05119	0	0	0	0	0	0	0	0	3.08396	0	0	0	0	0	0	0	2.1243	0	5.31704	0	0	0	0	T_regs
CGGAGTCAGAGGTACC-1	1.44578	0	0	0	0	0	0	0	0	0	0	0	1.44578	0	0	0	0	0	0	4.26124	3.12289	0	1.44578	0	0	0	0	0	2.84515	0	0	0	0	0	0	T4_naive
GACTGCGAGATCACGG-1	1.81439	3.66467	0	0	0	0	0	0	0	0	0	0	0	0	0	0	0	0	0	3.27584	0	0	1.81439	0	0	0	0	0	3.59899	0	0	0	3.66467	0	0	T4_memory
GTATTCTGTAAACACA-1	0	4.4735	0	0	0	0	0	0	0	0	0	0.990127	0.990127	0.990127	0	0	0	2.24685	0	1.69958	0	0	0	0	0	0	0	0	1.87635	0	0	0	4.4735	0	0	T4_activated
TTTACTGAGTACGCGA-1	0	2.42555	0	0	0	0	0	0	0	0	0	0	0	0	0	0	0	0	0	5.34362	0	0	0	4.27	0	0	0	0	3.55936	0	0	0	2.42555	0	1.82262	T8_naive
CAAGATCGTGATAAAC-1	0.942229	0	0	0	0	0.416559	0	0	0	0	0	2.54496	1.73995	1.59214	0	0	0	0.942229	0	0	2.60697	0	0.942229	3.60925	0	0.417712	0	0	1.76695	0	5.42912	0	0	0	2.03764	T8_activated
CTGAAACCATCAGTCA-1	0	0	0	0	0	0	0	0	0	0	0	0	1.60159	0	0	0	0	0.583435	0	0	2.31696	0	0	0	0	0	0	0	1.72948	0	4.81813	0	0	0	0	T_regs
CTAAGACGTAAACGCG-1	0	0	0	0	0	0	0	0	0	0	0	0	0.794605	0	0	0	0	1.23172	0	0	0	0	0	0	0	0	0	0	0	0	0	0	0	0	0	T4_activated
CATATGGGTACGCACC-1	0	0	0	2.07426	0	0	2.07426	0	0	0	0	2.70252	0	0	0	0	0	0	2.07426	5.8125	5.58204	0	0	0	0	2.89629	0	0	0	0	0	0	0	0	4.5748	NK_CD16_bright
CGGCTAGTCAAAGTAG-1	0	0	0	0	0	0.574566	1.25562	0	0	0	0	0	0	0	0	1.79509	0	0	1.25562	0	0.317947	0	0	0	0	1.88812	0	0	0	0	3.23695	1.79509	0	0	3.70614	Macrophages
TGGCCAGCAAGTCTAC-1	0	0	0	0	0	0	0	0	0	0	0	3.73792	2.68582	2.05861	0	0	0	0	0	4.50655	0	0	0	4.17673	0	0	0	0	3.48867	0	0	0	0	0	3.82759	TMRA_CD8+
GGAGCAACAGGGATTG-1	2.26572	0	0	0	0	0	0	0	0	0	0	0	0	0	0	0	0	0	0	4.87865	0	0	2.26572	4.43596	0	0	0	0	4.02068	0	0	0	0	0	3.03107	T8_naive
ATGGGAGTCCTTCAAT-1	1.27044	1.3991	0	0	0	0	0	0	0	0	0	0	0	0	0	0	0	1.81235	0	0	0	0	1.27044	0	0	0	0	0	3.5191	0	4.85051	0	1.3991	0	0	T_regs
GTCGTAACATGCCTTC-1	0	0	0	0	1.48261	1.09757	1.48261	0	0	0	0	0	0	0	0	2.4171	0	0	0	0	2.69866	0	0	0	0	0	0	0	0	0	5.64268	2.4171	0	1.48261	2.86145	Monocytes_intermediate
GAACCTAGTTACTGAC-1	0	0	0	3.91476	0	2.96523	3.18544	0	0	0	0	0	0	0	0	2.87289	0	0	1.8814	4.61788	0	0	0	0	0	1.45887	0	0	0	0	5.48987	2.87289	0	0	0	Monocytes_non-classical
GCACATAGTGGGTCAA-1	0	0	0	0	0	0	0	0	0	0	0	1.38498	1.94441	1.38498	0	0	0	0	0	0	2.9977	0	0	0	0	0	0	0	1.23559	0	2.79273	0	0	0	0	T_regs
GATCGTAAGGAATCGC-1	0	4.63485	0	0	0	0	0	0	0	0	0	2.49763	1.88355	0	0	0	0	0	0	1.40707	1.50148	0	0	4.11868	0	0	0	0	1.72037	0	6.72058	0	4.63485	0	0	cDC2
GGATTACAGTGGGTTG-1	1.1997	0	0	0	0	0	0	0	0	0	0	0	0	0	0	0	0	0	0	5.55222	0	0	1.1997	0	0	0	0	2.00322	0	0	4.88796	0	0	0	0	B_cells_memory
TACGGATCACGGCGTT-1	0	0	0	0	0	1.85448	0	0	0	0	0	1.68618	1.68618	0	0	0	0	0	0	4.86637	2.97965	1.49235	0	0	0	0	0	3.61902	0	0	0	0	0	0	1.88754	B_cells_naive_activated
AGCATACGTCATGCAT-1	0	0	0	0	0	0	0	0	0	0	0	1.75852	0	0	0	0	0	1.75852	0	0	2.22924	0	0	0	0	0	0	0	0	0	6.41666	0	0	0	0	T_regs
ACTGATGGTAGTGAAT-1	0	0	0	2.78103	0	2.84231	0	0	0	0	0	0	0	0	0	0	0	0	0	0	2.82607	0	0	0	0	0	0	0	0	0	5.78101	0	0	0	5.08225	cDC1
CTTACCGCATTGCGGC-1	0	0	0	0	0	0	0	0	0	0	0	0	0	0	0	0	0	0	0	0	0	0	0	0	0	0	0	0	0	0	2.28631	0	0	0	6.35139	Monocytes_intermediate
AGGGAGTGTATCTGCA-1	0	0	0	0	0	0	0	0	0	0	0	3.28657	0	0	0	0	0	0	0	5.16582	1.9384	0	0	0	0	2.66826	0	0	2.70216	0	5.67728	0	0	0	0	T8_activated
GTGGGTCTCCTAGAAC-1	0	0	0	3.62284	0.833591	0.0435933	1.2818	0	0	0	0	0	0	0	0	1.59019	0	0	0.833591	0	2.80716	0	0	0	0	0	0	0	0	0	5.20978	1.59019	0	0.833591	0	cDC1
GACTAACAGTGCCATT-1	0	0	0	1.30364	0	0	0	0	0	0	0	4.13838	1.85086	1.30364	0	0	0	0	0	0	0	0	0	4.53088	0	0	0	0	3.47859	0	0	0	0	0	0	TCM_CD8+
GCACTCTAGAGGTTAT-1	0	4.0063	0	0	0	0	0	0	0	0	0	0	0	0	0	0	0	0	0	5.29653	3.38405	3.18034	0	0	0	0	0	0	2.36402	0	0	0	4.0063	0	3.07462	NK_CD16_bright
ATAACGCAGGTGATTA-1	1.77069	5.18884	0	0	0	0	0	0	0	0	0	0	0.965066	0	0	0	0	0.965066	0.965066	0	0	0	1.77069	0	0	0	0	0	2.50125	0	2.45157	0	5.18884	0	0	T_regs
AGATCTGAGTCCTCCT-1	0	0	0	0	0	0	0	0	0	0	0	4.68681	2.56072	3.21448	0	0	0	0	0	4.85921	0	0	0	1.80419	0	0	0	0	2.85021	0	0	0	0	0	4.36552	TEM_CD8+
GACTAACGTAAGAGAG-1	1.14034	0	0	0	0	0	0	0	0	0	0	0	0	1.65931	0	0	0	1.14034	0	3.60465	0	0	1.14034	0	0	0	0	0	0	0	4.02213	0	0	0	0	T4_activated
CGCCAAGGTCCGTCAG-1-1	3.19773	0	0	0	0	0	0	0	0	0	0	0	0	2.54462	0	0	0	0	0	6.14632	0	0	3.19773	5.42962	0	2.93514	0	0	4.18426	0	0	0	0	0	3.30097	T8_naive
CGGCTAGTCGGTCCGA-1	0	0	0	0	0	0	0	0	0	0	0	1.89694	0	0	0	0	0	0	0	5.83057	0	0.794644	0	0	0	2.35374	0	0	5.88411	0	0	0	0	0	4.03814	T4_naive
CGAATGTTCGGCGCTA-1	0	2.70067	0	0	0	0	0	0	0	0	0	1.5198	0	0	0	0	0	0	0	0	3.4105	0	0	0	0	0	0	0	4.14399	0	0	0	2.70067	0	3.21031	T4_memory
CACACAAGTCCGAAGA-1	0	0	0	0	0	0	0	0	0	0	0	0	0.936897	0	0	0	0	0.936897	0	0	1.84472	0	0	0	0	0	0	0	0.458984	0	3.65246	0	0	0	0	T4_activated
TACGGGCGTTACGGAG-1-1	0	0	0	0	0	0	0	0	0	0	0	0.861665	1.48563	0	0	0	0	0.861665	0	0	2.79798	0	0	0	0	0	0	0	1.35229	0	3.36328	0	0	0	1.3028	T_regs
TCGAGGCGTTAAGTAG-1	0	0	0	0	0	0	0	0	0	0	0	4.50776	0	0	0	0	0	0	0	0	3.06679	0	0	0.358327	0	1.06192	0	0	3.91727	0	0	0	0	0	4.13752	TEM_CD8+
CTGCCTAGTCTTGTCC-1	1.72338	4.46322	0	0	0	0	0	0	0	0	0	1.19444	1.19444	0	0	0	0	1.19444	0	4.25977	0	0	1.72338	0	0	0	0	0	2.94149	0	1.61186	0	4.46322	0	0	T4_activated
TCATTACAGAAACCAT-1	1.1814	4.49016	0	0	0	0	0	0	0	0	0	0	0	0	0	0	0	0	0	3.30602	0.77746	0	1.1814	0	0	0	0	0	0	0	0	0	4.49016	0	0	T4_activated
CATCGAAGTAAGTTCC-1	0	6.27846	0	0	0	0	0	0	0	0	0	3.1111	0	0	0	0	0	0	0	5.5904	0	0	0	0	0	4.46517	0	0	2.72885	0	0	0	6.27846	0	1.30739	NK_CD16_bright
ATCCGAATCCTCCTAG-1	0	0	0	0	0	0	0	0	0	0	0	1.05604	0	0	0	0	0	1.55813	0	0	0	0	0	0	0	0	0	0	1.17984	0	0	0	0	0	0	T4_activated
CTGATCCAGCCAACAG-1-1	0	0	0	3.01324	1.14752	1.81435	1.14752	0	0	0	0	0	0	0	0.730049	1.85253	0	0	1.14752	0	3.59571	1.07285	0	0	0	0	0.730049	0	0	0	4.52327	1.85253	0	1.14752	3.68291	Monocytes_classical
TGGCTGGCAAGCGATG-1	0	0	0	0	0	0	0	1.61413	0	0	0	0	0	0	2.40323	0	0	1.61413	0	0	0	0.273197	0	0	0	0	2.40323	0	0	0	2.21669	0	0	0	0	B_cells_memory_activated
CGCTTCATCAAGAAGT-1	0	0	0	0	0	0	0	0	0	0	0	0	1.32543	0	0	0	0	1.87604	0	0	2.16495	0	0	0	0	0	0	0	3.12096	0	4.34441	0	0	0	0	T_regs
CGTGTCTCACCAGATT-1	0	0	0	3.55852	0	2.02358	1.77037	0	0	0	0	0	0	0	0	2.7485	0	0	1.77037	0	2.7605	1.21528	0	0	0	0	0	0	0	1.77037	3.99431	2.7485	0	0	4.03875	Monocytes_classical
CTCACACAGCATGGCA-1-1	0	0	0	1.31539	0	2.059	1.31539	0	0	0	0	0	0	0	0	2.47695	0	0	0	0	1.76258	0	0	0	0	0	0	0	0	0	4.54425	2.47695	0	0	4.12329	cDC1
CTAGAGTCAGGTGCCT-1	0	0	0	4.67156	0	3.55802	3.39693	0	0	0	0	0	0	0	0	0	0	0	0	0	0	0	0	0	0	0.935224	0	0	0	0	5.33851	0	0	0	5.37122	Monocytes_intermediate
ACGAGCCGTTCAGGCC-1	0.579093	0	0	0.330892	0	0	0	2.34306	0	0	0	0.330892	0	0	1.92908	0	0	0.579093	0	3.9904	0	0	0.579093	0	0	0	1.92908	0	0	0	4.43375	0	0	0	0	B_cells_memory_activated
CTGGTCTCACCTCGTT-1	0.29489	3.58135	0	0	0	0	0	1.48835	0	0	0	0	0	0	1.22403	0	0	0.522334	0	3.54487	0	0	0.29489	0	0	0	1.22403	0	0	0	3.6775	0	3.58135	0	0	B_cells_memory_activated
CGTAGGCTCAACACAC-1	0	0	0	0	0	0	0	0	0	0	0	0	0	0	0	0	0	0	0	0	2.71946	0	0	0	0	0	0	0	0	0	5.12344	0	0	0	3.24648	cDC1
GAGTCCGAGCTGTTCA-1-1	1.0368	4.17855	0	0	0	0	0	0	0	0	0	0	1.71388	0	0	0	0	0.647149	0	0	0.707232	0	1.0368	0	0	0	0	0	2.66242	0	3.56731	0	4.17855	0	1.97098	T4_activated
GATGCTATCCGGGTGT-1	0	0	0	0	0	0	0	0	0	0	0	4.1154	0	3.04891	0	0	0	0	0	6.34743	2.51403	0	0	3.46419	0	0	0	0	2.38683	0	0	0	0	0	4.01417	TMRA_CD8+
TTCTCAACAGATCGGA-1	0	0	0	0	0	0	0	0	0	0	0	3.22953	0	0	0	0	0	0	0	4.81779	2.67248	0	0	4.40298	0	1.4656	0	0	3.01112	0	2.63683	0	0	0	0	TEM_CD8+
CTAATGGAGTTAGCGG-1	0	1.18289	0	0	0	0	0	0	0	0	0	0	2.04196	0	0	0	0	0	0	0	1.61984	0	0	0	0	0	0	0	2.83097	0	0	0	1.18289	0	0	T4_memory
ACGTCAAGTACATCCA-1-1	0	0	0	0	0	0	0	0	0	0	0	0	0	0	0.605642	0	0	0	0	4.60043	0	0.39696	0	0	0	0	0.605642	0	0	0	0	0	0	0	0	B_cells_memory_activated
GATTCAGAGGTTCCTA-1	0	0	0	0	0	0	0	0	0	0	0	0	1.70312	0	0	0	0	0	0	4.69827	0	0	0	0	0	0	0	0	4.51195	0	0	0	0	0	3.057	T4_naive
TCACAAGTCTGCGGCA-1	0	5.53224	0	0	0	0	0	0	0	0	0	0	0	0	0	1.30872	0	0	0	5.71409	0	0	0	0	0	0	0	0	0	0	0	1.30872	5.53224	0	0	B_cells_memory
TCAGCAATCGGTCCGA-1	1.66852	2.39657	0	0	0	0	0	0	0	0	0	0	0	0	0	0	0	0	0	1.50726	2.2124	0	1.66852	0	0	0	0	0	3.23135	0	4.43443	0	2.39657	0	0	T4_activated
TTCTCCTAGGCCCTCA-1	0	3.95925	0	0	0	0	0	0	0	0	0	2.30505	1.38835	0	0	0	0	0	1.38835	0	4.10516	0	0	3.93774	0	0	0	0	1.76874	0	0	0	3.95925	0	4.28152	MAIT_cells
GCAGCCAAGGGAAACA-1-1	0	0	0	0	0	0	0	0	0	0	0	0	1.81048	0.548399	0	0	0	1.36658	0	0	1.57185	0	0	0	0	0	0	0	2.89799	0	3.97646	0	0	0	0	T_regs
CTGCTGTAGGACGAAA-1	0	0	0	1.56062	0	2.98465	0	0	0	0	0	0	0	0	0	2.14283	0	0	1.56062	0	0	0	0	0	0	0	0	0	0	0	6.38511	2.14283	0	0	6.24478	Monocytes_classical
TGACGGCGTCGCCATG-1	0	0	0	0	0	0	0	0	0	0	0	4.25619	0	2.7019	0	0	0	0	0	5.38053	1.91182	0	0	4.96389	0	0	0	0	3.42539	0	2.68989	0	0	0	4.09901	TMRA_CD8+
TTAGGACTCGAGAGCA-1	0	0	0	0	0	0	0	0	0	0	0	4.33324	3.06836	0	0	0	0	0	0	3.1615	0	0	0	2.81886	0	0	0	0	1.35961	0	0	0	0	0	0	MAIT_cells
CTAATGGTCGAGAGCA-1	1.47039	0	0	0	0	0	0	0	0	0	0	0	2.04146	0	0	0	0	2.40268	0	0	1.77421	0	1.47039	0	0	0	0	0	0	0	4.0194	0	0	0	0	T4_activated
TGGGAAGGTCGAAAGC-1	0	0	0	0.917272	0	3.20216	1.38752	0	0	0.917272	0	0	0.917272	0	0.917272	2.14151	0	0	1.94731	5.4743	0	0	0	0	0	3.40115	0.917272	0	0	1.38752	2.9608	2.14151	0	0	0	Monocytes_non-classical
CTTCTCTCACGCATCG-1	0	2.22772	0	0	0	0	0	0	0	0	0	1.86185	0	1.86185	0	0	1.31313	1.86185	0	0	1.81268	0.263983	0	1.36275	0	0	0	0	0.825338	0	4.38314	0	2.22772	0	1.62251	iNKT_cells
ACGAGGACAAAGAATC-1	0	0	0	0	0	0	0	0	0	0	0	3.2401	2.85402	0	0	0	0	0	0	5.44682	0	0	0	0	0	0	0	0	3.78149	0	0	0	0	0	0	TMRA_CD8+
TTCCCAGCACACTGCG-1	0	0	0	0	0	0	0	0	0	0	0	4.65552	0	0	0	0	0	0	0	5.16749	3.43543	0	0	0	0	3.88823	0	0	0	0	0	0	0	0	4.05823	NK_CD16_bright
CGATCGGGTCTTCAAG-1	0	3.94161	0	0	0	0	0	0	0	0	0	0	0	0	0	0	0	1.6729	0	4.014	3.06418	0	0	2.7723	0	0	0	1.79253	2.98369	0	4.32317	0	3.94161	0	2.86061	iNKT_cells
CTGGTCTAGCGTTTAC-1-1	1.48476	0	0	0	0	0	0	0	0	0	0	0	0.759854	0	0	0	0	1.90059	0	0	1.75038	0	1.48476	0	0	0	0	0	0	0	4.1741	0	0	0	0	T_regs
ACACCCTCATATGGTC-1	0.73636	0	0	0	0	0	0	0	0	0	0	2.01888	0	0	0	0	0	0	0	0	1.98582	0	0.73636	0	0	0	0	0	2.33099	0	4.7653	0	0	0	0	T_regs
AAAGATGCACCGCTAG-1	2.24971	0	0	0	0	0	0	0	0	0	0	0	0	0	0	0	0	0	0	4.71279	0	0	2.24971	0	0	0	0	0	0	0	0	0	0	0	2.09093	B_cells_naive_activated
ACTTACTCACCACCAG-1-1	0.978174	0	0	0	0	0	0	0	0	0	0	0	0.604205	0	0	0	0	1.46307	0	3.94325	0	0	0.978174	0	0	0	0	0	2.63976	0	3.8442	0	0	0	0	T4_memory
GGCAATTAGCGCTTAT-1	0	1.22344	0	0	0	0	0	0	0	0	0	0	0	0	1.05366	0	0	0	0	4.34446	2.27946	0	0	1.68394	0	0	1.05366	0	0	0	4.93849	0	1.22344	0	0	B_cells_memory_activated
GCTGGGTGTGCTCTTC-1	0	3.69958	0	0	0	0	0	0	0	0	0	3.46883	0	0	0	0	0	0	0	4.32378	0	1.18219	0	0	0	2.42593	0	0	0	0	0	0	3.69958	0	4.09017	NK_CD16_bright
AGAGCTTAGATCCTGT-1	0	0	0	0	0	0	0	0	0	0	0	0	1.88323	0	0	0	0	1.88323	0	4.01947	1.27644	0	0	2.59689	0	0	0	0	3.2646	0	5.34593	0	0	0	0	T8_activated
CCTCTGACAAAGTCAA-1	0	0	0	0	0	0	0	0	0	0	0	4.65393	0	0	0	0	0	0	0	5.70355	0	0	0	1.75988	0	4.44573	0	0	0	0	0	0	0	0	3.70002	NK_CD16_bright
CGTTAGACATTATCTC-1	0	0	0	0	0	1.45507	0	0	0	0	0	3.72311	0	2.52899	0	0	0	1.35718	0	5.68206	3.08598	0	0	4.61701	0	0	0	0	3.62255	0	4.72476	0	0	0	3.08914	TEM_CD8+
AAAGATGTCACGACTA-1	1.69394	0	0	0	0	0	0	0	0	0	0	0	2.29069	0	0	0	0	0	0	0	2.337	0	1.69394	0	0	0	0	0	1.45358	0	0	0	0	0	3.83452	T_regs
GTCTTCGGTGCGAAAC-1	0	0	0	0	0	0	0	0	0	0	0	4.18249	0	0	0	0	0	0	3.63426	4.71135	0	1.99755	0	0	0	0	0	0	0	0	0	0	0	0	2.86748	NK_CD16_bright
CTGCTGTAGCGTCTAT-1	0	3.16452	0	0	0	0	0	0	0	0	0	3.2906	0	0	0	0	0	0	0	5.40314	3.37934	0	0	0.538779	0	2.66548	0	0	0	0	0	0	3.16452	0	3.73869	NK_CD16_bright
ACGGGCTAGTACGCGA-1	0.271451	0	0	0	0	0	0	0	0	0	0	0.271451	1.25132	0	0	0	0	0.809804	0	3.83699	0.377979	0	0.271451	0	0	0	0	0	3.01884	0	4.38762	0	0	0	0	T4_activated
TACGGGCCAGGTCGTC-1	0	0	0	0	0	0	0	0	0	0	0	0	0	0	0	0	0	0	0	5.34295	0	0	0	0	0	3.62114	0	0	0	0	0	0	0	0	4.7234	NK_CD16_bright
GATCGATAGATACACA-1	0	2.59563	0.889415	0	0	0	0	1.90729	0	0	0	0	0	0	1.52263	0	0	1.79475	0	2.22032	0	0	0	0	0	0	1.52263	0	0	0	3.18536	0	2.59563	0	0	B_cells_memory_activated
GCATGTAGTACAAGTA-1	2.51264	5.17788	0	0	0	0	0	0	0	0	0	1.18402	1.71109	0	0	0	0	0	0	3.50382	0	0.704597	2.51264	0	0	0	0	0	4.01843	0	0	0	5.17788	0	3.31994	T4_naive
AGAATAGGTAGGCTGA-1	0	0	0	0	0	0	0	0	0	0	0	0	0	0	0	0	0	2.48652	0	0	0	0	0	0	0	0	0	0	2.26731	0	4.45542	0	0	0	0	T_regs
ACACTGAAGGCGCTCT-1	1.73224	0	0	0	0	0	0	0	0	0	0	0	1.20197	0	0	0	0	0	0	3.59007	0	0	1.73224	1.28955	0	0	0	0	0	0	0	0	0	0	0	T8_activated
TTCTCCTAGCTAACAA-1	2.04152	0	0	0	0	0	0	0	0	0	0	2.04152	0	0	0	0	0	0	0	0	2.42572	0	2.04152	0	0	0	0	0	0	0	0	0	0	0	1.49027	T4_memory
CCCAGTTCATTATCTC-1	0	0	0	0	0	0	0	0	0	0	0	1.12577	1.4168	0	0	0	0	0.713586	0	0	2.44316	1.75627	0	0	0	0	0	0	2.89073	0	5.19902	0	0	0	0	T_regs
GGTGAAGCAAAGTCAA-1	1.4275	3.53905	0	0	0	0	0	0	0	0	0	0.490816	1.06504	0	0	0	0	0.818589	0	2.60897	2.53936	0	1.4275	0	0	0	0	0	2.24713	0	3.16403	0	3.53905	0	0	T4_memory
ACTGTCCCAAACCCAT-1-1	0	0	0	0	0	0	0	1.43706	0	0	0	0	0	0	2.00372	0	0	1.43706	0	5.22558	0	0.0693142	0	0	0	0	2.00372	3.38312	0	0	0	0	0	0	0	B_cells_memory
CCTACCAGTCAAAGCG-1	0	2.75631	0	0	0	0	0	0	0	0	0	2.92937	2.28828	0	0	0	0	0	0	3.55955	0	0	0	4.44712	0	0	0	0	4.36548	0	0	0	2.75631	0	4.62511	TCM_CD8+
CGGAGCTCAGACACTT-1	0	0	0	2.34521	0	0	0	0	0	0	0	0	0	0	0	1.74358	0	0	0	0	0	0	0	0	0	0	0	0	0	0	3.88791	1.74358	0	0	3.49315	cDC1
CCTAGCTAGCCCGAAA-1	1.1953	0	0	0	0	0	0	0	0	0	0	3.8019	1.72438	0	0	0	0	1.1953	0	0	2.77881	0	1.1953	1.44134	0	0	0	0	0	0	3.3826	0	0	0	0.153344	T8_activated
CTGCTGTCAATGGAGC-1-1	0	0	0	0	0	0	0	0	0	0	0	4.45309	1.7907	3.25687	0	0	0	0	0	3.2295	0	1.46165	0	4.5778	0	0	0	0	2.32609	0	0	0	0	0	3.3556	TEM_CD8+
ACCCACTAGGAGTACC-1	0	5.82241	0	0	0	0	0	0	0	0	0	0	0	0	0	0	0	0	0	0	1.5466	0	0	0	0	0	0	0	0	0	2.32463	0	5.82241	0	3.82325	B_cells_naive
TTTCCTCGTCGACTAT-1	0	0	0	4.29848	1.43286	0.943007	0	0	0	0	0	0	0	0	0	2.19463	0	0	0	0	2.5505	1.23574	0	0	0	0	0	0	0	1.22171	4.27325	2.19463	0	1.43286	4.1528	cDC1
GTCAAGTCAAGACGTG-1	0	0	0	0	0	0	0	0	0	0	0	0	2.88815	2.41377	0	0	0	0	0	5.68735	0	0	0	4.4547	0	0	0	0	2.27536	0	0	0	0	0	0	T8_naive
ACGAGGATCGCCATAA-1	0	5.35514	0	0	0	0	0	0	0	0	0	1.13089	1.13089	1.13089	0	0	0	0	0	4.78219	3.62165	0.588775	0	3.82455	0	0.857128	0	1.07812	0	0	3.58181	0	5.35514	0	3.53897	NK_CD56_bright_activated
CGTTGGGGTAAGTAGT-1	0	4.97242	0	0	0	0	0	0	0	0	0	0	0	0	0	2.06385	0	0	0	4.61122	2.32996	0	0	0	0	2.47422	0	0	2.27345	0	0	2.06385	4.97242	0	1.70814	T4_naive
CACATTTTCGGATGTT-1	0	1.79457	0	0	0	0.765864	0	0	0	0	0	3.69054	0	2.81101	0	0	0	0	0	5.18591	2.64594	0	0	4.33372	0	0	0	0	2.42557	0	0	0	1.79457	0	0	TCM_CD8+
GGATGTTTCAGCGACC-1	0	4.59895	0	0	0	0	0	0	0	0	0	0	1.73635	0	0	0	0	0	0	0	3.34461	0	0	0	0	0	0	0	0.137795	0	0	0	4.59895	0	0.743148	T4_activated
TAGAGCTCACCGGAAA-1	0	0	0	3.33777	2.05272	2.79657	0	0	0	0	0	0	0	0	0	2.88885	0	0	1.48036	0	2.43316	0	0	0	0	0	0	0	0	0	3.46297	2.88885	0	2.05272	4.0523	cDC1
TGATTTCAGAAAGTGG-1	0	4.98919	0	0	0	0	0	0	0	0	0	0	2.59939	0	0	0	0	0	0	4.93246	2.86041	0	0	0.125958	0	1.82444	0	0	2.76852	0	0	0	4.98919	0	1.57162	T4_naive
CATTATCCAGGTGCCT-1	0	0	0	0	0	0	0	0	0	0	0	0	1.38519	0	0	0	0	0	0	4.57968	0	0	0	0	1.38519	0	0	0	0	0	0	0	0	0	3.04758	NK_CD56_bright
CCCTCCTAGGAGTTTA-1	0	2.71344	0	0	0	0	0	0	0	0	0	0	2.7794	0	0	0	0	0	0	3.89648	0	0	0	0	0	2.84141	0	6.22639	2.79677	0	0	0	2.71344	0	4.91889	T4_naive
AATCGGTTCGGAATCT-1	3.86924	0	0	0	0	0	0	0	0	0	0	2.81153	2.17676	0	0	0	0	0	0	0	0	0	3.86924	0	0	0	0	0	0	0	7.25547	0	0	0	0	cDC2
TGGACGCTCATCATTC-1	0	0	0	1.43015	1.13769	1.08754	0	0	0	0	0	0	0	0	0	1.13769	0	0	0	0	2.54966	0	0	0	0	0	0	0	0	0	5.85523	1.13769	0	1.13769	4.02822	cDC1
CAACCAATCGCGATCG-1	0	0	0	0	0	0	0	1.41726	0	0	0	0	0	0	1.98122	0	0	0	0	0	0	0	0	0	0	0	1.98122	0	0	0	3.19393	0	0	0	0	B_cells_memory_activated
GACACGCGTCAGCTAT-1	0	0	0	0	0	0	0	0	0	0	0	0	0	0	0	0	0	1.29614	0	0	1.41943	0	0	0.303603	0	0	0	0	0.363939	0	3.66769	0	0	0	0	T4_activated
GTGCGGTGTGGAAAGA-1	0	0	0	0	0	0	0	0	0	0	0	4.50364	2.8475	2.21072	0	0	0	0	0	0	2.79348	0	0	3.8132	0	0	0	0	3.01835	0	0	0	0	0	3.12469	T8_activated
CACAGGCTCCTCCTAG-1	0.984359	0	0	0	0	0	0	0	0	0	0	0	2.23863	0	0	0	0	0	0	2.976	0.941273	0	0.984359	0	0	0	0	0	0.408171	0	0	0	0	0	0	iNKT_cells
TCACAAGAGTGTACTC-1	2.55664	0	0	0	0	0	0	0	0	0	0	0	0	2.55664	0	0	0	0	0	4.53684	0	0	2.55664	4.56621	0	0	0	0	3.75252	0	0	0	0	0	3.32939	T8_naive
AAACCTGAGAGGTTGC-1	1.25726	0	0	0	0	0	0	0	0	0	0	2.14562	2.40362	1.25726	0	0	0	1.25726	0	2.84982	1.60384	1.27385	1.25726	0	0	0	0	0.265232	0	1.25726	2.99447	0	0	0	2.63591	iNKT_cells
TTTGTCATCGAATGGG-1	0	0	1.85235	0	0	0	0	0	0	0	0	4.68671	0	0	0	0	0	0	0	2.84943	1.64454	1.35725	0	0	0	2.11261	0	0	0	0	0	0	0	0	0	NK_CD16_bright
CTAAGACTCATGGTCA-1	1.4996	3.24502	0	0	0	0.946724	0	0	0	0	0	2.27209	0	0	0	0	0	1.00794	0	3.70604	2.49065	0	1.4996	2.04879	0	0.957172	0	0	3.05405	0	4.60313	0	3.24502	0	2.36282	iNKT_cells
ACGATACTCCTAAGTG-1-1	2.44711	5.82207	0	0	0	0	0	0	0	0	0	0	1.83696	0	0	1.29163	0	0	0	5.60579	0	0	2.44711	0	0	0	0	0	4.42438	0	0	1.29163	5.82207	0	1.18706	T4_memory
TGGCGCAAGTGGGTTG-1	1.77448	5.98168	0	0	0	0	0	0	0	0	0	0	2.12176	0	0	0	0	0	0	0	0	0	1.77448	0	0	0	0	0	3.51118	0	0	0	5.98168	0	0	T4_memory
GCTGCTTGTATATGGA-1	0	0	0	2.90483	2.38546	0.534815	3.1439	0	0	0	0	0	0	0	0	2.59003	0	0	0	0	2.79982	0	0	0	0	1.62419	0	0	0	0	5.77782	2.59003	0	2.38546	4.20164	Monocytes_classical
TGACGGCTCAATCTCT-1	0	0	0	1.40673	0	1.86019	0	0	0	0	0	1.40673	0	0	0	2.59004	0	0	1.40673	0	1.19234	1.10598	0	0	0	0	0	0	0	0	0	2.59004	0	0	0.426029	Macrophages
GTCGTAACATGGTTGT-1	0.718727	0	0	0	0	0	0	0	0	0	0	0	1.13258	0	0	0	0	1.83404	0	0	3.55164	0	0.718727	0	0	0	0	0	1.89386	0	5.0172	0	0	0	0	T_regs
GACGTTATCCGCAGTG-1	0	0	0	4.41997	0	2.12338	3.34515	0	0	0	0	0	0	0	0	2.31467	0	0	2.31467	0	2.131	0.229904	0	0	0	0	0	0	0	0	4.02771	2.31467	0	0	4.68181	Monocytes_classical
GTCATTTTCTCTGCTG-1	0	4.90322	0	0	0	0	0	0	0	0	0	2.11867	2.11867	0	0	0	0	0	0	4.48281	1.64031	0	0	0	0	0	0	0	4.34207	0	0	0	4.90322	0	0	T4_naive
TGGTTCCCAGTAAGAT-1	0	0	0	3.45141	1.28596	2.25823	1.50204	0	0	0	0	0	0	0	0	1.00994	0	0	0.627388	0	0	0	0	0	0	0	0	0	0	0.627388	5.34261	1.00994	0	1.28596	4.7572	Monocytes_intermediate
CTAGTGAGTGTTGGGA-1	2.02726	0	0	0	0	1.84751	0	0	0	0	0	1.68557	0	1.16245	0	0	0	1.68557	0	2.70472	0	1.17266	2.02726	0	0	0	0	1.23733	0	0	2.10955	0	0	0	2.50513	iNKT_cells
TTTGCGCTCATTCACT-1	0	6.55945	0	0	0	0	0	0	0	0	0	3.76408	1.28999	0	0	0	0	0	0	0	0	0	0	0	0	0	0	0	4.23851	0	0	0	6.55945	0	0	T4_memory
CTGCGGAGTAGTGAAT-1	0	0	0	3.45728	1.07181	1.11332	2.08473	0	0	0	0	1.17581	0.494829	0	0	2.71369	0.494829	0	1.91131	0	2.72167	0	0	0	0	2.12973	0	0	0	0	4.94856	2.71369	0	1.07181	2.9098	Monocytes_classical
TCGAGGCAGCAGGTCA-1	0	5.68852	0	0	0	0	0	0	0	0	0	0	1.04061	0	0	0	0	0	0	0	2.72179	0	0	0	0	0	0	0	3.04781	0	0	0	5.68852	0	2.44877	T4_memory
GTCTTCGTCATAACCG-1	0	4.14885	0	0	0	0	1.3598	1.91557	0	0	0	3.0572	1.3598	1.3598	0	0	2.53224	0	0	0	3.42048	0	0	1.53135	0	0	0	0	4.20114	0	0	0	4.14885	0	3.38018	T_gd
GACCAATGTGTATGGG-1	0	4.08412	0	0	0	0	0	0	1.42147	0	0	0	0	1.42147	0	0	0	0	0	3.44327	0.577886	0	0	0	0	0	0	2.14697	0	0	0	0	4.08412	0	0	Precursor_cells
TCGAGGCCACCAGATT-1	0	0	0	0	0	0	0	0	0	0	0	0	0	0	0	0	0	0	1.04426	0	0	0	0	0	0	0	0	0	0	0	0	0	0	0	0	cDC1
TCAACGAAGCCCAACC-1	2.31902	5.62044	2.31902	0	0	0	0	2.31902	0	0	0	0	0	0	2.31902	0	2.31902	0	0	3.2353	1.49505	0.0964731	2.31902	0	0	0	2.31902	1.51027	0	0	0	0	5.62044	0	0	B_cells_naive
TCTATTGAGGCCCTCA-1	0	4.02708	0	0	0	0	0	0	0	0	0	0	1.64189	0	0	0	0	0	0	5.03035	0	0	0	1.09824	0	0	0	0	0	0	5.66489	0	4.02708	0	0	NK_CD56_bright_activated
CTCGTCAGTTGACGTT-1	0	0	0	3.66647	0	0.876437	1.75167	0	0	0	0	0	0	0	0	0	0	0	0	0	1.1988	0	0	0	0	4.21099	0	0	0	0	4.4283	0	0	0	4.94306	Monocytes_intermediate
CTTCTCTAGGCATGTG-1	2.20914	0	0	0	0	0	0	0	0	0	0	0	2.84582	0	0	0	0	0	0	4.71076	0	0	2.20914	3.438	0	0	0	0	1.53158	0	0	0	0	0	2.87687	T8_naive
TACACGATCTTAGCCC-1	0	4.00025	0	0	0	0	0	0	0	0	0	2.54227	2.54227	0	0	0	0	0	0	3.85387	3.03086	0	0	0.817105	0	2.39706	0	0	2.87258	0	0	0	4.00025	0	0.695543	T4_naive
ATGCGATCAGAGTGTG-1	0	0	0	0	0	0	0	0	0	0	0	4.17192	0	0	0	0	0	0	0	0	3.98825	0	0	3.20036	0	0.333862	0	0	0	0	0	0	0	0	3.76874	T_regs
GCTGCTTTCCACGAAT-1	0	5.83549	0	0	0	0	0	0	0	0	0	0	1.3616	0	0	0	0	0	0	5.12	0	0	0	0	0	0	0	0	4.18464	0	0	0	5.83549	0	0	T4_memory
CTGGTCTCAAGTCTAC-1	0	0	0	1.36243	1.36243	1.17767	1.36243	0	0	0	0	0	0	0	0	2.05154	0	0	0	0	0.000474061	0	0	0	0	0	0	0	0	0.677299	3.63544	2.05154	0	1.36243	2.72511	Macrophages
GGAATAAGTACGACCC-1	1.4556	3.05682	0	0	0	0	0	0	0	0	0	0	1.4556	0	0	0	1.4556	0	0	3.70895	2.13586	0	1.4556	0	0	0	0	0	1.97688	0	5.02509	0	3.05682	0	0	T4_activated
CAAGTTGCACATTAGC-1	0	3.75737	0	0	0	0	0	0	0	0	0	0	0	0	0	0	0	0	0	2.77122	2.89765	0	0	0	0	0	0	0	3.89112	0	0	0	3.75737	0	3.02947	T4_memory
GTTACAGGTTGCGCAC-1-1	0	0	0	2.89285	0	1.28982	1.66035	0	0	0	0	1.66035	0	0	0	0	0	1.66035	0	0	0	0	0	0	0	0	0	0	0.928511	0	4.64408	0	0	0	4.4793	Monocytes_non-classical
CCGTACTCAAGAGTCG-1	0	0	0	3.10175	0	3.00249	0	0	0	0	0	0	0	0	0	0	0	0	0	0	2.96602	0	0	0	0	3.06425	0	0	0	0	4.84697	0	0	0	4.47765	Monocytes_intermediate
TCGCGTTAGTCCAGGA-1	0	0	0	2.64168	0	2.46649	0	0	0	0	0	0	0	0	0	0	0	0	0	0	3.75855	1.50374	0	0	0	3.41341	0	0	0	0	4.95078	0	0	0	4.60207	Monocytes_intermediate
CTTAACTGTGGGTCAA-1	0	0	0	0	0	0	0	0	0	0	0	4.53068	2.96343	2.96343	0	0	0	0	0	0.261139	2.74694	0	0	4.07598	0	0	0	0	3.68559	0	2.07792	0	0	0	2.1052	TEM_CD8+
GACCAATAGATGAGAG-1	0	0	0	0	0	0	2.6112	0	0	0	0	0	0	0	0	1.98893	0	0	0	0	3.90706	0	0	0	0	0	0	0	0	0	0	1.98893	0	0	0	Monocytes_classical
GTGTTAGAGGCTCATT-1	1.64194	6.41956	0	0	0	0	0	0	0	0	0	0	1.64194	0	0	0	0	0	0	0.692797	3.30786	0	1.64194	2.44967	0	0	0	0	1.37984	0	0	0	6.41956	0	2.52808	TCM_CD8+
AGGGATGAGAAAGTGG-1	0	0	0	0	0	0	0	0	0	0	0	0	0	0	0	0	0	0	0	0	3.5246	1.19379	0	0	0	0	0	0	2.84681	0	0	0	0	0	0	T4_memory
AGGGTGAAGGGAGTAA-1	0	0	0	0	0	0	0	0	0	0	0	3.42489	0	2.38935	0	0	0	0	0	4.36645	2.89126	0	0	4.5695	0	0	0	0	4.53831	0	3.28361	0	0	0	1.88527	TCM_CD8+
GCAATCATCTATCGCC-1	0	0	5.59583	0	0	0	0	0	0	0	0	0	0	0	0	0	0	0	0	4.98649	2.86172	0	0	0	0	0	0	0	2.58855	0	2.88644	0	0	0	0	Plasma_cells
ACACTGACACCCATTC-1	0	1.44334	0	0	0	0	0	1.65172	0	0	0	0	0	0	0	0	0	0	0	4.57159	0	0	0	0	0	0	0	0	0	0	5.21891	0	1.44334	0	0	B_cells_memory_activated
CACAGGCCAGCCAATT-1	0	0	0	0	0	0	0	0	0	0	0	0	0	0	0	0	0	0	0	4.48938	0	0	0	0	0	0	0	0	0	0	1.893	0	0	0	4.17495	NK_CD56_bright
CCACCTATCTTCAACT-1	0	0	0	0	0	0	0	0	0	0	0	3.84311	0	0	0	0	0	0	0	0	4.54831	0	0	0	0	0	0	0	2.47859	0	0	0	0	0	1.97901	T8_activated
TTGACTTGTTCACGGC-1	0	5.3885	0	0	0	0	0	0	0	0	0	0	0	0	0	0	0	0	0	4.35446	1.66751	0	0	0.0215943	0	0	0	0	4.29252	0	0	0	5.3885	0	3.48021	T4_naive
GTAACTGGTGTTGGGA-1	0	0	0	0	0	0	0	0	0	0	0	1.50928	0	0	0	0	0	1.2927	0	0	0	0	0	0	0	0.521862	0	0	3.34478	0	3.62291	0	0	0	0.418805	T_regs
TACTCGCAGGTCGGAT-1	0	0	0	0	0	0	0	0	0	0	0	4.92908	1.66565	2.62954	0	0	0	0	0	6.07365	1.91533	0	0	3.50945	0	0.896272	0	0	4.34696	0	0	0	0	0	4.39437	TMRA_CD8+
TACGGATGTCAATACC-1	2.1193	0	0	0	0	0	0	0	0	0	0	3.13444	0	2.1193	0	0	0	0	0	2.2819	2.40913	0	2.1193	2.69223	0	0	0	0	0	0	0	0	0	0	0	T8_activated
TACGGATCACTTCTGC-1	2.67563	0	0	0	0	0	0	0	0	0	0	0	0	0	0	0	0	0	0	4.83322	1.85107	0	2.67563	0	0	0	0	0	2.38885	0	0	0	0	0	0	T4_naive
GTCACAATCAACGAAA-1	2.41677	4.02872	0	0	0	0	0	0	0	0	0	0	1.26763	0	0	0	0	1.80908	0	2.83503	1.28677	0	2.41677	0	0	0	0	0	2.57173	0	0	0	4.02872	0	0	T4_naive
GATCGTACATGAGCGA-1	2.38713	0	0	0	0	0	0	0	0	0	0	2.38713	0	0	0	0	0	0	0	0	3.08539	0	2.38713	0	0	0	0	0	0	0	0	0	0	0	0	T_regs
CGGACTGCAACTGCTA-1	0	0	0	0	0	0	0	0	0	0	0	2.12399	2.12399	0	0	0	0	0	0	0	2.05125	0	0	0	0	1.00695	0	0	2.46141	0	0	0	0	0	2.33371	TCM_CD8+
CCCAGTTGTTCAACCA-1	0	0	0	0	0	0	0	0	0	0	0	3.24961	3.24961	2.59452	0	0	0	0	0	4.11063	4.33695	1.5366	0	1.55205	0	1.02655	0	0	3.47814	0	0	0	0	0	2.85023	TCM_CD8+
ACGAGCCGTTTAAGCC-1	0	0	0	4.78602	0	3.40442	2.46828	0	0	0	0	0	0	0	0	3.11813	0	0	0	0	2.57159	0	0	0	0	0	0	0	0	0	3.78137	3.11813	0	0	5.46629	Monocytes_intermediate
GGGAGATGTCACCCAG-1	2.11207	0	0	0	0	0	0	0	0	0	0	3.12658	0	2.11207	0	0	0	0	0	0	0	0	2.11207	4.37905	0	0	0	0	3.41625	0	0	0	0	0	3.98451	TCM_CD8+
CAGCAGCAGAGGACGG-1	0	0	0	2.2191	1.11506	1.73882	1.62915	0	0	0	0	0	0	0	0	1.11506	0	0	0	0	2.16736	0	0	0	0	0	0	0	0.579983	0	5.03964	1.11506	0	1.11506	3.90496	cDC1
CGAACATCAGGGATTG-1	0	5.39998	0	0	0	0	0	0	0	0	0	0	0	2.96977	0	0	0	0	0	0	3.44637	0	0	4.55666	0	0	0	0	1.04435	0	0	0	5.39998	0	0	T4_memory
ATAACGCAGCTAACTC-1	1.71691	3.53868	0	0	0	0	0	0	0	0	0	0	0	0	0	0	0	2.31596	0	3.31145	1.47745	0	1.71691	0	0	0	0	0	2.40777	0	0	0	3.53868	0	0	T4_activated
AGACGTTAGCAGGTCA-1	0	0	0	0	1.74069	0.862007	2.34205	0	0	0	0	0	0	0	0	0.777175	0	0	0	0	0	0	0	0	0	2.5121	0	0	0	1.20915	4.0696	0.777175	0	1.74069	3.35241	Monocytes_classical
GGACAAGTCAACCAAC-1	0	0	0	1.52911	1.03213	0	1.03213	0	0	0	0	0	0	0	0	2.73802	0	0	0	0	2.86402	0.646127	0	0	0	0.099911	0	0	0	0	4.22629	2.73802	0	1.03213	0	cDC1
TCGGGACGTTCCGGCA-1	1.75833	3.72463	0	0	0	0	0	0	0	0	0	2.7349	1.75833	0	0	0	0	0	0	5.9317	2.9657	0	1.75833	4.15749	0	0	0	0	0.595592	0	5.09688	0	3.72463	0	0	B_cells_memory_activated
AACTCTTGTGTATGGG-1	4.04378	0	0	0	0	0	0	0	0	0	0	2.13029	0.973911	0	0	0	0.973911	0	0	0	0	0	4.04378	0	0	0	0	1.99605	0	0	4.51901	0	0	0	0	cDC2
GATCGTAAGACTCGGA-1	1.48003	0	0	0	0	0	0	0	0	0	0	0	0	0	0	0	0	0	0	6.01225	0	0	1.48003	4.68171	0	0	0	0	2.29581	0	0	0	0	0	0	T8_naive
CACACAAGTAAGTTCC-1	0	0	0	0	0	0	0	0	0	0	0	4.15587	2.18052	2.18052	0	0	0	0	0	0.919602	0	0	0	0	0	0	0	0	2.88169	0	4.76966	0	0	0	0	NK_CD56_bright_activated
TTGACTTTCCGAACGC-1	1.52081	0	0	0	0	0	0	0	0	0	0	0	0	0	0	0	0	1.52081	0	4.87164	0.720022	0	1.52081	3.41171	0	0	0	0	3.4223	0	5.32759	0	0	0	0	T4_activated
CTGAAACTCAAAGTAG-1	0	0	0	0	0	0	0	0	0	0	0	1.80199	1.80199	0	0	0	0	0	0	0	3.42964	0	0	0	0	0	0	0	0	0	6.46286	0	0	0	2.53283	iNKT_cells
TCAACGATCAACACGT-1	1.30774	0	0	0	0	0	0	0	0	0	0	0	0	0	0	0	0	1.85561	0	4.73597	3.03166	0.878351	1.30774	3.95776	0	0	0	0	1.61303	0	5.62166	0	0	0	0	B_cells_memory_activated
CACCAGGGTTCCCGAG-1	1.63701	5.67235	0	0	0	0	0	0	0	0	0	0	0	0	0	0	0	0	0	0	4.69532	0	1.63701	0	0	0	0	0	4.95392	0	0	0	5.67235	0	2.59532	T4_memory
TGATTTCTCGTTTAGG-1	0	2.34708	0	0	0	0	0	0	0	0	0	4.47127	0	1.63267	0	0	1.63267	0	0	3.86189	0	2.44834	0	3.75105	0	0	0	0	4.67693	0	0	0	2.34708	0	0	T_gd
GCGGGTTGTAGCGTCC-1	1.06824	0	0	0	0	0	0	0	0	0	0	1.06824	1.06824	1.06824	0	0	0	2.35625	0	3.78374	1.57216	0	1.06824	1.47246	0	1.28744	0	2.59443	1.28811	0	2.71054	0	0	0	1.83223	T8_naive
AAGGAGCTCTGGCGTG-1	0	0	0	0	0	0	0	0	0	0	0	3.68332	0	0	0	0	0	0	0	0	3.90411	1.69297	0	4.80315	0	0	0	0	3.39807	0	0	0	0	0	2.48076	MAIT_cells
AGGCCACAGAAACGCC-1	0	0	0	0.80253	0	0	0	2.38411	0	0	0	0	0	0	2.12669	0	0	1.24195	0	2.67545	0	0	0	0	0	0	2.12669	0	0	0	3.69335	0	0	0	0	B_cells_memory_activated
GAGTCCGCATTCACTT-1	2.19857	0	0	0	0	0	0	0	0	0	0	1.8471	0	0	0	0	0	0	0	0	1.30539	0	2.19857	2.26224	0	0	0	0	0	0	6.60328	0	0	0	0.239163	cDC1
ACCCACTCAGATCGGA-1	0	0	0	0	0	0	0	0	0	0	0	4.60205	3.52331	0	0	0	0	0	0	4.51937	0	0	0	4.08868	0	0	0	0	5.15929	0	0	0	0	0	3.15446	TEM_CD8+
ATAACGCCAAGTAATG-1	0	0	0	1.54203	0	0	0	0	0	0	0	3.95961	0	0	0	0	0	0	1.54203	4.49951	3.07204	0	0	0	0	2.68662	0	0	0	0	0	0	0	0	4.31147	NK_CD16_bright
GCATGATGTGACAAAT-1	0	0	0	3.6178	0	0	0	0	0	0	0	0	0	0	0	2.86105	0	0	2.6521	1.5924	1.85943	0	0	0	0	2.02929	0	0	0	0	4.39294	2.86105	0	0	0	Monocytes_non-classical
ATCCGAAAGGCGTACA-1	0	0	0	0	0	0	0	0	0	0	0	0	0	0	0	0	0	0	0	5.67881	2.13627	0	0	0	0	2.99414	0	0	0	0	0	0	0	0	4.70365	NK_CD16_bright
GGACAAGCATCCAACA-1	0	0	0	0	0	0	0	0	0	0	0	4.68619	0	0	0	0	0	0	0	6.25731	0	0	0	0	0	3.93078	0	0	0	0	0	0	0	0	3.21715	NK_CD16_bright
AAGCCGCCACCTATCC-1	1.39531	0	0	0	0	0	0	0	0	0	0	0	0	0	0	0	0	1.39531	0	0	2.12122	0	1.39531	2.73693	0	0	0	0	1.76048	0	2.70786	0	0	0	0	T8_activated
CGTCAGGGTGAAGGCT-1	0	3.8872	0	0	0	0	0	0	0	0	0	4.42157	0	0	0	1.31932	0	0	0	5.87372	0	0	0	3.12545	0	0	0	0	3.1522	0	1.02977	1.31932	3.8872	0	2.72975	TMRA_CD8+
GTAGTCAAGGAGTACC-1	0	0	0	2.51233	0	2.6586	0	0	0	0	0	1.34376	0	0	0	0	0	0	0	0	0	1.84129	0	0	0	0	0	0	0	0	5.56673	0	0	0	6.47569	Monocytes_intermediate
AAGTCTGGTTAAGATG-1	0	0	0	0	0	0	0	0	0	0	0	0	0	0	0	1.9785	0	0	0	2.94658	2.50363	2.40016	0	1.42983	0	0	0	0	3.93378	0	0	1.9785	0	0	2.31357	T4_naive
GGTGTTACAGTATGCT-1	1.08736	2.37599	0	0	0	0	0	0	0	0	0	0	1.59592	0	0	0	0	1.59592	0	0	1.67825	0	1.08736	0	0	0	0	0	1.24687	0	3.21875	0	2.37599	0	0	T4_activated
TTGGCAACACGGTGTC-1	0	0	0	0	0	0	0	2.33858	0	0	0	0	0	0	1.56969	0	0	0.256736	0	2.64561	0	0	0	0	0	0	1.56969	0.653389	0	0	4.64134	0	0	0	0	B_cells_memory_activated
CTGAAGTAGTGGAGAA-1	0.573362	0	0	0	0	1.42627	0	0	0	0	0	0.573362	0	0	0	0	0	0	0	0	2.27202	0	0.573362	0	0	0	0	0	0	0	5.57328	0	0	0	0	cDC1
AAAGCAAAGCCACTAT-1-1	0	0	0	2.16763	1.81781	0	1.58284	0	0	0	0	1.27514	0	0	0	0.828375	0	0.828375	0	0	3.44543	0	0	0	0	0	0	0	0	0.828375	5.38825	0.828375	0	1.81781	5.37134	Monocytes_classical
GCACATAGTGCCTGGT-1	1.9216	5.79987	0	0	0	0	0	0	0	0	0	0	0	1.9216	0	0	0	0	0	5.15269	0	0	1.9216	3.67383	0	0	0	0	3.88739	0	0	0	5.79987	0	0	T8_activated
CGTAGGCCACTTAAGC-1-1	0.869689	0	0	0	0	0	0	0	0	0	0	1.32769	0.869689	1.64065	0	0	0	0.869689	0	4.97995	0	0	0.869689	3.72371	0	0	0	0	2.68441	0	0	0	0	0	1.47385	T8_naive
CATCGGGGTGGCTCCA-1	0	0	0	0	0	0	0	0	0	0	0	2.7765	0	0	0	0	0	0	0	0	0	2.6412	0	5.09613	0	1.929	0	0	2.18815	0	2.97239	0	0	0	0	TEM_CD8+
TCAGATGTCTAACTTC-1-1	0	0	0.35395	0	0	0	0	1.26641	0	0	0	0	0	0	1.37947	0	0	0.35395	0	2.76544	0	0	0	0	0	0	1.37947	0	0	0	2.87731	0	0	0	0	B_cells_memory_activated
CCTTCCCTCGACAGCC-1	0	0	0	0	0	0	0	0	0	0	0	5.00413	0	0	0	0	0	0	0	4.86867	3.94574	0	0	1.406	0	3.87304	0	0	0	0	0	0	0	0	3.24254	NK_CD16_bright
GCTGCGAGTCCGAATT-1	1.19347	3.65847	0	0	0	0.188441	0	0	0	0	0	2.69402	0.929141	0	0	0	0	0	0	4.16687	3.39721	0	1.19347	0	0	0	0	0	3.17763	0	4.58182	0	3.65847	0	0	T4_memory
TTAGGCAAGGCATTGG-1-1	1.04848	3.36022	0	0	0	0	0	0	0	0	0	1.54897	1.54897	1.04848	0	0	0	0	0	3.57774	2.96636	0	1.04848	1.8817	0	0	0	0	0.611919	0	4.21403	0	3.36022	0	2.62765	iNKT_cells
CTAACTTAGGTAGCTG-1	3.17083	4.31815	0	0	0	0	0	0	0	0	0	0	0	0	0	0	0	0	0	0	2.56798	0	3.17083	0	0	0	0	0	3.63877	0	1.96657	0	4.31815	0	0	T_regs
CCTTTCTGTACCCAAT-1	0	0	0	2.04074	0	0	0	0	0	0	0	1.46975	0	1.46975	0	0	0	0	0	0	2.23057	0	0	0	0	3.91693	0	0	0	0	5.08041	0	0	0	4.89423	Monocytes_classical
AGCCTAAAGAGGGATA-1	0	0	1.2272	0	0	0	0	1.2272	0	0	0	0	0	0	1.76187	0	0	0	0	4.81077	0	0.724712	0	0	0	0	1.76187	0.0704973	0	0	0	0	0	0	0	B_cells_memory_activated
CCCAGTTTCCTTCAAT-1-1	0	0	0	0	0	0	0	0	0	0	0	4.06744	0	3.31402	0	0	0	0	0	3.20798	2.33252	1.18691	0	2.07223	0	0	0	0	3.60617	0	3.16505	0	0	0	3.87389	TEM_CD8+
CCTTCCCGTACCGAGA-1	0	0	0	0	0	0	0	0	0	0	0	2.65339	2.65339	0	0	0	0	0	0	0	4.30222	0	0	3.86987	0	0.0800246	0	0	3.79003	0	0	0	0	0	2.48063	MAIT_cells
GGAGCAAAGGGTTTCT-1	0	1.32901	0	0	0	0	0	0	0	0	0	0	1.50954	0	0	0	0	1.20889	0	0	0	0	0	0	0	0	0	0	1.75487	0	2.9891	0	1.32901	0	0	T4_activated
CGTGTCTGTATATGAG-1	0	0	0	0	0	0	0	0	0	0	0	3.9679	0	0	0	0	0	0	0	4.78131	1.57537	1.13664	0	0	0	0	0	0	0	0	0	0	0	0	4.47659	NK_CD56_bright_activated
CACACAAAGTCATCCA-1-1	0.694081	3.77928	0	0	0	0	0	0	0	0	0	0	0.694081	0	0	0	0	0.406087	0	2.01897	0.743816	0	0.694081	0	0	0	0	0	0	0	1.78606	0	3.77928	0	1.44257	T4_activated
CTACACCGTACTCTCC-1	0	0	1.79139	3.0441	1.79139	1.49422	0	0	0	0	0	0	0	0	0	0	0	0	0	0	1.344	0	0	0	0	0	0	0	0	0	3.9428	0	0	1.79139	3.83518	cDC1
CTTCTCTAGCGTTTAC-1-1	0	0	0	0	0	0	0	0	0	0	0	3.63409	1.72427	0	0	0	0	0	0	0	3.58362	0	0	0	0	0	0	0	1.92916	0	4.89019	0	0	0	0.501734	T8_activated
GATTCAGTCACGGTTA-1	1.4729	0	0	0	0	0	0	0	0	0	0	0	1.4729	0	0	0	0	0	0	0	3.0382	0.94322	1.4729	0	0	0	0	0	2.69247	0	0	0	0	0	3.18877	T4_memory
AGGGAGTCAGGACCCT-1	0	1.6695	0	0	0	0	0	0	0	0	0	3.98712	0	0	0	0	0	0	0	5.65622	0	0	0	0	0	0	0	0	0	0	2.16482	0	1.6695	0	1.70539	NK_CD56_bright_activated
CTACACCTCATGCAAC-1	0	0	0	0	0	0	0	0	0	0	0	1.75952	0	0	0	0	0	1.75952	0	4.92671	0	0	0	0.769617	0	0.728771	0	0	0	0	4.61032	0	0	0	0	T8_activated
GTGCGGTCATGCTGGC-1	1.31979	0	0	0	0	0	0	0	0	0	0	0	0	0	1.31979	0	0	0	0	3.57929	0	0	1.31979	1.01294	0	0	1.31979	0	2.52347	0	3.42688	0	0	0	0	B_cells_memory_activated
CATCAGAAGGGCTTGA-1	0	0	0	4.28911	0	0	0	0	0	0	0	0	0	0	0	1.81414	0	0	0	0	3.98501	0.6262	0	0	0	0	0	0	0	0	4.90622	1.81414	0	0	6.11006	Monocytes_classical
CGGTTAACATTGTGCA-1	0	0	0	0	0	0	0	2.04683	0	0	0	0	0	0	0.853848	0	0	0	0	3.37122	0.709466	0	0	0	0	0	0.853848	0	0	0	4.60594	0	0	0	0	B_cells_memory_activated
AGATCTGAGAGGTTGC-1-1	0	0	0.511206	0	0	0	0	0	0	0	0	0.847841	0.511206	0	0	0	0	0	0.511206	0	2.01329	0	0	0	0	0	0	0	0	0	3.55281	0	0	0	2.217	Macrophages
GCTTGAAGTAGCCTAT-1	0	0	0	0	0	0	0	0	0	0	0	0	1.78251	0	0	0	0	1.78251	0	0	2.87701	0	0	0	0	0	0	0	0.886994	0	0.891094	0	0	0	0	T4_activated
CATTATCCAGACAGGT-1	0	0	0	0	0	0	0	0	0	0	0	0	0	0	0	0	0	0	0	0	2.19941	0	0	0	0	0	0	0	0	0	0.633157	0	0	0	0	T4_activated
GTCATTTGTCTGATTG-1	0	0	0	0	0	0	0	0	0	0	0	4.97243	0	0	0	0	0	0	2.38767	4.77663	0	1.14375	0	0	0	3.54415	0	0	0	0	0	0	0	0	0	NK_CD56_bright_activated
CCACGGATCACGGTTA-1	0	6.23108	0	0	0	0	0	0	0	0	0	0	1.29857	1.29857	0	0	0	0	0	5.08991	0	0	0	4.40402	0	0	0	0	3.75325	0	0	0	6.23108	0	0	T8_naive
CGAGAAGGTTCCGGCA-1	0	0	0	4.08985	0	3.53442	1.84675	0	0	0	0	0.726504	0	0	0.726504	2.36185	0	0	0	0	0	0	0	0	0	0	0.726504	0	0	0	0	2.36185	0	0	0	Monocytes_intermediate
CTTCTCTTCCTCATTA-1	0	0	0	1.0193	1.0193	0	2.59516	0	0	0	0	0	0	0	0	1.84273	0	0	1.0193	0	1.29927	0	0	0	0	0	0	0	0	0	4.88473	1.84273	0	1.0193	0	cDC1
CTGCCTATCGGACAAG-1	1.56812	0	0	0	0	0	0	0	0	0	0	0	0	0	0	1.56812	0	0	0	1.02084	0	0	1.56812	4.20369	0	0	0	0	3.28746	0	0	1.56812	0	0	0	TCM_CD8+
GTTCGGGGTCCCTTGT-1	0	0	0	1.93437	1.08965	0.380807	1.78055	0	0	0	0	0	0	0	0	2.06766	0	0	0	0	0.970844	0	0	0	0	0	0	0	0	0	3.58759	2.06766	0	1.08965	3.43317	Monocytes_classical
ATCTACTGTTCCGGCA-1	1.19575	0	0	0	0	0	1.19575	0	0	0	0	0	1.72492	1.72492	0	0	0	0	0	4.23883	0	0	1.19575	4.36723	0	0	0	0	3.17263	0	0	0	0	0	0	T8_naive
TGGCTGGGTCTCCCTA-1	0	0	0	0	0	0	0	0	0	0	0	4.74401	2.35054	0	0	0	0	0	0	0	0.552326	0	0	2.5833	0	0	0	0	0	0	2.53571	0	0	0	0	TCM_CD8+
ACATCAGAGCCAGTAG-1	1.33545	0	0	0	0	0	0	0	0	0	0	1.96903	0	0	0.444903	0	0	0.444903	0.986196	4.29224	0	0	1.33545	0	0	0	0.444903	0.651563	0	0	5.00617	0	0	0	0	B_cells_memory_activated
TCAGGTAGTTCGGGCT-1	0.621599	0	0	0	0	0	0	0	0	0	0	1.00203	1.00203	1.6695	0	0	0	1.27696	0	2.13548	2.99947	0	0.621599	3.60528	0	0.0572007	0	0	2.69552	0	4.65702	0	0	0	0	TCM_CD8+
CAGTAACTCCATGCTC-1	0	0	0	0	0	0	0	0	0	0	0	0	2.4391	0	0	0	0	2.4391	0	0.939977	0	0	0	0	0	0	0	0	0	0	4.37939	0	0	0	0	T4_activated
GTCACGGAGTGGGCTA-1	0	0	0	0	0	0.359781	0	0	0	0	0	0.685439	1.08832	0.685439	0	0	0	0.685439	0	2.61544	1.33928	0.452325	0	0	0	0	0	0	0.523727	0	0.518724	0	0	0	1.59267	iNKT_cells
ACAGCTATCAAAGTAG-1	0	3.8561	0	0	0	0	0	0	0	0	0	1.31414	0	0	0	0	0	1.31414	0	2.99246	0.888215	0	0	0.152638	0	0	0	0	2.17474	0	2.84289	0	3.8561	0	0	T4_activated
TCCCGATTCACATACG-1	2.21437	3.55437	0	0	0	0	0	0	0	0	0	0	2.21437	0	0	0	0	0	0	5.40565	0	0	2.21437	3.66532	0	0	0	0	3.3449	0	0	0	3.55437	0	2.52393	T8_naive
TTCGGTCGTCAGGACA-1	0	0	0	0	0	0	0	0	0	0	0	4.26738	0	0	0	0	0	0	0	5.42994	2.20693	0	0	0	0	3.41673	0	0	0	0	0	0	0	0	5.03136	NK_CD16_bright
CTGATCCGTCAGAATA-1	0	0	0	0	0	0	0	0	0	0	0	4.44925	0	0	0	2.16189	0	0	0	3.6607	0	0	0	1.16362	0	1.74707	0	0	0	0	0	2.16189	0	0	2.71017	NK_CD56_bright
TCTGGAAGTTTGTTTC-1	1.83506	0	0	0	0	0	0	0	0	0	0	1.28999	0	0	0	0	0	0	0	5.66732	0	0.800462	1.83506	0	0	0	0	0	0	0	0	0	0	0	0	B_cells_memory
AGTTGGTTCATAACCG-1	0	0	0	0	0.749007	1.85541	1.58967	0	0	0	0	0	0	0	0	1.33164	0	0	0	0	1.12147	0	0	0	0	0	0	0	0	0.44305	5.45241	1.33164	0	0.749007	2.18321	Monocytes_classical
TACTTGTTCCGTAGGC-1	1.82261	4.58164	0	0	0	0	0	0	0	0	0	0	0	1.27926	0	0	0	1.27926	0	2.80048	3.00629	1.51991	1.82261	0.534526	0	0.629615	0	0	4.15076	0	2.46133	0	4.58164	0	2.98292	T4_naive
AAGGCAGTCCCGGATG-1	0	0	0	0	0	0	0	0	0	0	0	5.01048	0	0	0	0	0	0	0	5.35479	0	0	0	0	0	0	0	0	0	0	0	0	0	0	3.20921	NK_CD16_bright
CTCCTAGAGCTGTTCA-1	1.63598	0	0	0	0	0	0	0	0	0	0	1.63598	2.59551	0	0	0	0	2.59551	0	4.31193	1.56003	0	1.63598	0	0	3.14248	0	0	1.05853	0	4.67697	0	0	0	0	T_regs
GATCGTAGTTAAGACA-1	0	0	0	2.24473	0	1.33034	1.65229	0	0	0	0	0	0	0	0	0	0	0	0	0	2.55762	0	0	0	0	2.24784	0	0	0	0	3.26103	0	0	0	4.85899	cDC1
AAGTCTGCATACAGCT-1	1.43734	0	0	0	0	0	0	0	0	0	0	0	2.00404	0	0	0	0	0	0	2.737	2.25009	0.718647	1.43734	1.00522	0	1.23782	0	0	2.0413	0	4.41341	0	0	0	1.67359	iNKT_cells
TCGTAGACATGGAATA-1	0	0	0	0	0	0	0	0	0	0	0	0	2.27834	1.16006	0	0	0	1.16006	0	4.11626	1.42647	0	0	0	0	0	0	0	0	0	2.11657	0	0	0	0	T4_activated
TACACGAAGCGAGAAA-1	0	0	0	0	0	0	0	0	0	0	0	3.56599	0	0	0	0	0	0	0	5.42771	3.35082	2.43915	0	0	0	3.79956	0	0	0	0	0	0	0	0	4.26136	NK_CD16_bright
AACTCAGCATCGACGC-1	0	0	0	2.38584	0	1.5076	0	0	0	0	0	0	0	0	0	2.61649	0	0	0	0	1.06777	0	0	0	0	0	0	0	0	0	4.64523	2.61649	0	0	2.88051	Macrophages
ATCCACCGTAGATTAG-1	0	0	0	0	0	0	0	0	0	0	0	1.88016	0	0	0	0	0	0	0	0	0	0	0	0	0	0	0	0	0	1.88016	0	0	0	0	4.45098	Monocytes_classical
TGACTAGTCTCGCTTG-1	1.02123	4.60276	0	1.02123	0	0.247856	0	0	0	0	0	2.29082	0	0	0	0	0	0	0	3.20419	1.81405	0	1.02123	0.907606	0	0	0	0.797585	3.37286	0	3.75529	0	4.60276	0	3.27019	iNKT_cells
GTCACAACACCGGAAA-1	0	4.97623	0	0	0	0	0	0	0	0	0	0	0	0	0	0	0	0	0	0	2.78251	0	0	0	0	0	0	0	2.53435	0	0	0	4.97623	0	3.84828	T_regs
CGAGAAGAGAAACCGC-1	0	3.42092	0	0	0	0	0	0	0	0	0	0	0	0	0	0	0	0	0	0	0.539065	1.28856	0	1.23408	0	0	0	0	1.63965	0	0	0	3.42092	0	0.518884	T4_naive
CAACCAATCCTACAGA-1	0	0	0	0	0	0	0	0	0	0	0	0	1.73368	0	0	0	0	0	0	0	0	0	0	3.6452	0	0	0	0	3.19499	0	5.04054	0	0	0	0	T_regs
GTATTCTCAAACCCAT-1-1	0	0	0	1.16209	0.741131	0	2.281	0	0	0	0	0	0	0	0	0	0	0	1.16209	0	0	0	0	0	0	0	0	0	0	0	4.9964	0	0	0.741131	3.18347	Monocytes_classical
GGAAAGCAGATAGCAT-1	0	0	0	0	0	2.27521	0	0	0	0	0	0	0	0	0	0.729704	0	0	0	0	2.06311	0	0	0	0	0	0	0	0	0	5.87378	0.729704	0	0	3.44694	cDC1
CAGAGAGAGATGCCAG-1	1.70934	0	0	0	0	0	0	0	0	0	0	0	0.919657	0.919657	0	0	0	1.3905	0	0	0	0	1.70934	0	0	0	0	0	1.59048	0	3.99004	0	0	0	0	T4_activated
GACTACATCGAACGGA-1	0	0	0	1.00865	2.51141	1.7031	1.28449	0	0	0	0	0	0	0	0	0.626444	0	0	0.626444	0	2.11396	0	0	0	0	0	0	0	0	0	2.98917	0.626444	0	2.51141	0	cDC1
TGACGGCGTACCGAGA-1	0	0	0	0	0	2.04269	0	0	0	0	0	5.22685	2.37469	3.40927	0	0	0	0	0	5.10125	0	0	0	4.78783	0	1.51757	0	0	3.05731	0	1.58107	0	0	0	0.844443	TEM_CD8+
TTCTTAGGTATAGGTA-1	0	0	0	0	0	0	0	1.35256	0	0	0	1.35256	1.90726	0	0	0	0	0	0	0	1.74039	0	0	0	0	0	0	0	0	0	0	0	0	0	0	T_regs
CAGAGAGGTAAGTTCC-1	0	0	0	0	0	0	0	0	0	0	0	1.82288	0	0	0	0	0	0	0	0.841388	0	0	0	0	0	1.28815	0	0	0	0	4.55986	0	0	0	3.33472	cDC1
AACGTTGTCTTTAGTC-1	2.5514	0	0	0	0	0	0	0	0	0	0	0	1.93334	1.93334	0	0	0	0	0	3.24642	0	0	2.5514	2.8369	0	0.324931	0	0	3.517	0	0	0	0	0	0	T8_activated
CACATAGCAGGTTTCA-1	0	0	0	0	0	0	0	0	0	0	0	0	0	0	0	0	0	2.18637	0	3.61704	1.93273	0	0	0	0	0	0	0	3.04037	0	4.90717	0	0	0	0	T4_activated
GCTCCTAAGCTAGTTC-1	0.43287	0	0	0	0	0	0	0	0	0	0	1.15269	0.733978	0	0	0	0	0.965092	0	2.36219	1.16822	0	0.43287	0	0	0	0	0	2.0484	0	0	0	0	0	1.90738	T4_activated
CTGATCCCAGATGAGC-1	0	0	0	0	0	3.53004	1.6808	0	0	0	0	0	0	0	0	0	0	0	0	0	0	0	0	0	0	0.862327	0	0	0	0	5.66624	0	0	0	0	Monocytes_non-classical
GTGTTAGTCACAGGCC-1	0	0	0	0	0	0	0	0	0	0	0	4.31656	0	0	0	0	0	0	0	1.79272	0	0	0	4.18871	0	0	0	0	3.22771	0	0	0	0	0	2.36288	MAIT_cells
TACCTTAAGAGCTTCT-1	0	0	0	0	0	0	0	1.85254	0	0	0	0	0	0	0.930589	0	0	1.19513	0	2.90887	0	0	0	0	0	0	0.930589	0	0	0	3.71074	0	0	0	0	B_cells_memory_activated
TGCTACCTCCACGTGG-1	0	3.2124	0	0	0	0	0	0	0	0	0	3.60874	2.56288	0	0	0	0	0	0	3.87119	3.27076	0	0	0	0	0	0	0	3.77194	0	1.71461	0	3.2124	0	1.72741	TCM_CD8+
GAGCAGAAGACTAGAT-1	2.01451	4.33094	0	0	0	0	0	0	0	0	0	2.01451	0	0	0	0	0	0	0	2.2187	0	2.10677	2.01451	0	0	0	0	0	4.23058	0	0	0	4.33094	0	3.25526	T4_memory
TTTCCTCAGCGACGTA-1	2.1293	0	0	0	0	0	0	0	0	0	0	1.7816	0	1.24406	0	0	0	0	0	4.6037	0	0	2.1293	2.87723	0	0	0	0	0	0	4.72351	0	0	0	0	T4_activated
TGACGGCTCGGAAATA-1	1.46961	0	0	0	0	0	0	0	0	0	0	0	0	0	0	0	0	0	0	3.64146	2.35098	0.904168	1.46961	0	0	0	0	0	4.51731	0	0	0	0	0	2.30728	T4_naive
TACTCATCAATGGATA-1	0	0	0	0	0	0	0	0	0	0	0	2.02463	0	0	0	0	0	0	0	2.98058	2.32967	0	0	0	0	0	0	0	0	0	0	0	0	0	0	T4_activated
GCGAGAATCAGCACAT-1	0	0	0	1.93863	0	0	0	0	0	0	0	3.60265	0	0	0	0	0	0	0	2.21982	3.66294	0	0	0	0	0	0	0	2.07539	0	0	0	0	0	0	T4_memory
ACGGGTCTCCTCGCAT-1	0	2.02814	0	0	0	0	0	0	0	0	0	0	0	0	0.576442	0	0	0.939768	0.576442	3.68662	0	0	0	0	0	0	0.576442	0	0	0	3.6999	0	2.02814	0	0	B_cells_memory_activated
CGTTGGGCACACAGAG-1	0	2.72659	0	0	0	0	0	0	0	0	0	0	1.92596	1.08313	0	0	0	1.08313	0	2.92321	0	0	0	1.66804	0	0	0	0	1.24454	0	3.34799	0	2.72659	0	0	T_regs
CCGTACTCAGTGGAGT-1	0	5.07073	0	0	0	0	0	0	0	0	0	2.58384	2.58384	0	0	0	0	0	0	3.41252	0	0	0	3.526	0	0.299661	0	0	1.9555	0	0	0	5.07073	0	0	T8_activated
CCTAAAGGTGCAGTAG-1	0	0	0	2.83229	0	1.80428	0.801803	0	0	0	0	0	0	0	0	1.77804	0	0	0	0	0	0	0	0	0	5.16402	0	0	0	0.801803	5.29892	1.77804	0	0	3.56754	Monocytes_non-classical
CACACTCTCGAACGGA-1	0	4.43754	0	0	0	0	0	0	0	0	0	0	2.3401	0	0	0	0	0	0	0	4.68575	0	0	0	0	0	0	0	1.02238	0	0	0	4.43754	0	0	T_regs
GTGCATATCGTTTAGG-1	4.04372	0	0	1.80737	0	0	0	0	0	0	0	0	0	0	0	0	0	0	0	0	0	0	4.04372	0	0	0	0	2.58838	1.74334	0	5.50321	0	0	0	0	cDC2
CTAGTGATCCGTAGTA-1	0	5.18328	0	0	0	0	0	0	0	0	0	2.38976	1.24637	1.24637	0	0	0	1.7843	0	4.46918	0	0	0	1.19541	0	0	0	0	3.27693	0	4.11149	0	5.18328	0	0.471422	iNKT_cells
GGTGAAGCAGTCCTTC-1	0.866741	2.99692	0	0	0	0	0	0	0	0	0	0	0.866741	1.32396	0	0	0	0	0	3.36195	2.66502	0	0.866741	2.56577	0.866741	0	0	0	1.14644	0	3.90996	0	2.99692	0	2.20025	T8_activated
GTTCTCGAGAGACTAT-1	0	4.91017	0	0	0	0	0	0	0	0	0	3.77558	1.39735	2.57854	0	0	0	0	0	0	0.298826	0	0	4.86711	0	0	0	0	3.62009	0	0	0	4.91017	0	2.0099	TCM_CD8+
CACACTCTCAGCGACC-1-1	0	0	0	2.3826	0.801609	0.378876	0.801609	0	0	0	0	0	0	0	0	0.801609	0	0	0	0	0	1.47773	0	0	0	0	0	0	0	0	3.45765	0.801609	0	0.801609	6.08514	Monocytes_intermediate
TGGGCGTTCCCTAACC-1	2.76367	0	0	0	0	0	0	0	0	0	0	0	0	2.76367	0	0	0	0	0	4.2756	0	1.63418	2.76367	0	0	0	0	0	3.17039	0	0	0	0	0	0	T8_naive
CGGCTAGTCTAAGCCA-1	1.87913	0	0	0	0	0	0	0	0	0	0	0	0	0	0	0	0	0	0	5.32173	0.950799	0	1.87913	3.8324	0	0	0	0	2.70062	0	0	0	0	0	2.70203	T8_naive
TGGCTGGAGTGGTAAT-1	0.923736	0	0	0	0	0	0	0	0	0	0	0.923736	0.923736	0	0	0	0	0.923736	0	0	1.37954	0	0.923736	0	0	0	0	0	0	0	0	0	0	0	0	T4_activated
GATTCAGCAAGTCTAC-1	2.17747	0	0	1.59167	0	0	1.59167	0	0	0	0	0	0	0	0	0	0	0	0	0	3.03553	0	2.17747	0	0	0	0	0	0	0	0	0	0	0	0	T4_naive
TCGGTAATCCGTCATC-1	0	0	0	0	0	0	0	0	0	0	0	0.772352	1.50287	0	0	0	0	1.50287	0	0	1.7822	0	0	0	0	0	0	0	0	0	0	0	0	0	0	T_regs
AGGGAGTTCCGTAGTA-1	2.70679	4.99866	0	0	0	0	0	3.36599	0	0	0	0	0	0	0	0	0	0	0	4.98275	1.34672	0	2.70679	0	0	0.0744452	0	0	0	0	0	0	4.99866	0	0	B_cells_naive
CTCGAGGGTCCAACTA-1	0.772684	0	0	0	0	0	0	0	0	0	0	0	1.92101	0	0	0	0	1.20332	0	3.62155	0.761844	0	0.772684	3.22533	0	0	0	0	1.84273	0	0	0	0	0	0	T8_activated
AGATTGCGTAGTACCT-1	0	5.83068	3.84142	0	0	0	0	2.95681	0	0	0	0	0	0	0	0	0	0	0	4.16171	0	0.597769	0	0	0	0	0	0	0	0	0	0	5.83068	0	0	B_cells_naive
GGCGTGTTCCCGGATG-1	0	0	0	0	0	0	0	0	0	0	0	4.2394	0	2.68602	0	0	0	0	0	6.3938	1.72982	1.5627	0	2.82837	0	4.57356	0	0	0	0	0	0	0	0	5.17313	NK_CD16_bright
CCACCTAGTGCGGTAA-1	0	5.36513	0	0	0	0	0	0	0	0	0	0	0	0	0	0	0	0	0	4.86604	2.34288	0	0	0	0	0	0	0	4.09123	0	0	0	5.36513	0	0	T4_naive
GGCGACTAGGCTAGAC-1	0	3.6248	0	0	0	0	0	1.69708	0	0	0	0	0	0	2.1318	0	0	0	0	2.77167	0	0	0	0	0	0	2.1318	0	0	0	3.57144	0	3.6248	0	0	B_cells_memory_activated
GTGGGTCAGCCAGAAC-1	0	0	0	2.62766	0.825987	2.53758	0	0	0	0	0	0	0	0	0	1.81426	0	0	0	0	0.859667	0	0	0	0	0.318755	0	0	0	0.825987	4.991	1.81426	0	0.825987	3.20894	Macrophages
CTTGGCTCAGTAAGCG-1	1.32398	0	0	0	0	0	0	0	0	0	0	3.48802	1.87437	1.63657	0	0	0	1.87437	0	3.32926	2.74995	0	1.32398	0.735835	0	0	0	0	2.16205	0	3.71268	0	0	0	0	T8_activated
ATCTACTCAGGAATGC-1	0	0	0	3.01375	0	0.626074	0	0	0	0	0	0.591567	0	0	0	0.591567	0	0	0	0	2.0368	0	0	0	0	0	0	0	0	0	4.41277	0.591567	0	0	0	cDC1
TACTTGTCAGATGGCA-1	0	0	0	1.77995	0.73977	1.72605	0.971983	0	0	0	0	0	0	0	0	1.45544	0	0	0.436787	0	0	0	0	0	0	0	0	0	0	0	4.17314	1.45544	0	0.73977	0	Macrophages
GCTTGAAAGATGCCAG-1-1	1.89642	6.17544	0	0	0	0	0	0	0	0	0	0	1.34313	0	0	1.34313	0	0	1.34313	5.02956	0	0.637355	1.89642	4.0953	0	0	0	0	3.4402	0	0	1.34313	6.17544	0	0	T8_naive
TCAGCTCCAGGCTCAC-1	0.720149	0	0	0	0	0.245995	0	0	0	0	0	0	1.54577	1.6523	0	0	0	0.720149	0	3.97941	0	0	0.720149	2.9224	0	0	0	0	2.39769	0	3.59146	0	0	0	0	T_regs
TGACGGCTCTACCTGC-1	0	0	1.34483	0	0	0	0	0	0	0	0	0	0	0	0	0	0	0	0	0	0.289979	0	0	0	0	0	0	0	0	0	5.01978	0	0	0	4.01498	cDC1
CTTAACTAGCAACGGT-1	2.34338	5.41532	0	0	0	0	0	0	0	0	0	0	1.42041	0	0	0	0	0	0	0	0	0	2.34338	0	0	0	0	0	1.5642	0	0	0	5.41532	0	0	T4_naive
TAAGTGCAGATGCGAC-1	0	4.4579	0	0	0	0	0	0	0	0	0	0	1.46613	0	0	0	0	0	0	0	2.10569	0	0	0	0	0	0	0	1.03108	0	2.41973	0	4.4579	0	0	T4_activated
CGCTGGATCCCAACGG-1	0	4.51444	0	0	0	0	0	2.20513	0	0	0	0	0	0	1.68688	0	0	0	0	4.54983	0	0	0	0	0	0	1.68688	1.17137	0	0	2.78229	0	4.51444	0	0	B_cells_memory_activated
CATCCACTCACCATAG-1-1	0	0	0	0	0	0	0	0	0	0	0	4.52555	0	0	0	0	0	0	0	5.3222	5.9654	1.37473	0	0	0	1.3087	0	0	0	0	0	0	0	0	2.95028	NK_CD16_bright
TTAGGCAAGGCCCTCA-1	0	5.42561	0	0	0	0	0	2.54656	0	0	0	0	0	0	0	0	0	1.92885	0	4.37969	0	0	0	0	0	0	0	0	0	0	5.23135	0	5.42561	0	0	B_cells_memory_activated
TCTCTAATCGCATGGC-1	0	0	0	3.21447	0	1.08621	0	0	0	0	0	0	0	0	0	0.712313	0	0	2.23105	0	0	0	0	0	0	0	0	0	0	0	6.00887	0.712313	0	0	0	cDC1
CACATAGAGTGCAAGC-1	0	0	0	0	0	0	0	0	0	0	0	0	1.77831	0	0	0	0	0	0	0	3.05327	0	0	0	0	0	0	0	3.36669	0	3.59422	0	0	0	0	T_regs
GCATGTATCTGATACG-1	0	0	0	2.34391	1.42085	2.61117	0	0	0	0	0	0	0	0	0	0.94403	0	0	0	0	0	0	0	0	0	3.49518	0	0	0	0	5.73417	0.94403	0	1.42085	0	Monocytes_intermediate
TTCTTAGCAATAGCAA-1	0	0	0	2.29909	1.02713	2.41978	2.46455	0	0	0	0	0	0	0	0	1.52302	0	0	0.786342	0	1.76248	0	0	0	0	0	0	0	0	0.46855	4.04734	1.52302	0	1.02713	3.4816	Monocytes_non-classical
ACGCAGCAGAGTGAGA-1	0	2.95148	0	2.76107	0	0	0	0	0	0	0	0	2.12923	0	0	0	0	0	0	3.97261	2.24387	0	0	0	0	0	0	0	2.8391	0	3.33407	0	2.95148	0	0	T4_naive
CAGCTAAAGTTTAGGA-1	0.948774	0	0	2.72411	0.948774	1.56001	0.948774	0	0	0	0	0	0	0	0	2.35092	0	0	0.948774	0	3.21756	0.283849	0.948774	0	0	0	0	0	0	0	5.33799	2.35092	0	0.948774	4.79551	cDC1
TAGTGGTAGGACAGAA-1	0	0	0	0.725354	1.14133	0.254868	1.66048	0	0	0	0	0	0	0	0	0	0	0	0	0	0.977482	0	0	0	0	0	0	0	0	0	4.06747	0	0	1.14133	2.3766	Monocytes_classical
AGGCCGTAGACAGACC-1	0	0	0	0	0	2.22731	0	0	0	0	0	0	1.69101	0	0	0	0	0	0	0	0	3.07317	0	0	0	0	0	0	0	0	3.60168	0	0	0	5.75077	Monocytes_intermediate
CTGATAGTCTGCTTGC-1	0	0	0	0	0	0	0	0	0	0	0	3.50854	0	0	0	2.20826	0	0	0	5.11309	1.95525	0	0	0	2.20826	2.94212	0	0	0	0	0	2.20826	0	0	3.49787	NK_CD16_bright
CAGCTGGGTCCAGTTA-1	0	2.15033	0	0	0	0	0	0	0	0	0	0	2.08151	0	0	0	0	0	0	2.64206	2.07644	0	0	1.07259	0	2.19361	0	0	2.47653	0	0	0	2.15033	0	0	T4_naive
GATCGATCATACTCTT-1	0.904137	0	0	0	0	0	0	0	0	0	0	2.03	0.904137	0.904137	0	0	0	0.55095	0	0	3.05978	0	0.904137	2.8777	0	0	0	0	1.60655	0	3.93733	0	0	0	1.74223	T8_activated
AGAATAGTCTCCAACC-1	0	4.23969	0.447624	0	0	0	0.447624	1.34102	0	0	0	0	0	0	1.894	0	0	0.990942	0	4.13379	0	0	0	0	0	0	1.894	1.03911	0	0	4.31099	0	4.23969	0	0	B_cells_memory_activated
TCAGGATTCGTAGGAG-1	0	0	0	0	0	1.47067	0	0	0	0	0	0	0	0	0	0	0	0	0	0	2.17735	0	0	0	0	2.97246	0	0	0	0	4.6632	0	0	0	4.17339	Macrophages
TAGGCATCAATCACAC-1	0	0	0	0	0	0	0	0	0	0	0	0	0	0	0	0	0	2.3203	0	2.84445	0.109612	0	0	2.94046	0	0	0	0	0	0	4.33821	0	0	0	0	T4_activated
CTAACTTTCAGGTAAA-1	0	0	0	2.61248	0	0	0	0	0	0	0	2.61248	2.61248	0	0	0	0	0	0	0	0	3.41677	0	0	0	0	0	0	1.83715	0	0	0	0	0	3.0289	T4_memory
CGTGTCTCAGGCTCAC-1	1.26385	4.95124	0	0	0	1.25509	0	0	0	0	0	1.26385	0	1.26385	0	0	0	1.26385	0	3.0484	1.74245	0.485185	1.26385	0	0	0	0	0.726801	3.44988	0	4.27404	0	4.95124	0	1.32313	iNKT_cells
AGTGAGGTCGTACCGG-1-1	1.26125	6.07643	0	0	0	0	0	0	0	0	0	0	1.80165	0	0	0	0	0	0	4.64897	0	0	1.26125	0	0	0	0	0	4.17394	0	0	0	6.07643	0	2.6351	T4_naive
CAACTAGCAGCATGAG-1	1.57324	0	0	0	0	0	0	0	0	0	0	0.670675	2.03978	0.670675	0	0	0	1.35239	0	3.22903	0	0	1.57324	0	0	0	0	0	2.20869	0	0	0	0	0	0	T8_activated
GCGCGATGTCCCGACA-1	0	0	0	0	0	0	0	0	0	0	0	0	2.47047	0	0	0	0	0	0	1.01089	0	0	0	0	0	0	0	0	1.03745	0	3.1118	0	0	0	0	T4_activated
TGCGGGTAGCGATAGC-1	0	0	0	2.93871	0	0	0	0	0	0	0	0	2.29715	0	0	0	0	0	0	4.41097	0.90484	0	0	0	0	2.76223	0	0	4.32365	0	0	0	0	0	3.93259	T4_naive
CGCGTTTAGACCGGAT-1	0	0	0	0	0	0	0	0	0	0	0	0	2.20016	0	0	0	0	0	0	0	2.79056	0.78892	0	0	0	0	0	0	2.52948	0	0	0	0	0	0	T4_memory
CCTTTCTGTCTACCTC-1	0	0	0	0	1.16522	0.244791	1.68885	0	0	0	0	0	0	0	0	2.80011	0	0	0.743516	0	2.75592	0	0	0	0	0	0	0	0	0	6.07329	2.80011	0	1.16522	3.61854	cDC1
CCACGGAGTACTCGCG-1-1	0	5.53374	0	0	0	0	0	0	0	0	0	3.97714	2.43998	1.50206	0	0	0	0	1.50206	1.7784	0	0	0	4.50058	0	0	0	0	4.20358	0	0	0	5.53374	0	2.09796	TMRA_CD8+
TGAGGGACATGCGCAC-1	0	0	0	0	0	0	0	0	0	0	0	0	0	0	0	1.35556	0	0	1.91071	0	2.53045	0	0	0	0	0	0	0	0	0	5.17934	1.35556	0	0	3.50461	Monocytes_classical
CGAGCCACAGTGAGTG-1	0	0	0	4.59089	0	3.243	2.37567	0	0	0	0	0	0	0	0	2.37567	0	0	0	0	3.05179	0	0	0	0	0	0	0	0	0	6.05987	2.37567	0	0	2.28178	Monocytes_intermediate
AAGGTTCAGTGTTTGC-1	0.404407	0	0	0	0	0	0	0	0	0	0	0	1.09649	0	0	0	0	1.09649	0	3.20959	0.436657	0	0.404407	0	0	0	0	0	1.61482	0	0	0	0	0	0	T4_activated
ACTGTCCCAGATCTGT-1	0	0	0	2.24131	0	0.673141	1.6492	0	0	0	0	0	0	0	0	0	0	0	0	0	0	0	0	0	0	0	0	0	0	0	3.77083	0	0	0	3.56141	Monocytes_classical
AAGGAGCAGTGGAGTC-1	0	2.43167	0	0	0	0	0	0	0	0	0	4.82955	0	3.16013	0	0	0	0	2.50853	5.2537	2.73928	0	0	3.07698	0	3.34208	0	0	0	0	0	0	2.43167	0	4.24001	NK_CD16_bright
CATTCGCCATACTACG-1	0	0	0	0	0	0	0	0	0	0	0	2.17636	1.78719	0.536714	0	0	0	1.51554	0	1.99361	1.17673	0	0	3.19157	0	0	0	0	2.99657	0	4.72397	0	0	0	0.97423	MAIT_cells
GCACTCTAGTGTACGG-1	2.04464	5.70198	0	0	0	0	0	0	0	0	0	0	2.04464	0	0	0	0	0	0	5.31053	0.505395	0	2.04464	0	0	0	0	0	3.36561	0	0	0	5.70198	0	0	T4_naive
TCGCGAGAGCTTTGGT-1	0	0	0	1.51448	2.09114	0	1.51448	0	0	0	0	0	0	0	0	2.09114	0	0	0	0	0	0	0	0	0	2.74748	0	0	0	0	3.18206	2.09114	0	2.09114	2.54023	Macrophages
GAACCTAGTCAAAGAT-1	0	3.49499	0	0	0	0	0	0	0	0	0	3.60734	0	2.10091	0	0	0	0	0	0	3.39669	0	0	3.73357	0	0	0	0	3.1157	0	0	0	3.49499	0	3.81144	TCM_CD8+
GCATGTACAGATGGGT-1	0	0	0	0	0	0	0	0	0	0	0	4.76592	0	0	0	0	0	0	0	0	3.95135	0	0	1.82374	0	1.74751	0	0	0.994252	0	0	0	0	0	0	iNKT_cells
TTTACTGGTGACGCCT-1	0	0	0	0	0	0	0	0	0	0	0	3.3471	3.17179	2.83292	0	0	0	0	0	0	3.99758	0.881044	0	4.48783	0	0	0	0	3.72976	0	0	0	0	0	0	TCM_CD8+
ACACCCTCAGGAATGC-1	0	0	0	0	0	0	0	0	0	0	0	3.32604	2.66819	0	0	0	0	0	0	0	3.04776	1.05502	0	0	0	0	0	0	0	0	4.20556	0	0	0	3.54882	TEM_CD8+
CTCGGAGAGGGATACC-1	0	0	0	2.2111	0	0	0	0	0	0	0	0	0	0	0	1.85898	0	0	2.2111	3.83104	0	0	0	0	0	1.27913	0	0	0	0	4.00224	1.85898	0	0	0	Monocytes_non-classical
AAACCTGTCGTGGTCG-1	1.50539	0	0	0	0	0.169288	0	0	0	0	0	0	0	0	0	0	0	1.50539	0	3.08748	3.21021	1.66651	1.50539	2.21049	0	1.61567	0	1.33807	2.20227	0	4.41966	0	0	0	2.57053	iNKT_cells
TGCCCTACATCGATGT-1	0	0	0	1.48692	1.48692	0	0	0	0	0	0	4.73597	2.06012	2.68743	0	0	0	0	0	4.02062	3.7638	2.18441	0	4.33579	0	0	0	0	1.82434	0	0	0	0	1.48692	3.84095	TCM_CD8+
ACACTGATCAGCATGT-1-2	1.47374	4.43919	0	0	0	0	0	0	0	0	0	0.610518	1.25964	0	0	0	0	0	0	3.6344	1.5346	0	1.47374	0	0	0	0	0	2.22418	0	2.44437	0	4.43919	0	0	T4_activated
CAGATCAAGAGGTACC-1	0	0	0	0	0	0	0	0	0	0	0	4.08901	0	0	0	0	0	0	2.01758	4.3399	3.23663	0	0	3.57958	0	1.15194	0	0	2.20369	0	2.53654	0	0	0	0	TMRA_CD8+
CCTAGCTTCAACACAC-1-1	1.3394	6.01089	0	0	0	0	0	0	0	0	0	0	0	0	0	0	0	0	0	4.91054	0	0	1.3394	0	0	0	0	0	4.74363	0	0	0	6.01089	0	2.82421	T4_naive
CGTCAGGTCGCCCTTA-1	0	0	0	2.69563	0	2.10363	0.766046	0	0	0	0	0	0	0	0	3.27061	0	0	0.766046	0	0	0	0	0	0	0	0	0	0	0.766046	4.88974	3.27061	0	0	3.0987	Monocytes_classical
ATCGAGTAGAAACCGC-1	0.924361	2.33418	0	0	0	0	0	0.924361	0	0	0	0	2.15191	0	0	0	0	1.39637	0	2.77288	0	0	0.924361	0	0	0	0	0	2.6063	0	0	0	2.33418	0	0	T4_activated
CTGATCCTCGCGATCG-1	0.915481	0	0	0	0	0	0	0	0	0	0	0	0	0	1.05517	0	0	0.318086	0.318086	3.59666	0	0	0.915481	0	0	0	1.05517	0.467387	0	0	4.83251	0	0	0	0	Plasma_cells
CTGATCCAGGCTAGAC-1	1.17716	1.63798	0	0	0	0	0	0	0	0	0	0	1.17716	0	1.70298	0	0	1.17716	0	4.36147	2.74617	1.73504	1.17716	0	0	0	1.70298	2.64377	0	0	5.93309	0	1.63798	0	0	B_cells_naive_activated
ATCATCTGTCTTGTCC-1	0	0	0	0	0	0	0	0	0	0	0	2.05381	0	0	0	0	0	0	0	0	3.05502	0	0	0	0	0	0	0	0.0774924	0	3.70581	0	0	0	0	iNKT_cells
ATCATCTGTCGAGTTT-1	2.52343	0	0	2.52343	0	0	0	0	0	0	0	4.75111	0	0	0	0	0	0	2.52343	5.35343	0	0	2.52343	0	0	3.71901	0	0	0	0	0	0	0	0	4.23221	NK_CD16_bright
ACCTTTATCAGGCGAA-1	0	4.53756	0	0	0	0	1.87374	0	0	0	0	3.67853	0	0	0	0	0	0	0	6.27102	0.435878	0.979729	0	0	0	3.6907	0	0	0	0	0	0	4.53756	0	4.08365	NK_CD16_bright_activated
CGATGGCAGCCCTAAT-1	0	0	0	0	0	0.920603	2.0445	0	0	0	0	0	0	0	0	2.0445	0	0	0	0	3.2636	0	0	0	0	1.73826	0	0	0	0	4.54084	2.0445	0	0	4.39503	Monocytes_intermediate
TAGTTGGGTAAGTGGC-1	0	0	0	0	0	0	0	0	0	0	0	0.967246	1.62467	0	0	0	0	0.967246	0	2.85155	0	0	0	0	0	0	0	0	2.59652	0	3.79587	0	0	0	1.42408	T4_activated
CCAGCGATCACCACCT-1-1	0	4.90659	0	0.621476	0	0	0	2.06603	0	0	0	0	0	0	1.66928	0	0	0	0	3.49981	0	0	0	0	0	0	1.66928	0	0	0	1.68296	0	4.90659	0	0	B_cells_memory_activated
ACTGATGGTATCTGCA-1	0.963627	0.901326	0	0	0	1.52678	0	0	0	0	0	2.01287	0.963627	1.44512	0	0	0	0.963627	0	1.51313	2.95355	0	0.963627	2.26272	0	0.697757	0	0.313264	0	0	4.97028	0	0.901326	0	2.62019	iNKT_cells
ATCGAGTCATGGTTGT-1	0	0	0	0	0	0	0	0	0	0	0	4.29882	0	0	0	0	0	0	0	5.31015	2.92409	0	0	3.65308	0	2.24251	0	0	0	0	0	0	0	0	2.64283	NK_CD16_bright
GGTGCGTTCTTCCTTC-1	0	0	0	0	0	0	0	0	0	0	0	4.7986	0	0	0	0	2.32795	0	2.32795	4.67172	0	1.59218	0	0	0	2.39779	0	0	4.91026	0	0	0	0	0	4.51265	T_gd
GTAGTCAGTGATGATA-1	0	2.25767	0	0	0	0	0	0	0	0	0	0	0	0	1.73996	0	0	0	0	2.60244	0	0	0	0	0	0	1.73996	0	0	0	0	0	2.25767	0	0	B_cells_memory_activated
CTTACCGCACGGTAGA-1	0	4.46355	0	2.73792	0	0	0	0	0	0	0	0	3.39818	0	0	0	0	0	0	4.94984	0	1.53677	0	0	0	0	0	0	2.14113	0	0	0	4.46355	0	3.61347	iNKT_cells
ACCAGTACATCACCCT-1	0	0.727883	0	0	0	0	0	0	0	0	0	0	1.18139	0	0	0	0	1.18139	0	3.81214	0	0	0	1.13189	0	0	0	0	2.94604	0	1.15716	0	0.727883	0	0	T4_activated
GTCTTCGCAGACGCTC-1-1	0	0	0	3.04764	0	0	1.17233	0	0	0	0	1.69727	0	0	0	2.03973	0	0	0	0	2.71557	0	0	0	0	3.49541	0	0	0	0	3.62539	2.03973	0	0	0	Macrophages
ACCTTTACAGCGTTCG-1-1	1.76722	0	0	0	0	0	0	0	0	0	0	0	0	0	0	0	0	0	0	0	0	0	1.76722	4.5396	0	0	0	0	2.07935	0	4.28666	0	0	0	0	T_regs
AGCGGTCAGCACACAG-1	0	0	0	0.434241	0	1.95689	1.44991	0	0	0	0	0	0	0	0	2.32674	0	0	2.2145	4.18159	0	1.9748	0	0	0	2.46807	0	0	0	0	4.14699	2.32674	0	0	0	Monocytes_non-classical
GACGTGCTCAAACCAC-1	0	0	0	0	0	0	0	0	0	0	0	0	0	0	0	0	0	0	0	0	3.6888	0	0	0	0	0	0	0	3.71087	0	0	0	0	0	0	T_regs
GCGCAACAGATACACA-1	0	0	0	2.73521	0	2.40313	2.30339	0	0	0	0	0	0	0	0	1.0302	0	0	0	0	3.63731	1.59202	0	0	0	0	0	0	0	0	5.38504	1.0302	0	0	6.03534	Monocytes_intermediate
AGATTGCGTCACAAGG-1	0	0	0	0	0	0	0	0	0	0	0	0	0	0	0	0	0	0	0	6.27104	0	0	0	0	0	4.30768	0	0	0	0	0	0	0	0	4.00994	NK_CD16_bright
AACACGTAGGAGTTGC-1	0	0	0	1.18806	0	1.95627	0.565449	0	0	0	0	0	0	0	0	2.05951	0	0	1.56886	5.14369	0	0	0	0	0	2.31803	0	0	0	0	5.09756	2.05951	0	0	0	Monocytes_non-classical
CAGAGAGGTGTAACGG-1	0	2.41487	0	0	0	0	0	1.96105	0	0	0	0	0	0	1.39956	0	0	1.1909	0	2.69924	0	0	0	0	0	0	1.39956	0	0	0	3.7275	0	2.41487	0	0	B_cells_memory_activated
CACACAATCGGCGCTA-1	1.37372	4.38799	0	0	0	0	0	0	0	0	0	0	1.93152	0	0	0	0	0	0	4.72321	1.75373	0	1.37372	1.15236	0	0	0	0	3.26809	0	0	0	4.38799	0	0	T4_naive
CTGCCTACACCTCGTT-1	0	0	0	3.41413	2.05187	0.976252	1.70867	0	0	0	0	0	0	0	0	2.3069	0	0	1.18197	0	0.204135	0	0	0	0	0	0	0	0	0	1.93074	2.3069	0	2.05187	4.80199	cDC1
AGTGAGGTCACATAGC-1	0	0	0	2.89495	0	3.13188	2.05835	0	0	0	0	0	0	0	0	1.48535	0	0	0.996306	0	1.75728	0	0	0	0	3.8227	0	0	0	0	5.61284	1.48535	0	0	6.06672	Monocytes_intermediate
GCGCAACTCAACTCTT-1	0	0	0	1.78186	0	0	0	0	0	0	0	0	0	0	0	0	0	0	0	0	1.70346	0	0	0	0	0.79789	0	0	0	0	0	0	0	0	0	Macrophages
ACGCCAGAGTTCCACA-1	1.25649	0	0	0	0	0	0	0	0	0	0	1.25649	0	0	0	0	0	0	0	0	0	0	1.25649	0	0	0	0	0	1.18144	0	6.53424	0	0	0	0	cDC2
AATCGGTGTTACGGAG-1	0	0	0	0	0	0	0	0	0	0	0	0	0	0	0	0	0	0	0	0	1.79041	0.284567	0	0	0	0	0	0	2.7641	0	0	0	0	0	1.38918	T4_memory
CCTACACTCGGATGGA-1	1.43718	6.18783	0	0	0	0	0	0	0	0	0	0	1.43718	0	0	0	0	0	0	4.42645	0	1.36975	1.43718	0	0	0	0	0	4.52355	0	0	0	6.18783	0	0	T4_naive
GTCGGGTTCACGGTTA-1	0	0	0	2.73391	0	0.742655	0	0.707085	0	0	0	1.11715	0	0	0	0	0	0	0	0	0	0	0	0	0	0	0	0	0	0.707085	5.6448	0	0	0	0	cDC1
TGGGCGTAGGGTTTCT-1	0	0	0	0	0	0.610262	2.45866	0	0	0	0	0	0	0	0	1.8476	0	0	1.8476	0	0	0	0	0	0	0	0	0	0	0	4.56762	1.8476	0	0	3.99824	cDC1
GCTGCGAGTCCTAGCG-1	0	0	0	0	0	0	0	0	0	0	0	0.913719	2.43843	0	0	0	0	0	0	0	0	0	0	0	0	0	0	0	1.6057	0	0	0	0	0	0	T4_activated
GGAAAGCCAAATTGCC-1	1.37668	4.96291	0	0	0	0	0	0	0	0	0	1.37668	2.29104	0	0	0	0	0	0	4.81959	0	0	1.37668	0	0	0	0	0	4.09109	0	0	0	4.96291	0	0	T4_memory
CGCTTCAGTGATGTCT-1-2	1.29238	5.75316	0	1.29238	0	0	0	0	0	0	0	0	2.18878	0	1.29238	0	0	0	0	0	1.96646	1.10947	1.29238	0	0	0	1.29238	0	2.4989	0	0	0	5.75316	0	0	T4_memory
GCAGCCAAGACTAGGC-1	1.72706	0	0	1.72706	0	0	0	0	0	0	0	0	0	1.72706	0	0	0	0	0	3.73722	0	2.29529	1.72706	1.29164	0	0	0	0	1.41183	0	0	0	0	0	2.19547	T8_naive
CAGCGACAGGTGCTTT-1	1.19865	3.60224	0	0	0	0	0	0	0	0	0	0	1.19865	0	0	0	0	1.19865	0	0.712615	0	0	1.19865	1.94538	0	0	0	0	1.92466	0	3.68528	0	3.60224	0	0	T8_activated
TTCTCAATCACTTATC-1	0	0	0	0	0	0	0	0	0	0	0	4.68189	1.89164	0	0	1.33897	0	0	0	0	3.45605	0	0	0	0	0	0	0	1.55054	0	0	1.33897	0	0	3.71752	T4_memory
TACCTTAGTCCAACTA-1	0	3.86579	0	0	0	0	0	0	0	0	0	0	1.62091	0	0	0	0	0	0	0	3.70349	0	0	0	0	0	0	0	3.39502	0	0	0	3.86579	0	1.39085	T4_memory
CAGATCACACGGCGTT-1-1	0	0	0	0	0	0	0	0	0	0	0	0.848651	0	0	0	0	0	1.301	0	1.41594	1.35205	0	0	0.429592	0	0	0	0	1.35057	0	3.11122	0	0	0	0	T4_activated
ACTGTCCGTCATCCCT-1	0.694938	0	0	0	0	0	0	0	0	0	0	0	1.70768	0	0	0	0	1.50686	0	0	1.59453	0	0.694938	0	0	0	0	0	2.14774	0	4.06372	0	0	0	0	T4_activated
GGAACTTGTAGCTCCG-1	0	0	0	0	0	0	0	0	0	0	0	0	0	0	0	1.90821	0	0	0	0	0	0	0	0	0	2.30792	0	0	0	0	5.28601	1.90821	0	0	2.6531	Monocytes_intermediate
GCTGGGTTCGCGCCAA-1	0	0	0	2.27697	0	0	0	0	0	0	0	4.26235	2.27697	3.30473	0	0	0	0	0	4.56691	2.67118	0	0	4.40899	0	2.73117	0	0	2.44607	0	2.66928	0	0	0	2.72658	TEM_CD8+
CTTACCGTCAGTACGT-1	0	0	0	0	0	0	0	0	0	0	0	2.99008	0	1.9873	0	0	0	1.4226	1.4226	3.93031	0	0	0	2.87835	0	0.603616	0	0	2.65946	0	4.4012	0	0	0	0	T8_activated
TACTTGTCAAGCCATT-1	1.40084	0	0	0	0	0	0	0	0	0	0	0	1.96252	1.40084	0	0	0	0	0	4.29479	0.982279	0	1.40084	0	0	0	0	0	1.68048	0	0	0	0	0	0	T4_memory
CAACTAGTCCGGGTGT-1	0	0	0	2.36177	1.52685	2.19062	1.94678	0	0	0	0	0	0	0	0	2.24162	0	0	1.22449	0	0	0	0	0	0	0	0	0	0	1.22449	4.67322	2.24162	0	1.52685	4.1584	Monocytes_intermediate
CCGTGGACAGGTGCCT-1	2.65536	1.88107	0	0	0	0	0	0	0	0	0	0	2.03013	0	0	0	0	0	0	0	3.0203	0	2.65536	0	0	0	0	0	0	0	3.89411	0	1.88107	0	0	T4_activated
TATCAGGAGTCATCCA-1	0	0	0	1.39269	0	0	1.39269	0	0	0	0	4.33914	1.95321	0	0	1.39269	0	0	0	0	0	0	0	0	0	0	0	0	2.74405	0	0	1.39269	0	0	0	iNKT_cells
GTAGTCATCACTCCTG-1-1	1.0365	3.30161	0	0	0	0	0	0	0	0	0	1.53442	1.0365	0	1.0365	0	0	1.0365	0	4.15788	2.03621	0	1.0365	1.8163	0	0	1.0365	0	1.62069	0	4.21447	0	3.30161	0	1.37119	iNKT_cells
ACTGTCCGTTGTGGAG-1	0	0	0	2.28204	0	0	0	0	0	0	0	4.26792	3.31018	2.28204	0	0	0	0	0	0	0.0489704	0	0	3.87709	0	0	0	0	1.65544	0	0	0	0	0	0	T8_activated
ACGATACAGAGCTGGT-1-1	1.18066	2.52193	0	0	0	0	0	0	0	0	0	1.70712	1.18066	1.70712	0	0	0	1.70712	0	0	3.20212	0	1.18066	0	0	2.27996	0	0	0.237899	0	1.47021	0	2.52193	0	1.70991	iNKT_cells
GATCTAGCACATAACC-1	0.948791	0	0	0	0	0	0	0	0	0	0	3.81358	0	0	0	0	0	0	0	0	0	0.977101	0.948791	0	0	0	0	0	0	0	0	0	0	0	0	NK_CD16_bright_activated
CATATGGCAGGGCATA-1	0	0	0	4.43555	2.14963	1.36366	2.14963	0	0	0	0	0	0	0	0	1.5667	0	0	1.5667	0	2.29524	0	0	0	0	1.61831	0	0	0	0	2.91407	1.5667	0	2.14963	4.40336	Monocytes_classical
GGAGCAAGTATGAATG-1	0	0	0	0	0	0	0	0	0	0	0	0	0	0	1.13886	0	0	0	0	0	0	0	0	0	0	0	1.13886	0	0	0	5.10383	0	0	0	2.00879	cDC1
CCGGGATGTCAGATAA-1	0	0.0163204	0	0	0	0	0	0	0	0	0	0	0	0	0	0	0	0	0	2.93285	0	1.56038	0	0	0	0.496494	0	0	2.96323	0	0	0	0.0163204	0	3.53608	T4_naive
GACTACACACCACCAG-1	0	0	0	0	0	0	0	0	0	0	0	3.75217	1.68275	1.68275	0	0	0	1.45518	0	3.55669	3.77023	0	0	4.27489	0	0	0	0	2.9158	0	4.65553	0	0	0	2.29341	T8_activated
ACTTACTGTATATCCG-1	0	0	0	0	0	0	0	0	0	0	0	3.72923	0	0	0	2.4125	0	0	0	5.42648	3.60193	0.462274	0	0	0	2.78392	0	0	0	0	0	2.4125	0	0	3.8622	NK_CD16_bright
TAGACCAAGTGTCCCG-1	0	2.99232	1.06567	0	0	0	0	1.56977	0	0	0	0	0	1.06567	1.90335	0	0	0	0	4.03142	2.01479	0	0	0	0	0	1.90335	0	0	0	5.17102	0	2.99232	0	1.10907	B_cells_naive_activated
CACCACTGTGCTCTTC-1	0	0	0	0	0	0	0	0	0	0	0	0	0	0	0	0	0	0	0	0	2.61546	0	0	0	0	0	0	0	2.26054	0	4.33584	0	0	0	0	T4_activated
CTCGTCAGTCCGTTAA-1-1	0	0	0	0	0	0	0	0	0	0	0	3.39172	1.75547	0	0	0	0	1.75547	0	0	0	0	0	1.90004	0	0	0	0	1.84235	0	5.22303	0	0	0	1.76089	T8_activated
CATCGAATCTGCGGCA-1	0	0	0	3.95968	0	2.05874	2.84748	0	0	0	0	1.31033	0	0	0	1.31033	0	0	0	0	2.74745	1.32727	0	1.0361	0	0	0	0	0	0	5.13696	1.31033	0	0	1.94927	cDC1
TTTGTCAGTCTAGCCG-1	0	0	0	0	0	0.785781	0	0	0	0	0	4.63572	2.62197	0	0	0	0	2.62197	0	5.34732	3.10665	0	0	1.16991	0	0	0	0	3.45659	0	1.59868	0	0	0	3.8898	TMRA_CD8+
TAAGCGTTCCTGCAGG-1	0	0	0	1.19663	1.19663	0	0	0	0	0	0	2.5293	0	2.07026	0	0	0	0	0	0	2.30734	0	0	2.57812	0	0	0	0	0.703415	1.19663	1.10861	0	0	1.19663	1.50117	cDC1
GAGTCCGTCAGCTTAG-1	0	0	0	1.73056	0	1.14551	0.626321	0	0	0	0	0	0	0	0	0.254827	0	0	0	0	0	0	0	0	0.254827	0	0	0	0	0	5.34533	0.254827	0	0	2.69264	Macrophages
TCAACGAGTAGAGCTG-1	0	0	0	0	0	0	0	0	0	0	0	0	0.999688	0	0	0	0	0	0	0	0	0	0	0	0	0	0	0	0	0	0	0	0	0	0	T8_activated
AGCCTAAGTTTAAGCC-1	0	2.34302	0	0	0	0	0	0	0	0	0	0	1.21421	0	0	0	0	0.781074	0	0	3.31882	0	0	0	0	0	0	0	3.5099	0	3.86358	0	2.34302	0	0	T_regs
GGTGCGTTCAGGTTCA-1	0	0	0	3.15787	0.916837	2.62145	0.916837	0	0	0	0	2.3034	0	0	0.916837	1.70549	0.916837	0	0	0	3.33295	0	0	0	0	0	0.916837	0	3.49227	0	5.52267	1.70549	0	0.916837	4.72755	cDC1
CACAAACGTAGGAGTC-1	0	0	0	0	0	0	0	0	0	0	0	0	0	0	0	0	0	0	2.22345	0	3.49615	0	0	1.39675	0	0	0	0	0	0	0	0	0	0	2.73106	T4_memory
AGACGTTTCAATACCG-1	1.11647	1.20864	0	0	0	0	0	1.96881	0	0	0	0.521579	0	0	2.06011	0	0	0	0	3.36576	0	0	1.11647	0	0	0	2.06011	0	0	0	3.43943	0	1.20864	0	0	B_cells_memory_activated
GCTGCAGAGGATATAC-1-1	0	0	0	0	0	0	0	0	0	0	0	1.42072	0	0	0	0.943929	0	0	0.943929	0	0	0	0	0	0	0.889515	0	0	0	0	0	0.943929	0	0	3.88941	Monocytes_non-classical
GTCATTTCACACCGAC-1	1.78552	3.13473	0	1.24741	0	0	0	0	0	0	0	0	2.59575	0	0	0	0	0	0	0	0	0	1.78552	0	0	0	0	0	3.72531	0	0	0	3.13473	0	2.22256	T4_naive
CAAGGCCGTGCGCTTG-1	1.90895	6.12446	0	1.35403	0	0	0	0	0	0	0	0	0	0	0	0	0	0	0	0	0	0	1.90895	0	0	0	0	0	4.21496	0	0	0	6.12446	0	4.58628	T4_naive
GGGAGATTCCGAATGT-1	0	5.41806	0	0	0	0	0	0	0	0	0	2.47395	0	0	0	0	0	0	0	5.60905	2.60369	0	0	3.84076	0	3.21388	0	0	4.66443	0	5.08506	0	5.41806	0	2.12764	NK_CD16_bright_activated
GACACGCTCATCACCC-1	0	0	0	0	0	0	0	0	0	0	0	4.95949	0	0	0	0	0	0	0	4.92545	0	0	0	0	0	3.43809	0	0	0	0	0	0	0	0	1.5503	NK_CD16_bright
GCGCCAAAGCTACCTA-1	0	0	0	0	0	0	0	0	0	0	0	5.38979	0	0	0	0	0	0	3.12745	3.66982	3.00278	1.13349	0	0	0	0	0	0	0	0	0	0	0	0	2.62815	NK_CD16_bright
GTTAAGCGTGCCTTGG-1	0	0	0	3.98393	0	1.23994	1.62057	0	0	0	0	0	0	0	0	2.20959	0	0	2.20959	0	3.22605	0	0	0	0	2.10155	0	0	0	0	4.92188	2.20959	0	0	4.66698	cDC1
TACGGGCTCGTAGATC-1	0	0	0	0	0	0	0	2.66421	0	0	0	0	0	0	1.50738	0	0	0.532378	0	3.27673	0	0	0	0	0	0	1.50738	0	0	0	4.09208	0	0	0	0	B_cells_memory_activated
ACGCCGATCGACCAGC-1	0	0	0	0	0	1.44618	0	0	0	0	0	1.18818	1.18818	0	0	0	0	2.05966	0	0	3.52363	0	0	0.675934	0	0	0	0	2.50266	0	5.73745	0	0	0	1.94703	T_regs
TATCAGGGTACGAAAT-1	3.01393	0	0	2.00898	0	0	0	0	0	0	0	0	0	0	0	0	0	0	0	4.07903	0	0	3.01393	0	0	0	0	0	0	0	3.69407	0	0	0	0	B_cells_memory_activated
GACGTGCCAAGCGAGT-1	0	4.79623	0	0	0	0	0	0	0	0	0	1.56708	0	1.56708	0	1.56708	0	0	0	5.70123	0	0	0	0	0	3.69603	0	0	0	0	0	1.56708	4.79623	0	4.34717	NK_CD16_bright
ATGCGATAGGACATTA-1	2.0043	3.44101	0	2.0043	0	0	0	0	0	0	0	0	0	0	0	0	0	0	0	3.51975	0	2.1719	2.0043	0	0	0	0	0	2.81923	0	0	0	3.44101	0	0	T4_naive
GAGGTGAGTAAACGCG-1	0	5.78136	0	0	0	0	0	0	0	0	0	0	0	0	1.423	0	0	0	0	5.94161	0	1.99719	0	0	0	0	1.423	0	0	0	0	0	5.78136	0	0	B_cells_naive
GCATGCGGTTCCACTC-1	0	0	0	2.56356	0	2.69074	0	0	0	0	0	0	0	0	0	1.15642	0	0	0	0	0	0	0	0	0	2.97565	0	0	0	0	5.71099	1.15642	0	0	0	Monocytes_intermediate
GACGCGTCATATGCTG-1-1	0	0	0	1.863	1.31413	0	1.62576	0	0	0	0	0.858981	0	0	0	1.31413	0	0	0.858981	0	0	1.52746	0	0	0	2.60505	0	0	0	0.858981	3.57204	1.31413	0	1.31413	4.99592	Monocytes_classical
GCAATCAAGAGTCGGT-1	0	3.087	0	0	0	0	0	0	0	0	0	0	0	0	0	0	0	1.47202	0	2.72871	0	0	0	0	0	0	0	0	3.13864	0	3.48306	0	3.087	0	0	T4_activated
ATCCGAACAAGCCATT-1	0	0	0	2.10017	1.06861	1.84073	2.87493	0	0	0	0	0	0	0	0	2.26187	0	0	1.46899	0	2.32728	0	0	0	0	0	0	0	0	0	4.9836	2.26187	0	1.06861	3.82803	Monocytes_classical
AACTCTTAGTAGTGCG-1	0	0	0	0	0	0	0	1.15077	0	0	0	0	0	0	2.01248	0	0	0	0	4.30269	0.121434	0	0	0	0	0	2.01248	1.31243	0	0	5.36707	0	0	0	0	B_cells_memory_activated
GATCGTAAGAATGTTG-1	1.11985	1.49395	0	0	0	0.742458	0	0	0	0	0	0	1.11985	0	0	0	0	1.97313	0	2.21909	1.22664	1.2411	1.11985	0	0	0.210155	0	0	0	0	2.65944	0	1.49395	0	1.9177	iNKT_cells
TTCCCAGCAGCTATTG-1	0.834717	0.95528	0	0	0	0	0	0	0	0	0	0	0.834717	1.28324	0	0	0	1.59178	0	2.37076	2.39883	0	0.834717	2.70364	0	0	0	0	2.24449	0	4.35915	0	0.95528	0	0	T8_activated
TGACAACCAGATCTGT-1	0	0	0	0	0	0	0	0	0	0	0	1.44383	1.44383	0	0	0	0	1.76735	0	0	0	0	0	0	0	0	0	0	1.07725	0	4.75166	0	0	0	0	T4_activated
TGACGGCTCCGAATGT-1	0	0	0	1.81428	0	0	0	0	0	0	0	0.903253	0	0	0	0	0	0	0	0	0	0	0	0	0	0	0	0	0	0.550321	0	0	0	0	0	T4_activated
GATCGATCAGCGTTCG-1	1.17668	2.70205	0	0	0	0	0	0	0	0	0	0.445258	0.986816	0	0	0	0	0	0	0	3.18572	0	1.17668	0	0	0	0	0	2.82866	0	3.34137	0	2.70205	0	0	T4_memory
TGCTGCTAGCTCAACT-1	0	5.27876	0	0	0	0	0	0	0	0	0	0	0	0	0	0	0	0	0	0	3.36482	1.5552	0	0	0	2.81009	0	0	2.14988	0	0	0	5.27876	0	3.80276	T4_memory
TCTCATAGTAACGACG-1	0.571541	0	0	0	0	0	0	0	0	0	0	0	0.768483	0	0	0	0	1.85582	0	3.03303	0.433861	0	0.571541	0	0	0	0	0	1.4475	0.326059	2.62993	0	0	0	0	T4_activated
CGGAGCTCAACGATGG-1	0	1.92209	0	0	0	0	0	0	0	0	0	0	0.696781	0	0	0	0	1.79781	0	0	2.01511	0	0	0	0	0	0	0	0.717204	0	2.69536	0	1.92209	0	0	T4_activated
AGATTGCAGTTCGATC-1	0	0	0	2.48727	0	0	0	0	0	0	0	3.80919	0	0	0	0	0	0	0	5.52338	3.04472	3.38406	0	0	0	3.5882	0	0	0	0	0	0	0	0	3.87756	NK_CD16_bright
TGCTACCTCGAACGGA-1	0	0	0	0	0	0	0	0	0	0	0	4.27268	0	0	0	0	0	0	0	4.39785	4.10993	2.13403	0	0	0	4.55407	0	0	0	0	0	0	0	0	0	NK_CD16_bright
CGTAGCGGTCGCGAAA-1	1.82241	3.8282	0	0	0	0	0	0	0	0	0	0	2.43129	0	0	0	0	1.27909	0	0	3.21627	0	1.82241	0	0	0	0	0	3.51264	0	3.96136	0	3.8282	0	0	T_regs
ACTTACTTCCTGCTTG-1-1	0	5.21733	0	0	0	0	0	0	0	0	0	0	2.59051	0	0	0	0	0	0	0	3.57857	0	0	0	0	0	0	0	3.33799	0	0	0	5.21733	0	0	T4_memory
GGGTCTGTCATACGGT-1	0	0	0	0	0	0	0	0	0	0	0	0	0	0	0	0	0	0	2.68335	5.57633	0	1.49114	0	0	0	4.26266	0	0	0	0	0	0	0	0	3.76739	NK_CD16_bright
AGGGTGAGTAAACCTC-1	0	0	0	0	0	0	0	0	0	0	0	5.05627	0	0	0	0	0	0	0	4.90808	2.89418	3.17084	0	0	0	3.92486	0	0	0	0	0	0	0	0	3.35973	NK_CD16_bright
AGCTCCTAGCCCTAAT-1	1.82819	0	0	0	0	0	0	0	0	0	0	0	1.00828	0	0	0	0	1.36135	0	0	2.67039	0	1.82819	0	0	0	0	0	0	0	4.7906	0	0	0	0	T_regs
TGCCCTAGTAAAGTCA-1	0	6.7215	0	0	0	0	0	0	0	0	0	0	0	0	2.05628	0	0	0	0	5.98119	3.08241	0	0	0	0	0	2.05628	4.07168	0	0	4.71729	0	6.7215	0	0	B_cells_naive_activated
TTGGAACCAAGACACG-1	0	0	0	0	0	0	0	0	0	0	0	4.26642	0	0	0	0	0	0	0	4.01257	0	0	0	4.0449	0	0	0	0	1.25058	0	0	0	0	0	0	TEM_CD8+
AGATCTGCAAACTGTC-1	0	0	0	0	0	0	0	0	0	0	0	4.67994	0	0	0	0	0	0	2.15478	4.43883	0	0	0	0	1.57132	3.38261	0	0	0	0	0	0	0	0	2.8344	NK_CD16_bright
TCGTAGAAGATCTGAA-1	0	0	0	0	0	0	0	0	0	0	0	4.25631	2.27147	2.64194	0	0	0	0	0	0	4.32419	0	0	4.29167	0	0	0	0	4.20112	0	0	0	0	0	3.66654	TCM_CD8+
CACTCCAAGCTAGTCT-1	0	0	0	0	0	0	0	0	0	0	0	1.06196	1.06196	0	0	0	0	1.06196	0	0	2.75239	0	0	0	0	0	0	0	2.80882	0	3.69468	0	0	0	0	T4_activated
TGGTTAGAGGAGTACC-1	0	0	0	0.428862	0	1.48207	0	0	0	0	0	0.728041	0	0	0	0	0	0	0.428862	0	1.78468	0	0	0.371467	0	0	0	0	0	0.428862	5.82523	0	0	0	2.19729	cDC1
GGGTCTGAGGATCGCA-1	0	0	0	0	0	0	0	0	0	0	0	0	1.09635	0	0	0	0	1.09635	0	2.17641	0	0	0	0	0	0	0	0	0	0	3.26416	0	0	0	0	T4_activated
CTACACCAGCTGCAAG-1	1.03921	0	0	0	0	0	0	0	0	0	0	0.475609	1.2343	2.11721	0	0	0	1.39747	0	3.46502	1.41531	0	1.03921	3.42555	0	0	0	0	2.221	0	0.305577	0	0	0	0	T_regs
CGTCACTAGTGTTAGA-1	0	0	0	0	0	0	0	0	0	0	0	1.42936	1.99498	1.42936	0	0	0	0	0	0	2.22616	0	0	3.06579	0	2.89953	0	0	3.03313	0	0.456024	0	0	0	4.02046	iNKT_cells
CAGCAGCCAGTCTTCC-1	0	5.98846	0	0	0	0	0	0	0	0	0	0	1.36621	0	0	0	0	0	0	3.57281	0	0	0	0	0	0	0	0	4.33982	0	0	0	5.98846	0	0	T4_naive
TTCTCCTAGTACGATA-1	0	0	0	0	0	0	0	0	0	0	0	2.10386	0	0	0	0	0	1.22356	0	0	4.50338	0	0	0	0	0	0	0	0	0	0	0	0	0	0	T_regs
CAAGTTGGTCGAAAGC-1	0	0	0	0	0	0	0	0	0	0	0	2.53404	1.20023	1.73019	0	0	0	2.70305	0	0	2.28487	0	0	3.31585	0	0	0	0	2.23931	0	5.55879	0	0	0	1.06125	TCM_CD8+
CAGGTGCAGTATTGGA-1	0	0	0	0	0	0	0	0	0	0	0	0	0	0	0	1.92945	0	0	0	4.95727	2.91564	0	0	0	0	1.82475	0	0	0	0	2.79771	1.92945	0	0	2.45653	B_cells_memory
AAGGAGCCAAATCCGT-1	0	4.05066	0	0	0	0	0	0	0	0	0	0	2.13433	0	0	0	0	2.13433	0	2.17198	2.24429	0	0	2.70334	0	0	0	0	3.1327	0	3.73229	0	4.05066	0	0	T4_activated
TGGGCGTAGAAACCAT-1	0	0	0	0.926755	1.57189	0.411684	1.39936	0	0	0	0	0	0	0	0	0.567102	0	0	0	0	0	0	0	0	0	0	0	0	0.648513	0.567102	2.59323	0.567102	0	1.57189	2.2806	Macrophages
CTCTGGTGTCTAGGTT-1	0	2.69237	0	0	0	0.311538	0	0	0	0	0	3.62631	1.77096	2.74916	0	0	0	0	0	0	3.64663	0	0	4.07677	0	1.14794	0	0	1.63106	0	5.97743	0	2.69237	0	3.06187	TCM_CD8+
GACGGCTAGACCTTTG-1	2.58753	0	0	0	0	0	0	0	0	0	0	0	1.62904	1.62904	0	0	0	0	0	5.23378	0	0	2.58753	4.24342	0	0	0	0	3.54078	0	0	0	0	0	0	T8_naive
CACAAACAGACCTTTG-1	0.843439	0	0	0	0	0	0	0	0	0	0	0.365649	1.16541	0	0	0	0	1.60403	0	0	0	0	0.843439	0	0	0	0	0	1.59459	0	0	0	0	0	0	T4_activated
CGAGCCAAGATCCGAG-1	0	0	0	0	0	0.956056	0	0	0	0	0	1.14635	0	0	0	0	0	0	0	0	3.74159	3.23877	0	2.93464	0	0	0	0	2.09419	0	0	0	0	0	0	iNKT_cells
GCGACCACATTTCACT-1	0.838568	0	0	0	0	0	0	0	0	0	0	0.504723	1.59719	0	0	0	0	0.504723	0	3.14862	0.472224	0	0.838568	0	0	0	0	0	1.66565	0	3.1506	0	0	0	0.54676	T4_activated
ACGGAGAGTAGATTAG-1-1	2.58692	0	0	0	0	0	0	0	0	0	0	0	2.32401	0	0	0	0	0	0	0	0	0	2.58692	0	0	0	0	0	4.4572	0	0	0	0	0	0.586752	T4_memory
CAGTCCTAGACAGACC-1-1	0	0	0	0	0	0	0	0	0	0	0	5.08141	0	0	0	1.6946	0	0	0	6.00743	1.86774	1.94446	0	0	0	4.59914	0	0	0	0	0	1.6946	0	0	4.2751	NK_CD16_bright
CCAATCCGTACCGCTG-1	0	5.58994	0	0	0	0	1.62674	0	0	0	0	4.71273	0	0	0	0	0	0	0	3.86085	3.18392	0	0	0.185689	0	0	0	0	3.86381	0	0	0	5.58994	0	3.50385	T_gd
CGTGTCTGTAAACCTC-1	0.801239	3.39861	0	0	0	0	0	0	0	0	0	0	0.801239	0	0	0	0	1.66753	0	3.19412	0.986061	0.200312	0.801239	0	0	0	0	0	2.60837	0	2.7163	0	3.39861	0	0	T4_activated
GACCTGGAGTCGAGTG-1	0	0	0	0	0	0	0	0	0	0	0	4.85055	3.1804	0	0	0	0	0	0	5.54825	1.84626	0.27944	0	0	0	0	0	0	4.502	0	0	0	0	0	1.86722	TMRA_CD8+
GTACGTAGTGGTTTCA-1	0	0	0	0	0	0	0	0	0	0	0	0	0	0	0	0	0	0	0	0	0	0	0	0	0	0	0	0	0	0	2.12622	0	0	0	2.15187	T4_activated
GCTGGGTGTGCGAAAC-1-1	0	5.66239	0	0	0	0	0	0	0	0	0	3.90271	0	0	0	0	0	0	0	5.60979	0.613037	0	0	0	0	0	0	0	0	0	0	0	5.66239	0	3.19054	TMRA_CD8+
TTCTCCTTCTTGTATC-1	0	0	0	2.86192	0	0.524042	1.21088	0	0	0	0	0	0	0	0	2.34428	0	0	0	0	0	2.14936	0	0	0	0	0	0	0	0	3.90314	2.34428	0	0	4.29094	Monocytes_intermediate
GCTCCTAGTTATCCGA-1	0	0	0	3.85719	0	1.40883	0	0	0	0	0	0	0	0	0	2.53235	0	0	0	0	0	1.28468	0	0	0	0	0	0	0	0	2.63325	2.53235	0	0	1.5867	Monocytes_classical
TTGGCAAAGCTGATAA-1	0	0	0	0	0	0	0	0	0	0	0	3.85143	3.57081	2.52694	0	0	0	0	0	4.02629	0	0	0	4.58657	0	0	0	0	3.68625	0	2.46809	0	0	0	2.95468	TEM_CD8+
TCAGCTCAGCTGGAAC-1	0	0	0	0	0	2.07496	0	0	0	0	0	0	0	0	0	0	0	0	0	0	0	0	0	0	0	0	0	0	0	0	3.82689	0	0	0	3.75158	cDC1
TCTGAGATCACCCTCA-1	0.970646	1.71641	0.167363	1.03739	0	0	0	0	0	0.167363	0	0	0	0	0.647583	1.21443	0	0.647583	0	3.65058	0	0	0.970646	0	0	0	0.647583	0.610948	0	0	3.91184	1.21443	1.71641	0	0	Plasma_cells
TGTTCCGAGGTAGCTG-1	0	4.33994	0	0	0	0	0	0	0	0	0	0	0	0	0	0	0	0	0	5.60218	0	0	0	0	0	0	0	0	0	0	2.55888	0	4.33994	0	2.91139	NK_CD56_bright_activated
TGACTTTAGCACAGGT-1	0	0	0	0	0	0	0	0	0	0	0	4.44725	2.33958	2.33958	0	0	0	0	0	2.94954	0	2.26931	0	0	0	0	0	0	1.09845	0	3.97985	0	0	0	1.99339	TEM_CD8+
CTGCCTAAGCCAACAG-1	0	3.44613	0	0	0	0	0	0	0	0	0	1.43936	0	1.43936	0	0	0	2.00634	0	4.10925	3.69035	0	0	3.60554	0	1.78374	0	0	0	0	4.0541	0	3.44613	0	3.51656	iNKT_cells
ACGATACAGAGTACAT-1	0	0	0	2.28903	0	1.59585	0	0	0	0	0	0	0.81823	0	0	0	0	0	1.26214	0	0	0	0	0	0	0	0	0	0	0.81823	5.18726	0	0	0	4.23026	Monocytes_classical
ACAGCCGGTATGCTTG-1	0	0	0	0	0	0	0	0	0	0	0	0	0	0	2.35943	0	0	0	0	5.9593	0	0	0	0	0	0	2.35943	3.2301	0	0	0	0	0	0	0	B_cells_naive_activated
CGATGTACATACGCCG-1	0	0.438394	0	0	0	0.915381	0	0	0	0	0	0	0.875276	0	0	0	0	0	0	2.79962	2.13947	0.43429	0	1.98765	0	0.282293	0	1.51902	0	0	3.09365	0	0.438394	0	3.24643	iNKT_cells
GAACCTATCAAACAAG-1	2.31144	0	0	0	0	0	0	0	0	0	0	5.06602	1.39368	0	0	0	0	0	0	3.87462	2.50471	0	2.31144	0	0	0	0	0	0	0	4.82166	0	0	0	1.24269	iNKT_cells
TGTTCCGCAACTGCGC-1-1	1.24049	0	0	0	0	0	0	0	0	0	0	0	1.24049	0	0	0	0	0	0	0	2.01978	0	1.24049	0	0	0	0	0	1.13609	0	0	0	0	0	0	T4_activated
ACACTGAGTACCGGCT-1	0	5.39379	0	2.36159	0	0	0	3.00646	0	0	0	2.36159	0	0	0	0	0	0	0	3.97603	0	0.201898	0	0	0	0	0	0	0	0	2.29673	0	5.39379	0	0	B_cells_naive
ACGGGTCTCGCGATCG-1	0	0	0	2.31381	0	0	0	0	0	0	0	0	2.31381	0	0	0	0	0	0	0	3.86068	0	0	0	0	0	0	0	2.96118	0	0	0	0	0	0	T4_memory
AGCTCCTTCCGTAGGC-1	2.225	2.24048	0	0	0	0	0	0	0	0	0	0	0	0	2.225	0	0	0	0	5.27549	3.48787	0	2.225	0	0	0	2.225	0	0	0	3.27588	0	2.24048	0	2.81386	B_cells_naive
GCGCCAAAGAAGAAGC-1	0	0	0	0	0	0	0	0	0	0	0	0	0	0	0	2.40547	0	0	0	0	0	0	0	0	0	0	0	0	0	0	5.54599	2.40547	0	0	5.11437	Monocytes_intermediate
AGTCTTTCACGACTCG-1-1	0	3.28195	0	0	0	0.430384	0	0	0	0	0	1.18243	0	0	0	0	0	0.756661	0	4.43072	3.27671	0.165499	0	3.41368	0	0	0	0	3.47604	0	5.59302	0	3.28195	0	3.21307	iNKT_cells
GTTTCTAAGTATCGAA-1	2.24308	0	1.1332	0	0	0	0	1.1332	0	0	0	0	0	0	0	0	0	0	0	3.82629	0	1.36167	2.24308	0	0	0	0	0	0	0	0	0	0	0	0	B_cells_naive_activated
AACTCTTCAGACAGGT-1	0	0	0	2.05845	0.321834	1.37587	1.18721	0	0	0	0	0	0	0	0	0	0	0	0	0	0	0	0	0	0	0	0	0	0	0.321834	4.63748	0	0	0.321834	2.32161	Macrophages
ATAGACCCATCTACGA-1	0	0	0	0	0	0	0	0	0	0	0	5.06674	0	2.5747	0	0	0	0	2.5747	4.05516	3.5292	0	0	0.977445	0	2.06604	0	0	0	0	0	0	0	0	4.31476	NK_CD16_bright
GACCTGGAGACACTAA-1-1	0	0	0	0	0	0	0	0	0	0	0	1.1881	0	0	1.1881	0	0	0	0	5.32216	1.61104	0	0	0	0	0	1.1881	2.10933	0	0	4.98738	0	0	0	0	B_cells_memory
TACGGTAAGCGTCTAT-1	1.50345	0	0	0	0	0	0	0	0	0	0	0	0	0	0	0	0	0	0	2.82451	0	0	1.50345	0	0	0	0	0	0	0	5.39151	0	0	0	0	B_cells_memory_activated
TAGTTGGTCGGTCCGA-1	1.55465	4.04903	0	0	0	0	0	0	0	0	0	0	1.55465	1.55465	0	0	0	0	0	0	2.99459	0	1.55465	0	0	0	0	0	2.70869	0	0	0	4.04903	0	0	T4_activated
GCTTCCAAGTATCGAA-1-1	0.911483	2.62986	0	0	0	0	0	1.93904	0	0	0	0	0	0	1.69819	0	0	1.38028	0	3.42369	0	0	0.911483	0	0	0	1.69819	0	0	0	3.96038	0	2.62986	0	0	B_cells_memory_activated
GGTGCGTGTGAGCGAT-1	0	4.02999	0	0	0	0	0	0	0	0	0	4.54741	0	1.69507	0	0	0	0	0	5.89105	0	0	0	5.38658	0	0	0	0	4.02524	0	1.35573	0	4.02999	0	2.99902	TEM_CD8+
ATTGGACGTGCCTTGG-1	0	0	0	1.10997	0.70168	1.92222	2.09433	0	0	0	0	0	0	0	0	2.58065	0	0	1.62306	0	3.07329	2.43909	0	0	0	2.83839	0	0	0	0	2.5229	2.58065	0	0.70168	3.78941	Monocytes_intermediate
GCTTCCACATGTAGTC-1	0	0	0	0	0	0	0	0	0	0	0	2.57309	0	0	0	0	0	0	0	4.23907	0	0	0	0	0	2.89361	0	0	0	0	0	0	0	0	3.70978	NK_CD56_bright_activated
TCATTACTCCAGTATG-1	1.23688	0	0	0	0	0	0	0	0	0	0	0	0	0	0	0	0	0	0	0.0860204	0	0	1.23688	2.62845	0	0	0	0	0	0	0	0	0	0	0	NK_CD56_bright_activated
CACAAACGTCTCTTTA-1	2.5101	0	0	2.14446	0	0	0	1.56207	0	0	0	0	2.14446	0	0	0	0	0	0	0	0.325693	0.247456	2.5101	0	0	0	0	0	3.71299	0	0	0	0	0	0	T4_memory
CACTCCATCGAGCCCA-1-1	2.93067	0	0	0	0	0	0	0	0	0	0.818527	0.818527	0	0	0	0	0	0	0	0	0	0	2.93067	0	0	0	0	2.87703	0	0	5.86186	0	0	0	0	cDC2
GACTGCGGTAGCGTCC-1	0	0	0	0	0	0	0	0	0	0	0	0	2.24044	0	0	0	0	1.1312	0	3.1528	0.318835	0	0	2.20344	0	0	0	0	0	0	3.18847	0	0	0	0	T8_activated
CAGCTGGGTGTGACCC-1	0	2.4028	0	0	0	0.624675	0.928826	0	0	0	0	1.40194	0.928826	0	0.928826	0	0	1.7218	0	3.35487	3.06181	1.20042	0	0	0	1.08324	0.928826	0	0	0	3.27504	0	2.4028	0	2.35193	iNKT_cells
TCTCTAATCCCAAGAT-1	0	0	0	4.24044	0	0	3.69157	0	0	0	0	0	0	0	0	0	0	0	1.773	0	1.17146	0	0	0	0	0	0	0	0	0	3.40533	0	0	0	2.96847	Monocytes_classical
GCGACCAGTATAGTAG-1	0	0	0	2.0484	0	2.78856	1.70541	0	0	0.754201	0	0	0	0	0	3.00273	0	0	2.0484	4.38427	0	0	0	0	0	1.89173	0	0	0	0	3.4935	3.00273	0	0	0	Monocytes_non-classical
TCTGAGAAGCATGGCA-1	0	0	0	3.77814	0.99672	1.02178	1.2709	0	0	0	0	0	0	0	0	2.16243	0	0	1.2709	0	0	0	0	0	0	0	0	0	0	0.99672	4.63659	2.16243	0	0.99672	3.93309	Macrophages
CATGACATCTGGTGTA-1	0	0	0	2.30465	1.18024	0.947335	1.47767	0	0	0	0	0	0	0	0	2.04969	0	0	0.754984	0	0	0	0	0	0	0	0	0	0	0.754984	3.69291	2.04969	0	1.18024	5.03115	Monocytes_intermediate
CTGCCTACAGTGAGTG-1	2.36458	4.97616	0	0	0	0	0	0	0	0	0	0	0	0	0	0	0	0	0	5.01852	3.15813	0	2.36458	0	0	0	0	1.46353	0	0	3.50723	0	4.97616	0	0	B_cells_naive
CGTTGGGGTCCAGTTA-1-1	1.89786	0	0	0	0	0	0	0	0	0	0	1.89786	3.1649	1.89786	0	0	0	0	0	0	0	0	1.89786	3.44013	0	0	0	0	0	0	0	0	0	0	2.35869	T4_memory
TGTTCCGCACCGGAAA-1	0	0	0	0	0	0	0	0	0	0	0	2.53921	2.53921	0	0	0	0	0	0	0	0	0	0	0	0	0	0	0	0.885538	0	5.10898	0	0	0	0	T_regs
CACATTTAGCCAGAAC-1	0	0	0	0	0	0	0	0	0	0	0	5.069	0	0	0	0	0	0	2.50853	5.27963	0	0.891194	0	3.1935	0	4.45034	0	0	0	0	0	0	0	0	3.79867	NK_CD16_bright
GAACCTACATGCCACG-1	0	0	0	0	0	0	0	0	0	0	0	4.84658	0	0	0	0	0	0	2.44455	5.86986	2.07893	0	0	4.45645	0	1.90994	0	0	4.14524	0	0	0	0	0	2.38564	TMRA_CD8+
GGAAAGCCAATCGAAA-1	0	0	0	1.2494	0	2.54272	2.13591	0	0	0	0	0	0	0	0	2.91331	0	0	1.2494	0	0.336642	0	0	0	0	0	0	0	0	0	0	2.91331	0	0	2.17866	Monocytes_classical
CACCACTGTGTCAATC-1	0	0	0	0	0	0	0	0	0	0	0	4.3484	2.35559	3.6681	0	0	0	0	0	4.45981	2.27799	2.51868	0	3.97381	0	0	0	0	1.59466	0	0	0	0	0	3.83905	TEM_CD8+
GAGCAGAAGATCCCGC-1	2.23299	6.39301	0	0	0	0	0	0	0	0	0	0	1.87974	0	0	0	0	0	0	5.4088	0	0.724368	2.23299	0	0	0	0	0	5.00115	0	0	0	6.39301	0	0.693029	T4_naive
GTTCTCGTCCTTAATC-1-1	1.57024	0	0	0	0	0	0	0	0	0	0	0	1.57024	0	0	0	0	0	0	5.0537	0	0	1.57024	0	0	0	0	0	4.14908	0	0	0	0	0	4.3852	T4_naive
TTAGTTCAGGATCGCA-1	0	3.99629	0	0	0	0.399636	0	0	0	0	0	1.40394	1.11431	0	0	0	0	0.704944	0	0	3.08994	0	0	0	0	0	0	0	3.19181	0	5.84422	0	3.99629	0	0	T_regs
TGTCCCACAGCTGCTG-1	0	5.99067	0	1.62263	0	0	0	0	0	0	0	4.90669	0	0	0	0	0	0	1.62263	5.03348	0	0	0	0	0	3.0342	0	0	0	0	0	0	5.99067	0	2.22587	NK_CD16_bright
GTAACTGAGCAATCTC-1-1	0	0	0	0	0	0	0	0	0	0	0	0	0	0	0	0	0	0	0	0	4.41048	1.38019	0	0	0	0	0	0	1.35577	0	2.90808	0	0	0	0	iNKT_cells
TACGGGCGTAAAGTCA-1	0	3.12488	0	0	0	0	0	0	0	0	0	0	0	0	0	0	0	0	0	1.23165	1.13839	0	0	0	0	0	0	0	3.76998	0	0	0	3.12488	0	0	T4_memory
TGGGAAGCAATAGCAA-1-1	0	3.36546	0	0	0	0	0	0	0	0	0	0	1.74407	1.74407	0	0	0	0	0	5.30325	0.122751	0	0	0	0	0.346001	0	0	0	0	4.60826	0	3.36546	0	3.68329	B_cells_naive_activated
AACGTTGTCCAGTATG-1	0	5.30567	0	0	0	0	0	0	0	0	0	0	0	0	0	0	0	2.02562	0	1.86202	2.84137	0	0	0	0	0	0	0	2.7915	0	0	0	5.30567	0	0	T_regs
CTGAAGTTCACAGGCC-1	0	2.34938	0	0	0	0.214908	0	0	0	0	0	0	1.91526	0	0	0	0	0	0	0	0.657149	0	0	0	0	0	0	0	1.30179	0	3.87747	0	2.34938	0	0	T4_activated
CCTTCGATCTGCAGTA-1	0	2.64382	0	0	0	0	0	0	0	0	0	1.65591	0	0	0	0	0	0	0	3.86359	0.420357	0	0	0	0	0.841202	0	0	0	0	5.78323	0	2.64382	0	1.58244	NK_CD16_bright_activated
CGAGCACTCGGAAACG-1	0.801553	0	0	0	0	0	0	0	0	0	0	0	2.3825	0	0	0	0	0	0	0	2.92601	0	0.801553	0	0	0	0	0	2.51708	0	0	0	0	0	0.668976	T_regs
ACTTTCACAGTCGTGC-1	0	0	0	0	0	0	0	0	0	0	0	2.00461	2.00461	0	0	0	0	0	0	0.730964	1.02834	0	0	1.68646	0	0	0	0	0	0	3.42476	0	0	0	0	NK_CD56_bright_activated
CGACCTTCACCCATTC-1	0	0	0	3.18926	0	2.27015	1.27693	0	0	0	0	0	0	0	0	2.42855	0	0	0	0	2.80716	3.3452	0	0	0	0	0	0	0	0	5.08799	2.42855	0	0	0.576915	cDC1
GACCTGGCATCTCCCA-1	0	0	0	4.05577	0	0	2.42608	0	0	0	0	0	0	0	0	1.81763	0	0	0	0	0	0	0	0	0	0	0	0	0	1.27497	4.85043	1.81763	0	0	3.39833	cDC1
CACAGTAGTCGCTTCT-1	0	0	0	0	0	0	0	0	0	0	0	4.22279	0	0	0	0	0	0	0	5.72466	4.67871	0	0	0	0	0	0	0	2.26712	0	0	0	0	0	0.71086	TMRA_CD8+
GGAGCAAGTACAGCAG-1	1.27553	0	0	0	0	0	0	0	0	0	0	0	0.620683	0	0	0	0	1.00078	0	0	2.3399	0	1.27553	0	0	0	0	0	1.14004	0	0	0	0	0	0	T4_activated
ACGGGCTTCTACCAGA-1	2.47522	5.4655	0	0	0	0	0	0	0	0	0	1.15589	0	0	1.15589	0	0	0	0	5.29059	0	0	2.47522	0	0	0	1.15589	0	0	0	0	0	5.4655	0	0	B_cells_memory
GTTCGGGAGCTCCTCT-1	2.78601	2.70559	0	0	0	0	0	0	0	0	0	0	0	0	0	0	0	1.26301	0	5.15946	2.48232	0	2.78601	3.94409	0	1.77072	0	0	0.659699	0	2.54722	0	2.70559	0	0	T8_naive
CGGACGTTCTACTTAC-1-1	2.51702	0	0	0	0	0	0	0	0	0	0	2.15111	1.56803	0	0	0	0	0	0	3.22596	1.47131	0	2.51702	0	0	0	0	0	1.76395	0	3.93352	0	0	0	0	T_regs
AGTGGGATCTGCAGTA-1	0	3.84649	0	0	0	0	0	0	0	0	0	4.56755	0	0	0	0	0	0	1.57118	5.69155	0	0	0	0	0	4.34016	0	0	0	0	0	0	3.84649	0	0.0194426	NK_CD16_bright
CCACTACCAGCCACCA-1	0	0	0	0	0	0	0	0	0	0	0	0	0	0	0	0	0	1.31498	0	0	0	0	0	0	0	0	0	0	2.8052	0	4.33681	0	0	0	0	T4_activated
CGTCACTAGTGTTGAA-1	0	4.0987	0	0	0	0	0	0	0	0	0	0	0	0	0	0	0	0	0	0	3.56691	0	0	0.196074	0	0	0	0	2.6282	0	4.802	0	4.0987	0	3.62286	iNKT_cells
CTGTGCTAGGAACTGC-1	0	4.9327	0	0	0	0	0	0	0	0	0	0	3.13241	0	0	0	0	0	0	0	3.31046	0	0	0	0	0	0	0	3.99404	0	0	0	4.9327	0	0	T4_memory
CCACTACCAAGTACCT-1	0	3.03752	0	0	0	0.0476155	0	0	0	0	0	0	1.18584	0	0	0	0	1.18584	0	3.54361	3.07253	0.525657	0	2.38088	0	0	0	2.18563	2.54703	0	4.96485	0	3.03752	0	3.19663	iNKT_cells
GCTGCGAAGTCTCAAC-1	0.555201	0	0	0	0	0	0	0	0	0	0	0.315647	1.46795	0	0	0	0	1.37856	0	2.56835	1.7396	0	0.555201	0	0	0	0	0	1.78016	0	4.02156	0	0	0	0.708011	T4_activated
CCATGTCTCATAGCAC-1	0	0	0	0	0	0	0	0	0	0	0	2.0292	2.0292	0	0	0	0	0	0	0	1.2173	0	0	0	0	0	0	0	0	0	5.98321	0	0	0	4.98195	cDC1
GACGGCTTCCTCTAGC-1	0	1.40966	5.80729	0	0	1.17061	0	0	0	0	0	0	0	0	0	0	0	0	0	3.80627	0	1.49268	0	0	0	0	0	0	2.37386	0	2.41372	0	1.40966	0	2.24446	Plasma_cells
AGTAGTCTCCGTAGGC-1	2.07014	4.93574	0	1.19654	0	0	0	0	0	0	0	0	0	0	0	0	0	0	0	5.08109	0	0	2.07014	0	0	0	0	0	3.94453	1.19654	0	0	4.93574	0	0	T4_naive
TTGGCAAGTCTCTCTG-1	0	3.64185	0	0	0	0	0	0	0	0	0	0	2.43168	0	0	0	0	0	0	3.21371	0	0	0	0	0	0	0	0	4.59448	0	0	0	3.64185	0	3.02878	T4_naive
CATCAGAGTTCCCTTG-1	0	0	0	1.6808	0	0	0	0	0	0	0	4.62012	2.64685	2.27621	0	0	0	0	1.6808	5.79583	0	0	0	3.58576	0	0	0	0	2.79836	0	0	0	0	0	3.92613	TMRA_CD8+
CAGCGACGTAAGTGTA-1	0	4.27127	0	0	0	0.950454	0	0	0	0	0	0	0	0	0	0	0	0	0	5.97628	1.53295	3.48844	0	2.6892	0	0	0	1.00125	0	0	3.92231	0	4.27127	0	3.06355	B_cells_naive_activated
ATGGGAGGTAGCCTAT-1	0	5.76092	0	0	0	0	0	0	0	0	0	3.75724	0	0	0	0	0	0	0	0	1.77159	0	0	4.02952	0	0	0	0	3.21389	0	0	0	5.76092	0	0	T_regs
CATCAAGCACAGACAG-1	0	0	0	1.80195	1.80195	0	0	0	0	0	0	0	0	0	0	2.40901	0	0	0	0	2.57118	0	0	0	0	0	0	0	0	0	4.13933	2.40901	0	1.80195	3.68752	Monocytes_classical
CAAGAAAAGGAGTTGC-1-1	0	0	0	0	0	0	0	0	0	0	0	0	1.55019	0	0	0	0	1.78336	0	3.08978	0	0	0	0	0	0	0	0	2.19152	0	2.56662	0	0	0	0	T4_activated
TGGTTAGGTGAACCTT-1	0	0	0	0	0	0	0	0	0	0	0	0	2.04928	0	0	0	0	1.47731	0	3.13852	0	0	0	0	0	0	0	0	3.40706	0	0	0	0	0	0	T4_activated
CATGACAGTACACCGC-1	0	2.47402	0	0	0	0	0	1.34656	0	0	0	0	0	0	1.62198	0	0	0.340969	0	4.40311	0	0	0	0	0	0	1.62198	0	0	0	3.13536	0	2.47402	0	0	B_cells_memory_activated
GTTCGGGTCGGCATCG-1	0.688622	1.92651	0	0	0	0	0	0	0	0	0	0	1.09257	1.09257	0	0	0	1.3795	0.688622	3.58662	0	0	0.688622	2.94038	0	0	0	0	1.63917	0	2.57881	0	1.92651	0	0	T8_activated
GTCATTTCACATGTGT-1	0	0	0	1.76724	0	0	1.44373	0	0	0	0	0	0	0	0	2.01128	0	0	0	0	0	0	0	0	0	0	0	0	0	0	5.74166	2.01128	0	0	0.806224	Monocytes_intermediate
GCCAAATGTTACAGAA-1	0	0	0	0	0	0	0	0	0	0	0	0	1.79658	0	0	0	0	1.79658	0	3.99761	0.782857	0	0	0	0	0	0	0	3.61544	0	1.04724	0	0	0	0	T4_activated
CAAGATCTCGAACTGT-1	0	1.67081	0	0	0	0	0	0	0	0	0	2.88577	1.34013	2.50783	0	0	0	0	0	1.14062	1.92709	0.831108	0	3.62402	0	0	0	0	2.52735	0	0	0	1.67081	0	3.70641	MAIT_cells
CACCACTGTCCGAATT-1	0	0	0	1.16151	0	0	1.68446	0	0	0	0	0	0	0	0	0	0	0	0	0	0	0	0	0	0	0	0	0	0	0	4.64963	0	0	0	3.14117	Macrophages
GAATAAGGTGTGGTTT-1	0.854593	0	0	0	0	0	0	0	0	0	0	0	0.854593	0	0	0	0	1.30856	0	0.650918	0	0	0.854593	0	0	0	0	0	1.77885	0	0	0	0	0	0	T4_activated
ATAAGAGAGTCGAGTG-1	0	0	0	2.89307	0	1.07675	0	0	0	0	0	1.66055	1.66055	0	0	2.25385	0	0	0	0	2.83822	0	0	0	0	0	0	0	0	0	4.88268	2.25385	0	0	4.3178	cDC1
GTATTCTAGACACTAA-1	0	0	0	2.22655	0	0	0	0	0	0	0	3.25051	2.86423	0	0	0	0	0	0	0	0	0	0	3.29949	0	0	0	0	1.53176	0	0	0	0	0	0	MAIT_cells
GGTATTGCATACTACG-1	0	0	0	0	0	0	0	0	0	0	0	0	0	0	0.935274	0	0	0	0	3.19335	0	0	0	0	0	0	0.935274	0	0	0	3.86576	0	0	0	0	B_cells_memory_activated
GTCTCGTCATTCCTGC-1	0.917663	0	0	0	0	0	0	0	0	0	0	1.70662	0	1.38801	0	0	0	1.38801	0	2.47917	2.30407	0	0.917663	2.06638	0	0	0	0	1.82055	0	4.00059	0	0	0	1.94334	T8_activated
CGGGTCAAGCTAGTCT-1	0	0.0592252	0	0	0	0	0	0	0	0	0	0	0	0	0	0	0	0	0	5.15366	0	0.322527	0	0	1.1747	2.71515	0	0	0	0	4.75953	0	0.0592252	0	1.84704	NK_CD56_bright_activated
CGTAGGCCATCTCCCA-1	0	0	0	0	0	0	0	0	0	0	0	0	2.62857	0	0	0	0	0	0	0	3.25262	0	0	0	0	0	0	0	3.24696	0	0	0	0	0	0	T4_memory
AGAGCGACATGGTAGG-1	0	0	0	0	0	0	0	0	0	0	0	2.87495	0	0	0	0	0	0	2.23668	0	0	0	0	0	0	0	0	0	0	0	0	0	0	0	0	T4_activated
CACAGTACACTCTGTC-1-1	0	3.16789	0	0	0	0	0	1.1393	0	0	0	0	0	0	1.65807	0	0	0	0	2.65738	0	0	0	0	0	0	1.65807	0	0	0	5.27787	0	3.16789	0	0	B_cells_memory_activated
TTCTTAGAGACTACAA-1-1	0	0	1.4427	0	0	0	0	0	0	0	0	4.36399	0	1.4427	0	1.4427	0	0	0	5.65681	0	0	0	2.87932	0	0	0	0	4.39406	0	3.07763	1.4427	0	0	2.80695	TMRA_CD8+
AGAGCTTAGCTGCCCA-1	1.48565	0	0	0	0	0	0	0	0	0	0	2.05869	2.05869	0	0	0	0	0	0	0	3.90733	0	1.48565	0	0	0	0	0	3.73673	0	4.57018	0	0	0	2.70052	T4_memory
CCAGCGATCACTATTC-1	2.37057	0.0630298	0	0	0	0	0	0	0	0	0	4.4811	0	0	0	0	0	0	0	0	2.47595	0	2.37057	0	0	0	0	0	0	0	1.60253	0	0.0630298	0	2.68449	TCM_CD8+
TGAGCATAGAACTGTA-1	0	0	0	0	0	1.22399	0	0	0	0	0	4.16901	1.29531	0	0	0	0	1.84123	1.84123	5.48149	2.77664	0	0	3.55679	0	0.544573	0	0	4.14591	0	6.03173	0	0	0	3.25949	TMRA_CD8+
TCGAGGCCAGGAATCG-1	2.6214	0	0	0	0	0	0	0	0	0	0	0	0	0	0	0	0	0	0	5.08485	2.57016	0	2.6214	0	0	2.06857	0	0	1.40713	0	0	0	0	0	2.26631	iNKT_cells
ACCGTAAAGTTATCGC-1	0.681965	4.07795	0	0	0	0	0	0	0	0	0	0.398024	1.36947	0	0	0	0	1.36947	0	2.95449	0	0	0.681965	0	0	0	0	0	1.95959	0	0	0	4.07795	0	0	T4_activated
AAGGTTCAGTACACCT-1	0	2.24211	1.3776	0	0	0	0	0	0	0	0	0	0	0	1.93597	0	0	0	0	2.86787	0	0	0	0	0	0	1.93597	0	0	0	3.29415	0	2.24211	0	0	B_cells_memory_activated
TGCCAAATCCGAGCCA-1	0	0	0	0	0	0	0	0	0	0	0	0	0	0	0	0	0	2.83895	0	0	3.70039	0	0	0	0	0	0	0	3.44034	0	0	0	0	0	0	T_regs
TCGGGACGTGTTCTTT-1	0	0	0	0	0	0	0	0	0	0	0	2.4424	0	0	0	0	0	0	0	0	0	0	0	0	0	0	0	0	0	1.50412	5.61157	0	0	0	3.83259	cDC1
TTGCCGTCACCTTGTC-1	0	0	0	3.55224	2.00895	1.68745	2.2049	0	0	0	0	0	0	0	0	3.50488	0	0	0	0	0.39476	0	0	0	0	0	0	0	0	0.960831	3.13997	3.50488	0	2.00895	3.2643	cDC1
AGGCCGTAGGTAGCCA-1	1.04238	0	0	0	0	0	0	0	0	0	0	0.799298	1.54157	0.477469	0	0	0	1.23778	0	0	3.11139	0	1.04238	2.01813	0	0	0	0	3.05099	0	4.94524	0	0	0	0	T_regs
ACCCACTTCAACACGT-1	0	0	0	0	0	0	0	0	0	0	0	0	2.12232	0	0	0	0	0	0	0	0	0	0	3.14686	0	0	0	0	4.09877	0	5.08126	0	0	0	0	T8_activated
GTGCGGTAGCTCTCGG-1-1	0	0	0	0	0	0	0	0	0	0	0	3.62465	1.88967	0	0	0	0	0	0	0	1.72826	0	0	3.91229	0	0	0	0	2.4672	0	0	0	0	0	2.48482	TCM_CD8+
ATCCGAATCAATACCG-1	0	0	0	0	0	0	0	0	0	0	0	0	0	0	0	0	0	1.76056	0	0	0	0	0	0	0	0	0	0	1.47833	0	3.96191	0	0	0	0	T_regs
CAACCAACATGTCTCC-1	0	0	0	0	0	0	0	0	0	0	0	1.64567	1.64567	0	0	0	0	0	1.64567	0	0	0	0	0	0	0	0	0	0	0	0.729084	0	0	0	0	T4_activated
CGGACTGGTCTCACCT-1	3.68606	4.47738	0	0	0	0	0	0	0	0	0	0	3.4067	0	0	0	0	0	0	2.06886	4.35729	0	3.68606	0	0	0	0	0	3.56239	0	0	0	4.47738	0	3.80553	T4_naive
CATATGGTCCATGAGT-1	0	0	0	3.92856	0	1.63988	3.59993	0	0	0	0	0	0	0	0	2.09422	0	0	0	0	0	1.94848	0	0	0	1.15976	0	0	0	0	6.20647	2.09422	0	0	4.34923	Monocytes_intermediate
CTACGTCCAGATGGCA-1	0	0	0	0	0	0	0	0	0	0	0	0	2.74383	0	0	0	0	0	0	0	3.30708	2.89705	0	0	0	0	0	0	3.60939	0	0	0	0	0	2.8696	T4_memory
CAGCCGATCTTCGGTC-1	1.51382	0	0	0	0	0	0	0	0	0	0	0	1.51382	1.51382	0	0	0	1.51382	0	1.31546	0	0	1.51382	3.37627	0	0	0	0	2.10185	0	0	0	0	0	0	T8_activated
CCACCTATCGCCCTTA-1	0	0	0	1.96369	1.62604	1.24005	1.11247	0	0	0	0	0	0	0	0	0	0	0	1.11247	0	0	0	0	0	0	0	0	0	0	0	5.68406	0	0	1.62604	0	Macrophages
CGTTGGGGTCCAGTGC-1-1	0.536765	0	0	4.09382	1.66066	1.95176	1.89967	0	0	0	0	0.536765	0	0	0	1.51564	0	0	1.34596	0	2.40624	0	0.536765	0	0	0	0	0	0	0.884152	4.82859	1.51564	0	1.66066	3.29181	cDC1
TCTGGAAGTTCTGGTA-1	2.33286	3.40314	0	0	0	0	0	0	0	0	0	0	2.33286	0	0	0	0	0	0	4.27681	0	0	2.33286	0	0	0	0	0	3.52863	0	0	0	3.40314	0	2.95909	T4_naive
GGTGCGTAGCCAGTAG-1	0	0	0	2.70319	1.33116	1.07104	1.33116	0	0	0	0	1.88265	0	0	0	2.49665	0	0	0	0	1.40122	0.464414	0	0	0	0	0	0	0	0	4.39292	2.49665	0	1.33116	4.42605	Monocytes_classical
TTTGTCAGTTTGTTGG-1	2.53588	0	0	0	0	0	0	0	0	0	0	1.58429	0	2.16924	0	0	0	0	0	5.80224	0	0	2.53588	4.26661	0	0	0	0	2.71921	0	0	0	0	0	1.66139	T8_naive
TGTATTCTCATCGATG-1-1	1.44183	4.79355	0	0	0	0	0	0	0	0	0	4.32087	0	0	0	0	0	0	0	3.44727	0	0	1.44183	0	0	1.48199	0	0	4.02474	0	0	0	4.79355	0	1.42061	T_gd
CGTGAGCGTACCGTTA-1	0	0	0	1.50728	0	0	0	0	0	0	0	0	0	0	0	1.50728	0	0	0	0	0	0	0	0	0	1.12033	0	0	0	0	4.7557	1.50728	0	0	3.98666	cDC1
GACGTGCAGTGAAGTT-1	1.21328	2.25519	0	0	0	0	0	0	0	0	0	1.74554	1.74554	0	0	0	0	0	0	3.15619	1.60217	0	1.21328	0	0	0	0	0	3.21778	0	0	0	2.25519	0	0	T4_memory
CAGAGAGGTTAAAGTG-1-1	0	0	0	0	0	0	0	0	0	0	0	4.50785	2.73152	2.46531	0	0	0	0	0	0	3.91403	1.50135	0	4.13019	0	0	0	0	3.73746	0	0	0	0	0	0	TEM_CD8+
TCGGTAAGTAGGACAC-1	0	0	0	2.73627	1.63368	1.86674	2.97308	0	0	0	0	0	0	0	0	2.59287	0	0	1.11885	0	1.75569	0	0	0	0	0	0	0	0	0	3.90753	2.59287	0	1.63368	1.91707	cDC1
GTCACGGAGAAAGTGG-1-1	0	0	0	0	0	0	0	0	0	0	0	2.96412	0	0	0	0	0	1.72177	0	0	1.76865	0	0	3.46338	0	0	0	0	2.8667	0	5.08037	0	0	0	0	T8_activated
CAGGTGCTCTTGAGAC-1	0	2.84957	0	0	0	0	2.01987	0	0	0	0	0	0	0	0	0	0	0	0	0	0	0	0	5.23926	0	0	0	0	3.71255	0	0	0	2.84957	0	3.919	iNKT_cells
GAACGGAGTCCAACTA-1	0	1.20926	0	0	0	0	0	0	0	0	0	0	1.42201	0	0	0	0	1.42201	0	4.4933	0	0	0	1.00028	0	0	0	0	2.80174	0	4.07591	0	1.20926	0	0	T4_activated
TCGAGGCCATGGTTGT-1	0	2.27426	0	0	0	0	0	0	0	0	0	3.46046	2.2833	1.68723	0	0	0	0	1.68723	1.82439	3.42161	1.67789	0	3.32194	0	0	0	0	4.35447	0	0	0	2.27426	0	0	TEM_CD8+
AGTGAGGGTCAATACC-1	2.30438	3.98957	0	0	0	0	0	0	0	0	0	0	2.94633	0	0	0	0	0	0	4.54444	0	0	2.30438	3.0451	0	0	0	0	2.67384	0	0	0	3.98957	0	3.7435	T8_naive
AGCAGCCCATACTCTT-1	0	3.70531	0	0	0	0	0	0	0	0	0	0	0	0	0	0	0	0	0	3.05482	4.18944	3.06981	0	0	0	0	0	0	2.71811	0	0	0	3.70531	0	4.81226	iNKT_cells
AAAGCAAGTCTGGAGA-1	0	3.29488	0	0	0	1.3162	0	0	0	0	0	0	2.19114	0	0	0	0	0	0	4.04585	0	0	0	0	0	0	0	0	1.74825	0	0	0	3.29488	0	3.23231	T4_naive
GCTGCTTCAATGTAAG-1	0	0	0	0	0	0	2.43906	0	0	0	0	0	0	0	0	0	0	0	3.08761	0	1.09153	0	0	0	0	0	0	0	0	0	0	0	0	0	2.97506	Monocytes_intermediate
TTTATGCGTCTGGTCG-1	0	0	0	2.55284	0	0	0	0	0	0	0	0	0	0	0	0	0	0	0	0	0	0	0	0	0	0	0	0	0	0	0	0	0	0	0.722884	Macrophages
TGAGCCGAGAAACCTA-1	0	6.29898	1.53201	0	1.53201	0	0	1.53201	0	0	0	0	0	0	1.53201	0	0	0	0	4.7727	0	0	0	0	0	0	1.53201	0	0	0	0	0	6.29898	1.53201	0	B_cells_naive
GTGCAGCAGTGTGAAT-1	0	0	0	0	0	0	0	0	0	0	0	4.66695	2.47659	2.74304	0	0	0	0	1.53332	6.52382	0	0	0	4.90226	0	0	0	0	4.20667	0	0	0	0	0	2.52807	TMRA_CD8+
CAGCTAAGTTAAGATG-1	1.29732	2.42823	0	0	0	0	0	1.5525	0	0	0	0	0	0	1.05139	0	0	0.724543	0	2.74561	0	0	1.29732	0	0	0	1.05139	0	0	0	3.69475	0	2.42823	0	0	B_cells_memory_activated
ATTACTCGTCGGCTCA-1	0	0	0	2.33058	0	2.28963	0	0	0	0	0	0	0	0	0	0	0	0	0	0	3.50033	0	0	0	0	0	0	0	0	0	6.74095	0	0	0	0	Monocytes_intermediate
CCCAGTTAGACATAAC-1	0.991915	0	0	0	1.47996	2.05945	0	0	0	0	0	1.47996	0	0	0	0	0	0	0	1.89105	2.97074	0	0.991915	3.27586	0	0	0	0	2.4075	0	6.69918	0	0	1.47996	4.40806	Monocytes_non-classical
ACACCAAGTGCCTGCA-1	0	0	0	0	2.24344	0	1.65113	0	0	0	0	0	0	0	0	2.12495	0	0	0.719405	0	0	0	0	0	0	0	0	0	0	0	5.25181	2.12495	0	2.24344	4.87707	Macrophages
TTGAACGAGCGATGAC-1-1	0	2.7188	0	0	0	0	0	0	0	0	0	1.27186	0	0	0	0	0	1.81401	0	1.9952	2.42038	0.740004	0	1.07808	0	0.669824	0	0	1.50787	0	3.21389	0	2.7188	0	2.08397	iNKT_cells
CGTTAGAAGACAGAGA-1	0	4.58304	0	0	0	0	0	0	0	0	0	0	0	0	0	0	0	0	0	0	3.76796	0	0	0	0	1.83104	0	0	2.90403	0	0	0	4.58304	0	0	T4_memory
TCAGCAATCGTCTGCT-1	2.93949	0	0	0	0	0	0	0	0	0	0	3.60583	0	2.29788	0	0	0	0	0	3.62719	0.153991	0	2.93949	0	0	0	0	0	0	0	3.67833	0	0	0	0.408775	NK_CD56_bright_activated
TGACAACGTTGTGGAG-1	0	5.5123	0	0	0	0	0	0	0	0	0	0	0	0	0	0	0	0	0	0	2.60266	0	0	0	0	0	0	0	0	0	0	0	5.5123	0	0	T4_memory
TGGTTAGTCGAACGGA-1	0	0	0	0	0	0	0	0	0	0	0	4.61514	0	2.49414	0	0	0	0	0	3.05896	0	0	0	3.26695	0	0	0	0	0	0	3.91838	0	0	0	1.98828	TEM_CD8+
CTTGGCTGTGTTCTTT-1	0	0	0	2.52839	0	0	0	0	0	0	0	4.07187	3.18083	0	0	2.52839	0	0	0	4.39274	0	0	0	3.71196	0	0	0	0	1.73632	0	3.62398	2.52839	0	0	4.01787	TEM_CD8+
GCACATAGTGAAATCA-1	1.9656	1.72751	0	0	0	0	0	0	0	0	0	0	0	0	0	0	0	0	1.9656	0	2.65201	0	1.9656	0	0	0	0	0	3.12793	0	0.040574	0	1.72751	0	0	T4_memory
TTTGGTTCAACCGCCA-1	0	0	0	0	0	0	0	0	0	0	0	3.83902	2.78254	0	0	0	0	0	0	0	4.03755	3.45113	0	4.84853	0	0	0	0	3.01475	0	4.15321	0	0	0	2.81537	TCM_CD8+
CATCGAACAGCAGTTT-1-1	0	3.07351	0	0	0	0	0	0	0	0	0	0.404499	1.25069	0	0	0	0	1.25069	0	0	1.63328	0	0	0	0	0	0	0	0	0	0	0	3.07351	0	0	T4_activated
TTTGCGCGTGTCGCTG-1	0	0	0	0	0	0	0	0	0	0	0	0	1.63603	0	0	0	0	0.779946	0	0	0.823736	0	0	0	0	0	0	0	0	0	3.87222	0	0	0	0	T4_activated
CCTTACGCAATCGAAA-1	0	0	0	0	0	0	0	0	0	0	0	4.07832	2.11091	0	0	0	0	0	0	5.88675	0	2.76858	0	1.43626	0	0	0	0	3.55277	0	3.5639	0	0	0	0.452598	TMRA_CD8+
GTTCTCGAGGGTGTGT-1	1.02766	0	0	0	0	0	0	0	0	0	0	0	0	0	0	0	0	1.85373	0	0	3.27784	0	1.02766	0	0	0	0	0	3.20849	0	5.30755	0	0	0	3.31928	T_regs
CAGCTGGAGAGGTTAT-1	1.31681	3.95921	0	0	0	0	0	0	0	0	0	0	2.2186	0	0	0	0	0	0	3.42818	0	0	1.31681	0	0	0	0	0	0.92768	0	3.53015	0	3.95921	0	0	T4_activated
CGTAGCGCAGGATCGA-1	1.61008	0	0	0	0	0	0	0	0	0	0	0	1.9466	0	0	0	0	0	0	0	4.15409	0	1.61008	0	0	0	0	0	3.93335	0	0	0	0	0	2.23422	T4_memory
CAGAGAGGTTGATTGC-1	0	0	0	0	0	0	0	0	0	0	0	5.09783	0	0	0	0	0	0	0	5.31921	0	0	0	0	0	3.74651	0	0	0	0	0	0	0	0	4.06515	NK_CD16_bright
CACATTTGTATATGAG-1-1	0	0	0	2.02535	1.59883	2.12489	3.03188	0.505537	0	0	0	0.839734	0	0	0.839734	2.69567	0	0	1.59883	0	2.73324	0.9769	0	0	0	0	0.839734	0	0	0.505537	4.89496	2.69567	0	1.59883	3.84521	Monocytes_classical
ATTACTCGTAGCGTCC-1	0	0	0	2.69075	0	2.72473	1.19103	0	0	0	0	0	0	0	0	2.31864	0	0	2.06323	0	2.83132	0	0	0	0	4.63292	0	0	0	0	0	2.31864	0	0	1.07563	Monocytes_non-classical
GCGCCAATCAACTCTT-1-1	0	0	0	4.20338	0	1.44116	2.25179	0	0	0	0	0	0	0	0	2.45367	0	0	0	0	2.50389	0	0	0	0	0	0	0	0	0	5.19899	2.45367	0	0	1.81212	cDC1
TAGACCACACAACGTT-1	1.49111	4.97017	0	1.49111	0	0	0	0	0	0	0	0	1.49111	0	0	0	0	0	0	3.1807	2.62819	0.866019	1.49111	0	0	0	0	0	1.50115	0	0	0	4.97017	0	0	T4_memory
TGACTTTGTTCGCTAA-1	0	4.28784	0	0	0	0	0	0	0	0	0	0	1.98249	0	0	1.98249	0	0	0	4.49707	2.87574	0	0	0	0	0	0	0	3.354	0	0	1.98249	4.28784	0	0	T4_naive
TTGTAGGGTCCGCTGA-1	0	5.28106	0	0	0	0	0	0	0	0	0	0	0	0	0	0	0	0	0	5.39055	2.6486	0	0	0	0	0	0	0	0	0	0	0	5.28106	0	4.18561	NK_CD56_bright
CGTGTCTCAAGCGAGT-1	0	2.64043	0	0	0	0	0	0	0	0	0	0	0.972183	0	0	0	0	1.24288	0	0	0	0	0	0	0	0	0	0	1.42189	0	4.40641	0	2.64043	0	0	T4_activated
GATCGTAAGGTTACCT-1	0	1.65878	0	0	0	0	0	0	0	0	0	5.17676	2.23923	0	0	0	0	0	0	3.7278	2.78848	0	0	2.40207	0	1.79569	0	0	0	0	0	0	1.65878	0	0	TMRA_CD8+
TTCGAAGGTGAGTGAC-1	0	0	0	1.21281	0.779996	0.982545	1.21281	0	0	0	0	0	0	0	0	2.34677	0	0	1.74499	0	1.71413	0	0	0	0	0.568365	0	0	0	0	4.43936	2.34677	0	0.779996	3.23313	Macrophages
TATTACCTCCTTCAAT-1	1.8009	5.58608	0	0	0	0	0	2.40787	0	0	0	0	0	0	2.40787	0	0	0	0	4.49653	0	0	1.8009	0	0	0	2.40787	0	0	0	0	0	5.58608	0	0	B_cells_naive
ATCCGAACATCACGTA-1	1.42744	0	0	0	0	0	0	0	0	0	0	0	2.35176	0	0	0	0	0	0	5.35401	4.10608	0	1.42744	3.60481	0	0	0	0	2.7214	0	0	0	0	0	2.44616	TCM_CD8+
GCGCAACTCGAGCCCA-1	1.28866	2.26096	0	0	0	0	0	0.838962	0	0	0	0	0	0	2.32217	0	0	0	0	3.19541	0	0	1.28866	0	0	0	2.32217	0	0	0	4.08162	0	2.26096	0	0	B_cells_memory_activated
CCTACCACATTATCTC-1	2.04826	5.9416	0	0	0	0	0	0	0	0	0	0	2.88402	0	0	0	0	0	0	4.82969	0	0	2.04826	0	0	0	0	0	4.64255	0	0	0	5.9416	0	2.71993	T4_memory
AGCGTATAGATGCCAG-1	1.88868	6.06876	0	1.3364	0	0	0	0	0	0	0	0	1.3364	2.70982	0	0	0	0	0	4.66585	0	0	1.88868	4.86838	0	0	0	0	4.27485	0	0	0	6.06876	0	0	T8_naive
ACTGATGTCTCGGACG-1	2.18929	4.66392	0	0	0	0	0	0	0	0	0	0	1.75047	0.950024	0	0	0	1.75047	0	3.84689	2.25753	0	2.18929	3.09263	0	1.13661	0	0	2.20355	0	5.23757	0	4.66392	0	2.64111	T4_memory
ACTGAACCAGCGATCC-1	0.608168	0	0	0	0	0	0	0	0	0	0	1.25595	1.25595	1.64583	0	0	0	1.46977	0	0	1.81746	0	0.608168	3.13501	0	0	0	0	2.60755	0	4.20345	0	0	0	1.29191	MAIT_cells
TTGTAGGGTGCAACTT-1	0	0	0	1.76909	1.76909	0	1.44543	0	0	0	0	0	0	0	0	1.44543	0	0	0	0	1.55928	0	0	0	0	0	0	0	0	0	4.88817	1.44543	0	1.76909	1.70248	Macrophages
TCTATTGTCCAAACTG-1	0	0	0	0	0	0	0	0	0	0	0	2.13938	2.13938	0	0	0	0	0	0	3.74297	0	0	0	0	0	0	0	0	1.99591	0	0	0	0	0	0	B_cells_memory
AGCTCCTAGGAGTAGA-1-1	0	5.61906	0	0	0	0	0	0	0	0	0	2.3608	0	0	0	0	0	0	0	5.51382	0	0	0	0	0	2.8315	0	0	0	0	1.77283	0	5.61906	0	0	NK_CD16_bright_activated
CACAGGCTCCACGTTC-1	0	0	0	0	1.71339	0	2.31208	0	0	0	0	0	0	0	0	2.78248	0	0	1.71339	0	1.34801	0	0	0	0	1.31505	0	0	0	0.922632	1.89986	2.78248	0	1.71339	2.64681	Macrophages
GTGTGCGGTCTGATTG-1	0	4.8286	0	0	0	0	0	0	0	0	0	0	0	0	0	0	0	1.23277	0	0	2.89907	0	0	0	0	0	0	0	2.7043	0	1.19011	0	4.8286	0	0	T_regs
AGGTCATTCTAACCGA-1-1	0	0	0	3.82059	1.92007	0	0.678154	0	0	0	0	0	0	0	0	1.58534	0	0	1.07857	0	0	0.102558	0	0	0	0	0	0	0	0.678154	4.42733	1.58534	0	1.92007	3.39304	Monocytes_classical
CACATTTAGGCTCATT-1	0	0	0	0	0	0	0	0	0	0	0	0	0	0	0	0	0	0	0	5.5302	0.95398	0	0	0	0	1.6849	0	0	0	0	0	0	0	0	4.15855	NK_CD56_bright_activated
AACTCTTCACTCAGGC-1	0	4.82548	0	0	0	0	0	0	0	0	0	0.805513	1.55044	0	0	0	0	0.805513	0	0	4.12363	0	0	0	0	0	0	0	2.34572	0	0.169519	0	4.82548	0	0.344941	MAIT_cells
TCGGGACTCAAACGGG-1	0	0	0	0	0	1.53772	0	0	0	0	0	4.13307	0	0	0	0	0	0	2.79376	5.8311	0	3.00223	0	2.06575	0	0	0	0	3.96064	0	0	0	0	0	3.90979	NK_CD16_bright
CTGCCTAGTTTGTTGG-1	0	0	0	3.06246	1.70999	0.706836	2.5114	0	0	0	0	0	0	1.18309	0	1.70999	0	0	1.18309	0	3.95026	1.83348	0	0	0	0	0	0	0	0	0	1.70999	0	1.70999	5.44496	cDC1
GGCTCGAGTATATGAG-1	0	0	0	0	0	0	0	0	0	0	0	4.01685	0	0	0	0	0	0	0	5.23932	0	2.55893	0	0	0	1.83161	0	0	0	0	0	0	0	0	0	NK_CD16_bright
TCCACACAGTGCGTGA-1	0	3.94511	0	0	0	0.284438	0	0	0	0	0	2.60825	0	0	0	0	0	0	0.944645	5.72599	0	0.605606	0	2.47301	0	4.24933	0	0	0	0	4.97771	0	3.94511	0	3.41602	NK_CD16_bright
TACGGGCTCTACCAGA-1	0	0	0	0	0	2.37639	1.54741	0	0	0	0	0	0	0	0	3.14397	0	0	0	0	0	0	0	0	0	1.9843	0	0	0	0	3.48275	3.14397	0	0	1.23561	Monocytes_intermediate
CCGTGGATCTGTTTGT-1	0	5.37041	0	0	0	0	0	0	0	0	0	0	2.58241	2.58241	0	2.58241	0	0	0	3.22386	3.04636	2.87594	0	0	0	0	0	0	4.45448	0	0	2.58241	5.37041	0	1.68059	iNKT_cells
TTTGGTTCAGGGATTG-1	0	0	0	1.35704	1.35704	1.70785	1.9124	0	0	0	0	0	0	0	0	3.39608	0	0	1.9124	0	1.03463	0	0	0	0	0.518647	0	0	0	1.35704	4.2078	3.39608	0	1.35704	2.39833	Macrophages
CATATGGTCCAAACTG-1	1.12521	0	0	0	0	0	0	0	0	0	0	1.41617	0	0	0.713162	0	0	1.12521	0	3.96193	0	0	1.12521	0	0	0	0.713162	0	0	0	4.61791	0	0	0	0	B_cells_memory_activated
AGCTTGACAATAGCGG-1-1	0	4.86969	0	0	0	0	0	0	0	0	0	4.11164	0	0	0	0	0	0	1.5112	5.52273	4.42818	0	0	0	0	0	0	0	4.05772	0	0	0	4.86969	0	3.30709	TMRA_CD8+
TTGTAGGGTTTGACAC-1	0	0	0	0.745754	0	0	0.745754	0	0	0	0	0.440842	0	0	0	0	0	0.440842	0	0	1.6899	0	0	0	0	0	0	0	0	0	5.56657	0	0	0	2.29231	cDC1
CACAGGCGTGTAAGTA-1	0	0	0	2.03835	0	0	0	1.46764	0	0	0	0	0	0	2.03835	0	0	1.46764	0	0	0	0	0	0	0	0	2.03835	0	0	0	4.65045	0	0	0	0	B_cells_memory_activated
AGTGAGGCACGGATAG-1-1	0	0	0	0	0	0	0	0	0	0	0	2.15446	0	0	0	0	3.17261	0	0	3.48579	0	0	0	0	0	1.29816	0	0	4.11736	0	3.82943	0	0	0	3.21057	T_gd
TCATTACAGTGGAGTC-1	1.97441	2.51581	0	0	0	0	0	0	0	0	0	1.97441	0	0	0	0	0	0	0	3.89118	1.27635	0	1.97441	0	0	0	0	0	2.74806	0	5.2893	0	2.51581	0	0	B_cells_naive_activated
TACAGTGCAATCGGTT-1	0	0	0	2.19253	0	1.54238	0	0	0	0	0	0	0	0	0	3.2138	0	0	2.19253	0	3.06132	0	0	0	0	0	0	0	0	0	6.02492	3.2138	0	0	5.3752	Monocytes_intermediate
ATCCGAATCTGATTCT-1	0	3.13945	0	0	0	0	0	0	0	0	0	0	0	0	0	0	0	0	0	4.50842	2.42354	0	0	0	0	0	0	0	0.324717	0	3.9313	0	3.13945	0	0	T4_activated
ATCTACTTCCGCATCT-1	0	5.72117	0	0	0	0	0	0	0	0	0	0	2.33262	0	0	0	0	0	0	3.74337	2.12659	2.473	0	0	0	0	0	0	4.25499	0	0	0	5.72117	0	0	T4_naive
TATGCCCTCCACTCCA-1	0	0	0	0	0	0	0	0	0	0	0	0	0.920103	0	0	0	0	0.696325	0	2.45117	2.17059	0	0	0	0	0	0	0	2.58311	0	1.37857	0	0	0	0	T8_activated
ACAGCTAGTACTTAGC-1	0	0	0	0	0	0	0	0	0	0	0	1.15763	0	0	0	0	0	0	0	2.61702	0	0	0	2.82003	0	0	0	0	2.16057	0	0.70554	0	0	0	0	T8_activated
GGACAGAGTAATCACC-1	0	0	0	0	0	0	0	0	0	0	0	4.55989	0	0	0	0	0	0	0	5.32282	3.2706	0	0	0	0	1.88631	0	0	0	0	5.24404	0	0	0	0	NK_CD16_bright_activated
GGCGACTTCTAACTGG-1	0	0	0	0	0	0	0	0	0	0	0	4.13954	0	0	0	0	2.16582	0	0	4.40664	3.22245	0	0	0	0	0	0	0	4.33571	0	0	0	0	0	0	T_gd
GCTGCGATCTAACTTC-1	0	0	0	0	0	0	0	0	0	0	0	0	0	0	0	0	0	0	0	0	0	0	0	0	0	1.45693	0	0	0	0	0	0	0	0	4.52043	T_regs
ATTTCTGTCCAGATCA-1-1	0	0	0	0	0	0	0	0	0	0	0	0	0	0	0	0	0	2.62877	0	0	0.964302	0	0	2.7418	0	0	0	0	0.783124	0	3.62578	0	0	0	0	T8_activated
GAATGAACACTTAACG-1	0	2.98879	0	0	0	0	0	0	0	0	0	0	0	0	2.36393	0	0	1.76067	0	4.50693	0	0	0	0	0	0	2.36393	0	0	0	3.13458	0	2.98879	0	0	B_cells_memory_activated
TAGTGGTCAGACTCGC-1	1.76604	5.52892	0	0	1.76604	0	0	0	0	0	0	0	0	0	0	0	0	0	0	4.30954	1.95348	0.394386	1.76604	0	0	0	0	0	3.87955	0	0	0	5.52892	1.76604	2.41206	T4_memory
TGGCGCAGTCAGCTAT-1	0	0	0	0	0	0	0	0	0	0	0	0	0	0	0	0	0	0	0	0	0	0	0	0	0	0	0	0	0	0	4.74477	0	0	0	1.30469	Macrophages
TTGCGTCAGTGGACGT-1	2.35487	3.11677	0	0	0	0	0	0	0	0	0	0	0	0	0	0	0	0	0	4.66796	2.43231	1.51204	2.35487	1.45062	0	0	0	0	1.89902	0	0	0	3.11677	0	0.398932	T4_naive
TAAGCGTAGAAACCAT-1	0	5.68509	0	0	0	0	0	0	0	0	0	0	2.13579	0	0	0	0	0	0	0	3.79388	0	0	0	0	0	0	0	2.43421	0	2.27119	0	5.68509	0	0	T4_memory
CAGAATCCAGCTATTG-1	0	0	0	0	0	0	0	0	0	0	0	4.72489	0	0	0	0	0	0	0	5.44943	2.94833	1.36697	0	1.25555	0	0	0	0	0	0	0.58859	0	0	0	0	TMRA_CD8+
CTCACACGTAACGTTC-1	0	2.34985	0	0	0	0	0	0	0	0	0	4.8093	0	0	0	0	0	0	0	4.42341	0	0	0	0	0	3.36561	0	0	0	0	0	0	2.34985	0	3.18307	NK_CD16_bright
AACACGTCATGGGAAC-1	0	0	0	0	0	0	0	0	0	0	0	0	2.31108	0	0	0	0	0	0	3.37602	3.34954	0	0	0	0	1.99827	0	0	0	0	4.45454	0	0	0	4.42296	NK_CD56_bright_activated
GACGCGTTCGCCTGAG-1	0	0	0	0	0	2.4984	0	0	0	0	0	1.01982	0	0	0	0	0	0	0	0	2.82414	0	0	0	0	0	0	0	3.05674	1.01982	5.7909	0	0	0	3.03267	cDC1
GAATGAATCTAACTTC-1-1	0	0	0	0	0	0	0	0	0	0	0	2.06834	1.19511	0	0	0	0	1.72416	0	0	0	0	0	2.60204	0	0	0	0	3.3789	0	5.32545	0	0	0	0	T8_activated
GGCTCGAGTTTAGGAA-1-1	0	0	0	0	0	0	0	0	0	0	0	4.03833	2.43796	0	0	0	0	0	0	0	0	0	0	0	0	0	0	0	2.80605	0	0	0	0	0	2.68834	TCM_CD8+
GCGCGATAGTAGATGT-1	0	1.88135	0	0	0	0	0	0	0	0	0	4.25082	2.26648	0	0	2.26648	0	0	0	2.63376	0	0	0	0	0	0.517067	0	0	3.10923	0	0	2.26648	1.88135	0	1.62679	MAIT_cells
GTTCTCGCATGCAATC-1	1.44719	0	0	0	0	0	0	0	0	0	0	0	0	0	0	0	0	0	0	4.27338	0.611768	0	1.44719	0	0	0	0	0	0	0	5.38223	0	0	0	0	B_cells_memory_activated
AATCCAGCATGATCCA-1-1	0	0	0	0	0	0	0	0	0	0	0	1.47378	2.40669	0	0	0	0	0.752316	0.752316	3.4461	2.75386	0.970695	0	0	0	0	0	0	0.932357	0	4.42621	0	0	0	0	MAIT_cells
CTGTTTAAGAATTCCC-1	0	3.04044	0	0	0	0	0	0	0	0	0	0	2.1528	0	0	0	0	0	0	4.42168	2.98743	0	0	0	0	0	0	0	2.17321	0	3.74226	0	3.04044	0	0.942348	T_regs
TATGCCCTCAGGCAAG-1	0	0	0	0	0	0	0	0	0	0	0	2.33424	0	1.886	0	0	0	0	0	0	0	0	0	2.4992	0	0	0	0	0	0	5.29238	0	0	0	0	T8_activated
GCTCTGTAGTTAAGTG-1	2.30231	0	0	0	0	0	0	0	0	0	0	0	0	0	0	0	0	1.38606	0	2.41794	1.9963	0	2.30231	0	0	0	0	0	0	0	1.63909	0	0	0	0	T4_activated
CCTAAAGGTCGGATCC-1	0	0	0	3.06246	1.88072	1.3956	1.88072	0	0	0	0	0	0	0	0	1.88072	0	0	1.54873	0	2.95241	0	0	0	0	0	0	0	0	1.04828	4.14466	1.88072	0	1.88072	3.57098	Monocytes_classical
AAGCCGCAGGACACCA-1	0	0	0	0	0	2.10509	0	0	0	0	0	0	0	0	0	0	0	0	0	0	3.90414	0	0	0	0	0	0	0	0	0	6.29968	0	0	0	4.79952	Monocytes_intermediate
CGATCGGCACCAGGCT-1	0	5.36144	0	2.47475	0	0	0	0	0	0	0	0	2.47475	0	0	0	0	0	0	3.21591	2.13371	2.55513	0	0	0	0	0	0	3.64181	0	0	0	5.36144	0	0	T4_naive
TAGACCAGTGCACCAC-1	1.19546	0	0	0	0	0	0	0	0	0	0	1.72458	1.19546	0	0	0	0	1.72458	0	0	0	0	1.19546	0	0	0	0	0	1.97481	0	3.80659	0	0	0	0	T_regs
ACCTTTACAACGCACC-1	0	0	0	0	1.68026	1.45209	1.68026	0	0	0	0	0	0	0	0	3.12828	0	0	2.27561	0	2.93233	0	0	0	0	0	0	0	0	0	4.77619	3.12828	0	1.68026	3.0362	cDC1
CTTGGCTAGCGTGAGT-1	0	1.72744	0	0	0	0	0	0	0	0	0	3.02557	0	2.37981	0	0	0	0	0	0	3.69582	0	0	4.541	0	0	0	0	3.68881	0	0	0	1.72744	0	0	TCM_CD8+
ACTTGTTAGTGACATA-1	0	0	0	0	0	0	0	0	0	0	0	5.28246	0	0	0	0	0	0	0	4.9044	0	2.52878	0	0	0	0	0	0	3.80734	0	0	0	0	0	0	TMRA_CD8+
AACTCAGTCGTTTGCC-1-1	1.60179	0	0	0	0	0	0	0	0	0	0	0	0	0	0	0	0	0	0	0	3.41427	0	1.60179	0	0	0	0	0	3.70307	0	0	0	0	0	3.34977	T4_memory
ATAAGAGGTAGAAAGG-1	0	0	0	0	0	0	0	0	0	0	0	4.72889	0	2.50283	0	0	0	0	0	0.835533	3.5245	0	0	2.84472	0	0	0	0	0	0	2.64052	0	0	0	2.63975	TEM_CD8+
ACTATCTAGGGTATCG-1-1	0	0	0	0	0	0	0	0	0	0	0	1.16059	1.16059	0	0	0	0	1.16059	0	0	0.399788	0	0	1.26542	0	0	0	0	0	0	0	0	0	0	0	T8_activated
GGATTACTCGAGGTAG-1	1.29045	0	0	0	0	0	0	0	0	0	0	0	1.13383	0.423231	0	0	0	1.54505	0	2.99993	0	0	1.29045	0	0	0	0	0	1.72266	0	0	0	0	0	0.0204182	T4_activated
GACACGCGTAGAGTGC-1	0	0	0	0	0	0	0	0	0	0	0	2.03629	1.46581	1.46581	0	0	0	2.66195	0	2.96322	0	0	0	4.09328	0	0	0	0	3.75157	0	5.08799	0	0	0	0	T8_activated
TATCTCACAATAACGA-1	0	0	0	1.82554	0	2.42844	0	0	0	0	0	0	0	0	0	0	0	0	0	0	0	1.73181	0	0	0	0	0	0	0	0	5.5566	0	0	0	6.27518	Monocytes_intermediate
AGCAGCCTCACGATGT-1	0	5.62089	0	0.856064	0	0	1.31043	0.856064	0	0	0	2.05019	0	0.856064	0	0	0	0	0	4.42492	0	0	0	0	0	0	0	0.74608	0	0	3.74798	0	5.62089	0	0	B_cells_memory_activated
AGGGAGTGTTGTACAC-1	1.48124	0	0	0	0	0	0	0	0	0	0	0	2.05371	0	0	0	0	0.992954	0	3.18519	0	0	1.48124	0	0	0	0	0	2.19809	0	0	0	0	0	0	T4_activated
CAGCCGAAGCTGCCCA-1	1.93759	0	0	0	0	0	0	0	0	0	0	0	0	0	0	0	0	0	0	5.12806	1.79976	0	1.93759	0	0	0	0	0	3.75393	1.93759	6.16036	0	0	0	0	cDC1
GCAATCATCGCGCCAA-1	1.63677	0	0	0	0	0	0	0	0	0	0	0	1.63677	0	0	0	0	0	0	3.79847	0	0	1.63677	3.34622	0	0	0	0	2.00117	0	2.97035	0	0	0	0	T_regs
CATCCACAGCTTTGGT-1	1.57345	0.3848	0	0	0	0	0	0	0	0	0	0	0	0	1.06871	0	0	1.06871	0	4.164	0	0	1.57345	0	0	0	1.06871	0	0	0	4.24917	0	0.3848	0	0	B_cells_memory_activated
CGGGTCATCTATGTGG-1	0	0	0	0	0	0	0	0	0	0	0	0	2.69599	0	0	0	0	0	0	0	2.30121	0	0	0	0	0	0	0	0	0	0	0	0	0	3.34924	T4_memory
GAATGAACACATGGGA-1	0	3.53158	0	0	0	0	0	0	0	0	0	4.48073	0	0	0	0	0	0	1.41533	4.62005	0	0	0	0.498157	0	2.81195	0	0	0.938844	0	0	0	3.53158	0	4.2629	NK_CD16_bright
TTGCCGTTCGCCTGTT-1	0	0	0	0	0	0	0	0	0	0	0	2.21628	2.21628	0	2.21628	0	0	0	0	4.23054	4.43869	0	0	1.05477	0	0	2.21628	0	2.71797	0	4.899	0	0	0	0	TEM_CD8+
GGACATTGTACGAAAT-1	0	0	0	0	0	0	0	0	0	0	0	0	2.07866	1.50338	0	0	0	1.01103	0	3.40886	0	0	0	2.29294	0	0	0	0	1.16073	0	1.45866	0	0	0	0	T8_activated
TGAGAGGTCACAATGC-1	1.14917	1.72136	0	0	0	0	0	0	0	0	0	0	1.66981	0	0	0	0	0	0	0	2.76766	0	1.14917	0	0	0	0	0	4.44774	0	0	0	1.72136	0	0	T4_memory
AGCGTATTCCTTGACC-1	0	0	0	1.34333	0	0.349286	2.25081	0	0	0	0	0	0	0	0	0.88207	0	0	0	0	1.8297	0	0	0	0	0	0	0	0	0	4.44418	0.88207	0	0	4.22601	Monocytes_classical
CCTCAGTAGGCTCTTA-1	2.62424	3.7283	0	0	0	0	0	0	0	0	0	3.28047	2.62424	0	0	0	0	0	0	3.27995	0	1.30047	2.62424	4.56381	0	0	0	0	2.88668	0	3.62039	0	3.7283	0	0	MAIT_cells
TGACTTTGTCCAGTGC-1	0	0	0	0	0	0	0	0	0	0	0	3.50217	3.50217	0	0	0	0	0	0	0	3.03452	0	0	4.39122	0	0	0	0	2.7548	0	2.35554	0	0	0	0	TEM_CD8+
GTACTTTAGACACTAA-1	0	0	0	3.85009	0	0	0	0	0	0	0	0	0	0	0	0	0	0	0	0	0	1.58513	0	0	0	0	0	0	0	0	5.13401	0	0	0	3.55214	cDC1
CGTCACTTCCCTAACC-1	0	0	0	0	0	0	0	0	0	0	0	0	1.54803	0	0	0	0	0	0	2.07659	0.324578	1.00552	0	0	0	0	0	0	4.04113	0	0	0	0	0	2.53839	T4_naive
TTTATGCCATCCGCGA-1	1.69688	3.12452	0	0	0	0	0	0	0	0	0	0	0	0	0	0	0	0	0	0	3.49773	1.62752	1.69688	0	0	0	0	0	3.02011	0	0	0	3.12452	0	3.07791	T4_memory
TCGAGGCCATGTAAGA-1	1.80146	1.40795	0	0	0	0	0	0	0	0	0	0	1.80146	0	0	0	0	1.80146	0	1.99738	1.64404	0	1.80146	0	0	0	0	0	0	0	2.63141	0	1.40795	0	0	B_cells_memory_activated
TGAGGGACATGCCTAA-1	0	0	0	0	0	0	0	0	0	0	0	2.90967	0	1.24665	0	0	0	0	0	2.63462	2.14751	0	0	0	0	0	0	0	1.99419	0	3.68771	0	0	0	0	T8_activated
GTTCGGGAGCAGGCTA-1	1.61706	2.03065	0	0	0	0	0	0	0	0	0	0	0	1.10497	1.10497	0	0	0	0	5.50424	2.13288	0.229957	1.61706	0	0	0	1.10497	3.49657	0	0	6.01406	0	2.03065	0	0	B_cells_naive_activated
GGGCACTCAATCGGTT-1	0	5.66739	2.20543	0	0	0	0	0	0	0	0	0	0	0	1.30601	0	0	0	0	6.1084	0	0	0	0	0	0	1.30601	0	0	0	0	0	5.66739	0	0	B_cells_memory
TTCGGTCCATCCTAGA-1-1	0	0	0	3.54883	0	2.50765	0	0	0	0	0	0	0	0	0	0	0	0	0	0	0	0	0	0	0	2.49065	0	0	0	0	6.11471	0	0	0	4.53469	Monocytes_intermediate
TGGGCGTTCATGGTCA-1	0	0	0	0	0	0	0	0	0	0	0	4.4595	2.25596	3.28216	0	2.25596	0	0	0	4.20529	3.62198	0	0	4.17719	0	0	0	0	2.94421	0	2.50178	2.25596	0	0	3.2776	TEM_CD8+
ATAGACCCAGAGCCAA-1	0	0	0	0	0	0	0	0	0	0	0	0	0	0	0	0	0	0	0	2.472	0	0	0	0	0	0	0	0	3.20076	0	0	0	0	0	0	T4_activated
CGTGTCTGTCCGAACC-1	0	4.89045	0	0	0	0	0	0	0	0	0	4.53708	0	0	0	0	0	0	0	4.84231	0	0	0	0.728992	0	4.46997	0	0	0	0	0	0	4.89045	0	0	NK_CD16_bright
CGCTTCACATGTCCTC-1	0	0	0	0	0	0	0	0	0	0	0	0	1.81324	0	0	0	0	1.81324	0	0	2.59081	0	0	0	0	0	0	0	3.65092	0	4.06862	0	0	0	0	T_regs
GTGTGCGCACATGACT-1	0	2.2253	1.30391	0	0	0	0	0	0	0	0	0	0	0	1.30391	0	0	2.6685	0	5.17233	0	0	0	0	0	0	1.30391	0.138012	0	0	5.88538	0	2.2253	0	0	B_cells_memory
CGCGTTTAGAGTAAGG-1	0	0	0	0.556244	0	0	0	0	0	0	0	0.31631	0	0	0	0	0	0	0	0	0	0	0	0	0	0	0	0	0	0.556244	4.70118	0	0	0	2.14347	Macrophages
ATAAGAGGTTTGTGTG-1	0	0	0	0	0	0	0	0	0	0	0	5.15241	2.7292	0	0	0	0	0	1.75328	5.22132	0	0	0	0	0	0	0	0	2.48774	0	0	0	0	0	1.41915	NK_CD16_bright
CGTCTACGTACCGGCT-1	0	0	0	0	0	0	0	0	0	0	0	4.04043	0	0	0	0	0	0	0	5.01669	2.39562	0	0	0	0	4.43238	0	0	0	0	0	0	0	0	3.95398	NK_CD16_bright
GTGTTAGTCCGTAGGC-1	0	0	0	3.00171	0.6963	1.48831	2.08495	0	0	0	0	0	0	0	0	1.95131	0	0	1.39102	0	0	0	0	0	0	0	0	0	0	0	5.12152	1.95131	0	0.6963	4.17359	cDC1
GGGAGATCAAGCCATT-1-1	0	1.18593	0	0	0	0	0	0	0	0	0	2.48754	0	0	0	0	0	0	0	0	2.77093	0	0	0	0	0	0	0	0	0	5.24233	0	1.18593	0	0	T_regs
TGGACGCGTATTCTCT-1	0	4.58511	0	0	0	0	0	0	0	0	0	0	0	0	0	0	0	0	0	5.15341	4.24441	0	0	0	0	0	0	2.24354	3.75686	0	0	0	4.58511	0	2.45427	B_cells_naive_activated
CCTAGCTTCCAAGTAC-1	0	5.2276	0	0	0	0	0	0	0	0	0	2.15358	0	0	0	0	0	0	0	4.49578	1.65023	0.494367	0	0	0	0	0	0	1.3346	0	0	0	5.2276	0	1.84	T4_naive
CGCTGGACAACTGCGC-1	0	0	0	1.62275	0	0	0	0	0	0	0	0	0	0	0	2.58029	0	0	0	0	2.09339	0	0	0	0	0	0	0	0	0	3.12112	2.58029	0	0	4.38517	Monocytes_classical
TTTACTGAGGCTCTTA-1	0	0	0	0	0	1.32396	0	0	0	0	0	4.10426	0	0	0	0	0	0	0	0	2.63956	1.36034	0	1.96305	0	0	0	0	0	0	0	0	0	0	0	NK_CD16_bright
TTAACTCAGAGACTAT-1	0	0	0	0	0	0	0	0	0	0	0	0	0	0	0	0.256201	0	0	0	0	0	0	0	0	0	0	0	0	0	0	0	0.256201	0	0	0	T4_activated
CTGAAACGTCTCTTTA-1	0	0	0	0	0	0	0	0	0	0	0	2.49143	0	0	0	0	0	0	0	0	3.49017	2.6537	0	3.65758	0	2.80133	0	0	2.74116	0	0	0	0	0	3.52734	T8_activated
AACTGGTGTAGGCATG-1	0	0	0	0	2.27351	0	0	0	0	0	0	0	0	0	0	1.67835	0	0	0	0	2.54829	0	0	0	0	0	0	0	0	0	4.72557	1.67835	0	2.27351	4.04207	Monocytes_classical
GCATGTAAGAGTGACC-1	0	0	0	3.35987	0	0	2.07272	0	0	0	0	0	0	0	0	2.27037	0	0	0	0	2.97967	0.571307	0	0	0	0	0	0	0	0	2.73553	2.27037	0	0	3.82894	Monocytes_intermediate
GACGCGTAGAGGTACC-1	0	0	0	2.44275	1.94629	0.337044	2.44275	0	0	0	0	0	0	0	0	2.56536	0	0	1.38663	0	1.65921	0	0	0	0	0	0	0	0	0.916557	5.06254	2.56536	0	1.94629	2.29637	Macrophages
GTCAAGTCAAACCTAC-1	0	0	0	0	0	0	0	0	0	0	0	0	0	0	0	0	0	0	0	5.56854	1.03962	0	0	4.44449	0	0	0	0	4.33229	0	0	0	0	0	2.89349	T8_naive
TCGCGAGTCACAACGT-1-2	0.6483	0	0	0	0	0	0	0	0	0	0	0	0.6483	0	0	0	0	1.31825	0	2.23842	0	0	0.6483	0	0	0	0	0	1.27486	0	3.0597	0	0	0	0	T4_activated
CCATTCGAGAATAGGG-1	0	0	0	0	0	0	0	0	0	0	0	0	0	0	0	0	0	0	0	0	0	0	0	0	0	0	0	0	0	0	0	0	0	0	0	Macrophages
ACGCCAGAGCAGACTG-1	0	0	0	0	0	0.574896	0	0	0	0	0	0.920902	1.39206	0	0	0	0	0	0	0	3.4619	0	0	0	0	0	0	0	3.29022	0	4.80057	0	0	0	0	T_regs
TACCTTAGTTGACGTT-1	0	0	0	0	0	0	0	0	0	0	0	5.18142	0	0	0	0	0	0	0	5.52697	2.02875	0	0	0	0	3.96437	0	0	0	0	0	0	0	0	4.32959	NK_CD16_bright
GTCGTAATCTATGTGG-1	2.32506	5.65059	0	0	0	0	0	0	0	0	0	0	0	0	0	0	0	0	0	4.64074	0	1.09472	2.32506	3.67336	0	0	0	0	2.6711	0	0	0	5.65059	0	0	T8_naive
TGACGGCCACCCAGTG-1	0	4.54868	0	0	0	0	0	0	0	0	0	0	0	0	0	0	0	0	0	4.65211	0	1.90462	0	2.93768	0	1.62314	0	0	2.21101	0	0	0	4.54868	0	1.91448	T8_naive
CCTACCAAGGCTCATT-1	2.40626	0	0	0	0	0	0	0	0	0	0	4.80491	0	0	0	0	0	0	2.40626	3.20419	2.49661	0	2.40626	0	0	3.6533	0	0	0	0	3.69558	0	0	0	0	NK_CD16_bright_activated
CTTAGGATCGGTCCGA-1	0	0	0	0	0	0	0	0	0	0	0	4.80394	1.99713	1.99713	0	0	0	0	0	0	1.88378	0	0	4.65984	0	0	0	0	3.43999	0	0	0	0	0	2.90029	TCM_CD8+
GGGTTGCCAGACAAAT-1	0	0	0	0	0	0	0	0	0	0	0	3.51962	1.20622	1.73724	0	0	0	0	0	0	0	0	0	1.94138	0	4.35108	0	0	2.65699	0	0	0	0	0	6.44381	T8_activated
TACCTATAGGGCTCTC-1	0	0	0	0	0	0	0	0	0	0	0	4.70566	0	0	0	0	0	0	2.39435	5.45695	0	0	0	0	0	0	0	0	1.47025	0	1.51501	0	0	0	0	NK_CD16_bright
ACATCAGCACTCAGGC-1	1.19595	0	0	0	0	0	0	0	0	0	0	0.653719	1.63939	0	0	0	0	0.868787	0	0	2.04429	0	1.19595	0	0	0	0	0	2.98323	0	1.23449	0	0	0	0	T4_activated
AGGCCGTCACATTCGA-1	0	0	0	0	0	0	0	0	0	0	0	4.95963	1.86313	0	0	0	0	0	0	4.87119	2.63242	0	0	0	0	0	0	0	0.906825	0	0.844496	0	0	0	2.85744	TMRA_CD8+
GCAGTTAAGAGTCGGT-1	0	0	0	4.07948	0	2.44997	2.42575	0	0	0.661315	0	0	0	0	0	3.80788	0	0	1.73813	0	2.44784	0	0	0	0	1.18934	0	0	0	0	0	3.80788	0	0	2.69602	Monocytes_classical
GTCTCGTTCCGTTGTC-1	1.75689	5.53647	0	0	0	0	0	0	0	0	0	0	1.22295	0	0	0	0	0	0	0	0	1.28152	1.75689	0	0	0	0	0	3.1955	0	0	0	5.53647	0	2.48052	T4_naive
AGTAGTCCAAGACACG-1	0	0.833415	0	0	0	0	0	0	0	0	0	0	0	0	0	0	0	0	0	0	3.83649	0	0	0	0	0	0	0	3.15555	0	0	0	0.833415	0	2.25403	T4_memory
TGGTTCCTCAAACCGT-1	0	0	0	2.48943	0	0	2.48943	0	0	0	0	0	0	0	0	2.48943	0	0	0	0	3.48373	0	0	1.08772	0	0	0	0	0	0	6.05852	2.48943	0	0	5.15005	Monocytes_intermediate
TTGAACGAGATGCCAG-1	0	3.85906	0	0	0	0	0	0	0	0	0	4.41496	2.5391	2.17235	0	0	0	0	2.5391	5.21105	0	0	0	4.12945	0	2.51832	0	0	4.21473	0	0	0	3.85906	0	3.31007	TEM_CD8+
CCGTGGATCTGAGTGT-1	0	0	0	0	0	0	0	0	0	0	0	0	0	0	0	0	0	0	0	1.70398	2.77086	0	0	0	0	0	0	0	0	0	5.62721	0	0	0	0	T4_activated
TTAACTCGTCGAGATG-1	0	0	0	2.55855	0	2.78025	0	0	0	0	0	4.10405	3.60417	0	0	0	0	0	0	3.12344	3.57556	1.50916	0	3.68212	0	0	0	0	2.18649	0	2.4893	0	0	0	0	TEM_CD8+
CTGTTTAAGTCTCCTC-1	0	1.86366	0	0	0	0	0	0	0	0	0	2.08256	1.20647	0	1.20647	0	0	0	0	0	1.94651	0.0438679	0	0	0	0	1.20647	0	0	0	3.03087	0	1.86366	0	2.36825	iNKT_cells
GGACAAGTCTAACTGG-1	0	0	0	0	0	0	0	0	0	0	0	2.43405	0	0	0	0	0	0	0	6.05312	3.12716	2.24781	0	1.84086	0	0	0	0	3.10507	0	5.58485	0	0	0	3.21388	iNKT_cells
TTGGCAAAGCTTCGCG-1	2.02602	5.05289	0	2.02602	0	0	0	0	0	0	0	0	2.02602	0	0	0	0	0	0	3.88253	2.75054	2.54014	2.02602	0	0	0	0	0	4.00855	0	0	0	5.05289	0	0.988184	T4_naive
CTAATGGAGCGCCTTG-1	0	0	0	0	0	0	0	0	0	0	0	1.72414	1.19508	1.72414	0	0	0.766359	0	0	0	2.53635	0	0	0.914082	0	0	0	0	2.77949	0	4.3795	0	0	0	0	MAIT_cells
TCAATCTTCGTAGGAG-1	0	0.231282	0	0	0	0	0	0	0	0	0	5.09072	0	0	0	0	0	0	2.14147	6.02247	0	0	0	0	1.5594	3.24462	0	0	0	0	0	0	0.231282	0	1.21629	NK_CD16_bright
GCATACAGTAGAAGGA-1	0	0	0	0	0	0	0	0	0	0	0	0	0	0	0	0	0	0	0	0	3.42549	0	0	0	0	0	0	0	3.87062	0	1.77063	0	0	0	0	T4_memory
CCTTCGAGTCTGCGGT-1	0	0	0	0	0	0	0	0	0	0	0	3.5255	0	2.48409	0	0	0	0	0	2.54451	3.11416	0	0	4.42233	0	0	0	0	1.75113	0	1.66362	0	0	0	0	TCM_CD8+
GGCAATTTCTTTACGT-1	0	0	0	2.22104	2.38512	0	1.78005	0	0	0	0	0	0	0	0	2.22104	0	0	0	0	2.53246	0	0	0	0	0	0	0	0	0	4.56137	2.22104	0	2.38512	4.42387	Monocytes_classical
TTAGTTCCATGCCACG-1	0	0	0	1.10468	0	0	1.39312	0	0	0	0	0.697704	0	0	0	0.697704	0	0	0.697704	0	3.22693	0	0	0	0	0	0	0	0	0	5.88424	0.697704	0	0	3.41147	cDC1
CTCGTACAGAAGGACA-1	0	0	0	0	0	0	0	0	0	0	0	3.77951	0	0	0	0	0	0	0	5.29502	3.36272	0	0	0	0	3.96123	0	0	0	0	0	0	0	0	3.70793	NK_CD16_bright
GACTGCGGTACTCGCG-1	0	5.36201	0	0	0	0	0	2.01454	0	0	0	0	0	0	1.4466	0	0	0	0	3.6818	1.52144	0	0	0	0	0	1.4466	0	0	0	3.64662	0	5.36201	0	0	B_cells_memory_activated
GATGCTAAGGACATTA-1	0	0	0	0	0	0	0	0	0	0	0	0	3.01666	0	0	0	0	0	0	0	3.92422	0	0	0	0	0	0	0	2.25249	0	3.41171	0	0	0	0	MAIT_cells
CATCGGGCAGCCTATA-1	1.64753	5.09345	0	0	0	0.253663	0	0	0	0	0	0	0	0	0	0	0	0.874651	0	4.87776	2.21148	0.837353	1.64753	0	0	0	0	0	3.82708	0	0	0	5.09345	0	0	T4_naive
GTGAAGGAGTGGGTTG-1	1.10856	2.43752	0	0	0	0	0	0	0	0	0	0	0	0	0	0	0	0	0	1.6081	0	0.224225	1.10856	1.9861	0	1.13451	0	0	0	0	2.78269	0	2.43752	0	2.79228	iNKT_cells
CGGACTGCATCTCCCA-1	2.41782	0	0	0	0	0	0	0	0	0	0	4.13242	0	2.41782	0	0	0	0	0	3.60056	3.3054	0	2.41782	4.48733	0	0	0	0	2.63353	0	0	0	0	0	3.08893	T8_activated
CAGAATCTCTGCAAGT-1	0	0	0	0	0	0	0	0	0	0	0	0	0	0	0	0	0	0	0	5.01381	2.28386	0	0	0.625274	0	3.12892	0	0	0	0	3.2767	0	0	0	3.29993	NK_CD16_bright
GCAAACTAGCAGACTG-1	0	0	0	0	0	0	0	0	0	0	0	4.36972	2.37515	3.02069	0	0	0	0	0	2.49893	3.83191	0	0	4.62212	0	0	0	0	3.1351	0	0	0	0	0	2.97439	TEM_CD8+
CCTCTGATCAGCATGT-1	0	0	0	0	0	0	0	0	0	0	0	2.99554	1.99225	1.99225	0	0	0	0	0	1.39064	2.30325	0.669804	0	4.59444	0	0.721808	0	0	4.09079	0	6.06023	0	0	0	2.7515	T8_activated
CTCACACCATGCGCAC-1-1	0.967741	5.15623	1.4502	0	0	0.511809	0	0.967741	0	0	0	2.21484	0.967741	0	0.967741	0	0	0	0	5.60312	3.04381	1.23971	0.967741	0	0	0	0.967741	2.11486	0	0	3.7528	0	5.15623	0	0	B_cells_naive_activated
AAAGATGGTTGTCTTT-1	0	0	0	1.31931	1.86897	2.07037	1.31931	0	0	0	0	0	0	0	0	1.31931	0	0	0	0	0	0	0	0	0	0	0	0	0	0	3.61397	1.31931	0	1.86897	8.06864	Macrophages
CAGCGACTCTCTAGGA-1	0	0	0	0	1.34323	0.660276	2.0892	0	0	0	0	0	0	0	0	3.22154	0	0	0.881985	0	0.776721	0	0	0	0	0.0147044	0	0	0	0	2.38559	3.22154	0	1.34323	3.39408	Monocytes_classical
AGCTCCTGTCCAACTA-1-1	0	0	0	0	0	0	0	0	0	0	0	0	1.67687	0	0	0	0	2.47418	0	0.904308	0.443163	0	0	0	0	0	0	0	1.29127	0	0	0	0	0	0	T4_activated
CTAATGGAGCTCCTTC-1	1.97566	1.85627	0	0	0	0	0	0	0	0	0	0	0	0	0	0	0	0	0	0	0	0	1.97566	0	0	0	0	0	4.14894	0	0	0	1.85627	0	0	T4_naive
TACTTGTCATGAAGTA-1	3.06556	4.09193	0	0	0	0	0	0	0	0	0	2.05611	0	0	2.68314	0	0	0	0	2.65222	0	0	3.06556	0	0	0	2.68314	0	0	0	3.54496	0	4.09193	0	3.59211	B_cells_naive
CTCGTACAGCTGAAAT-1	0	0	0	1.08591	1.37199	0	1.77585	0	0	0	0	0	0	0	0	0	0	0	0	0	0	0	0	0	0	0	0	0	0	0.683633	3.91178	0	0	1.37199	2.40261	Macrophages
CCTCAGTTCCCTTGCA-1	2.82164	4.76081	0	0	0	0	0	0	0	0	0	0	0	0	0	0	0	0	0	4.16783	1.90946	0.93166	2.82164	0.7359	0	0	0	0	3.58676	0	0	0	4.76081	0	0	T4_naive
CGTTCTGGTCTCTTAT-1	2.85409	3.91207	0	0	0	0	0	0	0	0	0	0	0	0	0	0	0	0	0	3.87319	0	0	2.85409	0	0	0	0	0	0	0	0	0	3.91207	0	3.09991	T4_naive
TGTTCCGGTATAGGGC-1	0	0	0	0	0	0	0	0	0	0	0	3.97874	1.921	1.921	0	0	0	0	0	3.16804	3.07482	0	0	4.63046	0	0	0	0	2.67978	0	2.97716	0	0	0	3.05303	TEM_CD8+
GTTACAGCATTAGGCT-1	0	0	0	1.31471	0	0	0	0	0	0	0	4.72447	1.86367	0	0	0	0	0	0	3.46726	0	0	0	3.32287	0	0	0	0	3.31698	0	0	0	0	0	2.63324	TCM_CD8+
CTACATTTCTCAACTT-1	0	0	0	0	0	0	0	0	0	0	0	0	0	0	0	0	0	0	0	0	0	0	0	0	0	0	0	0	3.449	0	3.91162	0	0	0	0	T4_memory
TGCTACCAGGAATTAC-1	0	3.10479	0	0	0	0	0	0	0	0	0	2.87431	0	0	0	0	0	2.49668	0	4.17127	1.75733	0	0	0.885211	0	0	0	0	2.02743	0	3.96142	0	3.10479	0	0.672711	NK_CD56_bright_activated
GCTCCTAGTTTCGCTC-1	0	0	0	0	0	0	0	1.6475	0	0	0	0	0	0	2.23942	0	0	0	0	3.19659	0	0	0	0	0	0	2.23942	0	0	0	0	0	0	0	0	B_cells_memory_activated
AAGGTTCCACAGCGTC-1	0	0	0	0	2.62229	1.58124	1.99926	0	0	0	0	0	0	0	0	2.62229	0	0	3.00324	0	1.38994	0	0	0	0	1.85796	0	0	0	0	4.94331	2.62229	0	2.62229	3.12305	Monocytes_intermediate
GCTGCGATCAACACAC-1	0	0	0	0	0	0	0	0	0	0	0	4.0802	0	0	0	2.36958	0	0	0	5.90173	0	1.25871	0	0.887239	0	0.0367282	0	0	0	0	0	2.36958	0	0	2.89268	TMRA_CD8+
CAGCTAAGTAAATGAC-1	0	0	0	0	0	0	0	0	0	0	0	3.77218	1.58131	2.16593	0	0	0	1.58131	0	4.95913	1.66273	0	0	4.32727	0	0	0	0	2.75284	0	3.74945	0	0	0	2.40725	T8_activated
CAAGATCAGTCGTACT-1	0	4.32715	0	0	0	0	0	0	0	0	0	0	0	0	0	0	0	2.54005	0	4.32005	2.40303	0	0	0	0	0	0	0	1.67665	0	4.47701	0	4.32715	0	0	iNKT_cells
GACTACAAGTCATCCA-1	0	0	0	0	0	0	0	0	0	0	0	0	0	0	0	0	0	0	0	2.24639	0	0	0	0	0	0	0	0	0	0	3.33585	0	0	0	0	T4_activated
GCGACCACATCTCGCT-1	0	4.63525	0	0	0	0	0	0	0	0	0	4.85514	0	0	0	0	0	0	0	4.32036	0	0	0	0	0	0	0	0	0	0	3.93369	0	4.63525	0	3.46244	NK_CD56_bright
GACGGCTAGTATCGAA-1	0	0	0	0	0	0	0	0	0	0	0	3.70891	2.65815	2.19298	0	0	0	0	0	0	2.89189	0	0	4.08193	0	1.87715	0	0	1.95797	0	0	0	0	0	3.55088	TCM_CD8+
CGAGAAGAGACAAGCC-1-1	1.27388	0	0	0	0	0	0	0	0	0	0	2.00643	0	0	0	0	0	1.27388	0	2.78469	1.33858	0	1.27388	2.11074	0	1.20145	0	0.0249908	0	0	3.65537	0	0	0	1.75313	iNKT_cells
GTCTCGTCATGCTGGC-1	1.24166	3.80641	0	0	0	0	0	0	0	0	0	1.7788	1.24166	0	0	0	0	1.7788	0	0.619101	2.44022	0	1.24166	1.89582	0	1.83576	0	0	1.06481	0	2.6201	0	3.80641	0	1.17699	iNKT_cells
GCTGCGAGTCTCAACA-1-1	0.806303	0	0	0	0	0	0	0	0	0	0	0.806303	1.97381	0	0	0	0	0	0	0	0	0	0.806303	0	0	0	0	0	2.68573	0	0	0	0	0	0	T4_activated
CGTCAGGGTCTACCTC-1	0	0	0	0	0	0	0	0	0	0	0	1.64314	2.2346	0	0	0	0	2.2346	0	0	1.1425	0	0	3.05058	0	0	0	0	3.04038	0	5.1352	0	0	0	4.14138	T4_activated
ACCGTAATCATCGATG-1	0	3.63153	0	0	0	0	0	0	0	0	0	0	2.98493	0	0	0	0	0	0	5.142	0	0	0	2.20924	0	0	0	0	3.45588	0	0	0	3.63153	0	3.6555	T4_naive
GACTGCGGTACCGAGA-1	0	0	0	0	0	0	0	0	0	0	0	0	0	1.97653	0	0	0	0	0	5.94015	4.23434	0	0	0.769985	0	3.89653	0	0	1.97634	0	4.26766	0	0	0	0.466863	NK_CD16_bright
ATTACTCCAAACGTGG-1	2.11814	0	0	0	0	0	0	0	0	0	0	0	1.23505	0	0	0	0	0	0	5.36125	0	0	2.11814	4.15793	0	0	0	0	3.42989	0	0	0	0	0	0.961965	T8_naive
CGCTGGACACAGTCGC-1-1	0	0	0	0	0	0	0	0	0	0	0	0	0	0	2.41524	0	0	0	0	0	0	4.31545	0	0	0	0	2.41524	0	0	0	0	0	0	0	0	B_cells_naive_activated
TCAGATGCACTGAAGG-1	0	5.5499	0	2.22434	0	0	0	0	0	0	0	2.22434	0	0	2.22434	0	0	0	0	4.29067	0	0	0	0	0	0	2.22434	1.49223	0	0	0	0	5.5499	0	0	B_cells_naive
GGCTCGACACTATCTT-1	0	0	0	0	0	0	0	0	0	0	0	0	1.21963	0	0	0	0	1.21963	0	0	1.60261	0	0	0	0	0	0	0	0	0	4.00533	0	0	0	0	T_regs
GCTTCCAGTTATCCGA-1	0	0	0	0	0	0	0	0	0	0	0	3.67355	0	0	0	0	0	0	0	3.07365	3.51817	0	0	0	0	0	0	0	1.95305	0	0	0	0	0	3.07013	TMRA_CD8+
TGGTTAGTCTGACCTC-1	2.09636	0	0	0	0	0	0	0	0	0	0	2.09636	2.09636	0	0	0	0	0	0	0	3.62583	0	2.09636	0	0	0	0	0	0	0	6.025	0	0	0	0	T_regs
TTAGGACAGTCAAGCG-1	0.618313	0.953584	0	0	0	0	0	0	0	0	0	0	0.997535	0	0	0	0	1.48686	0	0	0.772484	0	0.618313	0	0	0	0	0	0.0545765	0	0	0	0.953584	0	0	T4_activated
CTGTGCTCAAGTAGTA-1	2.17036	2.10045	0	0	0	0	0	0	0	0	0	0	1.27735	0	0	0	0	0	0	0	2.21475	0	2.17036	0	0	0	0	0	2.11947	0	0	0	2.10045	0	0	T4_memory
GAAATGAAGCGGATCA-1	0	3.1307	0	0	0	0.0972543	0	0	0	0	0	1.12318	0	0	0	0	0	1.12318	0	4.44812	3.47958	1.47237	0	2.15043	0	0	0	1.0933	1.35398	0	5.42089	0	3.1307	0	3.14164	iNKT_cells
AGTTGGTAGACAATAC-1	0	0	0	2.16282	1.96803	0.25026	1.63009	0	0	0	0	0	0	0	0	1.96803	0	0	0.931823	0	0	0	0	0	0	0	0	0	0	0	4.48386	1.96803	0	1.96803	3.07875	Macrophages
ATAACGCAGGACTGGT-1	0	0	0	0	0	0	0	0	0	0	0	4.32709	0	0	0	0	0	0	1.73523	5.8648	0	0	0	0	0	2.7866	0	0	0	0	0	0	0	0	3.33454	NK_CD16_bright
TTGTAGGGTGGTACAG-1	0	0	0	0	0	0	2.12376	0	0	0	0	3.81055	0	2.75526	0	0	0	0	0	0	2.98688	0	0	4.12777	0	1.765	0	0	0.949559	0	0	0	0	0	3.56978	TCM_CD8+
TGGCGCAGTTACGGAG-1	0	0	0	1.85545	0	2.08975	1.85545	0	0	0	0	2.46718	0	0	0	1.85545	0	0	0	0	1.45045	0	0	0	0	0	0	0	0	0	5.53445	1.85545	0	0	4.76334	Monocytes_intermediate
GTAACGTAGATCCCGC-1	0	4.0655	0	0	0	0	0	0	0	0	0	0	0	0	0	0	0	0	0	5.95246	0	0	0	0	0	0	0	0	0	0	0	0	4.0655	0	0	B_cells_naive
TCGGGACAGTGGAGTC-1-1	0	0	0	2.78501	0	1.60591	0.92426	0	0	0	0	0	0	0	0	0.92426	0	0	0.92426	0	0	0	0	0	0	3.23192	0	0	0	0	4.28292	0.92426	0	0	5.39839	Monocytes_intermediate
TAGAGCTAGTGCTGCC-1	1.62991	3.54479	0	0	0	0	0	0	0	0	0	1.1157	0	0	0	0	0	0	0	2.62602	0	0	1.62991	0	0	0	0	0	0	0	0	0	3.54479	0	0	T4_activated
GACAGAGTCTAACTGG-1	1.32406	4.07591	0	0	0	0	0	0	0	0	0	0	2.48778	1.87446	0	0	0	1.87446	0	4.50714	0	0	1.32406	2.12957	0	0	0	0	2.22174	0	3.27695	0	4.07591	0	0	T8_activated
GTATTCTTCTTACCGC-1	2.04872	5.61541	0	0	0	0	0	0	0	0	0	4.00849	2.67525	1.47682	0	0	0	0	0	2.84195	0	0	2.04872	4.48444	0	0	0	0	3.38098	0	0	0	5.61541	0	0	T8_naive
GATCGTACAAACCTAC-1	0	0	0	2.28553	0	1.3274	1.68926	0	0	0	0	0	0	0	0	0	0	0	1.68926	0	3.29114	0	0	0	0	0	0	0	0	0	3.68577	0	0	0	2.98968	Monocytes_classical
CCGTGGAGTCTAGCCG-1-1	0.821788	2.84406	0	0	0	0	0	0	0	0	0	0	0.821788	0	0	0	0	0	0	3.7253	0.695184	0.154229	0.821788	0	0	1.82628	0	0	2.24558	0	4.79306	0	2.84406	0	2.90158	T_regs
TTTATGCAGGTGCACA-1-1	0	0	0	0	0	0	2.64503	0	0	0	0	4.12807	0	1.6792	0	0	0	0	0	5.17245	2.03687	0	0	0.640228	0	3.72245	0	0	0	0	0	0	0	0	2.56861	NK_CD16_bright
CAACTAGTCCACGACG-1	0	0	0	0	0	1.14786	0	0	0	0	0	0	0	0	0	1.52803	0	0	0	0	0	0	0	0	0	0	0	0	0	0	5.33461	1.52803	0	0	2.91125	cDC1
TAGGCATAGAAGATTC-1	0	0	0	1.13615	0	0.853359	0	0	0	0	0	0	0	0	0	1.13615	0	0	0	4.06847	0	0	0	0	0	0	0	0	0	0	4.54454	1.13615	0	0	0	cDC1
TGGCTGGTCAGGTTCA-1	0	0	0	0	0	0	0	0	0	0	0	1.28159	0	0	0	0	0	1.82531	0	0	2.52582	0	0	0	0	0	0	0	2.81277	0	0	0	0	0	0	T_regs
AAATGCCCATGCATGT-1	0	2.87241	0	0	0	0	0	0	0	0	0	0	2.09883	0	0	0	0	0	0	3.11881	0	0	0	0	0	0	0	0	4.22127	0	0	0	2.87241	0	1.47487	T4_naive
TGCGTGGCACCGCTAG-1	0	0	0	2.57406	1.23075	0.253574	1.34228	0	0	0	0	0.3393	0	0	0	1.1052	0	0	0.79385	0	0	0	0	0	0	0	0	0	0	0.3393	3.4954	1.1052	0	1.23075	2.08281	Macrophages
CTCGGAGTCCAGATCA-1-1	0.783218	0	0	0	0	0	0	0	0	0	0	0	1.21699	0	0	0	0	1.21699	0	0	3.68681	0	0.783218	0	0	0	0	0	3.91486	0	3.44396	0	0	0	0	T_regs
ACGATGTCACTGTGTA-1	0	0	0	0	0	0	0	0	0	0	0	3.00861	2.36364	2.36364	0	0	0	0	2.36364	4.80322	0	0	0	4.40512	0	0	0	0	2.62807	0	0	0	0	0	3.50158	TEM_CD8+
TGACAACGTTATGTGC-1	0	0	0	0	0	0	0	0	0	0	0	0	0	0	0	0	0	0	0	4.25835	0	0	0	0	0	0	0	0	0	0	4.84015	0	0	0	0	B_cells_memory_activated
TTGCGTCCACTTGGAT-1	0	0	0	1.65387	0	0	0	0	0	0	0	3.27197	0	0	0	0	0	0	1.65387	5.34099	1.14727	1.05622	0	0	0	4.35845	0	0	0	0	0	0	0	0	4.65817	NK_CD16_bright
GGGACCTAGACTAAGT-1	0	0	0	1.80679	1.80679	0	0	0	0	0	0	0	0	0	0	1.80679	0	0	0	0	3.50092	1.00736	0	0	0	0	0	0	0	0	4.71283	1.80679	0	1.80679	4.51412	Monocytes_classical
AGTCTTTAGTGATCGG-1	0	0	0	0	0	0	0	0	0	0	0	3.11778	0	0	0	0	0	0	0	5.48951	3.24072	0	0	0	0	0	0	0	0	0	0	0	0	0	3.04512	iNKT_cells
TGAGCATGTTCTGAAC-1	0	1.89838	0	0	0	0	0	2.0597	0	0	0	0	0	0	0.997283	0	0	0	0	3.81336	0	0	0	0	0	0	0.997283	0	0	0	4.45806	0	1.89838	0	0	B_cells_memory_activated
TACAGTGAGGTAGCTG-1	0	0	0	0	0	0	0	0	0	0	0	3.57841	0	0	0	0	0	0	0	0	2.67765	0	0	2.66813	0	0	0	0	1.82245	0	0	0	0	0	0	MAIT_cells
TAAGTGCAGAAACGAG-1	0	0	0	0.911537	0	0	1.93911	0	0	0	0	0	0	0	0	1.69826	0	0	0	0	0.863517	0	0	0	0	0	0	0	0.213174	0	5.38787	1.69826	0	0	3.78027	Macrophages
AGGCCGTGTACTTCTT-1	0	0	0	1.41762	1.41762	2.87863	1.41762	0	0	0	0	0	0	0	0	2.60337	0	0	0	0	0	0	0	0	0	4.41652	0	0	0	0	4.14784	2.60337	0	1.41762	5.06768	Monocytes_intermediate
ACATGGTGTATCGCAT-1	0.718882	0	0	0	0	0	0	0	0	0	0	0	1.54383	0	0	0	0	0	0	3.34922	1.57684	0	0.718882	0	0	0	0	0	2.36153	0	3.03771	0	0	0	0	T4_activated
CAACCAACACAGACTT-1	0	0	0	0	0	0.639332	0	0	0	0	0	0	0	0	0	0	0	0	0	0	1.33735	0	0	0	0	0	0	0	0.98945	0.835487	3.49959	0	0	0	2.42176	Macrophages
ACATACGCATGGTCTA-1	1.35934	0	0	0	0	0	0	0	0	0	0	0	0	0	0	0	0	1.35934	0	3.77923	0	0	1.35934	1.6128	0	0	0	0	1.50254	0	1.62332	0	0	0	0	T4_activated
GATCGCGAGCACGCCT-1	0	0	0	3.55733	1.83121	1.05462	1.83121	0	0	0	0	0	0	0	0	3.20219	0	0	1.28667	0	1.69614	0	0	0	0	0	0	0	0	0.837402	4.08597	3.20219	0	1.83121	0.53548	cDC1
TACAGTGCATCGGTTA-1	0	0	0	0	0	0	0	0	0	0	0	0	1.91465	1.359	0	0	0	0	0	3.63555	1.24603	0	0	3.22462	0	0	0	0	2.19042	0	0	0	0	0	0	T_regs
GGGCACTTCTGCGGCA-1	0	0	0	1.74585	1.21355	1.7854	1.21355	0	0	0	0	0	0	0	0.581358	0.946599	0	0	0.581358	0	2.79807	0	0	0	0	0	0.581358	0	0	0	5.02154	0.946599	0	1.21355	0.303884	cDC1
TCCACACTCTTAACCT-1-1	1.37485	0	0	4.31565	0	1.34175	1.37485	0	0	0	0	0	0	0	0	2.28884	0	0	0	0	2.71418	0.130537	1.37485	0	0	0	0	0	0	0	4.68637	2.28884	0	0	5.91735	Monocytes_classical
TTGGCAATCGTTTAGG-1	0	3.22882	0	0	0	0	0	0	0	0	0	2.74785	1.36655	0	0	0	0	1.36655	0	3.01101	3.71561	0.0233538	0	4.71869	0	0	0	0	4.76937	0	2.47617	0	3.22882	0	1.84515	iNKT_cells
TGAGAGGGTGGCAAAC-1	0	0	0	3.42609	2.14594	1.90196	2.0926	0	0	0.367501	0	0	0	0	0	2.75085	0	0	1.694	0	0	0	0	0	0	0	0	0	0	0	3.95518	2.75085	0	2.14594	0.280986	Monocytes_classical
AGCGGTCTCATAAAGG-1	0	0	0	0	0	0	0	0	0	0	0	3.56967	2.38495	2.75924	0	0	0	0	0	4.87678	2.97898	0.0594262	0	3.71036	0	0.994903	0	0	3.33137	0	0	0	0	0	0	iNKT_cells
CTCGGAGGTACGCACC-1	0	0	0	0	0	0	0	0	0	0	0	0	2.0242	0	0	0	0	1.16003	0	3.29865	0	0	0	0	0	0	0	0	2.7924	0	0	0	0	0	0	T4_activated
AAATGCCTCTGGTATG-1	0	0	0	2.40976	0	0	0	0	0	0	0	2.40976	0	2.40976	0	0	0	0	0	0	2.26942	0	0	4.05852	0	0	0	0	0	0	0	0	0	0	1.60912	TCM_CD8+
GTCTTCGTCATAAAGG-1	0	0	0	2.94086	0	2.0348	0	0	0	0	0	0	0	0	0	0	0	0	0	0	0	0	0	0	0	0	0	0	0	0	2.2452	0	0	0	4.66729	Monocytes_non-classical
CAGATCACAACCGCCA-1	1.9872	0.799455	0	0	0	0	0	1.9872	0	0	0	0	0	0	0	0	0	0	0	4.54249	0	0	1.9872	0	0	0	0	2.58502	0	0	0	0	0.799455	0	0	B_cells_naive
GCACATAGTCTTGATG-1	1.70455	0	0	0	0	0	0	0	0	0	0	2.94421	2.30237	0	0	0	0	0	0	0	2.85363	0.295605	1.70455	0.358147	0	0.140392	0	0	1.93169	0	0	0	0	0	0	T4_memory
GCTCTGTGTATGCTTG-1	0	2.79567	0	0	0	0	0	0	0	0	0	3.64379	0	0	0	0	0	0	0	5.87928	0	0	0	0	1.63655	2.14129	0	0	0	0	0	0	2.79567	0	4.40956	NK_CD16_bright
GTACTCCCAAGGACAC-1	0.229955	4.44557	0.936587	0	0	0	0	1.63641	0	0	0	0	0	0	0.936587	0	0	1.12114	0	3.55529	0	0	0.229955	0	0	0	0.936587	0	0	0	2.58913	0	4.44557	0	0	B_cells_memory_activated
TGATTTCAGGCCCTCA-1	2.48209	5.11544	0	1.31951	0	0	0	0	0	0	0	0	1.8692	0	0	0	0	0	0	4.62603	0	0	2.48209	0	0	3.02826	0	0	3.50634	0	0	0	5.11544	0	3.2442	T4_naive
CTCTGGTGTTGACGTT-1	1.1729	0	0	0	0	0	0	0	0	0	0	2.17586	0	0	0	0	0	0.749374	0	4.34906	1.93506	0	1.1729	2.63717	0	2.31016	0	0	0.831543	0	2.70733	0	0	0	1.88501	TCM_CD8+
TCTGGAAGTTCCCTTG-1	2.34064	4.10806	0	1.7394	0	0	0	1.7394	0	0	0	0	0	0	0	0	0	0	0	4.07906	0.748561	0	2.34064	0	0	0	0	0	0	0	3.9543	0	4.10806	0	0	B_cells_memory
ATTTCTGCATGTCTCC-1	0	3.78181	0	2.43667	0	0	0	0	0	0	0	0	0	0	0	0	0	0	0	4.76491	2.66397	0	0	0	0	2.56107	0	0	0	0	0	0	3.78181	0	2.50853	NK_CD56_bright_activated
GTGTGCGGTGGTCTCG-1	0	0	0	0	0	0	0	0	0	0	0	4.64102	3.20634	1.599	0	0	0	0	0	5.29225	2.66111	0	0	4.45616	0	0.87387	0	0	3.57488	0	0	0	0	0	2.9762	TMRA_CD8+
TGCACCTGTCTAAAGA-1	2.29919	5.14713	0	0	0	0	0	0	0	0	0	0	0	0	0	0	0	0	0	2.78112	0	0	2.29919	0	0	0	0	0	3.52068	0	0	0	5.14713	0	0	T4_memory
GCATGTAGTACCGCTG-1	0.858624	0	0	0	0	0.253803	0	0	0	0	0	1.62526	1.86247	0.518767	0	0	0	1.62526	0	0	2.592	0	0.858624	3.20739	0	0	0	0	1.22402	0	3.81149	0	0	0	1.82941	T8_activated
CCGTACTGTGCTCTTC-1-2	0	0	0	0	0	0	0	0	0	0	0	1.45471	2.02372	1.45471	0	0	0	0	0	3.99102	2.13639	0	0	0	0	0	0	0	0	0	3.73495	0	0	0	0	T4_activated
TATCAGGGTCGACTGC-1	0	0	0	0	0	0	0	0	0	0	0	4.30528	2.57882	0	0	0	0	0	2.57882	5.2475	2.04534	0	0	0	0	0	0	0	2.56918	0	0	0	0	0	4.63633	NK_CD16_bright_activated
ATCATGGTCAACCAAC-1	1.05487	0	0	0	0	0	0	0	0	0	0	0	0	0	0	0	0	0	0	0	1.69081	0	1.05487	0	0	0	0	0	2.55655	0	0	0	0	0	0	T4_activated
ACGGCCATCTACCAGA-1	0	1.80767	0	0	0	0	0	0	0	0	0	1.02205	0	1.02205	0	0	0	1.51684	0	2.72645	3.65242	2.1618	0	1.22613	0	1.11898	0	0.625348	1.90754	0	4.06154	0	1.80767	0	2.17405	iNKT_cells
CAGGTGCCAGCGAACA-1	0	0	0	2.73833	1.52938	0	2.10786	0	0	0	0	0	0	0	0	1.52938	0	0	2.47198	0	1.70951	0	0	0	0	3.25241	0	0	0	1.52938	3.65468	1.52938	0	1.52938	3.51289	Monocytes_non-classical
GGTATTGCACGCATCG-1	0	6.28226	0	0	0	0	0	0	0	0	0	4.50624	1.49187	0	0	0	0	0	0	4.68976	0	0	0	0	0	0	0	0	5.06769	0	5.31939	0	6.28226	0	3.32349	T_gd
TACTTACAGCCAGTAG-1	0	6.16517	0	0	0	0	0	0	0	0	0	4.49802	0	0	0	0	0	0	0	4.44157	0	0	0	0	0	3.55786	0	0	0	0	0	0	6.16517	0	0	NK_CD16_bright
GCGCGATAGCCGCCTA-1	0	4.9423	0	1.22356	0	0	0	0	0	0	0	0	2.10387	0	0	0	0	0	0	0	4.78641	1.62742	0	0	0	0	0	0	4.31181	0	0	0	4.9423	0	1.33204	T4_naive
CAGCGACGTACCATCA-1	0	0	0	0	0	0	0	0	0	0	0	0	0	0	0	0	0	3.32434	0	0	1.56897	0	0	0	0	0	0	0	0	0	4.78752	0	0	0	0	T4_activated
CAGAGAGTCTCGCATC-1	0	0	0	1.90359	1.48749	0	2.31608	0	0	0	0	2.89756	0.761733	0.761733	0	1.90359	0	0	0.761733	0	0	2.41833	0	0	0	0	0	0	0	0	0	1.90359	0	1.48749	0	Monocytes_classical
GTACGTACACTTCGAA-1	0	0	0	3.05599	1.3245	0.31379	1.3245	0	0	0	0	0	0	0	0	1.72286	0	0	1.04388	0	0	0	0	0	0	3.07931	0	0	0	0	5.03858	1.72286	0	1.3245	3.64882	Monocytes_classical
CTGTGCTTCTACCTGC-1	0	0	0	0	0	0	0	0	0	0	0	2.47857	1.03699	0	0	0	0	0	0	4.54606	3.46278	0.829747	0	0	0	2.8318	0	0	2.89196	0	4.87558	0	0	0	3.86297	iNKT_cells
GCATGATCAGGTGGAT-1	0	0	0	0	0	0	0	0	0	0	0	0	0	0	0	2.07653	0	0	0	0	1.96269	0	0	0	0	0	0	0	0	0	3.99529	2.07653	0	0	2.87822	Macrophages
GATGAAATCGCAAACT-1	0	0	0	3.72165	1.35607	0.941392	3.18002	0	0	0	0	0	1.35607	0	0	3.39481	0	0	1.35607	0	2.10522	0	0	0	0	0	0	0	0	1.35607	5.11074	3.39481	0	1.35607	3.97407	cDC1
GTACGTAGTTAAAGTG-1	0	0	0	0	0	1.10977	0	0	0	0	0	1.55487	0	1.55487	0	0	0	1.55487	0	0	2.901	0	0	0	0	0	0	0	0	0	6.67882	0	0	0	6.17485	Monocytes_classical
AACCATGCAAGCGTAG-1	0	0	0	0	0	0	0	0	0	0	0	0	0	0	0	0	0	0	0	0	2.52244	0	0	0	0	0	0	0	0	0	0	0	0	0	0	T4_naive
TTAACTCCATGCAATC-1	1.75049	0	0	0	0	0	0	0	0	0	0	0	0	0	0	0	0	2.35279	0	0	2.24044	0	1.75049	0	0	0	0	0	0	0	4.32288	0	0	0	0	T_regs
TTTACTGCACCACCAG-1	0	6.43696	0	0	0	0	0	0	0	0	0	0	0	0	0	0	0	0	0	5.0013	3.04392	0	0	0	0	0	0	0	0	0	0.478284	0	6.43696	0	0	B_cells_memory_activated
AAAGCAACAGGTCCAC-1-1	1.46748	5.05702	0	1.46748	0	0	0	0	0	0	0	0	0	0	0	0	0	0	0	3.0984	2.26695	0	1.46748	0	0	0	0	0	3.96426	0	0	0	5.05702	0	3.04968	T4_naive
ACGCCGATCTGATACG-1	0	0	0	0	0	0	0	0	0	0	0	3.93103	0	1.46571	0	0	0	0	0	5.86961	4.20128	0	0	0	1.46571	3.22655	0	0	0	0	4.65515	0	0	0	3.64692	NK_CD16_bright_activated
CAGGTGCGTATTCTCT-1	2.53168	5.3527	0	0	0	0	0	0	0	0	0	0	1.91505	0	0	0	0	0	1.91505	2.78039	2.29474	0.368716	2.53168	1.92488	0	0	0	0	4.01068	0	0	0	5.3527	0	2.79797	T4_naive
GGGTCTGTCGCAGGCT-1	0	0	0	0	0	0	0	0	0	0	0	0	1.56739	0	0	0	0	0	0	4.52358	0	2.20952	0	0	0	0	0	0	2.70737	0	0	0	0	0	3.05497	T4_naive
GCATGATGTTGCCTCT-1	0	0	0	0	0.623934	1.71484	0	0	0	0	0	0.623934	0	0	0	1.49627	0	0	1.00522	0	2.16789	0	0	0	0	0	0	0	0	0	5.59415	1.49627	0	0.623934	0.583493	cDC1
CGAGCACGTCGCGGTT-1	0	7.37446	0	0	0	0	0	0	0	0	0	0	0	0	0	0	0	0	0	6.46059	0	0	0	0	0	0	0	0	0	0	0	0	7.37446	0	0	B_cells_memory
GAATGAAAGCTAGTCT-1	0	4.41051	2.60772	0	0	0	0	0	0	0	0	0	0	0	0	0	0	0	0	4.49728	2.00353	0	0	0	0	0	0	0	0	0	1.6252	0	4.41051	0	0	B_cells_memory
ACGCAGCAGTCCATAC-1-1	0	0	0	0	0	0	0	0	0	0	0	0.708831	1.27509	0	0	0	0	0.935082	0	0	3.45261	0	0	0	0	0	0	0	2.36761	0	4.46252	0	0	0	0.775418	T_regs
CACAGTAAGTACGCCC-1	1.40114	0	0	0	0	0	0	0	0	0	0	0	0	0	0	0	0	0	0	0	2.78314	0	1.40114	0	0	0	0	0	1.64716	0	4.3904	0	0	0	0	T_regs
ACCGTAAAGAGGTTAT-1	0	4.25368	0	0	0	0	0	0	0	0	0	0	0	0	0	0	0	0	0	3.70706	0	1.41301	0	0	0	0	0	0	4.03969	0	0	0	4.25368	0	3.28356	T4_naive
CGTCTACGTGCATCTA-1	0.859689	3.75578	0	0	0	0	0	0	0	0	0	0	1.31503	0	0	0	0	1.62674	0	0	1.80796	0	0.859689	0	0	0	0	0	2.33921	0	3.49177	0	3.75578	0	0	T4_memory
GTTCGGGGTTAGAACA-1	0	0	0	0	0	0	0	0	0	0	0	4.15162	0	0	0	0	0	0	0	5.16137	0	0	0	0	0	3.28576	0	0	0	0	0	0	0	0	3.26287	NK_CD16_bright
TCTCTAATCCGTAGTA-1	0	0	0	1.38232	1.38232	2.57627	1.94137	0	0	0	0	0	0	0	0	0	0	0	1.38232	0	2.61685	0	0	0	0	0	0	0	0	0	6.43529	0	0	1.38232	4.04555	Monocytes_intermediate
AACCATGCAAGCCGCT-1	0	6.14711	0	0	0	0	0	0	0	0	0	0	0	0	0	0	0	0	0	4.3794	1.61009	0	0	0	0	0	0	1.62277	0	0	0	0	6.14711	0	0	B_cells_naive
TTTCCTCTCTTATCTG-1-1	1.48117	0	0	0	0	0	0	0	0	0	0	0	1.48117	0	0	0	0	1.26654	0	0	1.94634	0	1.48117	0	0	0	0	0	1.64452	0	2.48145	0	0	0	1.2944	T4_activated
CGTCCATTCCCGGATG-1-1	0.856139	0	0	2.0503	0	0.73935	0	0	0	0	0	1.31052	0	0	0	1.31052	0	0	0	0	1.50787	0	0.856139	0	0	0	0	0	0	0	4.95717	1.31052	0	0	3.3894	cDC1
AAGGCAGTCCAGTAGT-1	0	3.05863	0.950282	0	0	0	0	1.42861	0	0	0	0	0	0	1.42861	0	0	1.42861	0	3.54058	0	0	0	0	0	0	1.42861	0	0	0	4.28087	0	3.05863	0	0	B_cells_memory_activated
AGTTGGTAGGTACTCT-1	0	0	0	0	0	0	0	0	0	0	0	0	0	0	0	0	0	0	0	0	3.52981	0	0	0	0	0	0	0	0	0	4.07216	0	0	0	3.5656	T4_memory
ACCGTAACATACAGCT-1	1.4869	5.7148	0	0	0	0	0	0	0	0	0	0	1.4869	0	0	0	0	0	0	4.20017	2.86108	0	1.4869	0	0	0	0	0	3.52086	0	0	0	5.7148	0	1.91085	T4_naive
TCACGAAGTCGAATCT-1	0	0	0	1.52799	1.31014	0.350027	1.03121	0	0	0	0	0	0	0	0	2.47036	0	0	0.643027	0	0	0	0	0	0	0	0	0	0	0	4.06713	2.47036	0	1.31014	1.61494	Macrophages
ATGGGAGGTGAGGGAG-1-1	0	4.41092	0	0	0	0	0	0	0	0	0	1.42784	1.74999	1.42784	0	0	0	0.949666	0	0	2.00084	0	0	0	0	0	0	0	3.8429	0	4.06104	0	4.41092	0	1.94658	T4_memory
ACGGGCTCAGATGGCA-1-1	0	0	0	2.48346	0	0	0	0	0	0	0	3.13399	1.53921	0	0	0	0	0	0	3.73264	3.12049	0	0	3.78609	0	0	0	0	3.14199	0	0	0	0	0	2.24188	TEM_CD8+
ACCTTTACAGGGAGAG-1-1	0	0	0	0	0	0	0	0	0	0	0	0	1.59215	0	0	0	0	1.59215	0	0	1.59402	0	0	0	0	0	0	0	0	0	2.76635	0	0	0	1.3274	T4_naive
TCAACGATCCGCAGTG-1	0	0	0	0	0	0.704151	0	0	0	0	0	1.68044	0	0	0	0	0	0	1.15812	0	1.46784	0	0	0	0	0	0	0	0	0	5.5122	0	0	0	4.18058	cDC1
GTTACAGGTCTTGTCC-1	0	0	0	0	0	0	0	0	0	0	0	2.49236	0	0	0	0	0	0	0	0	3.4594	0	0	0	0	0	0	0	4.27216	0	0	0	0	0	0	T4_activated
TGGTTCCCAAGTCTAC-1	1.30983	0	0	0	0	0.481862	0	0	0	0	0	0	0.964444	0	0	0	0	1.56606	0	0	0.606887	0	1.30983	0	0	0	0	0	2.40534	0	0	0	0	0	0	T4_activated
AAACGGGCATCGACGC-1	0	0	0	1.16726	0	0	0	0	0	0	0	0	0	0	0	1.16726	0	0	0	0	2.38003	0	0	0	0	0	0	0	0	0.745067	5.70263	1.16726	0	0	3.64441	cDC1
ACACCCTTCTGCGGCA-1	0	0	0	2.37731	0	0	0	0	0	0	0	2.37731	0	0	0	0	0	0	0	5.15569	1.2188	0	0	0	0	0	0	1.86262	0	0	5.25117	0	0	0	0	B_cells_memory
AGATTGCGTCGCTTCT-1	0	0	0	0	0	0	0	0	0	0	0	0	1.90899	0	0	0	0	0	0	0	1.79272	0	0	0	0	0	0	0	2.37665	0	4.14994	0	0	0	0	T_regs
GTACGTACATCCAACA-1	0	0	0	2.92784	0.778936	0	0	0	0	0	0	0	0	0	0	1.51237	0	0	0.778936	3.794	1.31498	0	0	0	0.778936	2.86293	0	0	0	0	3.41305	1.51237	0	0.778936	0	Monocytes_non-classical
AATCGGTAGCTATGCT-1	1.5031	5.08272	0	0	0	1.60081	0	0	0	0	0	1.5031	2.07835	0	1.5031	0	0	0	0	5.62518	2.62845	0	1.5031	0	0	2.25333	1.5031	0	0	0	4.52689	0	5.08272	0	3.43453	B_cells_naive_activated
GGTGTTAAGGTTACCT-1	0	0	0	0	0	0	0	0.42527	0	0	0	0.951663	0	0	0.951663	0	0	0.42527	0	3.66101	0	0	0	0	0	0	0.951663	1.41789	0	0	5.52967	0	0	0	0	B_cells_memory_activated
GCTCCTAAGTAATCCC-1	0	0	0	0	0	0	1.09124	0	0	0	0	0	0	0	2.18738	0	0	0	0	4.77258	0	0	0	0	0	0	2.18738	0	0	0	0	0	0	0	0	B_cells_memory
GACTACAAGCTGCAAG-1	0	2.92729	0	0	0	0	0	0	0	0	0	4.32096	0	2.13133	0	0	0	0	0	5.03452	3.32177	0	0	4.28129	0	0	0	0	4.60123	0	0	0	2.92729	0	0	TCM_CD8+
GGACATTGTGTTTGGT-1	0	0	0	0	0	0	0	0	0	0	0	1.21805	2.09701	1.21805	0	0	0	0	0	0	3.11965	0	0	0	0	0	0	0	0	0	0	0	0	0	0	T4_activated
TGTTCCGCAGGATTGG-1	0.911297	0	0	0	0	0	0	0	0	0	0	1.69793	0	0	0	0	0	2.13271	0	0	0.456869	0	0.911297	3.64437	0	0	0	0	2.18923	0	5.0508	0	0	0	0	T_regs
TTCGGTCTCAGTTAGC-1	1.94583	4.86875	0	0	0	0	0	0	0	0	0	0	0	0	0	0	0	0	0	2.35953	0	0	1.94583	2.99719	0	0	0	0	3.80382	0	0	0	4.86875	0	0	T4_memory
TCTCTAAGTCGAGTTT-1	0.702333	0	0	0	0	0	0	0	0	0	0	0	1.11084	0.411599	0	0	0	0.927304	0	3.83719	2.26253	0	0.702333	3.18698	0	0	0	0	2.21376	0	3.83535	0	0	0	0	T_regs
GTTCATTTCTGCCAGG-1	0	0	0	0	0	0	0	0	0	0	0	0	0.866611	0	0	0	0	0.866611	0	0	1.17085	0	0	0	0	0	0	0	0	0	2.88537	0	0	0	0	T_regs
AGCTTGAAGAGACGAA-1	1.24484	0	0	0	0	1.94794	0	0	0	0	0	0	1.24484	1.24484	0	0	0	1.24484	0	3.66374	2.50653	1.7894	1.24484	0	0	0	0	0	1.37988	0	3.52622	0	0	0	2.61497	iNKT_cells
GATCGCGAGGCCCGTT-1-1	0	0	0	0	0	0	0	0	0	0	0	0	1.05686	0	0	0	0	1.05686	0	0	1.64423	0	0	0	0	0	0	0	1.80908	0	4.17631	0	0	0	0	T4_activated
GATCGTACACCAGTTA-1	0	0.592419	0	2.38636	0	0	0	0	0	0	0	2.38636	0	2.38636	0	0	0	0	0	3.83503	0	0	0	0.980968	0	0	0	0	0	0	0	0	0.592419	0	3.97696	NK_CD56_bright_activated
TGCTGCTTCGGAGCAA-1	0	0	0	0	1.96334	1.14879	1.72139	0	0	0	0	0	0	0	0	0.928524	0	0	0	0	2.11518	0	0	0	0	0	0	0	0	0.928524	4.874	0.928524	0	1.96334	3.30139	Monocytes_classical
CAAGATCGTCAGATAA-1	0	0	0	0	0	0	0	0	0	0	0	0	1.84358	0	0	0	0	0	0	2.54184	0	0	0	2.81171	0	0	0	0	2.81798	0	1.92321	0	0	0	0	T8_activated
ACGAGCCTCGCAGGCT-1	0.975354	0.589941	0	0	0	0.315544	0	0	0	0	0.975354	2.76437	0	0	0	0	0	2.22576	0	2.53238	0	0	0.975354	0	0	0	0	0	0	0	2.84849	0	0.589941	0	2.61923	iNKT_cells
ATAACGCAGTTAGCGG-1	0	0	0	0	0	0	0	0	0	0	0	4.28897	0	2.56356	0	0	0	2.56356	0	2.54294	0	0	0	3.07695	0	0	0	0	0	0	1.25046	0	0	0	1.27896	T8_naive
TCTTCGGGTTAAGACA-1	0	0	0	1.36205	0	0.596086	0.545835	1.72246	0	0	0	0.216736	0	0	0.991069	0.216736	0	0.896943	0	2.47134	0.297782	0	0	0	0	0	0.991069	0	0	0	3.55939	0.216736	0	0	1.87924	B_cells_memory_activated
GCTGCAGTCACGCATA-1	0	0	0	1.20928	0	0	1.20928	0	0	0	0	1.74084	0	1.20928	0	0	0	0	0	0	2.16091	0	0	0	0	0	0	0	0	0	5.59889	0	0	0	2.0492	Monocytes_non-classical
GTCACAAGTACTTAGC-1	1.78608	5.94243	0	0	0	0	0	0	0	0	0	0	1.2479	0	0	0	0	1.78608	0	3.90919	0	0	1.78608	0	0	0	0	0	4.23901	0	0	0	5.94243	0	1.43274	T4_naive
GGGACCTCATTGGCGC-1	1.8631	0	0	0	0	0	0	0	0	0	0	0	1.8631	0	0	0	0	2.47547	0	0	0.621606	0	1.8631	0	0	0	0	0	0	0	1.96045	0	0	0	0	T4_activated
CGCCAAGGTTAAAGAC-1	1.07292	1.24248	1.07292	0	0	0	0	2.16282	0	0	0	0	0	0	0	0	0	2.36269	0	3.31984	0	0	1.07292	0	0	0	0	0	0.581994	0	4.73704	0	1.24248	0	0	B_cells_memory_activated
TGAGCCGCAAAGCAAT-1-1	0	3.24143	0	0	0	0	0	0	0	0	0	0	0	1.46416	0	0	0	0	0	6.06656	0	0	0	0	1.46416	1.49864	0	0	0	0	0	0	3.24143	0	4.65402	NK_CD56_bright_activated
TACACGAAGGGTCTCC-1	0	0	0	0	0	0	0	0	0	0	0	3.22217	0	0	0.763972	0	0	0.763972	1.19197	3.92384	0	0	0	0	0	2.41267	0.763972	0	0	0	5.71214	0	0	0	0	cDC1
ACATACGTCCGCATCT-1	0	0	0	0	0	0	0	0	0	0	0	0	2.08252	0	0	0	0	0	0	0	3.37506	0	0	0	0	0	0	0	0	0	0	0	0	0	0	T4_memory
TTCGGTCCACATAACC-1	0	0	0	2.54075	0.723992	0	0.723992	0	0	0	0	0	0	0	0	1.65834	0	0	0	0	0.4405	0	0	0	0	0	0	0	0	0.723992	4.6792	1.65834	0	0.723992	2.81506	Macrophages
TCAATCTTCGTTTAGG-1	0	4.84711	2.40047	0	0	0	0	1.79412	0	0	0	0	1.25479	0	1.79412	0	0	2.14256	0	3.37547	0.916963	0	0	0	0	0	1.79412	0	0	0	5.17502	0	4.84711	0	0	B_cells_memory_activated
GTGCATACACGCATCG-1	0	0	0	0	0	0.392831	0	0	0	0	0	0	1.16677	0	0	0	0	1.69068	0	0	0	0	0	0	0	0	0	0	1.89261	0	0	0	0	0	0	T4_activated
CTGATCCCACAGCCCA-1-1	0	0	0	0	0	0	0	0	0	0	0	0.580833	0.580833	0	0	1.9879	0	0	1.87375	5.10154	2.25491	0.980391	0	0	0	3.91293	0	0	0	0.580833	4.9637	1.9879	0	0	0	Monocytes_non-classical
GTGTTAGCAAGACACG-1	1.67583	0	0	0	0	0	0	0	0	0	0	4.25549	0	2.91088	0	0	0	0	0	2.75523	3.99779	0	1.67583	3.34214	0	1.41156	0	0	0	0	0	0	0	0	3.49576	TEM_CD8+
ACATCAGCACAGTCGC-1	0	2.68489	0	0	0	0	0	0	0	0	0	0	0	0	0	0	0	1.55657	0	1.09331	0	0	0	0.832913	0	0	0	0	0.434265	0	2.57566	0	2.68489	0	2.72648	iNKT_cells
CCACTACGTCTAGAGG-1-2	0	3.28343	0	0	0	0	0	0	0	0	0	1.99502	1.4294	0	0	0	0	1.4294	0	0.888078	2.7667	0	0	1.56417	0	0	0	0	1.38177	0	3.01873	0	3.28343	0	2.73343	iNKT_cells
AGGTCATCACCAGATT-1	0	3.53482	0	0	0	0	0	0	0	0	0	3.87185	0	0	0	0	0	0	2.54614	4.90844	0	0	0	0	0	3.4237	0	0	0	0	0	0	3.53482	0	2.60504	NK_CD16_bright
ACGATACGTTCTGGTA-1	0	0	0	1.60728	0	1.98544	1.09682	0	0	0	0	1.09682	0	0	0	2.19483	0	0	1.09682	0	0	0	0	0	0	0	0	0	0	0	4.32985	2.19483	0	0	3.42669	Monocytes_classical
AGATCTGAGGTTCCTA-1	3.10372	5.3814	0	0	0	0	0	0	0	0	0	0	2.45447	0	0	0	0	0	0	0	3.44995	0.0111873	3.10372	0	0	0	0	0	3.81475	0	0	0	5.3814	0	0	T4_memory
CGTCCATTCATCTGCC-1	0	0	0	0	0	1.00074	1.9025	0	0	0	0	1.34841	0	0	0	0	0	0	0	0	0	1.60001	0	0.305024	0	0	0	0	0	0	4.86865	0	0	0	3.24554	cDC1
ACGAGCCGTAGCGCTC-1	0	3.97474	0	0	0	0	0	0	0	0	0	1.67638	0	0	0	0	0	1.67638	0	5.26436	0	0	0	0	0	1.0183	0	0	0	0	4.90386	0	3.97474	0	1.78178	NK_CD56_bright_activated
TCAGGTATCGCACTCT-1	0	0	0	1.65992	0	0	0	0	0	0	0	0	1.65992	0	0	0	0	1.65992	0	0	4.27877	0	0	0	0	0	0	0	2.42701	0	4.93202	0	0	0	3.64795	iNKT_cells
CCGTGGAGTCGTCTTC-1-1	2.14943	0	0	0	0	0	0	0	0	0	0	0	0.922668	0	0	0	0	0	0	2.58725	1.16469	1.33096	2.14943	0	0	0	0	1.4961	0	0	5.45357	0	0	0	1.57406	B_cells_naive_activated
CCTAGCTTCGAGGTAG-1	0	0	0	0	0	0	0	0	0	0	0	0	0	0	0	0	0	0	0	0	0	0	0	0	0	0	0	0	3.34376	0	0	0	0	0	0	T4_activated
AGACGTTCAGTCTTCC-1	0	0	0	0	0	2.6752	0	0	0	0	0	0	0	0	0	0	0	0	0	0	0	0	0	0	0	0	0	0	0	0	5.63897	0	0	0	3.55831	cDC1
GTGCAGCTCCGCGCAA-1	1.22363	0.527403	0	0	0	1.44866	0	0	0	0	0	2.10395	1.75768	1.75768	0	0	0	1.22363	0	2.64268	0	1.14022	1.22363	0	0	1.05416	0	0	0	0	3.27083	0	0.527403	0	2.8251	iNKT_cells
TAAGTGCTCACAACGT-1	0	5.57224	0	2.21495	0	0	0	3.73301	0	0	0	0	0	0	0	0	0	0	0	4.73125	2.54103	0	0	0	0	0	0	0	0	0	0	0	5.57224	0	0	B_cells_naive
CTCGGAGTCGTGGACC-1	3.44581	0	0	0	0	0	0	0	0	0	0	0	0	0	0	0	0	0	0	5.39153	0	1.68514	3.44581	0	0	0	0	0	3.99426	0	0	0	0	0	0	T4_naive
TACTTACAGGCATTGG-1	0	0	0	0	0	0	0	0	0	0	0	0	2.36812	2.36812	0	0	0	0	0	5.83774	0	0	0	3.5803	0	0	0	0	3.36148	0	0	0	0	0	1.69532	T8_naive
TTGTAGGAGTTACGGG-1	1.20123	0	0	0	0	0	0	0	0	0	0	3.9974	1.20123	0	0	0	0	1.73137	0	3.59933	3.50723	0	1.20123	3.90705	0	0	0	0	2.24368	0	4.37239	0	0	0	1.9914	iNKT_cells
CACCAGGGTAACGACG-1	1.88629	0.702358	0	0	0	0	0	0	0	0	0	0	0	0	0	0	0	0	0	4.23449	1.40635	0	1.88629	0	0	0	0	0	4.06586	0	0	0	0.702358	0	2.27302	T8_naive
AGCAGCCTCTGACCTC-1	0	0	0	0	0	0	0	0	0	0	0	0	0	0	0	0	0	0	0	0	0	0	0	0	0	0	0	0	2.97824	0	0	0	0	0	3.67273	iNKT_cells
CAGGTGCTCGATCCCT-1	1.14656	4.94855	0	0	0	0.360542	0	0	0	0	0	2.26066	1.14656	1.14656	0	0	0	1.66671	0	2.83102	3.02832	0	1.14656	2.89992	0	1.43185	0	0	2.78355	0	4.17132	0	4.94855	0	1.46485	iNKT_cells
GACCAATAGGTAGCCA-1-1	1.81368	2.24236	0	0	0	0	0	0	0	0	0	0	0	0	1.81368	0	0	0	0	4.1496	0.844014	0	1.81368	0	0	0	1.81368	0	0	0	4.43257	0	2.24236	0	0	B_cells_memory_activated
GTTACAGGTGACCAAG-1	2.07645	4.88081	0	0	0	0	0	0	0	0	0	0	0	0	0	0	0	0	0	4.75322	1.90063	2.22417	2.07645	0	0	0	0	0	2.90472	0	0	0	4.88081	0	3.40347	T4_naive
TTTCCTCCACACATGT-1-1	0	0	0	0	0	0	0	0	0	0	0	0	1.01546	0	0	0	0	0	0	0	2.90179	0	0	0	0	0	0	0	1.8786	0	2.16101	0	0	0	0	T4_memory
CGGACACTCTGCTGTC-1	0.43457	0	0	0	0.968084	2.15472	0.43457	0	0	0	0	0	0.43457	0	0	0.43457	0	0	0	0	0	0	0.43457	0	0	0	0	0	0	0	4.20239	0.43457	0	0.968084	3.77019	Monocytes_intermediate
CAACTAGGTAATAGCA-1	0	0	0	3.07476	0	1.98313	0	0	0	0	0	0	0	0	0	1.75166	0	0	0	0	3.37094	0	0	0.247568	0	0	0	0	0	0.950907	6.31258	1.75166	0	0	5.38114	cDC1
GGAGCAAAGCATCATC-1-1	0	0	0.824209	0	0	0	0	0	0	0	0	0	0	0	1.2698	0	0	0	0	5.75171	0.598192	0	0	0	0	0	1.2698	3.35099	0	0	0	0	0	0	0	B_cells_memory
AGGCCACAGCCTTGAT-1	0	0	0	2.81493	0.836239	0	1.28519	0	0	0	0	0	0	0	0	2.31784	0	0	2.02	0.15085	0	0	0	0	0	1.4132	0	0	0	0	3.38669	2.31784	0	0.836239	0	cDC1
CACATAGTCCTAAGTG-1	2.45864	2.89576	0	0	0	0	0	0	0	0	0	3.49853	0	0	0	0	0	0	0	5.36223	0	0	2.45864	0	0	2.79897	0	0	0	0	3.83144	0	2.89576	0	1.64825	iNKT_cells
GATCTAGAGCACGCCT-1	0	0	0	3.36952	0	0	1.26732	0	0	0	0	0	0	0	0	2.15802	0	0	1.26732	0	2.42334	0	0	0	0	0	0	0	0	0	3.8708	2.15802	0	0	3.97249	Monocytes_classical
CTTACCGAGGAGTACC-1	2.18785	5.00221	0	0	0	0	0	2.18785	0	0	0	0	0	0	0	0	0	0	0	3.73588	0	0	2.18785	0	0	0	0	0	0	0	0	0	5.00221	0	0	B_cells_naive
TGCCCATGTCCATCCT-1	0	2.25634	0	0	0	0	0	0	0	0	0	4.46509	2.3559	0	0	0	2.3559	0	0	2.29209	0	0	0	0.530001	0	0	0	0	4.8464	0	2.19057	0	2.25634	0	0	T_gd
CTCATTACATAAAGGT-1	0	1.36798	0	0	0	0	0	0	0	0	0	0	0	0	0	0	0	0	0	3.06396	0.117411	0	0	1.76578	0	1.22758	0	0	1.64996	0	3.56935	0	1.36798	0	2.4046	iNKT_cells
ACCGTAAGTTCACCTC-1	0	0	0	0	0	0	0	1.56529	0	0	0	2.51383	0	0	0	0	0	0	0	0	0	0	0	0	0	0	0	0	0	0	0	0	0	0	3.35253	Precursor_cells
CTCGGAGGTAAGGGAA-1	0	0	0	0	1.97814	0	0	0	0	0	0	0	0	0	0	0	0	0	0	0	0	2.36603	0	0	0	0	0	0	1.39255	0	0	0	0	1.97814	3.62399	Macrophages
GGCTCGAGTCACAAGG-1	0	0	0	1.55163	1.55163	3.0653	0.556082	0	0	0	0	0	0	0	0	2.13278	0	0	0	0	0	0	0	0	0	0	0	0	0	0.556082	4.06181	2.13278	0	1.55163	3.45915	Macrophages
GTGCTTCTCAGCATGT-1	0	0	0	1.75595	0	0	0	0	0	0	0	0	0	2.35877	0	0	0	0	1.75595	5.33476	0	0	0	2.60303	0	4.45737	0	0	0	0	0	0	0	0	4.49751	NK_CD16_bright
TGCCAAACACCGATAT-1	0	0.516205	0	0	0	0	0	0	0	0	0	0	0	0	0	0	0	0	0	4.04002	0	2.3312	0	3.18841	0	0	0	0	1.59876	0	0	0	0.516205	0	1.86367	T8_naive
TTTGCGCAGTGTTGAA-1-1	0.545221	0	0	0	0	0	0	0	0	0	0	0	1.67708	0.545221	0	0	0	1.80417	0	4.24008	0.999748	0	0.545221	2.0757	0	0	0	0	0	0	5.3376	0	0	0	0	B_cells_memory_activated
GTACGTAAGGCTATCT-1	0	0	0	1.80979	1.62675	2.19809	1.96445	0	0	0	0	0	0	0	0	2.96491	0	0	1.11306	0	0	0	0	0	0	0	0	0	0	0.704003	4.90982	2.96491	0	1.62675	2.28881	Macrophages
CCGGGATTCCCTAATT-1	0	0	0	1.79525	0	0	0	0	0	0	0	0	0	0	0	0	0	0	0	0	0	0	0	0	0	0	0	0	0	0	0	0	0	0	0	T4_naive
TGCCCATTCACTATTC-1	1.26235	1.32521	0	0	0	0	0	0	0	0	0	1.80293	0	1.26235	0	0	0	1.80293	0	3.22843	0.489928	0	1.26235	1.19924	0	0	0	0.872884	2.01939	0	3.31235	0	1.32521	0	2.62065	iNKT_cells
CCCAATCCACGCCAGT-1	1.21647	0	0	0	0	0	0	0	0	0	0	0	0	1.21647	0	0	0	1.21647	0	5.3308	0	0	1.21647	3.73009	0	0	0	0	3.20858	0	4.37117	0	0	0	0	T8_naive
TACTTGTCACGCTTTC-1	0	0	0	0	0	0	0	0	0	0	0	3.68646	0	0	0	0	0	0	0	4.15853	0	0	0	2.43423	0	0	0	0	0	0	3.64669	0	0	0	0	TCM_CD8+
CTCACACGTTGCTCCT-1-1	2.39266	0	1.78696	0	0	0	0	0	0	0	0	0	0	0	0	0	0	0	0	5.56228	0	0	2.39266	0	0	0	0	0	0	0	4.62381	0	0	0	0	B_cells_memory
AAGGTTCGTGCGATAG-1	0	0	0	2.16372	0	0	0	0	0	0	0	0	2.7977	2.16372	0	0	0	0	0	3.7296	2.79197	2.47695	0	0	0	0	0	0	3.44788	0	0	0	0	0	3.56168	T4_naive
GCAGCCATCACCGGGT-1	0	1.71344	0	0	0	0	0	0	0	0	0	2.2992	0	0	0	0	0	0	0	0	0	0	0	2.23246	0	0	0	0	2.99193	0	4.68873	0	1.71344	0	0	MAIT_cells
AGAGCTTTCAATAAGG-1	1.68785	0	0	0	0	0	0	0	0	0	0	0	0	0	0	0	0	0	0	4.11534	2.8814	0	1.68785	3.18213	0	0	0	0	2.65024	0	0	0	0	0	1.24592	T8_naive
CTCGGGAAGCCACGCT-1	0	1.1595	0	0	0	0	0	0	0.54538	0	0	0	0	0	0	0	0	1.15556	0	0	0	0	0	0	0	0	0	0	0	0.54538	0	0	1.1595	0	0	Precursor_cells
GCAATCAAGAGGTTAT-1	0	0	0	0	0	0	0	0	0	0	0	4.43664	2.55933	0	0	0	0	0	0	5.01834	0	2.69094	0	3.32222	0	0	0	0	2.90908	0	3.04973	0	0	0	0	TEM_CD8+
TGTATTCAGACTTTCG-1-1	0	1.00383	0	0	0	0.676512	0	0	0	0	0	1.25194	1.25194	0	0	0	0	1.25194	0	4.83919	0.530477	0	0	1.65432	0	3.24105	0	0	0	0	3.83066	0	1.00383	0	0	NK_CD16_bright_activated
GTTAAGCCATAGTAAG-1	1.78357	0	0	0	0	0	0	0	0	0	0	0	1.24575	1.78357	0	0	0	2.1314	0	2.98719	0.0698998	0	1.78357	0	0	0	0	0	0	0	0	0	0	0	0	T8_activated
CACCAGGTCTTGACGA-1	0.301316	0	0	1.33844	0	1.61592	0	1.33844	0	0.301316	0	0	0	0	0.878192	0.878192	0	0.532551	0.532551	4.34642	0	0	0.301316	0	0	0	0.878192	1.18945	0	0	4.04728	0.878192	0	0	0	B_cells_memory_activated
CGTGAGCAGACCCACC-1	0	0	0	3.63189	0	0	2.96486	0	0	0	0	0	0	0	0	0	0	0	0	0	2.43051	0	0	0	0	0	0	0	0	0	5.05834	0	0	0	4.86438	Monocytes_classical
GGTGAAGCAGACACTT-1	0	5.60153	0	0	0	0	1.08833	0	0	0	0	0	0	1.08833	0	0	0	0	0	0	0	0	0	2.84751	0	0	0	0	0	0	0	0	5.60153	0	0	T4_activated
CATATGGAGTTCCACA-1	0	3.37548	0	0	0	0	0	0	0	0	0	1.42419	0	0	0	0	0	2.34789	0	2.87522	0.4645	0	0	1.32549	0	0	0	0	1.76148	0	3.37232	0	3.37548	0	2.3358	iNKT_cells
GCAAACTAGCACACAG-1	0	0	0	2.26442	0	0	0	0	0	0	0	0	0	0	0	0	0	0	0	0	2.12771	0	0	2.4897	0	0	0	0	0	0	2.50916	0	0	0	3.19305	MAIT_cells
CCCAGTTCAAGGTTTC-1	1.24525	4.27419	0.805095	0	0	0	0	0	0	0	0	0.805095	0	0	0	0	0	0.805095	0	2.08275	0	0	1.24525	1.8511	0	0	0	0	0	0	2.77112	0	4.27419	0	0	Plasma_cells
ACCTTTACAGATGGCA-1	0	1.80261	0	2.3803	0	0	0	0	0	0	0	0	2.3803	0	0	0	0	0	0	2.37305	0	0	0	2.64057	0	0	0	0	2.64147	0	0	0	1.80261	0	0	T8_naive
GTTTCTACAGGTGGAT-1	0	0	0	0	1.62281	1.97789	2.58036	0	0	0	0	0	0	0	0	3.72985	0	0	0	0	0.806693	0	0	0	0	0	0	0	0	0	4.93477	3.72985	0	1.62281	4.34941	Monocytes_intermediate
ATGGGAGCACCATGTA-1	0	0	0	0	0	0	0	0	0	0	0	3.96634	2.42993	0	0	0	0	0	2.42993	3.50954	3.31964	0	0	2.63823	0	1.24138	0	0	0.843849	0	0	0	0	0	0	TEM_CD8+
AGTCTTTAGGCTCATT-1	1.37178	0	0	0	0	0	0	0	0	0	0	3.50754	1.92931	0	0	1.37178	0	0	0	4.48071	1.28392	0	1.37178	0	0	0	0	0	2.12381	0	0	1.37178	0	0	2.10524	TCM_CD8+
GTACGTAAGCCACGTC-1	0	0	0	0	0	0	0	0	0	0	0	4.31601	0	0	0	0	0	0	0	5.58746	0	0	0	0	0	2.16446	0	0	0	0	0	0	0	0	4.24405	NK_CD16_bright
TCAATCTAGCTGCAAG-1	0.794689	0	0	0	0	0	0	0	0	0	0	0.474292	1.39485	1.53498	0	0	0	1.39485	0	3.53082	1.33719	0	0.794689	3.00545	0	0	0	0	2.5473	0	3.85384	0	0	0	2.41078	T_regs
CTGCGGACAATTCCTT-1	0	0	0	0	0	0	0	0	0	0	0	4.40736	3.05698	3.44664	0	2.40979	0	0	0	0	0	0	0	2.77478	0	0	0	0	0	0	2.69118	2.40979	0	0	3.69241	TEM_CD8+
CGATCGGTCAAGGCTT-1	0	0	0	3.00743	1.57838	0.738969	2.16265	0	0	0	0	0	0	0	0	2.16265	0	0	1.8131	0	2.85623	0.457805	0	0	0	0	0	0	0	1.27109	4.92446	2.16265	0	1.57838	4.78967	Monocytes_classical
CGAGCCACACTTAAGC-1	0	0	0.757928	0.249561	0	0	0	1.80867	0	0	0	0.249561	0	0	1.18409	0.249561	0	0.757928	0	3.33864	0	0	0	0	0	0	1.18409	0	0	0	2.54007	0.249561	0	0	0	B_cells_memory_activated
GTCATTTGTTGTGGCC-1	0	0	0	1.84008	0	0.154597	0	0	0	0	0	2.4505	0	0	0	3.09956	1.84008	0	0	0	1.19329	0	0	0	0	0	0	0	0	0	4.86482	3.09956	0	0	5.28619	Monocytes_intermediate
ACTGTCCCACCGTTGG-1	0.581824	0	0	0.332643	0	0	0	0	0	0	0	0	0	0	0.581824	0	0	0.332643	0	3.03976	0	0	0.581824	0	0	0	0.581824	0.049	0	0	4.38396	0	0	0	0	B_cells_memory_activated
TAGGCATTCCATTCTA-1	0	0	0	0	0	0	0	0	0	0	0	4.24658	0	1.41834	0	0	0	0	0	3.13624	0	0	0	5.00455	0	0	0	0	3.36035	0	3.45505	0	0	0	4.80638	TCM_CD8+
CTAATGGGTTCTGTTT-1-1	0	3.74627	0	0	0	0	0	0	0	0	0	0	0	1.96265	0	0	0	0	0	0	1.97207	0	0	3.44123	0	0	0	0	2.00583	0	0	0	3.74627	0	1.84462	T4_memory
GACTACATCACTGGGC-1	1.36537	0	0	0	0	0	0	0	0	0	0	0.899586	0.899586	0	0	0	0	0.547712	0	0	2.24225	0	1.36537	0	0	0	0	0	0	0	2.18995	0	0	0	0	T4_memory
AGGTCATGTTGGTGGA-1-1	0	0	0	0	0	0	0	0	0	0	0	4.52175	1.44689	2.63902	0	0	0	0	0	4.12248	0	1.85897	0	5.39607	0	0	0	0	2.35437	0	0	0	0	0	2.1643	MAIT_cells
CGCCAAGAGTCATCCA-1	2.63888	3.95372	0	1.44677	0	0	0	2.84763	0	0	0	0	0	0	2.37473	0	0	0	0	5.74549	0	1.1532	2.63888	0	0	0	2.37473	0	0	0	0	0	3.95372	0	0	B_cells_naive
TTAACTCCAAGCCTAT-1-1	0	4.30285	0	0	0	0	0	0	0	0	0	2.40363	2.40363	0	0	0	0	0	0	5.7944	0	0	0	0	0	0	0	0	3.94895	0	0	0	4.30285	0	4.16109	iNKT_cells
TCACAAGAGTTACCCA-1-1	1.03994	3.25412	0	0	0	0	0	0	0	0	0	1.03994	1.03994	0	0	0	0	1.86982	0	5.01644	0	0	1.03994	2.34772	0	2.41367	0	0	3.18593	0	4.35999	0	3.25412	0	2.51851	iNKT_cells
CCTCTGAGTCTAGTGT-1	0	0	0	0	0	0	0	0	0	0	0	0	0	0	0	0	0	0	0	0	0	0	0	0	0	2.87379	0	0	0	0	0	0	0	0	2.31108	NK_CD56_bright_activated
CATGACAGTTTGTTGG-1	0	0	0	0	0	1.81914	2.20978	0	0	0	0	0	0	0	0	2.57798	0	0	2.20978	0	3.45276	3.66142	0	0	0	0	0	0	0	0	0	2.57798	0	0	0	cDC1
GTCAAGTCATTGAGCT-1	2.96027	2.78893	0	0	0	0	0	0	0	0	0	1.28502	0	0	0	0	0	1.28502	0	0	4.14992	0	2.96027	0	0	0	0	0	0	0	4.55086	0	2.78893	0	0	T4_memory
ACATGGTCACAACGCC-1	0	0	0	3.65739	0	0	0	0	0	0	0	0	0	0	0	2.14617	0	0	0	0	1.75359	0	0	0	0	0	0	0	0	0	4.23855	2.14617	0	0	2.80587	cDC1
AGGCCACTCCGAAGAG-1	1.64849	1.86383	0	0	0	0	0	0	0	0	0	0	0	0	0	0	0	1.33485	0	1.71168	0	0	1.64849	0	0	0	0	0	2.02264	0	0	0	1.86383	0	0	T4_activated
CTCGTCATCAACACCA-1	0	0	0	0	0	0	0	0	0	0	0	0	2.0301	0	0	0	0	0	0	0	0	0	0	0	0	0	0	0	3.37985	0	0	0	0	0	0	T4_naive
CCAATCCGTCAAGCGA-1	0	0	0	0	0	0	0	0	0	0	0	3.69404	0	0	0	0	0	2.64398	0	4.26937	2.6931	0	0	0	0	3.35208	0	0	0	0	4.30027	0	0	0	0	NK_CD16_bright
GAACATCGTTAAGGGC-1	1.75421	0	0	0	0	0	0	0.9528	0	0	0	0.9528	1.75421	0	0	0	0	0.9528	0	2.69926	1.66543	0.800566	1.75421	1.54967	0	0	0	0.884638	0	0	4.09767	0	0	0	2.84323	iNKT_cells
GTCATTTGTCATCCCT-1	0.770785	3.37465	0	0	0	0	0	0	0	0	0	0	1.5006	0	0	0	0	1.20084	0	0	1.24813	0	0.770785	0	0	0	0	0	1.88738	0	3.12916	0	3.37465	0	2.33476	T_regs
CATCAGACATGCCTTC-1	0	0	0	0	0	0	0	0	0	0	0	0	2.3225	0	0	0	0	0	0	0	3.01206	0	0	0	0	0	0	0	3.10521	0	0	0	0	0	1.17788	T4_memory
GTGTTAGCAAGGTTCT-1	0	0	0	0	0	0	0	0	0	0	0	2.44918	1.29328	1.29328	0	0	0	2.18988	0	0	1.66872	0	0	1.88132	0	0	0	0	0	0	3.37424	0	0	0	0	T8_activated
CCTCTGAGTAGAAAGG-1	0	0	0	3.20761	0.648309	1.88881	1.5367	0	0	0.648309	0	0	0	0	0	2.74707	0	0	0.648309	0	0	0	0	0	0	0.126521	0	0	0	0	3.84473	2.74707	0	0.648309	5.43841	cDC1
TAAGCGTCATGGATGG-1-1	1.79893	0	0	0	0	0	0	0	0	0	0	0.98621	0	0	0.98621	0	0	0	0	4.14549	0	0	1.79893	0	0	0	0.98621	0	0	0	0	0	0	0	0	B_cells_memory
ACGGGTCCAAGGTTCT-1	0	0	0	3.18765	0.844797	2.28132	1.8934	0	0	0	0	1.46297	0.509075	0	0.286589	2.11641	0.286589	0	0.844797	0	2.35862	0	0	0	0	2.42622	0.286589	0	0	0	5.33442	2.11641	0	0.844797	2.5549	Macrophages
TATCTCAAGCGGATCA-1	0	0	0	0	0	0	0	0	0	0	0	0	0	0	1.08807	0	0	0	0	5.09281	0	0.712892	0	0	0	0	1.08807	2.42816	0	0	3.96917	0	0	0	0	B_cells_memory
GAGCAGAAGATCCTGT-1	0	2.70336	0	0	0	0	0	0	0	0	0	0	0	0	0	0	0	2.52351	0	2.77926	0	0	0	0	0	0	0	0	0.894289	0	4.22008	0	2.70336	0	3.09999	NK_CD56_bright_activated
AGCGTATCACTTAAGC-1	0	0	0	0	0	0	1.53323	0	0	0	0	3.27457	2.11218	0	0	0	0	0	0	0	3.05331	0	0	0	0	0	0	0	0.805182	0	0	0	0	0	1.83094	T4_memory
CTCGAAAAGTCTCAAC-1	0	3.90468	0	0	0	1.32794	0	0	0	0	0	0	0	0	0	0	0	0	0	0	4.19658	0.212239	0	0	0	0	0	0	2.91801	0	4.37306	0	3.90468	0	3.18802	iNKT_cells
AAGGCAGAGATGCCTT-1	0	0	0	1.76204	1.86056	2.73941	2.81415	0	0	0	0	0	0	0	0	2.03253	0	0	1.22734	0	0	0	0	0	0	0	0	0	0	0	5.81303	2.03253	0	1.86056	2.65575	Macrophages
ACATACGGTTGTGGCC-1	0.564423	0	2.57528	0	0	0	0	0	0	0	0	0	0	0	1.48454	0	0	1.48454	0	3.6169	0	0	0.564423	0	0	0	1.48454	0.855186	0	0	3.1505	0	0	0	0	Plasma_cells
GGGCACTTCAGTTGAC-1	2.8971	5.44879	0	0	0	0	0	0	0	0	0	0	0	0	0	0	0	0	0	0	2.95704	0	2.8971	0	0	1.27145	0	0	2.05971	0	0	0	5.44879	0	2.03215	T4_memory
GACCAATTCAATAAGG-1	1.28877	2.90913	0	0	0	0	0	0	0	0	0	1.83365	2.4435	0	0	0	0	0	0	0	3.22787	0	1.28877	0	0	0	0	0	2.48269	0	0	0	2.90913	0	3.59049	T4_memory
GCGCAACTCCAAACAC-1	0	3.64897	0	0	0	0	0	0	0	0	0	0	0	0	1.72373	0	0	0	0	5.15678	0	0	0	0	0	0	1.72373	0	0	0	4.617	0	3.64897	0	0	B_cells_memory
CAAGAAACATAACCTG-1	0	0	0	0	0	0	1.46135	0	0	0	0	0	0	0	0	0	0	0	0	0	0	0	0	0	0	0	0	0	0	0	5.22145	0	0	0	2.20757	cDC1
GGATGTTCATAAAGGT-1	1.96411	0	0	0	0	0	0	0	0	0	0	0	2.58453	0	0	0	0	1.40223	0	0	0.263686	0	1.96411	0	0	0	0	0	2.74235	0	3.11216	0	0	0	0	T4_activated
AACCGCGCACCAACCG-1	0	0	0	0	0	0	0	0	0	0	0	3.97733	3.08875	3.08875	0	0	0	0	0	0	0.657682	0	0	0	0	0	0	0	0	0	0	0	0	0	2.66572	TCM_CD8+
TGATTTCCAGTATCTG-1	1.02336	0	0	0	0	0	0	0	0	0	0	0	1.84807	0	0	0	0	0	0	0	0.315179	0	1.02336	0	0	0	0	0	0	0	3.86509	0	0	0	0	T4_activated
GCGCAACCAATCCGAT-1	1.25617	5.83383	0	0	0	0	0	0	0	0	0	0	1.79573	0	0	0	0	0	0	4.25739	5.11376	0	1.25617	0	0	0	0	0	4.32001	0	0	0	5.83383	0	1.74522	T4_memory
GGCCGATTCTCCGGTT-1	0	0	0	0	0.989611	0	0	1.80345	0	0	0	0	0	0	0	0	0	0.989611	0	4.65932	0	0	0	0	0	0	0	0	0	0	4.01054	0	0	0.989611	0	B_cells_memory_activated
ATTCTACTCTACTATC-1	0	0	0	0	0	0	0	0	0	0	0	4.16786	0	2.95308	0	0	0	0	0	3.64692	3.28302	0	0	3.22879	0	2.25306	0	0	1.52491	0	4.03684	0	0	0	0	TMRA_CD8+
GTCTTCGAGCCCAACC-1	0	0	0	0	0	0	0	0	0	0	0	3.4357	0	0	0	0	0	0	0	5.38913	2.89164	0	0	0	0	2.93062	0	0	0	0	0	0	0	0	4.86595	NK_CD16_bright
CTAATGGCATGAAGTA-1-1	0	0	0	2.50934	0.625396	0.0817577	0.625396	0	0	0	0	0	0	0	0	2.86281	0	0	2.07341	0	0	0.119454	0	0	0	0	0	0	0	0	4.93144	2.86281	0	0.625396	4.06777	cDC1
TTTGGTTGTCGGCTCA-1-1	1.22431	0	0	0	0	0	0	0	0	0	0	2.87992	1.75849	0	0	0	0	0	0	0	6.03187	0	1.22431	0	0	0	0	0	2.26046	0	0	0	0	0	3.31722	T4_memory
GTTACAGGTTATGCGT-1	0	0	0	0	0	0	0	0	0	0	0	0	0	0	0	0	0	0	0	4.30127	0	1.91808	0	0	0	0	0	0	4.31052	0	0	0	0	0	2.70326	T4_naive
CGTTGGGGTGAGTGAC-1	0	0	0	4.75493	1.19487	3.11647	0	0	0	0	0	0	0	0	0	1.19487	0	0	0	0	3.49512	0	0	0	0	0	0	0	0	1.19487	6.29835	1.19487	0	1.19487	4.44091	Monocytes_intermediate
CACACTCCACAGACAG-1	0	0	0	0	0	0	0	0	0	0	0	3.6087	0	0	0	0	0	0	0	0	2.12605	0	0	0	0	0	0	0	1.51662	0	0	0	0	0	3.1619	T4_memory
ATGTGTGTCTTAGAGC-1	0	0	0	3.48719	0	0	0	0	0	0	0	1.60175	0	0	0	1.60175	0	0	0	0	0	0	0	0	0	0	0	0	0	1.60175	3.0914	1.60175	0	0	5.13535	cDC1
GACCAATAGTCCTCCT-1	0	0	0	0	0	0	0	0	0	0	0	2.04902	0	0	0	0	0	0	0	0	0	0	0	0	0	0	0	0	0	0	0	0	0	0	0	B_cells_memory_activated
AAGACCTGTTCCAACA-1	1.78091	0.959682	0	0	0	0	0	0	0	0	0	1.78091	1.78091	0	0	0	0	1.78091	0	0	1.49217	0	1.78091	1.61191	0	0	0	0	0	0	2.12339	0	0.959682	0	2.64834	T_regs
TGGCCAGGTCCGTTAA-1-1	0	5.01015	0	0	0	0	0	0	0	0	0	4.83617	3.08333	0	0	0	2.2335	0	1.64214	4.69207	0	0	0	0	0	1.59375	0	0	3.52995	0	0	0	5.01015	0	4.35436	T_gd
CTGCCTAGTGATAAAC-1	0	0	0	1.76846	0	0	0	0	0	0	0	4.53662	0	0	0	0	0	0	1.76846	4.07835	3.47663	0	0	0	0	3.44236	0	0	0	0	0	0	0	0	4.12682	NK_CD16_bright
AAACCTGCACCAGTTA-1	0	5.49893	0	0	0	0	0	0	0	0	0	0	2.04426	0	0	0	0	0	0	0	1.82111	0.264393	0	0.304408	0	0	0	0	3.16357	0	0	0	5.49893	0	0	T4_memory
CCTCAGTTCCTCAACC-1-1	1.02169	0	0	0	0	1.04726	0	0	0	0	0	1.02169	1.02169	1.02169	0	0	0	1.02169	0	0	2.47258	0	1.02169	0	0	2.33996	0	0.984332	0	0	0	0	0	0	4.07724	iNKT_cells
CGTCACTCATAGTAAG-1	0	4.07342	0	0	0	0	0	0	0	0	0	5.35165	0	0	0	0	0	0	0	3.61984	0	0	0	0	0	3.77449	0	0	1.0263	0	0.842531	0	4.07342	0	0	NK_CD16_bright
CCGGTAGTCGCATGGC-1	0	0.706287	0	0	0	0	0	1.9907	0	0	0	0	0	0	1.52007	0	0	0.438009	0	3.17311	0	0	0	0	0	0	1.52007	0.455406	0	0	4.09605	0	0.706287	0	0	B_cells_memory_activated
GACGTTAGTGCTCTTC-1	0	5.297	0	0	0	0	0	0	0	0	0	0	2.28045	0	0	0	0	0	0	4.38365	0	0	0	0.752125	0	0	0	0	4.19434	0	0	0	5.297	0	0.922371	T4_naive
AATCCAGAGGCGACAT-1	1.12387	0	0	0	0	0	0	0	0	0	0	0.712151	1.63967	0	0	0	0	0.712151	0	0	0	0	1.12387	0	0	0	0	0	0	0	0	0	0	0	0	T4_activated
TACTCATGTGTATGGG-1	1.37351	4.29465	2.18206	0	0	0	0	0	0	0	0	0.684645	0	0	1.08726	0	0	1.08726	0	4.02493	1.17813	0	1.37351	0	0	0	1.08726	0	0	0	4.14954	0	4.29465	0	0	B_cells_memory_activated
GGAACTTGTTAAGTAG-1	0	0	0	2.80939	0	0	0	0	0	0	0	0	0	0	0	0	0	0	0	0	3.00112	0	0	0	0	0	0	0	1.91597	0	4.34514	0	0	0	3.87157	Monocytes_intermediate
GTCATTTCATGGATGG-1	0	0	0	0	0	0	0	0	0	0	0	0	1.54996	0	2.13091	0	0	0	0	4.88995	1.89795	0	0	1.38793	0	0	2.13091	0.194496	1.50466	0	5.63558	0	0	0	0	B_cells_memory
CCATGTCTCCCTCTTT-1-1	2.34016	4.83825	0	0	0	0	0	0	0	0	0	0	2.34016	0	0	0	0	0	0	5.60613	0	0	2.34016	4.32217	0	0	0	0	2.84922	0	0	0	4.83825	0	0	T8_naive
TGCTACCGTGTATGGG-1	0	4.87069	0	0	0	0	0	0	0	0	0	0	0	0	0	0	0	0	0	4.73537	1.04294	0	0	0	0	0	0	0	3.61658	0	0	0	4.87069	0	0	iNKT_cells
ACAGCTAGTAGCCTCG-1	0	0	0	0	0	0	0	0	0	0	0	4.25372	0	2.53061	0	0	0	0	0	0	2.27329	0	0	1.70054	0	0	0	0	0	0	3.72105	0	0	0	3.66009	TEM_CD8+
ACGCCAGAGACATAAC-1	0	0	0	0	0	0	0	0	0	0	0	3.27067	0	2.6148	0	0	0	0	0	0	0	0	0	1.94495	0	0	0	0	0	0	0	0	0	0	0	TEM_CD8+
GAACGGAAGCGATCCC-1	0	0	0	2.28495	0	0.146113	1.83977	0	0	0	0	0	0	0	0	0	0	0	0	0	1.77299	0	0	0	0	0	0	0	0	0	5.55443	0	0	0	4.00198	cDC1
ACGATGTGTGTTCGAT-1	0	4.26853	0	0	0	0	0	0	0	0	0	1.6681	0	0	0	0	0	0	0	4.92066	2.09253	0	0	1.01736	0	0	0	0	1.69209	0	4.29497	0	4.26853	0	2.72339	NK_CD56_bright_activated
GCGACCAAGAAGGTTT-1	1.56681	0	0	1.56681	0	0	0	0	0	0	0	4.47962	0	0	0	0	0	0	0	4.98135	2.04917	0	1.56681	4.36369	0	0	0	0	2.98513	0	0	0	0	0	4.105	TCM_CD8+
AAACGGGTCACCATAG-1	0	0	0	1.45456	0	0.107251	0.661599	0	0	0	0	0	0	0	0	1.8912	0	0	0.384544	0	0	0	0	0	0	0	0	0	0	0.661599	4.95031	1.8912	0	0	0	Macrophages
ACGAGCCCAGGCTCAC-1	0	0	0	0	0	0	0	0	0	0	0	4.22128	1.70014	0	0	0	0	0	0	0	4.15285	0	0	3.2852	0	0	0	0	3.18467	0	0	0	0	0	2.67032	TCM_CD8+
TGGCGCACATATACGC-1	0.984017	5.13424	0	0	0	0	0	0	0	0	0	0	0	0	0.984017	0	0	0	0	5.95081	0	2.1322	0.984017	0	0	0	0.984017	0	0	0	0	0	5.13424	0	0	B_cells_memory
TCCACACTCCGTCATC-1	0	0	0	1.23115	1.23115	1.68818	1.76649	0	0	0	0	2.3703	0	0	0	1.95485	0	0	0	0	2.17379	0	0	0	0	1.40605	0	0	0	0	4.34861	1.95485	0	1.23115	2.95887	cDC1
CTAGAGTCACCTATCC-1	0	5.07393	0	2.07279	0	0	0	0	0	0	0	0	0	0	0	0	0	0	0	4.10787	1.95964	0	0	0.841202	0	0	0	0	3.83227	0	0	0	5.07393	0	0	T4_naive
AGTGTCATCTGAAAGA-1-1	0.809937	0	0	0	0	0	0	0	0	0	0	0.809937	1.55673	0.809937	0	0	0	0.809937	0	0	2.2678	0	0.809937	0.80903	0	0	0	0	0.268443	0	4.10754	0	0	0	0	T_regs
GGCGTGTGTCCGAACC-1	0	0	0	2.5566	1.75037	1.55047	0	0	0	0	0	0	0	0	0	1.21739	0	0	0	0	2.40543	0	0	0	0	0	0	0	0	0	4.55989	1.21739	0	1.75037	3.94086	Monocytes_classical
ACGCAGCGTGCACCAC-1	0	2.183	0	0	0	0	0.635842	2.3772	0	0	0	0	0	0	0.635842	0	0	0	0.635842	3.53486	0	0	0	0	0	0	0.635842	0.788352	0	0	0	0	2.183	0	0	B_cells_memory_activated
CTGGTCTTCCTCGCAT-1-1	2.85766	4.27085	0	0	0	0	1.86773	0	0	0	0	0	0	0	0	2.85766	0	0	0	4.74259	0	2.7795	2.85766	4.41681	0	0	0	0	2.75241	0	0	2.85766	4.27085	0	0	T8_naive
AAATGCCCATTACCTT-1	0	5.46447	0	0	0	0	0	0	0	0	0	2.21357	0	0	0	0	0	0	0	0	3.48419	0	0	0	0	0	0	0	3.62916	0	0	0	5.46447	0	2.49662	T4_naive
TCTCTAAAGGTGCACA-1	2.02482	0	0	0	0	0	0	0	0	0	0	2.85859	2.02482	2.38529	0	0	0	0	0	0	1.24796	0	2.02482	1.79822	0	0	0	0	0.826955	0	5.19798	0	0	0	0	T8_activated
GTCACGGTCTTGAGAC-1	0	0	0	2.56548	0	1.85802	0	0	0	0	0	0	0	0	0	0	0	0	1.22418	0	1.58464	0	0	0.256839	0	0	0	0	0	0	5.55274	0	0	0	2.1958	cDC1
CATCAAGTCTTCAACT-1	2.67288	4.30231	0	0	0	0	0	0	0	0	0	2.04651	0	0	0	0	0	0	2.04651	3.81097	1.90864	0.874019	2.67288	0	0	0.0864097	0	0	4.06444	0	0	0	4.30231	0	1.07144	T4_naive
TAGTGGTTCGAGAACG-1	0	2.85246	0	0	0	0	0	0	0	0	0	2.40342	0	0	0	0	0	0	0	6.02814	3.36506	0	0	2.47494	0	1.10158	0	1.49286	1.93782	0	3.0812	0	2.85246	0	2.50921	iNKT_cells
ACTGTCCGTCCGAGTC-1	0	4.28733	0	0	0	0	0	0	0	0	0	0	0	0	0	0	0	0	0	4.37249	0	0	0	0	0	0	0	0	2.61338	0	3.32795	0	4.28733	0	0	T4_naive
CTGCTGTCAATCCGAT-1	0	0	0	0.779913	0.779913	1.36916	2.09034	0	0	0	0	0	0	0	0.779913	1.93245	0	0	1.74486	0	1.59635	0	0	0	0	3.24694	0.779913	0	0	0	4.10954	1.93245	0	0.779913	2.26132	Macrophages
GTAGTCAGTAGAGTGC-1	0	3.18081	0	0	0	1.63757	0	0	0	0	0	3.81818	3.42363	0	0	0	0	0	0	3.00822	0.0438782	0	0	0	0	0	0	0	3.93809	0	0	0	3.18081	0	1.79416	TEM_CD8+
GATCGTACACCAGATT-1	0	0	0	0	0	0	0	0	0	0	0	3.1764	2.52414	2.52414	0	0	0	0	0	0	2.24852	0	0	3.41989	0	1.66426	0	0	3.66098	0	0	0	0	0	0	iNKT_cells
ACGAGGAAGCCTTGAT-1	1.73438	0	0	0	0	0	0	0	0	0	0	1.50387	1.50387	0.773045	0	0	0	0.773045	0	0	3.16248	0	1.73438	2.08954	0	0	0	0	2.60133	0	3.437	0	0	0	1.00685	T_regs
CGAGCACGTAGCCTAT-1	0	0	0	0	0	0	0	0	0	0	0	3.82706	0	0	0	0	2.13864	0	0	0	0	2.08369	0	0	0	1.13936	0	0	5.2043	0	0	0	0	0	3.44873	T_gd
TACTTACCACTGAAGG-1-1	0	0	0	0	0	0	0	2.58044	0	0	0	0	0	0	0.701567	0	0	0.701567	0	0	0	0	0	0	0	0	0.701567	0	0	0	0	0	0	0	0	B_cells_memory_activated
CCTAAAGGTAACGCGA-1	0	5.11297	0	0	0	0	0	0	0	0	0	0	0	0	0	0	0	0	0	3.38772	0	0	0	2.47109	0	0	0	0	3.55815	0	0	0	5.11297	0	0	T4_naive
CTAGTGAAGCGTAGTG-1	0	2.54604	0	0	0	0	0	0	0	0	0	0	2.49248	0	0	0	0	0	0	5.06376	0	0	0	0	0	0	0	0	3.30715	0	0	0	2.54604	0	3.40635	T4_naive
ACATCAGTCGTCCGTT-1	0	0	0	3.22565	0	0.221533	0.525067	0	0	0	0	0.525067	0	0	0	2.06759	0	0	1.32503	0	3.46919	0	0	0	0	0	0	0	0	0	5.34464	2.06759	0	0	5.37686	Monocytes_classical
TTTGCGCTCTAACTGG-1	1.08098	0	0	0	0	0.974485	0	0	0	0	0	0	0	0	0	0	0	0	0	3.51382	4.01203	0	1.08098	3.74143	0	1.92564	0	0.146156	1.34613	0	5.80415	0	0	0	3.66098	iNKT_cells
CGAGCCATCCTTGACC-1	0	6.00887	0	0	0	0	0	0	0	0	0	3.61313	1.61126	0	0	0	0	0	0	4.01545	4.02493	0	0	4.83039	0	0.114335	0	0	3.61166	0	0	0	6.00887	0	2.11441	iNKT_cells
CTGGTCTAGTCTCAAC-1-1	1.16956	0	0	0	0	0	0	0	0	0	0	2.71228	1.37644	0	0	0	0	0	0.553994	3.2792	3.31339	0	1.16956	1.70059	0	0	0	0	4.04384	0	3.95969	0	0	0	0	T8_activated
TGGCGCACACAGGCCT-1	0	0	0	3.61553	1.61323	1.49382	0	0	0	0	0	2.56932	1.61323	0	0	0	0	0	2.20144	0	1.97588	0	0	0	0	4.84705	0	0	0	0	5.9334	0	0	1.61323	5.53063	Monocytes_non-classical
GGTATTGGTTTAAGCC-1	0	0	0	0	0	1.09386	0	0	0	0	0	1.83478	0	0	0	0	0	2.82086	0	4.41785	3.60867	0	0	4.28569	0	1.86518	0	0	4.2997	0	4.04688	0	0	0	2.30819	iNKT_cells
TTAACTCGTGATGTCT-1	0	0	0	0	0	0	0	0	0	0	0	4.46743	0	2.46526	0	0	0	0	0	1.67214	3.71502	0.426973	0	3.87249	0	0	0	0	0	0	0	0	0	0	3.19625	TEM_CD8+
AAACGGGTCGGCCGAT-1	1.14752	1.47759	0	0	0	0	0	0	0	0	0	0	0	0	0	0	0	0	0	0	3.60774	0	1.14752	0	0	0	0	0	1.6909	0	6.34018	0	1.47759	0	0	T_regs
TGGTTAGCACAGACTT-1	0	2.96299	0	0	0	0	0	0	0	0	0	0	1.17039	0	0	0	0	1.69498	0	4.06353	1.07027	0	0	0	0	0	0	0	0.876079	0	0	0	2.96299	0	0	T4_activated
TGGCCAGAGACAGACC-1	0	1.55179	0	0	0	0	0	0	0	0	0	4.41077	2.21192	0	0	0	0	0	0	3.53856	3.48319	0	0	3.278	0	0	0	0	3.03173	0	0	0	1.55179	0	0	TCM_CD8+
ATTGGTGTCGATGAGG-1	2.23461	0	0	0	0	0	0	0	0	0	0	0	1.64315	0	0	0	0	0	0	0	0	0	2.23461	0	0	0	0	0	0.565795	0	3.18416	0	0	0	0	T4_activated
CGTGTCTAGGACAGCT-1-1	1.40355	0	0	0	0	0	0	0	0	0	0	1.96561	1.01308	0	0	0	0	0.629695	0	0	1.7029	0	1.40355	0.847191	0	0	0	0	2.87238	0	3.35245	0	0	0	1.09965	T4_memory
GTTACAGGTCGACTAT-1	0	1.66317	0	0	0	0	0	0	0	0	0	1.27944	1.27944	0	0	0	0	0	0	2.91512	1.84414	2.29609	0	1.11667	0	0.699133	0	2.01283	1.54305	0	3.85358	0	1.66317	0	1.73848	iNKT_cells
CAGCAGCTCAACACAC-1	0	4.3637	0	0	0	0	0	0	0	0	0	3.78489	1.52299	0	0	0	1.52299	0	2.10069	0	3.31767	0	0	1.45383	0	0	0	0	3.4256	0	0	0	4.3637	0	3.62591	T_gd
ATAACGCGTGAAGGCT-1	0	0	0	3.75643	1.79433	1.66076	2.03957	0	0	0	0	0	0	0	0	0.982759	0	0	0	0	1.99804	0	0	0	0	0	0	0	0	0	4.2077	0.982759	0	1.79433	3.82976	cDC1
GACTAACAGAGACTTA-1	0.861307	0	0	0	0	0	0	0	0	0	0	0	1.31708	0.861307	0	0	0	0	0	0	1.54548	0	0.861307	0	0	0	0	0	0	0	0	0	0	0	0	T4_activated
ACGTCAACACCATGTA-1	2.46206	0	0	0	0	0	0	0	0	0	0	0	0	0	0.680748	0	0	0	0	4.68589	0	0	2.46206	0	0	0	0.680748	2.03318	0	0	5.66859	0	0	0	0.606186	B_cells_memory_activated
CACATAGAGCCAGGAT-1	0	0	0	2.70729	0	2.12136	1.73393	0	0	0	0	0	0	0	0	1.73393	0	0	1.73393	0	2.01146	0	0	0	0	0	0	0	0	0	4.17154	1.73393	0	0	4.37329	Monocytes_intermediate
CCGGTAGCATCACAAC-1	2.15575	2.88455	0	0	0	0	0	0	0	0	0	4.60764	2.15575	0	0	0	0	0	0	3.532	0	1.56406	2.15575	0	0	0	0	0	3.16055	0	0	0	2.88455	0	2.71465	T4_memory
CACACAAGTGACTCAT-1	1.65194	0	0	0	0	0	0	0	0	0	0	1.65194	0	0	0	0	0	0	0	5.00677	1.08767	0	1.65194	0	0	0	0	0	0	0	3.8002	0	0	0	0	Plasma_cells
GTGTGCGAGCACCGTC-1	0	0	0	2.24005	0	0.663201	2.24005	0	0	0	0	0	0	0	0	2.8785	0	0	1.33445	0	0	0	0	0	0	0.363373	0	0	0	0	4.9789	2.8785	0	0	3.5507	Macrophages
TGTATTCGTCGGCATC-1	0	0	0	0	0	0	0	0	0	0	0	2.42645	0	0	0	0	0	0	0	0	3.18094	0	0	0	0	0	0	0	0	0	2.94047	0	0	0	0	T_regs
AATCCAGTCGAGCCCA-1-1	0	0	0	0	0	0.512772	0	0	0	0	0	0	0	0	0	0	0	1.11941	0	0	2.54876	0	0	0	0	0	0	0	1.72159	0	0	0	0	0	0.272771	T4_activated
TGACTAGCATCGTCGG-1	0	0	0	0	0	0.721228	0	0	0	0	0	1.16868	1.16868	0	0	0	0	0	0	0	0	0	0	0	0	0	0	0	0	1.16868	5.28004	0	0	0	1.32721	cDC1
TGAGCATTCAGCCTAA-1	0	4.41428	0	0	0	0.62253	0	0	0	0	0	2.50027	1.55363	1.55363	0	0	2.13501	0	1.55363	4.18058	3.28047	0.209091	0	2.16949	0	0	0	0	4.42367	0	3.29063	0	4.41428	0	4.50487	T_gd
TAAACCGCATTTGCCC-1	0	5.96414	0	0	0	0	0	0	0	0	0	0	0	0	0	0	0	0	0	5.23464	0	0	0	0	0	0	0	0	4.55556	0	0	0	5.96414	0	0	T4_naive
CAGCGACTCGACGGAA-1	1.85741	5.72259	0	0	0	0	0	0	0	0	0	0	2.46931	0	0	0	0	0	0	1.79384	2.50828	0	1.85741	0	0	0	0	0	3.15457	0	0	0	5.72259	0	0	T4_memory
CGTCACTCACTGTTAG-1	0	2.99389	0	0	0	0	0	0	0	0	0	0	0	0	0	0	0	1.25582	0	3.94112	0.212202	0	0	0	0	0	0	0	3.59726	0	5.18638	0	2.99389	0	0	T4_activated
ATTGGACGTGCTTCTC-1	0	0	0	1.17236	0	0	0	0	0	0	0	4.18447	0	0	0	0	0	0	0	0	0	0	0	0	0	2.74364	0	0	0	0	0	0	0	0	0	NK_CD16_bright
TTTACTGGTTTGTTTC-1	0	0	0	0	0	0	0	0	0	0	0	3.91204	1.50409	2.44237	0	0	0	0	0	2.61129	3.72667	0	0	4.68191	0	0	0	0	3.41904	0	0	0	0	0	3.88402	TEM_CD8+
GACCAATCAGGTCTCG-1	0	2.41903	0	0	0	0	0	0	0	0	0	0.990156	1.4778	0.990156	0	0	0	0	0	0	1.58253	0	0	0	0	0	0	0	2.58302	0	1.53572	0	2.41903	0	0	T_regs
GAGTCCGTCGGCTTGG-1	0	4.81159	0	0	0	0	0	0	0	0	0	1.68131	0.899157	0	0	0	0	1.92134	0.899157	3.35562	0	0	0	0	0	0	0	0	0	0	5.77961	0	4.81159	0	0	B_cells_memory_activated
TTCTTAGCACTACAGT-1	1.17353	0	0	0	0	0	0	0	0	0	0	0	0	0	1.17353	0	0	0	0	5.10772	2.00939	1.7024	1.17353	0	0	0	1.17353	2.92149	0	0	3.77877	0	0	0	0	B_cells_memory
AACCATGTCGCGGATC-1-2	0.908553	0	0	0	0	0	0	0	0	0	0	1.37661	1.37661	0	0	0	0	1.37661	0	0	3.85338	0	0.908553	0	0	0	0	0	2.52769	0	4.74617	0	0	0	2.01952	T_regs
GTTCATTAGTAATCCC-1	1.1453	3.74983	0	0	0	0	0	0	0	0	0	1.6652	1.1453	0	0	0	0	0	0	3.36047	2.43634	0	1.1453	0	0	0	0	0	3.48624	0	5.40846	0	3.74983	0	0	iNKT_cells
GAAATGATCAAGAAGT-1-2	0	0	0	3.17284	0	0.882647	0	0	0	0	0	1.35051	0	0	0	1.90491	0	0	0	0	3.8573	0	0	0	0	0	0	0	0	0	4.12687	1.90491	0	0	5.442	Monocytes_classical
AAATGCCAGGCTATCT-1	0	0	0	0	0	0	0	0	0	0	0	4.54536	2.97751	2.50007	0	0	0	0	0	4.20724	0	0	0	5.01804	0	0	0	0	3.12393	0	1.76158	0	0	0	1.83361	TEM_CD8+
AGGTCCGTCGTTTAGG-1	2.31298	0	0	0	0	0	0	0	0	0	0	2.31298	0	0	2.31298	0	0	0	0	2.03797	0	3.25301	2.31298	0	0	0	2.31298	0	0	0	0	0	0	0	0	B_cells_naive_activated
CGAACATTCCCAAGAT-1	0	0	0.372115	0	0.372115	0	0	0	0	0	0	0	0	0	0.372115	0	0	0.372115	0	4.24671	0	0	0	0	0	0	0.372115	0.805842	0	0	1.95785	0	0	0.372115	0	B_cells_memory_activated
ACGCAGCCACGGTAGA-1	0	0	0	0	0	0	0	0	0	0	0	1.51121	0	0	0	0	0	0	0	0	0	0	0	0	0	0	0	0	2.74029	0	4.9438	0	0	0	2.44539	cDC1
TCAGGTAGTAGCGTCC-1	0	3.52119	0	0	0	0	0	0	0	0	0	0	1.54744	0	0	0	0	1.54744	0	1.78861	1.28405	0	0	0	0	0	0	0	2.39955	0	1.71024	0	3.52119	0	0	T4_activated
TTAGGACTCACCCTCA-1-1	0	0	0	1.85232	0	0	0	0	0	0	0	4.18198	0	0	0	0	0	0	0	5.97265	0	0	0	0	0	3.34596	0	0	0	0	0	0	0	0	3.96692	NK_CD16_bright
ACGCCGATCACATAGC-1	1.34209	0	0	0	0	0	0	0	0	0	0	1.34209	0	0	0	0	0	0	0	0	3.40612	0	1.34209	3.89026	0	0	0	0	3.08184	0	1.66493	0	0	0	0	T_regs
TTGAACGAGCCGATTT-1	1.61561	0	0	0	0	0	0	0	0	0	0	0	0.76626	0	0	0	0	1.00341	0	0	2.38505	0	1.61561	0	0	0	0	0	2.61152	0	3.78765	0	0	0	0	T_regs
TAGTGGTAGCTAGTGG-1	0	0	0	3.3195	0	3.16669	2.38113	0	0	0	0	0.876487	0	0	0	2.24227	0	0	0.876487	0	2.48757	1.78086	0	0	0	0	0	0	0	0	2.76529	2.24227	0	0	4.53233	Monocytes_intermediate
CAGCTGGGTATCTGCA-1	0	0	0	0.596019	0	2.22213	0	0	0	0	0	0	0.596019	0	0	2.58197	0	0	1.77313	4.96032	0	0	0	0	0	0	0	0	0	0.596019	4.50977	2.58197	0	0	0	Monocytes_non-classical
TTTATGCGTTTAGGAA-1	0	2.80533	0	0	0	0	0	0	0	0	0	0	1.74331	0	0	0	0	0	0	0	3.11075	0	0	0	0	0	0	0	2.87807	0	0	0	2.80533	0	2.69154	T4_memory
TCAGCTCTCCGTACAA-1-1	0	5.28929	0	0	0	0	0	0	0	0	0	0	0	0	0	0	0	0	0	5.79555	1.50439	1.63505	0	0	0	0	0	0	0	0	0	0	5.28929	0	4.4394	NK_CD56_bright_activated
GTATCTTTCCTAGGGC-1	0	0	0	2.89474	0.965674	2.77709	1.44765	0	0	0	0	0	0	0	0	2.21187	0	0	0.965674	0	0	0	0	0	0	0	0	0	0	0	5.16747	2.21187	0	0.965674	5.07785	Monocytes_classical
TTTGGTTCAAGCGTAG-1	1.17809	0	0	0	0	0	0	0	0	0	0	0	1.70408	0	0	0	0	0.915799	0	0	2.63374	0	1.17809	0	0	0	0	0	0	0	0	0	0	0	0	T4_activated
CGATGGCTCACCACCT-1	0	4.92536	0	0	0	0	0	1.99901	0	0	0	0	0	0	2.62202	0	0	0	0	4.70359	2.42033	0	0	0	0	0	2.62202	0	0	0	0	0	4.92536	0	0	B_cells_naive
TTCGGTCGTCGACTAT-1-1	0	0	0	2.49113	0	0	1.54578	0	0	0	0	0	0	0	0	1.54578	0	0	1.54578	0	0	2.04681	0	0	0	0	0	0	0	0	5.08516	1.54578	0	0	5.08268	Monocytes_classical
AGTCTTTGTGCTCTTC-1	0	0	0	4.00744	0	0.92712	1.67809	0	0	0	0	0	0	0	0	2.51154	0	0	1.00874	0	2.55743	0	0	0	0	0	0	0	0	0.626508	5.5818	2.51154	0	0	4.33715	cDC1
ACTGCTCCAGTGGAGT-1	1.90928	3.80758	0	0	0	0	0	0	0	0	0	1.57529	2.15921	1.07024	0	0	0	1.07024	0	3.71768	0	0	1.90928	2.84267	0	0	0	0	1.32063	0	0	0	3.80758	0	0	T8_activated
AAAGCAAAGAGCAATT-1	0.844919	0	0	0	0	0	0	0	0	0	0	0	1.60611	1.97357	0	0	0	1.6912	0	3.04856	0.790355	0	0.844919	2.60519	0	0	0	0	1.83758	0	0	0	0	0	0	T_regs
AGTTGGTTCATACGGT-1	2.52369	0	0	0	0	0	0	0	0	0	0	2.52369	0	0	0	0	0	0	0	0	0	0.581666	2.52369	1.47646	0	0	0	0	0	0	0	0	0	0	4.16061	iNKT_cells
TCTATTGGTCAGAGGT-1	2.56712	5.15495	0	0	0	0	0	0	0	0	0	1.10018	0	0	0	0	0	0	0	0	3.10877	0	2.56712	0	0	0	0	0	3.51591	0	0	0	5.15495	0	1.80666	T4_memory
CATCGAAGTAAATACG-1	0.60284	0	0	0	0	0	0	0	0	0	0	0.60284	1.63637	0	0	0	0	1.63637	0	0	2.63469	0	0.60284	0	0	0	0	0	2.13623	0	4.33113	0	0	0	2.38863	T_regs
GAGGTGAGTGGTGTAG-1	0	0	0	1.47423	0	3.36607	2.0458	0	0	0	0	0	0	0	0	2.94238	0	0	2.0458	0	2.41619	0	0	0	0	3.99894	0	0	0	0	4.63413	2.94238	0	0	0	Monocytes_non-classical
ATAGACCGTGCAGGTA-1	0	1.35346	0	0	0	0	0	0	0	0	0	1.12361	0	0	0	0	0	1.63936	0	2.09161	2.43859	0.277726	0	0	0	0	0	0	0	0	3.4275	0	1.35346	0	2.54644	iNKT_cells
GCTCCTACATAGACTC-1	0	0	0	0	0	0	0	0	0	0	0	4.8159	0	0	0	0	0	0	0	4.18869	2.45687	0	0	0	0	2.53647	0	0	0	0	2.7027	0	0	0	4.47923	NK_CD16_bright_activated
GCTGCTTCACGGTAGA-1	1.99748	0	0	1.75403	0	0	0	0	0	0	0	1.99748	1.75403	0.952664	0	0	0	0	0	4.72603	1.83245	0	1.99748	4.02372	0	0	0	0	4.21141	0	0	0	0	0	4.20869	TCM_CD8+
CTCGTCAAGAGTAAGG-1	2.12094	0	0	2.12094	0	0	0	0	0	0	0	0	2.12094	2.12094	0	0	0	0	0	4.89431	1.78858	0	2.12094	1.21841	0	0	0	0	0	0	0	0	0	0	0	T8_naive
GGAACTTGTGTAACGG-1	0	0	0	0	0	0	0	0	0	0	0	0	0	0	0	0	0	0	0	3.6978	0	0	0	0	0	0	0	0	2.91338	0	0	0	0	0	0	T4_naive
GCAAACTTCGTTGACA-1	0	0	0	0	0	0	0	0	0	0	0	1.16595	1.16595	0	0	0	0	1.16595	0	0	2.46534	0	0	0	0	0	0	0	2.36321	0	4.0432	0	0	0	0	T_regs
GATGAAAAGAACTGTA-1	0	4.93659	0	0	0	0	0	0	0	0	0	0	0	0	1.65779	0	0	0	0	4.9017	0.965633	0	0	0	0	0	1.65779	2.46859	0	0	2.96039	0	4.93659	0	0	B_cells_naive_activated
CTACCCAAGGGAAACA-1	0	0	0	3.6663	1.99486	1.52435	3.27354	0	0	0	0	3.27354	0	0	0	2.61757	0	0	0	0	3.60868	0	0	0	0	0	0	0	0	0	5.43209	2.61757	0	1.99486	5.04445	Monocytes_classical
CTGATCCAGCGCTCCA-1-1	1.61872	4.53283	0	0	0	0	0	0	0	0	0	0	2.84413	2.20754	0	0	0	0	0	5.96236	0	1.34275	1.61872	4.87763	0	0	0	0	3.94239	0	0	0	4.53283	0	0	T8_naive
TGACTTTCAGGCAGTA-1	0	3.53805	0	0	0	0	0	0	0	0	0	0	1.15724	0	0	0	0	0	0	2.41973	0	0	0	0	0	0	0	0	2.68225	0	0	0	3.53805	0	0	T4_activated
GTAGTCAGTATAATGG-1	0	0	0	0	0	0	0	0	0	0	0	0	1.11643	1.11643	0	0	0	1.63078	0	3.99897	0	0	0	0.961911	0	0	0	0	2.35586	0	3.16339	0	0	0	0	T8_activated
AACGTTGAGGAATGGA-1	2.10652	5.03998	0	2.10652	0	0	0	0	0	0	0	0	0	0	0	0	0	0	0	3.51921	0	0.340964	2.10652	0	0	0	0	0	4.22671	0	0	0	5.03998	0	3.28618	T4_naive
ACGGGCTAGCACCGTC-1	0	0	0	0	0	0	0	0	0	0	0	5.25694	0	0	0	0	0	0	0	5.57826	3.1475	0	0	0	0	4.08145	0	0	0	0	0	0	0	0	4.19479	NK_CD16_bright
GATTCAGCAGCTGCAC-1-1	0	0	0	0	0	0	0	0	0	0	0	4.46437	0	2.21678	0	0	0	0	0	4.10952	0	0	0	4.65248	0	0.451776	0	0	4.06398	0	0	0	0	0	0	TCM_CD8+
CAGAATCAGCGACGTA-1	0	0	0	0	0	0	0	0	0	0	0	0	0	0	0	0	0	0	0	2.54238	0	0	0	0	0	0	0	0	2.51029	0	0	0	0	0	3.39117	T4_naive
GCTTGAAGTTGATTCG-1	0	3.73387	0	0	0	0	0	0	0	0	0	0	0	0	0	0	0	1.09122	0	0	1.17844	0	0	0	0	0	0	0	2.41754	0	3.43113	0	3.73387	0	1.497	T_regs
TACGGATTCTGGCGTG-1	0	0	0	1.9252	0.901838	0	0.901838	0	0	0	0	0	0.901838	0	0	2.11874	0	0	0.901838	0	1.8336	0.729828	0	0	0	1.10527	0	0	0	1.3682	3.97584	2.11874	0	0.901838	1.91598	Monocytes_classical
TTGGCAAAGGCTAGGT-1	1.27946	0	0	0	0	0	0	0	0	0	0	1.27946	2.63716	1.82284	0	0	0	1.27946	0	4.57339	1.68965	0	1.27946	3.38551	0	0.842905	0	0	2.19324	0	2.81994	0	0	0	0	T8_naive
CGAGCCACAAACAACA-1	2.72447	0	0	0	0	0	0	0	0	0	0	0	0	2.09484	0	0	0	0	0	0	2.19815	0	2.72447	0	0	0	0	0	0	0	5.99591	0	0	0	0	T4_activated
CATTCGCCATGAAGTA-1	0	0	0	0	0	0	0	0	0	0	0	0	0	0	0	0	0	0	0	5.49436	0	0	0	0	0	0.964574	0	0	0	0	0	0	0	0	5.11525	NK_CD16_bright_activated
CGGACACTCGGTGTTA-1	0	0	0	0	0	0	0	0	0	0	0	4.62286	2.53599	1.58439	0	0	0	0	0	3.67382	3.36205	0	0	1.75481	0	0	0	0	2.7218	0	0	0	0	0	3.86007	TMRA_CD8+
AACACGTGTGATGATA-1-1	1.10495	0	0	0	0	0	0	0	0	0	0	0	1.61704	0	0	0	0	1.79968	0	0	1.97681	0	1.10495	0	0	0	0	0	0.807184	0	4.80706	0	0	0	0	T_regs
CATCAAGTCGAGAGCA-1-1	0	2.48119	0	0	0	0	0	1.85585	0	0	0	0.732094	0	0.732094	0.732094	0	0	0.732094	0	3.53062	0.765509	0.842824	0	0	0	0.53883	0.732094	0.683923	0	0	5.29207	0	2.48119	0	0	B_cells_naive_activated
ATTGGTGTCCTGTAGA-1	0	2.6442	0	0	0	0	0	1.1191	0	0	0	0	1.1191	0	0	0	0	1.97217	0	0	1.79552	0	0	3.24263	0	0	0	0	2.82237	0	4.12096	0	2.6442	0	0	iNKT_cells
CATCGGGGTCATATCG-1	0	0	0	1.75307	1.43068	0.196579	1.75307	0	0	0	0	0	0	0	0	1.43068	0	0	1.75307	0	2.0045	0	0	0	0	0	0	0	0	0	4.04618	1.43068	0	1.43068	3.42719	Monocytes_classical
GAAACTCGTCTGGAGA-1	0	0	0	0	0	0	0	0	0	0	0	3.61032	0	1.09821	0	0	0	0	0	0	0	0	0	4.06246	0	0	0	0	2.17895	0	0	0	0	0	0	iNKT_cells
CTGCGGAGTCACCCAG-1	0	4.03829	0	0	0	0	0	0	0	0	0	0	0	0	0	0	0	0	0	3.61768	0.650987	0	0	0	0	0	0	0	1.84589	0	0	0	4.03829	0	2.37337	T4_naive
TAAACCGCAAACTGCT-1	0	0.150084	0	0	0	0	0	0	0	0	0	0	0	0	0	0	0	0	0	1.57157	0	0	0	0	0	0	0	0	2.13327	0	0	0	0.150084	0	1.46081	Plasma_cells
CACATAGCAATGACCT-1	1.15361	0	0	0	0	0	0	0	0	0	0	1.15361	1.15361	1.15361	0	0	0	2.15102	0	1.46499	2.67354	0	1.15361	3.53526	0	0	0	0	1.72623	0	4.43193	0	0	0	1.20527	T8_activated
GAATAAGCACAGACTT-1	1.86243	3.50353	0	1.31364	0	0	0	0	0	0	0	0	1.31364	1.86243	0	1.31364	0	0	0	5.05819	3.48488	0	1.86243	4.18941	0	0	0	0	3.82577	0	0	1.31364	3.50353	0	1.40165	T8_naive
AAGTCTGTCCTCATTA-1	0	0	0	0	0	0	0	0	0	0	0	4.37598	0	0	0	0	0	0	0	0	3.31158	1.1171	0	1.48214	0	0	0	0	0	0	0	0	0	0	1.40846	T4_memory
CTAGTGAAGATGCCTT-1	0	5.53634	0	0	0	0	0	0	0	0	0	0	0	0	0	0	0	0	0	0	0	0	0	0	0	0	0	0	3.8582	0	0	0	5.53634	0	3.7727	T4_activated
AGGGATGTCCAGAAGG-1	0.968828	0	0	0	0	0	0	0	0	0	0	1.45155	1.45155	0	0	0	0	2.02014	0	0	1.16659	0	0.968828	1.1234	0	0	0	0	2.39577	0	3.8792	0	0	0	0	T8_activated
CAGCCGAAGACGCAAC-1	0	2.85977	0	0	0	0	0	0	0	0	0	0	0	0	0	0	0	0	1.71965	6.03062	0	1.01259	0	0	0	3.95561	0	0	0	0	0	0	2.85977	0	3.86813	NK_CD16_bright
TTCTTAGGTTTCGCTC-1	1.1217	2.53105	0	0	0	0	0	0	0	0	0	1.1217	1.63708	0	0	0	0	1.9755	0	3.15163	2.25623	0.31728	1.1217	0.375161	0	0	0	0	2.82583	0	4.2119	0	2.53105	0	0	iNKT_cells
CCTTACGCAGCTGTGC-1	0	1.33754	0	0	0	0	0	0	0	0	0	0	0	0	2.38312	0	0	0	0	5.66906	0	0	0	0	0	0	2.38312	0	0	0	0	0	1.33754	0	0	B_cells_memory
CCTAGCTTCATTGCCC-1	0	0	0	0	0	0	0	0	0	0	0	0	1.84877	0	0	0	0	0	0	4.11667	0	0	0	3.29532	0	0	0	0	3.77151	0	6.05429	0	0	0	0	T4_activated
ATGCGATAGTCTCAAC-1-1	0	0	0	1.6778	1.05288	0.303724	2.335	0	0	0	0	0.483639	0	0	0	1.97681	0	0	0.483639	0	0	0.187572	0	0	0	0	0	0	0	0.483639	4.09112	1.97681	0	1.05288	4.47948	Monocytes_classical
CAGCGACCACATAACC-1	0	0	0	2.88899	0	2.97477	1.13844	0	0	0	0	0.723166	0	0	0	2.35599	0	0	0	0	0	1.71297	0	0	0	0	0	0	0	0	4.73802	2.35599	0	0	5.41992	Monocytes_intermediate
TAAGCGTTCCCACTTG-1	0	0	0	0	0	0	0	0	0	0	0	0	0	0	0	0	0	0	0	0	0.494455	0	0	0	0	0	0	0	0	0	4.92456	0	0	0	2.58851	cDC1
GCGGGTTCACACGCTG-1	0	1.00263	0	0	0	0	0	0	0	0	0	3.3739	0	0	0	0	0	1.61491	1.61491	5.62277	0	1.88358	0	0	0	1.28434	0	0	0	0	4.0305	0	1.00263	0	4.34752	NK_CD16_bright_activated
GAATGAAGTCACCCAG-1	1.94079	2.563	0	0	0	0	0	0	0	0	0	0	1.21956	0	0	0	0	1.52138	0	3.87424	1.11176	0	1.94079	4.11548	0	0	0	0	2.67383	0	4.9346	0	2.563	0	1.66306	T8_naive
CCACCTACAGGAACGT-1	0	0	0	0	0	0	0	0	0	0	0	4.17279	0	0	0	0	0	0	0	0	0	0	0	0	0	0	0	0	3.28234	0	1.06946	0	0	0	0	TEM_CD8+
GCCAAATGTAAATGTG-1	0	0	0	0	0	0	0	0	1.31474	0	0	0	0	0	0	0	0	0	0	0	0	0	0	0	0	0	0	0	0	0	0	0	0	0	0	Precursor_cells
ACCCACTAGACGCTTT-1	0	2.54213	0	0	0	0	0	0	0	0	0	0	1.49694	0	0	1.49694	0	0	0	0	0	0	0	0	0	0	0	0	3.21908	0	0	1.49694	2.54213	0	2.81749	T4_memory
GTCACAACATCATCCC-1	0.679209	0	0	0.679209	1.36531	0.358617	1.58704	0	0	0	0	0	0	0	0	1.58704	0	0	0	0	2.41615	0	0.679209	0	0	0	0	0	0	0.679209	4.65784	1.58704	0	1.36531	4.00262	Monocytes_classical
ACGCAGCCAAGACGTG-1	0	0	0	0	0	0.23757	0	0	0	0	0	3.81997	0	0	0	0	0	0	0	3.83994	0	0	0	0	0	0	0	0	0	0	0	0	0	0	1.53725	NK_CD56_bright
GGACGTCTCACGACTA-1	0	0	0	4.39558	0	0.818885	1.00837	0	0	0	0	0	0	0	0	2.91296	0	0	1.00837	0	1.90619	0.294614	0	0	0	0	0	0	0	0	4.38819	2.91296	0	0	2.76634	Monocytes_non-classical
CCACGGACACGAAACG-1	0	0	0	3.42169	1.37678	0.890116	1.37678	0	0	0	0	0.908685	0	0	0	1.69436	0	0	0	0	0	0	0	0	0	0.189888	0	0	0	0.908685	5.15094	1.69436	0	1.37678	5.50274	Monocytes_intermediate
TTAGGCAAGATGTAAC-1	0	0.269861	0	0	0	0	0	0	0	0	0	3.38829	1.52103	1.52103	0	0	0	0	0	0	1.30873	0	0	3.20151	0	0	0	0	3.8478	0	2.91064	0	0.269861	0	0	MAIT_cells
GCTGGGTGTGTGACGA-1	0	2.7624	0	0	0	0	0	0	0	0	0	0	0	1.18465	0	0	0	0	0	3.13288	1.86578	0	0	2.71441	0	0	0	0	0.738374	0	2.53484	0	2.7624	0	0	T8_activated
CTCGAGGAGGAGTCTG-1	0.990283	0	0	0	0	0	0	0	0	0	0	0	1.57007	0.352767	0	0	0	0.990283	0	0	2.22887	0	0.990283	0	0	0	0	0	1.95511	0	4.38938	0	0	0	0	T4_activated
TACGGTACACTTAACG-1	0	0	0	0	0	0	0	0	0	0	0	0	0	0	0	0	0	0	0	0	3.96987	0	0	0.920569	0	0	0	0	3.27141	0	4.64924	0	0	0	0	T4_activated
TATTACCCACGGACAA-1	0	3.85686	0.877405	0	0	0	0	2.08235	0	0	0	0	0	0	2.50448	0	0	0	0	3.39045	0	0	0	0	0	0	2.50448	0	0	0	2.94376	0	3.85686	0	0	B_cells_memory_activated
TTATGCTTCATATCGG-1	2.21357	5.40475	0	0	0	0	0	0	0	0	0	0	1.31268	0	0	0	0	0	0	4.93765	0	0	2.21357	0	0	0	0	0	3.88102	0	0	0	5.40475	0	2.33957	T4_memory
GTCACGGTCGGATGTT-1	0	0	0	0	2.18701	0	2.18701	0	0	0	0	0	0	0	0	2.18701	0	0	0	0	2.16712	0	0	0	0	0	0	0	0	0	0	2.18701	0	2.18701	2.52636	Macrophages
ACAGCCGCATCACCCT-1	0	0	0	0	0	0	0	0	0	0	0	2.26017	0	0	0	0	0	0	0	3.58309	0	0	0	2.12892	0	0	0	0	0	0	0	0	0	0	0	T_regs
CCTACACCAGGCTCAC-1	0	0	0	1.13738	1.99548	0	1.4298	0	0	0	0	0	0	0	0	1.65578	0	0	0.722361	0	0	0	0	0	0	0	0	0	0	1.13738	0	1.65578	0	1.99548	0	Monocytes_intermediate
CTGCGGATCCGGGTGT-1	1.01924	2.58301	0	0	0	0	0	0	0	0	0	1.51341	0	1.51341	0	0	0	1.51341	0	3.30463	2.97371	0	1.01924	2.74218	0	1.33722	0	0	3.39869	0	3.78974	0	2.58301	0	0.963616	iNKT_cells
CCTTACGAGTGTACCT-1	0	0	0	0	0	0	0	0	0	0	0	0	1.22011	0	0	0	0	1.22011	0	2.38421	1.55926	0	0	0	0	0	0	0	0	0	1.80546	0	0	0	0	T4_activated
CAGGTGCAGAGTCGGT-1	0	0	0	0	0	0	0	0	0	0	0	0	0	0	0	0	0	1.84474	0	0	2.80188	0	0	3.94327	0	0	0	0	3.28605	0	6.1243	0	0	0	4.49353	cDC1
AGATTGCAGCTGTCTA-1	0	2.35885	0	0	0	0	0	0	0	0	0	0	1.17613	0	0	0	0	0.751845	0	0	1.91523	0	0	0	0	0	0	0	0.910836	0	2.57493	0	2.35885	0	0	T4_activated
TACCTATAGATACACA-1	0	0	0	1.38138	0	0	0	0	0	0	0	0	0.91236	0	0	0.91236	0	0	0	0	3.11064	0	0	0	0	0	0	0	0	0.91236	5.34679	0.91236	0	0	3.65265	cDC1
GCTGCGAGTGATGTGG-1	0	0	0	0	0	0	0	0	0	0	0	0	1.99743	0	0	0	0	1.5127	0	0	2.98555	0	0	0	0	0	0	0	0.375872	0	3.25568	0	0	0	0	T4_activated
CTGAAGTAGCACCGTC-1	1.20471	3.85355	0	0	0	0	0	0	0	0	0	1.20471	1.73547	0	0	0	0	0	0	0	0.159199	0	1.20471	0	0	0	0	0	1.46238	0	4.93031	0	3.85355	0	0	T4_activated
CACACCTGTGGCAAAC-1	0	0	0	0	0	0	0	0	0	0	0	2.40571	0	0	0	0	0	0	0	2.89871	2.93309	0.336399	0	0.392129	0	0	0	0	3.21343	0	0	0	0	0	3.20487	MAIT_cells
CAGATCAAGGGTCTCC-1	1.2036	1.35678	0	0	0	0	0	0	0	0	0	1.73417	1.73417	0	0	0	0	1.2036	0	2.03577	2.51364	0	1.2036	0	0	0	0	0	1.00773	0	4.9963	0	1.35678	0	0	T8_activated
TGCGGGTTCGGCATCG-1	0	0	0	0	0	0	0	0	0	0	0	0	0.948214	0	0	0	0	0.948214	0	0	1.45654	0	0	0	0	0	0	0	2.33072	0	1.50346	0	0	0	0	T_regs
CTCTACGCATGTCGAT-1-1	0	0	0	1.68956	0.633087	0	1.16582	0	0	0	0	0	0	0	0	1.76794	0	0	0	0	0	0	0	0	0	0	0	0	0	0.365829	3.84095	1.76794	0	0.633087	0	Macrophages
GGGTCTGCATGATCCA-1	0	0	0	0	0	0	0	0	0	0	0	4.36202	2.48984	0	0	0	0	0	0	1.29846	2.41244	0	0	3.21764	0	0	0	0	3.6663	0	0	0	0	0	2.29217	TCM_CD8+
CTCTACGGTCGAGATG-1	0	0	0	0	0	0	0	0	0	0	0	0	2.90331	0	0	0	0	0	2.26355	4.76387	0	0.0807787	0	3.7265	0	0	0	0	1.53842	0	3.05575	0	0	0	0	T8_naive
CGAACATTCGCCAGCA-1	2.44898	0	0	1.50973	0	0	0	0	0	0	0	4.49018	2.0858	0	0	0	0	0	0	0	2.83035	0	2.44898	0	0	0	0	0	3.468	0	0	0	0	0	3.79941	T4_memory
CTCTAATTCTATCCCG-1	0	0	0	0	0	0	0	0	0	0	0	4.19357	0	0	0	0	0	0	0	1.1256	1.35944	0	0	2.13159	0	0	0	0	0	0	0	0	0	0	0	iNKT_cells
AACTGGTTCGTAGGTT-1	0.301777	2.21603	0	0	0	0	0	1.428	0	0	0	0	0	0.301777	1.65386	0	0	0.301777	0	4.1892	0	0	0.301777	0	0	0	1.65386	0.178988	0	0	3.83154	0	2.21603	0	0	B_cells_memory_activated
GTTCTCGCACTTACGA-1	1.46061	5.05005	0	1.46061	0	0	0	0	0	0	0	1.46061	2.03041	0	0	0	0	0	0	0	3.5397	0	1.46061	0	0	0	0	0	3.3332	0	0	0	5.05005	0	0	T4_memory
TGTGGTACAATGGAGC-1	1.28828	0	0	0	0	0	0	0	0	0	0	2.18376	2.18376	0	0	0	0	0	0	0	0	0	1.28828	0	0	0	0	0	1.71391	0	4.76906	0	0	0	0	T8_activated
ACAGCCGAGAAACCTA-1	0	4.24406	0	0	0	0	0	0	0	0	0	2.16648	2.16648	2.16648	0	0	0	0	0	0	0.436252	0	0	0	0	0.676245	0	0	0	0	3.24656	0	4.24406	0	0	T4_memory
GGGAATGGTGTAATGA-1	0	0	0	0	0	0	0	0	0	0	0	2.63542	0	0	0	0	0	0	0	4.61996	0	1.05359	0	2.97383	0	0	0	0	3.45752	0	0	0	0	0	2.10782	TMRA_CD8+
ACGCAGCGTTACGGAG-1-2	0.726379	0	0	0	0	0	0	0	0	0	0	0	0.427742	0	0	0	0	0.427742	0	0	1.68983	0	0.726379	0	0	0	0	0	0	0	4.81324	0	0	0	0.870942	T_regs
ACCTTTACAGTTCATG-1-1	0.539958	2.2046	0	0	0	0	0	0	0	0	0	0.888661	0.888661	1.14671	0	0	0	0	0	0	2.42788	0	0.539958	2.70831	0	0	0	0	0.366811	0	3.68813	0	2.2046	0	0	TCM_CD8+
CTGAAGTGTTCGTTGA-1	0	5.17369	0	0	0	0	0	0	0	0	0	4.78735	0	0	0	0	0	0	1.57653	5.24754	0	0	0	0.113364	0	3.81088	0	0	0	0	0	0	5.17369	0	3.35924	NK_CD16_bright
GATCTAGAGCAATATG-1	0	0	0	3.32722	2.0432	1.11117	2.66934	0	0	0	0	0	0	0	1.47192	1.47192	0	0	0	0	2.1329	0	0	0	0	0	1.47192	0	0	0	4.80754	1.47192	0	2.0432	4.98725	Monocytes_classical
CGGACACAGATGTAAC-1	0	1.53838	0	0	0	0.0459008	0	0	0	0	0	1.64657	1.98564	0	0	0	1.12965	1.12965	0	4.45968	2.88445	0	0	2.07384	0	1.70243	0	0.690361	2.03653	0	0	0	1.53838	0	2.30772	iNKT_cells
CGTCTACTCACAATGC-1	0	0	0	0	0	0	0	0	0	0	0	3.91969	2.86001	1.86983	0	0	0	0	0	4.38137	3.30424	0	0	4.12436	0	0	0	0	3.43434	0	0	0	0	0	2.39227	TEM_CD8+
CGTAGGCGTAGGCATG-1	1.10684	0	0	0	0	0	0	0	0	0	0	0	2.20817	0	0	0	0	0	0	0	2.18203	0	1.10684	0	0	0	0	0	0	0	2.00224	0	0	0	0	T4_activated
CTTGGCTGTTGAACTC-1	0	4.7186	0	0	0	0	0	0	0	0	0	3.38527	2.3522	0	0	0	0	2.3522	0	5.61636	0	0	0	1.22689	0	1.99786	0	0	1.07823	0	4.7985	0	4.7186	0	0	NK_CD56_bright_activated
ACGCCAGTCACCTCGT-1	2.84202	0	0	0	0	0	0	0	0	0	0	0	2.20554	0	0	0	0	0	0	0	3.6774	0	2.84202	0	0	0	0	0	1.00381	0	1.5864	0	0	0	0	T4_naive
CATGCCTTCTCTTGAT-1	0	0	0	2.18641	0	2.76462	0	0	0	0	0	1.29044	0	0	0	0	0	0	0.840358	0	2.32065	0	0	0	0	0	0	0	0	0	5.81548	0	0	0	4.64046	cDC1
AAGGTTCCAATAACGA-1	0	0	0	0	0	0	0	0	0	0	0	0	2.19073	0	0	0	0	0	0	1.50469	2.70125	0	0	1.95666	0	0.313721	0	0.574523	0	0	2.84584	0	0	0	3.08773	iNKT_cells
CAGAATCTCGTCCGTT-1	0	0	0	2.11419	2.11419	0	1.53502	0	0	0	0	0	0	0	0	2.47858	0	0	0	0	3.01996	0	0	0	0	0	0	0	0	0	5.53498	2.47858	0	2.11419	4.1245	Macrophages
CTAGAGTCAGCTCGAC-1	1.55994	0	0	0	0	0	0	0	0	0	0	0	1.55994	2.14208	0	0	0	0	0	5.12595	0	0	1.55994	2.74992	0	0	0	0	3.58827	0	0	0	0	0	0	T8_naive
TCTTTCCGTCACTGGC-1	0	0	0	0	0	0	0	0	0	0	0	4.64859	2.58882	3.24369	0	0	0	0	1.24208	1.63528	0	0	0	4.89494	0	0	0	0	3.03578	0	0	0	0	0	4.32939	TCM_CD8+
GGAATAATCCTCAATT-1	0	5.17448	0	0	0	0	0	0	0	0	0	0	1.50342	0	0	0	0	0	0	5.03804	1.93521	0	0	0	1.50342	1.26753	0	0	0	0	4.68116	0	5.17448	0	4.7662	NK_CD56_bright_activated
CAGCGACAGCTCCTTC-1	1.89904	0	0	0	0	0	0	0	0	0	0	1.3454	0	0	0	0	0	1.3454	0	0	0	0	1.89904	0	0	0	0	0	2.09719	0	2.22579	0	0	0	0	T4_activated
AGGCCGTTCGCACTCT-1	0	0	0	0	0	0	0	0	0	0	0	0	0	0	0	0	0	0	0	0	1.62744	1.50713	0	0	0	0	0	0	0	0	0	0	0	0	0	Precursor_cells
GCTGGGTGTTCCGTCT-1	0	0	0	0	0	0	0	0	0	0	0	1.72614	2.07045	0	0	0	0	0	0	2.48719	0.542035	0	0	2.30243	0	0	0	0	2.27754	0	3.82994	0	0	0	0	T8_activated
TTTACTGCAGAGTGTG-1	0	0	0	0	0	0	0	0	0	0	0	3.70112	2.88622	1.89339	0	0	0	0	0	3.55518	0	0	0	4.43881	0	0	0	0	2.69797	0	0	0	0	0	4.0231	TEM_CD8+
GTACGTACAATGGAGC-1	0	4.0827	0	0	0	0.200659	0	0	0	0	0	1.52972	0	0	0	0	0	0	0	5.39968	0	0	0	0	0	2.71907	0	0	0	0	5.14384	0	4.0827	0	0.417733	NK_CD16_bright_activated
TCGTAGATCATCACCC-1	1.2754	0	0	0	0	0.601491	0	0	0	0	0	2.00825	0	0	0	0	0	0	0	0	3.86246	0	1.2754	0	0	0	0	0	3.51855	0	4.86422	0	0	0	0	T_regs
TCGTACCGTTACGCGC-1-1	0	0	0	1.25156	0.809993	2.53277	0	0.809993	0	0	0	1.25156	0	0	0	0.484859	0	0	0.809993	0	3.01375	0	0	0	0	0	0	0	0	0	6.51973	0.484859	0	0.809993	4.06073	cDC1
TTGGAACTCCTTTCTC-1	0	0	0	0	0	0	0	0	0	0	0	1.54386	0	1.87548	0	0	0	0	0	0	0.298298	0	0	2.12327	0	0	0	0	2.32871	0	3.38085	0	0	0	0	T4_activated
CCTCTGATCTACCTGC-1	0	0	0	0	0	0	0	0	0	0	0	3.24652	2.22285	0	0	0	0	0	0	5.35158	2.77139	0	0	0	0	1.83399	0	0	0	0	4.06451	0	0	0	3.20229	NK_CD16_bright_activated
AGTTGGTTCTGCTGTC-1	0	0	0	0	0.51341	1.57471	0.850988	0	0	0	0	0	0	0	0	0	0	0	0	0	2.01218	0	0	0	0	0	0	0	0	0	6.10679	0	0	0.51341	4.17205	Macrophages
CACACAATCGTGGACC-1	0	0	0	0	0	0	0	0	0	0	0	3.64968	2.05558	1.48289	0	0	0	0	0	6.03935	2.66373	2.32418	0	2.80178	0	0	0	0	4.15279	0	4.87156	0	0	0	2.38333	TMRA_CD8+
TCGGTAATCAAACGGG-1	1.99089	0	0	0	0	0	0	0	0	0	0	0	1.42577	0	0	1.42577	0	0	0	4.76936	0	0	1.99089	0	0	0	0	0	3.78806	0	0	1.42577	0	0	2.53984	T4_memory
CACACCTAGGGTGTGT-1-1	0.524071	0	0	0	0	0.995013	0	0	0	0	0	0	1.22704	1.00145	0	0	0	1.32324	0	2.65769	0.270702	0	0.524071	2.30512	0	0	0	0	0.786329	0	0	0	0	0	0	T_regs
AATCCAGCATACGCCG-1	0	0	0	1.48747	0	0	0	0	0	0	0	0	0	0	1.81463	0	0	0.998031	0	1.017	0	0	0	0	0	0	1.81463	0	0	0	5.82028	0	0	0	0	B_cells_memory
TAAGCGTTCAAACCGT-1	0	0	0	1.34707	0	0.804603	1.34707	0	0	0	0	0	0	1.34707	0	2.25533	0	0	0	0	1.86172	0	0	0	0	1.09641	0	0	0	0	3.24779	2.25533	0	0	4.44175	Monocytes_classical
GCTTGAACAATACGCT-1	0	0	0	2.88211	2.36365	0	1.22595	0	0	0	0	1.22595	0	0	0	1.76041	0	0	1.76041	0	0	1.30039	0	0	0	0	0	0	0	0	2.52744	1.76041	0	2.36365	0.282215	Macrophages
GCAGCCAGTATTAGCC-1	1.01169	0	0	0	0	0	0	0	0	0	0	1.01169	1.01169	1.01169	0	0	0	0	0	2.75851	0	0	1.01169	2.94483	0	0	0	0	1.93477	0	3.33199	0	0	0	0	T8_activated
ATTGGTGTCTGGCGTG-1	1.69368	2.39155	0	0	0	0	0	0	0	0	0	0	0	0	0	0	0	0	0	4.97529	0	1.2794	1.69368	0.800363	0	0	0	0	3.144	0	0	0	2.39155	0	0	T4_naive
CGCGTTTTCCTGTAGA-1	0	0	0	0	0	0	0	0	0	0	0	4.32667	1.78833	3.25413	0	0	0	0	0	5.04914	1.76384	1.85478	0	4.66667	0	0	0	0	3.9814	0	0	0	0	0	3.75337	TEM_CD8+
ATCGAGTAGCATCATC-1	0	0	0	0	1.78763	3.65833	0	0	0	0	0	0	0	0	0	1.78763	0	0	0	0	0	0	0	0	0	0	0	0	0	0	0	1.78763	0	1.78763	6.29929	Monocytes_intermediate
ATCCACCCAGTGACAG-1	2.81784	0	0	0	0	0	0	0	0	0	0	0	2.18271	0	0	0	0	0	0	4.69788	0	0	2.81784	3.11725	0	0	0	0	2.54965	0	0	0	0	0	1.49643	T8_naive
CGTAGCGCAACCGCCA-1	0	1.12576	0	0	0	0	0	0	0	0	0	0	1.05341	0	0	0	0	0	0	0.348906	0	0	0	0	0	0	0	0	1.55344	0	5.38228	0	1.12576	0	0	T4_activated
TCTGAGACAGTGACAG-1	0	0	0	0	0	0	0	0	0	0	0	3.39026	0	0	0	0	0	0	0	0	3.72536	0	0	4.11936	0	0	0	0	3.05284	0	0	0	0	0	0	iNKT_cells
CACAAACAGGGTATCG-1	0	1.97339	0	0	0	0	0	0	0	0	0	4.6775	2.29001	3.81497	0	0	0	0	0	3.28289	1.7497	0	0	4.32765	0	0	0	0	3.07521	0	3.37299	0	1.97339	0	3.45243	TEM_CD8+
CATCAGACAGCCTGTG-1	1.05505	0	0	0	0	0	0	0	0	0	0	0	1.55693	0	0	0	0	0	0	0	2.47163	0	1.05505	0	0	0	0	0	2.10277	0	2.82977	0	0	0	0	T_regs
TACTTGTGTAGCGTGA-1	0	0	0	2.97232	0.494217	1.68105	0	0.823486	0	0	0	1.90998	0	0	0	0.494217	0	0	0	0	1.61069	0	0	0	0	0	0	0	0	0	4.63298	0.494217	0	0.494217	2.61868	cDC1
TAGACCACATCCTAGA-1	0.52934	0	0	0	0	0	0	0	0	0	0	1.77235	1.50164	0	0	0	0	1.88441	0	0	2.83688	0	0.52934	0	0	0	0	0	3.53194	0.52934	4.57365	0	0	0	0	T_regs
CATCAGAGTCTGATCA-1	0	0	0	0	0	0	0	0	0	0	0	3.83573	0	0	0	0	0	0	0	3.54285	2.31842	0	0	1.62925	0	0	0	0	1.17589	0	5.18289	0	0	0	4.70925	TEM_CD8+
CCACTACAGATGCCTT-1	2.0858	5.36613	0	0	0	0	0	0	0	0	0	0	0	0	0	0	0	0	0	5.01556	2.44375	0.631519	2.0858	1.40997	0	0.403439	0	0	4.03908	0	0	0	5.36613	0	1.00581	T8_naive
CTTTGCGTCCCATTAT-1	0	2.26886	0	0	0	0	0	2.08382	0	0	0	1.20748	0	0	0	0	0	0	0	3.11891	0	0	0	0	0	0	0	0	0	0	3.24887	0	2.26886	0	0	B_cells_memory_activated
ACGGCCATCGTAGGAG-1	2.75664	2.46932	0	0	0	0	0	0	0	0	0	1.24063	0	0	0	0	0	0	0	4.16401	0.734472	0	2.75664	0	0	0	0	0	3.18353	0	0	0	2.46932	0	0	T4_naive
CAACCTCGTTAAAGTG-1	0.729094	0	0	0	0	0	0	0	0	0	0	0	0	0	0.619802	0	0	0.827609	0	3.70981	0	0	0.729094	0	0	0	0.619802	0.509023	0	0	4.56715	0	0	0	0	B_cells_memory_activated
GGACAGATCTTGAGAC-1-1	0	0	0	2.17778	1.41844	1.6008	0.942092	0	0	0	0	1.41844	0	0	0	1.41844	0	0	0	0	3.30877	1.17412	0	0	0	0	0	0	0	0	3.94917	1.41844	0	1.41844	0	Monocytes_classical
CTAGCCTCAATTCCTT-1	0.893779	4.36407	0	0	0	0	0	0	0	0	0	0	1.35807	0	0	0	0	1.67392	0	1.85126	2.82694	0	0.893779	0	0	0	0	0	3.39948	0	4.65733	0	4.36407	0	2.20271	T_regs
TTCGGTCAGGTGTGGT-1	0	0	0	3.07556	0	1.24657	1.78966	0	0	0	0	0	0	0	0	1.14341	0	0	0.885819	0	0	0	0	0	0	0	0	0	0	0	3.83097	1.14341	0	0	4.60601	Monocytes_intermediate
GACACGCCATTACCTT-1	0	0	0	0	0	0	0	0	0	0	0	0	0	0	0	1.45999	0	0	0	0	1.55638	0	0	0	0	0	0	0	0	0	5.66584	1.45999	0	0	2.11827	cDC1
ATCATGGGTGTGGCTC-1-1	0	0	0	1.92416	0	0	0	0	0	0	0	0	0	0	0	0	0	0	0	5.52445	0	0	0	0	0	3.26694	0	0	0	0	0	0	0	0	0.687006	NK_CD16_bright
AAATGCCTCGGGAGTA-1	1.70949	0.753462	0	0	0	0.199903	0	0	0	0	0	0	1.39064	0	0	0	0	1.48038	0	0	2.27845	0	1.70949	0	0	1.01068	0	0	1.96418	0	4.76805	0	0.753462	0	0.142729	T4_memory
GGACAAGAGCTACCGC-1	0	0	0	3.30897	1.18147	0	1.18147	0	0	0	0	1.94939	0	0	0	2.37859	0	0	1.836	1.98808	1.50693	0	0	1.66587	0	1.91522	0	0	0	0.561359	0	2.37859	0	1.18147	3.48314	Monocytes_classical
CGGACGTAGACTACAA-1	0	0	0	0	0	0	0	0	0	0	0	0	0	0	0	0	0	0	0	5.1526	0	0	0	0	0	0	0	0	0	0	0.529019	0	0	0	0	B_cells_memory
ACTGCTCTCTAGAGTC-1	0	0.330691	0	0	0	0	0	0	0	0	0	4.74366	0	0	0	0	0	0	0	2.71555	0	0	0	0	0	2.3084	0	0	3.34892	0	0	0	0.330691	0	3.48303	T4_memory
CGGTTAATCTCCTATA-1-1	0	0	0	0	0	0	0	0	0	0	0	0	1.25647	0	0	0	0	2.14465	0	1.77802	1.29015	0	0	2.25849	0	0	0	0	0.451266	0	3.17045	0	0	0	0	iNKT_cells
ACTGCTCGTCCGAATT-1	0	0	0	2.04943	1.18004	1.47713	0	0	0	0	0	0	0	0	0	1.70638	0	0	0	0	0	0	0	0	0	0	0	0	0	0	5.1473	1.70638	0	1.18004	3.58469	cDC1
CTGATAGAGTCTCCTC-1	1.09461	2.05054	0	0	0	0	0	0	0	0	0	1.09461	1.60463	0	0	0	0	0	0	3.57016	3.08489	0.448952	1.09461	1.76902	0	0.3573	0	0.535535	1.93115	0	3.22638	0	2.05054	0	0	iNKT_cells
AGAGCTTGTTCGCGAC-1-1	0	0	0	2.18848	1.48046	1.97696	0.448417	0	0	0	0	1.60157	0.448417	0	0	1.18275	0	0	0	0	0	0	0	0	0	0	0	0	0	0	5.34669	1.18275	0	1.48046	0	Macrophages
AAGCCGCAGGTGCACA-1	0	0	0	0	0	0	0	0	0	0	0	1.8143	0	0	0	0	0	0	0	4.38388	2.39721	0	0	0	0	0	0	0	0	0	1.49892	0	0	0	0.296071	T4_activated
CAGGTGCTCTTGTTTG-1	0	0	0	0	0	0	0	0	0	0	0	4.94425	2.12047	1.54063	0	0	0	0	1.54063	6.22249	0	0	0	4.33879	0	0	0	0	3.72312	0	0	0	0	0	1.47248	TMRA_CD8+
TATCAGGTCTTTAGTC-1	0	0	0	0	0	0	1.74283	0	0	0	0	1.74283	0	0	0	0	0	0	2.3444	0	2.77732	0	0	0	0	0	0	0	0	1.74283	5.50763	0	0	0	4.52067	Macrophages
GCTGGGTTCCCACTTG-1	0	0	0	0	0	0	0	0	0	0	0	2.3752	0	0	0	0	0	0	0	0	0	0	0	3.12945	0	0	0	0	3.96978	0	5.67056	0	0	0	0	T4_activated
GCATACACAGGATTGG-1	0.773335	0	0	0	0	0	0	0	0	0	0	0.773335	1.20416	2.07968	0	0	0	0	0	0	0	0	0.773335	1.86309	0	0	0	0	1.37459	0	0	0	0	0	0	T8_activated
GCTGGGTGTTCCCTTG-1	0	0	0	0	0	0	0	0	0	0	0	0.650322	1.04109	0	0	0	0	1.71933	0	0	1.54478	0	0	0	0	0	0	0	0.485339	0	1.92194	0	0	0	1.45324	T8_activated
ACTGCTCAGGCGCTCT-1	0.332708	0	0	0	0	0	0	0	0	0	0	1.32526	1.21445	0	0	0	0	1.67563	0	4.64285	0.103677	0.0331824	0.332708	0.0325404	0	0	0	0	2.98408	0	3.63756	0	0	0	0	T_regs
CGTTCTGGTAGGGTAC-1	1.03529	0	0	0	0	0	0	0	0	0	0	1.62646	1.18476	0	0	0	0	1.62646	0	3.83382	1.85835	0	1.03529	2.45728	0	0	0	0	3.35669	0	3.05788	0	0	0	0	T8_activated
AAAGTAGGTTCGGGCT-1	1.35634	0	0	0	0	0	0	0	0	0	0	1.35634	1.35634	0	0	0	1.35634	0	0	0	2.30376	0	1.35634	0	0	0	0	0	0	0	4.4548	0	0	0	0	T8_activated
ACCAGTATCTTGCAAG-1	0.357118	0	0	0	0	0	0	0	0	0	0	0	0.827508	1.27403	0	0	0	1.14614	0	0	2.00659	0	0.357118	0	0	0	0	0	2.67999	0	2.95995	0	0	0	0	T4_activated
CCACTACGTTAGATGA-1	0	0	0	0	0	0	0	0	0	0	0	1.62113	1.62113	0	0	0	0	0	0	0	3.60016	0	0	0	0	0	0	0	4.15588	0	5.84499	0	0	0	2.14747	T_regs
CCAGCGACACGGTAGA-1-1	0	0	0	0	0.806249	2.53037	1.24674	0	0	0	0	0	0	0	0	0	0	0	0	0	0	0	0	0	0	3.64391	0	0	0	0	5.291	0	0	0.806249	4.82305	Monocytes_intermediate
GGTGCGTAGCCTTGAT-1	0	0	0	0	0	1.44171	0	0	0	0	0	1.64538	0	0	0	0	0	0	0	0	0	0	0	0.406681	0	0	0	0	0	0	4.78913	0	0	0	0	cDC1
CTCCTAGAGAGGTAGA-1	2.07329	0	0	0	0	0	0	0	0	0	0	0	2.70149	2.07329	0	0	0	0	0	4.22013	2.58266	0	2.07329	3.52126	0	2.11278	0	0	2.41201	0	0	0	0	0	2.20921	T8_naive
AAAGATGCAGATAATG-1	0	0	0	3.7697	0	0	0	0	0	0	0	0	0	0	0	2.0173	0	0	0	0	0	0	0	0	0	0	0	0	0	0	5.57968	2.0173	0	0	6.27638	cDC1
AAGGAGCAGCGCCTCA-1	0	0	0	1.72151	0	0	0	0	0	0	0	1.64392	0.607089	0	0	0.982139	0.607089	0	0	0	2.22027	0	0	0	0	0	0	0	2.44604	0.348923	5.1311	0.982139	0	0	1.98806	cDC1
TACGGATCACAGATTC-1	1.45598	3.37912	0	0	0	0	0	0	0	0	0	3.03169	0	0	0	0	0	0	0	6.25777	1.83597	0	1.45598	0	0	3.65626	0	0	0	0	0	0	3.37912	0	3.78858	NK_CD16_bright_activated
GGATTACTCAGAGACG-1	0	0	0	0	0	0	0	0	0	0	0	4.46091	0	3.23662	0	0	0	0	0	2.49949	3.63464	1.44121	0	2.14045	0	1.2322	0	0	2.99232	0	3.54879	0	0	0	4.05042	TEM_CD8+
TTTATGCTCAACACGT-1	2.67344	0	0	0	0	0	0	0	0	0	0	0	0	0	0	0	0	0	0	3.89372	0	0	2.67344	0.0100685	0	0	0	0	4.29705	0	0	0	0	0	3.16368	T8_naive
GGACATTGTGAAGGCT-1	0	0	0	3.2723	0	0.914919	1.42827	0	0	0	0	0	0	0	0	1.42827	0	0	0	0	2.01394	0	0	0	0	0	0	0	0	1.42827	4.95859	1.42827	0	0	3.33649	Monocytes_non-classical
CGAGCACCACGAAAGC-1	0	4.05203	0	0	0	0	0	0	0	0	0	4.22372	2.45309	1.51324	0	0	0	0	1.51324	5.90239	0	0	0	3.65201	0	0	0	0	4.41207	0	0	0	4.05203	0	2.67109	TMRA_CD8+
TGTATTCTCATGCAAC-1	0	0	0	0	0	0	0	0	0	0	0	0	1.24561	0	0	0	0	1.78341	0	2.57611	0	0	0	0	0	0	0	0	1.65471	0	3.22865	0	0	0	0	T4_activated
GGGCACTAGTCATCCA-1	0	0	0	0	0	0	0	0	0	0	0	1.31788	1.86732	0	0	0	0	1.31788	0	0	2.10059	0	0	0	0	0	0	0	2.59148	0	4.01024	0	0	0	0	T4_activated
CGAATGTCAGCTATTG-1	1.85474	0	0	0	0	0	0	0	0	0	0	4.37141	2.20663	3.33042	0	0	0	0	0	0	3.61312	0	1.85474	4.89617	0	0	0	0	2.42644	0	0	0	0	0	0	TCM_CD8+
GCGGGTTCAAGTTCTG-1	0	4.4203	0	0	0	0	0	0	0	0	0	4.68953	0	0	0	0	0	0	1.52462	5.4161	0	0	0	0.222665	0	1.09737	0	0	0	0	0	0	4.4203	0	3.47676	NK_CD16_bright
AGTGAGGAGGCGCTCT-1	0	0	0.540459	3.14504	1.14752	1.5003	1.90722	0	0	0	0	0	0	0	0	1.66785	0	0	1.14752	0	2.38892	0	0	0	0	0	0	0	0	0	5.96811	1.66785	0	1.14752	3.11634	Monocytes_classical
AGGCCACTCGAGAGCA-1	1.95417	2.51683	0	0	0	0	0	0	0	0	0	0	0	0	2.57384	0	0	0	0	5.04937	0	0	1.95417	0	0	0	2.57384	0	0	0	4.85279	0	2.51683	0	0	Plasma_cells
GGTATTGGTAGAGGAA-1	0	0	0	0	0	0	0	0	0	0	0	3.85756	0	0	0	0	0	0	0	4.95081	0	0	0	2.04783	0	3.64961	0	0	3.61583	0	0	0	0	0	4.17005	NK_CD16_bright
ACGCCAGGTACATCCA-1	0	0	0	0	0	0	0	1.75498	0	0	0	0	0	0	1.22132	0	0	0	0	0.746381	0	0	0	0	0	0	1.22132	0	0	0	0	0	0	0	0	B_cells_memory_activated
CAGTAACAGTCCAGGA-1	0	0	0	0	0	1.00313	0	0	0	0	0	0	2.01579	1.15338	0	0	0	0	0	5.12125	0	0	0	4.03295	0	0	0	0	3.02727	0	1.43015	0	0	0	2.11407	T_regs
GGCGACTTCACCGGGT-1	0	0	0	0	0	0	0	0	0	0	0	4.19579	3.79782	3.51759	0	0	0	0	2.47662	4.90457	1.90158	1.25254	0	4.44254	0	2.12503	0	0	3.33582	0	0	0	0	0	0	TEM_CD8+
GGGCACTAGGACCACA-1	0	0	0	0	0	0	0	0	0	0	0	0	0	0	0	0	0	0	0	0	4.2028	0	0	0	0	0	0	0	0	2.59238	6.08883	0	0	0	4.68008	Monocytes_intermediate
TGAGGGAGTATATGGA-1	0	2.8472	0	0	0	0	0	0	0	0	0	3.65567	0	0	0	0	0	0	0	0	2.19524	0	0	1.91216	0	1.61438	0	0	3.74007	0	0	0	2.8472	0	3.15149	TEM_CD8+
CAGCATAAGTACATGA-1	0	0	0	0	0	0	0	0	0	0	0	0	1.71183	0	0	0	0	1.71183	0	0	0	0	0	0	0	0	0	0	3.54095	0	5.50866	0	0	0	0	T_regs
CACATAGAGTGAAGTT-1	0	0	0	1.65988	0	0	0	0	0	0	0	3.95324	0	0	0	0	0	0	1.65988	5.52996	0.507638	0	0	0	0	2.65632	0	0	0	0	0	0	0	0	3.84463	NK_CD16_bright
ATTGGACCACGCCAGT-1	1.10995	1.80617	0	0	0	0	0	0	0	0	0	1.10995	0	0	0	0	0	1.62302	0	3.04538	0	0	1.10995	3.28517	0	1.54317	0	1.12455	2.71182	0	4.46749	0	1.80617	0	2.1473	iNKT_cells
ACGATACAGGTGCACA-1	2.39554	0	0	2.39554	0	0	0	0	0	0	0	0	0	0	0	0	0	0	0	0	3.17815	0	2.39554	0	0	0	0	0	1.56607	0	5.88221	0	0	0	3.10454	cDC1
GTTTCTAAGCCAGAAC-1	0	3.89049	0	0	0	0	0	0	0	0	0	4.64255	2.15356	1.57023	0	0	2.99766	0	0	4.94978	0	0	0	0	0	0	0	0	2.96685	0	3.06912	0	3.89049	0	2.89254	TMRA_CD8+
CGCGGTACAGAGCCAA-1	0	0	0	1.7808	0.803636	0	0	0	0	0	0	0.803636	0	0	0	2.67897	0	0	0	4.14898	0.212178	1.17017	0	0	0	4.61799	0	0	0	0	4.97108	2.67897	0	0.803636	0	Monocytes_non-classical
ACTGATGAGAGTACAT-1	0	2.20127	0	1.47931	0	0	0.546042	1.15664	0	0	0	1.07742	0.216832	0.216832	1.42257	0.897235	0	1.23004	0.546042	4.49189	0	0	0	0	0	0	1.42257	0	0	0	4.04493	0.897235	2.20127	0	0	B_cells_memory_activated
CGGACACTCCTAGGGC-1	0	4.45435	0	0	0	0	0	0	0	0	0	0	0	0	0	0	0	0	0	0	1.28228	0	0	0	0	0	0	0	0	0	0	0	4.45435	0	0	T4_memory
GACGTGCGTCACACGC-1	0.832108	3.30159	0	0	0	0	0	2.01367	0	0	0	0	0	0	1.58811	0	0	0	0	3.34921	0	0	0.832108	0	0	0	1.58811	0	0	0	3.60362	0	3.30159	0	0	B_cells_memory_activated
GCGAGAAAGGACACCA-1	0	0	0	0	0	0	1.63092	0	0	0	0	3.52249	0	0	0	0	0	0	0	5.34143	3.14936	0.255742	0	0	0	4.25048	0	0	0	0	0	0	0	0	3.49337	NK_CD16_bright
GGACAGAGTCGAATCT-1	0	0	0	0	0	0	0	0	0	0	0	4.13371	2.16057	2.52686	0	0	0	1.57651	0	2.72474	2.56675	2.57013	0	4.65826	0	1.18077	0	0	1.98727	0	0	0	0	0	4.34561	TEM_CD8+
CAGAATCGTTGTCTTT-1-1	0	5.77578	0	0	0	0	0	0	0	0	0	1.07192	0	0	0	0	0	1.07192	0	5.20424	1.99472	0	0	0	0	2.07769	0	0	0	0	5.19434	0	5.77578	0	3.76229	NK_CD56_bright_activated
CATCAAGAGATATACG-1	0	3.40479	0	0	0	0	0	0	0	0	0	0	0	0	0	0	0	0	0	0	1.12002	0.264718	0	0.984406	0	0	0	0	2.63339	0	0	0	3.40479	0	0	T4_naive
AAGGCAGGTAGGACAC-1	0	5.43237	0	0	0	0	0	0	0	0	0	0	2.25727	0	0	0	0	0	0	4.39256	2.76909	0.764634	0	0	0	0	0	0	3.4166	0	0	0	5.43237	0	0	T4_naive
GACGTGCCACATCCGG-1	1.97183	4.7651	0	1.97183	0	0	0	0	0	0	0	0	0	0	0	0	0	0	0	4.78587	1.0082	0.5635	1.97183	0	0	0	0	0	3.42228	0	0	0	4.7651	0	2.1317	T4_memory
GTTTCTAAGACAGAGA-1	0	0	0	0	0	0	0	0	0	0	0	4.29199	0	2.26731	0	0	0	0	0	2.07234	1.48766	0	0	3.68751	0	0	0	0	2.17258	0	0	0	0	0	2.56925	TEM_CD8+
ACGCCAGAGAGAACAG-1	0	0	0	0	0	0	0	0	0	0	0	4.48942	0	2.3782	0	2.3782	0	0	0	0	4.17794	0	0	4.40869	0	0	0	0	2.55957	0	0	2.3782	0	0	4.04066	TEM_CD8+
TACGGTAAGGGTGTTG-1	0	0	0	2.88522	0	2.23679	0.879197	0	0	0	0	0	0	0	0	0	0	0	0	0	0	0	0	0	0	1.9609	0	0	0	0.879197	5.26066	0	0	0	1.19263	cDC1
CTAGTGACAGTAAGAT-1	0	0	0	0	0	0	0	0	0	0	0	4.77875	2.24341	2.88205	0	0	0	0	0	0	3.1684	0	0	4.26906	0	0	0	0	3.0122	0	0	0	0	0	2.93835	TEM_CD8+
GTAACGTGTTTGGGCC-1	0	0	0	4.33789	0	2.65291	2.24007	0	0	0	0	0	0	0	0	0	0	0	2.87853	0	1.88072	0	0	0	0	0	0	0	0	0	5.53762	0	0	0	0	Monocytes_intermediate
ACCTTTAAGAATTGTG-1	0	0	0	0	0	0	0	0	0	0	0	1.85816	2.47012	1.85816	0	0	0	0	0	0	2.94116	0	0	2.58382	0	0.895232	0	0	0	0	5.79867	0	0	0	0	T8_activated
CTTTGCGCAAACTGTC-1	0	0	0	2.25537	1.66192	1.96962	1.66192	0	0	0	0	0	0	0	0	0	0	0	1.66192	0	0	0	0	0	0	3.93664	0	0	0	0	4.74459	0	0	1.66192	3.71238	Monocytes_intermediate
GGTGTTAGTCGAATCT-1	0	3.37813	0	0	0	0	0	0	0	0	0	0	0	0	2.0561	0	0	0	0	3.42256	0	0	0	0	0	0	2.0561	0	0	0	4.31094	0	3.37813	0	0	B_cells_memory_activated
TATTACCCAAAGGCGT-1	3.39569	0	0	1.63302	0	0	0	0	0	0	0	0	0	0	0	0	0	0	0	0	0	0	3.39569	0	0	0	0	3.57588	2.81097	0	6.52986	0	0	0	0	cDC2
TCGCGAGAGCGGCTTC-1	1.16531	2.59261	0	0	0	0.517163	0	0	0	0	0	2.2852	2.03088	0	0	0	0	2.48779	0	3.90894	1.60051	1.01631	1.16531	0.622466	0	0	0	0	2.58947	0	4.27139	0	2.59261	0	1.33268	iNKT_cells
TCATTTGTCACATACG-1-1	0.608775	0	0	0	0	0	0	0	0	0	0	0	0.814155	0.984456	0	0	0	1.86379	0	3.94535	1.01646	0	0.608775	2.78467	0	0	0	0	1.41402	0	3.51305	0	0	0	0	T8_activated
TTGACTTGTATTAGCC-1	0	0	0	0	0	0.327926	0	0	0	0	0	2.03283	0	0	0	0	0	0	0	3.87194	1.58411	0	0	0	0	0	0	0	0	0	3.1852	0	0	0	0	B_cells_naive_activated
ACAGCTAAGTCACGCC-1	0	2.1872	0	0	0	0	0	0	0	0	0	5.01753	0	0	0	0	0	0	0	5.27603	2.06675	0	0	2.66969	0	4.32965	0	0	0	0	0	0	2.1872	0	0	NK_CD16_bright
ATTTCTGCAGCCTATA-1	0	0	0	1.53218	0	0	0	0	0	0	0	5.03297	0	0	0	0	0	0	0	5.15499	0.90357	0	0	0	0	3.37971	0	0	0	0	0	0	0	0	1.25017	NK_CD16_bright
GCTTCCAGTCTAGTCA-1-1	3.72424	0	0	0	0	0	0	0	0	0	0	0	0	0	0	0	0	0	0	0	0	0	3.72424	4.07258	0	0	0	4.69134	4.53097	0	6.90714	0	0	0	0	cDC2
CGTTGGGCATTTGCCC-1	0	0	0	0	0	0	0	0	0	0	0	0	0	0	0	0	0	0	0	1.19493	0	0	0	0	0	0	0	0	0.898967	0	0	0	0	0	0	T4_activated
GTGCGGTGTTGAGTTC-1	0	0	0	0	0	0	0	0	0	0	0	0	2.0518	0	0	0	0	2.0518	0	5.00289	0	0	0	2.98405	0	0	0	0	3.39831	0	0	0	0	0	0	T4_naive
TTCTACATCCGTCATC-1	0	0	0	0	0	0	0	0	0	0	0	4.27355	0	0	0	0	0	0	1.47483	4.91506	3.67315	0	0	0	0	2.19357	0	0	3.30568	0	0	0	0	0	3.61779	NK_CD16_bright
GGGAATGGTGCGCTTG-1	0	0	0	0	0	0.260373	0	0	0	0	0	3.07095	1.40716	1.11718	0	0	0	1.81492	0	4.36038	3.04985	0	0	3.67762	0	0	0	0	3.25813	0	4.21879	0	0	0	0	T8_activated
TGCGTGGAGCTACCTA-1	1.24935	6.15077	0	0	0	0	0	0	0	0	0	0	2.39355	0	0	0	0	0	0	0	3.53621	0	1.24935	0	0	0	0	0	1.87675	0	0	0	6.15077	0	0	T4_memory
AGGGATGCAAAGTCAA-1	2.73008	0	0	2.10011	0	0	0	0	0	0	0	0	0	2.10011	0	0	0	0	0	2.53575	0	0	2.73008	4.15099	0	0	0	0	3.24916	0	0	0	0	0	2.78871	T8_naive
CTACATTGTAAGTAGT-1	1.88323	4.70227	0	0	0	0	0	0	0	0	0	0	1.88323	0	0	0	0	0	0	0.999431	3.08303	0.534118	1.88323	0.396578	0	2.45662	0	0	2.19942	0	0	0	4.70227	0	2.45384	T4_memory
CCTAAAGCACTTACGA-1	1.81081	0	0	1.81081	1.81081	0	0	0	0	0	0	0	1.81081	0	0	0	0	0	0	0	0	0	1.81081	0	0	3.32305	0	0	0	0	0	0	0	1.81081	3.77858	iNKT_cells
TGCGGGTGTACCTACA-1	0	0	0	0	0	2.28937	0	0	0	0	0	0	0	0	0	0	0	0	0	0	0	0	0	0	0	1.65413	0	0	0	0	5.61663	0	0	0	5.06211	Monocytes_intermediate
CGGTTAAGTAGCTTGT-1	0	0	0	0	0	0	0	0	0	0	0	3.77148	2.45196	0	0	0	0	0	0	2.87614	3.90975	0	0	4.63433	0	0	0	0	3.57921	0	2.48669	0	0	0	3.81486	TCM_CD8+
AAGGCAGAGGGTCTCC-1	3.01232	5.02127	0	0	0	0	0	0	0	0	0	0	2.36717	0	0	0	0	0	0	4.75757	2.02955	0.961164	3.01232	3.43544	0	0	0	0	1.63058	0	0	0	5.02127	0	0.604106	T8_naive
GTGCATACAAGCCCAC-1	0	5.36227	0	0	0	0	0	0	0	0	0	0	0	0	0	0	0	0	0	0	2.03868	0	0	0	0	0	0	0	1.72191	0	0	0	5.36227	0	0	T_regs
AGCGTATAGCCCTAAT-1	1.30646	5.76865	0	0	0	0	0	0	0	0	0	0	2.20599	0	0	0	0	0	0	0	0	0	1.30646	0	0	0	0	0	4.20424	0	0	0	5.76865	0	0	T4_memory
CGATGGCGTACAGACG-1	0	0	0	0.39135	1.83558	0	2.10226	0	0	0	0	0.39135	0	0	0	2.63421	0	0	1.22227	0	0	0.917965	0	0	0	1.40967	0	0	0	0	3.33005	2.63421	0	1.83558	3.08981	Monocytes_classical
TAGCCGGGTGGGTCAA-1	0	0	0	0	0	0	0	0	0	0	0	1.6922	0	2.12652	0	0	0	0.907102	0	4.88449	2.1924	0.980908	0	2.90367	0	0	0	0	2.77862	0	5.02343	0	0	0	0	T8_activated
AAGTCTGAGAATAGGG-1	0	5.27164	0	0	0	0	0	0	0	0	0	0	0	0	0	0	0	0	0	0	2.40938	0	0	0	0	0	0	0	3.26573	0	0	0	5.27164	0	0	T4_naive
CGTTGGGAGAGGTACC-1	0	0	0	1.09994	1.94762	0	0	0	0	0	0	1.09994	0	0	0	4.37141	0	0	0	0	0.809424	0	0	0	0	0	0	0	0	1.09994	3.57409	4.37141	0	1.94762	1.52451	Monocytes_classical
CCTATTAGTGCGAAAC-1	0	3.40905	0	0	0	0	0	0	0	0	0	4.73604	3.22726	3.22726	0	0	0	0	0	1.88058	3.16885	2.31068	0	4.10908	0	0	0	0	2.48278	0	3.86595	0	3.40905	0	1.58736	T8_activated
TTATGCTTCCTCGCAT-1	1.75494	3.36039	0	0	0	0	0	0	0	0	0	0	2.35766	0	0	0	0	0	0	1.73671	0.746496	0	1.75494	0	0	0	0	0	2.82814	0	0	0	3.36039	0	0	T4_naive
GCTTGAACACAACTGT-1	0	0	0	2.77711	2.04107	0	2.04107	0	0	0	0	0	0	0	0	2.77711	0	0	1.79578	0	1.65515	0	0	0	0	0	0	0	0	0.983845	4.45588	2.77711	0	2.04107	1.83274	cDC1
ATGCGATAGTTGTAGA-1	0	0	0	0	0	2.81343	0	0	0	0	0	4.49424	2.75684	3.81221	0	0	0	0	0	0	4.01851	0	0	3.56242	0	1.7099	0	0	0	0	3.10228	0	0	0	4.71997	TEM_CD8+
CAAGTTGAGGGCACTA-1	0	0	0	4.55516	0	1.72201	1.85291	0	0	0	0	1.30541	0	0	0	1.30541	0	0	1.30541	0	3.22036	0	0	0	0	0	0	0	0	0	3.50287	1.30541	0	0	4.63266	cDC1
CACCTTGCAATGGACG-1	0	0	0	0	0	0	0	0	0	0	0	0	0	0	0	0	0	0	0	0	3.3857	0	0	0	0	0	0	0	0	0	0	0	0	0	0	T4_activated
ACGGGCTCAGACAGGT-1	0.498497	0	0	0	0	0.523175	0	0	0	0	0	0	1.44249	1.44249	0	0	0	0.829639	0	3.17889	0	0	0.498497	1.31955	0	0	0	0	1.92376	0	0.0412302	0	0	0	1.59758	T8_naive
ACATCAGCATGCATGT-1	0	0	0	0	0	0	0	0	0	0	0	0	1.44941	0	0	0	0	0	0	0	0	0	0	0	0	0	0	0	2.05188	0	0	0	0	0	3.47345	T4_memory
TGTGGTAAGTCATCCA-1	0	0	0	0	0	0	0	0	0	0	0	0	2.05077	0	0	0	0	0	0	0	2.52329	0	0	0	0	0	0	0	0	0	5.16736	0	0	0	0	T_regs
TACGGTATCTGTCAAG-1	0	0	0	1.34876	2.03552	0.790166	2.84288	0	0	0	0	0	0	0	0	3.12984	0	0	0.668284	0	1.95532	0	0	0	0	0	0	0	0	0	4.89782	3.12984	0	2.03552	1.79829	Monocytes_classical
GATGCTATCGTACGGC-1-1	1.51422	5.03311	0	0	0	0	0	0	0	0	0	0	0	0	0	0	0	1.01991	0	0	2.52362	0	1.51422	0	0	0	0	0	1.75675	0	0	0	5.03311	0	0	T4_activated
TGTCCCATCTAGCACA-1	0	3.75792	0	0	0	0	0	0	0	0	0	1.60993	0	0	0	0	0	0	0	5.82654	2.67276	1.88049	0	0.913602	0	3.94425	0	0	3.04178	0	4.10043	0	3.75792	0	3.60665	NK_CD16_bright_activated
ACACCGGCAGGACGTA-1	0	0.707444	0	0	0	0	0	0	0	0	0	0	1.47343	0	0	0	0	1.17644	0	0	0.636105	0	0	0	0	0	0	0	0	0	0	0	0.707444	0	0	T4_activated
AGAGCTTAGGCTAGGT-1	2.24152	1.70377	0	0	0	0	0	0	0	0	0	0	0	0	0	0	0	0	0	5.25021	0	0	2.24152	4.29394	0	1.80359	0	0	1.0202	0	0	0	1.70377	0	2.53836	T_regs
TCCCGATGTATATCCG-1	0	4.08151	0	0	0	1.40257	0	0	0	0	0	4.25774	2.27277	2.91303	0	2.27277	0	0	0	3.45711	0	0	0	3.92745	0	0.582591	0	0	2.63262	0	0	2.27277	4.08151	0	1.71067	TCM_CD8+
GACCAATAGCCGCCTA-1	0	0	0	1.12007	1.12007	0	1.12007	0	0	0	0	0	0	0	0	1.41041	0	0	0	0	0	0	0	0	0	0	0	0	0	0	4.95567	1.41041	0	1.12007	4.91431	Monocytes_classical
GTCTTCGAGACGACGT-1	0	0	0	0	0	0.4174	0	0	0	0	0	0	0	0	0	0	0	0.632439	0.632439	0	0	0	0	0	0.632439	0	0	0	0	0	4.2542	0	0	0	2.71102	cDC1
GTCCTCATCTTGTTTG-1	0	0	0	0	0	0	0	0	0	0	0	3.37656	0	0	0	0	0	0	0	0	2.81364	0	0	0	0	0.164437	0	0	3.00595	0	0	0	0	0	0	T_regs
AAGGCAGTCACCGTAA-1	0	0	0	0	0	0	0	0	0	0	0	1.69802	1.69802	0	0	0	0	0	0	5.04749	0	2.28257	0	1.73735	0	0.48549	0	0	0	0	4.39408	0	0	0	3.34726	NK_CD16_bright_activated
TCAGATGCACTAGTAC-1	0	0	0	0	0	0	0	0	0	0	0	0	1.33095	0	0	0	0	0	0	2.65986	1.66538	0	0	2.04496	0	0	0	0	1.18119	0	4.77907	0	0	0	0	T4_activated
TCTTCGGGTAAACGCG-1	0	3.72611	0	1.16149	0	0	0	0	0	0	0	4.32571	0	0	0	0	0	0	1.16149	5.86524	0	0	0	2.05788	0	3.35164	0	0	2.76237	0	0	0	3.72611	0	4.314	TMRA_CD8+
AACTGGTGTAGCCTCG-1	0	0	0	0	0	0	0	0	0	0	0	4.98303	0	0	0	0	0	0	0	5.17882	2.52862	0	0	2.82659	0	2.55265	0	0	0	0	0	0	0	0	3.26222	NK_CD16_bright
GACGCGTTCTTTACAC-1	0	0	0	0	0	0	0	0	0	0	0	1.88258	1.3311	0	0	0	0	1.3311	0	0	1.60279	0	0	0	0	0	0	0	0	0	4.42265	0	0	0	0	T_regs
CACATAGAGTGTACTC-1	0	0	0	0	0	0	0	0	0	0	0	4.59708	0	0	0	0	0	0	0	3.81438	3.52215	2.93656	0	2.49724	0	0	0	0	3.69321	0	0	0	0	0	4.18434	TEM_CD8+
GATCGATAGTACGATA-1	1.55742	1.02116	0	0	0	0	0	0	0	0	0	0	0.810418	0	0	0	0	1.2521	0	0	0	0	1.55742	0	0	0	0	0	1.27396	0	2.64731	0	1.02116	0	0	T4_activated
GATGAGGCAGAGCCAA-1	0	3.90507	0	0	0	0	0	0	0	0	0	1.03677	0	0	0	0	0	2.11389	0	5.1922	0.451229	0	0	0	1.03677	0	0	0	0	0	4.71466	0	3.90507	0	1.85712	NK_CD56_bright_activated
AGGTCCGCAGGTCGTC-1	0	0	0	1.42937	0.491773	1.74349	0.950897	0	0	0	0	0	0	0	0	1.50267	0	0	1.06665	0	0	0	0	0	0	0	0	0	0	0.491773	5.47241	1.50267	0	0.491773	3.23304	Macrophages
GCTGCAGTCAGTTAGC-1	0	2.51573	0	0	0	0	0	0	0	0	0	2.58776	0	0	0	0	0	0	0	4.40765	0	0	0	0	0	0	0	0	0	0	4.34169	0	2.51573	0	0	B_cells_memory
CATGACAAGCGATATA-1-1	1.00971	2.49529	0	0	0	0	0	0	0	0	0	0	2.07684	0	0	0	0	1.00971	0	3.63169	0.859074	0	1.00971	2.60932	0	0	0	0	1.90508	0	0	0	2.49529	0	0	T8_activated
CCTTCGAAGGAGCGTT-1	0	0	0	0	0	0	0	0	0	0	0	0	0	2.45487	0	0	0	0	0	0	3.90348	0	0	4.98449	0	0	0	0	2.69687	0	0	0	0	0	2.54959	TCM_CD8+
TCGCGAGGTCACAAGG-1	0	0	0	0	0	0	0	0	0	0	0	1.33535	0	0	0	0	0	0	0	0	2.29262	0	0	0	0	0	0	0	2.42679	0	4.08271	0	0	0	0	T_regs
CGTGTCTGTAAACGCG-1	0	5.17175	3.04862	0	0	0.592767	0	2.40181	0	0	0	0	0	0	2.40181	0	0	0	0	5.09535	0	0	0	0	0	0	2.40181	0	0	0	0	0	5.17175	0	0.981325	B_cells_naive
CATGGCGCACGGCGTT-1	0	2.32148	0	0	0	0	0	2.63609	0	0	0	0	0	0	0	0	0	0	0	3.49111	0	1.31358	0	0	0	0	0	0	0	0	3.17843	0	2.32148	0	0	B_cells_memory_activated
TGCTGCTGTAAACGCG-1	1.42255	5.11754	0	0	0	0	0	0	0	0	0	3.6577	1.42255	0	0	0	0	0	0	6.12273	3.64947	0	1.42255	2.14452	0	2.34045	0	0	2.29974	0	0	0	5.11754	0	3.20642	TMRA_CD8+
AACTTTCTCTAACCGA-1	0	0	0	2.54143	0	0	0	0	0	0	0	3.86684	2.54143	3.1944	0	0	0	0	2.54143	4.74863	3.03349	0.0794281	0	4.36412	0	0	0	0	3.33984	0	0	0	0	0	3.39703	TEM_CD8+
GCATACAGTTTAGGAA-1	1.36303	3.21328	0	0	0	0	0	0	0	0	0	3.79819	1.91928	2.74343	0	0	0	0	1.36303	4.86161	0	0	1.36303	5.02058	0	0	0	0	4.03928	0	0	0	3.21328	0	0	TCM_CD8+
GTCAAGTAGTTACCCA-1-1	0	0	0	0	1.14393	0	0	0	0	0	0	3.36066	1.14393	0	0	0	0	0	0	0	0	0	0	0	0	0	0	0	2.89008	0	0	0	0	1.14393	2.5696	T4_memory
GACGTTACAGGTGCCT-1	0	0	0	0	0	0	0	0	0	0	0	0	0	0	0	0	0	0	0	5.8119	4.65838	2.64314	0	0	0	3.45562	0	0	2.78474	0	0	0	0	0	4.84116	NK_CD16_bright
GTCTCGTGTGGGTATG-1	0	0	0	0	0	0	0	0	0	0	0	0	0	0	0	1.89395	0	0	0	0	0	0	0	0	0	0	0	0	0	0	4.75717	1.89395	0	0	0	Macrophages
TGAGAGGGTAAGGGAA-1-1	0	3.03888	0	0	0	1.61236	0	0	0	0	0	0	1.02834	0	0	0	0	1.02834	0	2.78908	3.4096	1.50114	0	1.95008	0	0	0	0.365876	1.93545	0	5.35155	0	3.03888	0	2.08926	iNKT_cells
GTCAAGTGTATTCTCT-1	1.584	0	0	0	0	0	0	0	0	0	0	0	0	0	0	0	0	0	0	0	0	0	1.584	0	0	0	0	0	2.74232	0	3.33608	0	0	0	0	T4_activated
TCTTCGGGTTCGTGAT-1	2.28994	0	0	0	0	0	0	0	0	0	0	0	0	0	0	0	0	0	0	0	0	0	2.28994	0	0	0	0	0	0	0	4.69268	0	0	0	0.517782	cDC1
CGATGTAAGGCCCGTT-1	1.9957	0	0	0	0	0.90667	0	0	0	0	0	1.13755	1.65598	0	0	0	0	1.9957	0	0	2.04016	0.695504	1.9957	0	0	0	0	0	0.726898	0	0.889458	0	0	0	2.23232	iNKT_cells
TGATTTCTCACCACCT-1	2.19274	0	0	0	0	0	0	0	0	0	0	0	0	0	0	0	0	0	0	2.61751	0	0	2.19274	0	0	0	0	0	4.16186	0	0	0	0	0	3.39365	T4_naive
TGATTTCCACCTATCC-1-1	0	0	0	1.89092	0	2.39047	0.810975	0	0	0	0	0	0	0	0	1.89092	0	0	0.485539	0	0	0.495756	0	0	0	0	0	0	0	0	5.16781	1.89092	0	0	4.16987	cDC1
GTAGGCCCAGCCTTGG-1	0	0.97785	0	0	0	0	1.44847	0	0	0	0	0	0	0	0	0	0	2.37675	0	3.35193	1.44026	0	0	1.90361	0	0	0	0.945342	1.69621	0	3.98899	0	0.97785	0	1.224	iNKT_cells
GACGGCTCACCAACCG-1	0	0	0	0	0	0	0	0	0	0	0	4.00928	0	0	0	0	0	0	2.30437	5.92032	0	0	0	2.16162	0	1.57564	0	0	0	0	0	0	0	0	4.00208	NK_CD16_bright
GGCGACTCAGAGCCAA-1	1.10849	3.68897	0	0	0	0	0	0	0	0	0	1.62128	1.10849	0	0	0	0	1.62128	0	4.72199	3.0493	0	1.10849	2.97099	0	0	0	0	3.23225	0	4.23967	0	3.68897	0	3.27319	iNKT_cells
CCTCTGAAGGAGCGTT-1	0	0	0	0	0	0	0	0	0	0	0	4.55125	0	0	0	0	0	0	2.9369	5.55901	0	0	0	0	0	4.38047	0	0	0	0	0	0	0	0	4.62014	NK_CD16_bright
TCATTACCATTACGAC-1-1	1.87459	2.61811	0	0	0	0	0	0	0	0	0	0	0	0	0	0	0	0	0	2.4281	0	0	1.87459	0	0	0	0	0	4.4912	0	0	0	2.61811	0	1.84207	T4_memory
GATCTAGTCGCAGGCT-1-1	0.697242	4.38309	0	0	0	0	0	0	0	0	0	0.289732	0.697242	0	0	0	0	0.851977	0	0	2.13434	0	0.697242	0	0	0	0	0	1.05306	0	3.88064	0	4.38309	0	0	T4_activated
CACACAACACACGCTG-1	0	0	0	2.21831	0	0	0	0	0	0	0	3.73669	0	0	0	0	0	0	0	0	0	2.88242	0	2.96608	0	0	0	0	3.01865	0	0	0	0	0	0	MAIT_cells
CTCGGGACAATAGCGG-1	0	0	0	0	0	0	0	0	0	0	0	4.12482	0	0	0	0	0	0	0	4.92118	2.66575	0	0	0	0	3.70998	0	0	0	0	0	0	0	0	3.12467	NK_CD16_bright
GCAGTTAGTCACCCAG-1	0	0	0	0	0	0	0	0	0	0	0	0	0.785625	0	0	0	0	1.22011	0	0	1.45536	0	0	0	0	0	0	0	0	0	3.84945	0	0	0	0	T_regs
CAAGGCCCACAGGTTT-1-1	0	5.35239	0	0	0	0	0	0	0	0	0	1.44928	0	0	0	0	0	0	0	3.99797	0	0	0	0	0	0	0	0	2.95521	0	3.311	0	5.35239	0	0	T4_activated
ACGTCAAAGCAGATCG-1	0	0	0	0	0	0	0	0	0	0	0	4.09952	0	1.60021	0	0	0	0	1.60021	5.21187	0	0	0	0	0	4.53548	0	0	2.63131	0	0	0	0	0	0	NK_CD16_bright
ATAACGCCATCGGTTA-1-1	0	5.20607	0	0	0	0	0	0	0	0	0	0	1.17855	0	0	0	0	0	0	0	0	0	0	0	0	0	0	0	3.64071	0	0	0	5.20607	0	0	T4_memory
GCTCTGTAGCCATCGC-1	0	0	0	3.44374	0	2.10128	2.04565	0	0	0	0	0	0	0	0	2.88119	0	0	0	0	2.56397	0	0	0	0	0	0	0	0	0	4.8813	2.88119	0	0	5.12515	Monocytes_classical
CAGAATCCAATGAATG-1	1.94045	0	0	0	0	0	0	0	0	0	0	0	0	0	0	0	0	0	0	0	3.79928	1.64232	1.94045	0	0	0	0	0	3.24605	0	0	0	0	0	0	T4_memory
CAACTAGGTGATAAGT-1-1	0	0	0	0	0	0	0	0	0	0	0	0	0	0	0	0	0	1.60152	0	4.88415	2.75366	0	0	0	0	0	0	0.828295	0	0	4.54384	0	0	0	2.11173	B_cells_naive_activated
CTTACCGGTTGGTAAA-1	0	0	0	3.2382	0	3.31521	1.62557	0	0	0	0	0	0	0	0	1.62557	0	0	0	0	1.56728	0	0	0	0	0	0	0	0	1.62557	4.25362	1.62557	0	0	1.14714	Monocytes_classical
CTCGTACTCGTACGGC-1	0	1.59191	0	0	0	0	0	0	0	0	0	0	0	0	1.53822	0	0	0.649236	0	3.72345	0	0	0	0	0	0	1.53822	0	0	0	3.42213	0	1.59191	0	0	B_cells_memory_activated
CCACTACTCTGGTATG-1	0.894943	1.1197	0	0	0	0	0	0	0	0	0	0.894943	1.67552	0	0	0	0	0	0	2.2209	0	0	0.894943	0	0	0	0	0	0	0	3.84471	0	1.1197	0	0	T4_activated
GAACGGAGTTCCCGAG-1	0.91845	2.98891	0	0	0	0	0	0	0	0	0	2.14324	1.70769	0.91845	0	0	0	1.38899	0	3.25133	2.73005	0.204298	0.91845	1.70313	0	1.70003	0	0	1.63404	0	4.04069	0	2.98891	0	1.62498	iNKT_cells
AACTCAGAGATAGTCA-1	0	3.25683	0	0	0	0.927555	0	0	0	0	0	4.62832	0	0	0	0	0	0	0	0	2.48869	0	0	0	0	3.01487	0	0	0	0	0	0	3.25683	0	4.72233	NK_CD16_bright
ACACCAAAGGAATTAC-1	1.80113	3.6212	0	1.80113	0	0	0	2.78312	0	0	0	0	0	0	0	0	0	0	0	4.51513	0	1.86106	1.80113	0	0	0	0	0	0	0	0	0	3.6212	0	0	B_cells_naive
AGATTGCAGAAGGGTA-1	0	0	0	3.57276	1.86648	2.32679	1.03739	0	0	0	0	1.03739	0	0	0	2.11473	0	0	0	0	0	0	0	0	0	3.36302	0	0	0	0	3.03094	2.11473	0	1.86648	0	Monocytes_non-classical
TGCTACCCATCATCCC-1	0	0	0	3.28137	0	1.45596	0	0	0	0	0	2.16145	0	0	0	2.62511	0	0	1.27011	0	1.00347	0	0	0	0	0.899155	0	0	0	0	5.303	2.62511	0	0	3.42003	Monocytes_non-classical
ATCGAGTAGGCTAGCA-1	2.17839	2.39281	1.59251	0	0	0	0	0	0	0	0	0	1.59251	0	1.59251	0	0	1.59251	0	1.07186	2.6211	0	2.17839	0	0	0	1.59251	0	1.36031	0	4.73016	0	2.39281	0	0	B_cells_memory_activated
GATCGCGGTCCCTTGT-1	0.977023	0	0	2.76687	0	3.14904	0	0	0	0	0	0	0	0	0	2.39235	0	0.977023	2.03158	3.6298	0	1.79974	0.977023	0	0	4.572	0	0	0	0	4.4715	2.39235	0	0	0	Monocytes_non-classical
TCAGCAAAGCCACTAT-1	0	0	0	2.70024	2.07212	1.22162	2.70024	0	0	0	0	0	0	0	0	0	0	0	0	0	2.6552	0	0	0	0	2.32866	0	0	0	0	4.18809	0	0	2.07212	4.14491	Monocytes_non-classical
GCTTCCACAGTTTACG-1	0	0	0	0	0	0	0	0	0	0	0	0	0	0	0	0	0	1.10594	0	0	0	0	0	0	0	0	0	0	0	0	4.05654	0	0	0	0	Precursor_cells
TCAACGAGTCCAGTGC-1	1.19545	3.96033	0	0	0	0	0	0	0	0	0	0	0	0	1.19545	0	0	0	0	4.0484	0	0	1.19545	0	0	0	1.19545	0.223372	0	0	3.90379	0	3.96033	0	0	B_cells_memory_activated
CTCGTCATCAAACAAG-1	0	2.82385	0	0	0	0	0	0	0	0	0	0.964189	0.964189	0	0	0	0	1.76951	0	2.74349	0	0	0	0	0	0	0	0	2.29304	0	3.85914	0	2.82385	0	0	T4_activated
CAAGTTGTCTAACTGG-1	0	0	0	0	0	0	0	0	0	0	0	2.39361	0	0	0	0	0	0	0	6.06409	0	0	0	0	0	3.35572	0	0	0	0	0	0	0	0	4.15828	NK_CD16_bright
GCTGCGAAGACCTAGG-1	1.95048	0	0	0	0	0	0	0	0	0	0	0	1.3903	0	0	0	0	0	0	3.94446	1.36882	0	1.95048	0	0	0	0	0	4.04787	0	0	0	0	0	2.01193	T4_naive
CGAGCACAGTATGACA-1	2.2064	4.13166	0	0	0	0	2.2064	0	0	0	0	0	2.2064	0	0	0	0	0	0	5.51691	0	0	2.2064	0.912909	0	0	0	0	4.33545	0	0	0	4.13166	0	0	T4_memory
CCAGCGACATATGAGA-1	2.03446	5.15208	0	0	0	0	0	0	0	0	0	0	2.03446	0	0	2.03446	0	0	0	1.03705	1.87048	0	2.03446	0	0	0	0	0	1.44394	0	0	2.03446	5.15208	0	2.40061	T4_naive
AGAGCTTTCGACCAGC-1	1.53493	3.88904	0	0	0	0	0	0	0	0	0	0	1.53493	0	0	0	0	1.53493	1.53493	2.78022	3.21398	0	1.53493	0	0	3.44775	0	0	0	0	5.24452	0	3.88904	0	5.68392	iNKT_cells
GATCGTAGTCGCGGTT-1-1	0	0	0	0	0	0	0	0	0	0	0	0	1.51263	0	0	0	0	0	0	0	2.33425	0	0	0	0	0	0	0	2.13663	0	2.08912	0	0	0	0	T4_activated
ATCACGATCGCTTGTC-1	0.900186	0	0	0	0	0	0	0	0	0	0	1.80996	1.36612	0	0	0	0	0	0	0	0.847519	0	0.900186	0	0	0	0	0	1.33857	0	5.02458	0	0	0	0	T_regs
TGTCCCATCATCGATG-1	0	0	0	0	0	0	0	0	0	0	0	0	1.15259	1.67387	0	0	0	1.15259	0	0	0.443632	0	0	2.5135	0	0.422745	0	0	0.962149	0	2.70207	0	0	0	0	T8_activated
TTGGAACTCCGAGCCA-1	0	1.72149	0	0	0	0	0	0	0	0	0	0	2.80186	1.40978	0	0	0	0	0	4.18087	2.07129	0	0	0	0	1.52091	0	0	1.38011	0	3.00331	0	1.72149	0	0.729449	T8_activated
CGAGCACCAGGACGTA-1	0.305664	0	0	0	0	0	0	0	0	0	0	0	1.66588	0	0	0	0	1.4393	0	0	1.80555	0	0.305664	0	0	0	0	0	2.21433	0	1.6649	0	0	0	0	T4_activated
CATCAAGGTCTCATCC-1	0	4.52986	0	0	0	0	0	0	0	0	0	0	0	0	0	0	0	0	0	4.58374	2.66841	0.62093	0	0	0	2.63154	0	0	0	0	3.69954	0	4.52986	0	0	NK_CD56_bright
AGGGTGATCTGCAAGT-1	0	0	0	0	0	0	1.219	0	0	0	0	0	0	0	0	0	0	0	0	0	0	0	0	0	0	0	0	0	0	0	4.97888	0	0	0	2.10491	cDC1
CACATAGGTCCAGTGC-1	0	0	0	0	0	1.19867	1.61013	0	0	0	0	1.61013	0	0	0	1.61013	0	0	1.61013	0	0.99363	1.19901	0	0	0	0	0	0	0	0	4.04958	1.61013	0	0	2.68339	Monocytes_classical
AGGCCACGTTGCGTTA-1	1.37078	0	0	0	0	0	0	0	0	0	0	1.68781	1.68781	0	0	0	0	1.37078	0	2.47391	2.04138	0.914732	1.37078	1.32025	0	1.34184	0	0.157585	0	0	2.69481	0	0	0	0	iNKT_cells
CCGGGATCATGAAGTA-1	0	4.43828	0	0	0	0	0	0	0	0	0	4.82415	0	0	0	0	0	0	2.28443	2.83844	2.83145	0	0	0.991158	0	1.83384	0	0	0	0	0	0	4.43828	0	2.50313	NK_CD16_bright
AAGGAGCAGGCGACAT-1	1.16706	3.37541	0	0	0	0	0	1.69103	0	0	0	1.16706	0	0	1.16706	0	0	0	0	5.50693	0	0	1.16706	0	0	0	1.16706	0	0	0	0	0	3.37541	0	0	B_cells_memory_activated
TTCGAAGAGTGTGAAT-1-1	0	0	0	0	0	0	0	0	0	0	0	0	1.55688	0.957265	0	0	0	1.66371	0	0	1.48106	0	0	2.58576	0	0	0	0	1.12979	0	4.34831	0	0	0	0	T8_activated
GGGTCTGAGAGAGCTC-1	0	0	0	0	0	0.531222	0	0	0	0	0	0	0	0	0	0	0	0	0	0	0	0	0	0	0	0	0	0	0	0.641776	2.37945	0	0	0	2.85721	Macrophages
CGGGTCAGTATAGTAG-1	0	0	0	1.53375	0	1.0942	0	0	0	0	0	0	0	0	0	0.793823	0	0	0	0	1.74089	0	0	0	0	0	0	0	0	0	3.81561	0.793823	0	0	2.57055	cDC1
CTCAGAATCCATGAAC-1	0	2.80632	0	0	0	0	0	0	0	0	0	0.992078	0	2.0525	0.992078	0	0	1.80673	0	3.63838	0	0	0	2.97579	0	0	0.992078	0	1.49403	0	4.38184	0	2.80632	0	0	T_regs
TGATTTCAGCATCATC-1	1.42941	6.56787	0	0	0	0	0	1.99503	0	0	0	0	0	0	0	0	0	0	0	5.16461	0	0	1.42941	0	0	0	0	0	0	0	0	0	6.56787	0	0	B_cells_naive
ATGCGATCATTGGTAC-1-1	2.66046	0	0.667936	0	0	0	0	0.667936	0	0	0	1.90229	0	0	0	0	0.667936	0	0	0	1.72483	0	2.66046	0	0	0	0	0	2.29885	0	6.21304	0	0	0	2.40985	cDC1
AGCTCTCTCACCCGAG-1	0	0	0	0	0	0	0	0	0	0	0	0	0.990211	0	0	0	0	1.47787	0	2.87855	0.452179	0	0	0	0	0	0	0	0	0	2.80725	0	0	0	0	T4_activated
GTGCGGTTCCTTTACA-1	0.912625	2.4745	0	0	0	0	0	0	0	0	0	0.912625	0.912625	0	0	0	0	0	0	0	2.38715	0	0.912625	0	0	0.926909	0	0	2.61623	0	2.5051	0	2.4745	0	0	T_regs
AAAGCAACATTGAGCT-1	0	0	0	0	0	0	0	0	0	0	0	2.09782	2.09782	0	0	0	0	3.60392	0	0	2.57893	0	0	0	0	0	0	0	3.9015	0	0	0	0	0	0	T_regs
CTACATTAGTTAGGTA-1	0	0	0	0	0	0	0	0	0	0	0	0	1.72873	0	0	0	0	0	0	4.8061	0.434053	1.25904	0	0	0	0	0	0	3.96762	0	0	0	0	0	2.54395	T4_naive
CTACACCTCGGAGGTA-1	0	5.7472	0	0	0	0	0	0	0	0	0	0	0	0	0	0	0	0	0	0	0	0	0	0	0	0	0	0	3.37386	0	0	0	5.7472	0	2.89848	T4_memory
TCAATCTTCACAAACC-1	1.28784	0	0	0	0	0.924367	0	0	0	0	0	1.28784	0	0	0	0	0	0	0	0	0	0	1.28784	0.689155	0	0	0	0	0.78306	0	4.97666	0	0	0	0.256485	cDC1
TTGAACGGTAACGTTC-1	0	4.44694	0	0	0	0	0	0	0	0	0	4.95012	0	0	0	0	0	0	0	4.77011	0	0	0	1.09004	0	3.79506	0	0	0	0	0	0	4.44694	0	3.45901	NK_CD16_bright
CCAGCGATCTTGGGTA-1	0	0	0	1.126	0	0	0	0	0	0	0	0	0	0	1.64222	0	0	0	1.126	4.95674	0	0.387069	0	0	0	0	1.64222	0	0	0	0	0	0	0	0	B_cells_memory
ACTGATGAGTGCGATG-1	0	0	0	0	0	0	0	0	0	0	0	0	1.2459	0	0	0	0	0	0	0	0	0	0	0	0	0	0	0	0	0	0	0	0	0	0	T4_activated
CACAGGCAGAGGTACC-1	0	2.90559	0	0	0	0	0	2.46473	0	0	0	0	0	0	1.85319	0	0	0	0	2.75787	0	0	0	0	0	0	1.85319	0	0	0	4.51899	0	2.90559	0	0	B_cells_memory_activated
AGCTCTCTCGCCAAAT-1	0.514815	0	0	2.2776	1.10525	0.64218	1.474	0	0	0	0	0.514815	0.514815	0	0	2.40694	0	0	1.30652	0	3.3234	0	0.514815	0	0	0	0	0	2.47918	0	0	2.40694	0	1.10525	0	cDC1
CATATGGAGTTGAGTA-1	1.73895	0	0	0	0	0	0	0	0	0	0	0	1.20767	0	0	0	0	0	0	3.82846	0	0	1.73895	0	0	0	0	0	3.97771	0	0	0	0	0	0	T4_memory
CCCATACCAAGTTGTC-1	2.91775	2.81628	0	0	0	0	0	0	0	0	0	2.53895	0	1.92179	0	0	0	0	0	5.07879	0	0	2.91775	4.46594	0	0	0	0	2.71683	0	0	0	2.81628	0	0	T8_naive
TTGGCAATCATGTGGT-1	1.91065	0	0	0	0	0	0	0	0	0	0	1.0713	1.57657	0	0	0	0	1.0713	0	0.855345	2.10405	0	1.91065	0	0	0	0	0	0	0	1.6874	0	0	0	0	T8_activated
AACTCAGTCATTCACT-1-1	1.79227	0	1.2532	0	0	0	0	0	0	0	0	1.79227	0	0	0.811271	0	0	0	0	5.61004	0	0	1.79227	0	0	0	0.811271	0	0	0	2.7241	0	0	0	0	B_cells_memory
TTCTCAATCCTAGGGC-1	0	0	0	0	3.02594	3.50298	2.70869	0	0	0	0	0	0	0	0	2.50206	0	0	0	0	0	0	0	0	0	0	0	0	0	0	6.1436	2.50206	0	3.02594	4.04338	cDC1
GAATGAAAGAGGTACC-1	0	0	0	3.8625	0	0	2.12956	0	0	0	0	0	0	0	0	1.99503	0	0	1.13702	0	0	0	0	0	0	0	0	0	0	0	4.73971	1.99503	0	0	2.67311	Monocytes_intermediate
GCGCAGTAGATCGATA-1	0	0.292201	0	0	0	0	0	0	0	0	0	0	0	0	0	0	0	1.30618	0	3.02475	0	0	0	0	0	0	0	0	0	0	4.85761	0	0.292201	0	2.63213	NK_CD56_bright_activated
ACAGCCGCAAGGACAC-1	1.08283	0	0	0	0	0	0	0	0	0	0	0	1.44811	0	0	0	0	1.08283	0	0	2.62458	0	1.08283	2.27534	0	0	0	0	2.10422	0	3.4103	0	0	0	0	T4_memory
TGACTAGAGCAACGGT-1	0	0	0	2.23278	0	2.59386	1.64149	0	0	0	0	0	0	0	0	1.98022	0	0	0	0	3.60649	0	0	0	0	0	0	0	0	0	5.12193	1.98022	0	0	4.67904	Monocytes_intermediate
CATTCGCTCTGCCAGG-1-1	0	0	0	0	0	0	0	0	0	0	0	5.03479	0	0	0	0	0	0	1.80647	5.70936	0	0	0	4.20101	0	5.15798	0	0	0	0	0	0	0	0	4.88402	NK_CD16_bright
ATAAGAGGTGCAGACA-1	0	0	0	0	0	0	0	2.26855	0	0	0	0	0	0	1.49653	0	0	1.00543	0	3.25182	0	0	0	0	0	0	1.49653	0	0	0	4.0274	0	0	0	0	B_cells_memory_activated
CTGCTGTAGTACTTGC-1	0	0	0	2.42496	0	0	0	0	0	0	0	0	0	0	0	3.46278	0	0	0	0	0	0	0	0	0	0	0	0	0	0	5.26981	3.46278	0	0	5.06642	cDC1
GGTGCGTCACCTTGTC-1-1	2.0273	0	0	0	0	0	0	0	0	0	0	2.0273	0	0	2.65233	0	0	0	0	5.42014	0	0	2.0273	0	0	0	2.65233	0	0	0	5.79159	0	0	0	0	B_cells_memory_activated
CGGCTAGTCAAAGACA-1	3.03834	0	0	0	0	0	0	0	0	0	0	0	2.51403	0	0	0	0	0	0	2.98913	0	1.61566	3.03834	0	0	1.2785	0	0	3.82415	0	0	0	0	0	3.33599	T4_memory
ATCACGACACCTCGTT-1	0	0	0	0	0	0	0	0	0	0	0	1.12471	1.64068	0	0	0	0	0	0	0	2.27362	0	0	0	0	0	0	0	0	0	4.14626	0	0	0	0	T_regs
ATCACGATCTGACCTC-1	1.5137	5.98182	0	1.5137	0	0	0	0	0	0	0	0	0	0	0	0	0	0	0	5.44974	0.249135	0	1.5137	4.51784	0	0	0	0	3.40818	0	0	0	5.98182	0	3.31868	T8_naive
CGTAGGCAGCACACAG-1	0	0	0	0	0	0	0	0	0	0	0	4.06895	2.73267	2.10254	0	0	0	0	0	4.11842	0	0	0	5.05047	0	0	0	0	3.87926	0	0	0	0	0	3.91179	TEM_CD8+
CATGGCGAGTTAGCGG-1	0	0	0	3.3967	0	0	0	0	0	0	0	2.73649	0	0	0	0	0	0	0	5.03873	0	0	0	0.985111	0	2.2035	0	0	0	0	0	0	0	0	4.29588	NK_CD16_bright
ATCCGAACAAACCTAC-1	0	0	0	0	0	2.09143	0	0	0	0	0	3.78779	0	1.75707	0	0	0	0	0	2.98988	2.11624	2.20785	0	4.87203	0	1.47648	0	0	2.83979	0	4.21069	0	0	0	3.78049	iNKT_cells
CGACCTTGTGTGCCTG-1	0	0	0	0	0	0	0	0	0	0	0	1.87298	0	0	0	0	0	1.87298	0	5.21564	3.51393	2.58749	0	0	0	0	0	0	0.483768	0	4.12059	0	0	0	3.45609	iNKT_cells
TCACGAACACCAGCAC-1	0	0	0	2.14066	0.916696	0.774926	2.56557	0	0	0	0	0	0	0	0	1.3868	0	0	0	0	0	0	0	0	0	0	0	0	0	0	0	1.3868	0	0.916696	1.3758	Macrophages
TAGCCGGTCGGTGTCG-1	0	4.10831	2.8133	0	0	0	0	0	0	0	0	0	1.41899	0	0	0	0	0	0	5.40227	1.24961	2.23631	0	0	0	0.935008	0	0.449846	0	0	5.00131	0	4.10831	0	2.54019	Plasma_cells
CTTTGCGTCCACGAAT-1	0	0	1.30679	3.65636	0	1.1341	0	0	0	0	0	0	0	0	0	2.46616	0	0	2.20639	0	0	0	0	0	0	0	0	0	0	0	0	2.46616	0	0	2.36024	Monocytes_non-classical
TTGACTTCACAAGACG-1	1.77455	0	0	0	0	1.69073	0	0	0	0	0	0	0	0	0	0	0	1.77455	0	0	0	0	1.77455	0	0	0	0	0	0	0	2.72923	0	0	0	3.2824	T4_activated
CAGCATAAGGCAAAGA-1	0	0	0	0	0	0	0	0	0	0	0	2.27748	1.68195	1.68195	0	0	0	0	0	0	1.76606	0	0	0.40369	0	0	0	0	3.9893	0	0	0	0	0	2.38332	T4_memory
TCATTTGTCATGTGGT-1	0	4.84765	0	2.28171	0	0	0	2.92245	0	0	0	0	0	0	2.28171	0	0	0	0	4.75379	2.70109	0	0	0	0	0	2.28171	0	0	0	0	0	4.84765	0	2.2911	B_cells_naive
CTCACACCATGCAATC-1	0	0.341086	0	0	0	0	0	1.67464	0	0	0	0	0	0	0.624533	0.253963	0	0.456316	0	0.453149	0	0	0	0	0	0	0.624533	0	0	0	3.21352	0.253963	0.341086	0	0	B_cells_memory_activated
GACGTTAAGGACTGGT-1	0	4.48138	0	0	0	0	0	0	0	0	0	0	2.99257	0	0	0	0	0	0	0	2.51469	0.298918	0	0	0	0	0	0	2.77178	0	0	0	4.48138	0	0	T4_memory
CCCTCCTTCCAAGTAC-1	0	0	0	1.23402	0	0	0	0	0	0	0	3.85577	1.23402	0	0	0	0	0	0	0	2.12234	0	0	0	0	0	0	0	3.93172	0	0	0	0	0	2.04077	T4_memory
TAGTTGGGTAGCAAAT-1	0	0	0	0	0	0	0	0	0	0	0	0	0	0	0	0	0	0	0	1.63698	0	0	0	0	0	0	0	0	1.47106	0	5.42561	0	0	0	0	T8_activated
CGTAGGCAGTACGTTC-1	1.17371	0	0	0	0	0.0825811	0	0	0	0	0	0	1.17371	0	0	0	0	1.6989	0	0	1.26126	0	1.17371	0	0	0	0	0	2.33433	0	4.00418	0	0	0	0.432245	T_regs
GCTCTGTTCGGAGGTA-1	0	0	1.27861	0	0	0	0	2.43068	0	0	0	0	0	0	0	0	0	2.1719	0	0.171998	0	0	0	0	0	0	0	0	0	0	0	0	0	0	0	B_cells_memory_activated
TGCTACCTCTAACCGA-1	2.62856	0	0	0	0	0	0	0	0	0	0	4.5106	0	0	0	0	0	0	0	3.48491	0.593504	0	2.62856	0	0	3.82822	0	0	0	0	0.79572	0	0	0	2.0019	NK_CD16_bright
CATCCACTCGTAGGAG-1	0	5.99099	1.25155	0	0	0	1.25155	0	0	0	0	0	0	0	0	0	0	0	0	2.72285	3.19463	0	0	0	0	0	0	0	4.25804	0	0	0	5.99099	0	3.20066	T4_memory
AGCTCTCCAAGTAGTA-1	0.843639	0	0	0	0	0.950553	0	0	0	0	0	0	1.29462	2.55903	0	0	0	0	0	0	3.37136	1.403	0.843639	3.95822	0	0	0	0	3.17059	0	5.46853	0	0	0	3.41116	MAIT_cells
CACCAGGCATACTACG-1-1	0.832371	0	0	0	0	0	0	0	0	0	0	3.34194	1.28025	0.832371	0	0	0	0	0	0	2.48386	0	0.832371	3.23404	0	0	0	0	3.57053	0	6.19218	0	0	0	0	TCM_CD8+
TTTATGCAGGATGGAA-1	0	4.7593	0	0	0	0	0	3.21341	0	0	0	0	0	0	1.94103	0	0	0	0	2.6291	0	0	0	0	0	0	1.94103	0	0	0	0	0	4.7593	0	0	B_cells_memory_activated
TACTCGCAGTTTCCTT-1	0	0	0	0	0	0	0	0	0	0	0	3.90061	0	0	0	0	0	0	0	5.6843	2.54352	0	0	0	0	2.97129	0	0	0	0	0	0	0	0	0	NK_CD16_bright
GTGTTAGTCTGTTTGT-1	0.494853	0	0	0	0	0	0	0	0	0	0	0	1.43539	0	0	0	0	1.07185	0	3.00215	0.565505	0	0.494853	2.09401	0	0	0	0	1.35171	0	1.88005	0	0	0	0	T_regs
GGCGACTAGTGGAGAA-1	0	0	0	0	0	0	0	2.46959	0	0	0	0	0	0	1.85767	0	0	0	0	4.42422	1.35252	0	0	0	0	0	1.85767	0	0	0	4.08182	0	0	0	0	B_cells_memory_activated
ACATGGTGTCAGAGGT-1	0.4525	2.8218	0	0	0	0	0	0	0	0	0	0.999424	1.81648	0.4525	0	0	0	1.48917	0	0	1.23912	0	0.4525	0	0	0	0	0	3.49186	0	4.06144	0	2.8218	0	2.32221	T4_memory
AGTGAGGTCTGGTATG-1	0	0	0	2.20408	0	0	0	0	0	0	0	0	0	0	0	2.66976	0	0	2.20408	0	1.40835	0	0	0	0	0	0	0	0	0	3.56405	2.66976	0	0	3.75684	Monocytes_non-classical
GATCGCGTCCAGGGCT-1	0	4.34396	0.570896	0	0	0	0	1.19681	0	0	0	0	0	0	1.40595	0	0	1.19681	0	3.69319	0	0	0	0	0	0	1.40595	0	0	0	3.48126	0	4.34396	0	0	B_cells_memory_activated
CCCAGTTAGGATTCGG-1	0	0	0	0	0	0	0	0	0	0	0	3.75565	0	0	0	0	0	0	0	5.87733	3.0467	0	0	0	0	0.756973	0	0	0	0	0	0	0	0	4.52489	NK_CD16_bright
TAGACCAGTTACGGAG-1	0	0	0	4.02765	0	3.66309	3.23314	0.825081	0	0	0	0	0	0	0.825081	2.87169	0	0	1.57819	0	3.24526	0	0	0	0	0	0.825081	0	0	0	5.18211	2.87169	0	0	4.90993	Monocytes_intermediate
AGCTCTCCACGGCTAC-1	0	0	0	0	0	0	0	0	0	0	0	3.62492	2.48128	2.48128	0	0	0	0	1.53734	3.5982	0	0	0	4.92073	0	0	0	0	2.70646	0	3.43876	0	0	0	0	TEM_CD8+
AGTGGGAAGATCTGCT-1	0	2.02453	0	0	0	0	0	0	0	0	0	5.18183	0	0	0	0	0	0	0	4.7262	2.4347	0	0	0	0	3.05569	0	0	0	0	3.03296	0	2.02453	0	4.01438	NK_CD16_bright
CTAGTGAGTCCGTGAC-1	0	0	0	0	0	0	0	0	0	0	0	3.683	0	0	0	0	0	0	0	4.59046	2.22211	0	0	0	0	2.58802	0	0	0	0	4.8354	0	0	0	3.04572	NK_CD16_bright
CATCAAGTCACCATAG-1	0	0	0	0	0	2.76235	0	0	0	0	0	2.3845	0	0	0	2.3845	0	0	0	0	3.65899	0	0	0	0	0	0	0	0	0	4.67287	2.3845	0	0	6.39623	Monocytes_intermediate
TCCACACTCTACTCAT-1	0	0	0	3.07538	1.12031	0	2.33177	0	0	0	0	0	0	0	0	2.80297	0	0	0.709467	0	0.986759	0	0	0	0	0	0	0	0	0.709467	4.26903	2.80297	0	1.12031	2.62945	Monocytes_classical
TGACTTTTCTTAGCCC-1	0	1.86781	0	0	0	0	0	0	0	0	0	0	1.97804	0	0	0	0	1.41447	0	0	1.08786	0	0	0	0	0	0	0	2.79157	0	2.24997	0	1.86781	0	0	T4_activated
CGACCTTCATGGGACA-1	0.189178	0	0	1.64193	0	0.268731	0.899265	0	0	0	0	0.189178	0	0	0.485366	1.31031	0	0.980599	0	0.924199	1.7248	0	0.189178	0	0	0	0.485366	0	0	0	3.96777	1.31031	0	0	0	Plasma_cells
CTCGTACGTACTCTCC-1	0	0	0	0	0	0	0	0	0	0	0	1.67885	1.67885	0	0	0	0	0	0	1.50917	0	0	0	3.59258	0	0	0	0	1.88098	0	4.91685	0	0	0	0	T8_activated
TGTGGTACACATCCGG-1	0	2.09033	0	0	0	0	0	0	0	0	0	0	1.621	0	0	0	0	0	0	0	0	0	0	0	0	0	0	0	4.23493	0	0	0	2.09033	0	3.56733	T4_naive
CGTTCTGGTTGTACAC-1	1.19079	2.84359	0	0	0	0.604492	0	0	0	0	0	0	0	0	1.19079	0	0	0.763061	0	5.056	0	0	1.19079	0	0	0	1.19079	2.81929	0	0	5.79812	0	2.84359	0	1.62939	B_cells_memory_activated
TCGTAGATCTCGTATT-1	0	0	0	2.81739	0	1.51785	1.08743	0	0	0	0	1.08743	0	0	0	2.54944	0	0	1.08743	0	0	0	0	0	0	0	0	0	0	0	4.74878	2.54944	0	0	4.09839	Monocytes_classical
CTGAAGTCAGATCGGA-1	0	0	0	0	1.24212	1.1795	1.24212	0	0	0	0	0	0	0	0	0.802661	0	0	1.24212	0	0	0	0	0	0	0	0	0	0	0.479791	4.55297	0.802661	0	1.24212	3.02671	Monocytes_classical
CTCGTCAAGGTAGCTG-1	0	0	0	0	0	0	0	0	0	0	0	0	1.54898	0	0	0	0	1.04849	0	0	4.15491	0	0	0	0	0	0	0	2.72049	0	4.96577	0	0	0	1.85048	T_regs
AAGCCGCTCCGCGTTT-1	0	0	0	3.41579	0	0	0	0	0	0	0	4.09238	0	0	0	0	0	0	0	5.13016	3.66581	0	0	0.467055	0	4.83963	0	0	0	0	2.38813	0	0	0	3.72882	NK_CD16_bright
CCCATACCATTACGAC-1	0	5.45729	0	0	0	0	0	0	0	0	0	0	1.98514	0	0	0	0	0	0	0	3.371	0	0	0	0	0	0	0	1.35277	0	0	0	5.45729	0	0	T4_activated
CGAACATGTACGCTGC-1	1.07484	0	0	0	0	0	0	0	0	0	0	0.496628	1.27332	1.27332	0	0	0	1.27332	0	3.81519	0.514161	0	1.07484	3.11136	0	0	0	0	0.142999	0	0	0	0	0	0	T_regs
CAGCATACAGATCGGA-1	1.80176	0	0	0	0	0	0	0	0	0	0	0	0	0	0	0	0	0	0	5.58126	1.35443	0	1.80176	0	0	0	0	0	4.2365	0	0	0	0	0	3.71982	T4_naive
TGGACGCCACAGCGTC-1	0	0	0	0	0	0	0	0	0	0	0	4.04277	0	0	0	0	0	0	0	2.91168	2.03206	0	0	4.70335	0	1.25193	0	0	3.63168	0	0	0	0	0	4.12503	TEM_CD8+
TGCTACCCAGCAGTTT-1	0	2.64217	0	0	0	0	0	0	0	0	0	0	0	0	0	0	0	1.67037	0	2.51581	2.73048	0	0	0	0	0	0	0.853157	0	0	4.23275	0	2.64217	0	1.66097	iNKT_cells
GAATGAACACTTCGAA-1	0	2.65652	0	0	0	0	0	0	0	0	0	0	1.81635	0	0	0	0	1.81635	0	2.25995	0.183918	0	0	0	0	0	0	0	0	0	1.69141	0	2.65652	0	0	T4_activated
CTACCCACAGGCTCAC-1	0	0	0	2.58684	0	2.22432	1.40412	0	0	0	0	0	0	0	0	0	0	0	0	0	0	0	0	0	0	0	0	0	0	0	4.16552	0	0	0	4.29965	cDC1
GCTTCCACAGATGAGC-1	0	0	0	0	0	0.852538	0	0	0	0	0	1.87067	0	0	0	0	0	0	0	5.85531	3.66609	0.840455	0	0	0	3.75777	0	0	0	0	4.49827	0	0	0	4.32672	iNKT_cells
AGGTCATTCGTTTGCC-1	0	4.20315	0	0	0	0	0	0	0	0	0	1.62424	0	0	0	0	0	0	0	5.98206	0	0	0	0	0	2.83203	0	0	0	0	4.21007	0	4.20315	0	3.74774	NK_CD16_bright_activated
AACACGTCATCGACGC-1	0	3.78142	0	0	0	0	0	0	0	0	0	2.2773	1.36527	0	0	0	0	1.92185	0	5.31254	3.48186	1.0743	0	0	0	0	0	0	0	0	4.76402	0	3.78142	0	3.85066	iNKT_cells
CCTCTGAGTCTAGGTT-1	0	0	0	0	0	0	0	0	0	0	0	0	0	0	0	0	0	0	0	0	3.31887	0.907648	0	3.72396	0	0	0	0	4.40828	0	0	0	0	0	2.84137	T4_memory
GATCGTATCGGATGTT-1	0	4.51265	0	0	0	0	0	0	0	0	0	2.30423	0	0	0	0	0	1.70624	0	3.38267	0	0	0	0.652173	0	0.658414	0	0	0	0	3.21956	0	4.51265	0	3.25153	NK_CD56_bright_activated
TGGCGCAGTAAGTTCC-1	0	0	0	2.63862	0.964791	2.92615	1.44656	0	0	0	0	0	0	0	0	1.44656	0	0	0	0	2.92262	0	0	0	0	2.7471	0	0	0	0	6.23369	1.44656	0	0.964791	4.839	Monocytes_intermediate
CATTCGCCATCGATGT-1	0	0	0	0	0	0	0	0	0	0	0	1.61051	0	0	0	0	0	0	0	5.1051	2.01662	1.42786	0	0	0	2.94849	0	0	0	0	0	0	0	0	4.14797	NK_CD16_bright
ATCTGCCTCGTAGATC-1	0	0	0	0	0	0	0	0	0	0	0	0	2.00255	0	0	0	0	1.6624	0	2.63359	1.99864	0	0	0	0	0	0	0	2.26026	0	1.97787	0	0	0	0	T4_memory
GACTACACAGTAGAGC-1	1.01477	0	0	0	0	0	0	0	0	0	0	1.01477	1.50795	0	0	0	0	0	0	2.37396	0	0	1.01477	0	0	0	0	0	2.29323	0	3.1375	0	0	0	0	T4_activated
TAAGAGACACTGTTAG-1	1.93138	2.58258	0	0	0	0	0	0	0	0	0	0	1.93138	1.93138	0	1.93138	0	0	0	5.13874	3.06549	0	1.93138	2.49856	0	0	0	0	2.68642	0	0	1.93138	2.58258	0	0	T8_naive
TCACGAATCGGCGGTT-1	0	2.37722	2.6238	0	0	0	0	0	0	0	0	0	0.303967	0	1.02105	0	0	0.884137	0	2.33264	0	0	0	0	0	0	1.02105	0	0	0	3.81338	0	2.37722	0	0	Plasma_cells
GCAGCCAGTGTTGGGA-1-1	0	0	0	0	0	0	0	0	0	0	0	4.28399	0	3.21258	0	0	0	0	0	4.18613	0.489989	0	0	4.19912	0	1.93008	0	0	1.79561	0	0	0	0	0	3.41653	TEM_CD8+
TGAGAGGAGCCACTAT-1	1.77714	0	0	0	0	0	0	0	0	0	0	2.38194	0	0	0	0	0	1.77714	0	0	0	0	1.77714	0	0	0	0	0	0	0	0	0	0	0	0	T4_activated
ATTGGTGGTTGAGTTC-1	0	0	0	0	0	0	0	0	0	0	0	1.73327	0	0	0	0	0	0	0	0	3.78878	0	0	0	0	0	0	0	1.5065	0	3.58227	0	0	0	0	T_regs
CGTGAGCGTACATGTC-1	0	0	0	0	0	0	0	0	0	0	0	2.21437	0	0	0	0	0	2.21437	0	6.00228	0	0	0	0	0	0	0	1.45359	3.88885	0	4.66381	0	0	0	0	Plasma_cells
CAGTCCTTCAGTTTGG-1	2.44975	5.70364	0	0	0	0	0	0	0	0	0	0	0	0	0	0	0	0	0	4.74767	1.60642	0	2.44975	0	0	0	0	0	0	0	3.05189	0	5.70364	0	0	B_cells_naive_activated
CGCTGGATCTGGGCCA-1-1	0	0	0	3.23806	0	2.4283	1.57395	0	0	0	0	0.928327	0	0	0	0.928327	0	0	1.84939	0	1.18294	0	0	0	0	0	0	0	0	0	5.6893	0.928327	0	0	0	cDC1
CACCAGGTCAAGGTAA-1	1.37974	0	0	1.37974	0	2.6493	1.37974	0	0	0	0	1.37974	0	0	0	0	0	0	1.37974	0	3.54796	0	1.37974	0	0	0	0	0	0	0	2.43805	0	0	0	5.09216	Monocytes_intermediate
TCGCGTTGTTCTCATT-1	0	0	0	2.39052	0	2.49225	1.785	0	0	0	0	0	0	0	0	2.39052	0	0	0	0	2.16086	0	0	0	0	0	0	0	0	0	0	2.39052	0	0	0	Monocytes_intermediate
CACACCTAGTGCGATG-1	0	2.95549	0	0	0	0	0	0	0	0	0	0	0	0	0	0	0	0	0	3.87903	0	0	0	0	0	0	0	0	3.81754	0	0	0	2.95549	0	0	T4_activated
GTCCTCAAGTTCGCGC-1	0	3.77274	0	0	0	0	0	0	0	0	0	0	0	0	0	0	0	2.32388	0	0	1.08812	0	0	0	0	0	0	0	0	0	4.72251	0	3.77274	0	0	T_regs
GCTGCGACATCGGTTA-1	0	0	0	0	0	0	0	0	0	0	0	1.3423	1.89547	0	0	0	0	1.3423	0	4.10243	1.3086	0	0	0	0	0	0	0	2.1526	0	3.75789	0	0	0	0.538845	T4_memory
CTGCTGTTCAGGCAAG-1	0	0	0	2.06107	0.618853	1.65127	1.81495	0	0	0	0	0	0	0	0	1.94556	0	0	0	0	0.0381587	1.22568	0	0	0	0	0	0	0	0	4.52838	1.94556	0	0.618853	3.27202	cDC1
GCTTCCATCAGGCCCA-1	0	3.92346	0	0	0	0	0	0	0	0	0	0	0	1.58731	0	0	0	0	0	3.99806	0	0	0	3.84395	0	0	0	0	0	0	4.97143	0	3.92346	0	0	T8_activated
GAGTCCGGTAAGTGTA-1	0	0	0	0	0	0	0	0	0	0	0	4.40462	0	0	0	0	0	0	0	1.70158	0.036202	0	0	2.70173	0	0	0	0	2.56716	0	2.22852	0	0	0	1.70439	TCM_CD8+
CGGACACCAAGTAATG-1	2.3077	4.91232	0	0	0	0	0	0	0	0	0	0	0	0	0	2.3077	0	0	0	3.31173	2.21804	0	2.3077	3.25567	0	0	0	0	3.49341	0	0	2.3077	4.91232	0	3.2054	T8_naive
ACGATACGTAGTAGTA-1	0	0	0	0	1.85153	1.67619	0	0	0	0	0	0	0	0	0	0	0	0	0	0	0	0	0	0	0	0	0	0	0	0	5.9881	0	0	1.85153	3.22385	cDC1
AAAGCAAAGTGCTGCC-1	0	0	0	0	0	0	0	0	0	0	0	4.16821	0	0	0	0	0	0	2.451	0	3.43604	0.821035	0	4.30952	0	0	0	0	3.53157	0	0	0	0	0	4.42167	iNKT_cells
ATTACTCGTCAATACC-1	0.586114	0	0	0	0	0	0	0	0	0	0	2.279	0.953195	0	0	0	0	0	0	0	1.23668	0	0.586114	0.498033	0	0	0	0	1.35047	0	3.64443	0	0	0	3.37234	T_regs
GACGTTAGTATAATGG-1	0	0	0	0	2.42747	0	2.42747	0	0	0	0	0	0	0	0	0	0	0	0	0	4.35469	0	0	0	0	0	0	0	0	0	0	0	0	2.42747	5.25532	Monocytes_non-classical
GAAACTCTCAAGATCC-1	0	0	0	0	1.00182	1.6849	0	0	0	0	0	0	0	0	0	0	0	0	0	0	0	0	0	0	0	0	0	0	0.667959	1.00182	3.13711	0	0	1.00182	2.29676	Macrophages
AATCCAGCAAGTAATG-1	0	0	0	0	0	0	0	0	0	0	0	2.18628	2.18628	0	0	0	0	2.18628	0	0	1.96727	0	0	2.63315	0	0	0	0	2.90187	0	5.10343	0	0	0	0	T_regs
CAGCAGCTCTACTCAT-1	2.28646	0	0	0	0	0.92464	0	0	0	0	0	0	0	0	0.816631	0	0	0	0	5.26675	0	1.32329	2.28646	0	0	0.632269	0.816631	0	0	0	5.52761	0	0	0	1.74306	B_cells_memory_activated
CTTGGCTCAGCTGGCT-1	2.3929	5.66583	0	0	0	0	0	0	0	0	0	0	0	0	0	0	0	0	0	5.32659	0	0	2.3929	0	0	0	0	0	3.16783	0	0	0	5.66583	0	3.66089	T4_naive
AGCGGTCCAACGATGG-1	0	5.237	0	0	0	0	0	0	0	0	0	2.29372	2.29372	0	0	0	0	0	0	3.02867	0	0	0	2.8831	0	0	0	0	3.87348	0	0	0	5.237	0	4.02071	T4_naive
ATCATCTAGATCCCAT-1	0	0	0	3.06717	0.598419	2.00932	1.24061	0	0	0	0	0	0	0	0	2.12503	0	0	0	0	0	0.989027	0	0	0	0	0	0	0	0	4.51714	2.12503	0	0.598419	2.46986	cDC1
CGTCAGGAGCCCAACC-1	0	0	0	2.48821	0	2.36888	1.04379	0	0	0	0	1.04379	0	0	0	2.12344	0	0	0	0	2.94738	0	0	0	0	0	0	0	0	0	5.96332	2.12344	0	0	5.27409	cDC1
GACTGCGTCACAAACC-1	0	4.89777	0	0	0	0	1.52039	0	0	0	0	3.60386	2.09777	1.52039	0	0	0	0	0	0	4.53108	0	0	5.33837	0	1.91105	0	0	3.44189	0	0	0	4.89777	0	2.80425	TCM_CD8+
TTCTACAAGACAAAGG-1	0	0	0	0	0	0	0	0	0	0	0	3.72474	2.20741	3.50761	0	0	0	0	0	0	0	0	0	4.11223	0	0	0	0	3.59217	0	0	0	0	0	1.62485	TCM_CD8+
ATCATCTTCACAAACC-1	0	0	0	0	0	0	0	0	0	0	0	3.15849	0	2.14144	0	0	0	1.05707	0	5.72186	3.03866	0	0	4.33759	0	0	0	0	3.63308	0	4.56179	0	0	0	2.17587	T8_activated
ATTATCCCAGACGCAA-1-1	0	0	0	0	0	0	0	0	0	0	0	3.81094	0	1.42471	0	0	0	0	0	0	2.70465	0.487551	0	4.14072	0	0	0	0	1.22546	0	0	0	0	0	0	TCM_CD8+
TGCTACCTCTTCATGT-1-1	0	0	0	0	0	0	0	0	0	0	0	0	0	0	0	0	0	0	0	0	0.752498	0	0	0	0	0	0	0	0	0	3.79963	0	0	0	2.69812	Macrophages
CGACTTCAGACTAGGC-1-1	0.744891	0	0	0.744891	0	0	0	0	0	0	0	0	1.16703	1.16703	0	0	0	0.744891	0	3.53284	1.71051	0	0.744891	4.53378	0	0	0	0	3.47752	0	4.37016	0	0	0	2.69674	TCM_CD8+
CCACGGAGTCAAGCGA-1	2.76491	1.11131	0	0	0	0	0	0	0	0	0	0	2.13284	0	0	0	0	0	0	3.9492	2.78657	0	2.76491	0	0	0	0	0	0.6871	0	0	0	1.11131	0	1.79924	T4_naive
GGTATTGCAATGACCT-1	0	0	0	0	0	0	0	0	0	0	0	4.04489	0	1.73615	1.73615	1.73615	0	0	0	5.44112	3.23193	0	0	1.73818	0	1.83687	1.73615	0	0	0	0	1.73615	0	0	2.66935	NK_CD16_bright
GGGTCTGTCTACCTGC-1	0	4.39068	0	0	0	0	0	0	0	0	0	0	0	0	0	0	0	0	0	0	3.33571	0.524158	0	0	0	2.63121	0	0	4.59008	0	2.75967	0	4.39068	0	0	T4_naive
TTGACTTGTAGGCTGA-1-1	0	0	0	0	0	0	0	0	0	0	0	4.06755	0	1.62944	0	0	0	0	0	5.48995	3.28965	1.94679	0	1.73506	0	4.23989	0	0	0	0	0	0	0	0	3.29108	NK_CD16_bright
TGTATTCCAACGATGG-1	2.45465	6.25761	0	0	0	0	0	0	0	0	0	0	1.65955	0	0	0	0	0	0	0	3.27978	0.873568	2.45465	0	0	0	0	0	3.56602	0	0	0	6.25761	0	0	T4_memory
AGACGTTCACACATGT-1	0	0	0	2.36567	0	1.83474	1.76226	0	0	0	0	0	0	0	0	2.36567	0	0	0	0	0.635106	0	0	0	0	0	0	0	0	0	1.8856	2.36567	0	0	2.68095	Monocytes_intermediate
CTTTGCGCAGCTTAAC-1	1.78488	0	0	0	0	0.264114	0	0	0	0	0	0.402717	1.69799	0.689022	0	0	0	0	0	2.24285	2.50213	0	1.78488	3.04114	0	0	0	0	2.48489	0	3.3196	0	0	0	1.47958	T_regs
CCTAGCTAGCTGGAAC-1	0	3.16301	0	0	0	0	0	0	0	0	0	3.9309	0	0	0	0	0	0	0	0	3.77412	0	0	5.16648	0	0	0	0	3.86995	0	0	0	3.16301	0	3.69616	TEM_CD8+
CATTCGCCACGAGGTA-1	0	1.66325	0	0	0	0	0	0	0	0	0	0	1.40442	0	0	0	0	2.32429	0	0	1.46226	0	0	1.43861	0	0	0	0	0	0	0	0	1.66325	0	0	T4_activated
AAAGTAGAGCAGCGTA-1	0	0	0	0	0	0.574901	0	0	0	0	0	0	0	0	0	0	0	0	0	0	2.45511	0	0	0	0	0	0	0	0	0	5.42997	0	0	0	3.2132	cDC1
ATTTCTGCAAGGACAC-1	0	0	0	0	0	0	0	0	0	0	0	2.92506	0	3.80862	0	0	0	0	0	0	3.56984	0	0	3.12434	0	0	0	0	1.52828	0	0	0	0	0	3.7594	TEM_CD8+
GACCTGGTCAGTTAGC-1	0.979797	0.742992	0	0	0	0	0	0	0	0	0	0.979797	2.23212	1.46507	0	0	0	1.79038	0	1.7418	0	0	0.979797	2.03148	0	0	0	0	0	0	1.38436	0	0.742992	0	0	T8_activated
GGCTCGAGTCCATGAT-1	0	0	0	0	0	0	0	0	0	0	0	4.88593	2.56084	2.56084	0	0	0	0	0	2.60667	3.25322	1.55357	0	0	0	0	0	0	0	0	3.20236	0	0	0	3.09861	TEM_CD8+
CCCAGTTAGGGATGGG-1	1.43512	0	0	0	0	0.155179	0	0	0	0	0	0	0.955537	0	0	0	0	0	0	0	2.87372	0	1.43512	0	0	0	0	0	3.51797	0	4.48345	0	0	0	1.08246	T4_activated
[truncated: 93,065 more rows]

## Sheet: Supp. Fig 7e
Plot generated with data presented in Supplementary Data 15
